# Supplementary material for: Description of Staphylococcal Strains from Straw-Coloured Fruit Bat (Eidolon helvum) and Diamond Firetail (Stagonopleura guttata) and a Review of their Phylogenetic Relationships to Other Staphylococci
Source: Front Cell Infect Microbiol. 2022 May 11;12:878137. doi: 10.3389/fcimb.2022.878137 (PMC9132046; doi:10.3389/fcimb.2022.878137)
Supplement: Supplemental File 1 — Hybridisation profiles of study isolates and reference strains (pdf). [file DataSheet_1.zip]

Archive with 11 entries (11 files):
- Supplemental file 1_Full Hybridisation profiles.pdf
- Supplemental File 2_Vitek Data.pdf
- Supplemental File 3a_Genome sequence of BDS-53E.fas
- Supplemental File 3b_Genes Identified in BDS-53E.fas
- Supplemental File 4a_Genome sequence of BDS-54.fas
- Supplemental File 4b_Genes identified in BDS-54.fas
- Supplemental File 5a_Genome sequence of Zoo-28.fas
- Supplemental File 5b_Genes identified in Zoo-28.fas
- Supplemental File 6_Strains and Concatenated Sequences used for the Splitstree analysis.fas
- Supplemental File 7a_Sequences for analyses of strain similarities.fas
- Supplemental File 7b_Percentages difference as used for Figures 2a and b.pdf
