# Supplementary material for: Description of Staphylococcal Strains from Straw-Coloured Fruit Bat (Eidolon helvum) and Diamond Firetail (Stagonopleura guttata) and a Review of their Phylogenetic Relationships to Other Staphylococci
Source: Front Cell Infect Microbiol. 2022 May 11;12:878137. doi: 10.3389/fcimb.2022.878137 (PMC9132046; doi:10.3389/fcimb.2022.878137)
Supplement: Supplemental File 1 — Hybridisation profiles of study isolates and reference strains (pdf). [file DataSheet_1.zip › Supplemental File 3a_Genome sequence of BDS-53E.fas]

>BDS-53E_18CS0283 _250919 contig_1_pilon_pilon_reanalysed 2020-12-10_RC&abOri
CGATTAAAGATAGAAATACACAACACATACGCTGAAATTTCATTACATCTCTCATAGAAT
TCATCTCAAATCTATGTCTTTGCTTATTTTGAATAGCTTATACATTTCTTATACAAGTTC
TATAATTTATTTCCCAAGCTGTTTTGGTACAAATGCGAATAACTTAAATATAGAAGAGAA
AGTTATCCACTTATGCACACATACAGTTTTTGAAACTGTGGATAATTAAAAGTTACACAC
AAACTTATACTATTTTTAGCAACATATTCACAGCTATTTGACATATAGAGAACTGAAAAA
GTATAATTGTGTGGATAAGTCGTCCAACTCATGATTTTATAAGGATTTATTTATTGATTT
TTACATAAAAATCACTGTGCATAACTGATAAACATAAATAAGTTATCCACCGATTGTTAT
TAACTTGTGGATAATTATTAACATGGTGTGTTTAAAAGTTATCCACGGCTGTTATTTTTG
TGTATAACTTAAAAATTTAAGAAAGATGGAGTAAATTTATGTCGGAAAAAGAAATTTGGG
AAAAAGTGCTTGAAATTGCTCAAGAAAAATTATCAGCTGTAAGTTACTCAACTTTCCTAA
AAGATACCGAGCTTTACACGATTAAAGATGGTGAAGCTATCGTATTATCGAGTATTCCTT
TTAATGCAAATTGGTTAAATCAGCAATATGCAGAAATTATCCAAGCTATATTATTTGATG
TTGTTGGATATGAAGTGAAACCTCATTTTATTACTACTGAAGAATTATCAAACTATAGTA
ATAAAGATGGTTCTACGGTAAAGGAAACACCAAAATCTTCTACAGAAACAACTGAAGATA
ATCATGTGCTTGGTAGAGAGCAATTCAATGCCCATAACACATTTGACACATTTGTAATCG
GACCTGGTAACCGCTTCCCACATGCAGCAAGTTTAGCCGTTGCCGAAGCACCAGCAAAAG
CGTATAATCCATTATTTATATATGGAGGTGTTGGTTTAGGAAAAACCCATTTAATGCATG
CCATTGGTCATCATGTTTTAGATAATAATCCAGATGCCAAAGTGATTTACACATCAAGTG
AAAAATTCACAAACGAATTTATCAAATCGATTCGTGATAACGAGGGTGAAGCTTTCAGAG
AAAGATATCGTAATATCGACGTCTTATTAATCGATGATATTCAGTTCATTCAAAATAAAG
TTCAAACGCAAGAAGAATTTTTCTATACTTTTAATGAATTACATCAGAATAACAAGCAAA
TCGTTATTTCGAGTGATCGACCACCAAAAGAGATTGCACAATTAGAAGATCGATTACGTT
CACGCTTTGAATGGGGGCTAATTGTTGATATTACGCCACCAGATTACGAAACTCGAATGG
CAATTTTGCAGAAGAAAATTGAAGAAGAAAAATTAGATATTCCACCAGAAGCTTTAAATT
ATATAGCAAATCAAATTCAATCTAATATTCGTGAATTAGAAGGCGCATTAACACGTTTAC
TTGCATATTCACAATTATTAGGGAAACCAATTACTACTGAATTAACTGCTGAAGCTTTAA
AAGATATCATTCAAGCACCAAAATCTAAGAAAATTACAATTCAAGATATTCAAAAGGTTG
TAGGTCAATACTATAATGTTAGAATTGAAGATTTCAGTGCTAAAAAACGTACAAAGTCAA
TCGCATATCCGCGTCAAATAGCTATGTACTTATCTAGAGAACTTACTGATTTTTCATTAC
CTAAAATTGGTGAAGAATTTGGCGGGCGTGATCACACAACTGTAATCCATGCTCATGAAA
AGATATCTAAAGATTTAAAAGAAGATCCTATTTTTAAACAAGAAGTAGAGAATCTTGAAA
AAGAAATAAGAAACATTTAAGTAGAAGGTATATGGGAAATAAATTCTGTTATATAACAGC
AATATATAGAAGCTATCTTTTCGTTTATATTTAATAAATGAAATAGTAAGATGGTTAAAA
TCTATTTTGTGGATAATGTTTAAAAGTAATACACACCATACACAAGTTATCAACATGTGT
ATAACTTTGCAACTTCAGTGTTTTTAAGACTTATCCACTAATCCACAGCACCTACTACTA
TTACTAAGAACTTAAAACCTATATAATTATATATAAACGACTGGAAGGAGTTTAAATTAA
TGATGGAATTCACTATTAAAAGAGATTATTTTATTACACAATTAAATGACACATTAAAAG
CAATATCACCAAGAACAACATTACCAATTTTAACTGGTATCAAAATCGATGCAAAAGAAC
ATGAAGTGATACTAACTGGTTCAGACTCTGAAATTTCAATCGAAATCACTATTCCTAAAA
CTGTTGATGGTGAAGATATTGTCAACATTTCAGAAACGGGTTCAGTTGTGTTACCTGGAC
GATTCTTTGTCGATATTATAAAAAAATTACCTGGTAAAGATGTTAAATTATCTACAAATG
AGCAATTCCAAACATTAATTACATCAGGTCATTCTGAATTTAATTTAAGTGGCTTAGATC
CAGATCAATATCCATTATTACCACAAGTTTCTAGAGATGATGCAATTCAATTATCAGTAA
AAGTACTTAAAAACGTGATAGCACAAACGAATTTTGCAGTGTCCACCTCAGAAACACGCC
CTGTATTGACTGGTGTGAACTGGCTTATACAAGAAAATGAATTAATATGCACAGCAACTG
ACTCGCACCGCTTGGCTGTAAGAAAATTACAATTAGAAGATGTTTCTGAAAACAAAAATG
TCATCATTCCAGGTAAAGCTTTAGCTGAATTAAATAAAATTATGTCTGATAGTGAAGAAG
ACATTGATATATTCTTTGCTTCAAATCAAGTTTTATTTAAAGTAGGAAATGTAAACTTTA
TTTCTCGATTATTAGAAGGACACTATCCTGATACAACACGTTTATTCCCAGAAAACTATG
AAATTAAGTTAAGCATAGATAATGGTGAGTTTTATCATGCAATTGATCGTGCATCATTAT
TAGCACGTGAAGGTGGCAATAACGTTATTAAACTAAGCACTGGTGACGAAGTAGTTGAAC
TTTCATCTACATCACCAGAAATTGGTACTGTTAAAGAAGAAGTTGATGCAAATGATGTTG
AAGGCGGGAACTTAAAAATTTCTTTCAACTCTAAATATATGATGGACGCTTTAAAAGCAA
TTGAAAATGACGAAGTTGAGGTTGAATTCTTTGGTACAATGAAGCCATTCATTTTAAAAC
CAAAAGGTGACGACTCAGTAACACAATTAATTTTACCAATCAGAACATACTAAAAAACAA
ACAATCATAAAGGATGACGTGATTATTTAAAACGTCATCCTTTATTTTTTGAACAAGATT
AAAATAAAAGGTCTAGAAATAAAGGTGACAGCATTTTAAATGGTAAATGAAAAGCTTGAA
TGAAATTTGTGATAGAAATGTCATGATTTAAATAATTGCGCTTAAATGCCCCTTAAATTT
CAAATTTTAAATTGCTAACAGATAGATTGAAAATAATAGTAAGACATGGTTGAAAAGGAC
TTCGAAATACAATTTAAAGACATTAAGAATAATAATGAATAATTTATTCATATGTAAACG
GTTTTTCCCTCTCTTTTAAATGAAATTTGTGACAAAAAAAGGTATAATATATTAATGACA
TACAAAGAAATGGAGTGATTATTTTGGTTCAAGAAGTTGTAGTAGAAGGCGACATCAATT
TAGGTCAATTTCTAAAAACAGAAGGGATTATTGAGTCTGGTGGTCAAGCAAAATGGTTCT
TGCAAGACGTTGAAGTATTAATTAATGGAGTGCGTGAAACACGTCGCGGTAAAAAGTTAG
AACATCAAGATCGTATAGATATCCCAGAGTTACCTGAAGATGCTGGTTCTTTCTTAATCA
TTCATCAAGGTGAACAATGAAATTAAATACACTCCAATTAGAAAACTATCGTAACTATGA
TGAGGTTACGTTGAAGTGTCATCCTGATGTGAATATCCTTATTGGAGAAAATGCACAAGG
AAAGACAAATTTACTTGAATCAATTTATACCTTAGCTTTAGCAAAAAGTCATAGAACGAG
TAATGATAAGGAACTCATACGTTTTAATGCTGATTATGCTAAAATAGAAGGTGAGCTTAG
TTATAGACACGGCACGATGCCATTAACAATGTTTATAACTAAAAAAGGTAAACAAGTCAA
AGTGAATCACTTAGAGCAAAGTCGACTAACACAATATATTGGACACCTCAATGTGGTTCT
ATTTGCGCCAGAAGATTTGAATATTGTAAAAGGCTCTCCTCAAATAAGACGACGCTTTAT
AGATATGGAGTTGGGCCAAATTTCTGCTGTTTACTTAAATGATTTAGCTCAATACCAACG
TATTTTAAAGCAAAAGAATAATTACTTAAAGCAGTTACAATTAGGCCAAAAAAAGGACTT
AACAATGTTAGAAGTATTAAATCAGCAGTTTGCTGAATATGCATTGAAAGTAACTGATAA
ACGTGCGCATTTTATTCAAGAGCTAGAATCATTAGCGAAACCCATTCATGCTGGGATTAC
AAATGATAGGGAAACGTTGTCTCTGAATTATTTACCTAGTCTTAAATTCGATTATGCTCA
AAGTGAAGCGTCACGTCTTGAAGAAATTATGTCTATTCTAAGTGATAACATGCAAAGAGA
AAAAGAGCGTGGAATTAGCTTATTTGGGCCACATCGAGATGATATTAGTTTTGATGTAAA
TGGCATGGATGCCCAAACATATGGTTCTCAAGGTCAGCAACGTACAACGGCATTGTCCAT
TAAACTAGCTGAAATTGAATTAATGAATATCGAAGTTGGGGAATACCCCATCTTATTATT
AGACGATGTACTTAGTGAATTAGATGATTCACGTCAAACGCATTTATTAAGTACAATTCA
GCATAAAGTACAAACATTTGTCACTACGACATCTGTTGATGGTATTGATCATGAAATAAT
GAATAACGCTAAATTGTATCGTATTAATCAAGGTGAAATTATAAAGTAACAGAAAGCGAT
GGTGACTGCATTGTCAGATGTAAACAACACGGATAATTATGGTGCTGGGCAAATACAAGT
ATTAGAAGGTTTAGAAGCAGTACGTAAAAGACCAGGTATGTATATTGGTTCAACTTCAGA
AAGAGGTTTGCACCATTTAGTATGGGAAATCGTTGATAACAGTATCGACGAAGCATTAGC
TGGTTATGCAAACCAAATTGAAGTCGTTATTGAAAAAGATAACTGGATTAAAGTAACAGA
TAACGGACGTGGTATCCCTGTTGATATTCAAGAAAAAATGGGGCGTCCAGCAGTTGAAGT
TATTTTAACAGTATTACATGCTGGTGGTAAATTCGGCGGTGGCGGATACAAAGTATCTGG
TGGTTTACATGGTGTTGGTTCATCAGTTGTAAACGCATTGTCACAAGACTTAGAAGTATA
TGTACACAGAAATGAGACAATCTATCATCAAGCATACAAAAAAGGTGTACCTCAATTTGA
TTTAAAAGAAGTTGGTACAACTGATAAAACAGGTACTGTCATTCGTTTTAAAGCAGATGG
AGAAATCTTCACAGAGACAACAGTATATAATTATGAAACGTTACAGCAACGTATTAGAGA
GCTTGCTTTCTTAAATAAAGGTATTCAAATTACGTTAAGAGATGAACGTGATGAAGACAA
TATTCGAGAAGACTCCTATCACTATGAGGGTGGTATTAAATCGTACGTTGAATTATTAAA
TGAAAAGAAAGAACCAATTCATGACGAACCAATTTATATACATCAATCTAAAGATGATAT
TGAAGTGGAAATTGCGATTCAATACAACTCTGGATATGCTACGAATCTGTTAACTTACGC
AAATAATATTCATACGTATGAAGGTGGTACGCATGAAGATGGATTTAAGCGTGCATTAAC
CCGTGTTTTAAATAGTTACGGTTTAAGTAGCAAGATTATGAAAGAAGACAAAGATAGACT
TTCTGGTGAAGATACACGTGAAGGTATGACAGCAATTATATCTATTAAACATGGAGATCC
TCAGTTTGAAGGTCAAACAAAAACGAAATTAGGTAACTCTGAAGTACGTCAAGTTGTAGA
TAAATTGTTCTCTGAGCACTTTGAACGATTTTTATACGAAAATCCACAAGTAGCACGTAC
GATTGTTGAAAAAGGTATTATGGCTGCACGTGCGCGTGTTGCAGCGAAAAAAGCACGTGA
AGTAACACGTCGTAAGTCAGCATTAGACGTTGCGAGTTTACCAGGTAAATTAGCTGATTG
CTCTAGTAAAAGTCCTGAAGAATGTGAGATTTTCTTAGTCGAGGGTGACTCTGCCGGGGG
GTCTACAAAATCCGGTCGTGACTCTAGAACGCAAGCCATTCTTCCATTGCGAGGAAAGAT
ATTAAATGTTGAGAAGGCAAGATTAGATAGAATTTTAAATAACAATGAAATTCGTCAAAT
GATTACAGCATTCGGTACAGGTATCGGTGGCGACTTTGTTTTAGCAAAAGCACGCTACCA
TAAAATTGTAATTATGACCGATGCGGATGTCGATGGAGCGCATATTAGAACATTGTTACT
TACATTCTTCTATCGATTTATGAGACCGTTAATCGAAGCAGGTTATGTGTACATCGCACA
ACCACCGTTATATAAATTAACACAAGGTAAACAAAAGTATTATGTTTACAATGATAGGGA
ACTTGAAAAACTTAAATCTGAATTAAACCCAACACCAAAATGGTCAATTGCACGTTACAA
AGGTCTTGGAGAAATGAATGCAGATCAATTATGGGAAACAACTATGAATCCTGAACACCG
TGCATTATTACAAGTGAAACTTGAAGATGCGATTGAAGCGGACCAAACATTTGAAATGTT
AATGGGTGACGTTGTAGAAAACCGTAGACAATTTATAGAAGATAATGCAGTTTATGCAAA
CTTAGACTTCTAAGCACTGTGAACTGAACTTTTGAAGGAGGATCTCTTGATGGCTGAATT
ACCTCAATCAAGAATAAATGAACGAAATATTACCAGTGAAATGCGTGAATCATTTTTAGA
TTATGCGATGAGTGTTATTGTTGCTCGTGCATTGCCAGATGTTCGTGACGGTTTAAAACC
AGTACATCGTCGTATACTTTATGGATTGAATGAACAAGGTATGACACCGGATAAATCATA
TAAAAAATCAGCGCGTATCGTTGGTGACGTAATGGGTAAATATCACCCTCATGGTGACTC
ATCTATTTATGAAGCAATGGTACGTATGGCTCAAGATTTTAGTTATCGTTATCCGCTTGT
TGATGGTCAAGGTAACTTTGGTTCAATGGATGGAGACGGTGCAGCAGCAATGCGTTATAC
TGAGGCACGTATGACTAAAATTACGCTTGAACTGTTACGTGATATTAATAAAGATACAAT
AGATTTTATCGATAACTATGATGGTAATGAAAGAGAGCCGTCAGTCTTACCAGCACGTTT
CCCTAACTTATTAGCAAACGGTGCATCAGGTATTGCTGTAGGTATGGCAACCAATATTCC
ACCACATAACTTAACTGAATTAATCAACGGAGTGCTAAGTTTAAGTAAAAACCCTGATAT
TTCAATAGCTGAGTTGATGGAGGATATTGAAGGTCCTGATTTTCCAACTGCGGGTCTTAT
TTTAGGTAAAAGTGGAATTAGACGTGCTTATGAAACAGGTCGTGGTTCAATTCAAATGCG
CTCTCGTGCGGAAATTGAAGAACGTGGTGGTGGTCGTCAACGTATTGTTGTGACTGAAAT
TCCTTTCCAAGTGAATAAAGCACGTATGATTGAAAAAATTGCAGAGCTAGTACGCGACAA
GAAAATTGATGGTATTACTGACTTACGAGACGAAACAAGTTTACGTACAGGTGTGAGAGT
GGTCATTGATGTTCGTAAAGATGCAAATGCTAGTGTCATTTTAAATAACTTATACAAACA
AACACCTCTTCAAACATCATTTGGTGTGAATATGATTGCACTTGTAAATGGTAGACCGAA
GCTTATTAATTTAAAAGAAGCGTTGGTACATTATTTAGAACATCAAAAGACAGTTGTTAG
AAGACGTACGCAATACAACTTACGTAAAGCTAAAGATCGTGCCCACATTTTAGAAGGGTT
ACGTATCGCACTTGACCATATCGACGAAATCATTTCAACGATTCGTAAATCAGAAACAGA
TAAAGTTGCCATGGAAAGCTTGCAACAACGCTTCAAACTTTCTGAGAAACAAGCACAAGC
AATTTTAGACATGCGTTTGAGACGTTTAACAGGTTTAGAACGTGACAAAATTGAAGCAGA
ATATAATGAACTATTAAATTATATTAGTGAATTAGAAGCAATTTTAGCTGATGAAGAAGT
ATTACTACAATTAGTTAGAGATGAATTAACTGAAATTAGAGATCGTTTCGGTGATGATCG
TCGTACAGAAATTCAATTAGGTGGATTTGAAGACTTAGAGGACGAAGACTTAATTCCAGA
AGAACAAATTGTAATTACATTAAGCCATAATAACTACATTAAACGTTTGCCGGTATCTAC
ATATCGCGCTCAAAACCGTGGTGGCCGTGGTGTTCAAGGTATGAATACATTAGAGGAAGA
CTTCGTTAGTCAATTAGTAACGTTAAGTACACATGATCATGTATTGTTCTTTACTAACAA
AGGTCGTGTTTATAAACTTAAAGGTTATGAAGTGCCTGAATTATCAAGACAATCTAAAGG
TATTCCTGTAGTGAATGCTATTGAACTTGAAAATGATGAAGTAATTAGTACAATGATTGC
TGTAAAAGACCTTGAAAGTGAAGAAAACTTCTTAGTGTTTGCAACGAAACGTGGAATTGT
AAAACGTTCAGCATTAAGTAACTTCTCAAGAATTAACAGAAATGGTAAGATTGCAATTTC
ATTTAGAGAAGATGACGAGTTAATCGCAGTACGTTTAACAAGTGGTCAAGAAGATATCCT
GATTGGTACTTCTCATGCATCATTAATTCGATTCCCTGAATCAACGTTACGTCCTTTAGG
TCGTACAGCAACAGGTGTGAAAGGTATTACACTTCGTGAAGGCGATGAAGTTGTAGGGCT
TGATGTTGCTCACGAAAATAGTGTAGATGAAGTTTTAGTTGTTACTGAAAATGGTTATGG
TAAACGTACGCCAGTTAATGACTATCGCTTATCAAACCGTGGTGGTAAAGGTATTAAGAC
TGCAACGATTACTGAACGTAATGGTAATGTTGTTTGTATTACAACTGTTACTGGTGAAGA
AGATTTAATGATTGTTACGAATGCAGGTGTCATTATTCGACTAGATGTTGCAGATATTTC
TCAAAATGGTCGTGCAGCACAAGGTGTTCGCTTAATTCGCTTAGGCGATGATCAATTTGT
TTCAACGGTTGCTAAAGTAAAAGAAGATGCAGAAGATGAAACGAATGAAGATGAGCAATC
TACTTCAACTGTATCTGAAGATGGTACTGAACAACAACGTGAAGCGGTTGTAAATGATGA
AACACCAGGAAATGCAATTCATACTGAAGTGATTGATTCAGAAGAAACTGATGACGATGG
ACGTATTGAAGTAAGACAAGATTTCATGGATCGTGTTGAAGAAGATATACAACAAGCATC
AGATGATGATGAAGAATAACATAAAAAATAAGACTTCCCTGAACTTAGGGGAGTCTTATT
TTTATGTCATAATATAAAGTGTTTGGCCATTATTCTGGCATTTTAGTTAAGCAATCAATG
AAATGATTAACTTTCTAATTGCTTCATTGCATATGGTATTTCATTAATTAGTCTTGATGG
TGGTACGACGTACATATCTTTTGCAAGATTTTCACCAATGAAACTATGTGTATATGTGGC
ACTCATAACCGCTTCTTTTAAATTATCGAATTGACCTACAAAACTTGTAATCATACCGGC
AAGAGTATCACCCATACCCCCAGTAGCCATTGCAGGGCTACCAATTGTTAATTTAAAATC
TTCGTCTTTAAAGAAAATTTCAGTACCATGTTTTTTTAGTACAACTGTTGCACCTAAACG
ATCTACCGCTTCACGATTACGATCATACGTTTGTTCCTCAATAGGAATACCGCTTAAACG
TTCCCACTCTTTGAGGTGCGGAGTGAATATTACACGACATGTAGGTAATTGCGGTTTAAG
TTTACTAAAAATTGTGATTGCATCACCATCAACAATCAAGTTTTGATGTGGTTGTATATT
TTGTAATAGGAATGTAATGGCATTATTACCTTTAAAATCAACACCAAGTCCGGGACCAAT
AAGGATACTATCAGTCATTTCAATCATTTTCGTTAACATTTTCGTATCATTAATATCGAT
AACCATGGCTTCTGGACAACGAGAATGTAACGCTGAGTGATTCGTTGGATGTGTTGCTAC
AGTGATTAAACCACTACCGCTAAATACACATGCACGAGCCGCTAACATGATAGCACCACC
TAAGTTAGCAGATCCACCAATTAATAAAATTTTGCCATAATCACCTTTATGTGAATCTTC
TTTACGCTTAGGAATGTTAATAGAATTTAACGTTTCCATAGTGATATAACCTCCCATGTA
AAAGCTTTTTCAAATATATTCAATTTTAAAAATATATAGTAAGTTTTAACAAAATGTATT
ATAAATATGTGAATTCATTATTATTTGTCGTTAAATACAATAGAAAATACTATACCTGTA
TATGCAATTCGTCAATAGATAAATTATTAAATATACTTGCAACAATATTAATATCCTTTA
ACACGTTACAATAGTGCTCTGATAATAGGTTATAAATGTACTTAAAACCATTGTTTCAAT
AAAAATGAAAACGTATACTTCAAGAAGGATGGGTTACTTAATATTAACAAGGGGGTAACA
TGTATGACATTATATTTAGATGGAGAAACACTAACAATTGAGGATATTAAATCATTTTTA
CAACAACAAACGAATATAGAAATTGTTGATGAGGCGTTAGAACGTGTCAAGAAAAGTAGA
GATGTAGTTGAACGTATTATTGAAAATGAAGAAACAGTTTATGGCATTACAACAGGATTC
GGATTATTTAGTGATGTGCGTATAGACCCAACACAATACAATGAATTACAAGTGAACCTT
ATACGTTCACATGCCTGTGGATTAGGTGAGCCATTTTCAAAAGAAGTAGCACTCGTTATG
ATGGTATTAAGATTAAATACATTATTAAAAGGGCATTCAGGTGCAACTCTAGACCTCGTA
AAACAAATACAATACTTTATAAATGAGCGTATTATACCAGTGATACCGCAACAAGGTTCA
CTAGGTGCATCAGGAGATTTAGCACCACTATCACATTTAGCATTAGCATTAATTGGGGAA
GGCAAAGTGTTTTATAAAGATGTAGAAATGGATAGTGCAGACGTATTAAAGCAATTAGAC
AGACAACCTTTGAACCTTCAGTCTAAAGAAGGATTAGCATTGATTAATGGTACGCAAGCT
ATGACAGCACAAGGTGTCATAAGTTATATAGAGGCAGAAGATTTAGGGTATCAATCTGAA
TGGATTGCAGCATTAACACATCAGTCGCTCAATGGGATTATAGATGCATATCGTCATGAA
GTGCATGCTGTTCGAAATTTTCAGGAACAAATTAACGTAGCAGCTCGTATGCGCGATTGG
TTAGAAGGTTCAACTTTAACGACCCGACAAGCAGCAATTCGTGTACAAGACGCGTACACA
CTACGTTGTATTCCACAAATTCATGGCGCAAGTTTTCAAGTATTTAACTATGTTAAACAG
CAATTAGAATTTGAGATGAATGCGGCTAATGATAATCCATTAATATTTGAGGAAGCAGAT
GAAACATTTGTCATTTCTGGTGGTAACTTCCATGGACAACCGATTGCCTTTGCTTTGGAT
CATCTTAAATTAGGTGTAAGTGAATTAGCGAATGTATCTGAGCGTCGTCTCGAGAGACTA
GTAAATCCTCAGTTAAATGGCGATTTACCAGCATTTCTTAGTCCGGAACCGGGATTGCAA
AGTGGTGCAATGATTATGCAATATGCTGCAGCAAGCCTAGTTTCTGAAAATAAAACTTTA
GCTCATCCTGCAAGTGTAGATTCTATTACATCGTCTGCGAATCAAGAAGATCATGTATCT
ATGGGTACCACAGCTGCTAGACATGGTTATCAAATTATTGAAAATGCGAGACGTGTGCTG
GCAATTGAGTGTGTAATTGCATTACAAGCAGCAGAATTAAAAGGTGTTGAAGGTTTATCA
CCAAAAACACGTCGTAAATATGAGGAGTTTCGTAATATCGTGCCGTCTATTACACATGAC
CGTCAATTTCATAAAGATATTGAAGCGGTTGCACATTATTTAAAGCAATCTCTTTATCAA
ACGTCTGAATGTCATTAAATCGACATGAAGTTAGTTCTTAATCGTTACTTGAAAAAGCAA
ATATAGTTTGCTATATTAAAACTAACTTAATAAGACATTGTTCGTAGGACAAGTAATATA
TGGTGCTTGATGTCAGAGAGCTTGTGGTTAGTGTGAACAAGAATCAACATATATATGAAT
CTACCTACTTATTGAAAGAACAATCGGTAATAACCGTTATTTTAGTGAAGTGCAATTTAG
ATTTTAGTGTGTAACTATATCTGAAATTGTTAAATAGGGTGGCAACGCGTAGACCACGTC
CCTTGTAGGGATGTGGTCTTTTTTTATTTTCAAAAATAAAACGCATGTTACCCAATAATA
AATGATAATTTTTTGGGAAAGGATGAATGTTAATGTTAGATATTAAACTTTTTAGAAATG
AGCCTGACAAAGTTAAGAGAAAAATTGAGTTACGCGGAGATGATCCAAAAGTTGTAGATG
AAATTTTAGAATTGGATGAGCAACGACGTAAATTGATTAGTGCTACAGAAGAAATGAAAG
CACGTCGTAACAAAGTAAGTGAAGAAATTGCATTAAAAAAACGTAATAAAGAAAATGCCG
ATGATGTAATAGCAGAAATGCGCACATTAGGTGATGATATTAAAGAAAAAGATAATCAAT
TAAACGAAATAGATAATAAAATGACAAGTATCCTTTGTCGTATTCCAAACTTAATTAGTG
ATGATGTACCTCAAGGTGAGTCTGACGAAGATAACGTTGAAGTTAAAAAATGGGGCACAC
CACGTGAATTTGACTTTGAACCAAAAGCACATTGGGACATTGTTGAAGAATTAAAAATGG
CTGACTTTGATCGTGCAGCTAAAGTTTCAGGTGCGCGTTTTGTATACTTAACAAATGAAG
GTGCGCAATTAGAACGTGCTTTAATGAACTATATGATTACAAAACATACAACGCAGCATG
GTTATACAGAAATGATGGTACCACAGCTTGTGAATGCAGATACAATGTATGGTACAGGCC
AATTACCTAAATTTGAAGAAGACTTATTTAAAGTAGAAAAAGAAGGATTATATACAATTC
CAACTGCTGAAGTACCTTTAACAAATTTCTATCGTAATGAAATTATTCAACCAGGTGTAC
TTCCTGAAAAATTCACTGGTCAATCTGCATGTTTCAGAAGTGAAGCGGGATCAGCTGGTA
GAGATACAAGAGGATTAATTCGTTTACACCAATTCGATAAAGTAGAAATGGTACGTTTTG
AACAACCTGAAGATTCATGGAATGCTTTAGAAGAAATGACAACAAATGCAGAAGCAATCC
TTGAAGAATTAGGTTTACCATATCGTCGTGTTATTTTATGTACTGGTGATATCGGTTTTA
GCGCAAGTAAAACATATGATTTAGAAGTTTGGTTACCAAGTTACAATGACTATAAAGAAA
TTAGTTCATGTTCTAACTGTACTGATTTCCAAGCGCGTCGTGCAAATATTCGCTTCAAAC
GTGATAAAGCAGCTAAACCTGAATTAGCACATACTTTAAATGGTAGTGGTTTAGCAGTTG
GACGTACATTTGCTGCTATCGTTGAAAATTACCAAAATGAAGATGGAACAGTAACAATTC
CAGAAGCTTTAGTACCATTTATGGGTGGTAAAACACAAATTTCAAAACCAATTAAATAAT
TAAAGGTATACAGTAAAAAGTGGTGACGAATCTGTCATCACTTTTTTTGTGCGGAAAATA
ATATTATTGAGCCATTGAAAACAACTCATATGAATAAAGTTTTTCACTCAATAGTTTAGA
TTAATTATAGAAACAACGATGAATCATCATGATGGACGAAATAAATATTTACTGTTCACC
TTAGTTAATGATGTGATACATATATACGGCGCTTGATGCATGAATAGGAAAAGTTATATC
AAATTAATATTAACAGGGTAGGGGAGGGTACAATATGTAAATATGGGAAGAAGGAATGAA
GTGAACAGCATAAAAAATATCACAAAAGACGTAAAAGAATATTATTCAAACACTTTAATA
CAAGATGAAAACCCTATAAAAAATAAGGGATGTCTTAAGTATTTGTTCAAAAATTCTGAT
AAATAAAATACTACAACAAAGGTATTTTTAAACTAACATCAGTCTAACATCAGACAAACC
GAAGTCTAACGTTATTGCTTGTGTGTGTGAAGTGTATTAGACTAGGTATATTATTTTTAC
ATACTTATAAACATATAAAACGTTAAAGGGGGTTGGACAAATGACATCTCATTTAAGTTT
TAGGCAAGGCATAAAAGAATGTATTCCTACTTTGTTGGGATATGCAGGTGTTGGTATTTC
ATTTGGCATTGTAGCTGCATCACAAAATTTTAGTATTTTAGAAATTACATTGTTATGTCT
TATTATATACGCTGGTGCCGCTCAGTTTATTATGTGCGCGTTGTATATTGCAGGAACGCC
AATATCAGCGATTGTATTAACTGCATTCATTGTAAATTCTAGAATGTTTCTCTTAAGTAT
GTCGCTTGCGCCAAACTTCAAATCATATGGGTTTTGGAATCGTATAGGATTAGGTTCATT
AGTAACTGATGAAACATTTGGTGTCGCTATTACACCTTATTTAAAAGGAGAACCCATCAA
TGATCGATGGCTACACGGTCTAAATATAACGGCATATTTATTTTGGACAGTTTCATGTGT
TGCCGGTGCTATATTTGGAAAATATATTTCAAACCCTCAAGCATTAGGGCTAGACTTTGC
TATCACAGCTATGTTTATCTTTTTGGCAATTGCACAATTCGAATCAATCACTAAGTCACG
ATTAAGAATTTATATTGTATTAGTTATTGTAGTAATTGTAATGATGTTATCTTTAAGTAT
ATTTATGCCTTCTTACCTTGCTATTTTATTTGCGGCAACAATTGCGGCTGCGTTAGGAGT
GATGATGGAACGATGACAACAAATATGAATATGTTAATACTTATTTTATTGTGCGGTATC
GTAACGCTACTAATTCGAATCATTCCTTTTATCATGATTTCTAAAGTACAGTTACCAGAT
GTCGTTGTTCGATGGCTTTCATTTATACCTATTACATTATTTACGGCACTGGTCATCGAT
AGTATCATTCAACAAACACCACATAGCGATGGATATACACTGAATATACCTTATATTATT
GCGTTAATACCTACTGTTATTTTATCAATAATTACACGCAGTTTAACTATTACAATTATT
AGTGGGATTATTATCATGGCAGCACTAAGATTTTTCTTTTAAAAATACTTTAAAATCATT
GAACAGATATTTAAACTTAGGTAAACTGATATTAATCAGAAAATTCTGATATACAAATTG
TTTATAGCAATTTGGGAAATTGTACATATCAAACAATTTGGTTAATCTTATGATTTTGAT
AACAATGTTTTTCAAACGATAAAAAGTAATTCATGATTTAAACTCAACTAAACACATAAC
AATTTCATATGTCTTATTGTGAGAAGTTGAGGGACTTGGCCCTGTGATACTTCAGCAACC
GACTTTATAGCACGGTGCTAAAACCAACGAGTTACTCGAATGATAAGTATATAAACTTCT
TACTTTTCAATAGGGTAAGGAGTTTTTTATTTAAGGAGGAAAGGACAATGACAAATTACA
CAGTAGATACTTTAAATTTAGGGGAATTTATAACAGAATCTGGGGAAGTCATAGATAATT
TACGTTTACGATACGAACATGTAGGTTATTATGGACAACCATTAGTTGTAGTTTGTCATG
CATTAACCGGTAATCATTTAACATATGGTACTGATGATAATCCTGGATGGTGGCGAGAAA
TTATTGATGGTGGATATGTGCCCATCAATGACTATCAATTTTTAACCTTTGATGTCATTG
GAAGTCCGTTTGGTTCAAGTTCACCTTTGAACGATGCTCATTTTCCTAAAAAACTAACAT
TACGAGATATCGTTAGAGCTAACGAATTAGGTATTCGAGCACTTGGATATGACAAGATTA
ATATATTAATAGGTGGGAGCCTTGGCGGTATGCAAGCAATGGAATTATTGTATAATCAAC
AATTTAAAGTAGATAAAGCTATCATTCTCGCTGCTACTAGTAGAACTTCATCATATAGCA
GGGCTTTCAATGAAATTGCAAGACAAGCAATTCATATTGGTGGTAAAGAAGGATTGAGTA
TTGCACGTCAGTTAGGTTTTTTGACATATCGGTCATCTAAAAGTTACGATGAACGTTTCA
CACCCGAAGAAGTCGTAGCATATCAACAACATCAAGGTAATAAATTTAAAGAGCGTTTCG
ACTTGAATTGCTATTTGACGTTGCTTGATGTTTTAGACAGCCACAACATTGACCGCGGTC
GTACTGATGTAACGCATGTTTTTAACAATTTAGAAACAAAAGTGTTAACAATGGGATTTA
TTGATGATTTATTATATCCAGATGATCAAGTACGCGCCTTAGGTGAACGATTTAAATATC
ATCGTCATTTCTTTGTACCTGATAACGTAGGGCATGATGGATTCCTACTAAATTTTAATA
CGTGGGCACCTAATTTATATCATTTTTTAAATTTAAAGCATTTCAAACGTAAGTAATAGC
ATTTCGTTTTTTCTTAAAAATGAGACTTCTAAACTATAAATACTATATTTGAAAAAATTT
AAAGAAGTGACTGTATCTAAAATGCGATATAGTTATTGCTAAACATTGAAGCATAACGGC
TTTAAAGGAGATGTCATAAAGACCTTATAACAATCTATATGGCATGAGTTGTTAGTTACA
AAATAAGAAAAATAGTAATCAATTAAATGTGATAGAAAGATATAACCTATAAATTGTTAA
TTTCTATTAAAGAGGTTAAAATAATAGCTATAGTTAAAAATATGGGAGTGGCTTATGTGT
TTTCAAAAATACAACCTAAAGCAACAATGATTGCAACTATAATGTTGATATTTGTCGCTT
TAGCTTTATATCAAATGCCTGGTTTAGGACTAGTATTTTCATTATTTGCAACCATACCAG
GTATCGTTTTATGGAATAAATCAACACAATCTTTTGGAATTAGTGCACTTATTACAGTGA
TTATAACAACTATTCTAGGTAATACTTTCGTGTTAAGTGCTATTATATTAGTCTTAATCG
CAAGTTTAATTATCGGTCAATTATTAAAAGAAAAGACATCTAAAGAGAGAATTTTATACG
TAACAACTGTAGCGATGAGTTTGATTTCATTAATCGCATTCATGTTACTTCAAACGTTCG
GGAAAATTCCTTCCTCAGCAAGCTTAGTAAAACCTTTCAAACAATCACTTCATGAAGTGA
TTACGATGAGTGGCGTCGATGCAAATATGACCCAAATACTAGAAGAAGGGTTTAGACAAG
CGACCGTTCAATTACCTGGTTTCATCATTATCATTACATTTTTTATTGTCTTAATTAACT
TAATCGTTACATTTCCGATTTTACGAAAATTTAAAATCGCAACACCAGTGTTTAAGCCAC
TTTTCGCATGGCAAATGAGCGGGATTTTATTATGGATATATATTATTGTACTTGTATGCT
TGTTATTTACAAGTCAACCAAGTGTGTTCCAGAGCATACTTTTAAACTTCCAACTTGTGT
TATCATTAGTGATGTATATTCAAGGTTTAAGTGTTATTCATTTCTTTGGTAAAGCGAAAG
GTTTGCCGAATGCAGTAACGATTTTACTATTGATTATCGGTACATTATTGTCACCTACGA
CACATATTGTAGGATTACTTGGTGTTATCGATTTAAGTTTGAATTTGAAGCGAATCATGA
AAAATAATTCTAAAAAGTGAATAGAGGTGGAATAATGAATCGGCAGTCCACTAAGAAAGC
TTTACTAATACCATTTCTCATCATGATTATTACAGCAATTGTTTTAATGGGTGTATGGTT
TATCTTTAATAGTCTTATAGCATTAATTGCATCTATCGTTCTTTTCGTGATGATTATCGT
TAGTGTCATTTTATTTAGACAAGCTTTAATGAAAATGGATAATTATGTAGATGATTTGAG
TGCGCAAATTTCAACAACGAATAATAAAGCAATCAAACATTTACCAATAGGTATTATCGT
TTTAGATGAAAATGACCATATTGAATGGGTTAACCAATTCATGACGGATCATATGGAAGC
AAATGTTATTTCAGAATTTGTGAATGAAGTATTTCCTAACATTTTAAAGCAATTAGATAG
AGTGAAGTCTGTTGAAATAGAATATAATCAGTATCATTTCCAAGTGCGTTATTCAGATCA
TGATCACTGTCTCTATTTCTTTGATATAACTGAACAAGTACAAACAAATGAGTTATATGA
AAACTCTAAACCGATTATTGCGACATTATTTTTAGATAACTACGATGAGATTACGCAAAA
TATGAATGATACACAGCGTTCGGAAATTAACTCTATGGTAACGCGTGTGATTAGTCGATG
GGCGACAGAATACAACATATTCTTTAAAAGATATAGTTCTGATCAATTTGTAGCATATTT
AAATCAAAAAATATTAGCGGATTTAGAAGAGTCTAAATTTGATATTTTAAGTCAATTACG
TGAAAAGAGTGTCGGTTATCGCGCTCAATTAACATTAAGTATCGGTGTTGGTGAAGGTAC
TGAAAATCTAATAGATTTAGGTGAATTGTCTCAATCTGGATTAGACTTAGCATTAGGACG
TGGTGGTGACCAAGTTGCTATTAAGAGTATTAATGGCAATGTACGTTTCTATGGTGGTAA
GACTGACCCGATGGAGAAACGTACTCGTGTAAGAGCGCGTGTTATCTCACATGCATTAAA
AGATATCCTTGCAGAAGGTGACAAAGTCATTATTATGGGACATAAACGTCCCGACTTAGA
TGCAATCGGTGCAGCAATTGGCGTATCTCGATTTGCAATGATGAATAATTTAGAAGCGTA
CATCGTATTAAATGAGTCGGATATTGATCCAACATTACGACGTGTTATGAACGAAATTGA
TAAAAAGCCAGAGTTAAGAGAGCGATTTATTACATCAGATGATGCGTGGGATATGATGAC
ATCTAAGACAACGGTAGTGATTGTTGATACACATAAACCGGAGCTTGTTTTAGATGAAAA
TGTCTTAAATAAAGCGAATCGTAAAGTCGTTATTGATCATCATAGACGTGGAGAAAGCTT
TATTTCTAATCCGTTGTTGGTCTATATGGAACCATATGCAAGTTCAACAGCTGAACTTGT
AACAGAATTACTGGAATATCAACCAACAGAACAACGCTTAACACGTCTTGAATCAACTGT
AATGTATGCAGGTATCATTGTAGATACAAGAAACTTCACATTACGAACAGGTTCAAGAAC
GTTTGATGCAGCAAGTTATTTACGTGCTCATGGGGCAGATACGATTTTAACCCAACATTT
CTTAAAGGATGATGTGGATACGTACATTAATCGATCTGAACTTATTCGAACAGTGAAAGT
TGAAGATAATGGTATAGCCATTGCCCATGGTTCAGAAGATAAAATTTATCACCCAGTAAC
AGTTGCGCAAGCGGCAGATGAACTGTTAAGTTTAGAAGGTATAGAAGCATCGTATGTTGT
TGCGAGACGTGAAGATAATTTGATAGGTATATCAGCACGCTCACTCGGTTCAGTAAATGT
CCAGTTAACAATGGAAGCACTTGGTGGCGGTGGGCATTTAACTAATGCTGCAACACAACT
CAAATGTGTTACAGTTGAACAAGCGATAGCACAATTACAACAAGCAATTACAGAACAATT
AAGTAGGAGTGAAGATGCATGAAAGTAATTTTTACACAAGACGTTAAAGGTAAAGGTAAA
AAAGGTGAAGTTAAAGAAGTACCAGTAGGTTATGCAAATAACTTCTTATTGAAAAAGAAT
TATGCTGTCGAAGCAACACCAGGTAACCTTAAACAATTAGAGTTACAGAAAAAACGTGCA
AAAGAAGAAAGACAACAAGAAATTGAAGATGCTAAAGCATTAAAAGAAACATTATCAAAT
ATCGAAGTTGAAGTATCAGCTAAAACTGGTGAAGGCGGTAAGTTGTTTGGATCAGTAAGT
ACGAAACAAATTGCTGAAGCATTAAAAGCACAACACGATATTAAAATCGATAAACGTAAA
ATGGATTTACCAAACGGAATCCATTCATTAGGATATACGAATGTACCAGTTAAATTGGAT
AAAGAAGTTGAAGGTACAATTCGCGTACACACAGTTGAACAATAAAGTTGGATTGAAATA
AGAGGTGTAACCATTCATGGATAGAATGTATGAGCAAAACCAAATGCCACATAGCAATGA
AGCTGAACAGTCTGTCTTAGGTTCAATTATTATCGATCCAGAATTGATTAATACTACTCA
GGAAGTGTTGCTTCCTGAGTCGTTTTATAGGGGTGCCCATCAACATATTTTCCGTGCAAT
GATGCACTTGAATGAGGATAACAAAGAAATTGATGTTGTAACATTGATGGATCAGTTATC
AAGTGAAGGTACGTTGAATGAAGCGGGTGGTCCGCAATATCTTGCAGAGTTATCTACAAA
TGTACCAACGACACGAAATGTTCAGTATTATACGGACATTGTTTCTAAGCATGCATTAAA
ACGTAGATTGATTCAGACTGCAGATAGTATTGCCAATGATGGATATAATGATGAACTTGA
ACTAGATGCGATATTAAGTGATGCAGAACGCCGTATTTTAGAGCTATCATCTTCTCGAGA
AAGTGATGGCTTTAAAGATATTCGTGACGTGTTGGGACAAGTATATGAAACAGCTGAAGA
GCTTGATCAAAATAGTGGTCAAACGCCAGGTATCCCTACAGGATATCGAGATTTAGACCA
AATGACAGCTGGGTTTAACCGTAATGATTTAATTATCCTTGCAGCGCGTCCGTCTGTAGG
TAAGACTGCGTTCGCACTTAACATTGCACAAAAAGTTGCAACACACGAAGATATGTATAC
AGTTGGTATTTTCTCGCTAGAGATGGGTGCCGATCAGTTAGCAACACGTATGATTTGTAG
TTCTGGTAATGTTGACTCGAACCGTTTAAGAACAGGTACTATGACTGAGGAAGACTGGAG
TCGATTCACGATTGCTGTCGGTAAATTGTCGCGTACGAAGATATTTATCGACGATACGCC
AGGTATTCGAATTAATGATTTACGATCTAAGTGTCGTCGATTAAAACAAGAACATGGTTT
AGACATGATTGTGATTGACTACTTACAGTTGATTCAAGGTAGTGGTTCACGTGCGTCCGA
TAACAGACAACAAGAAGTTTCTGAGATATCTCGTACATTAAAAGCGTTAGCTCGTGAATT
GGAATGTCCAGTTATTGCACTGAGTCAGCTATCACGTGGTGTAGAACAACGACAAGATAA
ACGTCCAATGATGAGTGATATTCGTGAATCTGGTTCGATTGAGCAAGATGCCGATATCGT
TGCATTCTTATATCGTGATGATTACTATAATCGTGGTGGCGATGAAGATGATGACGATGA
TAGTGGTTTCGAGCCACAAACTAATGATGAAAATGGTGAAATTGAAATCATCATTGCCAA
GCAACGTAACGGTCCAACAGGAACAGTTAAGTTACACTTTATGAAACAATACAATAAATT
TACAGATATCGATTATGCACATGCCGATATGATGTAAAAAAGTTTTTACCGTACAATAAT
CATATTTATGATAAAATTGTACGGTTTTTATTTTGTTCTGAATGCGTTGATATATGTTAA
GTTTGTGTATTGGAAATGACTTAAAAACACCATAAACACTGTTATAAAAGGGTTTGTGAA
GCATTTTAACACATTTATGAAAATGATTTTTCTTTTAGAATGCAAGAAAATCAATGTTCG
ATTTTTATTTGCATTATGGTCTCGATATTGGTAGAATATCAAATGGTTAAATGAGAAAAA
CTTGGAGGTGCTCACATGTCATCAATCGTAGTAGTTGGGACACAATGGGGAGACGAAGGA
AAAGGAAAGATTACGGATTTCTTAGCAGAACAATCGGATGTTATCGCACGTTTTTCAGGT
GGTAATAATGCAGGCCATACAATTCAATTTGGCGGAGAGACATATAAATTACATTTAGTA
CCATCTGGTATCTTTTATAAAGATAAATTAGCGGTAATCGGTAACGGTGTCGTTGTTGAT
CCAGTTGCACTATTAAAAGAATTAGACGGATTAAATGAACGTGGCATTCCTACAAGTAAT
TTACGTATTTCTAATCGTGCGCAAGTGATTTTACCTTACCACTTAGCACAAGATGAATAT
GAAGAACGTTTACGTGGAGACAACAAAATTGGTACAACTAAAAAAGGTATCGGTCCAGCA
TATGTAGACAAAGTTCAACGTATCGGAATTCGTATGGCAGATTTACTTGAAAAAGAAACG
TTTGAAAGAATATTGAAATCAAATATTGAATATAAACAAGCATATTTCAAAGGTATGTTT
AACGAAACTTGTCCATCATTTGATGAAATCTTTGAAGAATACTATGCAGCAGGTCAACGC
TTAAAAGAATTTGTAACAGATACATCAAAAATCTTAGACGATGCATTTGTAGCAGATGAA
AAAGTACTTTTCGAAGGTGCTCAAGGTGTAATGTTAGATATCGACCACGGTACATATCCA
TTCGTTACATCAAGTAACCCAATTGCAGGTAATGTTACTGTAGGTACAGGTGTCGGTCCA
ACATTTGTTTCCAAAGTAATTGGTGTATGTAAAGCTTATACATCACGTGTTGGTGATGGT
CCATTCCCAACTGAATTATTCGATGAAGATGGACATCATATTAGAGAAGTTGGTCGTGAA
TACGGTACAACAACAGGACGTCCACGTCGTGTAGGTTGGTTTGACTCAGTTGTATTACGT
CACTCTCGTCGTGTAAGTGGTATTACAGATTTATCTATTAACTCTATCGATGTGTTAACT
GGTTTAGACACAGTGAAAATCTGTACAGCTTATGAATTAGACGGTAAAGAAATTACTGAG
TATCCAGCAAACTTAGATCAATTAAAACGTTGTAAACCAATCTTTGAAGAGTTACCAGGT
TGGACAGAAGATGTAACAAGCGTACGTACTTTAGAAGAATTACCTGAAAATGCACGTAAA
TATTTAGAGCGTATTTCTGAATTATGTAATGTACAAATTTCTATCTTCTCAGTTGGTCCA
GATAGAGAACAAACAAACTTATTAAAAGAATTGTGGTAGAACTTTATACAAGTAATACAC
AATGATTATAAACGAATGAGCCTTCTATCTTTATTGGTAGGAGGTTTTTGTTATGTGAAC
TTGTGTATCAACTTGATTATTGAGATGGAAAGGATTGCTTAAGTATAGGTGGTATTGCTT
GTCATATATTAGAAGTTTCGACACGAAGGTATTCAATGAAAATAAAATGAAATATTTAAA
TGTAAGAAATTTAGTATCGAAAATAGCTATTGAAAGAGCGCAGATGGAGGATAAATGAAG
ATGATAAAAATGGAAAATTTTCAAAAAGAGCGTAAATTTTATAATAAATAGACTACCAAT
AAAATGCAATTTTTCACTTATAACATAGTTCAAAAAATAATAGCAAAATTATGTAAAAAA
TATCTTGTCATGGTAAGTTTGGCTGTGCTATAATCTATCTTGTGCTTAAGAACGGCTCCT
TGGTCAAGCGGTTAAGACACCGCCCTTTCACGGCGGTAACACGGGTTCGAGTCCCGTAGG
AGTCACCATGTTTTAGGTCTCGTAGTGTAGCGGTTAACACGCCTGCCTGTCACGCAGGAG
ATCGCGGGTTCGATTCCCGTCGAGACCGTACAAATGCCTATCCAAGAGGATAGGCATTTT
TTTACGTTTAAAATTATATCAATTGAAGACAAATAAGCTTGAGACATAAATCAAGTTCTA
GGCTCTATAATGTTATATTGGCAGTAGTTGACTGAACGAAAATGCGCTTGTAACAAGCTT
TTTTCAATTCTAGTCAACCTTGCCGGGGTGGGACAACGAAATAAATTTTGTAAAAATATC
ATTTCTGTCCCACTCCCATTTCCTACGATTAGTCAAGTCTTTATGTTTAAAATAAGCATT
ACTAAATTAGCCCGTTCAATTTAATTTTTTTGAATAAGGTGTTACACTGTATTTGATTGT
ACGGTTGGTTAATGTGGGGACATTTGATAATCGTACAATTTCTGATTCATTACTAAATAA
TGAATCGTTTTTAAGAGACGATTAATACAAGCGATGACGGCAGTCTTGTGAGCTTTCTCA
TGAGGCTGCTTTCTTAGCTTATAGTAATAATCGACGACATGATTGTCAAAATGATGCTGC
CCTCTTATTATATTCATAACCACCCAAAATAATAATCTTCTTGCTTTTTTATTGCCACGC
TTATTAATTGCGTCTCTACTTTGCGTACTACCTGATTGATATCGTTTGATATCAATGCCT
ACAAATGCATTTAATTGTTTATTCGATTTAAATCGCGTAATATCTCCAAGTTCTCCAATA
ATCATAGCTGCAGATAATTTTCCAATTCCTGGTATTGAATGAATATGTTCAAAACAATCA
AGTTGTTGCGCTAATTGAATCATGTCTTCATCTAATTGTTTAAGATGTTGTATAGATTGT
TTTAATTGTCTAATTAACAACCTTGCTTTTTCTACAAGGAATGAATGTCTATCGACATTC
GGATAGCTTTCCCGAGCAATGTTAACCAATTGGTGTGCGTAATTTTCAGCTTTATTCATA
GATAGACCTTTATCAGTCGAATGGAATATATGAGAAATAAGGGTATCAATATCCATATTT
CTCACCATATCTGGATGAGTAAATCGTTCTGCGATGTTAAGTGCAATGATAGAATATCGA
CTACTAAATAATTTTTCTAAACCAGGAAAAGTTTGATGAAGCTGTTCAACAATTTCAAAT
TTAAGCCGATTTTGTTCATTTTCAATTTCTAGATGAAAACGTGCACGCTCTCGCAACTCA
AAGAAGATATCTTCATACATAGATATGGTTTCCGTTGCTTTTAAAGTAGGTGCTAATTGC
GCAAGTTTATGTGCATCAGCTTGATCGGTTTTCCATGATCTTAAAGAGCTTGTTCTGAAT
TTAGCTTCTAACGGGTTCATCTCAATATAATTAATATGATTTACGCGACAAAATCGAGTC
ATACCTCTTGAATAAATACCAGTAGATTCAAAAATGATTTGTAGGTGGTCTAAATTATTC
AAATACTTTAATAAATAATTATAACCATTTTTATTATTTTGAATGGTAAATTCTCTTTGA
AATTGATCGTTATGATAATGAGCTATGACACTACTTCTTTTACTAATATCAACACCTAAG
TAATTGATAAATATAGCCTCCTTTAAAAAATTGAGAAGTGAGAACTTTACTTAACCTTTC
TCATTTCATTTTCCTCTACACGGTTTCAAGAAGCCAACATACTTCAAACGAATTTCAAAA
GGCGAGAGTAAAGCTGACTTGTTTTTTATACGGGTTTAAGACCCAAGAGAACGCACAGTC
TACTCCTCTCTATAACTATAAAAAATAGCTATGAAAAAATCTATCGTCATAGATTTCTTC
ATAGCTAATCTTAGTATGTTTTATTTATAATGTATAAACTTCTGGTAATTCAGTTGCAAT
GTATTAAAGACAAATGTAGAAAACAAAATTTAACACCTATCTTTGTTAACATACTTCTTC
ATAGTGATATGCCAATAGCATCCACCTAACATAAATATAATAGTATTTATTTTCCTCACA
TCCACACCAATAGGAATCTCGATTTTTTCGCACCTTTAATAATATAAAAATGATTTCGTG
GTCATATTATAGGGAAAGACTAATTATTATCATAATACGCCGTGAGAAACTAATAAAAAA
TATTAATATATAAGTTTATATTGGAAAATAGAATTAATAGCTTATAAATGGTAAATTATA
TAATAGGTTACTATACGTTATAAGACGGAAAATGCGCACAATAACAAAAATAGTAAGCGA
CATCCTGTGATTTTTTACACAAACATAAACGATAAAGATCAAAAAATGATAAAATGATAT
TAATGATTTAAGAAAAGAGGTTTATGCAAATGGCTAGAAAAGTTGTTGTAGTTGATGATG
AAAAACCGATTGCTGATATTTTAGAATTTAATTTAAAAAAAGAAGGATACGATGTGTACT
GTGCATATGATGGTAATGATGCAGTAGACTTAATTTATGAAGAAGAACCAGACATCGTAT
TATTAGATATTATGTTGCCTGGTCGTGATGGTATGGAAGTATGTCGTGAAGTGCGCAAAA
AATACGAAATGCCAATTATTATGCTAACTGCTAAAGACTCAGAGATTGATAAAGTACTTG
GTTTAGAACTAGGTGCAGATGACTATGTAACGAAACCATTTAGTACGCGTGAATTAATTG
CACGTGTGAAAGCTAATTTACGCCGTCATTACTCACAACCAGCGCAAGACACTGGGAACG
TGACGAATGAAATCACAATTAAAGATATTGTGATTTATCCAGACGCATATTCTATTAAAA
AACGTGGCGAAGATATTGAATTAACACATCGTGAATTTGAATTGTTCCATTATTTATCAA
AACATATGGGACAAGTTATGACACGTGAACATTTATTACAAACAGTATGGGGCTATGATT
ACTTTGGCGATGTACGTACAGTCGATGTAACAATTCGTCGTTTACGTGAAAAAATTGAAG
ATGATCCGTCACACCCTGAATATATTGTTACGCGTAGAGGCGTTGGATATTTCCTCCAAC
AACATGAGTAGAGGTCGAAACGAATGAAGTGGCTAAAACAACTACAATCCCTTCATACTA
AACTTGTAATTGTTTATGTATTACTGATTATCATTGGTATGCAAATTATCGGGTTATATT
TTACCAATAACCTTGAAAAAGAACTGCTTGATAATTTTAAGAAGAATATTACTCAATATG
CAAAACAATTAGAAATTAGTATTGAAAAAGTATATGACGAAAAGGGCTCCGTAAATGCAC
AAAAAGATATTCAAAATTTATTAAGTGAGTATGCCAACCGTCAAGAAATTGGAGAAATTC
GTTTTATAGATAAAGACCAAATTATTGTCGCAACGACGAAGCAGTCTAACCGTAGTCTAA
TTAATCAAAAAGCAAATGATAGTTCTGTTCAAAAAGCATTATCATTAGGACAATCGAATG
ATCATTTAATTTTAAAAGATTATGGTAACGGAAAAGACCGTGTGTGGGTGTATAACATTC
CAGTTAAAGTCGATAAAAAAGTAATAGGTAATATCTATATCGAATCAAAAATTAATGACG
TTTATAACCAATTAAATAATATTAACCAAATATTCATTGTTGGTACAGCTATTTCATTAT
TAATTACAGTCATCTTGGGATTCTTTATAGCGCGAACGATTACCAAACCTATCACCGATA
TGCGTAACCAGACAGTCGAAATGTCGCGAGGTAACTACACGCAACGTGTGAAGATTTATG
GTAACGATGAAATTGGTGAATTAGCCCTAGCATTCAATAACTTGTCTAAACGTGTGCAAG
AAGCTCAGGCTAATACTGAAAGTGAGAAACGTAGACTTGACTCAGTTATTACACATATGA
GTGATGGTATTATCGCAACAGACCGCCGAGGACGTATTCGTATTGTCAATGACATGGCAC
TTAAAATGCTTGGTATGGCTAAAGAAGATATTATTGGTTACTACATGTTAAGTGTATTAA
GTCTTGAAGATGAGTTTAAACTTGAAGAGATTCAAGAGAATAACGATAGTTTCTTACTAG
ATTTAAATGAAGAAGAAGGTCTTATCGCACGTGTTAACTTTAGTACAATTGTGCAGGAAA
CAGGCTTTGTAACGGGTTATATTGCCGTGTTACATGACGTTACTGAACAACAACAAGTTG
AACGTGAACGTCGTGAATTCGTTGCCAATGTATCACATGAGTTACGTACACCATTAACAT
CAATGAATAGTTACATTGAAGCACTTGAAGAAGGCGCATGGAAAGATGAAGAACTAGCAC
CACAATTTTTATCTGTAACTCGTGAAGAAACAGAACGAATGATTCGACTTGTAAATGACT
TGCTACAATTATCTAAAATGGATAATGAATCAGATCAAATCAACAAAGAAATTATCGACT
TTAACATGTTTATTAATAAAATTATTAACCGACATGAAATGTCTGCTAAAGATACGACAT
TTATTCGAGATATTCCGAAGAAGACAATTTTCACAGAATTTGATCCTGATAAAATGACGC
AAGTATTTGATAATGTCATTACAAATGCAATGAAATATTCTAGAGGCGATAAACGTGTCG
AGTTCCACGTGAAACAAAACCCACTTTATAATCGAATGACAATTCGTATTAAAGATAATG
GTATCGGTATTCCTATCAATAAAGTCGATAAGATATTCGATAGATTCTATCGTGTCGATA
AGGCACGTACACGTAAAATGGGTGGTACTGGATTAGGACTAGCCATTTCGAAAGAGATTG
TGGAAGCACACAATGGTCGTATTTGGGCAAACAGTGTAGAAGGTCAAGGCACATCTATCT
TTATTACACTTCCATGTGAAGTCATTGAAGACGGTGATTGGGATGAATAATAAGGAACAT
ATTAAATCTGTCATTTTAGCGCTACTCGTCTTGATGAGTGTCGTATTGACATATATGGTA
TGGAATTTTTCTCCTGATATTGCAAATGTCGATAATACAGATAGTAAGAAAAGTGAAACG
AAACCTTTAACGAAACCAATGACAGCCAAAATGGATACAACTATTACGCCGTTTCAGATT
ATACATTCGAAAAATGATCATCCTGAAGGAACGGTTGCGACAGTATCTAACGTGAATAAG
TTGACAAAGCCCTTGAAAAATAAAGAAATAAAATCTGTGGAACATGTTCGTCGAGATCAT
AACTTAATGATTCCAGATTTGAGCAGTGATTTTACGATATTTGATTTTACGTATGATTTA
CCGTTATCAACGTATCTTGGTCAAGTACTGAACATGAATGCGAAAGTACCAAATCATTTC
AATTTCAATCGTTTAGTGATTGATCATGATGCCCAAGGACATATCGTACTTTATGCCATT
AGTAAAGATCGTCACGATTACGTGAAATTGACAACTACAACGCAAAATGATCACTTTATG
GATGCTTTATCTACCGTTAAAAAAGAAATGCAACCATATTCAGATATCATTACAAATAAA
GATACAATTGATCGTACGACACATGTCTTTGCACCAAGTAAACCTGAAAAGTTAAAAACT
TATCGCATGGTATTTAATACAATTAGTGTTGAAAAAATGAATGCTATATTATTTGACGAT
TCAACTATTGTTCGTAGTTCGAAGAGTGGTGTCACTACGTATAACAATAATACAGGTGTC
GCAAACTATAATGATAAAAATGAAAAATATCATTACAAAAACTTGTCTGAAGATGAAGCA
AGTTCTAGCAAAATGGAAGAAACGATACCAGGAACCTTTGATTTTATTAATAATCATGGT
GGCTTCTTAAACGAAGACTTTAGATTGTTCAGTACGAATAATCAGTCAGGCGAGCTAACA
TATCAACGTTTCCTTAATGGTTATCCAACGTTTAATAAAGAAGACTCTAATGAAATTCAA
ATCACATGGGGCGAAAAGGGCGTCTTTGATTATCGTCGTTCGTTATTGCGTACCGACGTT
GTTTTAAACAGTGAAGATAATAAAACGTTGCCGAAATTAGAGTCTGTACGTTCAAGCTTG
GCAAACAATAGTGATATTAATTTTGAAAAAGTAACGAACATTGCTATCGGTTATGAAATG
CAAGATAATCCAGACCATAATCATATCGAAGTGCAGATTAATAGCGAACTCGTACCACGC
TGGTATGTAGAATATGATGGTAAATGGTTTGTTTATAAAGATGGGAGGCTTGAATAAATG
AACTGGAAACTTACGAAGACACTTTTCATATTCGTGTTTATTCTTGTCAACATCGTGTTA
GTATCGATTTATGTTAATAAAGTCAATCGTTCACATATTAATGAAGTTGAAAGTAACAAT
GAAGTGAATTTTCAACAAGAAGAAATTAGGGTGCCAGCCAGTATTTTAAATAAATCTGTT
AAAGGCATACAATTAGAACAAATTACTGGACGATCAAAAGACTTTAGTTCAAAAGCTAAA
GGTGATTCTGATTTATCCACATCAGATAGTGGAAAATTATTAAATGCGAACATCAGCCAA
TCGGTAAAAGTTAGTGATAATAACTTAAAAGATTTAAAAGATTACGTTAACAAGCGCGTA
TTTAAAGGTGCTGAATATCAATTAAGCGAGATTAGTTCAGATTCTGTAAAATATGAACAA
ACGTATGATGATTTTCCAATTTTAAATAACAGCAAAGCGATGTTGAACTTTAAAATAGAA
GATAACAAAGCGACTAGTTATAAACAGTCAATGATGGATGACATTAAGCCGACTGATGGT
GCAGATAAGAAGCATCAAGTTATTAGTGTGAGAAAAGCAATCGAGGCATTATATTATAAT
CGTTACTTGAAAAAAGGTGATGAAGTAATTAATGCAAGACTTGGTTACTATTCAGTCGTG
AATGAAACGAATGTTCAATTGTTACAGCCAAACTGGGAAATTAAAGTAAAGCATGACGGT
AAGGACAAGACGAATACTTACTATGTCGAAGCTACAAATAATAACCCTAAAATTATTAAT
CATTAATATGAATCATAATAAGCTAGCATTACAAACTCATGAGATATGAGAAGTGGTGCT
AGCTTTTTACTGGTATGGGTTTTCATGGCTGACGTTTCTGTGTCTTTAACGTGCACACTT
ATTCACTTATTAAGTAGTACCGCATTGTAAAAATTAACGTAACTGCTATTTTAAAAACTT
TAGTATTTGTCTAATCATTGTTATAATAATTAAGAAATTCATTGCACGTGATTATCAAAA
TTTAAATATAAGAGACCGGTCGATGAACTAAAGTTACATAACAGGAAAGGTATACAAAAC
AGCTAATATATTGATAGTTTCTGTAGGGAAAATCGTATATTTGCACTGATGTATATTGCA
GTCATATAGAGAAAGTGACTGTTTAAAGAGAAAGGATGAGCCGCTTGATACGCATGAGTG
TATTAGCAAGTGGTAGTACAGGTAACGCCACTTTTGTAGAAAATGAAAAAGGTAGTCTAT
TAGTTGATGTTGGTTTGACGGGCAAGAAAATGGAAGAATTGTTTAGTCAAATTGATCGTA
ATATTCAAGATTTAAATGGTATTTTAGTAACTCATGAACATATTGACCATATTAAAGGGT
TAGGTGTTTTGGCGCGTAAATATCAATTGCCAATTTATGCGAATAAAAAGACTTGGCAAG
CTATTGAAAAGAAAGATAGTCGCATCCCTATGGATCAGAAATTCATTTTTAATCCTTATG
AAACAAAATCTATTGCAGGTTTCGATGTTGAATCTTTTAACGTGTCACATGATGCGATAG
ATCCACAATTTTATATTTTCCATAATAACTATAAGAAGTTTACGATTTTAACGGATACCG
GATATGTGTCGGATCGTATGAAAGGTATGATACGTGGCAGCGATGCGTTTATTTTTGAGA
GTAATCATGACGTCGATATGTTGAGAATGTGTCGTTATCCATGGAAGACGAAACAACGTA
TTTTAGGTGATATGGGACATGTATCTAATGAGGATGCGGGTCATGCGATGACGGATGTGA
TTACAGGCAACACGAAACGTATTTACTTATCACATTTATCACAAGATAATAACATGAAAG
ATTTGGCGCGTATGAGTGTTGGTCAAGTATTGAACGAACACGATATTGATACGGAAAAAG
AAGTATTGCTATGTGATACGGATAAAGCTATTCCAACGCCAATATATACAATATAAATGA
GAGTCACCCTATAAAGTTCTGCACTGCTGTGAGACGACTTTATAGGGTGCTTTTTTATGT
TGTTGGTGGAAAATGGCTGTTGTTGGGTTGAATCGACTTGATTGAAATGTAAAAAATAAT
TCGATATTAAATGTAATTTATAAATAATTTACATAAAATCAAACATTTTAATATAAGGAT
TATGATAATATATTGGTGTATGACAGTTAATGGAGGGAACGAAATGAAAGCTTTATTACT
TAAAACAAGTGTATGGCTCGTTTTGCTTTTTAGTGTGATGGGATTATGGCATGTCTCGAA
CGCGGCTGAGCAGCATACACCAATGAAAGCACAAGCAGTAACAACGATAGACCAAGCAAC
AACAGATAAGCAACTAGTACTGCCAACAAAGGAAGCGGCTAATCAATCTGGTAAAGAAGC
GGCAACCAACGTATCAGCGCAGGGAACAGCTGATGAAATAAACAATAAAGTAACATCCAA
CGCGTTTTCTAACAAACCATCTACAGCAGTTTCAACAAAAGGAAACGAAACGCGCGATGT
AGATGCACAACAAGCCTCAACACAAAAACCAACTCATACAGCAACATTCAAATTATCAAA
TGCTAAAACAGCATCAATTTCACCACGAATGTTTGCTGCTAATGCACCACAAACAACTAC
ACATAAAATATTACATACAAATGATATCCATGGACGACTAGCCGAAGAAAAAGGGCGTGT
CATCGGTATGGCTAAATTAAAAACAGTAAAAGAACAAGAAAAGCCTGATTTAATGTTAGA
CGCAGGAGACGCATTCCAAGGTTTACCACTTTCAAATCAATCTAAAGGTGAAGAAATGGC
TAAAGCAATGAATGCAGTAGGTTATGATGCTATGGCAGTCGGTAACCATGAATTTGACTT
TGGATACGATCAGTTGAAAAAGTTAGAGGGTATGTTAGACTTCCCGATGCTAAGTACTAA
CGTTTATAAAGATGGGAAACGCGCGTTTAAACCATCAACGATTGTAACGAAAAATGGTAT
TCGTTATGGGATTATTGGCGTAACGACACCAGAAACAAAGACGAAAACAAGACCTGAAGG
CATTAAAGGTGTTGAATTTAGAGATCCATTACAAAGTGTGACAGCAGAAATGATGCGTAT
TTATAAAGACGTAGATACATTTGTTGTTATATCACATTTAGGGATTGATCCTTCAACACA
AGAAACATGGCGTGGTGATTACTTAGTGAAACAATTAAGTCAAAATCCACAATTGAAGAA
ACGAATTACAGTCATTGATGGTCATTCACATACCGTACTTCAAAATGGTCAAATTTATAA
CAATGATGCATTAGCACAAACAGGTACAGCACTTGCGAATATCGGTAAGATTACATTTAA
TTACCGCAATGGAGAGGTATCGAATATTAAGCCGTCATTGATTAATGTTAAAGACGTTGA
AAATGTGACACCGAACAAAGCATTAGCTGAACAAATTAATCAAGCTGATCAAACATTTAG
AGCACAAACTGCAGAGGTAATTATTCCAAACAATACCATTGATTTCAAAGGAGAAAGAGA
TGACGTTAGAACGCGTGAAACAAATTTAGGAAACGCGATTGCAGATGCTATGGAAGCGTA
TGGCGTTAAGAATTTCTCTAAAAAGACTGACTTTGCCGTGACAAATGGTGGAGGTATTCG
TGCCTCTATCGCAAAAGGTAAGGTGACACGCTATGATTTAATCTCAGTATTACCATTTGG
AAATACGATTGCAAAAATTGATGTAAAAGGTTCAGACGTCTGGACAGCTTTTGAACATAG
TTTAGGCGCACCAACAACACAAAAAGATGGTAAGACAGTATTAACAGCGAATGGTGGTTT
ACTACATATCTCTGATTCAATCCGTGTTTACTATGATATGAATAAACCGTCTGGCAAACG
AATTAACGCTATTCAAATTTTAAATAAAGAGACAGGTAAGTTTGAAAATATTGATTTAAA
ACGTGTATATCACGTAACGATGAATGACTTCACGGCATCAGGTGGCGACGGATATAGTAT
GTTCGGTGGCCCTAGAGAAGAAGGTATTTCATTAGATCAAGTACTAGCAAGTTATTTAAA
AACAGCTAACTTAGCTAAGTATGATACGACAGAACCACAACGTATGTTATTAGGTAAACC
AGCAGTAAGTGAACAACCAACTAAAGGACAACAAGGTAGCAAAGGTAGTGAGTCTGGCAA
AGATGCACAACCAATTGGTGACGACAAAGTGATGAATCCAGCTAAACAACCAGCTCCAGG
TAAAGTTGTATTGTTGCCAGTGCATAGAGGAACTGTTAGTAGCGGTACAGAAGGTTCTGG
TCGCGCATTAGAAGGAACTACTGTATCAAGCAAGAGTGGGAAACAATTGGCTAGAATGTC
AGTGACTAAAGGTAGCGCGTATGAGAAACAGTTACCAAAAACTGGAACTAATCAAAGTTC
AAGTCCAGCAGCGATGTTTGTATTAGTAGCAGGTATAGGTTTAATCGCCACTGTACGACG
TAGAAAAGCTAGCTAAAATATATTGAAAACAATACTACTGTATTTCTTAAATAAGAGGTA
CGGTAGTGTTTTTTTATGGAAAAAAGCTATAAACGTTGATAAACATGGGATATAAAAACG
GGGATAAGTAATAAGACATCAAGGTATTTATCCACAGAAATGGGGATAGTTATCCAGAAT
TGTGTACAATTTAAAGAGAAATACCCACAATGCCCACAGAGTTATCCACAAATACACAAG
TTATACACTGAAAAATGGGCATGAATGTCAGAAAAATATCAAAAACTGCAAAAAATATTG
TTATAATAAGAGGGAACAGTGTGAACAAGTTAATAACTTGTGGATAACTGGAAAGTTGAT
AACAATTTGGAGGACCAAACGACATGAAAATCACCATTTTAGCTGTAGGGAAACTAAAAG
AGAAATACTGGAAGCAAGCCATAGCAGAATATGAAAAACGTTTAGGCCCATACACCAAGA
TAGACATCATAGAAGTTCCAGACGAAAAAGCACCAGAAAATATGAGTGACAAAGAAATTG
AGCAAGTAAAAGAAAAAGAAGGCCAACGAATACTAGCCAAAATCAAACCACAATCCACAG
TCATTACATTAGAAATACAAGGAAAGATGCTATCTTCCGAAGGATTGGCCCAAGAATTGA
ACCAACGCATGACCCAAGGGCAAAGCGACTTTGTATTCGTCATTGGCGGATCAAATGGCC
TGCACAAAGACGTCTTACAACGCAGTAACTACGCACTATCATTCAGCAAAATGACATTCC
CACATCAAATGATGCGGGTTGTATTAATTGAGCAAGTGTATAGAGCGTTTAAGATTATGC
GTGGAGAAGCATATCATAAATGATGCGGTTTTTTCAGACCTTTTGTAAAGGGATTTTGAA
CGTATCAGAACATATGAGGTTTATGAGAATTGCAGTTATGTTTTTGTGAAGCATATCATA
AATGATGCGGTTTTTTCAGACCTTTTGTAAAGGGATTTTGAACGTATCAGAACATATGAG
GTTTATGAGAATTGCAGTTATGTTTTTGTGAAGCATATCATAAGTGAAACAGTTTTAAGT
TTTAAATTCAAGCACTTGAGGTGTTGCACTTAATTTGACAATTGAAGAAACTAAAAAATA
AGCACTAAACAAAGTTAATAGGTTATTTTTCAATATTTATATATCTAAGTGGCTTATTAT
TAAAAGCAGATAGCAATATATGATACTATATTATTAAAATGCAATGGGCTAATAGGACCA
AGATAATTTTTTAAAGGAGAAAAAAATGAAATTTGAGAACACTAATAATAATGAATATAA
CAAAAATGTGAAGAATAACACTTACTTTTTAGATGACCTAAAAGAAAAATTACCTGAGTT
TTTCGTGAAGAAAGATAATAAGTGTGATGGAGAAAACAATGGAAAAATTCAATTTGATAT
TGAAAAGTTTCAAGCTGCTTTAAAAGAAAATGATATTGATGAGCTTATAAATGGTTATCA
ATTAAAATTTACTGGTAAAAATTATGCTAAAAAGCAAATAGGCATAAAATCTAATACTAT
TATTGTTCCAGATAAAGATCATAATACTAAAAAAATAAATAGGGATAGCCGAAATTTATT
TTTTTCTGGAGATAATTTAGAGGTACTTAGACACTTACAAAGTAATTACTCCAACAGTAT
AGATGTAATATATATTGATCCTCCATATAATACAGGATCAGACGGTTTTTTATATCCCGA
TAAGTTTGAATATAAAGATGAAGAATTGATTAATATGTTTGATTTAAACGAATATGAATT
AGGGCGATTAAAATCAATTCAAAATAGCTCCACTCATAGTGCATGGCTAACTTTTATGTA
TCCCAGACTGTATTTAGCAAAAAAGTTATTAAAGGAAACTGGAGTAATATTTATATCAAT
TGATGATAACGAACATGCTAATTTAAAATTAATGATGGATGAAATATTTGGAGAAGAAAG
TTTTATTGATCAATTGATGGTTGAAATTTCAAATACAGGAGGTATGAAATTAAATGCAGC
TAAGGAGGGTGCGATAGCAAAAAATGGGGAGTTAATACTTATTTATTGTAAAAATAGTAA
CCAATTTTCTAAATTGAAAAAGACACCATTATTTGACCACGTAGAAGGCTTTGACACACA
TTACACACAATTTTTATCTGAAAATAATAAAGTAGATTCTCTAGTGAACAAAATTAATGA
ACGAAACGATATTTTAAAAGATGCAGAGATTATATTAGGTTCTTCTGGAAAAATTTCTCT
TAAGAAGTTTGCTGAAATTTTTGATAAGTCCCAATCAGCCAAGGATTTTATTCATAGTAA
TTTAGATAAAATAGCAAGGGAAAGAACCGAAATACCTGAAATACCAGAAGATATTAAAAG
AAAATTAGAAGAGGGAAAATGGTATTATTATAAGTCTGACAAAAGAGAAACCCCCTATTA
TTTAGGAAAAAAAGGCGATAAAATAGTGCAATATGCTACTTTATCTGAAAATTACAACTA
TACTGACGGCTTTAATCCTGTTTACGGTAGATCTGTTATTCGTGGAGATTACTGGAAAAA
CTTCTGGAGAGATATGGGGAATGTTGCTAAAGAGGATGGTGTTGATTTTAAAAACGGAAA
AAAACCCGTTAGATTAATAAAACAATTAATAAAGTGGAGTGGTATAAAAGAAGGTGTTGT
TTTAGATTTCTTTGCTGGATCAGGTACTACTGCTTCGGCTGTTTTAAATAATAATTACGA
ACTAAATACAAGTAATAATTATATCTTAGTGCAATTACCAGAAAATTTAGATGAGAGATA
CAAGTTTGCAGCATCTAATTTAAAGAATGATATAAAAAAGCAAATTAATTTGCTTGATAA
ATTTAATAGAAAACACTTTATTGATGAATTAACTCAACAAAGAATTGAAAATGCAGGAAA
GTCAATTGATATAAATGCTAATGAAAAAATGGATTTAGGGTATAAACATTATTTTGTAAT
AAATTCACCAAATAATAAACTTGAAGATTTAGAAATAAAAGATGGATTACAATTAAATCT
TTTTGATGATATGTTATCTAAGTTTTCTGCTGATAACCTAGGGGTGAAAGGTAAAGCCGA
AGGTAAAGATTCAATACTTGCTACTTATCTAGCAAAGGATAACTATGAATTTGATGCTCC
TATAAAAACTTGTGATTTTGAAGGTATTGAAACAACTTTAGTAAATAATCAAAGGCTATA
TATAATTTCAAATAATTGGCAAACACAAAATACAATTAGTTTGGTGAATGCTATAGGAAA
AAACAAAATAATTGTACAAACAATAGTTGTCTTTGGTTACACAATTGAAATGGAAGTTTT
GAGAGAACTTGAGATTGCATTAGAGCAGTTAAATAAAAAAATCAATTTAATAATAAGATA
CTAGGTGAATTAATATGAGAATTGAATTAGATGAATTACCACATCAAAGTCAAGCAATAG
ATGCTATAAAAAAATCATTTTCAGGATTACAAAAGTTAAGTGTTCCTACTGTCTTTTCGA
ATCCTGAAATCAAATTTAGCGGAGAAGAAAAAGCAAATATTGATATAAAAATGGAAACTG
GGACTGGCAAAACTTATGTCGGAGTTCGTTCAATATATGAACTTTTTGATGAATATAAAA
TCTTTAAATTTATTATAGTTGTACCCACTCCTGCAATAAAAGAAGGATGGAAAAATTTTA
TAGAATCTGATTATGCAAAACAGCATTTCTCAAATGATTTTGAAAATATTAAAATTAATC
TAACTACTATAAATTCAGGTGATTTCAGAAGCAAGAGGGGATTTTTGCCAGCGCATTTAA
CTGAATTTATAGAATCAGATAATATGGATAGTTCAACTATCCAAGTATTATTAATAAATT
CATCTATGCTAATTTCTGAGAACATGAAAGGTGTTATAACCAGAGGGAAGAACAAAGGAC
AAGATAGGTTTAATCAAATTTTATTGAATGAATATACAAAACCTATAGAGGCAATTAGCG
CTACTCGACCAATAGTAATTATAGATGAGCCTCATAGATTTCCTCCTAAAGGTGAATTTT
ATAAAGGAATATTAAATATAAAACCTCAAATGATTTTGAGATTAGGTGCAACGTTTCCAT
ACACTCCAAGTGAAAAAAATCCTGAAGTAGATAATAAATATTTCAATGGAAATCCTAATT
TCGAACTCAATGCTATAGATAGTTTTAACTTAGGTTTAGTTAAAGGTATTGATATATATT
ATCCTAATTTAACTTTTGAACAAGCTAAAAGTCGATATAAAGTTGATAACGTAAAAAATA
AAGAATTTGTTCTAAGAAAAGGAAAAAATAAGTGGAATATAAAAATTGGAGACAACTTAG
CAAACATAGATAGTTTGTTTGAAGGTAACCTAACTTATGTAGGAAATAAAAAGTTGTCTA
ATGATTTAGAAATTAGGGAAGATATGGAGTTAATACCGAGCACTTTTACTAATAGTTATC
AAGAATTTATTATAAGAGATGCAATAAACCAACACTTTGAGCATGAAATAGAAAATTTCT
TACGTGAAAATTCAAGACATAGTTTTCAACCTAGAATTAAAACACTTTCCTTATTTTTTA
TTGATTCTATTGCATCATATAGGAATCATGATGGATGGTTAAAACTAACATTTGAGAAGC
TTCTTAAGCAAAAAATTCTAGAATTAATACAAGAATATAAAAACAAAAATCTTCCGAGGG
AAATCGAGTATTTAGATTTTTTAAGAGCAACATATGCTAGCTTAGTCAGTGAAAAACAAG
AAGTTCATGCTGGGTATTTTGGTGAAGATCGAGGTAGTGGAGAAGAAGCAATACAAGCAG
AAGTAAGTGATATTTTAAAAAACAAAGAAAAATTGCTTAGTTTTAAAGATTCTGAGGGAA
AATGGATTACAAGAAGGTTTTTATTTTCAAAATGGACACTAAGAGAAGGATGGGATAACC
CAAATGTATTTGTAATAGCTAAATTGAGAACATCAGGATCAGAAAATAACAAAATTCAAG
AAGTTGGAAGAGGATTAAGACTTCCAGTTGATGAAACAGGTCATAGATTAAAACAAGAAG
AATTTCCTAGTAGATTATCGTTTCTAATAGGTTATGATGAAAAGAATTTTGCTGAAAAGT
TAGTAGGAGATATTAATTCTGATGTTGGAATAAAGTTAGACGAAAATAAAATCACTAATG
AAATGATTGAAAAAATAGTGGAATATAAAAAACAATATAAACCTTCGTATAATGAAGTAG
AACTATTAGAAGAACTAGATGAACGAAATCTAATTAATAGGAAAAATGAGTTTAAAACAG
ATGTTGAAATTGATGGAGTTAAAAAATCAGGATTTGAATGGTTGTTAGAATTATATCCAG
AAGTTAATGCTTCTAAATTGAATGAAGATAAAGTCAGAGATATGAAAAAAAATCCACCCA
ATTTAAAAGTGAAGTTAAATAAAGAGAATTGGAATAAATTGAGATTCTTATGGGAAAATT
TATCTAAAAGATATATGTTAGAATTCAAAAAGATGAGTGAAGATGAACTGTATTTTTTTG
TTGAAAGATTGTTGAACGACGATGATTTATTTGTTAAACAGCAACCAGAAAGAATACATC
AATCTTTGGAAAAAGATGATGAAGGTAAACAAGTTATCAAGGAATCAATTTCAGAATATA
ATTATAGAAATGAATTTATTTATATGAACTATGGTAAGTTTTTAAAACAAATTGTACTTA
AAACTAATGTACCAATATCTATAATGCATAAAAATTTACTTTCCGTTTTAAAAGATAAAT
ATAATAATGATGAACGATTATTGAGTGAATTAAGTTTAAATAACATAATAAGAGAATTTA
ACAAGCGTTTTGAAGAAAAATATAGTCAAAGTTATGAATATAAAAAACTAGATTTTTCTG
CCACTACAACCATTTACGATTCAGAAATATCAGAGTTTAAAGATTGGGTAGATGCAAATT
ATTTAGGTACTAATGTTGAAAATAACATTCAAACTGAAGAACGATTTTTATATGAAAGAC
CACCAATTAGATATGATAGTGTAACACCTGAGTTAGAGTTGTTAAAAAGAAATTACGATA
AAAATATAACTGTATTTGGTAATTTGCCTAAAAAAGCGATACAAGTTCCTAAATATACTG
GTGGCACAACTACACCTGATTTTGTCTATTTGATTGAAACTGGTGAACAAGATGCAAAAT
ATCTTATTGTTGAAACAAAAGCAGAAAATATGAGACTAGGAGATAAAAGTATTGGTGAAA
TACAAAAAAATTTCTTTAACACATTAGATAATTTGAATATTAAATATCAATTAGCTACTA
GCGCGCAAGATGTTTATAATGAAATTAAAAAATTAGATGATTCAAAGTGAGGGGAATATA
ATGGGGAAATCAGAAAAAATTTCATTACTTGAAAAAGTCCAAGATGGTTTAGTGGATAAA
ACAGGAGCAAAACCTAAGTTACCAACAACTATTACCGATTTAAATCAAGAAACTTTAGAG
GTATATAGAATACCACTAAAGTTTCTGTATTATAATGATAGAAATGGGAGAATTGCTTCT
GTTATATCTAGAGTAAGTGACGATATAAAAGTTGCTTATGAATTTGAAGATAATAATTAT
AATAAAAGTATTGAAAATATGATATATGAGGCTAATACCTCTGCTTTAAAAAACACTAAA
AAATCTATTAAAGATAAAGGTCAGCAAGTATTTGGTTATGTATTAGATGATGGTAGAGTT
ATTGACGGAAATAGAAGGTTTACTGCGCTTAGACAGTTAGAACAAGAAACAGGTAAGACT
TTTTATTTTGAAGCTGTTATTTTACCATTTACTTATGATAAAAAAACTGATCGGGCTAAA
ATCAAGCAATTAGAGCTTGCAATACAAATGGGTATTGAAGGCAAACAAGACTATGATAAA
GTTGATGAAGCGGTGGATATTTATCAAACTATCGAAGTTGAGAAGTTGATGACTGTAGCT
GACTATGCAAAAGAGTCAAATAAAACAAAAAAAACTATTGAAAAGCAATTAGGTTCTGCA
AAATTAATAAGAAAATTTTTAGATTTTATTAATGCACAAGAGAATTCTTATTATATTATA
AAAGATGCTGGTATTTATTCACTATTTGAAGAAGCAGTACCTAAGTTAGATAAAGCCTAT
CCTAAAGGTGGACCTTCGTTAGAAGATGCTATTGAAAAATTTTTTAGTTTTGTCCTTTTG
CAAATTCAATCAGGGACAAGCACAAGGGCATATGCTGGAAGAGATTATTTTGAAAATATT
GTTTTTTCAGATGAAGGTAATCAGCAATTTAATACAGAAACAGAAGATGCCATCGATAGC
TTGAGAGATAAATTAGAAGAAAAAAATATAGAATCTACCGCAGATTTAAAAAGTACGCTA
AGCCGATCGATACCTGAACTAAGAGAAGTAAGTTCTTCATATAACAAAGTTGTAAGCAAA
AGTAAACGAAATGCTAATGTGGAAAGTTTTATTGAAAATGTTAAATCAATGTCTGAAAGC
CTCAATGATATGGAAAAAGGCAATGGTTTACCAAGCACTCTTAATTTTGAGCAATTTAAT
CTGAAACAATTAAAAGAAATTAGAGAAATGCTAATAAAAATAAATAATTGTAGTAGAGAG
TTGATAGATATTTATGAAAATGAAATCTGAGATACAATTAGTTGAAGTTAATAATGAATT
TGTTTTTGTTGATAGTATAGACAGTGATCTTATGAACAGAAAGGTTCAAAGAACTTTAAA
GAAATTCGCTAGTTATTTCTCCGATTTCACTAATCATGTTTTAAAATCTGACTTATCACA
TCTTGAAATAGAAAGATTAGTTTCAGATTTGAATAAAGCATTAACTAAGGTATCGAAACC
GGAAATATTAATAGATAATAATATAAAAAATTTTATTAATGAAAATGCTTATGCAATTAA
TGAACAAAAAATTGCTGGTTTAACAATTAAAGAAAATGATGAAAGATGGCAAGAAGAACT
TTCCGATTTTGAAAAAGTTATAAATCAGGAGATTACTAGACCATTAAAACCTATTCAAGG
AAGAGCTAGTTTTTATTTAGCAACTATGAAAAGAGCAGCCAATTTTTCTGTGCCTGGTGC
TGGAAAAACAGCTATGATGTATGGCACATTTGCTTTTTTGTCTAGTCGAGTACAACGTAA
AGTTGATAAACTATTAGTTATTTCTCCAATTAATGCATTTGAAGCATGGCGTTCAGAATT
TATTGAAGTTTTTCAAGATAAAAGAGAATTACACTTTATGAACCTAAGAGATAAAAAATA
TAATGATCTAGGTAAAGTACGAACAGATTGGGGAAGTGCAAATGTCATTGTATTGAATTT
TGAAGCAATACAAAAGTATGTAGGAGTTTTAAATGAACTAATTAATGATAAAACAATGAT
AGTTTATGATGAAGTTCATAGAATAAAAGGAACTAATAGCAGCAGAGCAAGTTATGCATT
AACTTTAGGTCCTAAAAGTTATTATCGTTATGTTTTAACTGGGACTCCAATACCGAATAA
CTATCAGGATATATTTAACTTCTTGAATATTTTATATAAAGACGAATATGATACTTATTT
TGGTTGGAATGTTGCAGATTTACAAAATCCTGATCCTGATGAAATTAATGACAAGTTGCA
ACCTTTTTTCTGGCGTACAAATAAGAAAGATTTGGAAGTGCCACAAGCAGAAAAGGATAA
TATATTGTGTGTTAAGCCAAGTAATATTCAAATTGAATTAGCAGAAGCGATATACGAAAA
TGAACCTGGGATACTAGCAATTTATATAAGATTATTACAAGCTTCAACTAATCCAGAGTT
ATTGCAAAAGAATATTAACTATAGCGAACTAGGATTGCTGAATGATGAGTTGAATTTCGA
TATGGATAAAGTATTAAATAAACAAGAAGAAAAGCAAGTAAAACAACAAATTTATAATTC
TTTTGATTTAAAAAATATAACAACACCTAAATTTGAAAAAGGTATTGAGCTGATTGAAAA
ATTAGTTCAGCAAGGTAAAAAAGTTTTAGTTTGGGGCCTTTTTGTAGGAACGATGAACAA
AATTAATAAACGATTATTGGAAAGTGGTATTAATTCAATATTGATTTATGGAGAAACGCC
TAAAGAAGATAGGGTAGATTTGATTAATAATTTTAGGAACGGAAATGCACAAGTTCTAAT
TTCTAATCCTAATACTTTAGGAGAATCTATTTCCTTACATCAAACAGTACATGATGCAAT
ATACTTTGAGTATAATTTTAACTTAACGTTTATGTTGCAATCACGTGATAGAATACATCG
TTTGGGATTAAGTAATAATCAATATACACGATACTATTATTTAATGTCTGAAGGAGATAG
AGCTCATAAAGGTTTTATCGATAAAGCAGTTTATAATCGGCTGAAAGAAAAAGAAGATGT
AATGTTAAATGCTATAGAAGGAAATAATTTAAAACCTATAGTTGAAGATGACTATCTAGA
AGATGTAAAAAAAATTATAAAATTATAATGTATTTTAAAATTATAAATGTTATAAAGCTA
TTTTTGAATAGAAAAATTTATCCGAGTGGATTTAGAGTTTTATTTAGATGGTTCAATGAG
AATAAATAGAAGAATATTTTAATCATTAATTGTTAAACTAAACATTCCATCGCTTTTTGA
ATTAGATATTATTATTAATAATCATAAAGTAATTATAATAGAGCATTCTTCTTTTTGAGA
TGAAGAATGCTCTATTTAATAATTTTCTCAATTTTTAGGGGTTTATTAAGTTTTCAAAAT
CCACTTGTTACGAGCTTTCGGATTAAGGGGGTGCATGATTTCATTGGTTGTGGGGTTCAT
AAGTTGTTTCACTTTCTTTTTATGCGGTTTCAACATCTCTAATACTTCATTGACGCGTGC
TTCAACAATGGGCTTTTTAGCGTAAGCACCCCAAGCTAATATCACTTCATCTGATTCTTT
TACTGCCTTCATAATTTGAATATCTGTATGCTTATCATAGGCATTTTCTAAATGTTTGAG
ATTGATAGGTGTCGTATTATTAGAATATAGATTCACAAAATTGATTGAACCAAATGCCTC
CATTTCTGAAACTTTGTTCATAATAAGCTGGGTAGTTAAATCTATACGAAGAAGGCCTGT
ATAATTTGGATACATTGTGATGATTGTGATCGTTTGTTTTTCATTATCCCATATTTTCTT
GAGTAGGTAGCGATGTTGTTGGTCATCACTGAAAATGGCTTCGGTTTCTAATGTACTTTT
GATTGTTTTCATGAAATTTTCACTCCTTTAGTATTCTTCCGGTAGTAACATGACATAATA
AGAAAGGTCTACATCATCTTCTCGGATAATGTAGACCTTATTAATATTGATAGCTTTTGA
ATAATTTGCCTTATGAATTTTTACGTACTCTGGACGTTCTTGTTTATGTTTGATATATAA
TTGACTATTATGCATATTGAACTGGAATATATGAAAGTAATCAATCTCTTCTAGTTCCTT
GAATTGTTCGTTTTCGCGTTGCGCTACAAGTTTCCATAACTGTTGCTGTAACATTGCTGG
CAAGTAATTGGCAATACTACGTGTAATATAACGTTCCATGCTCATTTCTCCTTTTCTATA
TCTTTCATTATTGTAATAACTTCCGTAATGACTGTGACGCTTATCTGAGCTATGTGTATC
CATTTATTCATTATTATAATTCTCCTTTTCAAGTAAGTGTCTTTGATCTAGTAATGGCAT
AACTGTGTTATGAAGATATAAGAAGTCCATATCGTTTGTTTCATCAATATAACCAATCGC
AATAAGTTGTTTTTGATAGTAGAGGATAAAGGGATATATATGCCTTTCATGAAGTGTGTC
AGAGTAGTAAGTATACGTATAAAGGATTTTGTTGGTGAGTGGACCAAGTCTGACATATTG
ATCAGGAAGGATATTATCTGCCACTTCCTCGATAGATTCACATTCCCATTTTTCGTCTTT
TGGTAGACTGAATAAGTTTGTTATATAGTGCTTGAGTTGTTGTTCTAGTGTCATTGTTAT
GACCTCCTAATGTATTTGATAGATGTATGCATGTGATACATCATTTTGATAATATAAGTT
TGAAATAATGTTTGTTTCGCTTAGAAATCCCACCGAAATACAGAGAATATCCCAATCGAA
AATCATCACAATTGTTGATATGACAAGGAAATCCCATTATCCCGCTCATTTCTCGGGAAA
TATAGCTATATATTTATATATGATTTGGATTTGTAGATGTCAGTACGACTTACTTTTTCT
TTTTATATTATTTATTTATAAATAATAATGGGATTTCGGGATTACGCTTGCGTAATCCTT
CTCTTATATGAATTTATCAAATCCCATTATCATCCCGTTTATTTTTTATTTTGGGATGTT
CTTTCGTCATACAATATAAGCATGCATGTTCGTTAGGGTAGCTACATTTGTGGATAGAAT
ATATGAGATGTGTGTTATTGGATGACGAAAGGACAATATTCATTATGAGATAGGCAAATA
GAGTGTTTGAGATAATAATAAAGACGAAGTGCTGAGTTGCACTTCGTCGAGAGGGGTATT
ATGGAAGAGTTGTTTAATGATTTCATGATTGAGTTTTAGTATAACATAGAATTGCTTTTT
ATGATTCTCATCTTTACGAATGTCAATACGGTCAATGACCGTAAGGTATAATGCCTTTAG
TTGTGATTTATCCATGGATTCTATATTTTGAAATATTCGTTGTAATAGGGCAGCGATTTG
TTTCGTATCATAAAATGGTTTCTCTAGATATTGTTGCTGCTTGAGCTGATTAATTTGATT
TGTAATGTCATTGATTTGTGTTTCATATTGATGAATAGTTGCTTTCAAAGCAGATGTTAG
GTCCGGATTATCTTCAATGGTTCTTACTAAATTATGGAGTTTCCCGCTGACTTCATCGTA
TTGTTGTTGTTTATAAGCGATATCGTGGTTCAATGCACCAATATCGACTTTATTCTCTTG
ATTGACACGTTCTAAGACTTGGTTAATGACTTTATCACTTTTGACAATTTCGAGTATTTG
ATCCATGACGTATTTTTCAATCACATCAGCTCTAACGCTATTCGCAGAACATACTTTTGA
GCCTTTGTTTCTGAAGTTACTACAAGAATAATAACGTATTCGCTTCTTAGTACCATCTTT
CAATGTGTTCGTTGTGTTACTAGCTGCCATTGGTGCACCACATTGTGGACAGTGAATAAT
ACCCGTTAATAGATTGGTTCCTTTTCCATGAACTTGAGGTTTTTGACTAACTTTCTTCAT
ACGTGAATGTACTTTATCCCATAGTTCTTGACTAATGATAGGCGAATGCTTCCCATCAGC
TACTACAGGATTATCATTAAAACCTTTACGTCGCTTTTCATTCCAATCTTTATATTTCGC
AAATTGTATTTTACCAATGTAAAAAGGATTGGAAAGGATATATGCTATAGCTGATGTACT
GAATGGATTACCTTTCTTTGTTACATAACCTTTATGATTAAGTGCATTAGCCATTTTACG
ATATCCATGACCTTTAGCATATGACTCAAATATATATTTGACGATATTCGCTTCATGCTG
GTTTATCATGAGTTCATGCTTACTATCAGGTATTTTATCATATCCTAGTGGTAAATTCCC
TTGATAATAGCCTTCTTGAGCACGTCGAGTTTGACCCATAAATACGTTCTCGACAATATT
GTTTCTTTCAAATTCAGAAAAGCTTGCGAGTATTTGTAACATAAGTTTACCACTGCTCGT
ATTAACTTCCATGCGTTCAGATAGACTGAAAAATTCGACGTTTTGTTTATGCAAATCCTC
GACAATTTTGAGCAAGTCTGATGTATTACGTGCTAGCCGGTTTGTTTTGTACACCATAAC
AGAATCGATCTGGCCTTCGTTCGCATCTTTTAACAAACGTTGTAGTTCTGGTCGGTGCAT
AGATTTTCCAGAAATACCTCTATCCGCGTATACATCTACAACAGTAAAGTTATTGAAATC
ACAATATTCTCGAATTTGATTGATTTGTCCATCGATACTATAGCCTTCAGTACTTTGGAT
TTCCGTTGATACACGAACATAGATACCGACACGTTTTTGTTTGAGCTGTTTATCAATAGC
ATGTTTGATTTTCGAATAGAGCTGTTGGTCTCGAAAGAATTTTTGGCAGGATTCTAAGAC
CTGTTTTTCTAGGTTTTCAGCGTTTATGCCTTTAAAGTCACATATGAAACGTGATGCATT
CATGTTTTTAGGACAGACATAATAACGTAATGAATGATTGGTTTTTCTAATGGTCATGTT
GGTAAGGGTTGAACCACAACAAGGACATTTTATTTTTTGTTTCAGCTGATTCTCTGAAGG
TAAACAGTGAAGTTGCTTCTTAATACGAATTGCTTGAGCATGTTCATATATTATTGTCGA
AACAATAGGTGGAACCATATTGTTATATTGACCATATTGATTGATAACACGGCCACAGTA
ATTAGGGTTAAGGATAATATTACGCACTTGATAGGGCTTGCGATTAATGAATTTATCATC
AGCTTCTAAGTATTGCGCAATTTTTTTATAACCATAACCTTGAAGGTAATAATTGAACAC
AGCTTTTACTGTTGGTGATTTTACTGTGTCTATCGTGAAAGTACCATTATGATAGTGATA
TCCAAAGGGTGCATGTGTTGTAATCAGTTTACCTTGTTTCGCTTTTTCTTTGATTCCATT
TTTGACTTGTTCGCCTATATTATCAGATTCTAGTTCGGCCAAGCTGATGAAAATATTGAG
TTTGAGACGATCGAACGCTTTATCCATATCAAAATAGCCATCATGAACGCTTAAGATATG
GACATGGTATTTTTGACACAATTTCATGAGTTTTAATGCATTTTTAAGATTACGGTGAAG
TCGGTTCAATCTATAACAACATAATACGTCACATTGTTCTTGTTGAATTAGTTCGGTAAT
TTGTTGATAACCATTTCGCTTATCAGTACGTCCTGATTGCTTATCGCTATAAAAAGTAAT
GTGTTGAATATTGTGTTTTTCGGCTAATACTTTGATGGTTTGTTTCTGGGCTGTGAGTGA
TTGTTGTTTGAGTGTACTTTGACGTAGATAACCTATTGCTTGTTTCATCCTGTTTCCTCC
TTCCACAGTGATAATATATATTTATGAACGAATTTACACATAAGCCCAACACCAATCAGG
TGTTGGGCGTTATTATTAGTCATCAGCGTGATTAATTTCTTCAATCACTAAATCAGCGAG
TAATGTGATTAATTCGTCCATATGATTTAACCTCCAAATATCAAATTATATTGAATTGAT
AACATGTTGCATTGTTATTCGTTCTAGCCGTGTACTTGGGATAAAATGTTCAGTTATCTC
TATTTCATTCATGAATTCAGGGTACAAGTGATAAAATTTTAGTAGCTTCTGTTCTGTTTC
ATTTAACACATATTGTTGAATATGGTAGTATCTGTCGATATAATTAACGATAATAGATTT
TTGATGATCATCGACTTCTACCGAATCAATTGTGTAATTTAATAAGTTGACGTTTGTTTT
CATTTTTATGCCTCCGATTGATTTAATGAGCTACAACGCACATAGCGCGTTGTAGCGATA
TTCATATTTAGAGTTCTAAATCGCCTTTTTCTTCCCATTCTCTACCGTCTTTAACAAATT
TGTTGAGTAATTCCTTATTTGTTGTATTATTATCAAATTGCGGTGGTGTGTATGGTTCAG
AATTTGAGCTTAAACCGAGAACAAGTGCAAACTCACTAGGCAATACAAGATGGTAGAACA
AGATCGTTTTTGTTTTGCCTTGAGTATCTTTGACATTACGTTTGATAGCTATCCGATCGG
AATCCATCTGGATATATCCTTCTGCTCTTAAACTATCTATTACATTTTTTACATCTTGGT
ATTGGTTTTCTTCTAACATATGTTTAAAAACATCTTTAAGCATCTTGACTTGAATGTGAT
CGTCTTTCAGCTCAATAAGGCCATAATTTTCAGTCATTATGGAGAGTTTTTCATTTTCAG
CAAACTTACTACGATTGCGTGCCACGAACTGAACTACACTATCAATCGCCTTGGCTCCCA
AACTGCGCTCACTTATGGAATCTACATGATAACTAACTAGATATTCTCTAACTGCATCCA
AATCGATAGGAGTTGCGATTACACGTTCTAATATTCGTGCTGAAGTCGTAATGGTGGCAT
AGCGCTTGAACATACGTATACCTACATTGTTTGTTTCATTGTTAAGCTGTGCTTTGAACC
AATCGTGTTCTTTATAAAACCACTTGATTACTTCAGATTCACGATTTAGAAGGTATTCAG
CTACTAACGGCATTACGTGTCCATAGTTTTTTGATGTTCCTTTTTTAATGGCGTCTGCAT
TGTCAGCGCTTGTTGTAAAGACATCAGAAATTTCTATGCATCTTGCTCTCAAACCATCAT
TTGCACTAGCATCTTTGAATATTGTGTGTTCTGCTGTACTAATCACACTAGATCCAAAGT
GGTGAGGATTTTTTACATTTCCTTCTCGATTAGCACGTAGACGACCTTGCCCCTCTGCTA
GGGAATAAAGTAAACCATTTGTATCTTTAAAGGTAGCTGCTGATAATTCATCTAAGGCAA
TAGGAACACCAAAGTTGTTACTTAAGTATCCTTCAATTGCATTACGGGTACCGTTCCAAC
CTCTGAATAATGTTTGGTCACCTTTAGATGGATTACCTGCTATTGAAACTGCTAATGCCG
CTGCAGTCGATTTACCCGTACTAGAGTTCCCCATAAATGAAAATATCGTGCCAAAATATT
CGACTTCATGCTTTGATTTTAAGAACGCAGTCACTAATGAAGAAACACCAAATATCACAG
CAAGCTCCAGTAACAAGTTTCCTTTTACTTCATCAAGATACATTTGCCACCAGCCTTCAA
ATGTACCTTTAGGTTGTAAGTCATACTTTGTTTCACAAATGATTTCATCAGCCTGAGACT
GCTCGATGTCTTTTGAAAGATATGGTTCATCTAATGAAATGACAGTACCTTCATCAGTAC
TTAAGACACCTACACCTGTATACAATGTAGAAATGGGCAGTGATTGACGCATTAATTGTA
GTGCATTACCTAGCGATTTAATGTACTTTTCATTGATACTGAACCCAAACATAACCAGTC
TAGGTAACTTTTGTGTCGTTAGAATATCTGACGTTTCAATACGTTCAATATTTTTGCCAT
CCGTGATAGTCAATTTCTCAACCCCTGTAGTAGGGTCGAGAAATTTGTTTTCTATGATGA
TTGGACTAGATAAACGAATTATCTTATCTTCGTCATTTTTGTTTTTTGCTCGAATAAGTT
CATACCATGCAGTTGAATCTAACCAGTATGGATATTGCTCGAAGATGTTGTTAGGCATTA
GTTGTTACCACCTTTCCAGTTATGTTTGTGAAGCATTGGATTAGGTCCTGTCTTACGATA
AACTAAGTTCCCGTTGCTATTCTTACCAATAATGACAAATGGGACATTTGGCATGTTCTT
TACAAAGTATGCAAACCAGCGACCAACATCTTGTTGTACGTCAGTTGAACATGTAATGTC
CGTATTTACATTTAAGTCATGAAATGTAAATGTAGTGTCTTCAGATAGACTGAAAGCAGC
ACCTAAACGACTTCTTTTAAGTTCGTTAATATCTTCACCTTCGTACTTCATGATTATTTA
CCTCCGAATGTATTAATTTGTGTATCGGCCGAATACATATATAACTATATAGGTAATAGT
GTGAAGAGTAAGTCTGTAAAATAACCTTTAAAATTCCAGACAAAAATTATGAAGAAATAT
ATTGACAAAAAAGAAGTGCCGATTTTTCATCGGCACTTCTATAATGATGGTTACTATTTT
GACGTGATATAAAAATATTCAGAATCATCAAGGTTATTTTTATCGTTGATGTTCTTCTTT
AAATGATAATTTAAAGCTTTTTTTAATTCAGAGATAAGTTTGTTGCGATTTTCTTTGGTG
TACTCTGGTGGATCTACTAGCTCGCTTTGACTTAATAATCTAGTTACTAAGGCTTTAGGG
GCAGATGCTTGAGTTTCTTTTTTAGTTAAATACTTTGCAAGGTTTACGTCAATTTGAACA
CGGTATTCTTGTTCTAAATAGTCACTATAGCTATAAGATTGGGTTGCAGCTAATCTTGCA
TTAACTTCGTCCTTGAGTTCATCTAATTCATCCATATAGTAATTAATTATATCTATTTTT
TGAGCACTGCTCACATTTGTTGCTGTTATAATATCGATAACCTTAGATTTTATACCAACT
TCGATATTTGAATCGATTAAGAAATATAAATAGTAATTTGTCATAGCAGTTTTATAATCA
ATAGGATTAGTAATTTCATTTTTTATAAAATAATATAAGTTATCATTAATTTTATTTGTA
GATTCCATATCTTTTTTATTAACGCCATTTTTTAAAAAATGGATATAATCAGAGTTATTC
GACAATATATCATGTATAACAAATTTACTATCACATTTAAATGCATAGAATTTTCCAATT
TTAAAATTTTCAGAATCAATACCAAGTGCAAGGCAAAACTTTTTGAAATTTGCTGAAAAG
TTAGTTTTAGTTGGCACAAATAAATCATGATCTTCCCACTTTTTTTGCTTATTTTCTTTA
TTTGCATTACTGCAACCATCAAGAAGATATAATTCATATTTAACTATGTCAGTTAAAATC
ATTGGATATTTTTCCTTGTTACGAGTGTTCCGATTATTATTTAATTCCTCATAAGATTTA
CTTGCTTGACTCATCACTTCTTTTACTTCCTTTGTATCCATATTTTCAATTATTGATTGT
AACTCATGTCCCCAATTGCTATACATCAAATCACTCATTTCTAATTTTTAAATAATTATA
TCTTAAGAATTGTGAATATATAGAGAGAACATAGGTTCTTGATTTGTTATAATTATTTGT
ATTAAGTAATTTCGTTATAAAGTGGGCTGAACAAAAGAAATTAAAAGAATACATTTATTA
ATTTACAAAATTTTTAATATATTAAAAGGGTGATTAGTTTAATGGGAAACAATAATTTGA
AAAATGATCTTTTAGACGAGTTAGATAGACATTTAGAATGGATAAGGAGTTGTGATACAA
AAGCTTCAATTGTTTTAGCAATGTTAGGAGTTTTTATTGTTACTATTTCTTCTGAATTAT
TCTTAGATAGTCAAAAAGAAATAGTATTAAACGTATTGAACAACATAAATTTTTCGAATT
TAATTTATTTAATGTTTGAAGGATCAGTCTATTTTTTATTTTTTTATGGAGTATATAATA
TAATTAGGGTGCTTTTTCCCCAGTTAAAAAAATCTGTTAAGGCTTATAATGGGGTAGAAA
ATGACTCCTTATATTATTTTGAAAGCATTTCAAGCAAGACTTATTCTGAGTATAAAAAGC
AAAGAATTAATAGGACATCAGAAGAAGAAATCCATGATATTTTATCCCAGATTTATATAA
ATTCAAAAATATCTACAAAAAAATATTATTTCTATAAAAAAGGTTTAGCATTAGTACTTT
GGGGAATTTTAGGAATTTTGATTTTGCATTTTATCGGTATTATTTTAGTTAAAGCGGGAG
GTTTTTAAATATGAAAATAAGAGGCTATGATTACAAGTCAAGAAAGAAAAAAGTTGAAGA
AATCTTAGAGAATACTAATTTTATAAACGAAGTGAAAAGATTCCCTAATAACGATAATTT
TACATATGAGAATGGTTATAAAGCTTGGCTTAGTGCAATTTTTATAGATTTAAGAAATTC
TACTAAATTGTTCACAGAAAATAGTGAAGTAGAAGTTGCAAAGGTGATTAGAGGCTTTAC
GTCTGAAGTTATAGAAATTTTACAAAAGGATACTCAAGATAATGAATTGAAAGAAATAGG
TATTAGGGGAGATTGTGTATTTGCTGTGTATTCAACACCTTTTAAAAATGAACTATTTGA
TGTCTTTCAACGTGCAGTTTACATTAATACCTATTTAAAAATGTTGAATAAATTATTAGA
TAAAAGAAATCTTCCAAATATCAAAGCAGGTATTGGTTTAGCTGCTGATGAAAATTTAGC
TGTAAAGGCAGGCAGAAAGAGTTCAGGTATAAATGATCTTGTTTGGATTGGAAAAGCAGT
AACAACAGCATCGAATTTAGCAGATCTTGGGAATAAAGAGGGCATTTGTCCCATTGTGAT
GTCAGGCAATTTTTATTCTAATTACATTGATGTTGAAAAGAATGAAAACTCTAAAAATTG
GTGGACGAAAAACAGTGATGTACATAATGGCACATATTATCATGGTAATGTTGTAAAAAT
AGAATTTAATGAATGGATTGAGTCAGGTATGATTGATTAATTTGGAGTTTATATGTATTA
CACTAATTACACTAAAGGTACGAACTAATTAAGTTATCTATAATAAAAGCTATTTCAAAA
ACCGCATCGCTACCCGATAAGCAGAGCCTTATAACAAATAAAGCTATAAATTAGGTTGTG
CGTGATAATTAGAATACAAAAATCCAATCAAAGTATTTAATTTTTAATATCAACTTTGAT
TGGATTTTATTATTATACAGATTAATTATTTTAGGGTTGACCTATATACATCTACCTTTA
TAAATATACCCAGCCTTTAAATTATTTCATATTTTTTAGTTGATTAAATATAATTTTTCT
TTGCTTTTCTATTGATATTGGGTCATTATACTGCGTATCTTGTAAATCTAAATTAATAAC
ATGATCTTCTTTAACGGCTTTTAAATTTTTCCAATTTTCTTTTTGAGTAAAAGGAGGTTT
TTCTCCAGATGTAGCAAGTATAATGTAGTCTCCAGTATATTCTGAGAGTTCTTCTTCTGA
AATAGTAGTCATATAAGCATTTTTTGTTTTATCTTCTAATTTCTGTGGCTGTTTCATATC
ATAACTACCATAAACAATTTCTGTACCGCGACCTAAATTTTCACCAAAAGCAGTTAAACC
TTTAGGAGTAGCTTGCAATGCTGTAATTGTTTTTCCTTGTACTTTGTTACCTAATTCTTT
TTTATCTGCTTTTACTTTCTGTTCCCAATCTTTTACCCACTTATCAGCTTGTTCTTTCTC
ATTCACAATTTCGCCAAGTTCTTTCGTTGTCTCTTTATAATTTGATTTCATTGCATCCAT
CTGTAAAGTTGGTGCAATTTTTTTGAGTTTATTAGCATTTTTATCTTCTTTTGTTGTAAT
AATGAGGTCAGGGTTTGTTTTTGTGATTTGTTCAATGTTATTTTGTCCAACTCGTTTAAT
TCCTTTAGTTGCTGCATCAAGTGTTTTATTTTGGTCGACAAAATCTATAACTCCAACAGG
TTTGTGACCAAATTTTACTAGAGCACCAATATATGTAGGATGTAATACAACAATTCTTTT
TGGATTTTTAGGTATTTTAACTTTAGTTCCGTCAGCTTGTTTAAATATTTTTGTTGAAGA
ATTATCATTCTTTGATTCATTTGTTTTATCTTTACTGTCATTATTACTACAAGCTGCTAA
CAGTAAAATTAAGCATAGTGCAATAAACATCAATTTTTTCATATATCTAACACTCCTAAT
TATTTTTAATTGATATTGATTATCATTCTATATTATAGCATAATAATAAAGCATAGCAAC
ACATAATTTAAAAGGAGGATTAACTGTGAAAGATATAACGATTATTGGTGGAGGACCCGC
AGGGTTATTTGCGAGTTTTTATGCAGGATTGAGAGATATGGATGTTTGTATTATCGATGC
ACAGGATAAATTAGGTGGTAAAATGCATGTTTATCCTGAAAAAATCATATGGGATATCGG
TGGTGTTGCGCCTAAGCCATGTTATAAAGTAATTGAAGATACAGTAAATCAAGGGTTACA
TTTTGGCCCTGAAGTTCAATTAGAAGAACGTGTTATTGACATCAAGAAAGTGAAAGAACA
TCATTTTGAAATTACGACTGAAAAAGGAAATGTATATGCGTCTAAAGCTGTCATTATAGC
AATTGGTGGTGGCATCGTTAAACCCAAGCAATTAGATATTAAAGATGCATCTAGATACTC
ATTAAGCAATTTACACTATACAGTTCAATCTTTAAAACGATTTAAAAATAAAAGGGTAAT
GATTTCAGGTTCAGGTAATACGGCGTTAGATTGGGCAAGAGATTTATCGGATTATGCAGA
TAGTGTGACATTGGTTTATCGGAAAGATGAAATGCGTGGTTATGAGGCTATGAAAAATAT
TTTAGAAGAGCTAAATGTAGAAAAAATATCCAATACACATATTAAACGTTTAGTTGGAGA
CAAAGAAGAAAAAAATATTGAGTATGTCATTCTGGAAAACATAGATACGGGTGAACTACA
AAAGAAAATCGTAGATGATATTATTGTGAGTCATGGTTTTGATAGAGAAAGTACATTACT
TGATGAGTCTTCAGCTCAAGTAGATATGATTGATAGTTATCGTATAAAAGGTTTTGGGGA
TACTTCTACGAGTATTTCAGGTATTTTTGCTTGTGGAGACATTATATATCATGGTGCAAA
AGCGCATTTAATTGCGAGTGCATTTAGTGATGCAGCTAACGCGGCTAATCTGGCTAAACA
ATATATTGAACCTGACGCGAGAAAAGAAGGGTTTGTGTCAAGTCATAATTCTATTTTTAA
AGAATCAAATCAAATAGTAATGAAAAAGTATTTATAATAATGCATATTTTTATATAAGCA
AAGGAGTTAATAATGAAAAAATATATTCATAAATTCACTATCAATAATTTTAGAATTACA
GTAAAGTTACCGAAGTCGTATTATAAAAAAACAGATTATTTTTATCCTTTATTGTGTGTA
CAAGATGGTGATTATTTATTTAAAAATGTAAAGAAAGACATTATTTTTGTTGGTATAGAG
TCAAAACAACGATCTAACGATTTTACACCGTGGGAAGCTCAGATTGGGAAACAAAGTAAT
GGCGGATCTGCTGCTCAATACTTGAAGTGGCTTACTGAGGAACTAATTCCTTTACTACGG
CAACATTATAGAATATCTAACGATAATAAAAATATGGGTATTGCAGGTGCTTCATACGGT
GCTTTAACTTCATTATATGCCTTGTACCGAATGTCTAATTATTTTGGGACATATATTCTA
ATGTCACCTTCAGTATGGTATCCTTCTTTCATTGATTTTATGGAAAAGAATGCACCTATA
GAAAACCAAGTTACAGTTTATTGGTATGTAGGTTTGAAAGAAGGAATTAAACACACATTA
ATAATTAAAGATATGGTGAAGAATAGTTTTGAAGGGCAAAAAATATTGGAAAGAAAATTA
AAGAATGTAAATTCAAGGTTTAAATTTCAAACGTCTAAAAAAGGAATACATAGGCATTCC
TTTTTTAAAAAGAACTTTAAAAAAGCGATTAAGTATGTATATAATGGCAAAAGCAATAAA
TGATAATCATTTATTGCTTTTTATGATGAAAACAGATTGTGATATGTAATTAGATCTTTT
TAGTATCGAAATAAAATTCTATTGTATTGATAATTTTTTTCATACCGTTACGACCTTCCT
TTGTCCAATGCCACAATTGCCAACAATGTGGCATTCCTTCATGTACTTCAAATGTAAAAT
TTAAATTGTAGTTTTCCTTTGCCGATTTGAAAGCGGGAAAATAAGCATAGAATATTTCAT
GTGTACCAAAAGTTATATGAGTATGAGGGAATCCGTTCATATTAAAGGATAATGTTCTTA
ATGGTATTTTACTGTTTTTCATATATCGTGCGATACCTTTCATGAGTAATGGATCCATAA
TTAGATCTTTTTTTCGTACTTTGTCCATATGTTTAATTTGATCGCTTGTAGGTGGAACTG
ATTCTGCTGGTGAACAAGCTATAATATTATTGGGGTAAGGTAATTTTAGACCTTTCCTTT
GCATATAAGAAAAAATGTAAAAACATAAAGATGCACCCGATGAAAAACCGAGAAGTTGAG
TAGAATCCGAACCATAATTTTTAATTGTATAGTTATAAATATCTAAACCTACTTGACAAA
TATCATTGAAAGACTCGGTTGGCAACAAGGGTAATACAGGTAAAATTACATCAACGTCTA
AATTCCTTACAATAGTTTGAATTGCCTTGAAATCTGAATTTTGAGGAGACATTATAAACC
CGCCACCATAAAAATATATTAAAGCATTTTTTTGCTTTTTCTGAGTAGACCTAATGATAT
AAGAGGTATGATTTTGAAATGAAATTTTTTCTACGTACATATTTTGAAATGTTTTTTCAG
GAAACTTAAAAGCTTGTTTGGCAGTAACATTATACATAGCTTTATCGAATTCATAACCTG
ATTTAGCGAAATAACGTTTAGGTTTCACTAGATATAATAAACTAGTGGTAAGATTTAATG
ATATTGACATAGGCATGCCCCCAATATTAATTTTTAATGATTACAATTTTATTGTTTAAT
CTTTTTTTAAAAAAAGGAATTAAACGACATAGACCAAAAAGTCCCCATCTCTTATGAAAA
TAATCGAAATAATTAAATTCATTAGTAATGTTCAATTCTCGAGGAAGCATAGAATTTAGT
TCACTCAAATTATTATAACCATATTTAAATTTTGGTTTAGATCTTAGTTTAGATACAGAC
TTGTGGCGTTGTGTGTTATTAGAAATTGTTTTGGAACAAAATTCAATCGCGAAAGAAAGT
TGGTTTATATTGAATGAACGTGAGATTCGTTCTAACAATTCTTTAATGACAGTAGCATCA
AAATACATTAATACACCCTCGAAAATGACTAAAATTTCTTGACTTTCATCATATAAGGTT
TCTTTTTGAACCATACTTATCCATTCAAAATCTAACATTGATTTGGCAATCATTTTATAA
TCATCAGTTTCATCAAAAAAATGTTTTCGAATTTCAATTGCTTCTGGAACATCAATATCA
ATCCACGATATTTTACGCATGTCTAAATGTAGTCGCTTGTATCTTGTATCTAATCCACAT
CCGATATTAATAATGAGTGGATTAATAGATTGAGTGATAAACGATTTAACAATATTATCA
AGAATAAATGTTCGTATACAAATACCTGTTTGTGTGGTTGATGAATGTGAGATATTTTCT
AAAGGATAATTTACAGAATTGAATATTTTTTTAGAAATTTCATCAGTTATAATAGGTTTT
AAGTTATTGTTTTCCATTGATCTTGCAGCCAGAGGGATTAACATAGATTCAGGAATTCCA
ACTAATCGATTCAAAAAATCACTCCTTATTTTTAAAATGTGATTATAAAGCATTAAATAA
TCAATGATAATCATTATCAATAATAGCATAAGTTAGTTTTAATTACATTATGTTTATTGA
ATAGGATATTCTATGAATATGGAATAAAAAACCGCATCATTAATCGATAAGCAGAGGCTT
ATCATAAGTAGGGGGAAGATTTTGAACTTTTGGACTTATCATAAAGTATGATGTTTATGT
AAATGATTATTATGATTTAAGTAGATTCTTCAAATTAAATAACATCAAGAATAAGAAGCA
CTTGGTGACATAGAAAATTATTAGTTTTGGATAGCCGATAGATTTATATAAAATTTTATT
TGTAAGGGAACAATTTTGAAAAAGTAGTATTTTTCTATCTTTTCATAATACATTGTAATT
ACAACGGAGGGATATTGTGATGAAGTGTATAGATAAAACGTGGGTTAGCTATTATAAAGA
ATTAGCTGATAAGTTAACAGATTATCAAAATAAACGTTATGAATTAATTGAAATAGTGAA
GGAAGTATATAAAAAAACGGGAATAAAATTCCCTACTTTAGCAAGTGATAATGTATTGAT
GGATATAGATCCTTTTACAATATTTGCATTATTTAATAAAAATTCTATGAGAGAAACTAA
TAAGGTAAAAATTTTAACAGAATTAGCTTCGGAATTGAATATTAAGTCCAAAATTCCGTC
AGTTTTTGACAGTATTCCAACAGTCAATAATCTGAATGCTACATATTATAATTTTAAAGA
TTATGGAAAAGATAATGATATAGAGAACCTGTGGACATTATTTACCGCTGCATTAAATTT
TGCAAATTATCCTTCAGATGATAATAAATTAAAATTTATACATAGTTTTGATGAGAATAT
TATTAAAACAGGAAATGGGAATAGTAAGATTACGAGTGGTTTGTACTGGATTGCACCTGA
AACTTTTGCTAACTTTGATTCACGTTCAATTTGGTACATTTTTGATACATATAAACTTCC
TAAAGAATTGATTAATGAACAACTTAAACCAAAAGAAAAACTAACAGGTCGACATTATTT
AAAATTGATAGATATGTTAAAGCTAGTTTTGAAGTGCCAGGAAGTAGAAATTAATGATTT
TATTGATTTAAGTTATGAGTCTTGGCATTATTCAGAAATGATAAATGAAGCTAATAGAAA
CAAAATTGATTCTAATATCAAAGAAATTGTTGTCAGTGAAAATGACAATATAATACAAAG
TAGAAGTAGAACAACTGAAGTTATACCATATGGAAAACAAGAATTCTTAGATGAAGTTTT
TATTGATGCAAGTGATTATGATAGGTTAGTACAACTTTTAAGAAGAAAGCGAAATGTCAT
ACTACAGGGGCCACCTGGTGTAGGAAAAACTTTTCTTGCAAAACGTCTTGCTTATTCATT
GATTGGCAGTAAGTGTAAAGAACGAATTAAATTAATTCAATTTCATCAAAGTTATTCATA
TGAAGATTTTATTATGGGATATAGACCTACTAGTTCAGGTTTTGAACTGACTACGGGGAC
GTTTTATGATTTTTGTAAGAAAGCTGATAAAGACCGCGATAATGAATACTTTTTAATTAT
TGATGAAATTAATAGGGGTAATCTGAGTAAGATTTTTGGTGAATTATTTATGTTGATTGA
AAGTGATAAAAGAGATGAAGGACTAATATTACTTTATAGCGGTGAGAGATTTTCTGTACC
TAGAAATATTTATATTGTGGGAATGATGAATACAGCAGATCGAAGTTTAGCAATTTTAGA
TTATGCATTACGCAGACGCTTTGCGTTTTATAATATGCAACCGGCGTTTCACACAACTAA
ATTCAAAAAACTTCTTAAAGCAATTAATAATACTGAATTAGAGTCCGTAATTAATTGTAT
AGAAGAATTAAATAAAGAGATTGTTCAAGACGATATGTTAGGTAATGGCTTTGTGATTGG
TCATAGTTATTTTAGCAATATTGAATGTATCGACAAATATGAACTTTCTAATATTATAGA
ATTTGAGATTATTCCTATGTTAGAAGAGTATTGGTTTGATGAACCTTCAAAAATAAATGT
ATGGTCTGAAAAGTTAAGGAATTCAATAAATAATGATTAATATTAAAAATATTTATTATA
TGTTATCTTATGCATTTACAGTACTTAACAAAAAGGGATATCAGAAGTTAGCAACAGAAC
AATTTGAAAATATATTTGATTTATATTCATCTATTCTTATAAAAGGTATATCAAGTCAGT
TAAATAGCGGACTTCATCATGAATATATAGAACAGAAAGATTCTTTAAAAATTATTAGGG
GAAAAGTTGATGTTAAGAATTCTATACGAGGCTTAGGAGTTTTAAATCAACGTATAAATT
GCATTTATGATGAATTTTCATTAAATACATACATGAACAAGATTTTAAAAACTACAATGA
GATGTTTAATAAAAATAGATATTTCTAGGAAGAATAAGATAAAGCTCCGAAAGTTATTAG
TTCATTTTAATAATGTTGATACTTTAGATTATAGAAATATTCAATGGCATCATTCGTTTG
ATCGAAATAATCAGACGTATAAAATGTTGATATCTATATGCTATTTAATTTTTCAAGGAG
TAATACAAACTGAAAACAGGGGACAAAATGATCTTATGGTATTTGTAGACGAACAACAAA
TATCTCGGTTATATGAAAAATTTATTCTAGAGTACTAAAAAAAAGAATTTCCAGAGCTTG
TTGTAACATCATCAAATATTCAATGGTCATTAGATAATGATGATAACGTGAATATGCTTC
CTGTAATGAGAAGTGATATTATGTTGAGATATAAAAATAAATGTCTAATTATCGATGCAA
AATTTTATAAAAATACATTAAACAATTATTATGATACTAAAAAGATCCATTCAACTAACC
TGTATCAAATATTTACCTACGTGAAAAACCAACAATTAAATTTAAAAAAGAAAGCAATAC
AGGTCTCAGGAATGTTGTTATATGCTAAAACAGACGAAAATATTGTTTTGAACGATAAAT
TTCATATGAGTGGTAGTCAAATCATTATTAAGACATTAGATTTGAACTGTGATTTTACTA
TTATTAAAAAACAGTTGAATGGGATAGTTAATGATATATTTTTACTAAAATAATATTAAA
GATTTAAAATTATAAAGCTATTAATTATGATTAGTGGTTTCAAAATGTTATTTTTTAGAG
GTTTAAGATTGTCATGAATTTAGTTTTATTTGTGCTTATGTTCAAGTTTTTTTATATCAA
CTTTTATTATAGTAAACTAAAAAGAGTAGCAACTTCAAAATTTGCAATTATATCAAAAAA
TAATTTTAAAATGAACATGTTTAAAGAATCAAAAGTGTACATTATTAAATTATCATTTCC
AACTAATAAGGATTATTAACAGAGAGAAGTGACTTATTTTGGAATATAAATCTTACAACA
AAATGAGTAATACTATTTTATCTATCTTGTTGAGTGAAAAAAATTTCGATAATAAAATGG
TAGTCTCAACAGGTAGTTACATTTTGTCTGAGTTGCCATGTATTGTTGCCTATAAAAATA
ATGATATCGTGGGACTACTAACGTATAAAGTTTATGATGAGTATATTGAAATCATTTCTT
TAGATAGTTTTGTAGAGAACAAGGGTATTGGTAGTCATTTACTTAATTATGCTGAAATAA
TTGCCTCAGATTTGAGTAAAAGAAGTATCAGTGTAATTACTACAAATGAAAATATTAAGG
CACTCTATTTCTATCAAAAAATAAATATAGAATCACAGACGTTATTTTTGATGCTGTAAC
AGAAGCAAGGAAAATAAAGCCGTCGATTCCTGCAATTGGTAAAAATGGCATTGAAATTAG
AGATGAAATTGTGTTGAGAAAATATTTGTAATGTATAAATATCCGTTGTTTTAAATCACC
CTAGTTCATACCAAAAAGTCTTTAACACAAACAAAAAAGGAGGAACATTAAATTCCTCCT
CAACCTTTATTATTCATACTATAATTCAATTTTAATGTCTTCGTCCATTTGGGCTTCAAA
TTCATCTAGTAGTGCTCGTGCTTCTGCAATTGATTGTGTGTTCATCAATTGATGGCGAAG
TTCGCTAGCACCTCTTATACCACGCACATAGATTTTAAAGAATCTACGCAAGCTCTTGAA
TTGTCTTATTTCATCTTTTTCATATTTGTTAAATAATGATAGATGCAATCTCAACAAATC
TAATAGTTCTTTGCTTGTGTGTTCGCGTGGTTCTTTTTCAAAAGCGAATGGATTATGGAA
AATGCCTCTCCCAATCATGACACCATCGATGCCATATTTTTCTGCAAGTTCAAGTCCTGT
TTTTCTATCGGGAATATCACCGTTAATTGTCAACAAGGTATTTGGTGCAATTTCGTCACG
TAAATTTTTAATAGCTTCGATTAATTCCCAGTGTGCATCTACTTTACTCATTTCTTTACG
TGTACGAAGATGAATAGATAAATTTGCAATGTCTTGTTCGAAGACGTGCTTCAACCAATC
TTTCCATTCATCGATTTCATAGTAGCCAAGGCGTGTTTTAACACTTACCGGAAGCCCGCC
TGCTTTAGTTGCTTGAATAATTTCGGCAGCGACGTCAGGTCTTAAGATTAAGCCGGAACC
CTTACCCTTTTTAGCAACATTTGCTACAGGACATCCCATATTTAAGTCTATGCCTTTAAA
GCCCATTTTAGCTAATTGAATACTCGTTTCACAGAACTGTTCTGGCTTATCTCCCCATAT
ATGAGCGACCATCGGCTGTTCATCTTCACTAAAAGTTAAGCGTCCGCGCACACTATGTAT
GCCTTCAGGGTGGCAAAAGCTTTCAGTATTTGTAAATTCAGTGAAAAACACATCCGGTCT
AGCTGCTTCACTTACAACGTGTCGAAAGACGATATCTGTAACGTCTTCCATTGGCGCCAA
AATAAAAAATGGACGTGGTAATTCACTCCAAAAATTTTCTTTCATAATATATTTATACCC
TCTTTATAATTAGTATCTCGATTTTTTATGCATGATGATATTACCACAAAAGATGAACTT
ATACAAAAGGAATTTCAATAGATGCAACCATTTGAAAGGGAAGTCTAAGAGTAGTCTAAA
ATAAATGCTGTGGTAAGTTGATCAATATACAAATCAAGGATTTTCGCGTTAAATTGTTCA
TTATTAATGATACCCTACTTATGAATATGATTCAGAATTTTCTTTGGCTACTTTTACAGT
AAGGCGATTTTTTAGTTATCTTATAACAAAGACAAATTTATAAAGGTGATATTATGGAAG
ATTTAAAGGAAGCTTTAAAAAGTTTAGGTTGGTGGGATTTATTTTTTGCGATACCTATGT
TTCTGATATTCGCATACCTTCCAAACTATAATTTTATAACTATATTTCTTAACATTGTTA
TCATTATTTTCTTTTCCATAGGTTTGATTTTAACTACGCATATAATTATAGATAAAATTA
AGAGCAACTCTAAATGATTCATTAATACGAATATGATTAAACATAAAACTGAAGGAGCGA
TTACAATGGCTACCGAAAAAGATATAAATGATTTGTTTTTAAATCATGTGAATTCAAACG
CGGTTAAGACAAGAAAGATGATGGGAGAATATATTATTTATTACGATGGCGTGGTTATAG
GTGGTTTGTATGATAATAGATTATTGGTTAAAGTGACTAAAAGTGCCCAGCAGAAATTGC
AAGATAATACATTAGTTTCGCCTTATCCAGGTGCTAAAGAAATGATATTAATTCCAGACT
TTACTGAAGCAATAAATCTCACTTATTTATTTGAGCTCATAAAAAATGATTTGAAAAACT
AATCATTAATTGCCATACTCAACTATTTTGAAAAGCTTAAATTTCATATTATCAAATTAT
TGAGTATCTCAATTTATTGTTATACACAAACAGTATTTTTGTTATCATAGAGTTAATAAA
TATCATAAATTGAACAAATAACTTTACAAAAATTAGAATGATTCAATTCAATCATAATTG
TTTGAAAATAGAGGTGAGCAGGTGAACGATATGTTAATTAGTCTCATAATCCCAGTTTTT
GCTTTGTTAGTTATTGGTGGTATTATTTGGGTGATTATAGAAGGTATAGTACATATTTCG
AAAAAGAATAAAGCAATTAATAACTTTTTTAACCAAGTTAATAAAGTAAGTGAGACATAT
AAATTCGCTACTACTTTTTTATTTCTAATCTTGGCTACGGCTGGTATTTCTCAATTTTAT
CTATATTATATAGTATCAGAGTTTCTTTTTTTTCTGGTTATATTTACCTTTGGTATTGCA
GGTATCATCTTTTTAATGCCATATGGCTTATGTTTTCTACCACTTTATAAGCAAAAAAAG
AAAAAACAGACATTTATAAAATACATGGTTTACACTACGATTGGTTTGTCAATTTGTCTA
GGCTTATCTCTAGTTTTGGTTCACACTACGAAAATTTATATGGACGAAGGTGGCGTAAGA
TACTATTACGGTAGTTTTGTAATGAAACAAGCGGGCGGTTATGCTTATTTAGCTTTAGCG
GTACTTTCAACGTTGTTAATTGTTGCGAAAAAAGCTACAAATAAAAATAAAGAAATCGAA
ACCGTCGACAATACAAATATAACGGAAAGATAATTAAGGGAGTGCTCATTCAGGAGTGCT
CTTTTTTGATGTTCAAATTTAGTTGGAAATGAAGAAGCGGAAACATTTGTGAGTGGAAAA
TAAAAGTTAAGCTGAAATCCTATCGAACGTATCTGTAAAGTAAAAAATTAACGCCACAAT
TTTCATCGTAATTAAAAACAGACATTCTAGTAACATGCTTTTTCAAACACTAATCTAATA
ATAAGTCCATATACAAAATATTTCTACGCACTAAAAAAGGCGGACTAAATCGTCCGCCTC
AATACACACTACCGCATGTTGTTTTTATAGAGTTTCTTTATAGAATGATTCAAGTTTTGG
TAACACTTGATTTACATATTCTGGAATATCATATAAATCTACGTGTGATGCACCTTCAAT
TTTATATAGTTCGTTGTTGTCGCCTGCTGCTTTTTCAACAGCATCAACGCTATATTCAAT
AGTGTCTGCTTCTGTACCTGCGATTGCTAAGAATGGTTGTGTCAACAATTCATCAATATA
TGTGAAAGGCGCAAATGTTAATACTTCTGAAAAACTTCTTAATAATAGTTTGTTTGGTGC
GTTTTTATGTTGACCACGTTCAGTTAAATAATAATCATGCCCTTGTACCATTGTTGAATT
TTCAGGCATAGAATCATCAATTTCTTCAGGAATATAGCCAGTGATGCCATAATCTGCACC
ATTTGCTTCAACTGTACGTTGATCTGCAACTTGTGTCATAAATGCCAGTTGATCATCTAT
TGATACTACATCGCCAGGACCTTTACGGAATAAAGCACCAATATCTACCATACTTACTGT
TGCAAGTGCTTTAATGCGACGTTCTGTTCTTGCTGCACTTACTGTATATCCACCACCTGC
ACAAACGCCAAGCGCACCAATTCTGTCATTATCCACAAAGTCTAATGTTGTAAGATAATC
AACTGAAGCTCTAACGTCTTCTGTTCTCGCAAATGGATCTTCTAAATATCTAGGAGAGCC
TTCACTTTCACCTTGATGTGATGCATCATATACAACCGTAACGTAGCCAAATTCCGCAAG
TTTCTCTGCATACATACCTGCTGTTTGTTCTTTAACACCGCCACCTGGGTGACAAACTGT
AATTGCTGGATATTTTTTGCTTTCATCAAATTGTTCTGGTGTATATAAATTCGCTGCTAA
TAAATTTGTTTTACTTTTAAAATTAACTGATTGTTTCATAGATTAAATGCCTCCATCTTT
TTATATAAGTCATTCATTTGTTGTAGATATTTATTACTCTTGTGTGTATAATGCCATACT
AGAGTATTTAAATGTACAATTCAATTAACGAGGAAGCACATATGTGTTTTAATACACAGT
TTTATAAAAATGGGTTTTAAAAGAAAGGAGTATTATTATGAATGTTGGGGATTTACGTGT
TGTTAAAACGAGAGCTAGTATTAAAAAGGCATTTATGACCTTACTTTTTGAAAAAGATTT
TGATACTATTTCGATTAAAGAAATTACTGAATTTGCGCAAATTGGGAGAAAAACATTTTA
TCTACATTATATTGATAAATATGATTTACTAGATCAAATAGTATCGGAAAAATTGATAGA
ACTTGAACAAATTTCTGAAGCCAAAAAGAGTTTGGGTATCCAAGAAGGCACACAGTTATG
GTTTGAGTTTTTCGAAAATAATAGAACATTTTTTATGAAAATTTTTAATATCAACAACGC
TTCAAATTATAAGAAAAAACTGCTTCATTTTATTGAAGAAGAATTTAAGAAAAAAGTTCC
GACACGTGTTGCTACTGAAAAAGGCTTAGACTACGACTTATATATTAATTTTATTAGTAA
CGGTATTATAGGACTACTAGATATCTATCTAAACAGCAGCGATAATACAGAAGAACAAGA
AAAAATAACATTGCAGGTGTCGCGCCTACTATCTTTATACGATTTAATTTAAAACTTAGC
TATCTATTTTGAAATATAATTGCGTGTAGCAGATATAGTATGTCACTTCTTGAGAGAATT
TTATTATAATAGTTTTATGAGTTGATATTGCAGTGACAAGAGCTAAGAAAGAATTTTATG
TAATTGGCGACATGCAAAGAATACAGATGAAACCATTTTATGAGACGATTTTTAAAGAAA
GAAATGTAAAATAACATACAAAAAAGTATATAGAGGGAGTTATTTTCATGCAAAATAGAA
ATGATTTTATAGAAAAACTATTAGACAGAGCTCAAATTAAAGATGGCATGCGTGTACTGG
ATATAGGTTGTGCGACTGGGGAGGTCACTCAATTAATTGCAAAACGTGTGGGGGCGAATG
GTGAAGTCGTCGGTGTTGATGTGAATGAGTCATTACTTAAAATCGCAAATGAAAACAATC
AATATAACAATGTATCATATCAATCTTCTGATATATATCAATTGCCAGAAACTATGGGGC
ATTTTGATGCGATTGTTGGTAGAAGAGTATTAATGTACTTACCAGATGCTGAAAAGTGTT
TACAAATTTTGAAATCAATTTTAAAACCTGAGGGGATATTATGTTTTCAAGAAAGTGATG
CTATTAATGCAGGTGTTGGTGCAGATGTACTATCTTTACATCAATCAGCAATTCAATGGA
TTTGGGAAACAGTGAAGCAAGAAGGTGGCAATATTCATATCGGTCAAAATTTATATAATT
TGTATAATAATAGTGGAATACATGTTGTAGATTATTTTGCAGAGGCAGTGATTCAAACGT
CAATGGACAATGATTTAGCATGGCTTGTAGATGTAATGATACCAAGAATGAAAGCACATG
GTGTCATTAATGATGATTTTTCACTAGATGAGTTTAAATCAAACCTTGAACACGAAGCAA
TAAACAATCAGTGTGCATTTATACGTGACATGGCGTTTGGTATTATCGGAAAAGCCTAGT
TTAAAAAAAGCTGAAGCAGCATATTATCATCGCCATTGTTTTAACTTGTGAAGTTACTAA
TGGATTTTGAAGTGACAGCATTTCTATAGGTCGATCAAGTGATACTTAATTATCGAGCAA
TTTATACATTTTAAAAGGAGCAAAATTGAATAATGAAGAAATTTAACAACTGGATATTAA
ATGCAATAAGTGGATCTCAAACAGACAAGAATGGAACAACTAAAGAATTAAAAGGGGCAA
AATTTATCATTTTATATGCATATTCAATGCTCGTTTTGCTTGCGTTAGTAGTTTCTAACA
TATTCATTCACATTTTGGAGCCTAAACTATCAATCACCACTCAAATCATCATCGTTTTGA
TTTTAATTGAATCACTAATTGGACTGCGTTTCTTGAAAGAGTACGATGTTAAGCGTGGCA
AAGATAAAGAAAATAAGAAAAATAGTAAGGATTTCGTTAAACTAAAATCAATTTTAGTAG
CAATTTTATTTACATCATTGGCGCTGACAGCAGGCACTGTAGCTGATATATACGGTATCA
CTGACTTAGGAAATACTAGGAGTGATTTAATCGTTTGGAGTATAGGTGGCATTTTATTTG
GCCTGGTATGTTACACAATGGAAGATAAAAAATAATGATAAGGAGCTGGCGATTATAAAG
CTAGCTCCTTAAATTTTACGTACAAATATAAAGTTAAATTACATGGTTTTGAATCATACA
TCATTAATTTCTATAATGTATGCGCATAAATATTATTTAAATAAGTTTTAAAATTTTATA
CATAATTTTATTAAAAAAGATGTATAATTAATGTACTAAATATAGAAAGAAGTTGATGTT
ATGAAAAAGTGTATTAAGACTTTGTTTTTAAGTGTCATTTTAGTAGTGATGAGTAGTTGG
TATCATTCAGCGCATGCGTCAGATTCGTTGAGTAAAAATCCGGAAAATTGGATGAGTAAA
CTTGAAGAAAGTAAACATTTAACTGAGATTAATATACCGGGTTCACATGATAGTGGCACA
TTCACTTTAAAGGATCCAGTAAAATCGGTTTGGGCAAAGACTCAAGACAAAGATTACCTT
ACTCAAATGAAGTCGGGAGTCAGGTTTTTTGATATTAGAGGTAGAGCAAGTGCTGATAAT
ATAATTTCGGTTCATCACGGCATGGTTTATTTGCATCATGAATTAGGAAAATTTCTCGAT
GATGCTAAATATTATTTGAGTGCCTATCCAAATGAAACAATTGTGATGTCTATGAAAAAG
GACTACGATAGCGACTCTAAAGTTACGAAAACATTTGAAGAAATTTTTAGAGAATCTTAT
TTTAACAATCCACAGTATCAGAATCTTTTTTACACAGGAAGTAATGCGAATCCTACTTTA
AAAGAGACAAAAGGTAAAATTGTCCTATTCAATAGAATGGGTGGTACATACATAAAAAGT
GGTTATGGTGCTGACACGTCTGGCATTCAATGGGCAGATAACGCGACATTTGAAACGAAA
ATTAATAATGGTAGCTTAAATTTACAAGTACAAGATGAGTATAAAGATTACTATGATAAA
AAAGTTGAAGCTGTTAAAAATTTATTGGCTAAAGCTAAAACGGATAGTAACAAAGACAAT
GTATATGTGAATTTCTTGAGTGTGGCATCTGGAGGCAGCGCATTTAATAGTACTTATAAC
TATGCATCACATATAAATCCTGAAATTGCAAAAACGATTAAAGAAAACGGGAAAGCTAGA
ACTGGTTGGCTGATTGTTGACTATGCAGGATATTCGTGGCCTGGATATGATGATATCGTA
AGTGAAATTATAGATAGTAATAAATAAGGATTCAATAATGACATTAAGACGAGTATGAAA
ATAGTTAGATTCTAATTATTTTCACTACTCGTTTTTATTTTGAAAATAAGTAATAATTCA
ACAATATTATAAATTGAACAGATTGTTTGTGAAATTTTTGATAATATTAAAGTGAAAAAG
TGTTATAAATTGATATTAATATGTAATTTGCAAAAGTAAATCATTTTAAAAAGAAGAGAG
TTGTAAGATGATGAAACGATTAAACAAATTAGTGTTAGTCATTATTTTTCTGTTTTTAGT
CATTAGTATCACTGCTGGTTGTGGCATAGGTAAAGAGGCGGAAATTAAGAAAAGCTTTGA
AAAAACATTAAGTATGTATCCGATTAAAAATCTAGAGGATTTATACGATAAAGAAGGATA
TCGTGATGATCAATTTGATAAAAATGATAAAGGTACATGGATTATAAATTCTCAAATGGC
GACTCAAAATAAAGGAGAAGCTTTAAAAATAAATGGCATGCTTTTGAAGATAAATAGAAA
TACAAGAAGTGCAAAAGGATTTTACTATACTAATGAGATAAAGACGGAGAAATACGAAGT
AGCTCAGGATAATCAAAAAAAATATCCAGTTAAAATGGTAGACAATAAAATTATACCAAC
TAAAGATATCAAAGACGAAAAAATAAAAAAAGAAATCGAAAACTTTAGGTTCTTCGCGCA
ATATGGCAACTTTAAAGATTTGTCGAAGTACGAAGATAGAGACATTTCATATAATCCAGA
GGTGCCGAGTTATTCAGCCAAATATCAATTAACGAATGATGATTATAATGTAAAGCAATT
ACGTAAAAGATATGATATACCAACAAATAAAGCACCAAAGTTATTGTTGAAAGGTACAGG
TAATTTAAAAGGTTCATCAGTTGGATATAAAAAAATTGAATTTACTTTTGTAGAGAATAA
AAATGAAAATATTTATTTTAGTGATAGTCTATATTTGGAACCAAGTGAGGATAAATAATC
ATGATTCGATCAAATTATGAAATAGATCCAGGACAACCTAATAAAAAGGAGAGAGTTGTA
AGGTTATGAAGTGTTTAAGTAAATGGGCATTTTACATTAGTTTTTTGATATTAGTCATTA
GTATCACTGCTGGTTGCGGTATAGGTAAAGAAGCGGAAGTTAAGAAAAACTTTGAAAAAA
CATTGAGTATGTATCCGATTAAAAATCTAGAAGATTTATACGATAAAGAAGGATATCGTG
ATGATCAATTTGATAAAAAAGATAAAGGTACATGGATTATAAATTCTGAAATGGTTATTC
AACCTAATAATGAAGATATGGTAGCTAAAGGCATGGTTCTATATATGAATAGAAATACCA
AAACAACAAATGGTTACTACTATGTCGATGTGACTAAGGACGAGGATAAAGAAAACCGCA
CGACAATGAAAAAAGATATCCGGTTAAAATGGTCGACAATAAAATTATTCCAACAAAAGA
AATTAAAGATGAAAAAATAAAAAAAGAAATAGAAAACTTTAAGTTCTTTGTTCAATATGG
AAACTTTAAAGATTTGTCGAAGTACAAAGATGGAGACATTTCATATATTCCAGAGGTGCC
GAGTTATTCAGCCAAATATCAATTAACCAATGATGATTATAATGTAAAACAATTACGAAA
AAGATGTAATATACCAACGAATAAAGCGCCAAAGTTATTGTTGAAAGGTTCAGGTAACTT
AAAAGGTTCATCAGTTGGATATAAAGACATTGAATTTACTTTCGTAGAGAAAAAGGGAGA
AAATATTTACTTTAGTGATAGCTTGAGTTTTAAACCAAGTGAGGATAAATAATCATGATT
AAAATTGATCTAGGAAAAAATAATTTGAGAATAGTCAAATTATAATTAATCTACTACTCG
TGTTATTTCAAAACAAGTAATAATCTAAATGAATAACAATATTTTTAGTTTAATAGATTG
CTTGTATAATTTTTGGTAATATTAAAGTGAAAAAGTGTTATAAATTGATAAATATATGTA
ATTCACAAAAACAAATCATATAAAAAGAAAGTTGTGATACGGTGAAGCGTTTTAAAAAAA
TAGTTTTATGTATTAGTTTTCTGTTTTTAACAATTTTTATTGGGGGTTGTGGCATGGGTA
AAGAAGCGGAAATAAAGAAAAGTTTTGAAAAAACGTTGAGTATGTATCCGATTAAAAACC
TAGAGGATTTATATGACAAAGAGGGCTATCGAGATGATCAATTTGATAAAAAAGATAAAG
GTACATGGGTTGTTCGTTCGTCAATGTCGATTCAACCTAATGGGAAAGATATGAACGTAA
AAGGCATGGTTTTATATATGAATAGAAATTCAAGAACAACAAATGGTTATTACTATGTTG
ATGTTATAGAAAGAGAGGATAAAGGTATACATCGTGATAACGAAAAAAGATATCCGATTA
AAATGGTCGATAATAAAATCATTCCAACAAAAGAAATTAAAGATGAAAACATAAAAGCAG
AAATCGAAAACTTTAAGTTTTTTGTTCAATATGGCAGCTTTAAAGATTTGTCGAAGTACA
AAGATGGAGACATTTCATATAATCCAGAGGTGCCGAGTTATTCAGCCAAATATCAATTAA
AGAATGATGATTATAATGTAAAGCAATTACGTAAAAGATATGATATACCAACAAATAAAG
CACCAAAGTTATTGTTGAAAGGTACAGGTAATTTAAAAGGTTCATCAGTCGGATACAAAA
AAATTGAATTTACTTTCGTAGAGAAAAAGGGAGAAAATATATATTTTAGTGATGGGCTAC
AATTTAACCCAAGTGAGGATAAATAATTATGACTAAAAAAGAGTATGAAATCAATCCCGG
TAAAATCAAGAGTAATACGGAAGAAACTAGCGCAATAGCTAATATCAGTTATGAAATAGA
AAATGCCAATGATAACAACTTAGAAACTACAAAAATTAATGGGCAAATTAAGGATTTAAA
AAAAGAAGGGAAGTTTCCTAAAAACTTAGACTATATAGATAGTTATACAGACCCCAGTAC
GGGGACCACGGCAACGGCATTTTTAAATAAAGATACAGGTAAAGTTACTGTTGGGATGGC
TGGGACAAACGTTCATGGCGATCAAATTAAAAGAGTAGCTCTCCATTCGGTGGCGCCATC
ATTATTCAAACCCTCTAATCAAGATGTGAAAGATGTAATAGGTACTATGAAGGATGGCGC
TGCGGATCTTGCTATTGGATTTGGATTGGTCAATTATAAAGGGAAACATTTTGCAAATAC
ACAACAGTTTATTGAGAATTTACAAAAAAAGTACGAAATAGATACCGTTACTGGTCATTC
TTTGGGAGGGAGAGATGCTATCTTTCTTGGGCTTCGTTATAACATCAAAAATGTTGTGGC
ATACAATCCTGCTCCGTTAGAAGTAAAAAGCATTCGTAATGGGCTTGGTGGTCAATTATT
TAGACATATAACATTTCCAGATGAAAAATATTTAAAAGAGTTAATGGATAATTATGATGG
AGATATTACTAAGGTTATATCTCAAAATGATGGATTAGACTTTATAGTGAAGCATACAGA
TCATTTAACTTATGGTGATGTGTTACGTATAAACAATAAACAGGGCCATGCGATGGAGAA
TTTTTTAGGGGAAAAAGAACAACGTGAAATAATCGAAGAACTAATGTTAGTAAAAGGATA
TCGCGATGCAAATGACAAAGCATTTAAGGCTTTGAAAAAAAATACTGAGAAAAAACTCGG
TAAAATAGATGACATAAAATCGAAGTTACTGCAAACGAACGGTGGCGTCCTCTCGTCTTC
TCAACAAAAGTTGCTTGAAACTTTGGTGGCATTTTCGGTAGCTGAAGGACTAAGTAAAAT
GGTTGACCAAGAACTTCAGCAGTTGAAAAATATGTTCAATCTTATGGATGAGAAATTTGA
AGCAAATTGGAAAGACGCAAAAGAAGCTAGTGATATTGTGGGTGAACATCTTTCATATTC
AGAAAAGGTAAGTGCATTAGATGACGGTGGGGTTAATGAAAGTAAACTTGCTAGTGAACC
ACATAATGAAATAAAAGACAAACTAAATAAAATTACGGACTTATCCAAGAAATACAATTC
GTATTTAAAGAAAATAGAAAAAAGTATTAATGAAATAGTTGCTAATGATCAACAATTGGC
AGGGCAAATAGGTGATTTAATATGATATTTGAAGAATACAAAAAAATAGATGATCTTGAA
AATGCATATGAAATAGAGTTGAAACGTATTGATAGGGAAATACAAAATCTTAATGAATTA
AAATATCACCTTAGAAGAGAAAATGAGCAAAGTTACGATGCATTTTTGTATTTAAAGAAT
AAAATGAACTATAGTGAAGAGTCCAATGCTAAGGTGAGACGACTAGTTGAAGAATTTGAT
TATGAAGCAAATAGTTATATTAGACAAAATGAGTTAAAGTTAGAAGATTATAAAGAAGAA
ATAAGAAGCGAATATATACAGCAATCTGAAAAAATAAGGGAGGCGAAGTAGCTTATGGGA
ATCCCTGATCCGTTATCTATTCGTATGTCTAATCCTTTACTAGGAGATAGTTGGATGGTA
GGTGATTTGAAAAAAAGACAAGAAAAAAGACTAATCACATCAGTCATCGCACCTGAACAT
GATGAAAAGCATCGTGAAAATAAAAGTAAAATGAAAAAATCTGAAAAGCAATTGATTAAT
CAGTTAATTAATCATGGTCATACATTTAAGAGTGATTTTAAAAATGTAGCTAAAGGTGAT
TGGGTTAATAAAGCCATGCAAGACTTAGATAAATTAGGCAATGAGCTTAAAAAAATAATG
AATTAGTTGAATTGTCATATACTTTTTCAAACAAACAACAAACTAAATAAACTATATAAA
GATAATTAAAAGAAGTCATAACCATTCGTAAAGGGTGGTTATTTTTAATAGCAAATAAAA
TTAACGATAGTCTACATCTTGAACCAAGTGAGGATAAATAACCTCCTGCCTCCCACACGA
TTCAATATGAAATTCAAATATGTTGCTGTAAAATAATGTAAAATAAACGTATTCATATTA
CTTAATTGAGGGATAGTATGCAACGTGATTATTTAATTCGAGTAGAAACTGAAAGCATGC
CAGATTTCAAAAGGCTCAATGGTTTAATGATTGGTTTTGTTATTAAAGGTGAGGCACATA
TTTATGATGAAAATAATATGACACAATGCGTCAGTGGCGACATTTTCATCATTAACCACC
GCGACTTGTATCGATTTCAACTTCAACAAGATGGCATCATATGTTATATCCAATTCCAAA
TGAAATATTTAGCAGACAAGTTTGATGATGCGCATTGTCTATATTTTCACTTAACAGATG
CGACCACAACAAAGAATATACATCAACTGAGAAATATAATGGCAAGACTAGTTTCAACAC
ATATTCGACATAATGAGTTGTCTAAATTGACTGAGCAACAACTTGTGATTCAATTACTTA
TGCATATGATTCATTATGTCCCGCGTACATATCATTCGAACCAAAGTATCTTAAATGATA
ATAAAGTGAATCAAGTATGCGACTATATTGAACTGCATTTTCATGAAGATTTAAGTCTTA
CTGAATTGAGCATGCGAAACTCGATTTGACATACACGGATGAAACGATTACTGATATTGC
ATTGCAAAATGGCTTTTCAAGTGCAGCGAGCTTTGCGAGAACATTTAAACACTTTACGCA
TCAAACACCTAAACAATATCGAGGTGATCGTCCAGCAATCAAAACAAACCAGCAATCAAC
ACAACATGACTATCACGACCGTGAATTGATATTACTTTTAAATGACTACATTGAAGAAAT
GAATCATTTCATTGAAGATATTGAAAAGATGAACTATAAAGATATTGCCTTTAAACCAAC
TAATCAACAACTAAATCAATTTAATCATATTATTCAAGTGGGCTATTTGAGGAATTTGCT
CAATACACAGTATCAATCACAGTTGCTTACGTGTCATCATGATTTTCATGTCAATGAAGT
ATTAGCATATGATGTGATGCCATATATCATGAAAAAGCTCAATGCGCCATTCACGTATGA
TGCAGAAATTTCGAATATATTTTATGATATCGATTTGTGTTTAGACTTTTTATTAGATCA
TAACTTTAGTTTGACCATGCATTTGAATCAGTATGACGCACGTGATTATATCGATGCATT
TAAAATTTTTATCCATCACGTTGCCCTGCATGTCAGTCATAGAAAAGATTTGAAGTTTAA
CTTGTATGTGACGACATTGCACAATTCTTTGATTGAAATGATTGATTATTTTAAAGCGTT
ATTCCCTAATGGTGGTTTGTACATTCACTTAGATCAAGCTACGGAAAGACATCTACCATT
GTTGAAACGACTTGAGCCACACATCGACCATTTTGTATTTGATGCCAATTCAAATGACGC
TGTTGATTTTAATAAAATGAATGATGATGAATTTAAAACCGCAAGTCAAATGATTATTAA
TAAAACGAATTATCTTATCGACTTAATACATCGTCATAACCTAAAGAGACCACTTATTTT
ACTCAATTGGAATACATTGACGGGTGATACATTTATAACCAACGGCGAATATTTTAGAGG
TGGTATCATCATTGAGCAATTATTAAAATTAAGCTCAAAGGTAGAAGGTATCGGTTATTG
GTTGAACTATGATTTGCACGTCAGTCATTGTAGAAATGAACGGGATTATATGAATTCTAT
TGAACTGTTTCATCAATATAATGGAAAACGTCCGGTCTATTTCACGGCATTGTTATTTAA
TAAATTAACAAGCAATATTTTGTATTCTGATGATACATGTATTGTCACGGGGACTGATTC
AAATTTTCAAATATTGTTATATGATGCTAAACATTTCAACCCATACTTAGCGTTGGACAA
TCAAATGAATATGCGTGCGACGGAAATGATTCATTTGAACATTAATGCCCTGGAACAAGG
TATGTATAAGATTAAACATTTTACCTTAGATAAAGAAAACGGTGCGTTATTTAATCTTTG
GCGCAAACATCATACGATTCATGGCATGGACAGGGACTCTATAGATTACGTTAATCGAAT
GAGTTTTCCAAAATTAGAAGTGTACGATATAGATGTGACGGATACACTGGCATTAAACAT
TAAAATGATTACGAATGGGATTCACTTAATTGAAGTAAAACGTTACCCAAGTTCATAAAA
TGATCACAAATCACAAATTTTGATATACAGAATTTGTGATTTTTTATATTCAAAGTTAAA
ATTGCAAAAAATTAATGGTTAACATCTCTGTTGTTGGCAATATAAATAATGATTAATCAT
TTATGATGTAACTAAGGAGATGAAGGATATGAATCAACAATTAATTGAAACTTTAAAATC
AAAAGAAGGCAAAATGATTGAGATCAGACGTTATTTACATCAGCATCCAGAATTATCTTT
TCATGAAGATGAAACGGCGAAATACATCGCTGAATTTTACAAAGGTAAAGATGTGGAAGT
AGAAACGAATGTCGGACCACGTGGAATTAAAGTAACGATTGATTCAGGGAAACCTGGTAA
AACATTAGCAATCCGTGCAGACTTTGATGCATTACCCATTACCGAAGATACAGGCTTATC
TTTTGCATCACAAAATAAAGGTGTTATGCATGTTTGTGGTCACGATGCACATACAGCTTA
CATGCTTGTATTAGCAGAGACGCTTGCTGAAATGAAAGATAGTTTTACAGGAAAAGTCGT
TGTGATACATCAACCAGCTGAAGAAGTACCACCAGGTGGTGCTAAAGCAATGATTGAGAA
TGGTGTATTAGACGGTGTTGATCATGTATTAGGTGTACACGTCATGAGCACAATGAAAAC
AGGTAATGTGTATTATAGACCTGGTTATGTTCAAACAGGACGTGCATTCTTCAAATTGAA
AGTTCAAGGTAAAGGTGGCCATGGTTCATCACCACATATGGTCAATGATGCCATTGTTGC
AGGTAGCTACTTCGTCACAGCGTTACAAACAGTTGTATCTAGACGACTAAGTCCATTTGA
AACCGGTGTTGTCACAATCGGTTCATTTGACGGTAAAGGTCAATTCAATGTCATTAAAGA
TGATGTTGAAATTGAAGGTGATGTACGTGGATTAACAGATGCTACAAAAGCAACAATTGA
AAAAGAAATTAAACGTTTATCAAAAGGGTTAGAGGATATGTATGGTGTAACTTGCACCTT
AGAATATAACGATGATTATCCAGCATTATATAATGATCCAGAGTTTACTGAGTACGTGGC
TAAGACGTTGAAAGAAGCAAACCTTGATTTTGGTGTTGAAATGTGTGAACCACAACCACC
TTCAGAAGACTTTGCATATTATGCTAAAGAACGCCCAAGTGCCTTTATTTATACAGGTGC
AGCGGTGGAAAATGGTGAAATTTACCCACATCATCATCCTAAATTTAACATTTCAGAAAA
ATCATTACTTATTTCGGCAGAAGCAGTAGGGACAGTTGTTTTAGATTACCTTAAAGGAGA
TAACTAACATGAATGAAACGTATCGCGGGGGCAACAAGTTAATCTTAGGTATTGTATTAG
GTGTTATTACATTTTGGTTGTTTGCACAATCCCTTGTAAATGTTGTACCGAATTTACAAC
AAAGTTTTGGTACAGACATGGGGACAATTAGTATAGCGGTCAGTCTAACTGCACTATTTT
CAGGTATGTTTGTTGTTGGGGCAGGTGGTCTAGCAGATAAAATTGGGCGCGTGAAAATGA
CGAATATCGGTTTGTTATTAAGTATTATTGGTTCAGCATTAATTATTATTACGAATTTAC
CGGCATTATTAATTTTAGGTCGTATTATACAAGGTGTATCAGCAGCGTGTATTATGCCTT
CTACATTGGCCATTATGAAAACTTATTATCAGGGTGCTGAACGTCAGCGTGCCTTAAGTT
ATTGGTCTATCGGTTCTTGGGGTGGTAGTGGTATCTGTTCACTCTTCGGTGGAGCAGTTG
CGACAACTATGGGTTGGAGATGGATTTTCATCTTCTCAATTATCGTTGCCGTACTTTCAA
TGTTACTCATCAAAGGGACTCCTGAAACGAAATCAGAAGTTACCAATACACATAAATTTG
ACGTTGCAGGGCTAATTGTTCTAGTAGTTATGTTACTAAGTTTAAACGTTGTCATTACTA
AAGGTGCAGCACTTGGTTATACATCATTATGGTTCTTTGGTTTAATTGCAGTCGTTGTTG
TGGCCTTCTTTATGTTCTTAAAAGTGGAGAAAAAGGTAGACAATCCACTTATTGATTTTA
AATTATTTGAAAATAAACCATATACAGGTGCAACGATTTCGAACTTCTTATTAAACGGTG
TTGCAGGTACATTAATTGTAGCGAATACATTTGTACAACAAGGATTAGGATACACAGCGT
TGCAAGCGGGATACTTATCAATTACTTATTTAATTATGGTGTTACTGATGATCCGTGTTG
GTGAAAAATTATTACAAAAAATGGGTTCTAAGCGACCAATGTTATTAGGTACATTCATTG
TGGTCATTGGTATTGCACTTATTTCATTAGTGTTCTTACCAGGCATATTTTATGTTATCA
GTTGTGTCGTAGGATATTTATGTTTCGGACTAGGCTTAGGTATTTATGCAACACCTTCTA
CAGATACAGCTATTTCAAATGCACCGTTAGATAAAGTTGGCGTTGCTTCAGGTATTTATA
AAATGGCTTCATCACTTGGTGGCGCATTCGGTGTCGCAATTAGTGGTGCAGTATATGCTG
GTGCAGTTGCTGCTACAAGCATTCATACAGGTGCGATGATTGCACTTTGGGTTAACGTAT
TAATGGGTATCATTGCATTTATCGCAATCTTGTTTGCGATTCCTAATGATGATAAACGTG
TCAAACATGCGAAATAATAATGATGTTGCGTAACTGTGGTAACTATGACACGCCCAGTGT
TTTAATAAATATTTAGATATTAATAGGGAATGATTAAAATAATTAGACTGCTCGTTTTTA
AGAGGGCAGTCTTTATTTATGTTTAAATACTTATGAAAGAGCAGTTATTGGAACCTCTTT
GAGAATTTTATAAGTTTTTATAGTATAGACCCTTCGATTTAGGGTAAATACGTTATTAGA
TAGTCAAATACTTACGCAAGAAAAATCATATATATTGAATTGTAATGGGTAAGTTGATTT
CTATTATTTATGATGAGTGTAGCTCCAGATTGCTTACTCATCTTTTTTATAGGAGGTTAT
ATTTATGAGAAAAATCCTATTAACTGGGGCTTCAGGTTATATTGGTAGCCATTTAATGGA
AAAGTTAAAAGAGAATCATGATATTATTGCAATTTCAAGGAATATAGATAATAAAAAGAA
TGAGAGAAATGTAACTTGGAAATCGGCTGACTTGTTTGATTTAGCTGAAATAAATGATGT
AATGGAAGGTATTGATACCGTCATTTATCTTGTCCATTCTATGATGCCCTCAGCCAAATT
AACACAGGCTAGCTTTGAGGATATGGATGCAATATTAGCTGATAATTTTGCTAAAGCAGC
CCGTCAGAATGGTGTGAAACATATTGTATTTATGAGTGGGTTGATACCAAATGATAATCA
ACTATCACCACACTTAAGAAGCCGATTAGAATGTGAACGTATTTTAGGATCATATGGTGT
GCCTGTGACAACATTAAGAGCAGGTTTAATTATCGGTTCTAAAGGTAGCTCATATCCAAT
ACTGAAAACATTAGTTGAGCGTTTACCAGCATTGGTACTACCAAAATGGGCGTATAATCA
AACATTACCTGTTGCTATTGATGATGTCATTCAAGGTTTATATAAAGTGGTATCACGTAG
TCCTAAAGAAAATGAAGCGATAGATATCGGTGGTCCGCTACACATGACTTACAAAGATTT
ATTTAAACAGACCGCAGAAGTATTAGATAAGCGTTTACCGATGATAGATTTACCTATTAT
TCCTATTTGGTTAAGTAAATTTTGGGTGAAACTGATTTCAGGTGTTCCAAAAGAAATGGT
GTATCCCCTTATGGATAGTTTAATTCATAATATGACACGTGATCAAAAGAGGATAGTAGA
AGGTATATCCATAGGTCAAATGGATTATAAAGAAAGTGTGCAACAGGCACTAGAAGAGGC
ATCAACAACTAAGAAGAAACAAACAAGCACTATAAAGACTGATGTCAAAGATGTTAGAGC
TATCTCCAGAGTCGTATTGCCTAAGCATATGAATATGATTGCACTAGCAGAAATCTATGC
GAATTTCTTGAATAAAATCACTTTAAATATTGTAAACAGTAATTTTGATGAGGAAGCATT
TATTATTTCATTACCTTTATTAAAGAAAGAATTACTTTTATTAGAAAAGGATACACAAAC
TTCTGATGAAGACAGAGTGTCATATAAAATTATTGGTGGCGATTTTGCACTTGCCCATAA
TGGCGGCAATGCACGATTAGAATTTAGAAGGCTACCTAATAGTGATTCATGTATTATCGC
ACTTCAAGAATATGAACCAACATTGCCGTGGTGGATCTATAAATATACACAGGCAAAAGT
TCATAAGAGTGTTATGAATCTCTTTAAGTTTAATTTATATATGAAACGACATAATCAGAA
ACTTAGTAGTGTGACTAAACAAGGACTTATAGTAGGAGCTGTTTTAGGAGCGCTAATAGT
AAAAAGTTACAAATCAAGAAATTCTTAAATTAATAGTTATATAAAATATATTAAGACGAC
ATTTAATAACCATATGAAAGGAGTAATATAATGACATTTAAACGTTTATTGAAAACGATA
GTTAAAGTAGTAACGCCTTTATTAGGGGGTAGATTAATTGGTAAGTATGCTGTCCAAAAT
GCAAGAAAAGATTATAAAGACAATGCTAAGCCACCATTGTCACCACCAGGATATATATTC
CCAATTGTATGGTCAATATTATATACAACTATTGGTATTACTTATGCAATTATAAGTGGT
AAATCAAATAATGCAAAAGTTAAAACGATTTATTATGCCCAATTAAGCCTTAACTATTTA
TGGTCTATCTTATACTTTAAATTCAAATTACGTTTTGCAGCATTAATTGAAAGTTTTATC
CTACTTACAGCTGTTATTATGATGACTGTAAAATTTTTCAAAGTTAAACGAATAGCAGGT
ATTATACTTATTCCATATATGTTATGGAGTACATTTGCTTCTTATTTAACTGTTGGAAAC
TGGCTGTTAAATAAAGATAATCCACGTTATACCGAACAAAAATAGTGAACGCAACTGTAA
AAATTATAGTGAAGGGGTCAGACTCCGAGAACAGGGTCCGTCATGCGTACCGCACACTAA
TGAAACTTTATTATATAAGTGTTTATAGCCGATTTAAGATAACAAAGTTTGCTAAATATA
AAAGCCAATCCATGAATGTTGGATTGGCCTTTTACATGCATCTGAATCTCTAATTTTAAA
AAATATGAATATAAATAAGACAGTAAAAATTAAATTTCAGTTGTTGCAATTTCTTCATCT
GTTGGAACATCATCGTTTAGACCAACAAGTGCTTCAGAAACATTTCGTGAATGATAACCG
ATACGTTCAAGAACCCCGATCATATCGATATATAGTAATCCACCTTTTGTTGTACATTCA
CCACGATTAAGGCGTTTAATATGACCTTTACGTAATTTATGCTCAATATTAAATGATTCT
CTACTACGTTCTACAATTTCATCTTTTTTCGTTTTGTCATAAACATCTAACATGTCGATG
GCTTGATCAAATGACTCGGCAACATGGTTGAATAATTTATCCATACCGCGTTGTGCGTCT
TCTGTAATTCGAATATCTTCATCATGTTGTCGTTTTAACTGAGTTACATACTCTTCTGTT
AACTCTGCTACTTTTAAAATAGAGCGATTGACATCAAACATTACTGCTAAACGCTCAACG
TCTGCCTTCGTAATTGCTTTTGTAGAAATTCTAACTAAATAATTTCGAATACTATCATTG
ATTGTTTCAACAGCTTGATGCTTTTGTTCAAGTTTCTTGATCAATTTTTTATCGTCTTTT
GTAATTTCGCGAATGTCTTCAAACATTGATAAGACAATTTGACCAACATTTTGTAATTCT
TTTTGCGTTTCTTGTAATGCGACACCAGGTGCGTGATAAACAAGATCTTTATTTAAGTGC
TGAGGTTTATAATCATCAGCAATATCTTTGCCAGGGACAAGCTTTGTAACAATCCAAGCT
AATGCGCCTACGAATGGTAATTGAATTAAAGTATTCGTTATGTTGAAGATACCGTGTGAA
ACAGCAATCGTCATCGCTGGTTTTAAGTGCCATACATCTTGTAACAAACTAATCAAATGA
ATCACAACTGGCAAGAAAATTGTGAAGATAATTACTCCGATTAAGTTAAAGATGACGTGT
ACAAGCGCAGCACGTTTTGCAGCGATTGAGCCGGCTAAACTAGCTAAAATAGCTGTAATC
GTTGTACCGATGTTATCGCCAAGTAAAACTGGAATTGCTGCATTTAAACTAATTAAATCT
TGTTGATAAAATTCTTGTAAAATACCGATTGTCGCACTTGAGCTTTGAACAAGTGCTGTT
AATCCTGCGCCAACAATGACAGCAAGTATTGGATTTGATGACATATCAAGCATTAATTGC
TTAAATCCATCTAATGATGCTAATGGTTTAACGGCATCCCCCATAAATTCTAAGCCGAAG
AATAGAGAACCGAAACCGAATAGTATACGCCCAATGTTATTGATTTTAGAGCGTTTAAAG
AAAAAGATTAAAAATGCACCTAATGCTAAAATTGGCATTGCATATTCGCCTAAATCTATA
CCGATAATAAATGCAGTTACCGTAGTACCAATATTTGCACCCATTATCACGCCAATGGCC
TGTTTTAAAGTCATAAATCCAGCTGTGACAAGTCCAATTGTGATAACTGTCGTACCTGAA
CTACTTTGAATTAAAATAGTTACAACGATACCTGCAATAACACCTAATACTGGATTTGAT
GTAAATTTGTTTAAAATATCTCGTAGCCTGTCTCCTGCTGATGCTTGAAGCCCGTCTCCC
ATAATTTTTAAGCCGTATAGGAAAATACCTAAACCACCTAAAAAGGAGAAAATGACTTCT
GTAACCGACATTTCCATTATTTCACCTCAAATAAGCTTTATATGTCGATTATCGCTTATA
ATTGTAAATTTAATGTTAAGATTAGGTAAAATTATTTAACAATATATGTTATTTGTATAT
TGCTAGTAAAATATCATCACTATTTATGTAAATTTTCAGTATGAAAAGGCAGGTTTGCAA
TCACTTGTTTAATAAAATGATGCGATAAATCATGTGACAATGTTTTGGCAATAAAAAATC
ATGAGAGTGGAACAACGAAATAATTTTTATGAAAACATCATTTCTGTCCCAGTCTCATGG
TTCGAAATCACCAAATAAAAATCTATTAATGGTTTTCGTTATAACAATTTGTGTTCTTTT
AATAATGTCTCAATGTACGTACCTTTTACTTTTTTAAGGAATCCAGCTAATGCGAGTTTT
TGCATTTTCGAATCTTTAGTAATCTCGCGCAAATCTTGGTGGTCATTGAGCTCATATACA
GCATCCATTAAGACGCGAAGATCAAATGGACTATTGATGACCTCTGGAACACCACGATCT
ATATTTAGTAATTGATAAACAGCTTCCATTGCAGTACGAACAGAATATTCTGTTGTAAAT
ACAGTGTCACGTTCTGTTTCTGCAAAGTTACCAATAAATGCTAAGTTCTGAGATTGATGT
AGGACGACTAAAGGTCTGTCGCCGATAGCACGCGTCATGAAATAAGAAGTGATATATGGC
ATATAAACAGGAATCGTATTAGATGCATGTTTTGCCAAGTCTTCAATTTTGTCAGTTGAT
ACACCTAAGTGATACAGCCATTCTTGACATATTTCATTACCACTACATTCTGTAATTGGC
TTTTTAATATAATCGCCGTTTACATCTGAATATAAGGCATAAATCCATGTAGATATTTCA
TTTTCAGGTTGGTCTTTAAACTGTTGCTGACGATTGATTGTAAAACTCATTTGCCATGCA
GAATCATTGATTGTAATAATACCGCCTGTAACTGTTTTGCCTGCAAGTGGATCACGTTTA
CAAATACTTTCTATTGTATCGATAATCTCTTTATTGTTTGTTGTAGAAGTTGCTGAAACA
AACCAACTTTTTTCAGGAATATTTTGGCAAAACTTGTCAGGATTACCAAATTCAGGACTT
TGTCGCGCTAAATTTTTCCATAACGTCCAACTACCACCTAATTCGTTAGTTGGTGGCGCG
GGCGTATTGTTATCACCATACGCAGAGCTTTCCGTAATACTACCGTTTGTCACAAAGACA
AGATCATCTACAGTCAGTTTAATTGACTCTGCTTTGCCATGTCGGTGAATTAATATTTCT
CGGGCAATTTTTTGACTTGTCGTAACATCTACTTTAATATCTTCGACTTTTATATCGTAT
TCAAATTGAACCCCATGCGATTTTAAAAATTCAACCATAGGTAATACTAAAGATTCATAT
TGATTATATTTAGTGAATTTTAAAGATGAAAAGTCTGCGAGACCACCAATATGATGAACG
AATCGCATTAGATAACGACGCATTTCCATAGCAGAATGCCACGGTTCAAATGCAAACATT
GTTTTCCAGTAAATCCAAAAGTTTGAATTAAAGAAGTCGTCGGAAAATACATCCGTGATT
TTGACATCATCTAAATCTTCTTCATTCGTTAAGCATAAATCTAAAATTTCTTTAATTGCT
TTTTTGGTCAAAGTGAAGTCTCCATCGGTAACTAAACGTTGACCCTGTTTTTCAATAACT
CGACAGCGAGAATAGTTAGGGTCTTCTTTGTTTAGCCAATAGAACTCATCTAATACAGAC
GCGTTATCGATTTCTAATGAAGGGATAGATCTGAATAAGTCCCACAAACACTCAAAGTGG
TTCTCCATTTCACGACCACCACGGACAACATAGCCTTTTAAAGGAATATTTTCTCCGTCA
AGACTACCACCTGATTTAGGTAGCTCTTCTAAAATATGAATCTTCGAACCTTCTATTTGA
CCATCCCTAATTAAGAAACAAGCTGCCGCAAGTGAATCTAACCCAGACCCGATTAAGTAA
GCAGATTTGTTTTCTACATTTTCAGGTTTTTAGGGCGTGCCAATGCTTCATAGTTACCAT
AACTGTAATACATATTCACCAAGTCCTTTCGTATTAGAATACACTCAAACTATACCCCTT
TGTGAATTGCAAATATTAGTATTTATATTGGTAAATATGACGAAATTAGATCATTTTTAT
AATTTTTATTTTTAAAACTTTATCACTCGAATATTTTTGGATTCTGAGGTGCGGGACTTG
GAATAATTCGGATCATTATGTGGCATGTTATACAGGTAAATATAAGCTATGCACATTTAA
CAAGCCGATACTCCTAACGCAACTATAGTATCATTACATATTGTTTAATCGTTTGGGGTA
ATGTAATTAAAAGGTAAAGTAGGCAGACTGTTATACATAAAACGTAAAGAAAGAGGCGAT
AGAATGTCTAAAATTAGGGCTTTTACATTATTAAGTCTATTTATTTACTTAGCTATGATG
TGCTATACAGTAATTAACTATTCAAAATTACCAACGAAAGTGCCTATTCATTATAATTTA
GCAGGGGATGCTGATAACTTTGCTGATAAATGGGTGTTGCTACTGATTAATGGCGCTTTT
ATAGTGATTTGGCTTATATTTTTCATCTCAGGTAGATACTATGAACGATTTGCTAAATGG
TCACATTATAATCACACACCACGCGAAATTCAGACGATTAAATTATTTTTAAGTACGTTA
AATTTGGAGATTATGAGCTATATTTCTATTTTCATGATTTTAGAAATTTGGCAAATACAA
CACCAGCATCAATTAAATTTATTATGGTTTAATATGATATTTATCATTATCATTGGTTTG
ACGCTTGTCATATTTTGTTTACTTCCTACAATTCATAAAATGAGAGATTCTCAATAAAAA
TATAAACTGTCATGATGCAGTTTTGAAGCGGATTCCGAAGATTATTATAAATAATATCTA
GTATTTATAAATAAAATGATATATTATTTATTATAGTTAAATATTGTGTAAATTTTGTGA
ACTTTTTGTAAAAATTCGATTGCCCGTCACATATAGGAATGTTACATTTTAAATATGTGA
TCATCGCAAAATATAAGTTGAAATAGGTTGTAGATTAATCAGGATGATAAATATTTTATA
TAAAGAGAGGGAGTCATTATGACACTACTTACTGTAAATCCATTCGATAATGTTGGATTA
TCAGCCTTAGTTGCAGCAGTACCTATTATTTTATTTCTATTATGCTTAACCATTTTTAAA
ATGAAAGGCATTTATGCAGCATTGACAACTTTGGTTGTTACATTGATTGTGGCTTTATTT
GTGTTCGAATTACCAGCACGTGTATCAGCAGGTGCAATAACAGAAGGCGTTGTTGCCGGT
ATTTTCCCAATAGGATATATCGTTTTAATGGCAGTTTGGTTATATAAAGTTTCTATTAAA
ACAGGACAATTTTCTATTATTCAAGATAGTATTGCAAGTATTTCAGAAGACCAACGTATT
CAACTATTATTAATTGGATTTTGTTTCAACGCATTTTTAGAAGGTGCAGCAGGATTTGGT
GTACCGATTGCAATTTGTGCAGTGTTATTGATTCAACTTGGCTTTGAACCATTAAAAGCT
GCGATGTTATGCTTAATTGCTAATGGTGCAGCAGGTGCCTTTGGTGCGATAGGTTTACCA
GTTAGTATTATTGATACGTTTAACTTAAGTGGAGGCGTTACAACATTAGATGTTGCGAGA
TACTCAGCACTAACACTCCCAATTTTAAACTTTATTATTCCATTTGTTTTAGTATTCGTT
ATAGATGGCATGAAAGGTATTAAAGAAATTTTACCTGTCATCTTAACAGTGAGTGGTACA
TATACTGGATTACAATTCTTATTAACAATATTCCATGGTCCAGAACTAGCAGACATTATT
CCATCACTAGCAACAATGGTGGTATTAGCATTTGTTTGTCGTAAATTTAAACCGAAAAAT
ATTTTCAGGTTGAAAGAATCAGAACATAAAATTCAAAAACGTACACCTAAAGAAATCGTC
TTTGCATGGAGTCCATTCGTCATTTTAACTGCTTTTGTATTAGTATGGAGTGCACCATTC
TTCAAAAAATTATTCCAACCTGGAGGTGCGCTTGAAAGTATAGTATTAAAAATGCCAATT
CCAAATACTGTGAGTGATTTATCGCCTAAAGGTATTGCATTGCGTCTTGATATGATTGGG
GCAACTGGAACAGCGATTTTACTAACGGTGATTATTACAATTTTAATTACGAAGTTAAAA
TGGAAAAGTGCAGGTGCCTTATTGGTCGAAGCAATTAAAGAATTATGGTTACCGATCCTT
ACAATTTCAGCTATTCTAGCTATTGCTAAAGTCATGACATACGGTGGTTTGACTGTAGCA
ATTGGACAAGGTATTGCTAAAGCGGGAGCAATTTTCCCATTATTCTCTCCAGTACTAGGC
TGGATTGGTGTGTTTATGACTGGTTCAGTTGTAAATAACAATACTTTATTTGCGCCTATT
CAAGCGACAGTGGCACAACAAATTTCAACAAGCGGTTCATTACTTGTGGCAGCTAACACT
GCAGGTGGTGTAGCAGCGAAGCTTATTTCACCACAATCAATTGCCATTGCGACTGCAGCT
GTTAAAAAAGTTGGTGAAGAATCTGCATTATTAAAAATGACATTAAAATACAGTATTATA
TTTGTAGCCTTTATCTGTGTTTGGACATTTATACTAACGTTAATATTCTAAATATACGTT
GTAGTGTTTGATTTAATTTAAATCATAAATGAAGAATCGAGCTAGTACGAGATACTATAT
GTATTTCACTAGTTCGATTTTTTACATATGGAAACACTTGTTGTGTCTATAGATTTCGCG
ATTTGTTTCATCGATGGCTGTCAGAAATATGGGGTCAATAAAAAATGCACTAAGCAACAA
AAGATGTTGCCAGTGCATTTATATGATTCTTATCATTTCAAATAAGAATGTGTTAATCAA
CGTATATAAGTTAAAATTGGTTTGGATAAAATGATATCTATAGTTGTTTATTTTTTATAG
TTCACGACGACGTCCAGCTAATAATGCTGCACCTAATGCTAATGATAATCCACCAAATAC
AGTTGTACCGATAAATGGATTTTCTTCACCAGTTTCTGGTAATGCTTGAGCTTTGTTAGC
TTCTGCATGATTTGCTTGTTGTTTCTTATCAACAACAAGTTCTTGACCAGGTTTAATCAT
GTTTTTATCTGCTAATTTGTTATCTGCAGCAATTTTGTCAGCAGTAGTGCCGTTTGCTTT
TGCAATGTCATTTACTGTATCACCAGGTTTAACGACATGTACCCCGTTACCATCTTCTTT
ACCAGGCTTGTTTTTGTCTTCTTTACCAGGCTTGTTTTTGTCTTCCTCATTTGGTGCTTG
AGCATCGTTTAACTTTTTAGCTTCTGCTAAAATTTCTTTGCTTACTGAAGGGTCATCTTT
AAGACTTTGGATGAAGCCGTTACGTTGTTCTTCAGTTAAGTTAGGTAAATGTAAAATTTC
ATAGAAAGCATTTTGTTGTTCTTTGTTAAATTTGTTATCAACCTTTGGTGCTTGAGTATC
ATTTAGCTTTTTAGCTTCTGCTAATAGGTTAGCACTTTGGCTTGGGTCATCTTTTAAGCT
TTGGATGAAACCATTACGTTGCTCTTCGTTTAAGTTAGGCATATGCAAGATTTCATAGAA
AGCATTTTGTTGTTCTTTGTTGAATTTGTTGTCAGCTTTTGGTGCTTGTGAATCGTTAAG
TTTTTGAGCTTCGCCTAAAAGGTTATTACTTTGACTAGGATCATCTTTAAGACTTTGGAT
GAAACCATTGCGTTGTTCTTCATTTAAATTAGGCATGTTCAAGATTTGATAGAAAGCACT
TTGTTGATCTTTGTTGAAGTTATTTTGTTGCGCATCAGCTTTTGGTGCTTGTGAATCATT
AAGTTTTTGAGCTTCACCTAAAACGTTAGCGCTTTGGCTAGGATCATCTTTAAGACTTTG
GATGAAACCATTACGTTGTTCAGCATTTAAGTTAGGCATATTTAATACTTGATAAAAAGC
ATTTTGTTGAGCTTCATCGTGTTGCGCAGCATTTGCAGCAGGTGTTACGCCACCAGAGAT
AAGTAAAGTACCTAAAGTTACAGATGCAATACCTACACCTAGTTTACGAATTGAATAAAT
ATTTTTCTTTTTCAAATTAATACCCCCTGTATGTATTTATAAGGTCATCATAATATAACG
AATTATGTGTTGCAATACTAAAATCTATATTTATAATTAAATTCAAATGTAAGTTTTGCA
ACTTATTAAATAAATATTTTGTGTAAATAATTTTTCAGAAATACAAAGATTCGATTGGAC
AATTTCGCTTTAAATCCAATTATAAAAACCGATAAAATGTAGTGATAAATCAACGATGAA
AGCGATTTAATAAAGTAGAGTTAATTATATTTTTTTACAACAAATTCGAGTAAGTGAAAT
AATTTGAACTAAGTTGAAATTTGAAAAAGGGATAAGCATCATTGTGACTAACAATTGATT
TTTAGAAGATTTCTATAAAGTGAAATAAAAATACAAGAGATCGAGACATAAAGCTTTTGT
GCTCTGGGCAACCGATTAACGGCGTCCCAAAAGCAAGATTTTGTCCCGACCTCTTGCATG
AGGCTTATTTTATTGGAAAACAAGATGTAAATGATCTTTGTCAGCCAATAATTGATTTAC
TTGTGCCAATAATTTTTCAGCATGGTCTTGTTGTGCGTCATCCATATGAATTAAAATTTT
TCTTTCATCTTCAGTTGAGCGTACCTTTATTAGATAACCTTGCTTTTTTAAATTATTGAG
AGCTCTAACAGTTTGAGGGTATTTGTGGTGAATCGTCTCAATTAAATCTTTGAGAAGAAC
GATGTTTTTATTTTGAGAAGTGATAATAGCTAGAATTGTGAATTCTACAAAACTTAGTGT
CAGATGTTTTTTGATAATGTTTTTGAAGTACATCGTATACATCATCAAATTAAGAAAATC
TTTACTATCTTTTGGTATGATTTGTGATTCACTTTGATCCGCGTGATTAAATTTTTTGAT
GATTTGATCAAATAATGATACGCGTTCTGCAATTTTTTCTCGTTGCTCTTCTGATATAGA
AATATAAGTATTACGCTCATCTATTTTACTTCGAATTTTGCTAACATATGAATGCTTCAC
TAGAACCTTTATATGCTGGACTAAATCGGATTGTTTATAACATAAATCTGAGACGATTTT
TTTAAATGGTAGTGTCTTTTCTTGTTGATGAAATAAATAAGTCAGTAATATAAATTCTTT
TATAGTCATATCGACTTCAGGCTTTACCTTTTTCTTAAAACGAAACATGTATGCTTCAAT
GATTATAAAATCTCTAATTTTGTCTTGTTTATTATATTTCATTGTTTTTCTCCTTATATA
TGCACTTTATTTTAATATAACACAATATAATAAGAAAAATAATCCATAATTTACAATTAA
AAATAATATGATATTTTTATTAAAATTTGTGTTTTTGAATAAATGACATTATCAAACACT
ATATTTAAATAAGAAATAGCTATCGATATTTGAAAAATAGAAGAATATTGTCCTCTATTA
TAGAATATGAGCCAGTGTTAATTGTATAAAGTGGATTAATATGCAATAAAAGAAGTCGAC
ACTTGTTAACAATCAATACAGGCACGTGTAAAGAAAAAACCTCGCAACTATATGTCAACT
TTTATAAGCTAACAATGTTGTGAGGTCATTTTATTTTAATAGATAACTTTATAATTTTTT
TACAGTCAATAATAAGTAAATGAAGAATGGTGCACCGAATGCAGCGATAAATATACCAGC
TGGCACTTCTTTAGGTAAAAATAAGGTGCGTCCAATTAAGTCGGCAATAACGATTGAAAT
AGCACCAATCATTGCTGACATGAGTAACTTTTTAGCGTAACTTCCTCTAACGATTGTTTT
GGCAATGTGAGGGGAAATTAAACCTACAAAACCAATATTACCTACTAAACTTATTGCGAT
AGATACAAGTATCGTAGAGGTAATTAATTGGATAAGTTTCATGCGTTGCACATTTAAACC
TAAGCCAATTGCTACAGGATCATCAAGTATAGATATTTTCATTTTAGGAATGACAAGAAA
TAGCAATGGAACAATAGCTATAATAACAATGCCCAAAATAAAAGTATCTTTAAACGTTGC
ACCATAAAGACTACCAACTAGCCATGTATATGCTTTAGCTGCAGATAATTGCTTTGTTGT
AATGAGTAAGCCTTGGACAAGTGCAATGAACAGCGTTTGCATTGAAATACCAATGATAAT
TAAAGTCGTCGGTCGAATTTGACCTTTCGTTTGAAATATTAATAGTATTACCATTGCTAA
TGCGCCACCTAACACTGCGAAAAGTGGCAGTAGATGTATCGACAAATGACTGAAAAATGC
AATGAATACAACAGCACTTAAGCTAGCGCCACCTGTGATGCCGATAATATCTGGCGAGGC
AATAGGGTTTTTTAATACATTTTGTAACATTAAACCACTCATCCCTAATGCAGCTCCAGC
TAAAATTGCAAGTGTAATACGAGGCAAACGTAATACCTCTAAAGTGAATTGATCAATGCT
TTCATTAGGATTTAAAAAGTACATCAATACGCGTTGAAATGGTATAAAACTAGAACCGAC
CATCATACTTACCACAGATACGAGGATTAAAAAGATTAACGCGAAGATGAGGTTATAAGA
GTCTTTTTTATTAATCTTTTCCGTCATAAGCGTTGACGTCCTTTCTTCATTATATAAATT
AAGACAATAGCACCAATTACAGCCGTAACAACACCAATAGGTAACTCTAATGGCTTAATA
ATCACGCGTGCAATCATATCTGATATGATCATTAGAATAGCACCAGCTAGTGCCGTAAAT
GGAATCAGATATTTATAATTTGGTGGTAATAAACGTTTGCTAATATTTGGAACAATGAGT
CCAACGAAAACAATTGATCCAGCAACGGCAACTGAAATTCCAGCTAGCATACTAATGAGC
AAAATAATAATCCATTTTATTAATTTAATATTTTGCCCAAGCCCCGTTGCAATATCATCA
CTGGTCATCAATATATTAATATGTGAAGCCATACTAAACGCGATTAAAATAAGTATTAAC
ACAAGTGGGATAATCCATGGTATATCCCATATATTGCGCAATGAAACAGAGCCACTTAGC
CAGAATAGGAGTCCTTGTAAGTCAGTTTCATTCATAATGAGTATGCCTTGAGTAAAGGCT
GTAAATAGCATTGCAATCGCTGCACCCGCTAAGATGACACGATGAGGTGAGAATAGTGTT
TGTCTAAACATACCAAGTGCGACGACTAATACAGTAACAACAATGGCACCTAAAAATGCA
ATAACTACAATCATTTTAAATGACTGAATTTGAATAAATGTAATACTAAAAATGACAAAA
AATACAGCACCTGCATTGACCCCAAAAAGACCAGGAGATGCTATTGGATTTCGTGTGAGT
GCTTGCATCAACAAACCTGACACAGCAAGTGCAGCACCTGTCAATAAGGCGATGATGGTT
CTCGATGCACGTGCACCAGTGACAACATTATGTAAATCGCTTTCACTATCAAAGTTGAAT
AACGCCTGTATCACCGTAATAGGTGACACAAGCGTATTCCCAATCATTAAACTTAAGATA
GCTACTATTGCAAGACATAAACCAGCAATAACGATTTGATATTTCGGTTTAAGTAGCATC
GTAAAACTCCTTAATTATTTTGATTGTTTTTCAATATTTAACTTTTCGTATAAATCGTCA
ATCAGTTTTAATGATGATTTATATCCACCAGCTAAGTTCCAAGTAATTTCATCTAGATCA
TCAGATACTTGGTTGTTTTTAACAGCATCTAGATTTTTCCATTCTTTACTTGAAGTCCAT
TCGCTTTCAGTCTTTTTAACTAATGCAGCATCTTTTGCGTTTGGATCAGATTTTACAACA
AAAATATGATCAGCATTCATTAATGGAATACTTTCTTTAGATGTTAATTGAATAATATCT
TTACCATTATCAACTTGTTTTTGTAAATCTTTATTACGTTTAAATCCTAAATCGTTTAGA
ATTTCTCCTGCGTATCCACCAGCATAGATTCTTGTATGGTCAGCACGGAAGTTAACAACT
GATGCTTTCAATGGCCATGCATCTTTATATTTCGCTTTTGCATCTTTTTGGAATGCAGCT
ACTTTATCATCATACTTTTTCAGTAAATCATCAGCTTCTTTTTCTTTCCCTAAAGCTTTC
CCCATTAATTTTGTCGTATCTTTAAACTTGAATACTGTGTCAGTAGAAACAGTTGGTGCA
ATTTTAGATAATTGATCGTAAACTTTTTCGTTTCTAACTTTTGACGCGACAATTAAATCA
GGTTTTAATTTAGAAATTTCTTCTAAGTTTGGTGCAGGTTCTTGACCTACAATTTTAGTA
TCTTTTAAATCATTTTTTATGTAATCGAATTTCGGTTTTTGTGTCCATGATTCCACAGCA
CCTACAGGTTTAACACCTAAAGATACAGCAACATCAGTGGCACCTTGATATAATGTGACA
ACACGTTTTGGTTTCCCTTTAATTTCAGTTGTCCCCATTGCATGTTTGATAGAAGTCGTT
TCCTTGTCTTTGCTATCTGATTGGTTATTTGAATTCCCACTACATCCTGCTAAAACAAGT
AGGAAAGCAAGTGTAACAACAAGCATTTTAATTACTTTATTCATTGACTAATTAGCCTCC
TTCGTGATGTATGACAATGAGAATCATTATCACGAACAAGTATGAATTAAATTATTTCCT
AAGTCAATAAAATATTTATGATTTACATGCAACTTGTAATTATTTGACATATAAATGCAT
AAAAAATATAATCCTAGTTACTTGATAGTGAGAATCATTATCAATTAGGTAACGCACAAT
ATTATAGAATTTTAAATTTGAGGAGGAAGCGCTTTTGATTGAAAGAAGTCAAGCATGTCA
CGATTCATTATTAGATTCTGTAGGGCAGACACCCATGGTTCAACTTCATCAACTATTTCC
AAAACACCAAGTGTATGCAAAGTTAGAGTATATGAATCCAGGAGGCAGTATGAAAGATCG
ACCAGCCAAGTACATTATTGAACATGGTATTGAATCTGGTCTTATAACTGAGAATACGCA
TTTAATTGAAAGTACCTCTGGAAATTTAGGTATTGCCTTGGCTATGATAGCTAAAATTAA
AGGATTAAAGCTCACTTGTGTTGTTGATCCTAAAATATCGCCAACAAATTTGAAAATTAT
TAAAAGTTACGGCGCCAATGTAGAAATGGTTGAAGAACCTGATGAGCATGGGGGTTATTT
AATGACTCGTATTGCTAAGGTTCAAGAACTATTAACTTCTATTAAAGATGCATATTGGAT
TAATCAATATGCAAATGAGTTAAATTGGCAAGCCCATTATCATGGTGCTGGAACTGAAAT
AGTAGAAACAATTAAACAGCCTATAGACTATTTTGTCGCACCAGTAAGTACGACAGGTAG
CATTATGGGTATGAGTAGAAAAATTAAAGAAGTACATCCAAACGCACAGATTGTTGCCGT
GGATGCTAAAGGGTCAGTCATTTTTGGTGACAAACCTATTAACCGAGAGTTACCTGGTAT
TGGTGCAAGTCGCGTACCAGAAATTTTGAATAGATCAGAGATTAATCAAGTCATTCATGT
AGATGATTATCAATCTGCACTAGGCTGCCGCAAATTAATTGCTTATGAAGGTATTTTTGC
AGGTGGTTCAACAGGTTCAATTATTGCAGCAATTGAGCAGTTAATAACAAAGATAGACGA
AGGTGCAACAATTGTAACGATTTTACCAGATAGAGGCGATCGTTATTTAGATTTAGTTTA
CTCAGATACATGGTTAGAAAAAATAAAGTCAAGACAAGGAGTTAAATCAGAATGAATAAA
GAGATGTTGTATTTAAATAGATCAGATATTGAACAAGCAGGAGGTAATCATTCACAAGTT
TATGTGGACGCGTTAACAGAAGCATTAACTGCGCATGCACATAATGACTTTGTACAACCG
CTTAAACCTTATTTAAGACAAGATCCTGAAAATGGACATATAGCAGATAGAATCATTGCT
ATGCCAAGTCATATCGGTGGCGATTACGCGATTTCAGGTATTAAGTGGATTGGTAGTAAA
CACGACAATCCATCAAAACGTAATATGGAACGTGCTAGTGGTGTCATTATTTTAAATGAT
CCAGAAACAAATTATCCAATTGCAGTTATGGAAGCTAGTTTAATTAGTAGTATGCGTACA
GCAGCAGTTTCGGTGATTGCAGCCAAACATTTAGCTAAAATTGGGTTTAAAGATTTAACA
ATTATTGGTTGTGGATTAATCGGAGACAAGCAATTACAAAGTATGTTAGAACAATTTGAT
CATATTGAACGCGTCTTTGTATATGATCAATTTCCTGAAGCGTGTGCACGCTTTGTTGAT
AGGTGGCAACAACAGCGCCCAGAAATTAAATTTATTGCAGCTGAAGCAGCTAAAGAAGCT
GTGTCAAATGGTGAAGTAGTCATTACATGTACTGTTACAGATCAACCATATATTGAATAC
GATTGGTTACAAAAAGGTGCATTTGTTAGCAATATTTCTATTATGGATGTGCATAAAGAA
GTATTTATTAAAGCTGATAAAGTCGTTGTAGATGACTGGTCACAATGTAATCGTGAAAAG
AAAACAATTAATCAACTTGTATTAGAAGGGAAATTTAGCAAAGAAGCACTACATGCTGAA
CTTGGACAGCTTGTTACAGGTGAAATTCCTGGTCGTGAAAATGATGATGAAATCATATTA
CTTAATCCAATGGGCATGGCCATTGAAGATATTGCAAGTGCTTATTTTATTTATCAGCAA
GCACAGCAACAAAATATTGGTACAACACTAAGCCTATATTAAGAATGCGAGGTGTCTAAA
TATTGCATACTCATAAAGCAGTGAATACAGCACAAACGATAATATTAAGAGATTTAGTTG
ATGCACTTTTATTTGAAGATATCGCGGGAATTGTTTCAAATAGTGAGATAACTAAGGAAC
ATGGACAAACGATATTAATTTATAAAAATGGGGATCAACAAGTCAAAATACCTGTATATT
TTAGTGCGTTAAATATGTTTCGCTATGAAAGTTCAAAACCTATCACGATAGATGGTAGGA
CATCTAACAAACTGTTAACAGCGCCAGAATTTTGGCGAATGATTGTTGGTATGAACCGGG
ATTTAAGTCGTGAGTGGGAAGTTGCTCGCGTTGAAGAGGGACTAAATACTGCGACAACCC
AACTTGCTAAACAATTATCGGAATTAGACTTGGCAACGCATCCTTTTGTCATGTCAGAGC
AATTTGCAAGTTTAAAAGATCGTCCATTTCATCCATTAGCTAAAGAAAAAAGAGGCTTAT
CAGAAGCAGACTATCAAGTTTATCAAGCTGAATTAAATCAATCATTTCCTTTGATGGTTG
CAGCTGTTAAAAAGACACATACGATTCACGGTGATGAAGCTGATTATGATGAGTTAGAGA
GATTAACAGCACCTATAAAAGACCAAGCGAGAGACATGTTAAATCATCAAGGTTTATCGA
TAGATGACTATGTACTATTCCCGGTGCATCCTTGGCAGTATCAGCATATTCTGCCGAACA
TCTTTGTGAAAGAGATTGCTGAGAAATTGGTTATCTTGTTGCCACTAAAATTCGGTGATT
ATCTTTCATCTTCAAGTATGCGTTCATTAATTGACGTCGCATCTCCTTATAATCATGTCA
AAGTACCATTTGCGATGCAGTCATTAGGTGCATTAAGGTTAACGCCTACGCGCTATATGA
AAAATGGAGAACAAGCAGAACGATTATTACGTCAACTTATTAATAAGGATGAAGTACTAG
CTAAATATGTGACAGTTTGTGATGAGACAGCTTGGTGGTCATATATGGGTCAAGATAGTG
ATATTTTCAAAGACCAATTAGGACATTTAACTGTTCAGCTAAGAAAATATCCGGAATCAT
TAGCTAACAATGATACTCAACAACTTGTATCAATGGCTGCACTTGCAGCAAATGACCGTA
CCTTATATCAAATGATTTGTGGAAAAGATGATCTTTCTAAAAATGACATCATGACATTGT
TTGAAGATATCGCACAGATTTTTTTAAAAGTGACTTTATCATTTATGCAATATGGTGCAT
TACCAGAGTTACATGGTCAAAACATCTTATTGTCATTTGAAGATGGGCGAGTACAAAAAT
GCGTATTACGTGATCATGATACAGTCAGAATTTATAAACCATGGTTAACATCACATCAGC
TTTCGTTGCCGCAATATGTTGTAAGAGAAGATACACCTAATACATTGATAAATGAAGACT
TAGAAACATTCTTTGCTTATTTCCAAACGTTAGCGGTATCGGTAAATCTATATGCCATTA
TTGATACGATGCAAGATTTATTTGATGTGAGTGAGCATGAACTTATGTCATTGTTAAAAC
AAATTTTAAAAATTGAAGTTGCAACTATTTCCTGGGTTACAGCTGATCAGTTAGCGGTAA
GACATATTTTATTTGATAAACAAACATGGCCGTTTAAGCAAATATTATTGCCATTGCTTT
ATCAACGAGATAGCGGTGGAGGTAGTATGCCTTCCGGTTTAACTACTGTACCAAATCCAA
TGGTGACATATGATTGAACAGTCTATCTGGCGCAGTAATTTTCGCATTTTATGGCTCAGT
CAGTTTATCGCGATTGCAGGTCTTACAGTACTCGTGCCATTATTACCTATTTATATGGCA
TCGTTACAAAACCTTTCAGTCGTCGAAATACAGTTGTGGAGTGGCATTGCCATTGCTGCT
CCCGCTGTTACGACGATGATAGCTTCACCGATTTGGGGAAAGCTAGGCGATAAAATCAGC
CGGAAATGGATGGTATTGCGAGCGCTACTTGGTTTAGCAATATGTTTGTTTTTAATGGCA
CTATGTTCGACACCGTTACAATTTGTACTTGTGAGACTACTACAAGGATTATTTGGTGGC
GTAGTTGACGCATCAAGTGCTTTTGCAAGTGCAGAAGCACCAGTAGAAGATTGTGGAAAA
GTATTAGGAAAGCTGCAAAGTTCAGTGAGTGCTGGCTCACTCGTTGGGCCACTAATTGGT
GGCATTACGGCTTCGATATTAGGGTTTGGCGCACTACTAATGAGTATTGCTGTTATTACT
TTTGTTGTTTGTATTTTTGGTGCATGGAGATTAATTGAAACAGCGCATGTACCGAAATCA
CAAATACCTAATATTAATAAAGGTATTCGTCGTTCATTTCAATGTCTATTATGCACACAA
CAAACGTGTCGATTTATTATAGTTGGTGTTTTAGCAAATTTTGCTATGTACGGTATGTTA
ACAGCGCTATCACCTTTAGCATCATCAGTCAACCACACAACATTAGACGATCGTAGTGTC
ATTGGTTTTCTACAATCTGCATTTTGGACAGCTTCGATATTAAGTGCGCCTTTATGGGGT
CGCTTTAATGATAAATCCTACGTTAAATCAGTATATATTTTTGCAACTGTAGCATGTGGC
TGTAGTGCTATATTACAAGGTTTAGCGACGAATGTAGAATTTTTAATGGCCGCAAGAATA
CTACAAGGATTGACATATAGTGCACTTATTCAGAGTGTTATGTTTGTCGTTGTAAATGCG
TGTCATCAACAACTAAAAGGCACATTTGTAGGAACGACAAATAGTATGTTAGTCATTGGT
CAAATTATTGGTAGTCTTAGTGGTGCTGCCATTACAAGTTATACTTCACCGGCAACTACG
TTTATCGTTATGGGCGTTGTATTTGCTGTAAGTAGTTTGTTTTTAATTTGTTCAAACATC
ACTAATCAAATCAACGATCACACATTAATGAAATTATGGGAGTTGAAACAAAAAAGTGCA
AAATAAAGAATTAATACAATATGCAGCGTATGCGGCTATCGAGCGAATTTTAAATGAGTA
TTTTAGAGAGAGTAACTTATATCAAGCTCCAGCTCAAGATAATCAATGGTCTATTCAATT
ATCAGAAGTTGAAACATTAACTGGTACATTTCGTTATTGGTCTGCTATGGGACATCATAT
GTATGGTGCAGAGTTATGGCTTCTTGATGGCAAAAGTAAGAAATTAACAACATATAAAGA
AGCGATTGCACGTATTTTGCAACATATGGCGCAAAGTGCTGATAATCAAACAGCTGTACA
GCAACATATGGCACAAATTATGTCAGATGTAGATAATAGTATTCATCGAACAGCACGTTA
TTTGCAAAGTAGTAAGACAGACTATACAGAGGATCGCTATATCATCTCCGAACAATCTTT
GTATTTAGGTCATCCGTTTCATCCGACGCCAAAGAGCGCAAGTGGATTTTCAGAAGATGA
TTTAGAACGATATGCACCTGAATGTCATTCTTCATTTCAATTGCATTATTTAGCTGTACA
TCAAGATATTGTTTTGTCGCGTTATGTTGAAAATATGGAAAATCAGGTTTCGACAGTATT
ACACCAATTAGCTGGTATCGATATGTCAGAGTTACCCAAAGACTTTATTTTATTACCGAT
ACATCCTTATCAAATTGGTGTGTTGCGACAACATCCTCATTTTATTCAATATAGCGAACA
AGGCTTAATTAAAGATTTAGGTGTTTCAGGTGACATTGTATATCCAACATCTTCTGTAAG
AACGGTATTTTCAAGGACATTAAACATTTATTTGAAATTACCGATACACGTTAAAATTAC
TAACTTTATACGTACAAATGATCTTGAGCAGATTGAACGTACGATTGATGCAGCTCAAGT
TATTGCATCGATTAAAGATGATGTAGAAACACCTCATTTTAAATTAATGTTTGAAGAAGG
ATACCGTGCGTTATTACCTAATCCACTAGGACAATCAGTTGAACCTGAAATGGATTTATT
AACGAATAGTGCAATGATTGTCCGTGAAGGTATTCCAAATTATCATTCAGAAAAAGACAT
TCATGTGTTGGCATCATTATTTGAAACAATGCCTGATGCACCGACGTCTAAGTTATCACA
TGTTATTGAGGAAAGTGGTTTAACATCGGAAGCATGGCTCGAATCTTATTTAGATCGCAC
GTTATTACCGATATTAACTTTATTTAGTGACACAGGAATTAGTCTGGAAGCACATGTACA
AAATACATTGATTGAATTAAAAGACGGTATACCAGACGTATGCTTTGTCAGAGATCTTGA
AGGCATTTGTCTTTCAACTACAATTGCTACGGAAAAACAACTTATCCCTAATGTAGTATC
TATATCAAGTCCTGTTGTATATGCACATGACGAAGCGTGGCATCGACTTAAATATTACGT
TGTAGTAAATCATTTAGGGCATTTAGTATCTACAATTGGTAAGGCAACACAGAATGAAGA
TGAATTGTGGCAATTGGTAGCGCGCCGTCTTATAGATTGGAAGGAAAAATATGCTGATAA
TGCAGTGTTTGTTGAATGTGTTGAAGATTTATGTCAATCACCGACGATTGCTGCTAAAGC
AAACTTAATGAGTAAATTGAATGATTGTGGTGGAAACCCAATTTATACACATATACCAAA
TCCAATTTGTCATAACAAGGAGGTATCGTATTGTGAATAATGCAATTAATAGCGCAATTC
TTGAGCGTGTTAAAACTAGAGTGATGTACCAACTTGTATCATCACTTATTTATGAAAATA
TTGTTGTTTATAAGGAATCATATCGAGATGGTGTGCGTCATTTTACAATAGAAGGAAATG
ATTCTGAATATCATTTTACTGCTAAAAAAGCACATAGTTTTGATCGAGTATGTCTAACAT
CACCAGTTACACGTATTGTAGGAAATGATATTACTGAGACGACAGATTACGCGCAATTAT
TAAGAGAAGCTTTGTTTACATTTCCTAAAGATGATGAAAAGTTAGAACAATTTATCATTG
AGTTATTACAAACAGAATTGAAAGATACGCAAAGTTTGCAGTTTCGCGAAGAACATCCAC
CAGCGAAACCTACAACATTTAATGATTTCGAATCTTATGCGATGGAAGGTCATCGATATC
ACCCAAGTTACAAATCACGCTTAGGATTTACGTTGAGTGATAATTTGAATTATGGACCTG
ATTTTGTACCAGAAATTAAATTACAATGGTTAGCTATTGAAAAAGATAAAGTGGAGTCAA
CGATATCGCGTAATGTTGTGGTAAATGATTTATTACGACAACAACTTGGTGATGTAACTT
ACCAACGCTTTGTAGATACCATTAAGGAATCTGGCAAAGATATAGAGGATGTCGAGCTGA
TTCCTGTTCATCCATGGCAATTTGAACATGTAATACAAGTTGAATTGGCAGAGGAACGAC
TCAATGGAACGGTGTTATGGTTAGGTGAAAGTGATGAAATATACCATCCTCAACAATCGA
TTCGAACTATGTCACCGACAGATATATCGAAATATTATCTTAAAGTACCAATCAGTATAA
CGAATACATCTACGAAACGAGTTTTGGCACCTCACACAATTGAAAATGCTGCACAAATTA
CGGATTGGTTAAAGCGTATTCAGCAAAAAGATACGTATCTAAGTGATGAATTAAAGACGG
TTTTCTTAGGGGAAGTCTTAGGACAGTCTTATTTGAACACACAACTTTCATCTTATAAGC
AAACTGAAATCTATGGTGCACTAGGTGTGATATGGCGTGAAAATATATATCATATGTTGA
ATAGTGAAGAGGAAGCGATACCGTTTAATGCACTTTATGCGAGTGACAAAGATGATGTGC
CATTCATTGAAAAGTGGATAGAATCGTATGGTGTCGAAGCATGGATGAAGCAATTTTTAT
CTGTTGCGGTTCGTCCAATGATTCACATGCTGTATTATCATGGCATTGCTTTTGAATCGC
ATGCACAAAATATGATGCTCATTCACGAAAATGGCTGGCCTACGCGAATTGCTTTAAAAG
ATTTTCATGATGGTGTCCGATTTAAACGTGAACATTTGAGTGAAATTGCTTCACATTTGA
AGTTAAAGCCAATGCCAGAAGCACATAAAAAAGTTAATAGTAATTCATTTATTGAAACAG
ATGATGAACGATTGGTACGAGACTTTTTACACGATGCATTTTTCTTCATCAATATTGCTG
AAATCATCTTATTTATTGAAAAGCAATATGGTATCGATGAGCAAGTTCAGTGGCAATGGG
TTAAAGACGTTATTGTATCTTATCAAGTAGCATTTCCAGAGTTGAATAACTATCAACATT
TCGATTTGTTTGAACCTACAATTCAAGTTGAAAAGTTAACGACACGTCGTTTGTTAAATG
ACTCGGAGTTGAGAATTCATCATGTTACAAATCCATTAGGTATAGGAGGTAGTGTTAATG
CAACAACTATCCCTGAAAAATAGATTGAACAATGGTGATTCAGTTTATGGCATTTTTAAT
TCCATACCAGATCCACTAATGATAGAAATTATTGCTGCAAGTGGTTATGATTTTGTTGTG
ATTGATACAGAGCACGTAGCGATTAATGATGAGACATTGGCGCATTTAATTCGTGCAGCT
GAAGCAGCACATATTATTCCAATTGTTCGTGTCACTGCAGTTATAGATAGGGATATCATT
AAAGTGTTAGATATGGGTGCAAGAGGTATTATCGTGCCACATGTGAAAGATCGTGAGACA
GTTGAACATATCGTTAAGCTTAGTCGTTATTACCCGCAAGGTTTGAGAAGTTTGAATGGT
GGACGTATGGCTAGATTTGGACGCATACCATTACTTGATACTATGGAAATGGCTAATGAA
CATATCATGGTGATTGCTATGATAGAAGATGTTGAAGGGGTTATGGCCATTGAAGATATA
GCACAAGTTGAAGGTTTAGACATGATAGTTGAAGGTGCTGCAGATTTATCTCAGTCACTT
GGTATGCCATGGAAAACCAGAGATGAAAAGGTAATGTCACACGTTCAACATATATTTGAA
ATTGCAAAGGCAAATGGTAAACATTTTTGTGCGTTACCGCGTGAAGATGAAGATATTGCA
AAATGGCATAAACAAGGTGTACAAACGTTTATCTTAGGTGATGATCGAGGAAAAATTTAT
CGTCATTTTTCAGCGACTTTAGCGACGTCTAAGCAGGAAGGGGTTAAAGATTAATGCGTG
TGGTTCAACCAGTTATCGAACAATTAAAAGCACAACGTCATCCAGTTTGTCATTATATTT
ATGATTTAGTCGGATTGGCGCAACATTTACAACACATTACATCATCATTGCCGAGTAATT
GTCATATGTATTATGCAATGAAAGCAAATAGTGAACGAACAATTCTAGATACAATCAGTC
AATATGTTGAAGGATTTGAAGTTGCTTCTCAAGGTGAAATATCTAAAGGACTTGCATATA
AACCAGCCAAACATATTATCTTTGGTGGCCCTGGTAAGACAGACGAGGAACTAAGATATG
CAGTAAGCGAAGGTATTCAACGAATTCATGTTGAGAGTTTATATGAATTACAACGCTTAA
ATGCAATTTTAGAAGAAGAACAGAAAACACAACATATATTATTGCGTGTTAATTTAGCAG
GACCATTTCCTAATGCAACGTTGCATATGGCAGGACGCCCAACACAATTCGGTATTTCTG
AAGACGAAGTTGATGGTGTTATTGAAACTGCGCTATCAATGCCAAATATACATCTTGATG
GCTTTCATTTTCATTCAATTTCTAACAATTTAGATGCAAATTTACATGTTGATGTAATGA
AACTTTATTTTGAAAAAGCTAAAGCATGGTCTAAAAAGCATCAATTTTCTCTTAAGCATA
TTAACTTAGGTGGCGGTATAGGTGTCAATTATGCGGACTTAACTAGCCAATTTGAGTGGA
ATAATTTTGTAGAACGTTTTAAAACACTGATCGTTGAGCAAGAAATGGAAGATGTGACAT
TGAACTTTGAATGTGGGCGCTTTATTGTGGCGCATATTGGTTACTATGTGACAGAAGTGC
TAGATATTAAGAAAGTACATGGTGCATGGTATACAATTTTGAGAGGCGGTACGCAACAGT
TTAGACTACCGGTATCTTGGCAGCATAATCATCCTTTTGACATTTATCGTTGTAAGGATA
ATCCATATTCATTTGAAAAAATTTCAATTTCACAACAAGATATAACGTTAGTCGGTCAAT
TATGTACACCGAAAGATGTCTTTGCTAGAGGTGTAAAGATAGATTCAATGAGTACAGGTG
ACGTAATTGTTTTCAAATATGCTGGTGCATACGGATGGTCTATCTCACATCATGATTTCT
TAAGCCATCCACATCCTGAATTTATTTATTTAACGCAAACAAAGGAGGATGAATAACTAT
TGAATCATATTCATGAGCATTTAAAATTGGTAGCAGTAGATAAAATTGATCTTCACGAAA
CATTCGAACCTTTAAGATTGGAAAAAACAAAAAGTAGTATTCAGGCAGATGATTTCATAC
GTCATCCGATTTTAGTGACACCGATGCAACATGGTCGATATATGGTTATTGATGGTGTCC
ATCGATATACGAGTTTGAAAGAATTAGGGTGCAAGATGATACCCGTTCAAGAAATTCATG
AGACTCAATACTCAATTAGTACTTGGCAACATAAAGTACCATTTGGAGTATGGTGGGAAA
ATTTACAACAAGAACATCGTTTGCCTTGGACTACAGAGACGAGACAAGAAGCACCATTTA
TTACGATGTGTCATGGTGACACAGAACAATATTTGTATACAAAAGATTTAGGTGAGGCAC
ATTTTCATGTATGGGAAAAGGTTGTTGCTAGTTATAGTGGATGTTGTTCTGTAGAAAGAA
TTGCGCAAGGTACATATCCTTGCCTTACTCAGCAAGATGTACTCATGAAGTATCAACCAT
TAAGTTATAAAGAAATTGAAGCGGTTGTTCATAAAGGGGAAACTGTGCCAGCAGGTGTGA
CACGCTTTAATATTTCAGGACGTTGCCTAAATCTTCAAGTACCATTGTCATTACTTAAAC
AAGATGACGACGTTGAACAGTTGCGAAATTGGAAGCAGTTTTTAGCAGATAAGTTTGCTA
GCATGAGGTGCTATACTGAAAAAGTATACCTTGTTGAACAATAGTTTTACTGTAATGTTT
AGGAAATTAGAAGGTTTAGAGAATTGATAGCGAAAATATAATATAACAATATAGTGTGGA
GAACTTTTAGTATTTTATAAATATGGAAGTTCTCCATTTTTGCATTTTGCATATAAAAAT
TAAATAAAATAAGGTATATTAATATAAAGTATAAATTTTAAATAAATGGGGAGTAATCAT
GAACATGAATTTAATTATAGGAAAAATCGCCATTTGGATAGGCATCGTAGTTCAAATATG
TTATAACGTCGCCATTTTAGGTAGTATGATCTTCTTATATATTATGTATGCTGAAACACC
CAGCCCTGAAATAGCTGTTGGAATAGCATTAATAATAATTGCTATCATAAGTTTACCACT
CGTCCTAACAGCCATTAATTTAGAGAATAAAATGGAAGTAAAAGGTGCACTTTTTATTGT
TTATGCGATTGTTGCATTGTGTATGACTAATTACTTTTCAACATTGTTATGGATAGCTAG
CGGTATTTTTCTTATTTGGACTGAATATTCAAAAGATGGATCGACAGACGAAGGTGAAAA
TAAAAAAATATTTGATAACAAAACAATCGATATTCATCTTGATTCTAGTGAAATATTGAC
AAAGATTAACACTGATTCAAATCAAGCACTACATACAGAGGACACCAGAACTGAATTGGA
AAGTAAAAACATGAGTGAACCTACAGAGTTTAAAAATATCGCGACCAAAAATGGTGAATG
AGTATGAGCTCAATTATAGGAAGAATAGCAATTTGGATAGGCATCGTAGCTCAAATATAT
TTTAGTGTTGTCTTTGTCAGGATGATATCTATCGTTATTGCAGGAGGATTTGATTACGAA
GCAATTTTTTTATTAGGATTAATATTGACGATTTTCACTGTTTTACCAACCATCTTTACT
GCGATTTATATGGAAAGTTACTCGGGAATTGGAGGTGCACTTTTTATTGTTTATGCAATT
ATTGCATTGTGTTTACATAATTACCTTTCGTCAATTTTATGGCTAATTGGAGGTATATTT
CTTATTTGGACTGAATATTCAAAAGATGAATCGACAGACGAAGGTGAAAATAAAAATGTT
GATATTGAAAGTACAGAGAATCAATTTGAATCCACAGATAACACCACTAAAAAGTAAAAC
GAATGCTTACTGCGAAGTATAAATTCTAAATAAATGGGGAGTAGTCATGGGGAAAAGTAC
AGAAATAATATTAATATGGATAGGCGTAATCATTCAAATAGCATATGTAGCTGTTATATC
TTTATTTATATATATATTTGCATTATTTTTTGGATCATTTTTTGGATTTTTATATTTGTT
AAAAGGTAATGATATTGAAGATTTATTAGCAACACCAAATTCATTTATGATATTTGCCAC
ATGCTTAATTATATTTTCAGTCATACCTATTATCGTATTGGCATTTGACTTATCTAAAGA
AAGAATTATAAAAGGTATCATATTAGTTGTATATGCTATTATCGCTTTATTAATATACAA
CTTTGTATCTGCAATACTTTGGTTTATTGCAGCTATTTTACTTTTTGTTAGGAAAGAATC
GTCAGCTGCTAAAGATACTGTTGTTGTTCAAAGTTGCAAAGGAACTTCCGAACAAGCAAT
ACGTTATAAACTTATATACAAATCTTCTTCAACAAAACATGGTAATGGCTCAATCAAAGC
AGCACATACAGATGAAAATAAAAAAATAATTGATAACAAAACAATCGATATTCACCTTGA
TTCTAATGAAATATTGACAAAGATTAACACTGATTCAAATCAAGCACAACATACAGAGGA
CACCAGAACTGAATTGGAAAGTAAAGACATGAGTGAACCTCCAGAGTTTAAAAATATCGC
GACTAAAAATGGGGAATAAATATGGAAAAAAGCGTTGAAAAATCATTCATACAAATAGGT
TTATATTTTCAAATAGCATATATAGTACTTATGGCTACAACTTTATGTGGTTTTATAATA
TGCTATGGAGTGTTTTTTGGTTTTTTCTATTTATTATCGGGAGGAAAAGCTGATTATTTA
GTGTGGATATTAGTTATATTTATACTACTTACAATATTTATAATTATACTTTTAACCATA
CCTACTATCGTATTATCATTTGTTTTGAATAAAGAAAGTACTTCAAAAGGTGTCATACTA
ATTGTATCGGCTATTATTTCTGCGTTATTATGCAACTTTGTATCTGCAATACTCTGGTTT
GTTTCAGCTATATCTATTTTAGGCAGAAAAGAATCGGTATCTGTAGATACTATTACTAAT
CAAAAGAGTAAAGGAAACGCAAATCAAGTATCACATAAAGAAAATGGTACATCTGAACTT
GATAGTCAGGACATGAGTGAACATCCAGAGTTTAAAAATGTCGCGACTAAAAATAATGAA
AGCTCAAAACAAGAAGCACACACAGCTGGTGTAGAATCTAAAAGTGATAGTGATGATACA
GAACCTCCAATTGAGCCAAAAAATCATTCATCTAAAAAAGATTAATGACATTACGATAGT
GTCTTTCTCAAGAAATTAATTCTTTGAACATAAGATTATTTAAAATAAAATTTTAAGCGC
ATTGCCAGTTATAGGTAGTGCGTTTAATTTTTTCTTAAAAGTTTGAATATTTCGTTAAAA
AGGGTGTCATTATTGTACTAATTAAATTAAGAGGAGTAAAATGTAATTAAAGAGAAAGTA
ATTTGAGGAGTGATTTTTATGACAAATAACAAAGTAGCATTAGTAACTGGCGGAGCACAA
GGGATTGGTTTTAAAATCGCTGAACGTTTAGTGGAAGATGGTTTTAAAGTAGCAGTTGTT
GATTTCAATGAGGAAGGCGCAAAAGAAGCGGCACTTAAATTATCAAGTGATGGTTCAAAA
GCTATTGCTATCAAAGCAGATGTATCGAATCGTGATGATGTCTTTAATGCGGTAAGACAA
ACTGCAGCACAATTTGGTGATTTCCATGTCATGGTTAACAACGCTGGTCTTGGACCAACA
ACACCGATTGATACCATTACTGAAGAACAATTTAAAACAGTTTACGGTGTTAACGTTGCA
GGTGTGTTATGGGGTATTCAAGCAGCACATGAACAATTTAAAAAATTTAATCACGGCGGT
AAAATTATCAATGCAACATCTCAAGCAGGTGTAGAAGGAAATCCAGGTTTATCATTATAC
TGTAGTACAAAATTTGCAGTACGTGGTTTAACTCAAGTAGCCGCACAAGATTTAGCTTCT
GAAGGTATTACTGTAAATGCTTTCGCACCAGGTATTGTACAAACACCAATGATGGAAAGT
ATTGCGGTGGCTACTGCTGAAGAAGCAGGTAAACCTGAAGAATGGGGCTGGGAACAATTT
ACTAGTCAAATTGCTTTAGGAAGAGTTTCTCAGCCTGAAGATGTATCAAATGTAGTCAGC
TTTTTAGCAGGAAAAGATTCTGATTATATTACTGGTCAAACAATTATTGTTGATGGCGGT
ATGAGATTCCGTTAATAATGATTCACTAAAGATAAATCAATCCTTATTGTTAAGTTTAAA
ACTTGGCAGTAAGGATTTTTTGGTGCAAGTAGAATGAATTATATTGGATGGACTAATATG
CTTTTAAAGACTTGGAGCATTATTATCAATAAAATCAACGCATCATATGTATTCTTAAAC
AAAATCATCACTCGCATAATAATGAGTAAGACACAGCCATCTAATCTATACGAATAAAAA
TCCACAAAAATATCTAATTATATTTTTATAAATAAATAATAGTGATAAAAAGCTTACAAT
ACTTTATGTTTTTGTGATATATTTTTAATGTATAAAAAAGGTGGAAGATGTGGAAAGAGT
TTTAATAACTGGCGGGGCTGGTTTTATAGGTTCTCATTTAGTAGATTTTTTACAACAAGA
CTATGATGTTTATGTTCTAGATAATTATAGAACGGACAAACGAGAAAATATAAAAAACTT
GGCCGAAGATCATGTCTTTGAACTTGATATTCGTGATTATAATGCAGTAAAGCAAATCAT
GAAAACATATCAATTTGAATATGTGATTCATTTAGCAGCTTTAGTAAGTGTTGCTGAGTC
AGTTGAAAAGCCTATTTTATCTCAAGAAATTAATGTCGTTGCAACATTAAGATTATTAGA
AACCATTAAAACGTATAATCGTAATATTAAACGCTTTATCTTTGCATCATCAGCGGCTGT
TTATGGTGATCTACCTGATTTACCTAAGAGTGATCAATCATTAATTTTACCGTTGTCGCC
TTATGCAATTGATAAATATTATGGAGAGCGAACAACATTGAATTATTGTTCACTATATAA
CATTCCAACATCAGTTGTTAAATTTTTTAATGTATTTGGACCTAGACAAGATCCTAAATC
ACAATATTCAGGTGTGATTTCAAAAATGTCGATTCATTTGAGTATGATAAACCTTTTACG
TTCTTTGGGGATGGCTTACAAACAAGAGATTTTGTATATGTATATGATGTTGTTCAATCA
GTACGTTTAATTATGGAGCATAAAGATGCAATTGGACGAGGGTACAATATTGGCACAGGG
ACATTCACAAATTTATTAGAAGTATATCGCATTATTGGTGAATTATATGGTAAATCTATC
GAGCATGATTTTAAAGAAGCAAGAAAAGGAGATATTAAGCATTCTTATGCAGATATTACT
AATTTAAAAGCATTAGGGTTTGTTCCTAAATACACAGTAGAAACTGGTTTAAAGGATTAC
TTTAATTTTGAGGTAGATAATATTGAAGAAGTTAAGAAAAAAGAAGTGGAAATGTCATAA
AGGTGTTAATGAAGATGTACATATTAATAAAGAATATGATTATCAAAGAAAGTTAGATGC
ACTTGAAGAAGTACATAAAGCATATTTCCCAATCAAACGTACAATCGATTTAGTATTAAG
TATTATTTTATTATGTTTAACATTTCCAATTATGGTTATTTTTGCAGTCGCGATTGTTAT
AGACTCTCCTGGAAATCCTATTTATAGTCAGGTACGAGTTGGGAAAATGGGTAAATTAAT
AAAAATTTATAAATTACGATCAATGTGCAAAAATGCAGAGAAAAATGGTGCACAGCGGGC
TGATAAAGATGATGATCGTATAACAAATGTAGGCAAGTTCATTCGTAAAACACGAATTGA
TGAATTACCGCAATTAATCAATGTAGTTAAAGGCGAAATGAGTTTTATAGGCCCTCGCCC
AGAACGTCCAGAATTTGTAGAATTATTTAGTTCAGAAGTTAGAGGGTTTGAGCAAAGATG
TCTTGTTACACCAGGGTTAACAGGACTTGCACAAATTCAAGGTGGATATGACTTAACGCC
AGAAGAAAAACTAAAATATGACATGAAATATATACATAAATGTAGCATGATGATGGAATT
GTACATATCAGTTAGGACAATTATGGTTGTTATAACAGGGGAGGGCTCAAGGTAGTCTTA
ATTTTCATAGAAAAATTGAATTCATAATTCATAATTCATTTTCAAAATTGTAATCAGTAG
TCATGATAAATAAAGTAAACCCTTGAGACTCATTAATAGAATTAAGAATACGATACTGCT
ATGAGTGACATTTTATATGATGGTAAACCATTAGCAGCGATATCATTGTTAAGAAAGTGA
AAGTACAGTGTTAAAGGGGTTTGTAACAGTTGAAAATTATATATTGTATAACTAAAGCAG
ATAATGGTGGTGCACAAACACACCTCATACAACTTGCTAATCATTTTTGCTTACATCATG
ATGTTTATGTCATTGTAGGCGACCGTGGACTAATGATTGAACAGCTAGATAAAAGAGTAA
AGGTGATTGTTGTTGAACATTTAGTCGGTCCTATTGATATTAGACAAGACATATTAGCGA
TTAAAGCATTAACACAACTATTCTCGAAGATTCAACCGGATGTCATTCATTTACATTCTT
CAAAAGCTGGCACAGTAGGTCGTATTGCAAATCTTATGTCAAAGTCAACGGGTGCACGCG
TAATATTTACAGCACATGGTTGGGCATTTACAGAAGGCGTTAAACTAGTTAAAAAAATAA
TATATTTGATGATTGAAAGATTAATGTCACGTATTACAGATTGCATTATTTGCGTTTCAA
AATTTGATGAAAAACTAGCTGTGAAATATCGATTTAATCGTTTGAAATTAACTACAATAC
ATAATGGCATTGCCGACGTTCCAGTTGTAAAGCAGACATTCAAAAATCATAATCAAGATA
CATTAATAGAGGTAGACAGAGTAGTTGGAAATCTAACAAATCCAAATATTATTCAAGGTG
AGCAGCCCTCAAAGCATCAATTTGTCATGATTGCACGGTTTGCTTATCCAAAATTACAAC
AGAATTTAATTGCAGCCATAGCGATTTTGAAATCAAAATACAGAAAACATGCACATTTTA
CATTTATAGGAGATGGACCGGCATTAAATGATTGTAAGCATCAAGTGTCGCAAGCTGATT
TAGATAATGATGTCACATTTTTAGGAAATGTCATTAACGCGAGCAACTTATTATCACAAT
ATGACACGTTTATTTTAATAAGCAAGCACGAAGGATTGCCAATTAGCATTATTGAGGCTA
TGGCTACAGGGTTACCAGTTATTGCGAGTCGTGTGGGCGGTATTACTGAATTAGTAACGA
ATAATGGCATATGTGTCAAAAATAATCAACCAGAGACGATTGCTAAATCATTAGCGAAAT
ATTTAACAGATGGTGATTATGTCACATTAAGTAACCAATCGAGAAAACGTTATTTAGAAT
GTTTTACTGAGGCGAAAATGATTAAAGAAGTGGAAGAGATTTATAATGGAAAATCAACAC
AATAGTAAATATCTCACATTGTTACTTATCGGTTTATCGATATTCATTCAGCAATCTTCA
GTTATTGCTGGTGTGAATGTATCTATAGCTGACTTTATTACATTACTCATATTAGTTTAT
TTGCTTTTTTTCGCTAACCATTTATTAAAAGCAAATCATTTTTTACAGTTTTTCATTATT
TTGTATACATATCGTATGATAATGACGCTAATTTTGCTATTTTTTGATGATTTGATTTTT
ATTACGGTTAAAGAAGTACTAGCTTCTACAGTTAAATATGCCTTTGTAGTCATTTACTTC
TATTTAGGTATGATTATTTTTAAATTAGGTAACAGTAAAAAAATAATCGTTACATCTTAT
ATTATTAGTAGTGTCACAATCGGGTTGTTTTGCATAATTGCCGGTTTGAATAAGTCGCCA
ATACTCATGAAATTACTTTATTTTGATGACATTCGCTCGAAAGGGTTAATGAATGATCCT
AACTATTTTGCGATGACACAAATTATTACATTAGTGCTCGCATACAAGTATATTCATAAT
TACATATTTAAGTTTATAGCGTGTGCCATTTTACTTTGGTCTTTAACAACTACTGGTTCT
AAGACAGCATTTATTATTTTAATCGTTCTTGCGATTTATTTCTTTATTAAAAAGTTATTT
AGCAGGAATGCAGTAAGTGTTATTAGTATGTTGGTTATTATGCTGATATTACTTTGTTTT
ACATTTTATAACATTAACTATTATTTATTCCAATTGGGTGATCTTGATGCGTTGCCGTCA
TTAGATCGAATGGCCTCTATTTTTGAAGAAGGATTTGCATCATTAAATGATAGTGGGTCT
GAACGAAATGTTGTATGGATCAATGCCATTTCAGTAATCAAATACACTTTAGGGTTCGGT
GTAGGCTTAGTTGATTATGTACATATTGGATCACAAATTAATGGTATATTGCTTGTTGCA
CATAATACATATTTACAGATTTTTGCTGAATGGGGCATTTTATTCGGAGCTTTATTTATC
ATTTATTTACTGTACTTACTATTTGAATTATTTAGATTTAACATTTCTGGTAAAAATGTA
ACAGCAATTGTTGTAATGTTGACTATGCTGATTTACTTCTTAACTGTATCGTTTAATAAT
TCGAGATATGTAGCTTTTATTTTAGGAATTATCGTCTTTATTGTTCAATATGAAAAAATG
GAAAGGGATCGTAATGAAGAGTGATTCACTAAAAGAAAATATTATTTATCAGGGACTCTA
TCAACTAATTAGAACACTAACACCATTGATTACTATTCCAATTATTTCACGTGCGTTTGG
ACCTACTGGAGTAGGTATAGCATCATTCTCTTTCAATATCGTGCAATACTTTTTAATGAT
TGCAAGTGTTGGAATACAGTTATATTTTAATAGAATTATCGCGCAGTCTGTGGATAACAA
ACAGCAGTTATCTCAGCAATTTTGGGACATATTTATTAGTAAATTACTCTTGTCTGTGAC
TGTATTGATCATTTACATTGCAACCATTACTTTATTGATAGATGATTACTACATAATTTT
CCTACTACAAGGGATTTATATTATAGGTGCCGCACTTGATATTTCATGGTTTTATGCAGG
AACTGAAAAATTTAAAATCCCTAGTTTAAGTAATATTGTTGCTTCTGGAATTGTGTTAGG
TGTTGTCGTTATTTTTGTTAAAGACCAATCGGATTTATCATTGTATGTATTTACAATTGC
TATCGTCACAGTGTTAAACCAAATACCGTTATTTATCTACTTGAAACGATATATCATATT
TGTGTCGATTAATTGGAGACAAGTTTGGCAAATATTTCGTTCATCATTAGCATATTTGCT
ACCGAATGGACAGCTCAATTTATATACAAGTATTTCGTGTGTTGTGCTAGGAGTATTAGG
TACGTACCAACAAGTAGGTATCTTTTCTAACGCATTTAATATTTTAACGGTCGCAATCAT
TATGATTAACACATTCGACCTTGTGATGATTCCGAGAATTACGAAAATGTCGACACATCC
GTCACATAGTTTGACTAAAACTTTAGCAGATAATATGAATATCCAATTGATGTTAACAAT
TCCTATGGTCTTTGGTTTGATTGCAATCATGCCATCATTTTATTTATGGTTTTTCGGAGA
CGCTTTCGCATCAACTGTGCCATTAATGACCATTTTGGCGATACTCGTATTAATCATTCC
CTTAAATATGTTAATTAGTAGGCAATATTTATTGATAGTGAATAAAATACGATTATATAA
TGCATCCATTACCATTGGTGCAGCCATAAATATATTATTATGTTTGATTCTAATATATTT
ATTTGGCATTTATGGGGCTGCAATTGCACGTTTAATTACAGAATTTATTTTACTCATTTG
GCGTTTTATTGATATCACTCAAATCAACGTAAAGTTAAATGTGTTAAGTGCTTTTCAATG
TACCATCGCAGCAGTCATTATGTTTATCGTACTTGGGGTAATAAATCAGTACTTATCGCC
AACTATTTATGCAACAATATTATTAATTGTGATAGGTATCGTGGTGTATATTTTATTAAT
GATGGCTATGAAAAATCATTACTTATGGCAATTACTGAAACATTTAAGACATAAGACTAT
TTGATATTGTATACATCCAGGCTAGCAGTTCTGTTGATAAGGAATGAGTCGAAGCGTAAT
TTTTATTGAAAAATAGTATTTACTTTTTCGTATTGTGAATTGGAGAAGTTACAAAAGCTG
CTAAATGCCCTTTTATATTTAAGATAAAATATTATAGCAATTTCGAATATTTAAATTTTA
TATAATTGGATATAACAAATAAATAATAATTATTGCAAAACACACCCAGAATTAATTATT
ATAAAAGTATATTCATAAAAGGAGGAATATACTTATGACATTTAAATTACCAAATTTACC
ATATGCATATGATGCATTGGAACCATATATAGATCAAAGAACAATGGAGTTTCATCACGA
TAAACATCACAATACTTATGTAACAAAATTAAACGCAACAGTGGAAGGAACAGACTTAGA
GCATCAATCATTAGCTGATATGATTGCTAACTTAGACAAAGTACCGGAAGCGATGAGGAT
GTCAGTCCGTAATAATGGCGGTGGTCATTTCAACCATTCATTATTCTGGGAAATACTTTC
ACCTAATTCTGAAGAAAAAGGTGGCGTAATCGATGACATCAAAGCGCAGTGGGGCACTTT
AGATGAATTTAAAAATGAATTTGCAAATAAAGCAACAACGTTATTTGGATCAGGTTGGAC
ATGGTTAGTAGTGAACGATGGAAAATTAGAAATCGTGACTACACCAAATCAAGACAATCC
ACTAACAGAAGGCAAAGCACCAATCTTACTATTTGATGTTTGGGAACATGCCTACTATTT
AAAATATCAGAATAAACGTCCAGACTATATGTCTGCATTTTGGAATATCGTTAACTGGAA
AAAAGTTGATGAATTATATCAAGCAGCAAAATTATAAATATAATTATTGAATGAAGGTGG
AGCATCTTTAAGGTGTTCCATCTTTTTTATTATTCACAACAGATGCTAATCATTCATGTT
TAATGGAGACAGCATTTCACTTTTACTAAACAATATTATTAATAGGACAACATATTAATA
ATACATAAATTGATGTTATAAGTAGTTTTTGTGAATTTAAAGTGAATTTTTTATAAAAAA
ATGTAATGATTCAAAACAATAGCTGCTTTTCTTTTGTAATCATAAGATAATATATTTGTA
ATCAAATTGTAATATAAGGGGTAAGAGAAAATGAAAAAATTAGCAACTGTAGGATCTATC
ATTGCAACAAGTACTTTATTATTAACAAGCGTACCTTATCAAGAAGCACATGCCGCTAGT
ACAGTTTCAAATGTTACAAATCAACAAAATCAAGCTACTCAAAAAGATCGCCCATATGGC
GGCGTTATCCCACAAGGAATGACGCAAGCACAATATGCTGAATTAGAGAAAGCAGTACCT
AAATTGAGTGCAAGTAGTAACATGCAAGACTATAATATGAAATTGTTTGATGCCACTCAA
AACATTGCAGATAAATACAATGTAACAATTACAACGAATTTAGGTGTTTTTAAACCACAT
GCTGTTAGAGATATGAATGGTCATGCTTTACCTGTAACGAAAAATGGTAATTTTTATCAA
ACAAATGTAGATGCAAATGGCGTTAATCATGGCGGGAGTGAAATGGTTCAAAATAAAACA
GGACATATGAATCAACAATCAATGATGAATCAAAAGCAAACGGGGCAACAGCACATGGCA
AATCAACAAGGACATATGCAACAACAAGCTAATATGCAGTTATCACATCATCAAATGAAA
CAAAATGATAAGAAAGTATTACCAGCGGCAGGTGAAAGTGTAACGACAAGTATAGTTACG
GTGAGTGTTGCTGCACTACTTTTAGTGTCTGGTTTATTCTTAACATTTAGACGTCGCTCA
GCAAACAAATAACATTAGAGCATAACAAAGTATAAAAAATCATGTGATTATCTGAATTGT
TATTGTCAATAAAGCAATAGCATAACAGTTATCACATGATTTCTTTTTTGTCTAAAATAT
TTAATAATCTGATTGTCTGATTCGTGTTAGCGTTAATTCAGAAATATCTTGTGGGATGTA
CCATTTATTAATCACAATCGGATATGGCGTTTGAGCATATAGTGTTTCAATAATGAGCCA
ACAATGCATATCTCCATCAAATACGTGACTTTGGTTTTTAAAGTGTGGTGCTTTGGTAAT
AGACATTTTCAAATCAGATTGATAGGCATTATTGTATATTGTTTGCTCAACAAATGTTTT
CATATCTTCTTCATTTTGAGTATTTACTTTAAATGTATCGATTACGTTGAGTGGTATAAA
GGTAAAGCAAAATGCATCAGCTTTCTTGGAATGATTATCCTTCTTTTGATAGTAACGCTC
CATAGCAATGACTGCTGAAGGGTGATTTGCAAATAAATGATTTGTATATTCACTTTCTAA
ATCAACACGATAATTAATTGATGACATAGATACTTTTGCTAATAATATTTGATCAAGTGG
ATGTTTGAATTGATCCATACTCGACGCGTGTTGGGCATTCGTTTGTGGTATAACGAAGTG
TCCTTTCCCTCTAGTACTTTCTACAATACCGTCTTCAGCTAGCAATTTAATTGCTTGGCG
CAATGTCATTCGACTTACTTCAAAACGTGCACATAGTTCCTTTTCAGTAGGCAGTGCATG
GCCACTAGGATACTTTCCAATTTGAATTTCTTTATATAACGTATTATAAATAGTTAAAAA
TTTTGGTTGTGTTTGCGTCACGTAGCCAACCTCCATAAAGTTACTTTATCACTCTCATCA
TACAATAATTTTTACTGAAATTGTCAAAATGTAATACTTGAAAGCGCTTTTAAAAAATAT
TATTATATACATGGTTAGATAAATAGACAAATTACTATACAAATATTGGGAGGAATATTT
TATGAAATCAACACCACACATTAAACCGATGAATGACGTCGAAATTGCAGAAACGGTTCT
ATTGCCAGGAGACCCGTTACGAGCAAAATTCATTGCAGAAACATATTTGGACAATGTGGA
ACAGTTCAATACCGTGAGAAATATGTTTGGTTATACTGGAACATATAAAGGTAAAAAAGT
TTCTGTTATGGGTTCTGGAATGGGAATGCCATCCATTGGAATATACTCTTATGAGTTAAT
TCATACATTTGGTTGTAAAAAATTAATACGTGTTGGCTCTTGTGGTGCTATGCAAGAAAA
TATTGATTTATACGATGTAATTATTGCGCAAGGTGCCTCTACTGACTCAAATTACGTGCA
ACAATATCAGTTGCCGGGACATTTTGCACCGATTGCTTCTTATCATTTATTAGAAAAAGC
AGTTGAAAAAGCACGTGACAAAGGTGTGCGTCATCATGTAGGAAATGTGTTGTCAAGCGA
TATTTTCTATAATGCGGATACAACTGCAAGTGAGCGCTGGATGCGTATGGGTATTTTAGG
TGTAGAAATGGAATCAGCTGCATTATATATGAATGCAATTTATGCTGGCGTCGAAGCATT
AGGTGTGTTTACAGTGAGTGACCATTTAATTCATGAAACATCAACAACACCTGAAGAAAG
GGAACGTGCATTCACTGATATGATTGAAATTGCACTGTCATTGGTGTAGCACATTATGAA
TGTTGAATATTCTAAAATAAAGAAAGCAGTACCTATATTATTATTCTTATTTGTATTCAG
TTTGGTTATAGACAACTCATTCAAATTGATTTCTGTAGCCATTGCTGATGACTTAAATAT
TTCTGTAACAACAGTAAGTTGGCAAGCGACATTAGCTGGATTAGTTATTGGTATTGGCGC
TGTAGTATACGCCTCTTTATCTGATGCCATTAGTATACGTACATTATTTATTTACGGTGT
GATTTTAATCATTATTGGTTCAATAATTGGTTATATTTTCCAACATCAATTTCCACTACT
TTTAGTTGGACGTATTATACAAACAGCAGGTTTAGCAGCTGCGGAGACATTATATGTTAT
ATATGTGGCGAAATATCTTTCTAAAGAGGATCAGAAGACTTACCTTGGCTTAAGTACTAG
TAGTTATTCCTTGTCATTAGTTATCGGAACATTATCAGGTGGATTTATTTCTACGTATTT
ACACTGGACAAATATGTTTTTAATTGCATTAATCGTTGTGTTTACATTGCCATTTTTATT
TAAATTATTACCAAAAGAGAATAATACAAATAAAGCTCATTTAGATTTTGTTGGCTTAAT
TCTAGTGGCAACTATTGCTACAACAGTTATGCTGTTTATTACGAACTTTAATTGGTTATA
TATGATTGGCGCCTTAATTGCGATTATCGTTTTTGCACTATATATTAAAAATGCTAAACG
CCCATTAGTGAACAAATCATTTTTCCAAAATAAACGTTATGCCTCATTTTTATTTATTGT
GTTTGTGATGTATGCAATTCAACTGGGATATATATTTACATTCCCATTTATCATGGAACA
AATTTATCATCTTCAACTAGATACAACATCACTATTATTAGTACCGGGTTATATTGTAGC
AGTGGTTGTTGGTGCGCTAAGTGGTAAAATTGGTGAATACCTGAATTCAAAACAAGCGAT
TATTACAGCAATTATTTTAATTGCTTTAAGTTTGATTTTACCTGCATTTGCAGTAGGTAA
TCACATTTCAATCTTCGTTATTTCTATGATATTCTTTGCAGGTAGCTTTGCTTTAATGTA
TGCACCATTACTTAATGAAGCTATTAAAACAATTGACCTTAATATGACAGGTGTGGCTAT
TGGTTTTTACAATTTAATTATAAATGTGGCAGTATCAGTAGGTATTGCAATTGCAGCAGC
TTTAATTGATTTTAAAGCGTTAAATTTCCCAGGTAATGATGCATTAAGTTCACATTTCGG
TATCATTTTAATTATCTTGGGCTTAATGAGTATTGTCGGATTAGTTTTATTTGTTATCTT
AAATCGTTGGACACAATCTGAAAAATAAATAGATATAAATTCGCGAGATATATTCGTATT
TATAGTAAAATTAAGTTAAGAAATTATATAACACGAGGAGTAGTATGTATGAAATTTGAG
AAATATATAGATCACACTTTATTGAAGCCTGAGTCAACACGTGCGCAAATCGATAAAATT
ATCGATGAAGCGAAAGCATACAATTTCAAATCTGTATGTGTGAATCCAACGCATGTTAAA
TATGCAGCAGAGCGTCTAGCTGATTCAGACGTATTAGTTTGTACGGTAATTGGCTTCCCA
TTGGGGGCATCGACAACTGCAACGAAAGCATTTGAAACAGAAGATGCGATTCAAAATGGT
GCAGATGAAATTGATATGGTCATCAATATTGGCGCCTTAAAAGATGAGCGATATGACGAT
GTACAACAAGACATTGAAGCGGTAGTTAAAGCGGCAAAAGGTCACACAGTGAAAGTAATT
ATTGAGACGGTATTGTTGAACCGTGATGAGATTGTGAAAGCGAGTGAGTTAACCAAAGCA
GCTGGTGCGGACTTCGTTAAAACATCAACAGGTTTTGCAGGCGGTGGTGCGACAGCTGAA
GACGTTAAATTAATGAAAGACACAGTAGGTGCGGATGTAGAAGTAAAAGCGTCAGGTGGC
GTACGCAATTTAGAAGATTTCAATAAAATGGTTGAAGCAGGTGCAACACGTATTGGTGCG
AGCGCTGGCGTTCAAATTATGCAAGGCTTAGAAGCAGATTCAGATTACTAATATATATAA
ATTTCGGGAGTGATAGTTATGACAAGACCATTTAATCGTGTGCATTTAATCGTAATGGAT
TCAGTAGGAATTGGTGAAGCGCCAGACGCAGCTGATTTTAAAGATGAAGGTTCACATACT
TTAAGACATACTTTAGAAGGCTTCGAACAAACTTTACCAAATCTTGAGAAATTAGGTCTA
GGGAACATTGATGAATTACCGGTAGTAAAATCTGTTAAGCACCCAGAAGCTTACTATACA
AAATTAAGCGAAGCTTCAGTGGGTAAAGATACTATGACTGGTCATTGGGAAATTATGGGA
TTAAATATTATGCAACCATTTAAAGTATATCCTAATGGTTTTCCAGAAGAATTAATTCAA
CAAATTGAAGAAATGACTGGTCGCAAAGTTGTTGCAAATAAACCCGCATCAGGTACACAA
ATTATCGATGAGTGGGGCGAGCACCAAATGAAAACAGGTGACTTAATTGTCTACACAAGT
GCAGATCCAGTATTACAAATTGCTGCACATGAAGATATTATCCCATTAGAAGAGTTATAT
GACATTTGTGAAAAGGTTCGTGAATTGACAAAAGATCCTAAATATTTAATTGGCCGTATT
ATCGCGCGTCCATATGTTGGTGAACCAGGGAACTTTACACGTACATCCAATAGACATGAC
TATGCATTAAAACCATTTGGTAAAACTGTTTTAGATCATTTAAAAGATGGTGGTTATGAT
GTCATTGCCATTGGTAAAATTAATGACATTTATGATGGTGAAGGTGTAACAGAAGCGGTT
CGTACGAAGAGCAATATGGATGGTATGGACCAATTGATGAAAATTGTTAAAAAAGATTTC
ACAGGTATTAGTTTCTTAAACTTAGTAGACTTCGATGCATTATATGGTCATCGTCGTGAT
AAACCTGGTTATGCACAAGCAATTAAAGATTTCGATGATCGCTTGCCAGAACTGTTTAGC
AACTTACAAGAGGACGACTTAGTAATTATTACGGCAGACCACGGTAATGACCCGACAGCA
CCAGGTACGGACCATACAAGAGAATATATTCCAGTAATTATGTATAGTCCGAAATTTAAA
GGTGGTCATGCACTAGAGAGTGATACTACATTTAGTTCTATTGGTGCAACAATAGCAGAT
AATTTCAATGTAACATTACCAGAGTTCGGTAAAAGTTATTTAAAAGAATTAAAATAGAAT
CAATTTAGAGATAATTAAAACAGCAGTGAAGGCAACTAAAACAATAGTTTTCTTCACTGC
TGTTTATATTTTTTATTGGTAAGTAAGACTGCCTAACCGCTTAAATTATAAAAGGTTAAA
CAATACGTTTTCGTATTGAACCGGAAATTAAATCGACAATTGCGACCATTAGTACTAAAC
CAATTAATATAATACCTACACGATCCCAAGAACGCGTTTGAATGGCAAATATGAGTGGTG
TTCCTATGCCACCAGCACCAATTAACCCCAATATAGAAGCTGAACGTAAGTTAAGTTCAA
AGCGATAAAGAATAAGTGATAGGAAGGCAGGCATAATTTGTGGTATAACTGCGAATACGA
GTGTTTTAATCTTATTCGCACCACTAGCCTTTAATGATTCTACCGCACTGAAATCTAACC
CCTCTATATCTTCAGCTAAAAGTTTACCAAGCATACCTACTGAATGGATACCTAAAGCTA
ACACACGGGAAAATGAACCTGGACCAACAGCTTTTATAAATATTAGTGCCATGACAATTT
CGGGGAAGACACGTATAACACTTAAAATAAATTTGCTAATACCTGAAACTGGACGTAACT
TTACCATATTATTTGCACCTAGAAATGCTAATGGTATACAGATAATTGCGGCGATAAATG
TTCCTACAACGGCTATCGCAAAGGTTTCAAGCAAACCACGTAATAAGTCTTCGCCATCTG
GTATATAAATATAACTGATATCAGGATGGAATAATCCGCTGAATATAGATTTTAAAATTT
CTAATGATTTACTTTTAAGTTCTAAATTTGGTACACCTGCAAAAGCCCAGATGATAATAG
CTAAGACGACAATTGCTATAAGCCATCCTTTAATCAATTTTCGTTTGCGTGCTTTTGTGT
GATTATTATATTTTGCTATTTCTTGTGTCATGCGAGATGTGCCCTCACTTTCGTACTGAT
GTAATCAATGACGACGACAATAACTAAAGTAAATAAAATAATCGTTGCTGTTTTTGGATA
TTGGAATAAACCAAGTGTTTGATCATAAAACAATCCGATACCGCCAGCGCCAACTAACCC
TAGTACGGCAGAAGCACGTATATTTACTTCAAATGCATATAATACATATGACATAAATGA
CGATATGGCTTGTGGTACAACGCCGAAAACAATCCATTTTACTTTATTGGTGCCAACAGC
TGTCATTGCTTCCATAGGTCCTGGATCTATCGTTTCCAGAGATTCATATAATAACTTTCC
AATAATACAGATTGTCAAAATAAATAAAGCTAATATACCTGGTATTTGGCCGATACCAAA
TACGGCAACAAAAATTGCTGCTAATAGCAAATCAGGTATAGTACGAACAATATTTAAAAT
AAAACGAGATGGTATTGAAATCCACTTTTGATGAAAGATATTACTGGCACATAATAGTGC
AATAGGTATCGAAACAATACTGCCTAATACGGTACTTACGATAGCCATTCTAATTGTATC
TAACATTGGGGTTGTGATTTGTTGTAAGTATTCGCAATCAGGCGGAATCATTTGCTTAAA
TAAATCACCAATTTGAGGAATACCTATCATTAAATCTCCAAAGTTAAAGCCTGTATAAAT
AAAACTCCAAATGATGATTGCGATGATTAACATGAAGGTAAAGCTCGTTTTTAACGATAC
TTTCTTTTTTAAAAGTGAGTCATACTTTGATGATGTTTCTATGGTCATGTTAATTCACTC
CTAACTTTTCATCTTCTTTAATCGAGCGCCCATAAATATCACTGAAGACATCATCTGTTG
CTTCAGAAGCAGGACCATCAAAGACAACTTCACCATCACGTAAACCGATAATACGTGTGC
CATATTCTTTCGCTAAATCTACAAAATGTAAATTGATTAATATTGTTATTCCTAATTCTT
GATTAATTTTTCTTAAATCGTCCATTACTTGTTTTGTTGTCAATGGATCTAAAGAAGCGA
CCGGTTCATCGGCAAGAATAATTTCTGATTCCTGACAAAGTGCACGTGCGATTGAAATAC
GTTGTTGCTGGCCACCTGATAACTCATCAGAACGTTGATTATATTTATCTAAAATGTTAA
CGCGTTCTAATGCATCCATCGCTTTAATTTTGTCTTCCTTAGGAAATAAACCTAATACCA
TTTTCCATGTAGGATGATAACCTACACGTGCACTTAACACATTTCGAAGTACGCTTGATC
GTTTAACTAAATTAAAATGTTGGAAAATCATACCAATATTACGACGCATAGCTAATAACT
CTTTACCATGTGCTTTTGTGATAGATTTACCTTTTATGAAAATTTCTCCAGATGTAATAT
CATGCAAACGATTCACAGATCTTAATAATGTAGATTTCCCTGCACCAGATAAACCAACAA
TAACCGCGAATTCGCCTTTTTTAATATTTAAATTAATATTATTCAAACCAACATGACCGT
TAGGGTAGACTTTACTGACGTTTTTAAATTCGATTTGACTCATGTTTGACACCTTTCTTT
AATAAAGAAAAGCCAAGGTAAACTGAAACATGATAGACATCGGTTCTAGTGTACAAATCG
TTTCAAATGTACAACTATAACTTTTAAATATCTTCTCCAGTTTAGCGCCTAGCTTTTCAA
TATCAATTTAGAATATAGCTATTGAACGAAAGCTTTTAAATGTTATATTCGATCTTTGTT
GTATTTTGAAATTGTGATTATTTCATATCTTTCACTAATTTTTCATACTCTCTAACAATG
TCGAAATTCGAATCTTTCGTATCAGTGTATCCTTCGTGTGAATATACTTCGCTAATAATT
TTGTGACCTTCTTTTGATTTAGCAATATCTATAAATGCCTTTTTCAATTTTTCTTGGAAG
TCTTTATCCATATCAGGTCTTACAGAAATTGTGTCATTCGGAATAGCTTGTGTTAATTTC
AAAATTCTTGTGTCTTTAAATACATTTGGTTGGTCTTTTTTCACTGTATTACGTGCATCG
TTAAATACAGCTGCAGCATCTACATCTCCATTTAATAATGAAATTACTGCCTGGTCATGA
CCTTTGACGTTTACAAATTTCATGTCTTTTGTTGCATTAATACCTGCTTCATTTTTCAAC
ATTGCTAGCGGGAATGTATAACCAGCAGTTGAAGTAACATCTTGTAATGCAATTTTCTTA
CCTTTTAAGTCTTTCAAACTTTTAATTTTCGAATCTTTTTTTACAAGGATTTCAGATTTG
TAACTATCTACAAGTTCTTTACTTGCTGAACCATCTTCTTTCACACCAAAACGTTGTGCT
TGTAGCAATAAATCTGCGGCTTTTTGATCATGTGACAATGTGTATGCTGTTGGAGGTAAG
AATCCAACATCGACTTTTTTAGATTTCATAGCTTCTACTATTGTATTGTAGTTTGTAGAT
ACAGAAACTTTAACTGGAATGCCTAACTCTTTAGATAACAACTTTTCTAATGGCTTTGCT
TTAGGCTCTAAAGTTCCAGCATTTTGAGAAGGTACAAATTGAACTGTTAATTCTTTAGGT
TTGTATCCTCCTGATTTAGAGTCTGAATCATTACTACTGCTCTTTTGATTATCCAAAGAA
CTTGAATTCCCACATGCTGCTGCAAAAACAATGACTGCTAACATTAACACAAATAAATAC
TTAAAATTTTTCATTTTGATAACTGTCCCCTTCACATTCTTAATCGTGTAATATGTATGC
ATTAAAATTACACTTATAGCGTATCACATTTAAATGCAAAAAATATTTTATAAAAATGAA
TTTTAATAACTTTCTTTAAGAATGTGATAATATTTTGTAAACTTTTAGTTAATTTGCCTG
TTTTAAACTTATATTTATCCTATAATTCAAGAGCGAATACAAATTAAAAGGAGCCTCATA
AAATGAAAAAAATATATAAGTCATTAACTGTCTCTGCAATTGTTGCAACGGTATCTTTAA
GTGCTATGCCTCAATCCATAGCTATAACTCATGCATCGCAACCTACAAAACAACAACAAA
CGGTATTGTTTGATCGTTCCCATGGTCAAACAGCAGGTGCAGCAGATTGGGTTAGTGATG
GTGCATTTTCAGATTATGCAGATTCGATGCAAAAGCAAGGCTATGATGTTAAAGCGATAG
ATGGTCATTCGAACATAACAGAAACAAGTTTGAAAAACTCTAAAATATTTGTCATTCCCG
AGGCTAACATTCCTTTCAAAGAATCAGAACAGACTGCAATCGTCAATTATGTTAAACAGG
GTGGTAATGTTGTCTTTATTTCAGATCATTATAATGCAGATCGAAATTTAAATCGTATTG
ATTCATCTGAAGCAATGAATGGTTATAGATGCGGTGCTTATGAGGATATGTCGAAAGGTA
TGAGTGCAGAGGAAAAAAGTTCTACAGCAATGAAAGGTGTGAAAAGTTCAGATTGGCTAT
CTACTAACTTTGGCGTACGTTTTCGTTACAATGCACTTGGTGATTTAAATACGAGTAATA
TAGTTACTTCAAAAGAAAGTTTTGGTATTAGTGAAGGTGTTAAATCAGTATCTATGCATG
CAGGTTCCACATTAGCCATCACTAATCCTGAAAAAGCTAAAGGTATTGTGTATACACCAG
AAAAACTGCCAGCTAAAAGTAAATGGTCACATGCTGTAGATCAAGGTATTTATAACGGCG
GAGGTAAGGAAGAAGGGGCATATGTTGCAATATCAAAAGTAGGTAAAGGTAAAGCAGCTT
TCATCGGGGATTCATCATTAGTAGAAGATAGCTCACCTAAATATTTAAGAGAAGATACTG
GAGAAAAGAAGAAAACATATGATGGATTTAAAGAGCAAGACAATAGCAAATTATTAAATA
ATATAACAAGTTGGATGTCTAAAGATAATGATGGGAAATCACTTAAGGCGAGTGGTGTAA
CATTAGATGCTAAGACTAAGTTACTTGATTTTGAAAAGCCAGAAAATTCTACAGAGCCTG
AAAAAGAACCGTGGACACAACCGCCAAGTGGTTATAAATGGTATGATCCAACAACCTTTA
AAGCAGGTAGTTATGGCAGTGAAAAAGGCGCAGATCCTCAGCCAAATACACCAGATGATA
ATACTTCGACAAATCAGAATGGGAAAGTATCATTTGATATCCCACAAAATGTTTCTGTAA
ATGAGCCATTTCAAGTGACAATACATTTAAAAGGATTTGAAGCAAATCAAACACTTGAGA
ATCTTAGAGTTGGTATTTACAAAGATGGTGGACAACAAATCGGACAATTTTCAAATGGAA
ATGATGCATTCAGTCCTCCAGGATACAGTACGTTGCCAACAGTTAAAGCTGACGAAAACG
GAAATGCTACAATTAAAATTAATGCAAAAGTACTCGAGAGTACTGACGGTTCGAAAATTC
GTCTGGAACTTGGAGATAAAACCTTGATTACAACAGACTTCAAATAAATATATAATAGCA
ATAAGAAAAGATGTTTGTGATTTAAGGAGTGGTTGAGAATGTCAAACATAGCATTTTATG
TCGTGAGTGACGTGCATGGTTATATTTTTCCAACAGATTTTACGAGTAGAAATCAATACA
AGCCTATGGGATTGTTATTGGCGAATCATGTTATTGAACAAGACAGAAGGCAGTATGACC
AGAGTTTTAAAATAGATAATGGTGATTTCTTGCAAGGGTCACCATTTTGCAATTACTTAA
TTGCACGTTGCGGTAGTAGTCAGCCTTTAGTTGATTTTTATAATAGAATGGTATTTGATT
TTGGTACGCTTGGGAATCATGAGTTTAATTATGGATTGCCATACTTAAAAGACACTATAT
GTAGGCTAAATCATCCAGTTTTGTGCGCTAATATTTATGAAAATGATAATACATTAACGG
ATAAAGGCGTGCACTATTTTCAAGCGGGCAATCAAACAGTTGGTGTAATAGGATTGACGA
CACAATTTATCCTGCATTGGGAACAACCAGAGCATATTCAGTCACTTACATTTCATAGTG
CTTTTGAAACACTTCAACAACATTTACCCGAAATGAAGCGACGTGCTGATATTGTTGTTG
TTTGTTATCATGGTGGCTTTGAAAAAGATTTAGAGAGTGGTAATCCGACTGAAATGCTAA
CTGGTGAAAATGAAGGCTATGCCATGTTAGAAGCATTTTCACAAGACATTGATATCTTTA
TTACAGGTCATCAACATCGACAAATTGCTGAAATGTTTCAGCAAACGGCTGTGGTTCAAC
CTGGTACGAGAGGAACGACTGTAGGGAAAGTTGTCTTAAGTACTGATGAATATGAAAATG
TATCCATTGAAACATGTGAATTACTAACTATTGAAGACGATTCGACATTTGTTATTGATG
AAGATGACCAACATCTAAGAAATCAGTTAGAGGACTGGTTAGATTATAAAATTGCAACAT
TGCCACATGATATGACGATTGATTATGCATTTAAGGCACGTGTAGCACCTCATCCATTTA
CTAATTTTATGAATTACGCATTGTTAGAAAAAAGTGGTGCCGATGTTGCCTGTACAGCTT
TGTTTGATTCTGCTAGTGGTTTCAAGCAAGTCGTAACGATGCGAGATGTTATTAACAATT
ATCCATTTCCAAATACATTTAAAGTTTTAGCTGTTAGTGGTGACAAACTTAAAGAAGCCA
TTGAACGATCGGCTGAATATTTTGACGTGCAAGATGATGAAGTAAGTGTGAGCGCAGACT
TCCTTGAACCTAAACCACAACACTTTAATTATGATATATATGGTGGCGTAAGTTATACCA
TTCATGTTGGAAGACCGAAAGGAGAACGCGTGAGTGACATGAAGATAAAAGGTCATCCAG
TTGATTTAAATAAGACATATACAATTTGTGTGAATAATTATCGTGCTGTTGGCGGTGGTC
AGTATGATATGTATAGCGACGCACCAGTTGTGAAAGATATTCAAGTTGAAGGCGCACAAC
TACTTATTGATTTTTTATCAAATAACAAGTTGATGCACATGCCACAAGTTGTGGATTTTA
AAGTTGAAAAGTGACGAATATATGTAAAGCTTACTTGATTTTAATCGGGTAAGTTTTTTT
CTTTAAATAAATCACTAATAAATATCAATACACTTCAAGAAAAATCTTGATTTTGATTCT
GTTAAAAAAGATTTTAAAATTGGGCATCATTAAATAAAAAAGGCTATAAAAGTAAAGAGC
CTTTAGACGACGTGATTGAAATGTCACGCCCTGTCAAAATGAATAGTTTATTAAAGTTGT
ATTTTGATAGAAATATACTGACACCACAAAAATTATTGAATTATTTAAAAGTTGATGAAG
TATTTTTGAATCATCTAGCAGGTATTAATTTAAAACTCTTTAAGGATTATGTTAATGAAA
ATAGAGAACATAACATAACGAAACTATATAAATAAGGCACCAATATTTAAACCTCGAGCT
GAAAAGATCATCATTTCAGTTCGAGTTTTTTTATGTATAACGACTGTTGATAGGTATCTA
TAAAGTCTTGTAAATGTTGTGTTTACGCGATATAACAGGCTTCAGCAACTATTAATGAAT
ATTCAGAATTAAATATATAATTATGAATAAATTATGTCATCAGAAAAATTATGTTTTCAA
AATCATTCTAAAAACATTGAAATAATAATGATTAAAAGAAAATATTTATTTTAAAATTTG
TTATTTGTTCAAATAATATTCGAAATTAAACTTTTTTGTATAGAATTTTCTTTATATCCG
CGGAAACATGTACTATAATGTTTGTGAAATAATTCACAAATCAAAAAGGAGTGGTTGTAT
ATGTTAACTGTACCTGAAAAGAAAATCGTGGATCGAAAGAACAAGAAGTGGCAATTATGA
TTGACGCTCTAGCTGACAAAGGGAAAAAAGCATTAGAAGCATTATCTAAAAAGTCACAAG
AACAAATTGATCATATTGTTCATCAAATGAGCTTAGCAGCTGTTGATCAACATATGGTAC
TAGCAAAATTAGCACATGAAGAAACTGGAAGAGGTATATACGAAGATAAAGCAATTAAAA
ATCTATATGCTTCTGAATATATTTGGAATTCAATTAAAGATAATAAAACAGTAGGAATTA
TTGGTGAAGATAAAGAAAAAGGACTGACATATGTAGCGGAGCCAATTGGTGTCATTTGTG
GTGTAACACCTACAACGAATCCTACGTCTACAACAATTTTTAAAGCGATGATTGCAATCA
AAACAGGTGCGCCGAATGATATCATTCAATGGATTGATGTGCCATCTATCGAAGCGACAA
AACAATTAATGAATCACAAAGGAATTGCGTTAGTGTTAGCAACAGGTGGCTCCGGTATGG
TTAAATCTGCATATTCAACTAGAAAACCAGCATTAGGTGTAGGACCAGGTAACGTACCTT
CTTATATTGAAAAAACTGCACACATCAAACGTGCAGTAAACGATATTATTGGTTCAAAAA
CGTTTGATAATGGTATGATTTGTGCTTCTGAACAAGTTGTAGTGATTGATAAAGAGATTT
ATAAAGACGTTACAAATGAATTCAAGGCCCATCAAGCGTACTTTGCTAAAAAAGACGAAT
TACAACGTTTAGAAAATGCAATTATGGATGAAGATAAAACAGGTATTAAGCCAGATATTG
TAGGTACATCTGCAGTCGAAATTGCTGAACTAGCTGGTATTACTGTCCCCGAAAATACAA
AACTTATCATAGCTGAAATTAATGGTGTAGGTGCAGACTATCCATTATCTCGTGAAAAAT
TATCCCCAGTATTAGCCATAGTAAAAGCCCAATCAACTAAACAAGCATTTCAAATTTGTG
AAGACACATTGCACTTTGGAGGATTAGGACACACAGCTGTTATCCATACAGAAGATGAAA
CGTTACAAAAAGACTTCGGACTTAGAATGAAAGCGTGTCGTGTACTTGTAAATACACCAT
CAGCAGTTGGAGGTATTGGAGATATGTATAATGAATTGATTCCATCATTAACATTAGGTT
GTGGTTCTCACGGTAGAAACTCTATTTCACACAATGTAAGTGCAACAGATTTATTAAATA
TTAAAACGATTGCTAAACGTCGTAATAATACACAAATATTCAAGGTCCCTTCTCAAATTT
ATTTTGAAGAAAATGCAATTATGAGCCTTACAGCGATGGAAAATATTAAAAAAGTTATGA
TTGTTTGCGATCCTGGTATGGTCGAATTGGGATATGCGAAAACTGTTGAAAAAGTATTGA
ATCAACGATCTGAACAACCGCAAATTAAAGTATTTAGTGATGTTGAACCAAACCCATCAA
CGAATACTGTCTATAAAGGATTAGAAATGATGGTAGATTACCAACCAGATACAATTATTG
CACTTGGTGGTGGTTCTGCAATGGATGCTGCCAAAGCAATGTGGATGTTCTTTGAGCACC
CAGAAACATCATTCTTTGGTGCAAAGCAAAAATTCTTAGACATTGGTAAACGTACTTATA
AAATTGGCATGCCTGAAAATGCAACATTTATTTGTATACCAACGACTTCGGGTACAGGTT
CTGAAGTGACACCATTTGCTGTTATTACTGATAGTGAAACGAATGTAAAATATCCATTGG
CAGATTTTGCATTAACACCTGATGTAGCAATTATTGATCCTCAGTTTGTTATGAGTGTTC
CGAAAAGCGTCACAGCAGATACTGGTATGGATGTTTTAACACATGCAATGGAGTCATATG
TGTCAGTTATGGCATCGGATTATACTAGAAGATTGAGTTTACAAGCGATTAAGCTAACGT
TCGAATATTTAAAATCATCTGTTGAACAAGGTGATAAAGTTTCAAGAGGAAAATGCATAA
TGCGTCAACATTAGCGGGAATGGCATTTGCCAATGCATTCTTAGGTATCGCGCACTCAAT
TGCACATAAAGTTGGTGGCGAATATGGTATACCACATGGTAGAACAAATGCGATATTGCT
TCCACATATTATTCGTTATAATGCTAAAGACCCACAAAAACATGCGTTATTCCCTAAATA
TGAATTCTTTAGAGCAGACACAGATTATGCAGATATAGCGAAATTCTTAGGATTAAAAGG
AAATACGACAGAAGCACTTGTAGAATCATTGGCCAAAGCTGTTTATGAATTAGGTCAATC
AGTTGGTATTGAAATGAACTTGAAAGCACAAGGTGTTTCTGAAGAAAAATTAAATAGCAC
TATTGATAGAATGGCAGAGCTAGCATTTGAAGATCAATGTACAACTGCAAACCCTAAAGA
GGCGCTCATTAGTGAAATTAAAGGTATCATTCAAACGGCTTATGATTATGAAGAATAGTT
TTTCAAGATTGTGCCAAGAATGATAGAGCATACACCTCTGAAATTAAAAGTTTAATCATA
TATCAAACGAAATTATAAGTCGGTAATCATAATAGGTTATCGGCGTTTTATTTTTTATCA
TCAAAATATTTATCAAAATAATCATAAAAAGTTAAAATTTTTAGATAAAGAAATTCTTGA
TATTGGGATTATTTTCACAAAGTCTCACACTTTTAGAGTATAATTATTTTTAATTAAATA
TAAATTTATAAGGAAGAATAATGAGGAATAACAATAATTAATTGTTTGAACTGATTGTAA
TATGTCAATAATATATATAATACCAAGTTTAATGAAATTTTTTAAGGGAGGTAAATAATG
TATAGTGCATTAGAATTAACAAAAATTAAAGAAGTACTGCAGAAAAATTTAAAGATATTA
ATTATCTTGCCACTATTATTTTTAATTATTAGCGCGATTGTTACGTTTTTTGTCTTATCA
CCTAAATATCAAGCTAATACACAAATTTTAGTGAATCAAACTAAAGGGGACAATCCTCAG
TTTATGGCACAAGAAGTTCAAAGTAATATTCAGCTTGTAAATACGTATAAAGAAATTGTC
AAAAGTCCTAGGATTTTAGATGAGGTGTCGAAAGACTTAAATCATAAATACTCACCTTCT
AAATTATCGAACATGTTAACCATTACTAACCAAGAAAATACACAAATTATTAACATCCAA
GTTAAAAGCGGTAATAAACAGGATTCTGAAAAAATTGCGAATAGTTTCGCTAAAGTAACA
AGTAAACAAATTCCAAAGATTATGAGTGTAGATAACGTATCAATTTTATCTAAAGCAGAT
GGTACTGCAGTGAAAGTTGCGCCAAAAACTATTATGAATCTAATTGGTGCCTTCTTCTTA
GGATTAGTTATCGCATTGATATATGTATTCTTCAAAGTTATTTTCGACAAACGAATTAAG
GATGAGGAAGACGCAGAGAAAGAATTAGGATTACCTGTATTAGGTTCAATTCAAAAATTT
AATTAAGGATGGTTGCTACTTATGTCAAAAAAGGAAAATACGACAACAACACTGTTTGTG
TATGAAAAACCGAAATCTACAATTAGTGAAAAGTTTCGTGGTATACGTTCAAACATCATG
TTTTCAAAAGCAAATGGTGAAGTAAAGCGCTTGTTGGTTACTTCTGAAAAACCAGGTGCA
GGTAAAAGTACAGTAGTATCAAATGTAGCGATTACGTATGCACAAGCAGATTATAAAACA
TTAGTTATCGATGGTGATATGCGTAAGCCAACTCAAAACTATATTTTTAATGAACAAAAT
AATAATGGATTATCAAGTTTAATTATTGGTAGAACTTCAATGTCAGAAGCAATTACATCG
ACAGAAATTGACAATTTAGATTTGTTAACAGCTGGTCCCGTACCTCCTAATCCATCAGAA
CTAATAGCTTCTGAAAGGTTTAAAGAATTAGTTGATCTTTTAAATGAACGTTATGACATT
ATTATCGTTGATACACCACCAGTTAATACTGTAACTGATGCACAACTATATGCACGTGCC
ATTATAGATAGCTTGTTAGTTATTGATAGTGAAAAAAATGATAAAAATGAAGTTAAAAAA
GCAAAAGCACTCATGGAAAAGGCAGGCAGTAACATTTTAGGTGTCATTTTAAACAAAACC
AAGGTAGATAAATCTTCTAGTTATTATCACTATTATGGAGATGAATAAATATGATTGATA
TTCATAATCATATATTGCCTGACATCGATGACGGACCTAAAAATGAAGCTGACATGCTAG
AGCTTTTAAAGCAAGCAACAACTCAAGGTATTACAGAAATAATCGTAACACCACATCACT
TACACCCACGATATAATACTCCAATAGAAAAAGTGAAATCATGTTTAAACCATATTCAAA
ACTTAGCTGAAGTTCAAAAACTAAACTTAAAGTTTTATTATGGTCAGGAAATAAGAATTA
CTGATCAAATCCTTAAAGACATTGATTATAAAAATATTACTGGTATTAATGATTCACGCT
ATTTACTTATAGAATTCCCATCAAATGAAGTTGCACATTATACTAATCAATTATTTTTCG
AGTTACAAAGTAAAGGATTTATACCTATCATTGCACACCCAGAGCGTAATAAGGCAATCA
CCCAAGACCTTGATATACTTTACGATTTAATTAATAAAGGTGCATTAAGCCAAATTACAA
CATCATCTCTTATGGGGATTTCAGGTAAAAAAATTAGAAAATTGGCAATACAAATGATTG
AAAATAATCTGACCCATTTCATAGGATCAGATGCGCATAACACAGAAATAAGACCATTCT
TAATGAATGATTTATTTAAAGATAAAAAATTACGTCAATATCATGATGATATGAACGGAT
TTATCAGTAATGCGAAGTTAGTTGTTAATAATAAAAAAATTCCTAAACGAATGCCACAAC
AAGATTATAAACAGAAAAGATGGTTTGGGTTATAAACAGCAAATGAGGGGTTTTATGGCA
CATTTATCTGTGAAATTGCGGCTTTTAATATTAGCATTAATCGATTCGCTGATAGTGACA
GTTTCAGTGTTTGTGAGTTACTACATTTTAGAACCGTATTTCAAAACATACTCTGTCAAA
TTACTAATATTGGCAGCTGTTTCACTATTCATATCACATCATATTTCAGCATTTATTTTT
AATATGTACCATCGGGCATGGGAATATGCTAGTGTGAGTGAATTAATTTTAATTGTTAAA
GCTGTTACGACATCTATCGTTATAACTATGATTGTCGTGACAATTGTAACAGGTAACAGA
CCTTTTTTTAGGCTGTATTTAATTACTTGGATGATGCACTTGATTTTAATAGGTGGTTCG
CGGCTCTTTTGGCGAATTTACCGAAAATATCTTGGAGGTAAATCATTTAATAAAAAACCT
ACTCTAGTTGTTGGTGCAGGTCAAGCAGGATCAATGCTGATTAGACAAATGTTGAAAAGT
GATGAGATGAAACTTGAACCAGTATTAGCAGTTGATGATGATGAACATAAACGTAATATT
ACCATTACAGAAGGTGTTAAAGTTCAAGGAAAGATAGCAGATATACCAGAGTTGGTGAGG
AAATATAAGATTAAAAAAATAATAATCGCCATTCCGACAATTGAACAAGAGCGTTTGAAA
GAGATTAACAATATTTGTCATTTAGACGGTGTTGAGTTGTTGAAAATGCCTAACATTGAA
GACGTCATGACTGGAGAATTAGAAGTAAATCAATTAAAAAAATTTGAAGTAGAAGATTTG
TTAGGTAGAGACCCAGTTGAATTAGATATGGACATGATATCAAAAGAATTAACGAATAAA
ACTATTTTAGTGACTGGTGCAGGTGGTTCGATTGGATCTGAAATATGCAGGCAAGTATGT
AATTTTTATCCGGAACGAATTATTTTGCTTGGACATGGTGAAAACAGTATTTATTTAATT
AATAGGGAATTACGTAATCGTTTTGGGAAACACTTCGATATTGTGCCTGTTATTGCAGAT
GTTCAGAATAGAGCTCGCATGTTTGAAGTCATGGATCAATATAAACCGTATGCAGTTTAT
CACGCAGCTGCACATAAACATGTACCGTTAATGGAATATAATCCTGAAGAAGCAGTTCGT
AATAATATTTTAGGGACAAAAAATACTGCAGAAGCAGCGAAACATGCAGGAGTAAAGAAA
TTCGTGATGATTTCCACCGACAAAGCAGTTAACCCGCCTAATGTTATGGGGGCTTCAAAG
CGTATTGCAGAAATGATTATTCAAAGCTTAAACGATGAAACGCATCGAACAGATTTTGTT
GCAGTAAGATTTGGTAATGTACTTGGTTCGAGAGGGTCCGTGATTCCGCTTTTTAAAAGT
CAAATTGAAACGGGTGGCCCAGTTACAGTAACGCATCCTGAGATGACAAGATATTTTATG
ACGATACCCGAAGCTTCTAGATTAGTTTTACAAGCAGGTGCACTTGCAGAAGGTGGAGAG
GTATTTGTATTAGACATGGGAGAACCAGTCAAAATTGTAGATTTAGCCCGTAACCTAATT
AAGCTAAGTGGTAAAAAAGAAGAAGATATTCGTATCACATATACAGGTATTAGACCTGGT
GAAAAAATGTTTGAAGAGTTAATGAACAAAGATGAAGTACACCCTGAACAAGTATATGAA
AAAATTTATCGCGGCAAAGTAAAACATATGACAAGTAATCAAGTTGAAGCGATTATTCAA
GATATTGTAAATGATTTTAGTAAAGAAAAAATTATTAACTATGCCAATGGCAAAAAGGGG
AATAATGATGTTTGATGACAAAATTTTATTAATAACTGGTGGCACAGGATCATTCGGTAA
TGCTGTTATGAAACGCTTTTTAGATTCTAACATCAAAGAAATTAGAATTTTCTCGCGTGA
TGAGAAAAAACAGGATGATATTCGAAAGAAATATAACAATTCTAAATTGAAGTTTTACAT
TGGAGATGTGCGTGATAGGCATAGTGTAGATACAGCTATGCGGGATGTTGATTATGTATT
CCATGCAGCTGCATTAAAGCAAGTACCATCGTGTGAATTTTTCCCAGTTGAAGCGGTAAA
GACCAACATTATTGGTACTGAAAATGTATTACAAAGTGCTATTCATCATAATGTTAGAAA
GGTCATTTGTTTATCTACTGATAAAGCGGCATATCCAATTAATGCGATGGGTATCTCAAA
AGCGATGATGGAAAAAGTGTTCGTGGCAAAATCGCGAAATGTACGAAGTGAACAAACGCT
AATTTGTGGCACGAGGTATGGCAACGTGATGGCTTCAAGAGGATCCGTAATTCCATTATT
TATAGACAAAATTAAGGCAGGGGAACCTTTGACGATTACTGATCCAGAAATGACTCGTTT
CTTAATGAGTTTAGAGGATGCAGTAGAGCTCGTTGTTCATGCATTTAAACATGCAGAGAC
AGGCGATATTATGGTTCAGAAAGCACCTAGTTCCACTGTAGGTGACCTTGCAACAGCCTT
ATTAGAATTGTTTGACGTGGATAATGATATTGAGATTATTGGTACTCGTCACGGAGAAAA
GAAGGCAGAAACCTTATTGACACGAGAAGAGTACGCGCACTGTGAAGACATGGGTGATTA
TTTTAGAGTGCCGGCAGACTCCAGAGATTTAAACTATAGTAATTACGTTGAAACGGGTAA
CGAAAAGATTACTAAAGCTTATGAATATAACTCCGATAACACACATATTTTAACGGTGGA
GGAAATAAAAGAAAAACTACTAACGCTAGAATATGTAAGAAATGAATTGAATAATTATAA
AGATTCAATGAGATAGGAGAGATTGATGTTGAACATTGTAATTACAGGCGCAAATGGCTT
TGTAGGGAAAAATTTAAAAGCAGATTTATCATCAACGACAGATCATCACATTTATGAAAT
ACATCGACAAACAGATGAAGTGGATTTGGAGAAGGCTTTATTAAAAGCAGATTTTGTTGT
TCATTTAGCGGGCGTTAATAGACCTGAACATGATAAAGAATTCAGTTTAGGAAATGTAAG
TTACTTAGATCATGTACTTGAAATATTAACGAGAAATACAAAAAAGCCAACGATATTGTT
ATCGTCATCAATACAAGCAACTCAAGATAATCCTTATGGAGAAAGTAAGTTGCAAGGGGA
GCAGCTATTAAGTCAATATGCTGAGGAGTATGGTAATAAAGTTTACATTTATCGATGGCC
AAATCTTTTTGGTAAGTGGTGTAAGCCAAATTACAACTCAGTTATTGCAACTTTTTGCTA
CAAAATAGCACGAGACGAAGAAATACAAGTCAATGATCGTAATGTTGAACTGATGCTAAA
TTATGTGGATGATATTGTTGCTGAAATTAAACGTGCAATTGACGGGGAACCAACGATTGA
AAATGGTGTGCCTACAGTTCCGAATGTTTTTAAAGTGACGTTGGGCGAAATTGTAGATCT
ATTATATAAATTTAAACAGTCACGCGTTGATCGTACATTGCCTAAATTAGATAGTTTGTT
TGAAAAAGATTTATATAGTACGTATTTAAGTTATTTGCCGACAACGGATTTTAGTTATCC
ACTTGTTATGAATGTAGATGACAGAGGTTCATTTACAGAATTTATAAAAACACCGGATCG
GGGTCAAGTTTCAGTAAATATATCTAAACCTGGCATTACGAAAGGGAACCATTGGCATCA
TACTAAAAATGAAAAATTTTTAGTTGTATCAGGTAGAGGTGTGATTCGTTTCAGACACGT
TAATGAAGATGAAGTTATTGAATATTATGTATCTGGAGACAAACTAGAAGTTGTAGATAT
ACCTGTAGGATACACGCATAATATTGAAAATTTAGGTGATACAGATATGGTAACTATTAT
GTGGGTGAATGAGATGTTTGACCCAACTCAACCAGACACGTATTTCTTGGAGGTATAGTA
CATGGAAAAGTTAAAGTTAATGACAATAGTTGGCACGAGACCTGAAATTATTCGCTTATC
AGCGACGATAAAAGCATGTGATAAATATTTCAATCAAATACTAGTGCACACAGGACAAAA
CTATGATTATACGTTAAATCAAATTTTCTTTGATGATTTGGAATTAAGACAGCCGGACCA
CTATTTAGAAGCAGTTGGTAGTAACCTTGGAGAAACGATGGGGAATATTATTGCGAAGTC
ATATGACGTTTTATTACGTGAACAACCAGATGCACTTTTAATACTTGGTGATACAAATAG
TTGTTTAGCGGCAGTATCTGCTAAACGTTTAAAAATACCTGTATTTCATATGGAAGCGGG
TAATAGATGCTTTGATCAAAATGTACCAGAAGAAATTAATCGTAAAATTGTTGATCATGT
CAGTGATGTCAATTTACCATACACGGAGCATAGCAGGCGTTATTTATTAGATGAAGGGTT
CAATAAAGCAAATATATTTGTTACAGGTTCACCGATGACCGAAGTGATAGAAGCACATCA
AGATAAAATCAACCAAAGTGGTGTGTTAAATGAGCTTGGCTTAGAACCACAACAATATAT
TTTAGTGTCAGCACATAGAGAAGAAAATATTGATAATGAAGACAATTTTAATTCATTAAT
GAATGCGATTAATGATATTGCTAAAAAATATCAGTTGCCAGTTATATATTCAACACATCC
GAGAAGCTGGAAAAAAATTGAAGACAGCCAATTTGAATTTGATCCATTAGTTAGGCAGTT
AAAACCATTTGGATTCTTTGATTATAACGCATTACAAAAAGATGCATTCGTTGTGTTATC
AGATAGTGGTACCTTATCAGAGGAGTCTTCAATATTGAAGTTTCCAGGTGTTCTTATTCG
TACTTCAACAGAAAGACCAGAAGTATTAGATAAAGGTACAGTAATTGTTGGTGGTATCAC
CTATAACAACCTTATTCAATCTGTTGAACTAGCAAGAGAGATGCAAAATAATAATGAACC
GATGATTGATGCAATAGATTACAAAGACACAAATGTTTCAACAAAAGTAGTCAAAATCAT
TCAAAGCTACAAGGACATTATTAATCGAAATACTTGGAGGAAATGATGATGAAGATAGCG
ATTCTTGGCGCTACAAATATTAAGCACATGTCATTGTTATCGCATTACTTAAACCATATT
GATTTGGACAGCAATGACGTGGACATTATATATACTGACAAATATGATATCAACGAACAT
ATCCAAGGCATTAATAATTACTATAAATACAAAGTAAATATTAAAGACAATTGGTCATTT
TTCAGAAAAGCTAGAACGTATTATCAATTTAAGCCCTATGCAAAAAAAATTCTGAAACAA
AATAAGTATGATTTTATTATTGTTTGGGGAAGTTATACGGGACATTTGTTTAAAGGGTTT
TTAAAAAAGAACTATAAAAACAAATTTATATTAAATATAAGGGATTGCTTTTATGAAAGA
AATAAACTTATTAAGCATAGAATGAAAAAAATTGTTAATGCCAGTAGACTTACAACGTTA
TCTTCAGAGGGGTTTCTATCTTTTTTACCGAAATCTGATAAGTATAGAATTATTTATAGT
TATAACTTGAGTATTATAGAAGAAAGTTATGTAAACAAAAGTTATAAATCAATACTCCCT
ATTAATATAGGGTTTATAGGAAATGTTAGATTTAATGAAATAAATCAAAAATTGATGAAA
GAACTTGCTAATGATCCAAGGTTCCATTTGCAATATTTTGGAACGGGATCGAAACATTTA
GAAGCATTTGCTCAAAAAAATCATATTAATAACGTTACCTTTTCAGGTGGTTTTGATTTG
AAAGATACACCTAAATTCTTAAATAAAATTGACATTTTGAATAATTTATTTGGTAATCAA
AATATTGCCTTAGATACAGCTTTATCAATAAGAATGTACTATGCTTTGTTTTTAAATAAA
CCTATTATTACAACTGAGGGTACATTCACTGCTACGGAAGCGAATAAATTTGGATTGGGA
TTTAGTGTTAGTCCAGGAAATTTAAAAGGTATAGGTGATGTATTGATGAATTGGTATAAC
AATTTGGATGTAAATGACATTGAAAATAAAAGAGAAACTTATAGAAATAATGTAATAGAA
AATAATAAAAAGTTTTATAAGGAAATAGGTAGGATATTCAATGAATAAATTCTACAATGT
CACATCATATATCATTGCTATTTTAATATTTCCATGTCTTATATTTGGAGACAAACCATT
ATTATTTCTAGCACCTATATGTTATGGAGTAGGAAAACTCCTTATAAGTTTCTCTAAAAA
TGCTAATTTCAAGTTCTCAAAAATTGTATATGATGTTTTGGGTCTTCTAAGATTAGTCAT
CATACCAGCAATGATTGCCTTATTCAATGATTCAATTATAGATAATTTGCCATTAGGACA
AACATATTTTAATGATGCAGTTTTATACATGTGTGTGGAATTTATCATAGGTTCATTATT
TATTTTGATTCTATCAAGGGCAGGGTTATTTAAACAAAAAGTAGTGACACGCAATAGTTT
TAAGCTTTCTGGATCGCCAATTTATTACATTCTATTCAGTATAGTTATTTTTGGAATATT
TTTAGTATCTCCAGGAGTAAGACAAAATATATCATTTTTAATTATTAAAACAGATGCAAT
GGGTAGAGGAACGGAGACAACAAGTAGTTTAAATGTCCTTTTTGTTATGTTATTTCAACT
GGCTTTAGCGCTTCTATTCTTAGTTATTGCGTATGCATCATATAAAAAATATAAAGACAA
TCCTAAAATTTATTATGTTATATTACCGCTAATTATTGGAGTTATTAATATTAGTTTAAT
TGTTGGTGAGAGAAGAAGTTATCAACTTTATACAATGATTGCTGTTTTAACAGTTGTTTC
ATTGTTGTTTTTTAAACATAAAAGACGTATCAATATTGTCATTATTTCGGTAGGTATTTT
TGTATTAGCATTAATGACATTATATAAGGAATTGTATGTGTTTAATTATACATCGTATAG
CGAAGCACTTAAGAGTACAAGTGTAGGTACCCTGAGAATCGTTGATACGTTACAATCATA
TTTTTATGGACCGAGTAATATTGCGGCTTCTATAGATTATTTGAATTATTATAACGGTTC
ATTTAAACAATATTTATTCGATAACACGAGAGCGATTTTTGGTATTAACTTTTTTGTAGA
TAAACAACATTTAATTACGAGCCAACTTTTTAATCAGTTGATATATGGTAGTAAGCAATT
GACCGGTCATCTTATATCGAGTGCAGGATACGGCATTATATACTTTGGACCATTATTCTT
CTATTTGAATTTGGTAGCAAATATTTTCTCTGTATTTTTAGCTGAATATATTATTCGTAA
AAGTAAATCATTAGAAGTGATATTTATTGGTACATATATTTATATGCGACTAATAACAAA
TGTTTTTAGTCATCCGACACCACTAATTACATTAATTTCTATGATTTTAGTCGTATATTG
TTTAGCTATTGTCCCAGGCATTATTATTAAAAAATTTACTCAAAAAGTAGGGATAAAATG
ATAATCAAAACATTTATGAAAACCAAACTGTTTAGATTAATGAATACACCGCTATTGCTG
TTTTATAAAAAAGAATATTTAACTGGATACTATTTTGAAAATAAAGTAGCTGGATGGTTA
TGGGCGTGGAAGGCAGTTCCGTTTAAATTGTTAGGTATTAATACGCGTATACCATTTCCA
GCTGACATAACTGTTAGAATGCATAATCCAAATAATATTGTTTTTGATAAAAATGATATT
CATATATTCCAATCACCAGGTACGTATTTTAATAATTTCTCAGCAGTAATTTTTATTGGA
AGAGGTGTCTACATAGCACCTAATGTAGGTATTATTACAGCAAATCATGACATTGAAAAT
TTAAAGTCACATGTTCCAGGAAAAGATGTCACAATAGGCAATTATAGCTGGATAGGTATG
AATTCAGTCATATTACCAGGCGTTGAGTTAGGGAATCATACTATAGTAGGTGCTGGATCA
GTTGTTACAAAAAGTTTTCCTGAAGGCAATGTTGTTATAGCCGGAAATCCAGCAAAAATC
ATTAAGAAAATCTGAGGCTAATTATGAAAATAAATAAATTTATTGGTGATTCATTTTTAA
TGATTTTAAGTAGTGGTATTGCGCAAATCATACTAATCGTTACCACTCCAATTATTACAA
GGTTATATTCACCGGCTGAATTTGGAGAGTTTACGATTTTCTCTAATATCGCAATGATTT
TAATACCTATTATTAATGCAAGATATGATTTATTAATTGTAAACGCTAAAAATGATCGTA
TTGCAAATATACTTTCTCAGATTAGCTTTTTAATATCATTAGTCATTATATTAATACTAA
TTCCAGTATTTATTGTTAGTGCATTATTGTTTCCAAACTTTATATTAGATTTTATTTTTA
TTATTATCATGTTGTTTTTGGTGAGTTTGACAAATATATTTACGAATTATTTAAATAAGG
AGCGGAAATATAAAGTATTAAGTTTGATTAATGTTTTTAGAGCTGCATCAATGTCATTAC
TCCAAATCATATTTGGTTTTTTAGCATTTGGAAGTCTAGGTTTAATCGTTGGATTTTCAT
TGTCTTATATTGCAGGCCTAACACTCGGATATAGAACCTTTAAAAAACATTTTAATATTG
TAAAAGATAAAGAAGAGGCAAAAGCGATATTTATAGAAAATAAGAATCAGTTAGTATATT
CAACACCGTCAATATTATTAAATAGTTTATCCTTTTCAGTTGTTGTGTTCTTCATAGGTA
TTTTGTATACGAATACTGAAGTAGGTATATATGGAATGGCAATTAGAGTACTAGGAATTC
CAGTCACAATTATTTCTTTAGGTTTATCAAAAATATTTATGCAACAGGCCAATGACTATT
ATATCGAGCATGGTAATTTTAGGAATTTGTTACTTAAATTTAGTTCAGCACTAATTATTG
TTTCAATCATACTTTATGTACCACTTTATTTATTCAGTGAAGAACTAGTAAACATACTGT
TAGGACATAGTTGGGTTGATGCAATCATAGTTATTAAAATCGTTATTCCGCTATTTGTAG
TAAGACTCATTGTTTCAACAGTGTCACTTTCTGTGATTGTATTACAAAAACAACAGTTAG
AACTTATTTTACAAGCATTATTTTTAGTAGGAACAACTATAACATTTATCATTTCTAAAA
TATTTAGCCTAACATTTTTAAACTTCGTTTCTATTAATACCATTGTGCTAGTAATATCAT
ACGCCATATTTTTTATAGCACTGTTTTACTTCGCTAAAAACAAAAGATTCAAAGAAACTT
AAGTTGAAATCTAAAATGACTACTAAAAGGACGATTAGATGAGCAAAAAAAATATTTTAA
TACTATGCCAGTATTTTTATCCGGAGTATGTATCTTCTGCGACGTTGCCAACGCAACTGG
CTGAGGATTTAACTGCTCAAGGTATCAATGTCGATGTCTTATGTGGTTGGCCATATGAAT
ATAGTCAAAACAATAATGTCTCTAAGACGGAAACATATCATGATATTCATATTCGACGTC
TCAAATATTCGAGATTTAATAATAAAAGCAAGGCCGGTAGAATAATTAATTTCTTTAGTT
TATTTTCAAAATTCGTGATCAATATGCCAAAAATGTTGAAGTACGACCATATTCTTGTTT
ACTCTAATCCACCTATTTTGCCATTAATACCAGATGTTTTGCATAGAGTGTTCAAGAAGA
AATATTCTTTTGTAGTGTATGATATTGCGCCTGACAATGCTATTAAGACAGGAGCTACAC
GTCCCGGTAGTATAATTGACAAATTAATGCGTTATATTAATAAAAATGTGTATCAACATG
CAGACAACGTCGTTGTACTTGGTACTGAAATGAAACATTATTTAGTAAATCAGCAAATTT
CTAAAAATCCTAACAACATCCATATTATTCCTAATTGGTACGATATGCGTCAGTTACAAG
ATGATCGTATCGATAATGACACATTTAAAGCTTATCGCGAACAATACGACAAGATTTTAT
TGTATAGCGGCAATATGGGTCAGTTACAGGATATGGAGACGCTGATTTCGTTTTTAAAAT
TAAATAAGGAACAAACGAAAACATTAACAATACTTTGTGGTCATGGTAAGAAATTTGCAG
ATGTCAAAACGGCAATAGAAGACCATCGTATTGAAAATGTTAAAATGTTTGAATTTTTAA
CAGGTACAGACTATGCTGACGTATTAAAAATTGCGGATGTATGTATTGCATCGCTGATTA
AAGAAGGTGTCGGGTTAGGAGTGCCGAGTAAAAATTATGGCTACCTTGCAGCTAAGAAGC
CGTTGGTACTCATCATGGATAAGCAATCTGATATTGTTCAACATGTTGAACAATATGATG
CGGGTATACAAATAGATAATAGCGATGCACAAGCTATTTATAATTTCATCAACACCCACT
CTAGTCAATCATTACAAGAGATGGGTGAGCGCGCACATCAACTGTTTAAAGATAAATATA
CAAGAGAAATCAATACAATGAAGTATTACAATCTGTTGAAGTGAGGAGATAATTATGAAG
CGATTATTCGATGTAGTAAGTTCAATTTACGGTTTAGTAGTATTAAGTCCGATTCTTTTA
GTTACGGCATTACTGATAAAAATTGAATCACCGGGACCAGCCATTTTCAAACAAAAAAGA
CCGACAGTTAATAATAAACTTTTTAATATTTATAAGTTCAGATCTATGAAAATAGACACG
CCAAACGTTGCAACAGATTTAATGGATTCTACTTCATATATTACAAAAACAGGTAAAGTC
ATTCGTAAGACATCTATAGATGAATTACCTCAATTATTGAATGTTTTAAAGGGTGAAATG
TCGATTGTAGGTCCGAGACCAGCACTTTATAACCAATACGAGTTAATAGAAAAGCGTACA
AAAGCGAATGTGCATACGATTAGACCAGGTGTGACGGGCTTAGCTCAAGTGATGGGGAGA
GATGATATTACAGATGATCAAAAAGTAGCCTATGATCATTATTATTTAACACATCAATCC
ATGATGCTTGATATGTATATTATTTATAAAACGGTTAAAAATATTATTACTTCAGAAGGT
GTGCATCACTAATGAGAAAAAATATTTTAATTACAGGTATGAATGGCTACATTGGAAATG
CACTGAAAAATAAGCTCACTGAACAAGGTCATCGAGTGGATCAAATTAATGTTAGGAATC
AATTATGGAAGTCGACATCGTTCAAAGACTATGATGTTTTAGTTCATACAGCAGCTTTAG
TTCACAATAATACACCAAAAGCGCGACTATCAGATTATATGCAAGTGAATATGTTGCTTA
CGAAACAATTAGCACAAAAGGCAAAAGATGAAGGCATCAAGCAATTTATATTTATGAGTA
CGATGGCTGTCTATGGTAAAGAGGGGAATGTTGGGAAAATAGATGAAATCGGCACACAAA
CACCTATAAGACCAACGACGAATTACGGTATTTCCAAAATGTTTGCTGAACAAGCATTGC
AAGAGATGGTGAGTGATACATTTAACATTGCAATTGTGAGACCACCTATGATTTATGGAC
CACATTGCCCAGGAAATTTCCAACGCTTAAAGAAATTATCGCAATTATTACCGATCATTC
CTAATATTAAAAATCAGCGTAGTGCTTTATATATTAAACACCTGACAGCGTTTATTGATC
AATTAATATCACTAGAAGTGACCGGGGTATATCACCCGCAAGACAGTTTTTATTTTGATA
CATCAGCGGTAATGCATGAAATTCGTCACCAATCACATCGTAAAACTATTATGGTAACTA
TGCCATCAATGTTAAATAGATATTTTAATAAGTTGTCGGTCTTTAGAAAACTATTCGGCA
ATTTAACCTACAGTAACACGTTATATGAAAACAATAATGCACTAGAAGTTATCCCTGGAA
AAATGTCACTTGTTATTGCGGACATCATGGATGAAACGACAACCAAAGGTAAGGCATAAG
TCATCTATTAAATGAAATAAACATACAAATAGTTTTTATTTGGAGGTTATAGTATGAAAT
TAGCAGTAGTTGGCTTGGGTTATATCGGTTTACCAACATCAATTATGTTTGCAAAGCATG
GCGTCGATGTGCTTGGTGTTGATATAAATCAAAAAACAATAGATAAGTTACAAAGCGGTC
AAATTAGTATTGAAGAACCAGGGTTGCAAGAAGTATATGAAGATGTACTTACATCAGGTA
AATTAAAAGTATCCACAACACCTGAAGCATCTGATGTATTTATCATTGCAGTACCGACAC
CGAATAATAATGACCAATATAAATCATGTGATATTTCTCTTGTAATGGCTGCACTCGACA
GTATATTACCATTTTTAGAAAAAGGAAATACTATTATTGTTGAATCGACAATTGCCCCTA
AAACAATGGATGATTTTGTAAAACCAGTTATTGAAAATTTAGGATTCATAATAGGTGAGG
ATATTTATTTAGTCCATTGTCCAGAACGCGTATTGCCAGGAAAAATTTTAGAAGAATTGG
TTCATAATAATCGTATTATTGGTGGCGTGACTAAAGCTTGTATTGAAGCGGGTAAACGTG
TTTATTGCACCTTCGTTCAGGGTGAAATGATTGAAACAGATGCACGTACTGCTGAAATGA
GTAAGCTAATGGAAAACACATATAGAGACGTGAACATTGCTTTAGCTAATGAGTTAACAA
AAATTTGCAATAACTTAAATATTAATGTGTTGGATGTTATTGAAATGGCTAATAAACATC
CACGTGTTAATATCCATCAACCTGGTCCAGGTGTAGGTGGTCATTGTTTGGCAGTAGATC
CTTACTTTATAATTGCTAAAGACCCTGAAAATGCAGCGCTCATCCAAACTGGGCGTGAAA
TTAATAATTCAATGCCGGCCTATGTGGTTGATAAAGCGAAAGAAATGCTTAAAGTACTTA
ACGGTAATAAAGTTGCAGTCTTTGGTTTAACATATAAAGGAGATGTAGACGATATTAGAG
AATCTCCAGCATTTGATATTTATCAATTGTTATTGCAAGAGAACGATATCAAAGTGAGTG
CGTATGATCCACATGTTGAATTAGATTTCGTTGAACATGAAATGGCACGTGCTGTTTCAG
ATGCATCGTTAGTTTTAATTTTAAGTGATCATTCAGAATTTAAACATTTAACAGATAATG
ATTTTGAAGGAATGAAACATAAAATAATTTTTGATACTAAGGATGTTGTTAAATCTTCAT
TTAAAGATGTATCATATTATAATTATGGAAATATATTTGATTTTATGGACAAACACATTT
TATAAAATAAAGGCTCGAATCATTAAAAGCGATCAGTTGCCACGTGTTTGAATCTCAGAG
AGGATAATGATATGAAGAAAATTATGGTTATTTTCGGAACTCGACCCGAAGCAATTAAAA
TGGCACCTTTAGTAAAAGAAATTGATCATAATGCGCAACTTGAAGCGAATATTGTGATTA
CAGCACAACACCGAGATATGTTGGATAGCGTACTAAATATATTTGATATTCAAGCTGATC
ATGATTTAAACATTATGAAAGATCAACAGACATTAGCGAGTCTTACTGCGAATACGCTCG
CTAAGCTCGACGATATCATTAACGTAGAAAAGCCAGATATGGTTTTAGTTCATGGTGATA
CAACTACGACATTTGTAGGTAGTTTGGCGGCATTTTACCATCAAATTCCTGTTGGACATG
TTGAAGCGGGACTACGCACACATCAGAAATATTCACCGTTTCCTGAAGAATTAAATCGTG
TCATGGTAAGTAATATTGCAGAATTGAATTTTGCGCCAACAGTGATTGCTGCTGAAAATT
TACTTTTTGAAAATAAAGACAAAAACAGTATCTTTATTACTGGAAATACAGTTATTGACG
CATTGTCAACAACAGTACGTGATGATTTCGTTTCGAAAATTATTAATAAACATAAGGGTA
AGAAAGTTATTTTATTAACAGCCCATCGTCGTGAAAATATTGGAGAACCGATGCATCGTA
TTTTTAAAGCAGTGAGAGATTTGGCAGATGCATATGAAGATGTGGTCTTTATTTATCCAA
TGCATCGAAATCCAAAGGTTAGAGCAATTGCTGAGCAATATTTGTCAAATAGAAATCGTA
TTGAATTGATTGAACCGTTAGATGCGATTGAGTTCCATAATTTTACCAACCAATCATATC
TCGTGTTGACAGATTCGGGTGGTATTCAAGAAGAAGCTCCGACGTTTGGAAAGCCTGTGT
TGGTGCTAAGGGATTACACTGAACGCCCAGAAGGTGTTGAAGCAGGGACCTCAAAGGTGA
TTGCTACTGATTATGACAATATTGTTCAAAATGTAAAGCAACTCATAGAAGATGATGAAG
CATATCGACATATGAGCCAAGCGAACAATCCATATGGTGATGGGCAAGCATCACGACGTA
TTTGTGAAGCTATCGAATATTATTTTGGGTTACGTTCGGACAAGCCTGATGAATTCATAC
CATTAAAAAATAAATAATTAAAACATCCCCTAATCATGAAGAGGTTGAGACATAAAGTTT
TTGTGCTCTGGGAAACCGATTAACGGCGTCCCAAAAACAGGATTTTCGGCAGAAGCTCTC
ACGATTCGACAAAATTTGAAAAACAATTTTGCTCATCGTTCGGTTCTGCTCAAATCTTAA
ACGCTTTTGTCCCGATCTCAGTGACAAGGGGATATTTTTGTATAATTATTTTTGATAGTG
ATAGCCGATATCATAAGTGAAAACTTTATTTGATAAAATTGGGCTTTTTTCTGCATCATG
ATCACTTTTTAAACGGACATTTTTATGAGCCTCTTTAAACACATCTGAATTTAACCAATT
GTTAAAACTCTCTTCAGATTCCCAAATAGTCAAGATTTTAACTTCATCTGTGTCTTCAGT
ATTTAATGTTTTAGTGACAAACATTTGCTGGAATCCTTCAATTGTTTCGATACCTTGTCT
ATTGTAAAAGCGTGCAATCGTTTCTTCAGCACTACCTTTTTCTAACTGTAATCTATTTTC
TGCCATAAACATAGATAATCACTCCTCTATTTTATTATTTGATTGTGGTAATGTTTTTAC
AAATGTGAACAGAACGACTGTTTGAATGACAACCATAATGATTAGTCCTATGTGTACTGC
CAAAACATCCACCATATAAATTGAAAAACCAATCACAATGTATAAGCTAATTAAAATTTT
TATTTTCTGCGGTAACGTATAACCGCGGTGAAAGTAAAAGTTTTCAACATATTCTTTATA
AATTTTTTGGTTAATAAGCCAATTGTAAAAACGATCCGAACTTCGTGCAAAACAAAAAAC
TGCTACGAGTAAGAAAGGTGTCGTTGGCAATAATGGTAAAACAGCACCAGCAATACCAAG
TGCAGTAAATATTAGGCCAATGACGATTAATATAAGTCGCATTGTAAAAACTCCATTCTA
ATACTAATGCGCATGTTATATCGTTATATCAATATAAATCATGCTAGATGTAATATGTAT
GACAAGCGCAATGCGTAAGTAAATCGAAATCTTGGATTGTTTTTATCTTATTCATGCATT
TTAAGTGCGACTTTCATAACAATTCAGTTAAATAATGAGAATCTTTCTCAAGTAGTATAG
TTATATTATGAGTTTTATTTTTGAAAAGTGCAATATATTTTCGATAATATAGTCACTTTT
TGTGGCAAAATAAGACGAAATTTTTAAAAGATGAAGTATCCGTGAGCTGATTATTTCATA
AAATGTAAACGCTTACTATATAATGTGAATCATATCGTTTAAAATCATTATTATATATGA
TGCTGAATGATTTATTTTATAGCCTATAAACAAAGGAGAGATAACATGGCAGTAAACGTT
CGAGATTATATAGCAGAGAATTATGGTTTATTTATCAATGGGGAATTTGTTAAAGGTAGC
AGTGACGAAACAATCGAAGTGACTAATCCAGCAACTGGTGAAACTCTATCACATATTACG
AGAGCAAAAGATAAAGATGTTGATGCTGCAGTCAAAGTAGCGCAAGAGGCATTTGAATCA
TGGTCATTGACATCAAAAACAGAACGAGCGCAGATGTTACGTGACATTGGTGATAAATTA
ATGGCGCAAAAAGATAAAATTGCAATGATTGAAACATTAAATAATGGTAAACCGATTCGT
GAGACAACAGCAATTGATATTCCATTTGCTGCAAGACATTTCCATTATTTCGCAAGTGTT
ATTGAAACAGAAGAAGGTACAGTGAATGATATCGATAAAGACACAATGAGTATCGTACGA
CATGAGCCGATTGGAGTTGTAGGTGCAGTTGTTGCTTGGAACTTCCCAATGTTATTAGCT
GCATGGAAGATTGCACCTGCTATTGCTGCAGGTAATACGATTGTGATACAACCTTCATCT
TCGACACCATTAAGTTTATTGGAAGTTGCAAAAATCTTCCAAGAAGTATTACCAAAAGGT
GTTGTTAATATACTAACTGGTAAAGGATCAGAGTCAGGTAATGCGATATTTAATCATGAA
GGTGTGGATAAATTATCATTTACTGGTTCAACAGATGTGGGATATCAAGTTGCAGAAGCT
GCAGCGAAACATTTGGTTCCTGCTACATTAGAACTTGGAGGTAAGAGTGCCAATATTATT
TTAGATGATGCTAATTTAGACTTAGCAGTTGAAGGTATTCAATTAGGTATTTTATTCAAC
CAAGGTGAAGTATGTAGTGCAGGCTCTCGATTATTAGTTCATGAAAAAATTTATGATCAA
TTGGTGCCACGTTTACAAGAGGCATTTTCGAATATTAAAGTCGGTGATCCACAAGATGAA
TCTACACAAATGGGTAGTCAAACTGGTAAGGATCAATTAGATAAAATTCAATCATATATT
GATGCAGCTAAAGAATCAGATGCACAAATATTAGCAGGAGGTCATCGTCTAACAGAAAAT
GGATTAGATAAAGGTTTCTTCTTTGAACCAACGTTAATTGCTTTGCCAGATAACCATCAC
AAGTTAGCTCAAGAAGAGATATTTGGACCAGTGTTAACAGTCATTAAAGTAAAAGATGAT
CAAGAGGCAATAGAAATCGCTAATGACTCAGAGTATGGTTTGGCTGGTGGCGTATTCTCT
CAAAATATTACACGTGCATTAAATATTGCGAAGGCCGTACGTACAGGACGTATTTGGATT
AACACTTATAACCAAGTACCAGAAGGCGCACCATTTGGTGGTTATAAAAAATCAGGCATT
GGTCGAGAAACATATAAAGGTGCGTTAAGCAATTATCAACAAGTTAAAAATATTTATATT
GATACAAGTAACGCTTTAAAAGGTTTGTACTAGAGTAAATATAGTTTTTGAGGCGTGTTC
ATAGGTCAGTCTAGCGGTAGGTCTTAATACTTACCGAGGCGATTAAGATTTTAAGTAGAA
TGTCAGAATACATTGGAATACGTGTAATGATGTTATTATATAATGACAAAAATAACAGTA
GTAGGATGGTTTTTAATTACAAATCATCTTACTGCTGTTTTTAATTGTATTGCTTTTTTG
CATTACGTTTATTTGATTGAAGATGGGTTATAGTTTTTGTCATTTTTATGTAAATAACAT
AATACTCTCAGCATTTTTACATATATTCTATATGATAGGGATAAAGGAACGAGACATTAA
GTGGTAAAAGATTTTGTGAAAATAATATTACATCACGATATAAAGGGTAAATATTAATGA
ACTATCATGTCGTAAAATAGCTATTTTATAAAACATGTTTATTCACGAGAATGCTATTCT
TTAAAAAAGTATAAATATTTACATTTGAAATTAATTTTATTGAATATGGTGCTTTATTTA
GGAGTGGAAAATTAGATGAATAAAAGGGAGAAAATTGCATTAAACAGATACAAATATTTC
CATCATGTTGATCATCAAAAAATTCAACAAAGTTCTAAATAAACATTATGGGCATCACTT
ATTATTACACTATTATTTACAGTGATTGAATTTGTTGGAGGATTAGTGTCAAATTCATTG
GCATTACTTTCTGATTCATTTCATATGTTAAGTGATGTATTAGCGCTAGGTTTATCGATG
CTAGCAATTTATTTTGCAAGTAAGAAACCGACTGCACGCTATACATTTGGATTTTTGAGA
TTTGAGATATTAGCAGCAATTTTAAATGGTTTAGCATTGATTGTAATATCAATTTGGATT
TTATATGAGGCGATTGTGCGCATTATTTATCCACAACAAATCGAAAGTGGCATTATGTTT
ATCATAGCTAGTATTGGTCTGTTGGTTAATGTTATTTTGACTATAATTCTAGTAAGGTCT
TTAAAACAAGAAGACAATATTAATATTCAAAGTGCACTATGGCATTTTATGGGAGACTTG
TTGAACTCTATTGGTGTCATCGTAGCAGTAGTATTGATTCATTTTACTGGTTGGCGCATC
ATTGACCCAATCATTAGTATTGTGATTTCAATCATCATTTTGCGTGGTGGTTTTAAAATT
ACGCGCAATGCTTGGCTGATTCTAATGTAAAGTGTACCTAAACATTTAAATACTGATGAA
ATCATTGAAGATATAATTAGTATCGATGGTATTTTAGATGTACACGAGTTTCATTTGTGG
AGTATTACCACAGAACATTATTCATTAAGCGCGCATGTTTTGTTTATGTTTATGTTGCGT
CACCTAAATCATTTTCATCAATCTCTTTAATGTCATCCACTTCTAAAATGACGTCTTTAG
GTTTCAGAATATGAATATGTTTTTCGTCATCTGTATGTAAAATACGTTCTATGATGTATC
GTTGACCGGCCATTGTTTCCACAGCAATCTTTCTATTTCTTGCTAAACTTGCTACGACAG
ATTCCTTATCCATAATGATAGCCTCCTATATATATGTTTATTTAGTTATACCCTAACATT
ATTTTTATACTCTTTGGAATTATGCTCCTTGAAAATTTATCTAAATATTTTAAAAAATAG
CTTAATATCCTCGTAATATGATAGGAATTATAGTAATATTTTTTCAACCATTGTTATAGG
AGGTCTTATTAATGACATTATTTTTACTGGAAGCAAATCATCTTGATTTTGCATCATCGA
AAGAAGAACTGGAAGCAAAGGCAGCATCGTTATCTACGAAAGCAATACCAACTTTAATTG
AAGTACAAGCTACTGAAAATTTAACTCATGGATATTTTATTGTAGAAGCAAATGATGAAT
CAGAAGCTAAACAATTTTTAACAGATGCAGGTATCAGTATCCAATTAGTGAAAGAAGTAC
GTTTAGTTGGAAAGGATTTAGACGAAGTTAAAAATGGAGATGCACATGTCGATTACCTTG
TAACTTGGAATATTCCTGAAGGCATTACTATGGATCAATATTTAGCGCGTAAAAAGAAAA
ATTCTGTTCATTATGAAGAAGTACCAGAAGTAGAATTTAAACGTACATATGTATGTGAAG
ATATGTCTAAATGTATTTGTTTATATAATGCACCTGATGAAGAAGCGGTGCGTCGTGCGC
GTAAAGCAGTAGATACACCAATCGATGGCATCGAAAAACTTTAATAAGACTACAAGTTGA
TGTTTGTCATCAAATTTGAGTATTTAGTACCGATGAACGTGAGTTGTTTCAATGATAGGT
ATCATTAACGGAATACAACATTTGTTTATAGAGGTATTGAAGCAAATATTTTTTCTAATC
TAGTATAGGGCTGCTATTGTTCTAAAGATAATTTATAAAAGTGGTATGGAATAAGTAGTA
ACGAACACGATATCAATAATCATCTTTAGTTATAACAATTTACGATATAAGGGCTGTGTT
AAGCATAGCCCTTTAGATATACAATTAATTCTTATTAAAATAGTAGGAATTATAAAGGGG
GATTGTCATGATAAAAATCCAACAATTACAACATCATTTCGGTACACATCAAGTCATACA
TAATTTTAATTTAGATATTAACAAAGGGAAAATAATCTCATTTATAGGAAAAAGTGGTTG
TGGTAAGTCTACCTTACTTAATATTATTGGTGGATTTATTCAACCATCGTCAGGACAAGT
CGTGATTAATGATCAAGTAAAGCGTCACCCATCGCCAGATTGTTTGATGTTATTCCAACA
TCATAATTTGCTACCTTGGAAGACGATTAATGACAATATTAGGATGGGTTTACATAAAAA
AATCACTGATACAGATATCAATGAACAACTTAAATTAGTTGATTTAGATGGAAAAGGTAA
GCATTTTCCGGAGCAATTATCTGGTGGTATGAAACAACGCGTAGCACTGTGTCGTGCTCA
TGTACATCAGCCTAACGTCATATTAATGGATGAACCATTAGGCGCATTAGATGCATTTAC
ACGATATAAATTGCAGGATCAGCTAGTACAACTAAAACATCAAACAAAAGCCACTATCAT
TCTTGTAACCCACGATATTGATGAAGCAATTTATCTTTCTGATCGAATTATTTTATTAGG
GGAAGGTTGTCATATTATTTCTCAATATGAAATGACAACACCACATCCACGTAATCGTAA
TGATAGTCATTTGCTTAAAATTCGGCATGATATTATGGAAACATTTGCCTTGAATCATCA
TCAAGTTGAACCTGAATACTATTTATAAGGAGTGAAAAACGATGAAAAAAATTATCGCAA
TTGCCATCATTGGATTCCTTATACTTTCAGGCTGTGAATGGCAAAGGACGTCTAAAGAAC
CGTCTAAAAAGTCGCAAAATCAGCAAGTAATTAAAATAGGATATTTGCCGATTACACATT
CAGCGAATTTGATGATGACTAAAAAATTACTATCGCAATCGAGCCATCCTAAATACAAAC
TTGAATTAGTAAAATTTAATAATTGGCCAGATTTAATGGATGCATTAAATAGTGGTCGTA
TAGATGGTGCTTCGACTTTAATAGAACTTGCTATGAAGTCAAAACAAAAGGGATCAAATA
TAAAAGCTGTGGCATTAGGCCATCATGAAGGTAATGTCATTATGGGACAAAAAGGTATGC
ATTTGAGTGAATTTAATAATAATGATGACTATCATTTTGGCATACCTCACCGCTATTCAA
CGCATTATCTTTTACTAGAAGAATTACGAAAGCAATTAAAGATTCAATCTGGTCATTTTA
GCTATCATGAAATGTCACCAGCAGAAATGCCAGCAGCTCTAAGTGAACATCGAATTACTG
GATATGCTGTAGCTGAACCGTTTGGTGCTCTCGGTGAAAAGTTAGGAAAAGGTAAGACTT
TAAAACATGGTGATGATATTATTCCGGATGCATATTGCTGTGTACTAGTGCTTAGAGGTG
AACTTCTACAGCAACACAGAAATGTTGGACAAGCATTTATAGATGATTATAAAAAATCTG
GATTTAAAATGAACGATAAAAAGCAAAGTGTTGATGTCATGACACATCATTTTAAACAAA
GCCGTGACGTTTTAACACAATCAGCCGACTGGACATCATATGGTGACTTAACTATTAAAC
CATCAGGCTATCAAGAAATTTCGAAATTGGTAAGACAGCATCAATTATTTAACCCACCTG
CATATGATGACTTTGTTGAACCATCACTGTATAAGGAGGCATCACGTTCATGACACGTCT
CACAATAAATAAAATATTACTACCATTTACCACATTTATTATTTTCTTAGGCATATGGGA
ACTAGTTATTATCATAGGACACTACCAACCAGTATTGCTCCCTGGTCCAGCGCTTGTATG
AAAAAGTATTTGGACATTCATTGTTACTGGAGAGATTTTTCAACATTTGGCTATTAGTTT
ATGGCGGTTTGTTACAGGGTTTGTTGTTGCACTAATCGTTGCTATTCCACTAGGGTTCCT
ACTTGGAAGAAATCACTGGTTTTACAATGCAGTAGAACCACTATTTCAGTTGATTAGACC
AATATCACCGATAGCATGGGCGCCATTTGTTGTCCTATGGTTTGGCATTGGCAGTTTACC
AGCGATAGCAATTATTTTTATTGCAGCCTTTTTCCCAATTGTTTTTAACACAATTAAAGG
TGTAAGAGATATTGAGCCTCAATATTTGAAAATAGCTACTAATTTAAATTTAACTGGGTG
GTCGCTATACCGGAACATTTTATTTCCTGGGGCATTTAAACAGATTATGGCTGGTATACA
TATGGCCGTTGGAACAAGTTGGATATTTTTAGTTTCTGGTGAAATGATAGGAGCGCAATC
AGGTCTAGGATTTTTAATTGTAGATGCACGAAATATGTTGAATTTAGAAGATGTATTAGC
AGCAATCTTATTTATAGGTTTATTTGGATTTATAATAGACCGTTTAATTAGTTATATTGA
GCAATTTATACTGAAAAGATTTGGAGAATAAGGAGAGATAATGATGACTTTAGAAACATT
AATTAAAGAACAGTTGGATCCGTATTTAGAAGAAATTGATGATGGTACATATTATCCGAA
GACGTTTATTCAAAAATTATTTATAGATGGATATTTTAGTGAAGCATCACTTAGAAAAAA
TGCTGAAGTAATCGAAGCGGTATCGCAGTCTTGTTTGACAACAGGCTTTTGCTTGTGGTG
CCAGTTGGCTTTTTCTACTTATTTACAAAATGCGCCACAGCCACATTTAAATAAAGACTT
ACAAGTACAATTGTTATCTGGAGAAGTGTTAGGTGCTACCGGGTTGTCTAATCCAATGAA
ATCCTTTAATGATTTAGAAAAATTAAACTTAGAGCATTCATATGTCGATGGGCAACTAGT
TGTTAGTGGACGTATGCCGGCTGTTAGTAATATCCAAGAAGATCATTACTTTGGTGCGAT
TTCGAAGCATCAATCATCAGATGAATTTGTCATGTTTATATTACGAGCAAATCAAGAAGG
TATCACACTCGTAGAGAAAACAAACTTTTTAGGAGTCAATGGTTCAGCTACATATCAAAT
TACGCTAAATCAAGTGGTGGTACCACAATCTCAGATTATAACGCATGATGCAAAACAGTT
TGCTGCAACTATTCGACCACAATTTATTGCATACCAAATTCCAATAGGATTAGGATCAAT
CAAGAGTTCATTAAATTTAATCGATGCATTTTCTAATGCGCAAAATGGTATCAATCAATA
TTTAGAATACGATGTTGAAGATTTTAAAAAGCGTTATCATCAACTTAAAGAGGCATTTTA
TGCATTATTAGAAGATGGCAATTTAGATATCCATTTAAGTGAATTAATATCGTTGAAGAA
GGACGTTATTTATTGTTGGATGTAAACCAAGCTTCTGTTGTTAATGGTGGTTCAAGAGCA
TATACGCTGTATTCGCCACAAGTACGTAAATTAAAAGAAGGCTTTTTCTTTGCTGCATTA
ACGCCGACATTAAGACATTTAGGTAAACTTGAAGAATCATTGAAGGGGTAAGTGTGATAA
GCTGGTTTGTTGTTTAGATGCGTTTGTTGAAACATTTTTTAAAATAAAATAACTCTTAGT
TTATAAACATTTTCCGTTAATTTGCTATATCCTTTTAACTTGAAAAATATACATTTTGTA
ATAATAATAATCGTTATCATTGAAAAAGTGTTAATAAGGTGTATAATGAAAATGTGAACA
ATTAATGAACTTCTTATTTTAAAGAAGGTGAATACAATAGATACGCATACTAAAGAACAA
CAATTCTCGAATCTAGTAAGATCTTATCGTAAAGAATACGTGGGTAAAGGACCCAATAGT
ATTCGAGTGTCCTTTAAAGATAATTGGGCGATTGCGCATATGACAGGTGTTTTGAGTAAA
GTTGAAAGTTTTTACTTAAACGACAAACGCAATGAATCGATGCTACATTATACACGCACA
GAGAAGATTAAACAGATGTATAAAGAAATTGATGTAAATGAGATTGAAAGTCTTGTAGGC
GCTAAGTTTGTAAAATTATTTACAGATATTGATTTGAATGATGATGAAGTCATTTCAATA
TTTGTTTTCGATAAATCAATAGAATAAGTGTTGCTGGTGTAAGGTACGCGGTGCTGTTTG
CTAACTTCGCTTTGAATTTAACAATAATTCAAGGGGGTGGTATGTCAAACGGTGCCGTTT
TTTTGTCGTATTTTTTAAAACAAACAACATGCAACACGTACTTTAAGGAAGTCAAAATTT
ATCATTTAGGAGAGATGGATATGAAAATCGTAGCGTTATTTCCAGAAGCAGTAGAAGGTC
AAGACAATCAATTACTTAATACTAAAAAAGCATTAGGATTAAAATCATTTTTAGAGGAAA
GAGGACATGAGTTCATTATATTAGCAGATAATGGTGAAGACTTAGATAAACATTTACCAG
ATATGGATGTGATTATTAGTGCGCCATTTTATCCTGCATATATGACTCGTGAACGTATTG
AAAAAGCACCGAACTTGAAATTAGCAATTACAGCAGGTGTAGGATCTGACCATGTAGACT
TAGCGGCAGCAAGTGAACACAACATTGGTGTCGTTGAAGTTACAGGAAGTAATACAGTTA
GTGTGGCAGAACATGCGGTTATGGATTTATTAATACTTCTTAGAAACTATGAAGAAGGTC
ATCGTCAATCAGTAGAAGGTGAATGGAACTTGTCTCAAGTAGGTAATCATGCGCATGAAT
TACAACACAAAACAATTGGTATTTTTGGATTTGGACGAATTGGACAACTTGTTGCTGAAA
GATTAGCACCATTTAATATAACATTACAACACTATGATCCAATCAATCAACAAGACCATA
AATTGTCTAAATTTGTAAGCTTTGATGAACTTGTTTCAACAAGTGATGCGATTACAATTC
ATGCACCATTAACACCAGAAACTGATAACTTATTTGATAAAGATGTTTTAAGTCGTATGA
AAAAACACAGTTATTTAGTGAATACTGCACGTGGTAAAATTGTAAATCGCGATGCGTTAG
TTGAAGCGTTAGCATCTGAGCATTTACAAGGATATGCTGGTGATGTTTGGTATCCACAAC
CTGCACCTGCTGATCATCCATGGAGAACAATGCCTAGAAATGCTATGACAGTTCACTATT
CAGGTATGACTTTAGAAGCACAAAAACGTATTGAAGATGGAGTTAAAGATATTTTAGATC
GTTTCTTCAATCATGAACCTTTCCAAGATAAAGATATTATTGTTGCAAGTGGTCGTATTG
CTAGTAAAAGTTATACAGCTAAATAGAATAAGAATGCTGGGCTAGCGATTAACGCTTTCA
ATTTTATATAAATGAATCATATAAGTACTACTGCTGTTGTAAAGATGGCAGTAGTTTTTT
TATGATTACATCTAAGTATAGTCACGGCTATGTTAGGACAATGATTTAACATTTACGCAC
ATATGTGTTCACTTACGCAAATATTGATAAATTTCACTCATTTAGAATAATATATAATCA
TATAGCACTAAATTTTTGAGGAGCTATATGCAAGATGCATTTTAAAGTCGATGCATTTAT
TAAATAAATTTGCCATAATTAAAAAATTCTTTGCTTCAACGTATGATTGAATAATAGATT
TCATATAAATGTTAATGTGTATATAGATGGGGATTGGAGTGTAGTTATCAATGAAACGCT
TAAGTATGACTTTGAAAGTACGATTGATTAGTAATTTTATACAGCTGATTATTACGACGG
CATTCATACCGTTTATAGCATTGTATTTAACAGACATGTTAAGTCAATCAATTGTTGGCA
TATACCTTGTTGGTTTAGTAGTTCTAAAATTTCCGTTGTCCATTATATCTGGTTATCTTA
TTGAGATATTTCCGAAAAAGTTGCTAGTACTTATTTATCAGGCGACGATGGTTATTATGC
TTGTATTAATGGGCATGTTTGGATCTCATCAGTTGTGGCAAATCATTGGCTTTTGCGTTG
CATATGCCATATTTACAATTGTTTGGGATTACAATTTCCAGTTATGGACACATTAATTAT
GGATGCAATTACCGAAGACGTGGAACATTATATTTATAAGCTTAGCTACTGGATTACGAA
CTTATCGGTAGCTATTGGGGCATTGTTAGGCGGTTTGATGTATGGCTATAACATGTTACT
ACTTTTTTTAATAGCGGCTTGTATATTTTTAATTGTACTGATTATTTTATATATTTGGTT
ACCTCAAGACCGAGAGCAAGTAAGGCGAAGTGATGACAACAGACATGTAAGTAGTTATCA
AAACTTACAAATTATGAAAATATTTCGTAGTTATAAATTAGTTTTAAAAGACCGTAATTA
CATGTTATTGATTTCGGGATTCAGTATCATCATGATGGGTGAATTTTCAATTTCTTCATA
CATTGCTATTAGACTAAAGGATCAGTTTGAAACAATAAGCATAGGTTCATATGAAATTAC
TGGTGCTAAGATGTTAGCAATCTTGCTAATGATTAATACGGTCGGCGTCATTTTACTCAC
GTATTTTATCTCGAAAGTTGTATTGAAAATAGATTTTAAAATAGCTTTAATAACAGGTTT
ATTGATTTATATTGTCGGCTATAGTGGTCTAACTTATCTTAATCAGTTTGGCTTATTACT
AGTCTTTATGATAGTCGCAACAGTTGGTGAAATTATTTATTCACCTATAGTTTCAGAACA
ACGTTTTAAAATTATTCCTAAAGCTAAAAGGGGGACTTATAGTGCTGTTAATGCATTAGG
TATTCATATATCAGAAACACTAGCTAGGTTAGGGATTGTGTTGGGTGCTTTCTTAACATC
ATTACAAATGGGACTGTATATGTTTATAGTGTTAACAATTGGTGCTATCATGCTTGTTGC
TGGTATATCCGGGGGACAAAAACAATCGAATACAGATTGAATTTACTTAAATATTTATTT
TATACATTTGTTTATATTGAAAACCTATTAATTAGGTCGTGATTAAAATAGAGAAAAATT
TATTAAGAATTTGTTAAAATTTAGCGATAACAATTGTTTTATGCGAGTTGTTTGTTTAAT
ATAAACTTGCTTCATGGATATTTTGTAACAACAGTACTGAAGATAATGAATGATATGAAT
AAATGATAGTTATTGAGTAAAAATAAAGTATTACTTATCGTAATGTATGTAATTTACATT
TAAAACGTTTGGTGATTGATACGAGCGATGTATTTTAAGGGTAGAGATATATCGCTACTG
ACCTGATATCACAAATGATGTTCTGTAATAATCATCATTTAACGAGATAAGTAGTACTAC
CATTCATTAACATATCATCATTCAATTTCAGTATAGATTGGGTATTATGATATGAAAGAA
GGACTTTATATGATTATGGGTAACATGAAATTTCAACAAGAATATTTTAGAATATACAGC
AATCATACAGAATCAACGACACACCGTAATACGTATTGGGTTAAACTTGCTACAAATGTT
GATACTCAGCAAATGATGCATGCACTATCGAAAGTTGTGCAACAACATCCATCTTTAAGA
CAATGTATTAATGCTAATGTCAATAATGACTATACAATGACGCTTCATGAATTTTTACCT
TTTATTGAAATACAACAAGTTCCATTTTCTTCTACAAATTATGATTTAGACTCTTATTTT
AAGCAAAAATTAAATAGATTCCATTATAATGGCATGCCGTTATTTAAATTTAAATTGTTT
CAGTTTACCGATGCAACTTTTATATTATTAGATTTTCATGTGACAATCTTTGATGATAGT
CAGCTTGATATTTTTCTGAATGATATGAGTAGCGCATACCGTGACATCAATTCTTTAAAC
TATACGAAACATATATCACATTTAAGTGATAAGCAAAAAGATAAGTGCACACACAATCAA
GATGAATCTCATATACACTCAGACTGTTTTCGGCTGGAGAATAATAGTGATGTATATAAA
GAGAGTTATTTTCCAATCAAGTTCACCTATGAGCAAGCAATATATAAACAATATTTGATT
GATGATATGTCATCAGTCGACATTAAATCATTGGCTGTGAGTGTATATTTAGCCAATCAT
ATTATAAGTCAGCAACACGATGTGACTTTAGGTATGCACATACCTCCGAGGTTTCCTAGT
AGCGAAGATTTATTATCGTTACATGGTAGTGTAGTACCCTTAACTTTAAAAATTGATAAT
CAAGAACCATGTCATCATGTTGTATCTGAATTTGGTAATATTGTTTTTAAAAATGCCAAC
ACATTACAATCCGCAAATACATTACTTTCGTTAGAAACTATTTTTCACTGTTACCATCAA
ACAGTGACGTATTGTAATGATGTCGTTATGGATATTCATCAAATACACGACACACATACA
AGTTTAGCTGATATTGAAATTTTCCCCAATGAGTATGGTTATAAAATTATTTATAACAGT
GAGGCGTATGATTTGTTATCAATAGAAACACTAAATAACTTAATGAAAAATATTTATGTT
CAAATAAGCAGAAATAAGAAAATGACAATTGGTGAACTCAATTTGATGACTGAGAATGAT
ATGAAAATATATGATTCAATCAATTTAAACATATCAGCTATAGACAATAAGCACACAGTT
GTTGATTTATTTGAACGTCAAGTTGAAGCAACACCGAATCATATTGCTGTTAAATTTGAA
GGGAAAGCAATGACTTATCAAACTTTAAATGCACGTGCCAATGTTTTAGCTAGACGCTTA
AGGTTGCATTATAATGTTAAACCTAATGATAGAATTGCTATCATTGCTAATCGGAGCATT
GAAATGATTGTCGCAATGTTAGGAGTTTTAAAAGCGGGTGGTGCATATGTGCCCATAGAT
TCTGATTATCCAGATGAACGCCAATCATATATTTTAAATGATGCAATGCCAAAAGTTGTT
ATAACATATCAAGTATCATATAAAAATAGTAAACAAAATATTGCTCACATAGAATTAGAA
CAGGTCAATTGGCAAGATGCTGATAATCTTCAGAGATGTAATACGAATGAGAATCATGCT
TATGTCATTTATACTTCCGGCACAACAGGTAAGCCTAAGGGGACATTGATTCCGCATCGT
GGGATTGTTCGCTTAGTTCATAGAAATCATTATGTACCATTAAATGAAGCAACGACGGTG
CTACTGTCAGGTACGATTGCTTTTGATGCTGCGACCTTTGAAATATATGGTGCATTGTTA
AATGGTGGTACCATCATCGTTACTACTAAAGAGCAATTGTTGAATCCAATGGCATTGGGA
CGGCTGATTAAAGAAAATGATGTTAATACAATGTGGTTAACTTCTTCGTTATATAATCAA
ATTGCTAGTGAACGTATCGAAATATTGGAACCGTTAAGTTATTTATTAATCGGTGGTGAA
GTTTTAAATGCTAAGTGGGTAAACTTGTTAAATCAAAGATTGAAACATCCTCAAATTATT
AATGGGTATGGTCCTACAGAAAATACGACATTTACGACAACTTATGCTATACCGAGTGAA
GTACCAAGACGTATTCCAATTGGTAAACCTATTCTCGGTACGCATGTCTACGTTATGCAA
GGTCAGAGATGTTGTGGGTTAGGTGTTCCTGGAGAACTATGTATAGGAGGTCTTGGTTTA
GCAACAGGGTATTTAAATCAGCCGAAAATGACCGCAGATAAATTTATCATGAATGCCAAG
AATCATCAATTGATGTATAAAAGTGGTGACATTGTACGTTTATTACCAGATGGAAATATC
GATTATTTATATCGAATGGATAAGCAAGTTAAGATTCGTGGATTTAGAATTGAGTTATCT
GAAATCGAACGCGCACTCGAGCATATACAAGGTATAAATAAAGCGGTGGTTATTGTTCAA
ACATATGACCAAGAAGACTATATTGTGGCCTATTATGAGGGCATGCATGTATTGTCTAAT
AATAAGATTAAGGCACAATTACGTAGAACGTTGCCAGAATATATGATACCTGTTAATTTC
CTGCGTATTGAACAAATTCCAATTACGATTAATGGAAAGATAGATAAAAAATCTTTACCT
AAGATGGACTTCGTTGATATGGGTACTTATGTACCTCCTAGTACTGATATGGAACATATG
ATGTGCCAAATTTTCGAAGATATTTTAAATGTGCAACAAGTCGGAATACATGATAACTTT
TTTGAATTAGGTGGACATTCACTAAAAGCAACATTAGTAGTAAATCGTATAGAGGAATAT
ACTGGTAAACGGTTGAAAATTAGTGATTTGTTACAAACACCAACTGTATTTGAATTAGCA
CAAGCTATTTCGACAATTCATGAACAAAGATATGAATCGATTCCTATAGCGGTGTATAAA
GAGGACTACGTCTTGAGTTCTACGCAACAACGCATGTATTTATTATGGCAAGCAAATCAA
AAAGATACTGTGTATAACGTACCTTTTTTATGGCGTTTGTCATCGGATCTTAATGTGGCA
CAATTAAGGTATGCAATCCATCAATTGATAGCGCGACATGAGATTTTGCGAACGAAATAT
ATAGTTGTAGATGATGAAGTTAGACAGCGTATTGAAAAAGATGTTGAAGTTGACTTTGAA
GAGATTAATACTCATTTTACAGATGAGCAGCAAATCATGCGTCAGTATATAGAGCCTTTT
AATTTAGAAAAGCCAAGTCAAATTCGAATTAGATATATTCGAAGTCCGTTGCATTCATAT
TTATTTATTGATACACATCACATTATCAATGATGGTATGAGTAATATTCAGCTAGTAAAT
GATCTTAATGCGCTTTGCCAGAATAAAAAGTTGTCCCCACTTAAATTACAGTATAAAGAC
TATAGTGAATGGATGGCTCGACGTGATATGGAGCGACATAGACAATATTGGATATCGCAA
TTTGAAGATGGTGTGCCTATTTTAAATATGCCTACTGATTATGTAAGACCTAATGTTAAA
ACAACAAATGGTGCGATGAGATCATTTTCGTTGAGTAATACTACAAGACGTCAGTTGCAA
CAATATGTAGAGGAGTATCAAGTTACTGATTTTATGTTCTTTATGAGTGTAGCAATGGTA
CTGTTAGGTAAATATGCACGAAAAGAAGACATTACAGTAGGTAGTGTGATGAGTGCACGT
ATGCATAGTGATACAGAGCGTATGTTAGGCATGTTTGCTAATACTTTAGTGTATCGAGGA
CAGCCTGTGAAAGAGAAAATGTGGGCACAGTTTTTACAAGAAATTAAAGAGCTTAGTTTA
GCAGCGTATGAACATCAAGAATATCCATTTGACTGTCTTGTTGCAGATTTAGATCAAGCA
CATGATGCTTCTCGAAATCCATTATTTGATGTGATGTTAGTTTTACAAAATAATGAAACG
AATCATTCACATTTTGGGCATAGTAAGTTAACACATATACCACCGAAATCAGTGACATCT
AAATTTGATTTAGCCTTTATTATTGAAGAAGATTGTGATAATTATACTATCAATATTGAG
TACAACAGCGATTTATATCGTTCGCAAACGATACAGTATATGGGCCAACAATTTATCGCT
ATGATTGAATATATTTTAGCGCATAATGATTCATTACAAATTAAAGATATACCAAATGGT
CATACAGATTTATTGGATTGGGTTAATACGCATGTTAACAATAGAACACTTGATGTCCCA
GGAAATAAATCTATAATAGAATATTTTGATGAAGTTGTAGCACGACGTAGCAGTCATACG
GCATTAGTAATGAATGATTTGACGATGTCATATGAAACTTTGCAGCATTATGTTAATAAA
ATTGCACGAATACTCACTTCAAAAGGTATTGTTCGAGGGCAACGCATAGCATTGTTAGCT
GAACGAAGCTTTGAAATGATTGCAGCCATGCTAGCAGCCGTGAAGGTGGGTGCGTCATAT
GTACCGATTGATACTGATTGTCCGAAAAAGCGGCGTGAAACAATTTTAGAAGATGCTCAA
ATTGTAGCAGTCATGACTTATGGTGTGGATATTAATACGACATTACCTGCCATTGATTTA
GAAAATGTTACATGTCAACATCAACCGAGTAAAAATGATTATAGTGATAGAGTGAGTTGT
AATCAAGATTATGAAATATGTACTGAAGGAGACGACAACCAAGACCGTTTAAAAGGGCCC
AATCAATATGGTCGTACATCCGACGAAGTGCGAGATAATCAATATAGTCATAATTCTGAG
GGAATTCGAGATAATCAAGGTGAAGAAGCGCCTGACGTTCAAGATTGTAAAGTGACAGAT
AACCATAGTTGTGGCGAAATGATGTTGGATAACGAGATGTACGTAATCTATACATCTGGA
ACAACGGGTGTTCCTAAAGGTGTTGCTGTAAGTCAACGTAATTTATTGAATTTAGTATAT
GCATGGTCACACGAATTGCAATTACAAGATGCAGAATTATTCCTGCAGCATGCAAATATA
ATTTTTGATGCATCAGTTATGGAAATATACTGTTGTCTGCTAAATGGGCACACACTTGTA
ATATCTAATAAAGCACAACGTGTTGATCCAGAACAATTACAGCAACTTATTACTAAACAT
CACATTACGGTTGCATCGATTCCTTTGCAAATGTGCAGTATGATGGGTGACTTTTATATT
GAAAAATTAATTACTGGTGGTGCAACGAGTACGCCATCATTTGTGAACTATATTGAGCAT
CATTGTGGCACTTATTACAATGCATATGGACCATCGGAATCAACAGTCATTACATCGTAT
TGGTCACATCAATGTGCTGATAAAGTTCCTGAAACCATTCCAATTGGTAAACCATTATCA
AATATTCAAGTTTATATCATGTCAGATGGATTATTATGTGGTGTTGGTATGCCTGGTGAA
TTGTGTGTCGCAGGAGATAGTTTGGCGCTAGGGTATATTAATCGCCCAGAGTTAACTGCT
GATAAATGGCAAGATAATCCATTTGGTAAAGGAAAACTTTATCATAGTGGTGATTTAGCA
AGATATACACCAGACGGACAGATTGAATTTTTAGGAAGAATAGATAAACAAGTGAAAGTG
AATGGCTATCGTATTGAATTAGATGAAATTGAAAATACGATGCTTGCTATTCATGGTGTA
TCTGATTGTGTTGTAACAGTAAAGCACTTTGATACACATGATATATTAAATGCATATTAT
GTGGGCCAACCAAATATTGAGCAAGATGTGAAGCATCATTTATTAGAACATTTACCTAAG
TATATGGTTCCAAAAACTGTCACTCATATTAATCATATGCCTTTAACAGCGAATGATAAA
GTAGATAAGTCACAATTGCCAGAACCATCAATTTTACAACAAAATGGCAAGACGGATAGT
GAAGCTGCTAATGAAACTGAACAAACATTTATAAATGTTTTTGAAACAGTGTTAAAGCAG
AATCATATTGGTGTAGATGATGACTTTTTTGAACTAGGTGGAAATTCATTGGAAGTCATG
CTCGTTGTTTCTCGTTTGAAAGCATTAGGACATCATTTATCAATGCAAACTTTGTATCAG
TATAAAACGGTAAAACGTATCGTTAAATATATGCATCAATGTCAACAAGTGGAAGTAACA
TTGCCAAAAGATTATTCGGAATTACAACAAATGGTTGAATCCCATTATAGTATGGGTGTT
TTTGAGCATAGTATGGAGCGAGGTACACTTGGAAATGTGCTGTTGACAGGTGCTACAGGA
TTTTTAGGTGCATACTTAATTGAAGCGCTTCAAGGATATAATAATCGTATTTATTGTTTT
ATACGTGCGGATGATAATGATGATGCACGGGATAAATTGCTGACGAATTTGAACTATTAT
TTTTCAGAAGAAACAGTTGAAAAAATGTTATCTAATATAAAGGTTATTGTAGGTGACCTT
GAACATATGAACGAGGTATCATTGACGGAAACAATAGATACCATTATTCATGCAGGCGCC
CGTACGGATCACTTTGGTGATGATGCAGAATTTGAAAAAGTTAATGTTCAAGGTACTATT
GACGTCATCCATATGGCACGTCAACATCAAGCGAAGTTAATTTATATATCAACGATAAGT
GTGGGAACTTATTTTGATATGGCTATTGAAGAAATAACGTTTTCAGAAGCGGATGTTTAC
AAAGGACAATTACTGACATCGCCTTATACACGAAGTAAATTTTACAGTGAGCTAAAAGTA
TTAGAAGCTGTAAAAGATGGTCTCGATGGACGAATTATACGTGTTGGTAATTTGACAAGT
CCTTATAAGGGACGATGGAACATGAGAAATATAAAAACAAATCGTTTTTCGATTGTAATG
AACGACCTGTTACAACTAGATTGTTTAAGTGACGGTTTAGCTGAAACACCTGTTGATTTA
TCATTTGTGGATACGACGGCAAGGCAAATTGTTGCATTAGCAAAATTAAAGATGTCACCA
ATTATTTATCATGTTTTATCACCACATAAAATGACGATGAAATCTCTGCTAGAAAATGTT
AAGTGCAAAGAGATAAATATCGTCAGTGACAGGTATTTTGAGCAAATGTTACACAAACAT
CAAATGTACGAAACAATCGGCCTAACAAGTGTTGATGTTGGACAACAACTTGCGACGATT
GATGCAGAAAAGACGTTAAGCATAATGAAAGACATCGGTGAACAGTGGCCAACAATGACT
AGCGATTGGCTTTATCATTGGGCACAATATATCCAAACAATATTCAATAAGTAAGTAGGG
AAAGTTATGACAGTATTTGTAATGCAATTACAGAGTAACTTGAAAAGTATTGAAGAATTA
ATATCACAAAGTCGTTGGTCATATAAAAAACCGCGAACAGTCAACTATAGATACAATCAA
GATAAACTCATGCACAGATTGGGAGATATTTTACTGCAATACGGAATTCAACATGATACA
GGTTTGTTACCGCATGAATGGCATTATCACATTTCTTCAAGAGGGAAGGCAGAGATCGTT
CAACATCATAGCGATGGTCCATCTATTCATGTGAGCTTGTCGTATAGTTATCCTTATATT
GTGTGCGTCGTAGATACACAACCGGTTGGAATTGATATCGAAAAAATTTCAGATCGCTTA
GATTGGCGTACATTAGTAACGTGTTTTTCTACAAATGAAGCACACCAAATATGTAGTTTA
AATGATTTTTACCAAATATGGACGCAAAAAGAAAGTTTCACTAAGTTAATTGGTGAAGGA
TTAATCAAAGGATTGGATGTTTATGATATGACCCAGTCACACTTTTATCAAGCGCGTGAA
GTGAAATTTAAGCAATTTATGTTTGATCGTTTTATGGTACAAGTATGCTTTATCGGACAA
GCGCCTTGGGGTTATAAAAAATTATCTATTTTTCAACTGTTGAGTAGTTAAAAATACGTC
TAGCAGTAGCTCTTAGTAATAAGGTTGAAGCTTATTACGCTAAATGAATTGCTGTTAGAC
GTTTTTAGGTATATCTTGAAAAATTAATAATAAAACTATCGAATTAAAACTGAAACAGGC
ATAGCGAAGCCATTCAATATGAATTAGTTTATAAATAGAGAACAGCAGTAAGATAATTTT
CAATTAGAAACTATCTTACTGCTGTTTTTTAAGGATTTATGTTCCAACATTGTATTATTT
ACATATTAATTTAATTTATAGCGATAGACAAAATGTTGTCGTACTAGTTCAATGGTCATC
ATCCATACAACATGACCAAATAATTCAGAAGCATGTTCTTGGAATGGTTGATCCCATGGA
GCTGGTACAGTATGCATAATTGTCATAATGATGATATGGAAAAGAATCCATATTGCAATA
CCAAAGACAGCACCTTGTCCCATTGCTAAGTAAGCATATCTTTTAACTAAAATACAATAA
ATAATCGCTATAACGATAGAAAAACTAAAATGAACAATAAAGCTCACCCAAGGTAACTCC
ATATTTGAAAATGTATATGTTTGATGAGTAAAGTCGCTGCTAAATCCTAATTGTTGCAAT
AACTCTTGAGGTGGATTCGTTGCATTTCGTTCTGGCGTACGAGGTGGAAACATGACCTCC
CAGCCTAACTTAACAATTCCAGATAACAAACCACCAATAATTCCGGCATAAATAAACAAG
CCAATTTGTCATTTCGTCAACTTAAGGACCCCTCTCTTTTTATCTATTTTCATTATACTT
CTATGTGAAAAAACTCACAATAAAAAGTTTTTTAAAATTTAAAATGTTTCTATCAACTAT
TTAGAAAATGACAAATAGGGTAGCAAATTTAATTTTGTAAGGAAGCATTATAAATATAGT
CATGCTTATAGAAATCAATGATGTAGACCTCTAATATTATTGATATATTGTTCAAAAAGA
AAATCACTTAATCAATGAAAAATATGACATCGATTAAGTGATTGAAGATGAAAAGTTAAC
ATATCGTTGTACCAACAAAGTTGTCATGATAAATTTTTTCAATAATATTTGGTTTTCTAC
CAGATGCAATAATAACTTTAGGACATCCATTTTCAATAGCATTTTTAGCATCAAGTACTT
TGGGAATCATGCCACCGTATATATCACCACAATGAATATACTGCTTAATATTACTAATTG
GCAATTTTGATAGTACAGAATCTTGAATAATTACGCCTGCAATATTACTGAGGACATAAA
TCGGCACTTCTAATGATGACGCGATGAAATAGGCAAGTGTATCTGCATTGATGTTATAAA
ATGCATTGTTATGATAGCTATAGCCAATTGAGTTAATGATAGGGACATATTGAGTACTTA
AGTAATTTAAGGTTTCTTTATTTAAGGTAGTAGGAATGCCCACATATCCATATTGTTGGT
TATATGGTGTAATCTCAAATAATTGTGCGTCGAGACCATTTAAACCAATTGCTGAACAAC
CGTGTCCATTAAATGTTGCAACTAATGCGGTGTTAACTTCTGCAATTAAAGTACGCTTTG
TAATATCCATTGTTAATTTATCGGTTACTCTTAAACCATCAATAAAATGCGGTTCGATAT
TATTACTGGATAATGCTTCATTAATAAATGGACCACCACCATGCACGATAATTGGGTGAA
TGTTTTGCGATTTTAAATGCTTAATATTGTTAATAATTGATGGATGCATGTCACTAAGCG
TACTGCCACCAATTTTAATGACAATAAAGTTCATCATATGATTTCACCACCTTACGTACG
ATATGACGCATTGATGCGTACATAATCATAGGATAAGTCACATCCGTAAGCCGTGGCTGA
TGCATCACCTAAACCGAGCTGGACATCTATGATGACATTTTCTTTAGTTAATGTATTTGA
CATGGCTTGTTCATCAAATGATACAGCCATACCTTTATCAACTACAGGAATATGGTTGAG
TTGAACATAAGTTTGATTTGGTTCAATCTTACATCCGCTATAACCGATAGCTGTAATGAT
TCGTCCAAAATTAGCATCTTCGCCAAAAATAGCTGATTTGACAAGGCTTGAGCTTACGAT
TGTTTTACTAATTCTTCTAGCTTCTGATATAGATTTTGCGCCTGAAACATTCACTGTGAT
TAACTTTGTTGCGCCTTCGCCATCTCTGGCAATAGCTTTAGCTAAAAATGTGCAAACAAA
GTGGAATGCATCAACAAAAGTTTGCCATTGTGGATGATTAGAATTTAACGTTTGATGTTT
AACTTGGTGATTTGCCATGACTAACACCATATCATTTGTACTAGTATCACCATCTACTGT
AATCATATTAAATGTATGATCTGTCGTAGATTTTAATAATTGGTGTAGTGTATCTGTTTC
AATCGTGGCATCTGTTGTAATAAATGCGAGCATGGTAGCCATGTTTGGATGAATCATGCC
AGAACCTTTAGCGGTTCCACCAATCGTAATTGTTTGATTATCAATTTTAAGTGACACAGC
GATATGCTTTGTACATGTATCCGTAGTTAAAATAGCCTCATTAAAAGCTTCAGACTTAGC
ATAGTCGGTATCTTTAATATGTTCTGTCCCATACTTAATTTTATCCATAGGTAAATATTC
GCCAATAACACCCGTTGAAGCAACAGCAACATACTCAGACGGTATGTGAAGTTGCTGTGC
AGTCCATTTTTGTGTTTGTCTTGCATCATCTATACCTTGCTTACCTGTACAAGAATTTGC
GTTAGCTGAGTTAACAACAAGGGCTTGTAATTTACCTTTGGACTTCTCAAGTGTTGCTTC
GGTAATAACGAGTGGCGCAGCTTTGAATTGATTTAAAGTATAAACCGCAGCTGCACTAGC
TAATGAGGTGGAATAAATCCAACCGAAATCTTTTTTATTAGCACGTAAACCAATATGCAT
ACCACCAGCAGTGAATCCTTGAGGTGTACTGATATCCCCATGCTTGATTATTGAAAAATT
ATGTTCTTGTAATGTCGTTTCTTGTTGTTTCATCGTAACACCCCTTATGGATAAACTGGT
GATTGTCTTAGACCAGTAGTGATATCAAGACCATACAATTGATTTAAGTTTTGAATAGCC
TGTCCACTTGCCCCTTTAACAAGGTTATCAATCACTGATATTAATATTGCTGTTTGTGTC
GATTCTTCTACGTAAATACCGATATCACAGTAATTACTACCGAGTACCTCTTTAGTTGTT
GGGAAACTACCGATATCTCTAATTCTGACAAAAGGTTGATTAGCATAATAGGAAGTCATT
AATCTATGTAATGATTCAGTCGTATATTCAGAGGTTAATTTGACATAAATCGTTGATAGA
ATGCCACGTGTCATAGGTACAAGATGCGGTGTGAATATAACTGAGACATCTTGACCAGCT
ACTATCGATAAATATTGTTCGATTTCTGGTTTGTGCTTATGGTTACCGATTGCATAAGCG
CTTAGATTTTCATTCATTTCTGAAAAATGAACACGTTGAGATAATGAACGACCAGCACCT
GATACACCAGTTTTAGCATCGATAATGATAGATGACAAATCTATAATTTTTTCGCTAATC
AGCGGATGTAATGCTAGTAAGGTTGCTGTAGGGAAGCAACCTGGATTAGAAATCAGTTTT
GTTCCATTATTATCAAATGATTGCCATTCTGAAATGCTATAGATAGCATAATCTAAGTCG
TCTTGAGATGCAGCTGATTCTTTGTAATATGTTTCGTATACTTCACGATTTTTAATTCTA
AACGCACCGGATAAATCGATAACATGAATACCTTTTTCGACTAAAGGGGGGATGCATGTT
TTACTTACAGGTGCGGGTGTAGCAAAGAAAATCACATCACAATCATTGTTTTCAACTGTA
AGTGCTTCGAAATGTTGAATGATATGTTGTAAATGTGGAAACGTTAATTTCAACGGTTCG
TCTACTTTTGAATGTGAATAGATATGTGCAATATTTACTTCGGGGTGTGTCTGCAATAAT
CGAATTAATTCGATTGCTCCATAACCGCTGCCGCCAACAATACCTACTTTAATCATCATG
AATCCCTCCTAAATCATATATGTATATGCTTATTTTTAAATTTTAAAAACATCTCGAAAA
ACTGAAATGATATGATCGATTTCATCTTCGCTTATTACTAGTGGTGGTGATAAGCGAATG
ATAGTACGATGCGTGTCCTTACATAAAATAGCACGAGCTATTAGTTGCTGAACAAATGGT
GCAGCATCTGTGTTAAGTTCGATACCTATAAATAAACCACGACCTCTAATTTCTTTAATA
TTTGGGTTATCAAGTTGCTGAAGTTGAGTTAATAATAACGATCCTAAGCGTTTTGAACGT
TCAATTAGTTGTTCATCTTTAAGTTCATCAAGTGCAGCTGTTGATACTGCAATTGCCAAT
GGATTTCCACCGAACGTTGAACCATGTGTCCCAGGTGTTAATACACGCATAACATCGTTA
TTTGCGAGTACAGCAGATACAGGGTATAGTCCACCACCAAGAGCTTTTCCTAAAATATAA
ATATCTGGTATGACTTGCTCCCATTCCATAGCAAACCATTTGCCAGTTCTACCAAGACCA
ACTTGTATCTCATCTGCAATAAGTAATATTTGATGTTTGTCACATAATTGTCGTACAGCT
TGAATATAACCTTTAGGTGGAATATTAACGCCACCTTCACCTTGAATGGGCTCTAAAATA
ATTGCAGCAGTATTTGATGTGATGGCTTGTTCTAATTGTTCAATGTTTCCAAAATCTACT
GTAGTCGTACCTTGAAGTAGGGGGTGAAATCCTGCTTTGTATGAGTCATGGTTTGATAGC
GATAATGCCCCCAATGTACGACCATGGGAATTATTGTTCATAGCAATGATTTCAACTTGA
CCATCAGGAATTTTTTTAACATCAGAACCCCATTTTCTAGCGATTTTAATAGCTGCTTCT
ACAGCTTCGGTACCAGAATTAAGGGGGAGAACTTTGTCTTTCTTAGCAAGATTACAAATT
TTTTCTTCCCATTTACCGAGATTGTCACTATAAAGAACGCGTGAAATAATAGACAACTTT
GAAGCCTGTTCAGTCATAGCTTTAACAATTTGTGGATGACAATGTCCTTGGTTTGCCACT
GAAAATCCAGAGATACAATCTATATATTGTTGACCATCTGTATCCCAAACTTTAGCGCCT
TTTCCTTTAGTAATAACAAGTTTAAGTGGTGCATAATTATTAGAGCTATATTGATCAGTT
AATTCAATGATAGAATTCATGGGTCTCCCCCTCCTTTATATTTATACATTTTAAAGAATT
AATATTAATATATTACAGTTGTTCAATATAAGTGTCAAATGTAAATTTAATAATATATGC
ATAATATTACAGTAATTTTAAAATAGGTAGAGGTAGTGCTATTTATTTTTGTGGTTCTGG
AAAATATTTAAATGTAATCAAGATAGCGATTTGCAAGATTTGTGGTGTGATAAAGGTGAT
GAACGATAGTAATAATCGAATTGGTTTATGAAATGGTTGCATAAAAAAGTACAGTGCTAG
ATGAATGAGTAGTTTCAACAGCACTGTACTTATATTTATATGAGCAGTAACATAGTTAGA
CTTAAACTATTTTTGGAATCTTGGGAATAATTTAAGGGCATTGTGATATTTAATATTTTC
AATCGTATCAGTATTTAAATCTAATTGTTGTTCGATTGTATTAATCATTGATTGGTCAAT
TTGTTCAGGTGCATAGTGTGCATCGCTACCGAATAAAATATGATCTGCTGGTGTTGTTTC
TTCTAATGCTCTAAAAGTGGCAGCTTGTGTAGATAAAGCAGTGTCATAATAGAAATCGCT
GATATAATCTTCGGGCTCTTTTGCTAGAACAACAAATTGATTTTCATCTGCAATTTGTTT
AATTATTTTATAGCATTCGTTAATTCTCCAAGTTAAATATGGCAATGTTCCGCCTGCGTG
CGCCAAAATAAATTTAATATTTGGATAGCGATCCATCGTACCACTTAATACTAAATTTGC
TGCGGCACGTGTCGTATTAAAAGTAAATTCAGCCATGAAATCCACAGGCATATATTTTGG
TTTAGGCACATAATTAGGTGGCGTGCTTGGATGTATAAACACGACTGCTGCTCTTTCATC
AAGTACTTTCATTAGTTGTTCAAATTGTGGATCTCCTAAAAATGCTTCGTTGTAGTTAGA
TAATAAACCTACACCATCTAATTTTAAATCATCTAAAGCATATTTAACTTCCTCAATTGC
ACTTTCAACATCAGGTAGTGGTAATGATGCAAAGGCGCCGAAACGATCTGGGTAATCTTT
GATCATTTGTGCTTGAAGCAAATTGATTTCTCTTGCAATTGCTTTTCTTTTATTTAGTTC
CAGTGGTTCTAAAGCTGGATCAGAAATGGAAGTAATCCCTACATCAATACCTAATCTATC
CATCATTTTGATACTTTGTTCAGGTTGCCAATCATTAATTTTTAGACCGCCGGCTTTGTT
AATGCCGGCTTCTTTCAATGCGTTTAAGTAAAATTCAGGAATGATGAATGTCGATATAAC
CAGTTTTATTTACCATAATACAAGCCTCCTAAAGCTTTAAAATGAACAAATTGACTATTT
ATAGACAACTTGTATATAATTCATTGTAAGCTTAACGCAATTAATTGCAATTCACAAAAT
ATATTAATTTGTACACTAAAATACAAATCGATTAAATATGTAAATAAAGTAGAAAATGAT
AGATAGAGGTTCTGAAAATGACAAATAAGAAAATCGACCCACGGGTAAAACGGACAAATC
AATATTTAATTAATGCGATAGTAAAACTGCTCAATGAAAAAGATATTAATAAAATATCTG
TACAAAATATTACAGATTCAGCAGATCTGACACGAGCAACATTTTACCTTCATTATTGAG
ACAAGCAAGATTTTTTCAATAGAATCATTACGAATGTTATAGAAGATTTGATCGATTATG
TAAAAGATAGTCATTTGATAGAATCTGGATTGAAGAATGAATCAGATATTAAAAATGCAT
TTACACGGTTATTTGAATACATTTATATGAATTACGAGTTTTTCAGTGTGATGTTAAGTG
ATAGAGGCCTATCACAATTCAGACCGAAATTAGAGTCAGTAGTACAAAAGGAAATTTATA
TGCCGCTGTTTCATACACTCGTGAATGTAAATAGTGATGCAGTTAGTAAATTTCCACAAG
ATTATTTTTTCAATAATATAACGTCTGCGCATATTGGTGTTATTTGTACTTGGTTAAATG
ACGATATGAATTATAGTCCGATATATATGGCTGAACTTTTATATAAACTAACTTTAGAAG
GTGTATTTTCAGTAGCACAAAACGAATTTTAAATAATAGTTGTGGAGAATGAAGCAAGGA
TAAAGTGTAGCAACATTTTATATACAAGGAAGAATGAAAAACGCCACAAGCACATGTTCA
AGTATGCTTGTGGCATTATATTATGTTTGCGGTAAATTACGATGTCTAATTTTATAAATA
ATGAAGCCGATAATGAATCCAATTAAACTAAGAACAACCCAGCCCATGCCGATATCTGAT
AATGGCAAATATTTTTGTCCGAAGTTAATCAAAGCTTGAGCAAATGAAGTGCTTGAAATG
AATTCAGGGCTAGCTTTCAATCCATCAAGTAATGCAGCGATTGCTGTAAAGAGAATCGTC
CATTGATAAACAATCTTTGAATGGTGGAACTTACTACTAAATAAAGTTAATATGATCAAA
GCAATTGCCAATGGATATAAGAACATTAATACAGGAACTGAGTACATAATAATTTTAGTT
AATCCGACGTTTGCAAACAAGAATGAAATAAAGCTTACAACTGTCGCAATCGCTAAATAA
TTCAGTTTCGGGAATAAATGCTCAAATGTTTCTGAAAATGCCGTAATCAAACCGATGGCT
GTTTTTAAGCACGCGACCATAACGATTAGAGACAATAAGACAATACCGTAGTTACCTAAG
TAGTATTGTGTAATTTGTGCTAATGCGATACCACCATTTTCACTTAGTTTAAAGTGACCG
ATGCTTAATGTACCCATAATTGCTAATAGAGTATAAATGATGCCCATCATAACGATACTT
ATAGTACCAGATTTTATCGTTTCTTTAGCGATATCGGTTGGGGTTTCGATGCCTAACTTT
TTAATCGTAGCAACAATAATAATACCAAATGCTAACGATGCTAATGCATCTAAAGTGTTG
TATCCATCTAAAAAGCCATTAAATAAAGCGTTAGATTGATATTGCTTACTAATAGGTGCA
TCTGAAATGCCACCTAATGGATGGATAAAGGCGAATAATAAAATGATTGCTAATAATACT
AGGAATACAGGGTTTAAAAATTTACCGATATATTCTAAAATTCGTGAAGGTTTTCTTGCA
AAAAACCATGCAATCACAAAGAAGATAAAGCTAAAAATAAATAAATATAAAGTAATCTGC
TTTGGTGATAAAAATGGTGAGAATGCTATTTCAAACGATGTTGTAGCTAATCTAGGTAGG
GCGAAAAACGGACCGATAACTAGATACAATGCAATCGTGAAAATGTAAGCATATGTTTTA
TTAACACGAGAGGCTATTTCAAATAAACCAGCTGTCTTTGAAATACCAATGGCAATGATA
CCTAAAAAGGGTAATCCGATTGCTGTAATTAAGAATCCTAAGTTAGCGATAAAAACGTTA
GAACCAGCAGCTTGTCCCAAGTGAATCGGGAATATAAGATTACCAGCACCAAAGAATAAA
CCGAATAACATAGAACCTATAAACATGTTTTCTTTAAATGTTAGTTTCTTTTTCATATAT
GTATTTGTTCTCCTTTATAGAACTTATAAAAATCTACTTAATTAAGATAATATCAAAAAC
TAAACACAAAATGATACATAATTTTGCAATAAATACTAAATTTTTTGAAAATTCCGGAAT
AATTGCAGTTCCCGAAGTGATAAAAGTGATGTGAAGAAGATAATTTAACTAAAATAGTGT
GCATTTACATCCTGGAGGTTAGACAACCCGACGTTTAATAATGTTTGATGTGTATCGTAT
AAAATAAAACCCCCCTTCATTATCATTGAAAAGTGAAGAGGGAAATATACGCTTATTTTA
ATGTGTTCAGTAGTTCGTTTATAGTTATCGTTTGTCCCATTAATGGGAATATATTTTCGA
TAGGGAATTGATGAAGCGTTTCGTTTTGTGCGCTCATCATATCTGTTACAAAGAACTGAT
TATAGTTTAATTGATAGGCATCTCTTGCTGTCGTATTTACACCGACATGTGTTGCGACAC
CACCAAGAACAATAGTATCAATGCCTCGGCGTCTTAACTGTAAGTCTAAATCTGTCCCTA
CAAATGCACTGAATTGTCGCTTGTCTATAACAAAATCGCCATCTCTTTTGTCCAACAAGT
GATGAAATTTGCTGTAGTCATCGTCTTCTTTAGGTGGTAATGATATCATCGAATTTGGTT
TCAATGCATCTTTACCATCGTAAAGTTTTACGCGAACAAATGCGATAAAGCCATTATTTT
TTCGGAATAATTCTATTAATTTATTAGCATTTTGAACTACATTTTCAGCAGTATAGGGCG
CATAGTCCATTTTAAGAATGCCTTGTTGCAAGTCAATTAATACTAATGCAGTTTTTTTGA
AATCAATCATTTTATATCAAAGTCCTTTTGTGTATTTAAGTATTTGTAACTATAGATATA
CTTATACCCAAAAATGAGTGACATTATTTATTTTGTTGTGAAAATGCTTTAGCGATATCG
ATCAGTTTCTTTGGTGCATCTTCGACAGACATTTTAACTTCTACAAAATGCATGACATCG
GGATTGTCATTAATTGCATTAAATGTATCTTGTAAGCCTTTTGCTGATTCAACATCATGA
ACAGCTACATTTTTACCTCCAAATACAGCAGGCAGGGCCTTATAATCCCACATATGAATA
TCGTTATAAGGTTCATACATTCCATGAATAAGTCGTTCAACCGTATAGCCATCATTATTA
ATTACGAATAGTACCGGTTTAATATGTTGTCTAATCATAGTCGAAATGGCTTGAACAGTT
AATTGTAAAGAACCATCACCAATTAATAGTAAGTTACGACGATTTGTATCTGCTAATTGA
GAACCTAAAGTTGCTGGTAACGTATAGCCGATAGAACCCCATAACGGTTGACCGATAAAA
GTATTGTTTTTGTATAAAGCTAAATCGTAAGCCCCAAAGAATGAAGTGCCTTGATCAGCA
ATAATAACATCATTAGGTTTTAAGAAATTTTGCATCATTTTAAAATAAGTTTGTTGTGTT
AATGGTTCTGTGCCAACAGGATAATCTGCTGATGTTGGACGTTGATATACAGGGAACGAT
GCACTGTTTGTATATGAAATATTGGATAACTGTTTTAACAATGATGGTAGAGATACGGTA
TCATTTGTAACATCATCAATTTTGATATTGTGATGATTTAACATAACGACATCATCGATA
TTAAATTGGTATGAAAATCCAGCTGTTGCAGAATCTGTTAATTTTGCGCCAATATTTAAA
ATTAAATCGCTATTGTCTACATAATCTCGAATTTTATCTTCGGCAATTTTCCCATCGTAA
ATTCCCATATAGTAAGGATTTTCCTCATTAAAAGCACCTTTTCCAAGTGAAAGTTGTGCT
ACAGGTATATGTGTTTGATTTACAAAATCTTCTAATTCTTGATGTAGATGAAAACTGTTA
ATTTCATGTCCGGTAATGATGATAGGTTGCTTCGCCTGCTGCAATTTAGAAGTTAACAAC
TCGATATATGTTGATGCATCAGTGTGTTGTGCTGGTGTCACTTCGAATGATGTAGGTATT
TCAATTTCAGAGATTGCAACATCGATTGGTAAATGTAAATGAACTGGACGTCTTTCGGCG
ATAGCAGTACTAATCAATCGTGGTATTTCAGTTGTTGCATTTTCAGGTGTAATGTAACCT
TGAGCAACAGTAATATGAGCAAACATTTTACGATAGTCATCAAATGTTCCTTCACCAAGT
GAATGATGTACATATTTGCCAGCTTGTTCTACAGCACGAGTTGGTGCACCAGTAATAGCA
ATGACAGGTATACGCTCGGCATAAGAACCTGCGATACCGTTGACGGCGCTAAGTTCACCA
ACACCAAATGTAGTTACTAAAGCAGCGAGTCCATTAAGACGGGCATAACCGTCCGCTGCG
TAACTTGCATTTAATTCGTTTGTATTTCCAACCCAATCTACATTGGGATTACTGATAATA
TCGTCTAGAAAAGCGAGATTAAAATCACCAGGAACACCAAAAATTTTATCGACGCCTGCT
CGATGAATAGCGTCAATTAAGTAATCTCCAATGCGTTGTTTCATAAAAAAACCACCTTTT
CTTTATATTTACACTTAAAATGATAGCCTTGAATGTGGTATAAGGTCAAGGAAGTTGACT
TTATTGTGAAAACGCTAACAATAGCGAGCGATTAATATTTTTCAAGGAATTTATATTGAA
CAATGCAAAGAAAGGATACTAAAAGAAAGTATGGGGGTCTGAATGTATTAGATGAAATGG
CGTCAAAAATTAAAGTTCTTAAAATGAAAATAAATAGGAGCGTATCCATAAAAAGGTATA
CGCTCCTGTCGGTATATTAATTATTTAGCTTCAAATAATTGATCTACATATGAAATGTTG
TCATGTTCGTCTTGTTTGAAATCAAGATTTGTAATGTTGCCTTGAGTAACAATGATTGGT
GTAATGTCGCTCTTCGCATTATTGCGAATATAGTCTAAATCAAAGCTGATTAATAAATCG
CCCTGCTTAACTTCTTGACCTTCTTCAACATGTAATGTAAATCCTTCGCCATTTAATTTA
ACAGTATCTAAACCAATATGAATTAATAACTCTAATCCACTATCAGATACAAGACCGATT
GCATGTTTTGTTGGGAAAATCATTTGTACTTTACCATTGAATGGTGCACGAACCTCACCT
TGTGAAGGTTTAATAGCGATACCATCACCCATCATTTTTTCACTGAACACTTGATCAGGA
ACTTCTGATAATGGTGTCACTTCACCAGTTAATGGTGCGTGAACGATATGACTTAACTCG
CTTGTTGCAGATTTATCTTCTGCAACAACAACTGTTTCATCTTTGTCGTCTTCCATAGTA
GTTGGATTTTCTACCACTTGGCCATTCATAATTTGTTGCATTTCGTGCTTAATTTGGTCA
GATTTAGGACCAAAAATTGCTTGCATGTTATTTCCGACTTCTAATACACCAGAAGCACCC
AAATCTTTCAAGCCAGGAACATCAACTTTAGATTTATTGTTTACTTCAACACGTAAGCGT
GTGATACAAGCGTCTAAATGTTTAATGTTTGCTTTTCCACCCATAGCTTCTAATACTGCA
TATGGAAGTTCAGTTGCTGAAGCTGTTGTCGCTTGCGATTGTTTATCTTCACGACCTGGT
GTTTTGTATTTTAATTTTACAATTAGGAATCGGAATACGAAGTAGTAAATGACTGCGTAT
ACAAGACCTACAGGAATGACTAACCACCATTGTGTCTTATTAGGTAGCACGCCGAGTAAG
AAGTAATCGATGAAACCACCTGAGAATGTATAACCTAGGTGAACATCCAATAAGTACAAT
GTTAAGAATGATAAACCATCAAGTACTGCATGAATAAAGAATAATAATGGTGCTACGAAT
AAGAATGAGAATTCTAAAGGTTCTGTAATACCAGTTAAGAATGATGTTAAAGCAGCAGAA
CCCATTAATCCAGCTACTACTTTTTTATTTTCAGGTTTAGCTGTGTGATAAATTGCTAAA
GCTGCTGCAGGTAAACCGAACATCATAACAGGGAATTCACCTTGCATGAATTTACCAGCT
GTTAAATGTGCACCTTCACGAATTTGTTCGATAAAGATACGTTGGTCACCGTGAATAATT
TCACCAGCTGCATTTTTCCATGAACCAAACTCGAACCAGAAAGGTGCGTGGAAAATATGG
TGCAGACCAAATGGAATTAATAAACGCTTAATAAAACCAAATAAGAATACTGCAATACCA
GTATTTGAATCTAATAATCCTGTACTGAATGCATTTAAGCCTGATTGAATCGTTGGCCAA
ATTAATGCCATTGGGAATGCTAAAATAAATGATGTTGTAGCCATCATAATAGGTACGAAA
CGCTTACCAGCGAAGAAACCTAAATAAGATGGTAAGTTAATGTTATAGAACTTGTTATAA
CACCAAGCTGCCAGGGCCCCGATAATAATACCGCCGAACACACCTGTTTGTAATGTTGGG
ATACCTAAAATGCTAGCGTAACCACTCGCTGGATCACCAACGTTTTTAGGTGTTACTTGT
AAAAAGTCACCCATTGTTTTGTTCATGATAATGTAACCGACGAATGCTGCGATAGCTGCT
ACACCATCACCGCCAGCTAATCCGATTGCGACACCTAATGCGAAAATCATAGGCAAGTTA
TCAAAAATGATACCACCAGCACCTGTCATTAATTTAGCGACAGTTTGTACGCCACCATTT
TGTATAAAAGGCAAGTAGTGTTGTAATGATTCACCTTGCATAGCTGTACCGATAGCTAAT
AACAGACCGGCTGCTGGTAAAATCGCAACAGGTAACATTAGCGCTTTACCGATACGTTGC
AATTGACCGAAAAGTTTCTTCCTCACTTGTCCAACCTCCAAAGTTGTATGTAATATTTAA
GATTCAATAAAAAAGACACGAGTAAATAGACTGTGTTGGTAACCATCACAGCTTAATTTA
ACTCATGCCTAATTTTACTTAGTAACACGTTGGTGTATGTAATTAATGTAAAGAAGCAAT
TGACTAAGCTTATTTTGTTGAGCTTACCATCACATCTTATTGAATCTTATTAGTTTGCGT
CTCCTATTTTAGCACGGTAAAGTATGCGTTTTCAATACAATTATTAAATTCAATTTCAAA
TAGCTAAATTATTTTAAGATTAATATGAAAAGTTAATATAAGATATTCAAGAATAAAGTG
CACAAAAGTGAATGGTAAATACGGCAATATCAATGATTTTAAAGAATTGAAAGGATAGTT
ATGGAATGAGATTAAGAAGAAGAAGTTGTGACAGAAATTTGTAACATTATTATAATGAAT
GTACTTGAGCTTATTAATATTGTAATGTGGTTTCTCTTATAGTAAAATGTAAGCGATTAC
ACAACTCTACTACATTTTCCTAATATTTATAACATTAAGGAGGGCTATTTTGGCAGGCTT
TTCAGTGTATTTAGGACAACCTTTAGACGAAGCGTATATCAAACATATGATTAGTTTAGG
TTATCAAACGATTTTTACATCAGTACAAATACCAGAAGAAGATGACGAGACAAAATATCA
TTATTTCACACAACTACTCAACTTATTACAACATGAACAAGTGACTTACCTCATAGATGC
TAATCCATCTATTTTAACACCATCTTTTTATGCACATCTTCGACAATATGATGCGCAGTT
TATGATTCGTATCGATCATAGTACATCTATTGAGACAATCGAAGCAATTATGGCACAAGG
TTTCAAGTGCTGTTTGAATGCAAGTATTATTTCCCGGGAATTGTTAACAAGCTTACATCA
ACATTTGAATGATTTTACATTACTTTCATTTTGTCATAACTATTATCCGAGACCAGATAC
GGGATTATCTGCTGATTGGGTTAAAAAGAAAAATGAATATATTTATCAATTTAATAAAAA
GGCACAAATATATGGCTTCATAGCAGGTACAGATTTAAGAGGACTTTTGCATAAGGGTTT
GCCAACGGTTGAATTAACACGGCATGACCATCCAGTTGTTGCAGCTAATATTTTACAAGA
AATTGGTATAACCGATGTGTTAGTTGGAGATCCAAAGATTGAAAAGAGGCTAGCAGTACA
ACTTATAGAATTTTGTAATCGTCGACATTTTTCATTAACTATTAGTGGAAATTTTGATGA
ACAAGTAGCATTTCTTTTTGACTTGCAACATAAAGTTCGTTCTGATAACCCCGAAAAAGT
TATTCGATCAGAAACATCGAGAGAAATATGTGCGCAAACTATTCAACCACATCATACGAT
ACAACGACAGATTGGTTCAGTGACCGTGGATAATTTGAAAAATGGGCGCTATCAAGGTGA
ACTCCAAATTGTGAGACATCCTCTTAGCGCGCATGACAATGTTAACGTTGTTGCACAAAT
TATCAAAGAAGACTTACCGTTGTTAAATTGTATCGCACCAAATGATACATTTAATTTTCA
AAAATTAGGGAGTGTCAAAAGTAATGGAAAATAGTACGACCGAAGCACGCAATGAAGCGA
CGATGCATCTCGATGAAATGACTGTGGAAGAGGCATTAATTACGATGAATGAAGAGGATC
AACAAGTACCATTAGCGGTCAAGCGAGTGATTCCACAACTTACCGAAGTCGTGAATAAAA
CAATATCACAGTATAAAAAAGGTGGGCGCTTAATTTATATCGGTGCAGGAACAAGCGGAC
GATTGGGAGTCTTAGATGCGGCAGAATGTGTGCCAACATTTAATACAGAACCTCATGAAA
TTATAGGTATCATTGCAGGTGGTCAGCGCGCGATGACGATGGCAGTAGAAGGTGCAGAAG
ATCATAAAAAACTTGCAGAAAATGATTTAGAAAAGATAAATTTAACGGAAAAAGATGTCG
TAATTGGTATTGCTGCGAGTGGCACAACACCATATGTTATTGGGGGTTTAACATTTGCGA
ACACAATCGGTGCGACAACTGTTTCAATTTCATGTAATGAACATGCAATTATAAGTGGAA
TTGCCAAATATCCTGTAGAAGTAAAAGTTGGTCCTGAAGTATTAACTGGATCTACACGAT
TAAAGTCTGGCACAGCACAAAAATTAATTTTAAATATGATTTCAACAATTACCATGGTGG
GTGTCGGGAAAGTATACGATAACCTCATGATTGATGTGAAAGCAACAAACCAAAAACTTA
TCGACCGTTCAGTGCGTATTATTCAAGATATATGTGCTATCACATACGATGAAGCAATGC
GTTTATATCAAGTGTCTGAGCATGATGTAAAAGTTGCGACAGTCATGGGTATGTGTGGCA
TTTCTAAGGAAGAGGCAACAAGACGGTTACTAAACAATGACAATATTGTTAAACGAGCAA
TCAGGGATAAACAACCTTAGGAGGGATTTAAATGACCAAAGAGCAACAGCTTGCAGAACG
AATTATCGCTGCAGTAGGTGGCATGGATAATATAGATAGCGTTATGAATTGTATGACGCG
TGTTCGTATTAAAGTATTAGATGAAAATAAAGTAGACGAACAAGGACTAAAACAAATTGA
TGGTGTCATGGGAGTTATACATGATGAACGTATTCAAGTTGTAGTTGGTCCTGGTACAGT
AAATAAAGTGGCCAACCATATGACAGAATTGAGTGGTGTAAAACTAGGAGATCAAATACC
ACATCATCACAAAGATTCTCAAAAAATGGACTATAAGTCATATGCGGCAGATAAAGCGAA
AGCGAATAAAGACGCACACAAAGCAAAACAAAAGAATAGTAAGTTGAATAAAGTACTAAA
ATCAATTGCCAATATATTTATACCGTTGATTCCAGCATTTATTGGAGCAGGATTAATCGG
TGGAATTGCTGCTGTACTTAGCAATTTAATGGTCGCTGGCTATATTTCAGGTGCTTGGAT
TACGCAATTGATTACTGTTTTTAATGTGATTAAAGATGGCATGTTAGCTTATTTAGCTAT
TTTTACCGGTATTAATGCTGCTAAAGAATTTGGTGCGACACCAGGATTGGGTGGTGTCAT
TGGTGGTACAACTTTATTAACTGGTATCGCTGGTAAAAATATTTTAATGAATGTTTTTAC
TGGAGAACCATTACAACCTGGACAGGGTGGAATTATTGGCGTTATTTTTGCAGTTTGGAT
TTTAAGTATTGTTGAAAAAAGACTACATAAAATTGTACCAAATGCTATTGATATTATCGT
TACACCGACAATTGCATTATTGATAGTAGGACTATTAACTATCTTTATCTTTATGCCATT
AGCAGGATTTGTTTCAGACAGTTTAGTTTCAGTTGTTAACGGTATTATTAACATTGGTGG
TGTATTTAGTGGCTTTATAATCGGTACTAGTTTCCTACCGTTAGTTATGCTAGGACTTCA
CCATATTTTTACGCCAATTCATATAGAAATGATAAATCAATCAGGTGTTACTTACTTATT
ACCAATTGCGGCAATGGCTGGAGCTGGACAAGTAGGTGCAGCTTTAGCACTTTGGGTAAG
ATGTAAACGCAATACGACGTTACGCAATACACTGAAAGGTGCATTGCCAGTAGGTTTCCT
AGGTATTGGAGAACCGTTGATTTACGGTGTGACATTACCATTAGGACGACCTTTCTTGAC
TGCTTGTATCGGTGGTGGCATAGGCGGCGCAGTGATTGGTGGCATTGGACATATCGGTGC
AAAAGCAATTGGACCAAGTGGTGTGTCATTATTGCCATTAATTTCAGATAATATGTATTT
AGGGTATATTGCAGGACTACTTTCTGCGTATGCAGGTGGATTCATTTGTACTTATTTATT
TGGAACGACAAAGGCAATGCGACAGACAGATTTGTTGGGTGATTAATGATGACAAATATT
TTGTATAGGATTGACAAACAATTGGGTGATTTTACAAAGACAGAAAAGAAAATCGCTAAT
TACATTTTAAAGAATCCACATAAAATCATTGATATGACAGTAAACGATTTGGCAGATGTT
GCAAAAGTAAGTACAGCATCTATCGTTCGATTTAGTCGGAAGATGACACATCAAGGTTTT
CAAGAGTTAAAGATTGCGATATCTAGATATTTACCTGAAGATATAGCAACGAATCCGCAT
TTGGAATTGATTGAAAATGAATCTGTAGAAACTTTAAAAAATAAAATGATTGCAAGAACG
ACAAATACAATGAGATTTGTAGCTACAAATATAATGGATGCACAAATTGATGCTATATGT
GATGTACTAAAAAATGCGAGAACAATATTTTTGTTCGGTTTTGGTGCATCCAGTTTAACA
ATCGGCGATCTTTTTCAAAAGTTATCTCGTATAGGGTTAAACGTGAGGTTATTACATGAA
ACACATTTACTTGTGTCAACGTTTGCGACACATGATAAAAGAGATTGCATGATTTTTGTC
ACGAACCAAGGTAGTCATAGCGAATTGCAGTCTATAGCACAAGTTGCCACACATTACAGT
ATTCCCATCATAACTATATCTAGTACAGCTAATAATCCAGTGGCACAAATTGCAGATTAT
GCATTAATCTATGGCAGAACTGATGAAAATGAAATGCGTATGGCAGCTACGACATCTTTA
TTTGCACAGTTATTCACAGTAGATATATTGTACTATCGCTTCGTAGCTTTAAATTATCAT
GCGATACTTGATTGTATTACTCAATCAAAAATGGCACTCGATAATTATAGGAAACATCTT
GCGACGATTGATTTTAAACATTAAGTAGTCGAGGGATATCGGCGTTTCTTTGCATTGGAT
AACGTAGCGTAGACAAATAATTTTACGAACATTTTTTGATAGAAACTATTTTAATATGTA
GCATGAGTATTTGTTGGAAATTTGTTGTGTTGATATCAAATCACGATTTAGAAGACATAA
CCGAATAAATTAAAGTAAAGCTCATATAAAATGCTCCCTATAAAGTAGACACTTAAAAAG
TGAAATACTTATGGGGAGCTTTGCTTTTTCGTGATTAAAAATTTAAGAATAATTTTAAGG
CTAAGTGAACTAATATAAAGATTATTAAGATAATCATAATCCAATTTGTAATATGAACAA
TACGTTTAAATCGTTTACGTTGTTTGTATTCCGGGCTTTTATAGAGTAGGTAATAGTACA
TAAATAGAATGGCAGCGAACATACCAAATATTGAAGTGAAGTTACCAATAGTTACTGACA
TAAAATGACTTAAAGTTAAATAATAACTAAGGGTGATGATTAAAAATAAAATGATTTCAT
AGATAAATAAGACCACACATGCCAACCTCCATTACTTTATAGTCGAAGTAGTGAGAAATT
ACTTGATGTAGTGCTTTCAAATATTAGTATACACCTTATATAAAATATAAGCATTAAATT
AAAGGTCAATAAAAATAGAATATATTTACGTTTAAAGATAAAAAATAAACATTTTTCATT
AATATTTATGATATATTTAGAACAATAGAAAGTGTACGGAAGGGGATATGGATGGCACAT
CAAAGTGAATATGCATTAGAAAATGAAATGATGAATCAACTTGAACAACTAGGCTATGAA
AGGGTAACGATTCGTAATGATGAGCAATTGCTTGATAATTTCAGAGCCATTTTAAATGAA
CGCCATGTGGATAAATTAGATGGAAAACCACTAACCGATAAAGAATTTCAACGTCTTTTA
ACGATGATTGATGGGAAAAGTATTTTCGAGAGTGCACGTATTTTACGTGACAAATTACCA
CTTCGACGTGATGACGAGTCTGAGGTTTATTTGTCATTTTTAGATACTAAAAGTTGGTGT
AAAAATAAGTTTCAAGTAACAAATCAAATAGCAGTTGAAGATGCGTATAAAGCACGTTAT
GATGTTACCATTTTAATCAATGGATTACCCCTTGTTCAAGTAGAATTGAAACGTCGTGGC
ATTGATATTAACGAAGCTTTTAATCAAGTAAAACGATACCGTAAACAAAATTACACAGGT
CTATTCCGCTACATACAAATGTTTGTTATTAGTAATGGTGTTGAGACAAGATATTTTTCC
AATATTGACAGTGAATTATTAAAAAGTCATATGTTTTATTGGAGTGATAAACAAAATAAG
CGTATAAATATATTGCAATCTTTTACTGAGACATTTATGAGACCTTGTCAATTAGCTAAG
ATGATTTCACGCTATATGATTATTAATGAAACAGATAGAATTCTAATGGCAATGCGTCCA
TACCAAGTGTATGCAGCTGAAGCACTGGTACAACAAGCAACTGAAACAGGCAATAATGGA
TATATCTGGCATACTACAGGAAGCGGTAAGACGTTGACATCATTTAAAGCGAGTCAGATT
TTGTCGCAACAAGAAAGTATTAAGAAAGTTATTTTCTTGGTTGACCGTAAAGACTTAGAT
AGTCAAACAGAAGAAGAATTCAATAAATTTGCAAAGGGTGCTGTCGATAAGACATTTAAT
ACTTCGCAGCTCGTACGTCAATTAAATGATAAAAGTTTACCACTTATTGTTACGACAATT
CAAAAAATGGCAAAAGCAATTCAAGGTAATGCCCATTTATTAGAGCAGTATAAGACAAAT
AAAGTAGTATTCATTATTGATGAATGTCATCGCAGTCAATTTGGTGATATGCATCGTTTA
GTTAAACAACATTTTAAAAATGCCAAATATTTTGGATTCACTGGTACACCACGTTTCCCC
GAAAATAGTAGTCAAGATGGTCGTACGACTGCAGATATTTTTGGTAGATGTTTGCATACG
TATTTAATTAGAGATGCCATTCATGATGGTAATGTACTTGGTTTCTCAGTTGATTATATT
AATACTTTTAAAAATAAAGCTTTAAAAGCAGAAGATAACAGCATGGTGGAAGCAATAAAT
ACAGAAGAGGTATGGTTAGCTGATAAACGTGTGGAATTAGTAGCACGACATATCATTGAT
AATCATGATAAATACATACGTAATCGCCAATATTCAAGTATATTTACAGTACAAAGTATT
CACGCACTTATTAAATATTATGAGACTTTTAAGCGACTTAATAAAAAATTAGAACGACCA
CTAACGGTAGCTGGTATATTTACGTTTAAACCTAATGAAGATGATCGTGATGGTGAAGTA
CCATATCATTCACGTGAAAAATTAGAGAAAATGATTAGCGATTATAATAAAAAGTTTGAG
ACGAATTTTTCAACAGACACTCATAATGAATATTTTAATCATATTTCAAAAAACGTTAAA
AAAGGCGTTAAAGATAGTAAGATTGATATCTTAATCGTTGTTAATATGTTCTTAACTGGA
TTTGATAGTAAAGTACTGAACACTTTATATGTTGATAGGAGTTTAATGTATCATGATTTG
ATTCAAGCATATTCACGTACAAATAGGGTTGAAAAAGAATCAAAGCCGTTCGGTAAAATT
GTAAACTATCGCGACTTGAAAAAAGAGACGGACGATGCACTGAGAGTATTTTCACAAACA
AATGATGCCGATACGATTTTAATGCGTAGTTATGAAGAGTATAAAAAAGAATTTATGGAG
GCATATCGTGAGCTTAAAATGATTGTGCCAACACCACACATGGTTGATGATATTCAAGAT
GAAGAAGAACTAAAACGCTTTGTAGAAGCTTATCGTTTATTAGCTAAAATTTTATTACGT
TTAAAAGCATTTGATGAGTTTGAGTTTACAGTTGATGAAATTGGTATGGATGAACAAGAA
AACGAAGATTATAAAAGTAAATATCTCGCTGTGTATGATCAAGTGAAAAGAGCGACGGCT
GAGAAAGATAAAGTATCCATATTAAATGATATTGATTTCGAAATAGAAATGATGCGTAAC
GATACGATTAATGTGAATTACATTATGAATATATTGAGGCAAATTGATTTAGAAGATAAA
GCAGAACAACGACGCAATAGAGAACAAATTAGACGTATTTTAGACCATGCAGATGATCCG
ACTTTACGATTGAAGCGTGATTTAATTAAAGAATTTATCGACAATGTTGTACCTTCTTTA
AATAAGGATGACGATATTGATGCAGCATATGTTAATTTCGAAAGTATTAAAAAAGAAGCG
GAATTCAAAGGCTTTGCAGGAGAGAAATCTATCAATGAACAAGCTCTAAAAACAATTACT
AATGATTTTCAATATAGTGGAGTCGTGAACCCTCATCAACTTAAAAAAATTATTGGTCAG
TTGCCATTGAAAGAAAAACGCAAAGCAAGAAAAGCCATTGAATCTTTTGTTGCAGAAACA
ACTGAAAAATCCGATGTTTAATAATTGGAAATATCCCCCGCGCTATATAGTGTAGGGGGA
TTATTATTATCTTTTGTTGGTTATGGTGCGATTAGTAATATCACTTCTTTACAAAAAATT
ATAGCCGTAAGAGTATAGAAATAATGTCTATATGAATTTGAAATAGTTTATAATATTAAC
AGGATAAGTATTAAATGTATGTTGAAGGAGGTGTGTAGTTATGGATAATAGAAATATGAT
TAATCGTGTTTTTAGTCAAAAGATATTACATCAAATTGCAATCAAAAATAAAAGTGATGT
TGTTGATGAGGCATATGATTTTTATATACAAGGGCCTAAAAATATCAATGTAATACAGAA
AATGAAGTCTTTATATAACTATCTTAAAATGTCTTATCGTAACGAATATTTTTACAAAAA
TACAATGCTTAATAAACTTCTTTTAGGACGACATTCTGTTAATACAACTACTGCACTTTC
TGAAATGCCTATAGGAAAAAGTATTGCTGATTTTATATTGTTAAACGGTAAAGGCGTTGT
CTATGAGATTAAAACAGAATTAGATAAGTTGGATAGATTGGATAATCAAATTAATGATTA
TTATGAAGTATTTAATTATGTAGTAGTCATAACAAATGACAAACACTTGAATAAAGTTAT
GGCTAGATACAAAGATACAACAGTCGGAATTTTAGTATTAACATCTAGAAATACACTGAG
TGAAGTTCAAAAACCAAAAGAAAACAATAGCCTCTTAAACTCAAAAGCGATGTATAACTT
TTTACGAAAAGAAGAAAGAAAAAGAGTTATTGCGCAGAATCACATGGATGTGCCAACTTA
TAATGATTTCACAGAGTATGATGTGTTATATGACGTGTTCAAAGAAATACCAATGACGGA
ATTGCATAACAATATGATATCTGAGTTGAAAAAAAGAGACAACATGAAAGAATACAAAGA
TGCATTTTTAGCAGCACCGGCTGAAATTAAGTTCTTGTTATATTTCGCAAAAATGACAAA
GAAAGATAAAAATAAACTATATCATTTTCTTAAGGAGGATTAATATGTATTATCCTTATT
TGCGTGGGAAACAAAATGAACTATTTGCAATTAAAGAATCGCTAGAAAAAGGTTTGATTG
GTAATTGTATTCAACCAATAATTGAACCGATTAAGTATACAACCACGTTTAAAAATGTTT
TGAAATATTGTGGTGAAAAAGAATTTCGTATAAATTTAGTAATAAATTCGAAGTTAACTG
AAGAAGAGATTAGTAATGAAACTGTTGAACACTTAAGCAAAATAATAACAGAAAACAAAA
GTATTATTCAAAAAGCTTATTTAGGTCCTTCTGATGAAGGTAATGAAAAGTTGAAGCAAC
AATTTTCAAATAGTAGTTTAGCTATTTTAAAGAGTGTAGATGACTGGGAAATGTTTGAAG
AAAAAAATGAACTTGAAATGGTTTTTGTACCAGATGATAGACACATTAAACGTAAATTAC
GTAATATTCGAAACAAAGGGCTCATTACGGACCCTTTTAATAAACTGAGTCGAAATGTTG
ATTATTTGGATAATGATGACGAGTTTTATAGTGATGATCATCTTTATTATAAAGAAGATG
GATACGAGGTATTTTCAGACTATTCTGTTATAGGTGGAGAATATATAGACGGTGGCTTTT
CACCATTAGCTATTGCGATACATATCGTCTACTTTGATGAGGCTAATGAGTTAAGAGTTA
AACATTTTGTCTCTGATTCTAATAACGATAGATTAAATCCAGCTAAAAAGTTTTTTGAGG
CTGTAGGTAAATTAGTAACTTGGTCTAAAAAATTAGATAATAAAAATAGATCTTTTGCGA
TCGGACAATTTGAAGATCTAAATAAAAATAATAAGTATCCAGGCTTAGGGTTAATTAAAA
GGTTATCAATCATGCATCATCTAGAAATTATGAATAGATACTTGGAGTCTCAAAATGAAA
ATATGTGAAAAATGTTTTAATAATACTGAAATCGTAGAAATCATTGCAAATGATAATAGC
AAATTTGACAATTGTGATATTAATAACGATCATCTTGGTGTTAAAATATTTGATACGACT
CGGCATATAGATAAATTAGAGCAGATTAGAGATTATTTAAGACCAGCTTTAGAATTATAT
GATATTAGTATAAATTTACCAGATACTTTTAGCCAAAAAGAAGGTAAAAAAATTGAAACA
GCATTAAAAGATGATTGGAGTATATTTAATAATATTGAGGAAGCGCAAATAAGTTGTATT
TTAAATGAACTTTTTAAAGATGATGAAAATTTAGATAGACGGGTGTTGGAAGGTTTAGTA
GGCGCTAAAATCATAAACGATAAAAAATATACAAATGAAAATCTAATTGTAGCAAATAAT
GACTGGGATGGATTTTGTGAGAGCTTGAAATATAAAAATAGATTTCATAATAATATGATC
AATTTAGAGAATTTAGCGTTCTTTCTCGATATCACTACTAATTACTATAGTATTGAGGAA
TTTAGAGAAAGATTTGAACCATTATATAGATCTAGGCTAGTTAATAAGTTCATTACAGAG
AAAAGTGAATTAATGGCACCACCAAAGGAACTAGCAACGGCAGGAAGATTAAATTCTAAA
TGGATAAGCGTGTTATACCTTAGTGCAAAAGAACAGGTCAGTATAGAAGAAGTTAAACCT
AAGCATAATGATATTGTTTATATAAGTAAGGTTAAATTACAAAAAAACGTTACAAAAGAA
AAGTTGAAAATAGCGAATTTAACTAATTTAACTAGTAATGCAATCAAAGCTGGTGATGAT
GGTTTTAGAAAGTATTTTGTAAATTACCAAACATTAAAAAAGATTCATGAAGGAATTACA
AACCCAAGCGATGAACAAGGAATAGATTATTTACCATTTCAATATTTAGCTGATTATATT
CGAAGTCTTGAATATGATGGGATAATGTACGAGAGTATACTGCAAGATGGTACTTTTAAC
TTTGTGTTTTTTAATCAAAATTTATTTGAATGTGTTGATTATGAATGTAAAAGAGTAAGT
GATGTTAAATACACATTGACTAAATTAAGATGATATACTTTAAAATCTGAAGATTCTAAT
AAAATTCAAATAATCCCCCGCGCTATATAGTGTAGGGGGATTATTTATGGTATCAAAACA
CCTAAAGTATGGGTGTGATAGGTGTGACCTTAAATCATGGCAAAGCGCCTAAAACTTGAT
ATGGTGCCCAAGCCTTAAAAAAGCACAATAATGAATGACAAAATCAGCTCACTCATAGGA
AGTTACGCAATGTATGCCAAACTACACAGTTACTGAAGCGAACCATTCATAACTTTTATT
TAGTAATTACAGGAACTGCTGAAATAAGTTGTTTTGAATAATCTGATTGTGGATGTTTGA
TAATATTTTCTGTGTTATTAAGTTCAACGATTTCGCCATTTTTCATAACCGCAACTCGAT
CACATATTTCATTGATGACACCCATATCATGTGTGATGAATAAGTATGTAATGCCAAAGT
CTAACTGTAATTGTTTTAATAAATCGATAATATCTTTTTGGATTGAAACGTCTAAAGCTG
ACACTGCCTCGTCGCAAACAATTACTTTTGGTTCAACTGCAAGTGCTCTCGCAATACTTA
CACGTTGGCGTTGTCCACCAGATAACTCATGTGGATAACGATATAAGAAACTTTGATCCA
GGCCAACTTTTTCTAACAAAGAGACTACTTTATTAATGGCTTCATCGTCGTTTTTAGTTT
TACCATGAATGATAAGTGGTCGCTTAATCACATCAATCACTTTGAATCTAGGATTAATTG
AAGCGAATGGATCTTGGAAAATCATTTGTATTTCTTGGCGTAAAGGTTTCAATTCATCGC
CTTTAAATAAACTTAATGGCACATCATTATACCAAATAAAGCCTTCTGACACTTCCTTCA
GACCGACGACCGTCTTAGCTAAAGTGGATTTTCCTGAACCAGACTCTCCTACAATACCTA
ATGTTTCACCTTTTCTAATAGCTAAGTTTATATCTCTAACTGCACGGAATAAACTACCAT
TTGGCGATGTATAATCTACACTAACGTGATCAAATTTCAATAAAAGATCATTACTTATTT
GTCTTGGTGGTCGTGTTTGATGAATATCAGGAATCACATTAATTAATCGTTTTGTATATG
TATGTTGTGGCGATTTGAAAATACATTCAACTGTACCACTTTCAACGACACTTCCATCTT
TCATTACAATCACATCATCGCAAAATTGATACACAGCACCTAAATCGTGTGTGATAAAAA
TAATAGATGTTTCAGTATACTCATAAAGTGATTTCATTAACTGAAGTAATTGATTTTGTG
TGCTTGCATCTAATGCTGTTGTTGGTTCATCTGCAATTAAAATTTGTGGTTTTAAAATTA
AGGCAATTGCAATCATCACACGTTGACGCATTCCACCAGAAAATTCGTGTGGATAAGCGT
CAAATTGTCGTGTTGCATCTTTAATTCCAACCTTATCTAAAATATCAATGGCCATTGACT
TTGCTTCTGACTTTGATACACGTTTATGTTGAAATAGTACTTCTGTAATTTGTTTGCCAA
TTGTTAATCTAGGATTTAAAGAAGATAGCGGATCTTGAAAAATCATCGAAATATCTTTTC
CTCGAATTTGTCGTAATGATGACGAAGTTAAATCAGTTAAAGACTGCCCATTAAAAATGA
TTTCTCCAGTTAAAGTATGGTTTGGATAATCTGGTAATAGTCCTAAAATCGACTTTGCAG
TAATACTTTTACCTGAACCAGACTCACCGACAATACCTAAAATATGTTTTTTACGTAATT
CAAAAGTGACATTTTGTACAGCTTGAACCGTTGTTTCATCATAATTGAACTGTACATTTA
GATTATTAACTTCTAATAAATTTGACATGATGTTGTGCCTCCCTATTCACAAATGTGTAA
ATTTATTCTATACTTTTGTATATCATAGTAATCTACTCAAGATTATTTTACAAGGAGTGA
TTATCATAATTACTTATTCAGAGTCATTTAAGTCGTTGTATCATAAGGCATTTTATAGGG
TTATTATTTCGGTATTAAGCTTGCCAATATTTTTATATGCGGTGATTGGTTTTACTTTTT
CAACTAAGAGAAAAAATTTTTACGCTAACAATTCTGAAATTTCAGAAATCGAACAGGCGT
TACAACAAAAATATAAATATTTGTCTCAGAAAAAGTCATCCACACAAATACATAGAGAAG
CAATCAAAATAATTAAGGGACAAAGTTCTAATACGAATGCTCAGAAAATTGAGCAAGCAC
ATTTTTCAACATACTTTGAAAAGATATTATTTCATAAGTTCATCGTTATCAAAGTAATAT
TGGCTTTACCAATGTTTATTGTGCTGACATTTTATTTACAGCCATTAGTTAAGTATATTT
TCGAACGCGTCATTATGGCTGTAATTGTTATTATTGGTGTAATCATTAGTGTCTTTACAA
TTTTATATTTTTCACCACTTGATGCGGCATATAGCATATTGGGACAAAATGCTACAAAAG
CACAAATACATCAATTTAATGTATTACATCACCTTAATGAACCTTATTTTATTCAATTGT
GGGATACCATTAAAGGCGTCTTTACATTTGATTTAGGCACAACATACAAAGGGAATGAAG
TTGTGACGAAAGCAGTTGGCGAGAGAATCCCAATTACTATTCTTATCACAGTATTAGCGT
TAATTGTAGCATTATTTATTGCGATACCGGTGGGGATTATAAGTGCGATGAAGAGAAATA
GTTGGCTTGATATCACATTGATGACAATTGCATTAATTGGGCTATCAATTCCAAGTTTCT
GGCAAGGGCTATTATTTATTTTAGCCTTTTCATTGAAATTAGATATTTTGCCACCATCTT
ATATGCCAGAACATCCGATATCACTGATTTTGCCTGTGCTCGTCATTGGAACAAGCATTG
CTGCTTCGATTACACGTATGACAAGGTCTTCGGTTCTTGAAGTTATGCGTAGTGATTATG
TATTAACCGCTTATGCAAAAGGACTATCAACAACACAAGTTGTGATTAAGCATATTTTAA
AAAATGCGATTGTTCCAATTGTGACGCTAGTCGGTCTATTAGTAGCAGAGTTACTTGGTG
GCTCTGCTGTTACAGAACAAGTATTTAACATTAATGGTATCGGTCGTTATATTGTTCAAA
AACAACTTATACCTGATATCCCAGCAGTCATGGGTGGAGTTGTATATATATCAATTGTTA
TTTCATTATCAAATTTAATCATTGATGTTTTTTATACACTTATTGATCCAAAATTACGTA
GTGAAATCAACGAAAGGAAGTGAGGCATATGGCACAACTTAATTCAAAGATAGCTTCCTT
AAAATTATTCGCAAGTTACGCCATAGCAACATATATTTTAGTCATAATAACAAGTGCTTT
AAACATTTTTAAGGGCTATGTGGCTGATACATTTTATATTGCTGAAACATTGTTGATTAT
ATTGACCATTGCATTAATTATTATTGTATTAACTGAATCAAATTGGAAAAGCCGAGTTGT
ATGGCGTCGTTTCATTGAAGTGTTGTTACTGTTGATGACTTTAACAGGGAATGTATTCAC
TTTATTAATGTTTGTAAGTGTTAGACGTTATCAACGTACATCGCAAATACATAGTTATAA
CGGTTGGGAAGCATTTATACGAAAAATTACTAAACATCGTATAGCTATTATCGGATTACT
GATTTTAGTCTACATGCTGACATTATCAATCGTGTCACAATTTACATTTGATACGACATT
AGCTACTAAAAATCAGTTCAATGCACTGTTACATGCACCAAGTCTAGAATATCCATTTGG
TACTGATGACTTTGGTAGAGATTTATTTACACGTGTTGTGGTCGGGACGAAGCTAACATT
TTCAATATCAATTGTTTCTGTGATAATTGCAGTTATTTTTGGTGTGTTACTAGGCACATT
AGCCGGATACTTCAACCATATTGATAATTTAGTGATGCGTATTTTAGATATCGTGTTTGC
AATTCCTTCATTACTCTTAGCGGTGGCAATTATCGCATCGTTTGGTGCAAGTATTCCAAA
TTTAATTATTGCTTTAAGCATTGGTAATATACCATCGTTTGCACGGACGATGCGTGCGAG
TGTCTTAGAGATTAAGCGTATGGAATATGTAGATGCAGCACGTATTACAGGAGAAAATAC
TTGGAACATCATATGGCGGTATATTTTACCGAATGCGATTGCGCCAATGATTGTACGCTT
TTCATTAAATATAGGTGTAGTTGTATTAACAACAAGTAGTTTAAGTTTCTTAGGACTTGG
CGTTGCGCCTGACGTAGCGGAATGGGGGAACATTTTGCGTACCGGTAGTAACTATTTAGA
AACACATAGTAATCTGGCGATTGTACCAGGTATTTGTATTATGTTCGTCGTTTTAGCATT
CAATTTTATAGGTGATGCAGTGCGAGATGCACTAGATCCAAGAATTCATTAAAAAGGTAG
GGATAGATGTGAAAAGAATCATTAGTATCGCAATTATAGTGTTAGCGTTGGTATTAAGTG
GTTGTGGTGTCCCTACGAAATCAGAAGTAGCTCAGAAGTCATCGAAAGTTGAAGTAAAAG
GTGAGCGACCGACGATACATTTCCTAGGACAAGCAAGTTATGAGAATGAAATGAATATCG
TTAAAGATCAGTTGGAAAATGCAGGATTTAACGTCAAGCTGAATATTCAACCAGATTATG
GTAGTTATCGCACGCAACGTCAAGCTGGCAATTATGATATTCAAATCGATGACTGGATGA
CAGTGTTTGGAGATCCTAACTATGCTATGACAGCATTGTTTAGTTCTACAGGATCAAATA
GTTTATTAAAAGATAAGCATGTGGAGCAGTTGTTAAATAAAGCTTCTACTCAAAATGAAG
CAGATGTAAAATCAACATATAAACAAATTGAAGATGAAGTTGTCTTTGATAAAGGATATA
TGGCACCATTATATGGATCAAAAAAGAATTTAGTATTCGACAATAAAGTGTTGGATAAAA
ATAGTGTAGGATTACCAAATTCACGTGCATTAATATGGCAACAATTTGACTATAACAATA
GTAAGAATCGTAATACACGTCCACTTGTCATGACGCAACAAGACGGTGAAATTCCAACAT
TGGACCCAATACGTTCGATTGCGCCATCGGTATATTCAATTAATATGAATATGTATACAA
GGTTATTGCTTTTAGATGAAAATGACCACTTAACAACGAAAGGTTCATTGAGTCGTGACT
ATGCTGTGAATAAAGATAATAAAGCATTTTATTTTTTACTTAGAGATGATGATTATTTTG
CGAAAGTGGTTAATGGCGAAGCACGTAATACAGGTGAACGTGTGTCGGCTGAAGATGTTA
AATTTTCTTTAGATAGGGCACGTGATAAAAAGTCTGTGCCTAACAATAATACGTACAATA
TGCATAAGCATATTAATGATATCAAGGTATTAACTGATGCAGATATTGATCAGTTGCGTA
AAGAGAAAGGTAAAGATGATAAATCAATCTATGACAAGCTGATTAAAGCATATAACGTCA
AATCATTAACGACAGATGGTCAAAAAGTAAATAACAAAGATGGTATTTATCAAATTGTTA
AAATTACAACCGATCAATCGATGCCTCGAGAAGTGAATTATTTAACACATTCTTCGGCAG
GCATTTTATCTAAAAAATTTGTTAATCAAGTAAATCAAGAATATCCAAAAGGATATGGGG
ATAGCAGTACAATTCCTGCAAATTCAGATGGGGAAAATGCGCTGTATGCAAGTGGTGCAT
ACATTTTGACACAGAAAAATACTTACCAAGCAGAGTTTCAACGTAACCCTGGATTCAACG
AAACAGAACAAGGTAGCTATGGTCCAGCAAAAATTAAAAACATCACATTGAAATTTAATG
GTGATCCTAATAATGCATTGTCAGAACTTAGAAACCATTCAATTGATATGTTGGCAGATG
TGAATCAAAAACATTTTGATTTAATTAAGTCAGATAAAAATTTAAGCATTATACGTAAAA
ATGGACGTAAGTCAGTCTTTTTAATGCTAAATATTAAAAAAGGTATATTTAAGACACATC
CAAACTTGAGACAAGCAGTTGTGAATGCGATAGATCAGGATCAGTTTATTAAGTTTTATC
GTGGTGACAAATTTAAAATTGCATCACCCATTACACCGCTTGTCGATACTGGTAATGTGC
AACGTCAAGATCTAGAAAAAGTTGAGAAAGCCATTAATCAATAATATTTTAATGATTTAA
AGAAAGTAGGAGGATAAAATATGGTCATTAACTTAAATGATAAACAGAAAACAACATCTA
AAGAAGGGTTAATTTCCGTGTCTCATCCTCTTGCGGCTAAAATTGGTAAGGATGTATTAG
ACAAAGGCGGCAATGCCATGGATGCAGTCATTGCGATTCAACTTGCACTGAATGTCGTAG
AACCATTTGCATCAGGTTTAGGTGGTGGCGGGTACTTGTTATATTATGAGCAAAGTACAG
GCAGTATAAATGCATTTGATGCGCGTGAGACAGCGCCCGCACATGTAGATAAACAATTTT
ATTTAAATGATTCAGGCGAGTATAAATCATTTTTTGATATGACTACACACGGTAAAACTG
TGGCAGTACCGGCAATTCCAAAACTATTTGATTATATTCATAAGCATTATGCTAAGTTGT
CATTAGAAGAATTAATCAATCCTGCAATTGAGTTAGCTGTGGATGGCCATTCTGCCAATT
GGGCTACTGAAAAATATTCACGCCAGCAACACGCACGGCTGACAAAGTATCATGAAACGG
CGAAAGTCTTTACGAATGAAAATCAATATTGGCGTGAAGATGATTGGATTGTACAACCCG
AAATAGGTAAGACACTTCAAATATTAAAAGAGCAAGGATTTAATGCATTTTATAAAGGTG
ACATCGCGGAAAAGTTAGTAAACGTTGTCAAAAAATATGGTGGCACAATCACTTTAGAAG
ACTTAGCAAATTATGACATTCAGATTAAAGCACCGATTAGTGCGACATTTAAATACTATG
ATATTCATTCAATGGGACCATCTAGTTCTGGCGGTATCACAGTAATTCAAATATTGAAGT
TATTAGAACATGTAGATATACATTCGATGGGGCCAAGATCTGTCGATTATTTACATCATT
TGATACAAGCTATGCATATAGCATATAGTGATCGTGCACAGTATTTGGCAGATGATAATT
TTCATGATGTACCTGTAGAGTCATTAATTGATGACGACTATTTAAATTTACGTAGTGAGC
TCATTGATAGTGAAAAAGCAAATATCGATATAGCGCATGGGATTATTTCTGATTGCATAA
GTCATACAGATGTTGATGAAAATCATACCGAAACAACACATTTTTGTGTGATTGATAAAG
AAGGGAATATCGCTTCATTCACGACATCAATCGGTATGATTTATGGTTCAGGTATCACGA
TTCCAGGCTACGGTGTATTATTGAATACGACAATGGATGGCTTTGATGTAGTAGATGGTG
GTATTAACGAAATTGCACCATATAAACGACCTCTAAGTAATATGGCTCCAACGATTGTGA
CACATCATGGTGAACCGATATTAACGGTAGGAGCACCTGGTGCCATAAGTATTATTGCTA
GCGTGGCACAAACTTTAATCAATGTATTAGTGTTCGATATGAATATTCAGGAAGCTATTG
ATGAACCTAGAATTTATAGTAGCCATCCTAATCGTATCGAATGGGAGCCCCAATTTTCAC
AGTCTACAATATTAGCATTGATCGCACGGGGACATTCGATGGAACATAAACCAGATGCCT
ATATTGGAGACGTGCATGGGTTACAGGTTGACTTGAATACACGTGAAGCTTCGGGAGGTG
CTGATGATACGAGGGAAGGCACAGTGATGGGTGGCGATGTATTATCAATTAGAAAACAAC
CATTACCTAGTCCGAAAATATACGATAATGACACCCATCGTGTATATTTCAATGATGTGC
AGTTACCATTATTAGCAGAACAAGTAAGATGGATGTATGACAAATGTTGGATTGAGGAAA
GTGTTGTTAGAATCATTTTCCCTGGAGTTAGTGCACATATTGAAGATTTGAGAAGTTATG
ATATCGACGGAGAAAATTATATAGATATTGCCTGGTTGGCACGGAAGAAAGGTTATCAAG
TTACCTTAAAGGATGACAGTTTATACTTAAATGATGAAACGTATCATTCAGTAAAACGAA
ACACAAATGCATACTATAGATACGATCGAGATAGTATCACAAGATAATTTATGTGTTTGA
TATGAAGTTTGAAGTGGATTTTGATTTTTGTTGAACGAAAGGATGCGGTTTCAAACTATA
GAGTGACGCTTGAGTGTAGTAATGTTGAAGTTGTTATAAGAAACGCTAGACGCCTTTGTA
AAATATAAAACGCCCCACAAATTCGTTTTTTATGTACACCTCAATAGTTAGTCTGAAATC
TAACTAGATGTGATTAGGTACAATTAAATGAATGACGTGAGGCGTTTTTATAATGTGTGA
TTTTAGTATGTTAAACGATAATCAATGATTTGGTTATTTCTATAATTACATCATAAATAT
TAATGTTCACTTATTTTATTATAAGTAAGGCTTTCTTGGTATATAATTTGGTCTTTTCCA
GGACTTGAAAAATAAAAATAAAGTTTCTGATCTTGATGTTTATTACCTTTTAAATCAATC
ATTCCCTTTAATTCCACCTTTGTTGAGGCGTTTTTAGGAATATTATATCTACGTTTTAAT
TGTTTAACGTTTGGATTATCGTTCGACAACTTACCAGATAAATTATAATAATCAGTAGTA
GGATCATGTGTGATTTTCAAATCATTACTGTTTAAAATACTTGGTAAATCGCCACTTTGA
ATCAAAAATTGATAGTTTTCGATTTTTTGTTTCAGTTCGGGATCTTTTACGTCTTTTGTG
AGAAAGATTTTATTATTAACTACTTTTACTGGATAACTTTTGTATGTCGAGTCAGTAGCA
TTTTTTCTATCGTTTGTAGTTGTGTCATATTCACCAGTTATTTTATGTGTGTTCTTATCT
TCTTTTAACAACATACTGTCTTCTTTTAAAAGCTCATCTGATCCAACAACTGAATAAGAG
GATTCTATATACCATGTGTCTTGATCATTATTTTGTAATGGGGGTTATCGTGACCATCAA
TTTCATAAAGCGTTTCTAAGTTTTTAATAGGATATGTACTTAGTACTTTTTTAAGACCAT
CTTTCAAATGAATTTGTTCCCACTTCATTGCCAAAAACATACCGCCACTGACTACAATTG
AAATAATAATAATTGCTGCTAAGTTTAACCAGAAAATTTTATACGCTTTCATACATTCAC
ACCTTTTCTTAAAATACTTAATTAACACTATAATAATATTTTTTAAAAATATTTACATCA
GTATTAAAGTGAATATCAAATTTTAAATTTATGAAAATAATAGGTATTTATAAAAAGTGG
AAAATGCATACAATAAAAAACTGTATGACGTTGAGGAGTCACACAGTGTAATTAAAAATT
TAAAATGTAGTTGCTAATTTCTCAGCATTATTAATACTTGTTGCTTTAATTTCTTCAGTC
TTATGAGGTTCGGCATTGTGGCCTTCGATAATGATTGTTTCATATGATGGTACACCTAAG
AATGTCATAATTGTTCTTAAATAACGATCACCCATTTCAAAATCAGCAGCAGGGCCCTCT
GTATAATAGCCACCACGAGATTGAATGTGTAATACTTTTTTGTCAGTTAGTAAACCTTGT
GGTCCTTCCGCAGAGTATTTAAAAGTTTTACCTGCAATTGAAATAGCATCAATATATGCT
TTGACTACAGGAGGGAAAGAAAGGTTCCACATAGGTGTTACAAATACATATTTATCAGCG
CTTAGAGATTCTTCTAAAATGTCACTCAATCTAGAAACTTTCATTTGTTCGTCATCTGTT
AATGTCTCGCCATTGTTAATTTTTCCCCAACCAGTTAATACATCTTTGTCGATGGCTGGA
ATATAAGTTTCAAATAAATCAATATGTTTCACTTCATCGTCAGGATGTTGTTGTTGGTAA
GTCTCTATAAATGCTTTACCAGCCGCCATAGAATTTGATACTAATTCATTAAAGGGATGT
GCTGTAATATATAATACTTTCGCCATATAAAAATTCTCCTCTTTTTCTATTTTAATTTAG
TATAATTAATATACTAGATATAAAATTTAATTACAACTGATAAGCTCCATGATAACTATA
CACTTAAGGTAGTAGTACCAAAGTATGAGTGCAATTAATTATGAAATAACAGATTTAGAA
TATATACTAAATATCCTAAACATATAAAGGATGGATGCCACGATGACAAGACGACCTAAA
CGTATTTTGGCAACAATACTACTTTTTCTACCCTTATTATTAGCTATTTTTTATATAGAT
GACATTCAAAAATGGTTTAACCAATATACTAATAAATTAACGCAAGATAATAAAGGACAA
GGACACTCAAAATGGGAAGACTTTTTTAAAGGGAGTCGGGTTACTGAAACTTTTGGGAAA
TATAAGCATTCTCCATTTGAAGGTAAACATTATGGTATAGATTTTGCATTGCCAAAAGGT
ACACCAATTAAAGCGCCAACGAATGGTAAAGTAACACGTATTTTTAATAATGAATTAGGC
GGTAAGGTATTACAGATTGCTGAAGATAATGGAGAGTATCACCAATGGTACTTACACTTA
GACAAATATAATGTCAAAGTAGGTGATCGCGTTAAAGTTGGGGATATTATTGCGTATTCT
GGTAATACAGGTAAACAAACGACTGGCGCACATTTACATTTTCAAAGAATGAAAGGTGGC
GTAGGTAATGCCTATGCAGAAGATCCACAACCATTTATAGATAAGTTACCTGATGGGGAA
CGTAGTCTTTATGATTTATAGTTTGGAAGTATGCCGGCAGTCTAAAATTTAAGCAATCAT
TATATAGATAGGATACTACTTATATAATGGTTGCTATTTTTTTGACTGAAAATCGAAATG
CCAAGTCACACTTGTTTGATTTGTTGCTAGTTAAAATGCGAAGGATGTTTGCTAACAGTA
TCACCCAAAAACACATAGAACATCATAATTGGCATACAGATAATAGTTGTGCACGATAAC
TATTTTTTGTGTAAAAGTTTAATTCTGACAGTAATGTAAACGTTTACAATTTATGATTGA
CATTAATAATGACTGAATATATGATTTATGTAAGTATTTGTGCAAACGTTTTCTCAAAAT
GTATTACACAATAAAACTTTAAACAAAGTATGGGAGGCATAACGTGGCAGAACTAAAGTT
AGAGCATATTAAAAAGACGTATGACAATAACAACACTGTAGTGAAAGACTTCAATTTACA
TATTACTGACAAAGAATTTATTGTATTTGTCGGACCATCAGGATGTGGTAAATCTACAAC
ATTACGTATGATTGCGGGTCTAGAGTCTATCACATCCGGGGATTTCTATATTGATGGGGA
ACGCATGAATGATGTTGAACCTAAGAACAGAGACATTGCGATGGTATTTCAAAATTATGC
ATTATATCCACATATGACTGTTTTTGAAAATATGGCATTTGGACTAAAGCTGCGTAAAGT
TAACAAAAAAGAGATTGAACAAAAAGTTAATGAAGCAGCAGAAATACTAGGTTTAACTGA
GTATCTTGGACGTAAACCAAAGGCGTTATCAGGTGGACAACGACAACGTGTTGCTTTAGG
TAGAGCTATTGTAAGAGATGCGAAAGTATTTTTAATGGATGAACCATTATCAAATCTAGA
TGCGAAGCTACGTGTACAGATGCGTACAGAAATTTTGAAATTACATAAGCGACTTAATAC
TACAACGATTTATGTCACACATGACCAGACTGAAGCGTTGACAATGGCTAGTCGAATTGT
TGTTTTAAAAGATGGCGACATTATGCAAGTTGGCACACCAAGAGAGATATACGACTTGCC
GAATTGCATATTTGTGGCGCAATTTATCGGCTCTCCAGCGATGAATATGTTGAAAGCTAC
AGTTGAAATGGATGGGGTGAAAATCGGGACACACCATTTTAAGTTACATAATAAAAAATT
TGAAAAGTTAAAAGACGCTGGCTATCTAGATAAGGAAATCATTTTAGGTGTTAGAGCTGA
AGACATTCATGAAGAACCGATATTTATACAATCCTCTCCAGACACACAATTTGAATCTGA
AGTAGTTGTATCTGAATTGTTAGGTTCTGAAATTATGGTACATAGTACATTCCAAGGAAT
GGAATTAATTTCTAAATTAGATTCAAGAACGCAAGTGATGGCGAATGACAAGATTACATT
AGCATTTGATATGAACAAGTGTCACTTTTTTGATGAAAATACTGGAAATCGAATTGTTTA
AGGGGGAATGTTCATGTCTAAATTTTTAAAATGTATCACGTTAGTTATTGCAATGTTATT
AATCGTAACTGGATGTGGCCCTAATCGTTCGAAGGAAGATATTGATAAAGCCTTAAATAA
AGATAATTCTAAAGAAAAGCCGAATCAACTTACGATGTGGGTGGATGGCGACAAGCAGAT
GGCTTTTTATAAAAAAATTACTAATCAATATACTAAAAAAACTGGTATAAAAGTAAAACT
TGTAAATGTGGGTCAGAATGATCAATTAGAAAATATTTCACTAGATGCACCAGCTGGGAA
AGGACCAGATGTCTTTTTCTTAGCACATGATAATACTGGAAGTGCTTATCTACAAGGCTT
AGCTGCTGAAATTAAATTATCAAAAGATGAGTTGAAAGGTTTCAATAAACAAGCGCTTAA
AGCGATGAATTATGACAACAAACAACTAGCATTACCTGCTATCGTTGAAACAACTGCACT
TTTCTATAATAAAAAGTTAGTGAAAAATGCGCCACAAACATTAGAAGAAGTTGAAGCGAA
TGCTGCCAAATTAACAAATAGTAAAAAGAAACAATACGGTATGCTATTCGATGCTAAAAA
TTTCTATTTTAATTATCCATTTTTATTTGGAAATGACGATTATATTTTCAAGAAAAATGG
CAGTGAATATGATATCCATCGATTAGGATTGAATTCTAAAAATGTAGTAAAGAATGCTGA
ACGTTTACAAAAATGGTATGACAAAGGGTATCTCCCGAAAGCTGCTACTCATGATGTGAT
GATTGGTCTTTTTAAAGAAGGCAAAGTAGGCCAATTTGTAACGGGGCCATGGAATATTAA
TGAGTATCAAGAAGCATTTGGTAAAGATCTTGGTGTGACAACATTGCCTACAGATGGTGG
CAAACAGATGAAGCCGTTTCTTGGCGTGCGTGGTTGGTATTTATCTGAGTATAGTAAGCA
TAAGTATTGGGCTAAAGACTTAATGTTGTATATCACTAGTAAAGATACATTACAAAAATA
TACAGATGAAATGAGCGAAATTACTGGTCGTGTTGATGTGAAATCATCTAATCCGAATTT
GAAAGTGTTTGAAAAACAAGCGCGTCACGCTGAACCGATGCCTAATATTCCAGAAATGAG
ACAAGTTTGGGAACCGATGGGCAATGCCAGTACATTTATCTCGAATGGAAAGAATCCTAA
AGAAGCTTTAGATGAAGCAACGAATGATATTACGCAAAATATTAAGATTCTACATCCATC
AAAAAATGATGAGAAAGGAGATTAGTTATGATGAAACGTAACCCTAAATTAGCTGCATTA
TTATCTGTCATACCTGGATTGGGCCAGTTTTATAACAAAAGACCTATAAAAGGCACGATA
TTCTTTATATTCTTTATCAGTTTTATTTCTGTATTTTATAGCTTTTTAAATATTGGTTTT
TGGGGATTATTCACATTAGGTACTGTACCTAAATTAGATGATTCTCGTGTATTACTAGCT
CAAGGTATCATTTCTTTATTGCTTGTAGCTTTCGCAATAATGTTATATATCATTAACATA
TTAGATGCATATCGTAATGCTCAACGGTTTAATCGTAATGAAGAGATAAAAGATCCGAAA
GCACGGATGGTTGCAACTTGGGATAAGACTTTCCCATATTTACTAATCTCACCAGGTACA
TTCTTATTGATATTTGTTGTTGTATTTCCACTGATATTTATGTTTGGTGTGGCATTTACG
AACTACAATTTATACAATGCGCCTCCTAGGCACACATTAGAGTGGGTTGGTTTAGATAAT
TTCAAAACATTATTCACAATCGGTGTTTGGCGCAAAACATTTTTTAGTGTTATTACTTGG
ACATTAGTTTGGACACTTGTTGCAACAACACTTCAAATTGCATTAGGTCTATTTTTGGCA
ATCATTGTCAATCATCCTGTTGTTAAAGGAAAGAAATTTATTCGTACGGTGCTAATTTTA
CCTTGGGCTGTACCATCATTTGTAACGATATTAATTTTTGTAGCATTATTTAATGATGAA
TTTGGTGCTATAAATAATAGCATTTTGCAACCATTATTAGGTGTGGCACCAGCGTGGTTA
AGTGATCCGTTTTGGACAAAAATTGCTTTAATTGGTATCCAAGTATGGCTAGGTTTTCCC
TTTGTCTTTGCACTTTTCACAGGTGTATTACAAAGTATTTCATCTGATTGGTATGAAGCA
GCAGACATGGATGGTGCATCAAGCTGGCAAAAGTTTAGAAACATCACATTCCCACATGTC
ATATATGCCACTGCACCATTGTTAATTATGCAATATGCAGGCAATTTTAATAATTTCAAT
CTTATCTATTTATTTAATAAAGGTGGTCCGCCAGTTTCAGGTCAAAATGCGGGTAGTACG
GACATCTTAATATCTTGGGTATACAATCTGACATTTGAGTTTAATAACTTTAATATGGGT
GCAGTTGTGTCATTGATTATTGGTTTTATTGTGGCTATTGTGGCATTTATTCAATTCAGA
CGTACTAGTACTTTTAAAGATGAGGGAGGTTTATAAGATGGCAAAGAAGAAGCGTATTAT
AAAAGCAATCGGGATTTATAGTTTTATAGCGATGATGTTTGTCATCATATTATATCCATT
ATTGTGGACGTTCTGTATTTCCCTTAATCCAGGTACGAATTTATATGGTGCTAAGATGAT
ACCGGATGATGCGACATTTAAAAATTATGCCTTTTTATTATTTGATGAAAGTAGTCAATA
TTTAACTTGGTATAAAAATACGCTCATTGTAGCATCAGCAAATGCATTATTTAGTGTGAT
ATTTGTTACGTTAACAGCTTATGCTTTTTCAAGATATCGCTTTGTAGGACGCAAATATGG
ATTAATTACATTTTTGATTTTACAAATGTTCCCAGTATTGATGGCAATGGTCGCAATATA
TATTTTATTAAATACAATCGGGTTATTAGATTCATTATTTGGATTAACACTTGTATATAT
TGGTGGTTCGATACCGATGAATGCATTTTTAGTGAAAGGCTATTTTGACACGATACCTAA
AGAACTTGATGAATCTGCAAAAATTGATGGGGCTGGACATATGCGTATTTTCTTACAAAT
CATGTTGCCATTAGCTAAACCGATTCTAGCAGTTGTTGCTTTATTCAATTTTATGGGACC
ATTTATGGACTTTATCTTACCTAAAATTTTATTGAGAAGCCCTGAAAAATTCACTTTAGC
AGTCGGACTTTTCAACTTTATTAACGATAAATATGCAAACAATTTCACAGTGTTTGCGGC
AGGGGCCATTATGATTGCAGTCCCTATAGCAATTGTATTCTTGTTCTTACAACGTTATTT
AGTATCAGGATTAACGACAGGTGCAACAAAAGGTTAGTTTGAATCGGAGTAGGACAAAAA
TGGTAAAGAACCACAAATGATGATAATGATTTAAAGGAGGACGCGATAATGACGATTAAA
GTAGGAATTATTGGATGTGGTGGTATCGCAAATGGCAAACACATGCCTAGTTTACAAAAA
GTTGAAGATGTTGAAATGGTCGCATTTTGCGATGTAGATATTTCGAAAGCGGAGTGTGCG
GCAGAAGCATATGGCACGAAAGATGCACAAGTTTATGATGACTATCAAGAGTTGTTAAAA
GATAAAGAGATTGATATTATCCACGTATGTACACCGAATGATTCACATTGTGAAATTACT
GTAGCGGGATTATACGCTGGTAAACATGTGATGTGTGAAAAACCGATGGCTAAAACGACA
GTAGAAGCACAAAAAATGATAGATGCAGCTCAAGAAACAGGTAAAAAATTAACAATAGGT
TATCAAAACCGTTTCCGTTCAGATAGTCAATTTTTATACCAATCAACACAACGTGGTGAT
TTAGGTGACATTTATTTTGGAAAAGCACATGCAATTCGTCGACGTGCTGTGCCAACATGG
GGTGTATTCTTAAATGAGGAAGCACAAGGTGGTGGCCCTTTAATTGACATCGGGACGCAT
GCATTAGATTTAACATTATGGATGATGAATAATTATGAACCAGAATCAGTGATGGGTTCA
ACATTTCATAAATTAAATAAACAACATGATGCTGCAAATGCTTGGGGATCATGGAATCCA
GATGAATTTACAGTTGAAGATTCTGCATTTGGATTCATTAAAATGAAAAACGGTGCAACC
ATTATTTTAGAATCTGCATGGGCAATTAATTCTTTAGAAGTTGATGAAGCAAAATGTTCG
TTATCTGGAACAAAAGCGGGAGCTGATATGAAAGACGGTTTGCGTATTCATGGAGAAGAT
ATGGGGACACTTTATACTAAACATGTTGAATTAGAAAACAAAGGTGTCGACTTTTATGAA
GGTAATGAAGTGGACGAAGCTGAAGAAGAAGCGAAGGCATGGATAAATGCAATTGTGAAT
GATACAGAACCAGTTGTGAAACCTGAACAAGCAATGATAGTAACTAAAATACTTGAAGCA
ATTTATCAATCTGCAAAATCAGGCAAAGCAGTTTACTTTGATTAATATCTTTTATTAAGG
AGGAACATCATGACTAAACTAAACGTTGGTTTGATAGGTGTTGGCGGCATTGCACAAGAC
CGTCATATTCCAGCATTAAAGAAACTAAAAGATAAAGTTTCACTAGTAGCAGTACAAGAT
ATTAACACCGTGCAAATGATTGATGTTGCCAAACGTTTTAATATTCCGCATGCAGTTGAA
ACGCCAAAAGAATTGTTTAAACTCGTTGATGCGGTTATCATATGCACGCCTAACAAATTC
CATGCTGATCTTTCAATAGAAGCATTGAATCATGGTGTCCATGTAATGTGTGAAAAACCA
ATGGCAATGACGACAGAAGAGTGTGATTGTATGATTGAAGCTGCTAACAGAAACCAAAAA
TTATTAACTGTTGCGTATCATTACCGACATACTGATGTCGCTATTACTGCTAAAAAAGCA
ATTGAATCAGGTGTGGTTGGTAAACCATTAGTAGCACGCGTACAAGCGATGCGTAGACGT
AAAGTACCTGGATGGGGTGTTTTTACAAATAAAGCATTGCAAGGTGGCGGTAGCTTAATC
GACTATGGATGCCATTTATTAGATTTATCCATGTGGTTATTAGGTAAAGATATGTTGCCA
CAAAATGTTTTAGGCAATACATATAATCAATTGAGCAGACAGCCGAATCAAATTAATGAT
TGGGGAACATTTGATCATGAAACATTTGATGTAGATGATCATGTCACGAGTTATATAACG
TTTTCAAATAGAGCGAGTATGCAGTTTGAGTGTTCTTGGTCTGCAAATATTAAAGAAGAC
AAGATGCACGTAAGTTTATCGGGTGAAAATGGCGGTATTAATTTATTTCCTTTTGAAATT
TATGAACCACGTTTTGGAACTATTGTTGAAAGTAGTGCTGATGTTGAGCATAACGAAGAC
ATCGCTGGAGATAGGCAGGCTCGAAACTTTGTTAATGCGTGTTTAGGATTAGAAGAAATC
ATCGTGAAAGCGGAAGAGGCGCGTAATGTAAATGCCCTTATAGAAGCGATTTATCGTAGT
GATTTAGATGATAAGAGCATACAACTTTAATGATTGATATAAATGATAAAAAATTCTCAA
TATATAAATGAAGGAGTGCTTTTCAATGAAAATAGGTGTATTTTCAGTATTATTTTACGA
TAAAAACTTTGAGGAAATGTTGGATTTTGTTGCAGGATCTGGATTAGATATGATTGAAGT
TGGAACAGGTGGTAATCCAGGAGATAAATTCTGTAAGCTAGATGAATTATTAGAAGACGA
AGACAAGAGACAAGCATTTATGAAGTCAATCACAGACAGAGGATTGCAAATAAGTGGCTT
CAGTTGTCATAACAATCCAATTTCGCCAGATTCTGAAGAAGCAAAAGAAGCGGATGAAAC
TTTACGTAAAACAATTCGTTTAGCAAATCTTTTAAATGTACCTGTTGTTAATACGTTCTC
TGGAATTGCTGCTTCAGATGATACAGCTAAAAAACCAAACTGGCCTGTGACACCTTGGCC
AACAGCATACTCTGAAATATATGATTATCAGTGGAATGAAAAGTTGATACCATATTGGAA
AGATTTAGCTGAATTTGCAAAAGAACAAGATGTTAAAATTGCAATAGAGTTACATGCAGG
ATTTTTAGTGCATACACCATACACAATGTTGAAATTACGTGAAGCTACGAACGAATATAT
TGGTGCTAATTTAGATCCAAGTCATTTATGGTGGCAAGGAATTGATCCAGTTGCCGCAAT
CCGAATTTTAGGCCAAGCAAATGCAATACATCACTTCCATGCAAAAGATACGTACATTAA
TCAAGAAAATGTAAACATGTATGGATTAACTGATATGCAACCATATGGTAATGTTGCAAC
AAGAGCATGGACATTCCGTACAGTTGGTTATGGACACAGTCCGTATATATGGGCAGATAT
CATTAGTCAACTTATTATTAATGGTTACGACTATGTATTAAGTATTGAACATGAAGATCC
GATTATGTCAGTAGAAGAAGGTTTCCAAAAAGCATGTCAAACATTGAAGACTGTTAATAT
TTACGATAAACCAGCTGACATGTGGTGGGCATAATCCAAAAGTTTGGTAAGTGTGAGGGT
TGTCTGAAGTTAGACTGATGTAGGTGTTGAAATTGATGCGCTACTATCCTATTTAAATTA
TGACAATCGTTAATTGTAGGCGATTATAACTATAGAGAATACGCCTCGCTATCCATTTAA
ACATGCCAATCAGATTGAGTGTATAAGTATAATAACAAGCGTTGGTTTTAATAGTAAAAA
GCCTGTTGTCACGTTCGTTGTAGATATAATATGTTTTAAAGATTTCTGGATGTATCAGAA
TATGCTTTAAAGATGTATATCTATTTTGATTAACGTGATGACAGGCTTTGTTTTTTATAA
ATTCATTAATTTCTCTTCTTGTTTAATTCGAACATATAAGAAATATGCATATGGAACTAA
TAAGATTGTAGTGTATGTTGCGTGTGTTAATAATAATACACCGATTAATTCAGGGATTAT
GTTTAAGAAATAATTTGGGTGCTTCGTAATTTTGTATAATCATGATTTAATAATAGGGTG
ATTTGGTAAAATGAATAATTTTAACGTCCAGATACTGCCAAGTGTTTTAATTACCATAAA
TAACATGATGTAAGCAAAGATTAAAATAACTAATCCGATGCCATTTGCTAAGCTAAAAGT
ATCTCTATTAATAAGAACTTCTATACCTGCACAAACATAAATTAATACGTGTGTAATAGC
TAATAGCTTTGAATTTTTAACGCCGTATTCAACAGCACCATCTGCTTTTAATTGTTTTGA
ATGATTAATTGAAATCTTTAAGCTGATTAATCGGATACAGAAAAAGATCAGTAATATAGA
TAAAATCATGATGTCCTCCGTCATTATGTTTATATGTATAAGCGTTGATTTTGACAACAT
AAAGTATTTTATAGATAAAGCCTGTCAAATACTATTAACTATTTATTAATTTTAGTACAT
AAATATGTCCTTCAATACTAGTTTATGTTCAGTTTTTGGGATAATTTAATAATTTTAAGG
ATATTAAGCGCTTACAAAATCGTGCTATATTTGGCTTAACGAAATTGATAGAGGTGACAG
AGATGAACTTTTTTGATATTCATAAGGTTCCAAACAAAGGCATTCCATTATCAGTACAAC
GTAAATTATGGCTTAGAAACTTTATGCAAGCTTTCTTCGTTGTGTTCTTTGTGTATATGG
CTATGTACTTAATTCGAAACAACTTTAAAGCGGCGCAACCGTTCTTAAAAGAAGAAATCG
GATTATCTACATTGGAACTTGGTTATATCGGATTAGCATTTAGTATCACGTACGGTTTAG
GGAAAACGTTGCTTGGTTATTTTGTCGATGGACGTAACACAAAACGTATTATTTCTTTCT
TACTTATTTTATCTGCTATTACAGTTTTAATTATGGGATTCGTATTAAGTTACTTTGGTT
CTGTAATGGGATTATTAATTGTTCTTTGGGGACTTAACGGAGTATTTCAATCGGTTGGTG
GACCTGCAAGTTATTCAACAATTTCACGATGGGCACCTCGAACGAAACGTGGTCGTTATT
TAGGGTTCTGGAATACATCTCATAATATTGGTGGTGCCATTGCAGGTGGTGTCGCACTTT
GGGGGGCTAATGTATTCTTCCATGGTAATGTTATAGGTATGTTCATTTTCCCTTCAGTAA
TCGCATTACTTATTGGTATCGCAACGTTATTTATCGGAAAAGACGATCCAGAAGAATTAG
GTTGGAATCGCGCTGAAGAAATTTGGGAAGAGCCGGTTGATAAGGAAAATATTGATTCTC
AAGATATGACGAAATGGGAAATCTTTAAAAAATATATCCTGGGAAATCCGGTTATATGGA
TTCTATGTATCTCGAACGTATTTGTATATATCGTGCGTATCGGTATTGATAACTGGGCGC
CATTATATGTGTCAGAGCATTTACACTTTAATAAAGGTGATGCAGTTAACACAATTTTCT
ACTTTGAAATTGGTGCATTAGTTGCAAGTTTATTATGGGGTTATGTATCAGACTTGTTAA
AAGGACGACGCGCAATTGTAGCTATTGGATGTATGTTCATGATTACATTCGTTGTATTGT
TCTATACAAATGCGACAAGTGTAACAATGGTAAATATTTCATTGTTTGCATTAGGTGCTT
TAATATTCGGTCCACAATTATTAATAGGTGTATCATTAACTGGTTTTGTTCCTAAAAATG
CCATTAGTGTGGCTAACGGTATGACAGGTTCATTCGCTTATTTATTCGGTGACTCAATGG
CTAAAGTTGGATTAGCTGCTATTGCAGATCCAACACGTAATGGTTTGAATGTTTTTGGCT
ATACACTAAGTGGTTGGACAGATGTGTTTATCGTCTTCTATGTAGCGTTATTCCTAGGCA
TGATTTTGTTAGGTGTCGTTGCATATTATGAAGAAAAGAAAATTAGAAGTTTAAAAATTT
AATATAAATAATTCATAGGTTTGCCAATAAATTACTAGCATTTTGGCAGTACCTGCCCCG
AAGGCATGTGCGTGAAGAGATGAAAGATACTGCTTCTACCCTTGCAAATATATCATCTCT
ATGTCTCGGGGCAGATCATAATTCCCTGTTATGAAGTATCCTTATTTGCCCGACTTAGGG
TGACTCAATGAATTTACTCCCTACTATAGCGGTGTCGATATAGTAGGGAGTATTTGTTAT
ACAGATAATTATTAGTGATGCTATTTTGTTTGTTTACTATAATCACTCGGCGACATTTGT
AAATATTTTTTAAAATGATAGCTGAACATTTTATATTCTGAAAAGCCAACTTTATCAGCA
ATTTCATAATGCTTATAATGACGATCAAGGAGTTGGAGTGATTGTAAAATACGATAGCGA
TTTAAATAATCGACAATTGTAATGCCAACGTGCTCTTTAAATGTGCGCATTACATATGAT
TCACTAACTTCAATATGTTGAATTAAATCTGACACAGATACTTTCGTTTGATAAGATTGC
TTAATTTGATCGATTATCTGATTAACATAATAATCATCATATTCCACTTTTAATAATGGC
TGGAAAGCGTCGTGGCAAGGGGCTAAGCTTTGTCCTTTAAATGACTGTTGCTCTAATAAC
ATTCGAACAAGTCGCTTTAAAATACCTTCTAATTGAGCGTGATCTACGGGCTTTAATAAA
TAATCTAGAACATGGTGTTGAATGCCAGCTTTCATATATTCGAAATCATCATAACTGGAT
AATATGATAACATTGCAATTTAAATGTCCAATATCATTGAGTAAATCGACGCCATTTTTT
CGAGGCATACGAATATCAGTGATAACTAAATCAGGTTGATGTTGACGAATGAGTGACAGA
GCTTCAACGCCATCTTTAGCAGTATATATCGTGTTAAAATGATATTCTCCCCAAGGAATC
ATTTGTTTTAAACCTTCTCGTATAATACGTTCATCATCACAAATCACAACTTTAAACATC
TACATTCCCCCTTGAAATTGGTATTTTATAACAAATTAATGTGCCTTGATTTGGTTTTGA
AAAAATATGGAGGCGAGCAATTGAGCCGTATTGAATCATCGCCTTATTATGTAAATGATT
TAAACCTAGATGTTCAGTATCAAATACATCATCATTTAGTGATTGACGCACATGTTTTAA
TCGTGAATCTGACATACCAATACCATTATCGCAAACTAAAATATGCAAAGCATGAGGTCT
TAATGATAGTCTAATTTTGATAATTAATGTTTCTATATCTCTGCCATGTTTAATAGCATT
TTCCACGAGAGGTTGAATCATCATTTTCCCAATAGTTTGGTGTCGTGCATTTTCGGAACT
TTCAATATGAAGTTTTATCATGTCATCGAAACGAATATTTTGTATCGCGACATACTGTTC
AATATATTGTAATTCTTCGTCTAACTTGACAGTATGTGAGTTTGTACGTAGTGAATAACG
CAACATTTGAGATAATTGTTGTACGACTGTTTGTGCTAGTTTAGGTGACAATGTGATTAA
ATATTGTATTGTTTGCATCGTGTTGAATAAAAAATGAGGTTGAAATTGACGTTCAATCTC
TTTTAATTGTATATCCCTTAATCGACGTTCAGTATGTTCAATCGAGTGAATCAATTGTTC
ATTTGATTCAAATAAATCATAGATATAATTATTTATTTCTTCTAGTTCGCTATTATTATT
TAATGGTGTATAAGCACCTAGATGTCGATTTTTAGCATAGTAAATCTTTTGAATAATAGT
TTCGATATCTTTCGTTTGTCGTTTAGCCATATTATCTGCGCTAACAAATCCAAAAATGAC
AAGTAAAAACAGAACGATAATCATGACAATCAATAATGTAATACCATCTTCAATCGTTTC
ATGTATATCTTTGTAAATAATGAGACGATGATCTGCGTTGTTTAGGTTTACAGACTCATT
CATAAAACCGAATTGTGCTGGTTTGTATTTTTCACCAATAGTAAAACGATCATCATTGGC
GTATAGAATGTTGTCATACTGGTCAACAATAAGTGCAAATTGACGGCTGTCTTTTTTAAT
TTCACTTAATCGTGGCGTATTGGCCATATACAGCTTGAGCGTATATGTAGCATTTTTAAA
CTTAAGTTGGTTTTCTGAAAATAAATACATTTGTTTTGTATTTAGATGTTCATAATTGTT
AGTTATAAATTGCTTCGGTCCAGATAATTCATAATAAAGTGTAGCAGGTTGTTCATGTAT
TAATTTTAATAATTCACGTTTAGTAACAGTAACATCATGATTATTTGTTAAATCAAGATC
ATTAAATGATTGATGGTTTTGTTTAATGAATGTCCGTATATGCTTCTCGATACGTTGTAA
TTCTGTTTGGCTTTCATCAGTATGTTGATGAATTGTTCGATGTTCAATCCAAATATATAT
TGCGTAGAAGCTTATCAATCCAATAATAATTACTAAAAATACTGGGAAAATGGTTGACGC
AAATAACGATCTTCTTAATTGGTGTCTGTATGGTTTATATGCTGTCATTGAATCATCTCC
AAAAACTTATGATGCGGAATGTTCGGTAATTTAGACTTCGGTATTAAAGGTATGTTCTTC
AGACTGGCAATAGATTGGTCATTTTGTGCAGTAACATCTTTTCGAATTGATTTAGCATCA
AACTCAGCGACTAAACGTTGTTGTACAGACCGACTTGTTAAATATTGCACTAACTTCTTA
CGTTTAGGGTGAGGATGTGCATTTTTAACTAATGCAATACCGTCAACATTTAACATCGTA
CCTTCTGTTGGATAAATGATAGATATTGGATAGCCTTTGTTTTTCCATGTGCGTGCATCC
TGCTCATAGCTAAGTCCTGCATAGTATTTACCTTTCGATACATCTTCAATAACTTTAGAA
GTTTGTGAAAGTTGCATTGCGTGATTTTGAAACTGATGAACATCACTCACTTGATGATTT
ATACTATAAATAGCACGCATATGTTGGTAACCTGTGGTTGTTGTGTTTGGATTAGAATAT
GCGATACGTCCTTTAAGCACAGGTTGCAATAAATCTTTATAACCTCGAATGGCAATATCA
CCTTGTAAGTCTTTATTTACCACAATTACTGTAGGCATTAAAAGAAAACTGGTTACATAC
TTATTGTTTGATCGATAATCATCTAGTTGTTGTGTGACAGAACGATCTTGATAGGGTACA
AAATCCTCTGGATGATCAATCGTTTCTGATAATACGCCACCCATAAACACATCCCCACGT
TCAGAAAGTTTCTCTTTATGTAAATTCGAAAGCAATACTTGTGTAGATCCTCGCTTAATT
TCTATTTTGACATGTTCTTGTTTTTCAAAATCATTTAAAATCGGACGAATTAAATTTGCT
GGATACGGGGAGTATACGGTTAATACGTTCTTTTCTGTTTCTGAATGATGTGTATTTGAA
CATGCTACTAAAAAAACGAGAAATAATAGTAAGGTATAAGTTTTTAATTTCATGATATCC
CATCAATTCTATGTATATTTTAATACAATAATTTTAGCAATAAATGATGCATAAGTAATG
TTAAATATTTAGAAAAGTTTTAAATATGACTTGTTAAGTCGTTGCAAATGTTGTGAGTAG
CAGATGATTTTAGTTTGTCAAGACGACTTGCCGAGGCTGTAAAACTAAACTGTTATATTT
TATTTGTAGCTGTTATATAAAAAAGAACGAGATATTTAATGGCATTGAGTGAAGTTTTTA
CGTAGAAAAAGGTATTTAATTCTGTCTATTTATATGTAAAAGTAAGTGTTTAAAAGTATT
GATTTAACGCTTTTTGACAATCATTTTTTAACAACAAAAATATGCACTGATATAAACTTT
TAAATCAATGAAAATCGTGAACATTATAACTGTTGTGTAACAGAATGGAAATAGCATGAT
ACTGTTACACAAAATAGTACAGTTTCTATGTTTTGACATACATTTGATGAAATTTGTACA
TAATTTATGTGAAAAAAATCACAATAACCATGCTACAATGTTTATGAAAACGTTAACATA
GCATTTCAAATTCACAACATTATACAAATGGAGGCGTTTAGTATGTTAGAAACAAATAAA
AATCATGCAACAGCTTGGCAAGGATTTAAAGGTGGAAAATGGAACAGACATGTAGATGTT
AGAGAGTTTATTCAATTAAACTACACACTTTATGAAGGCAATGATTCATTTTTAGAAGGT
CCAACAGAAGCAACTTCTAAACTTTGGGAACAAGTAATGCAGTTATCGAAAGAAGAACGT
GAACGTGGCGGCATGTGGGATATGGATACAAAAGTAGCTTCAACAATCACATCTCATGAT
GCTGGTTATTTAGACAAAGATTTAGAAACAATTGTAGGTGTGCAAACTGAAAAACCATTC
AAACGTTCAATGCAACCATTTGGCGGTATTCGTATGGCGAAAGCAGCTTGTGAAGCTTAC
GGTTACGAATTAGACGAAGAAACTGAAAAAATCTTTACAGACTATCGTAAAACTCATAAC
CAAGGTGTATTCGATGCATACTCAAGAGAAATGTTGAACTGTCGTAAAGCAGGTGTAATC
ACTGGTTTACCTGACGCATACGGACGTGGACGTATTATCGGTGACTATCGTCGTGTTGCA
TTATACGGTGTAGATTTCTTAATGGAAGAAAAAATGCATGACTTCAACACGATGTCTACA
GAAATGTCAGAAGATGTGATTCGTTTACGTGAAGAATTATCAGAACAATATCGTGCATTA
AAAGAATTGAAAGAACTTGGACAAAAATATGGCTTCGATTTAAGCCGTCCAGCTGAAAAC
TTTAAAGAAGCAGTTCAATGGTTATACTTAGCATACCTTGCTGCAATTAAAGAACAAAAC
GGTGCAGCAATGAGTTTAGGTCGTACATCAACATTCTTAGATATCTATGCTGAACGTGAC
CTTAAAGCAGGTGTAATTACTGAAAGCGAAGTTCAAGAAATTATTGACCACTTCATCATG
AAATTACGTATTGTTAAATTTGCTCGTACACCTGATTACAATGAATTATTCTCTGGAGAC
CCAACTTGGGTAACTGAATCTATCGGTGGTGTTGGTATCGACGGACGTCCACTTGTTACG
AAAAACTCATTCCGTTTCTTACATTCATTAGATAACTTAGGCCCAGCACCAGAGCCAAAC
TTAACAGTATTATGGTCAGTGCGTTTACCTGATAACTTCAAAACATACTGTGCAAAAATG
AGTATTAAAACAAGTTCTATCCAATATGAAAATGATGACATTATGCGTGAAAGCTATGGT
GATGACTATGGTATCGCATGTTGTGTATCAGCAATGACAATTGGTAAACAAATGCAATTC
TTCGGTGCACGTGCGAACTTAGCTAAAACATTACTTTATGCTATCAATGGTGGTAAAGAC
GAAAAATCTGGCGCACAAGTAGGTCCTAACTTCGAAGGTATTAACAGCGAAGTGTTAGAA
TATGACGAAGTATTCAAGAAATTCGATCAAATGATGGATTGGCTTGCAGGTGTTTACATT
AACTCATTAAATGTCATTCACTACATGCATGATAAATATAGCTATGAACGTATTGAAATG
GCGTTACATGATACAGAAATTGTACGTACAATGGCTACAGGTATCGCTGGTTTATCAGTA
GTGGCTGACTCATTATCTGCAATTAAATATGCACAAGTTAAACCAATTCGTAACGAAGAA
GGTCTTGTAGTAGACTTTGAAATTGAAGGCGATTTCCCTAAATATGGTAACAATGATAAC
CGTGTAGATGATATCGCAATTGATTTAGTAGAACGCTTCATGACTAAATTACGTAGCCAT
AAAACATATCGTGATTCAGAACATACAATGAGTGTATTAACAATTACTTCAAACGTTGTA
TACGGTAAGAAAACTGGTAATACACCAGATGGACGTAAAGCTGGCGAACCATTCGCACCA
GGTGCAAACCCAATGCATGGTCGTGACCAAAAAGGTGCTTTATCTTCATTAAGTTCTGTT
GCGAAGATTCCTTACGACTGCTGTAAAGATGGTATCTCAAACACATTCAGTATCGTACCG
AAATCATTAGGTAAAGAACCAGAAGATCAAAACCGTAACTTAACAAGTATGTTAGATGGT
TATGCAATGCAATGTGGTCACCACTTAAATATTAACGTATTTAACCGTGAAACATTAATA
GATGCAATGGAACATCCAGAAGAATATCCACAATTAACAATCCGTGTATCTGGATACGCT
GTTAACTTCATTAAATTAACACGTGAGCAACAATTAGATGTAATTTCTCGTACATTCCAT
GAAAGTATGTAACAAAATTTAAGGTGGGAGCACTATGCTAAAGGGACACTTACATTCCGT
CGAAAGTTTGGGTACTGTCGACGGTCCGGGATTAAGATATATATTATTTACACAAGGATG
CTTACTTCGATGCTTGTATTGTCACAATCCAGATACTTGGAAAATCAATGAGCCATCAAG
AGAAGTTACAGTTGATGAAATGGTGAATGAAATTTTACCATACAAACCATACTTTGATGC
ATCAGGTGGTGGTGTAACAGTGAGTGGTGGCGAACCATTATTACAAATGCCATTCTTAGA
AAAACTGTTTGCAGAGTTACAAGAAAATGGTGTGCACACTTGCTTAGATACGTCAGCTGG
TTGTGCCAATGATACTAAAGCGTTTCAAAGGCATTTTGAAGAATTGCAAAGACATACAGA
CTTAATATTGTTAGATATTAAACATATCGATAATGAAAAACATATCAAATTGACAGGAAA
GCCTAATACACACATCCTTAACTTCGCGCGCAAACTGTCAGATATGAAACAACCTGTGTG
GATTCGTCATGTCCTTGTGCCGGGGTATTCTGATGATAAAGAAGATTTAATTAAACTAGG
TGAATTTATTAATTCTCTAGATAACGTCGAAAAGTTTGAAATTCTACCATATCATCAGTT
AGGTGTTCATAAGTGGAAGACATTGGGTATTGCATATGAATTAGAAGATGTAGAAGCGCC
CGATGACGAAGCTGTTAAAGCAGCCTACCGTTATGTTAATTTCAAAGGGAAAATTCCCGT
TGAATTATAAATACAATTCAGACCGAAAAGAAAGCATATGCAACTTCGTGATTGAAGCGG
TATATGCTTCTTTTTCAATTGAGTACTAGCAAGCCGCAGTATGTATATGAAACAAGTCAA
ACAATTGTTGAATGAAGATGTTCTTTGCAAGTAGCTATTCTAATGACGAATGTGATGCCT
CATTGAAGATGGATTTTAATATTATCATATAGGTGATGTTGAGTTGGTTATTAATTGCTA
TTTGCATATGAATATGAGTCTTTTCAAATTTTTATTGACCCTGAGTAATGAAAAATATTA
AGATGAAACTTAATATTAAAGCAATGCGGAGCGTGATTATGAAGAGAATTAGTAAAGATA
TATGGACAGTATTTAAATTACTGTATCAAAATAAAGGGCGCTTTAGTATTAACGCCTTAC
TATTGCAGTTAATCATGATTTTTATTAGTAGTACATACTTAATTTTACTATTTAATATGA
TGTTAAAAGTAGCTGGGCAAAGCCAACTTACGATTAATAATTGGACGGAAATCATAAGTC
ATCCTGCCAGTGTGATACTTCTCATTATTTTCATATTAAGTGTTGCCTTTCTGATTTATG
TCGAATTTTCATTATTAGTTTATATGGTTTATGCGGGCTTTGATCGACAAATTATTACGT
TCAAATCGATTTTTCAAAATGCTTTTGTAAATGTGCGTAAACTAGTCGGCGTACCTGTTA
TTTTCTTTATTATATATTTAGTATTAATGATACCGATTGCCAATTTAGGTTTAAGTTCCG
TACTGACGAAGAACATTTATATACCTAAATTTTTAACAGAAGAACTTATGAAAACGACAA
AGGGGATTATCATATACGGAACCTTTATGGTTGCTGTTTTCATTTTAAACTTCAAATTAA
TATTCACTTTACCGCTGACGATTTTAAATAGGCAATCATTATTTAAAAATATGAGATTGA
GCTGGCAAATTACGAAGCGGAATAAATTTCGACTAGTAATAGAAATTGTTATATTAGAAA
TCATCATTGGTGCGATTTTAACATTAATTATTTCCGGGGCAACTTTTTTAGCCATTTATG
TAGATGAAGAAGGAGATAAGTTTTTAGTATCATCCATTTTATTTGTTGTACTGAAAAGCG
CTTTATTCTTCTATTATTTATTTACGAAATTATCATTAATCAGTGTGTTAGTACTTCACT
TAAAACAAGAAAATGTATTAGATCAACCGGGATTAGAATTTAAATACCCAAAACCAAAAC
GTAAGTCTAAATTTTTCATTGTATCGATGTTGTTAGCGGTGACTTGTTTTATCGGTTATA
ACATGTATTTGTTGTACAATAATTCAATTAATCAAAACATTTCGATTATCGGGCACCGTG
GTTTTGAAGATAAAGGTGTTGAAAATTCGATTCCGTCATTGAAAGCTGCGGCTAAAGCAA
AAGTTGAATATGTTGAGTTAGATACGATGATGACCAAAGATAAACAATTTGTAGTTAGTC
ATGATAATAATTTGAAGCGTTTAACAGGTATTAATAAAAATATCTCTGAGTCTAATTTTA
AAGATGTAGTTGGATTAAAAATGCGTCAAAATGGACATGAAGCAAAACTTGTATCATTGG
ATGCATTTATTGAAGCGGCTAAAAAAGAAAATGTAAAGTTATTAGTAGAATTGAAGCCAC
ACGGTAAAGAACCTAGTGATTATACAGAACGTGTAATTGAGATTCTGAAAAAGCATGGTG
TTGAACATGAATACAGAGTGATGTCGTTGGATTACGATATAATGATTAAATTGAAAAAAG
AAGCACCATACATCAAATGTGGTTATATCATCCCGTTACAATTTGGACATTTTAAGGAAA
CGTCATTAGACTTCTTTGTCATTGAAGATTTTTCATATACACCAAGGTTGGTCAATCAGG
CACATATAGAAAATAAAGAAGTGTATACATGGACAATTAATGGAGAAGAAGATCTTACGA
AATATTTACAAACGAACGTTGATGGTATCATTACAGATGATCCAGCATTAGCTGATGATA
TAAAAGAAGCTAAAAAACATGAAACATACTTCGATCGATCTATTAGAATTTTATTTGAAT
AGCATAAAGGCCTCTAGAAGTTATCGTAATGATACTTTTAGAGGTCTTTTTAATACGTCA
TAGTGAATTAAGTATTCATATGAAAGTATATGGAACATTGTTAATAATGATATGTTAAAG
ACTGTTGGATTGAACATTATTAGTTAGTGATGAATAAATATTTTCCAATCTATATTTTGC
TTTAGTCATTTGATCCAAATTTTTAGTACGTATAGCAGACTTAGCAATATAATGTGCTGC
CATAATATCTCGTTTTTGATATGCATCTAAATGTAAATGCGCTAATTTGTTTATATCAGT
ATTTGTGATTAATGTATGTAATTGGTCTACAAGCGCTTGATGTTGATACGTATGAGCTGT
TGTTTCGGACTTGCGAGTTAATGCTATCCCAGTCGTATCAAGGAGCGCAGCTTTAATACC
AGTTACTAAATAATTTTTGATTTTCATGTGTGTTGTCATGTGTTATTACTCCTTTGATGT
ACATGAATCAAAAAGATTATACGCTATTATATATTGTAATGCTAATTAACTTTAACCAAA
AGATAGTTAATGATTCGTTTATTCTAGTTAATATATAGTTAATGTCTTTTAATGTTTTGT
TTCTTTAAAGTAGGTTGGGCAATTACATTTTGGAGGAAAACAAAAATTATGAAAAAGCAA
ATAATTTCGCTAGGCGCATTAGCAGTTGCATCTAGCTTATTTACATGGGATAACAAAGCG
GATGCGATAGTTGGTAAGGATTATAGTGGGAAATCACAAGTTAAAGAAGAGAGTAAAAAT
GGGACGACGATTTCAAATGGTTACTTTTGGGGGAAAATCGACAGCCTAGAATCACAATTT
TCTAAAGCATTAGCAATAATTGAAGAGTATCAATACGGTGATAAAGAATATAAAGATGCA
AAAGATAAGTTTATGGATAGAATTTTGTCGGAAGATCAATATCTTTTAGAGAAAAAGAAA
GCTCTGTATGAGAAATATAAAGAGTGGTATAAAAAGCACAAAGAGGCAAATCCAGCCTAT
CCAAAAATGCAAAATTTCCATGAATTTAGTGTTTATAACCTAACTATGGAAGAATATAAT
GAAATCTCTAAATCTTTAAAGGATGCGGAAGAAGAGTTTCGTAAAAATGTAAGCGAAATT
CAAATAAAAAATCCTGATTTGAAACCTTATGACAAAACAAATGAAACGAAGGCAACAAAT
GATGTTTATGATTTTGTTTGTGAAATTGATACACTTGTTGCTACATATTATGGAGATAAA
AATTATGGGGAATATGCCAAAGAACTTAGAGCAAAACTGGATTTAATATTAGGAGATTCA
GAAAAGCCTAACCAAATTATAAATGAGAAAATTAAAAAAGAAATGATGGATGATTTAAAC
TCTATTGTTGATGATTTCTTTGTGGAAACAAATCAGAATAGACCGTCAACTATAAAGAAA
TATGACCCTAATATTCATGATTATACAAAGAAGAATGAGAACAAAGAAAACTTCGATAAA
TTAGTCAAAGAAACAAGAGAAGCGGTTGAAAAAGCAGACGAATCTTGGAAAACTAAAACT
GTCAAAAGCTATGGTGGAACTGAAACAAAATCGCCAGTAGCAAAAGAAGAGAAGAAAGTT
GAAGATTCTCAATCGCCTAAAGTTGATAACCAACAAGAAGTTAAAACTACAGTTGATAAA
ACTGAGGAAACAACATTACCAGTTGCACAACCTCTTGTTAAGATTCCAGGAGGAACAATT
ACTGGCGAAACTGTAAAAGGTCCAGACTATCTAACTATGGAAAATAAAACGTTACAAGGT
GAAATAGTAAAAGGACCAGAATATCCAACAATGGAGCAAAGTTCTTCTTTAAGTGATAAT
TATACACAACCGTCTGTTACTTTACCTACAATTACAGGTGAATCTAAAGTAACAAACCCT
GTTGAATCAACTTTAAAAAGTATTGAAGGCAACTCATCTAAACTTGAAATAAAAACACAA
GGTACTGAATCAACGTTGAAAGGTATCCAAGGAGACTCAACTAAACTAGAGATTAAACCT
CAAGTAACTGAATCAACAGAAGCTACACAATATCCAGCAAGACCACAATTTAACAAAACA
CCTAAGTATGTTAAATATAGAGATGCTGGCACTGGTATCCGTGAATATAATGATGGAACA
TTTGGATATGAAGCAAGACCTAGATTTAACAAACCGGCAGAGACAAACGCATATAACGTA
ACAACGCATGCGAATGGTCAAGTAACATACGGAGCGCGCCCAACAACTAACAAACCGGCA
GAGACAAATGCATACAACGTAACAACACATGCAAACGGCCAAGTGTCGTACGGCGCACGC
CCAACAACTAAGAAACCGGCAGAAACAAACGCATACAACGTAACAACACATGCAAATGGC
CAAGTGTCATATGGAGCACGTCCAACAACTAAGAAACCAAGCGAAACAAACTCATACAAC
GTAACAACGCATGCAAATGGTCAAGTAACATACGGAGCACGCCCGACACAAAACAAACGC
ATATAATGTAACGACACATGCAGATGGTACTGCAACTTATGGACCTAGAGTAACAAAATA
AGTTTGTAACTTTATCCAGCATCAATATTAAGCAATATTATTAACAGAAAACGATATGTA
TCTTAAATCTAAGCAATCATGTATTTAATGGTTTCCCCACCAGGTTAATACATCGCACAG
ACAAAATCATATCTTTTTATTATTCATCATTTTAGTCGCAAAATGAACATGACCTAACAC
TTCACAAACCCTATTAAATAAACCACGCACATCATTGTGAAATACGACGATTGTATCAGC
AACATATGCTTTGCAAGTCGTATCGAAAGTGAACGATAAATATTGAATTGAACATTCAAC
ATTTAAGTACATTTCGATAACACAATAATGTGGGTGGTTTTCTTTATTTTCAAAAATAAA
ATAATTCAGTTGAAGCGTAACTCAAGTAAATATTATCAGATTAAAGGTCCTCAATCTGTA
ACAATCACATCAATAATTAAACGGCATATGGCTTTAAGTAACTCTATACGTTCCTAGATA
AACGCTCTATACATTCACTAATAATTTGAAGGGACCTCAATATAATTTCCAAAATTCAAT
TTTCCCAATCTAACAATATGCCGAACTATACAATTGAATCTCCAATTTATTTAGTTACCA
AATCTCAAACAGTGATAACATTAATCCGATTCCACCTTCATCCATAATCAAACAATCTAA
TGAATATACTCAAATATTGCAGCTGCGCCCATACCGACGCCAATACACATTGTCACCATG
CCGTAGCGACTATCGGGACGTCTACTCATTTCAGAAAGCAAACGTGCGGTTAATATAGCA
CCGGTTGCACCTAATGGGTGACCTAAAGCAATAGCACCACCATTTACATTAGTACGTGAT
GAATCTAGACCTACCGCATTCATAGAAGCGATAGTTTGAGAAGCAAATGCCTCATTTAGT
TCTACTAAGTCGATGTCTTCGATTGTTAAATTGCTGAGTGACAACACTTCAGGAATCGCA
TATGCAGGACCAATACCCATAATTTTTGGATCCACACCGACAGCTTTGAAACCAACGAAT
CGAGCGATGGGTTTCACACCTAGTTCTTTTACTTTGTCTCCTGACATTAAGGCGACAAAT
GCTGCACCATCAGATAGTGGGGCAGATGTACCTGCAGTAACTGTGCCGTCAGCCTTAAAC
ACTGTCGGCAATTTAGCTAATGCCTCTTTCGTTGTGTCAGGGCGAATTAACTCATCTTGT
TTAAATATACCTTCTTTAAAGTCGGCTCCGTCTTCAGTGTATTCAACGTATTCAACACTT
ATTGGAATGATTTCATCTTCAAAGCGACCTGCACGTTGTGCTTCATATGCGCGTTGATGA
CTTTGAACAGCATAGGTATCTTGTTCTTCTCTAGATACGCCATATTGTGACGCTACGTTT
TCTGCTGTTAGTCCCATTGGATATGACGCACCCACGTTTTCAAATTGTAATATCGGATTG
TTGGTAGGTTCGTTTCCACCCATAGGGACAGCACTCATTAATTCTACGCCACCTGCCACG
AGTATATCTCCTTGGCCAGCCATAATTTGATTGGCTGCAGTTGCTATAGTTTGTAGCCCA
GATGAACAGTAACGGTTTATAGTTTGTCCAGGAATAAAGTGCGATAAGCCTGTACGTAAT
GCAATCGTTCTTGCAATGTTTTGTCCTTGTAACCCTTCAGGGAAAGCAGTACCTACAATG
ACATCTTCAACCATATTATTATTAAACTTTCCACCAACACGACGTAACACACCTTGTAAT
ACTTTAGCAGCAACATCATCTGGTCTTTCATAAAATAATGACCCTTGTTTTGCCTTTGCA
GTAGCTGAACGTCCATAAGCTACAATGTATGCTTCTTGCATGCTTATCATCCTCTCTTAA
TAAATGTTCTTTAATTACGTAATGGCTTACCAGTTTCTAACATATGTGTAATTCTATCGT
ATGTTTTTTTAGATTTTAGTAACTCAATAAAACTGATTTTCTCTAATTTTTGGATATAGC
GTTGATTAATATATGTGTTACGAAGTAGTTCGCCACCAGATAAAACATATGCAATTTCTA
AGGCAATATGATAATCGTAATTACTAATAAAATGACCTAGTCTTTGCGCGTCTAATTGTC
CTTCAATTAATACTTTGTAATTTTCTCCTAAGCCGATATATTTGTATTTTGGTTTAGGTA
TATAGTTTGTTTCTGCCTCATATTTCGCGCGTTTAAGTGCAACTTCGACACGTTGTGCTG
TGTTGAAAATAATCGTATCTGTATCACGTAAATAGCCATAACGGCGAGCCTCAAATGCAT
TAGTAGATACTTTTGCAAATGCGATGTTTGTCAGTACTTTAGTCATTGAAGCTTGTTTAT
CATCGAATTTATGTGATGTGTGTAAAATACGATCTGCCATTTCTGCAAGTCCACCACCAC
TTGGTAATAAACCGACACCCGCTTCAACAAGGCCGATATACGTTTCACTTGCTGCTACAA
CGATAGGCGAGTAAAGTACAAGCTCACATCCACCACCTAGGGCACGGCCTTGTACAGCTG
TGACGATTGGCTTTAAGCTATACTTCAAACGATTAAAGCTATAATGTAATTTATCAATTG
ATTGTGCAACGACATCTTCCACAAGACCTTCTTCATGCGCCTTTTTCATTAAGAAAAGGT
TAGCACCTACGCTGAAATTATTACCATCAGCATAAATAACCATACTCGTATAATGTTTGT
TTTCCAGTAAATCAATCGCCTCAACTAAAGCATCATTAAATTCATCGGTAATGACATTAT
TTTTACTTTGCAATTTTAGTAAAAGTTGATCGTCGTGAGTTACAGAAAGCTTAGCATTAC
CTTTATCCCAAAGTTCATCTTTTACAAAGTGAGATACAGGTGTTGCATATTCAATCGTTT
CATTCTGTTTATAAAAGCTACCGTCTAATTCATTAATCCATTGTGGTAAGTCGCCAAGTT
CATCTTCCATGCGCGATTTAACACGTTCAAATCCCATCGCATCCCATAATTGGAAAGGTC
CAAGCTTCCAGTTAAATCCCCAAACAAGTGCGCGGTCAATGTCACGGAAGTCATCGGTAG
CCTTAGGAACATTGATGGCAGAATAATAGAAGTTATTACGTAAGGTCTCCCATAAAAATT
GTCCTGCTTCATCTTGTGCATTAAAAATGACATCAAGGTTATGCGCTAAATCTTTATTAA
ATTCATTTAAAATAGGTGATTGTGGATGTGATACAGGAACATAATCTTGCTTTTCTTTAT
CGTAAACAAGACGTTCTTTAGTATCTTTATCTTTTTTATAAAATCCTTGCTTCGTTTTAC
GACCTAGTGCACCATTGTCAAACAATGTATTTACAACTTTAACATCGTGGAAGTAGGGTG
CTTCCTCAGGGACTTGTTGCATACCTTTAATTACAGATACTGCAATATCTAATCCGACTA
AGTCAGATAGGGCATATGTGCCAGTTTTAGGACGACCAATAGCTTGACCAGTTAAAGCAT
CCACATCTATAATGTTTAAATTTTGCTCTTCTGCGCGATACATAATATCATTCATCGTTT
GTGTACCGACTCTATTTGCAACAAATCCTGGTACATCATTAACAACGATGACCCCTTTAC
CTAATACATTTTGCGCAAAAGATTTTACTTCAGATACGATAGAGTGTTTTGTATATGATG
TAGGTATTAGCTCTACTAATTTCATAATGCGTGGTGGGTTAAAGAAATGTAGTCCAAAGA
ATCGTTCTTGATCCGTGTTGTTAAATGCTTTTGCAATGGCTGTAATCGGTATGCCTGATG
TATTAGTAGCAAATAAAGCATCTTCTTTAGCATGTTGAGCAACTTGTTGCCATACCGCAT
GTTTGATTTCAATGTCTTCTTTAACAGCTTCGATATATAAGTCAGCATCATCATTAGCTA
AGTCATCGTTAAAATTACCGTATGTTAAATTACTTGCTAAATTTAAGTCGAATAGAAGTG
GCCGTTTTTTGTCTACGATTTTATCATACGATTTCTTCGCAATAAGATTTGGATTATTTT
CGTCGACTACAATATCTAATAATTTTACTTTTAGACCTGCATTTACAAAAAGTGCTGCAA
GTTGTGCACCCATCGTACCTGCACCAAGAACTGTTACTTTATTAATTGTCATAATTATAC
CTCCAATTTAGTTGAGGATAAGATAACTTCTAAGGATATTGAGACAGTTTTACTATTTCA
TAAAATGAATTAAAAGTATCTTTGTCAGCTATCTTAGCCTCTGATTTAAGGAAAGCATCA
TATTAAAAATAATTGTCTAGTTATGTGATACGCCGATATTTTGCAAAATCCTTATTAGCT
TAAACAAATGCAGAATCACCAGTTAAGGCACGTCCAATTACTAACGCATTAATTTCGTGT
GTACCTTCGTATGTGTAAATTGCTTCTGAATCCGAGAAGAAACGTGCAATATCATAATCG
TCAGCTAGTATGCCATTACCACCTGTAATGCCTCGTCCCATTGCTACCGTCTCGCGTAAA
CGTAATGCATTCATCATTTTAGCTGTAGAAGTTGCAACTTCATCATATTCACCATGTGCT
TGCATGTTAGCTAATTGGGCACATGTTGCCATTGCTTGTGCTAAATTACCTTGCATCATC
GCTAGCTTTTCTTGAATTAACTGATATTTACTAATTGGTTTACCGAATTGTTTACGCTCT
GTGACGTAATCTAATGTGGCACGTAGTGCACCAGCCATACCACCCGTAGCCATATATGCG
ACACCTGCTCGTGTTGAATAAAGGATTTTGGCAATATCTTTAAAGCTTGTAATATTTTGT
AAGCGATCAGATTCATCAACTTTAACATTGGTTAATTTAATCAGCGCGTTTGGCACGATA
CGAAGGGCAATTTTGTTATCAATGACTTCAATATCCACACCATCTTGCTCTGGTCTGACA
ACAAAGCAATGTGGTTTGCCTGTCTCCTTATTTACAGCGAATACAGGGATTACGTCAGAA
ACATGTGCACCACCAATCCATTTCTTTTCACCATTAATAACCCAAGTGTCACCTTGACGT
TCTGCGACTGTTTCTAAGCCTCCTGCAACGTCAGAGCCATGCTCAGGTTCTGTTAATGCA
AAGCATGTACGCAATTCATGAGACTGTAATTTTGGTACATATTTCGCGATTTGTTCTTTG
CTACCCCCGAAAAAGAAAGTGTTATGCCCCAAACCTTGATGGACACCAAGAAGGGTTGCA
AGTGAAATGTCAAAACGAGCGAGTAGATAAGACATGAAAAATTGAAATAGTTGACTCGGC
ATTTTGGCATTTGGTCTATCTTTATAAAGTAATGGGTTATTAAAGTAATTTAATTCTCCT
AAATCTTTAAAATAATCTTCAGGTACTGTGGCATCTATCCAATGTTGATTGATATCTGGT
CGATATTTACTTTCAAGTAAATCGTCAACTTGTTGTAAAAATTCAACTTCACCGTCTGTT
AAACCTTTAGCAATACTAAGCACATCTTCAGGGAATAATGATTTTAAGACTTTTTCTTTT
TCAAATGTCATATAAATTCCTCCTAAAAATAATATGAATATTTATGGAAATCACATACAT
ACAAACCTTAATGAATATATTTGTAAACGCTTACATAATAACGTAAAATTTTTTGCTTTT
ACTTTAATGTTTCTGATACTTTGTCATTCATCATTTGTCGAATCGCAAGTTTGTCTGGTT
TTTGTGTACTATTTAACGGCATATGTGTTACAGGTACGTACATTCTTGGTACTTTGTAGC
CAGCCAAACGATGTCGCATATGTTGATCTAACTTTTCAGCATAGTTAGGATCATCTTCAC
GAAGTATGATGGCTGCTGCTATTGACTCACCATATTTTGGATGATCATAGCCTACGACAA
CACACCGGTCAATTAGTGGATGCTCAGCTAAAGCATTTTCAACTTCAGATGGTAAGACAT
TTTCGCCACCTGTAATGATAAGTTCTTTTTTACGATCAATGATGAAAATATCGCCATCTT
CATCCATTTTTGCTAGATCGCCTGTTAATAAATAACGACCATGAAACGATTTGGCAGTTT
CTTCAGGTTTGTTCCAATATCCAGGTGTTACATTTTTCGCTTTAATAGCAAGCTCGCCGA
TGTTGCCAGTAGGGACTTCTTGACCATTTTCATCAAGAATTCGTGCATCAACAAACATGA
CTGCTTTACCAATACTCATCGGTTTGCGTTTCGAATTTTCCGGTGTATTAACGAGTACTA
GAGGTGCTTCAGTTAATCCATAACCATTGATAATATTAATACCAAATTGTTTAAATGCTG
CTTGAATACTTGGTAATGGCTGTGAACCACCTTGAATAATGTAATCCATTGCTTTAAAAT
TATCAGGGTTAAAATTACTGGCACGTAGTGTACTATAATACATCGTTGGAATCATGATAA
TAAACGTAGGCTTGTACTGTGCAATCATGTCGTTCAATTCTTCTCCATTAAAATAACGTT
GAAGAATCAATGTGCCGCCTGACATCAAAACGGGCAACACTGTATCATTAAATCCTAAAA
CATGGAACATAGGTGTAGATACAATCGTAATATAATTTGAATTAAACTTATATGTCAGTT
CTAAGTTTGCACCATTATGAACAAATGATTCATACGAGAACATTACGCCTTTAGGTGATC
CAGTAGTACCACTTGTATAAATTAACGCTGCAAGATCTTGTGGTTCGACCGGTGTTGCTT
GAAAAGGTTGATGATGATTTGGATCTACAATTTCATCATATTGACGCGAATCGATATCCA
TGTGTAATAGCTTTTGATCAATGTTTGTTAAAGAACTTAGGTGTTTTTCTGCATAAAAGA
GAAGCTTTAGTTGTGCATCTTCCACAATAGCTGCTATCTCTTTAGGACTGAGTCTCCAAT
TCATGGGTAAAAATACAGCACCTGTTTTAAAACAAGCAAATAGTAAATCTAATATTGCAA
TATCATTTGGAGCAAAAACACCTATGACATCACCTTTCTTAACACCTTGAGAAGTTAAAT
AATGCGCCATATTATCAGCGCGGGTGTTAAGTTGTTGGTATGTCCAAGAGGTCTGTTTTG
TGTGATCAATGACAGCAGGTTTGTCATCATCGAAATCTGAACGCGTTTTAATCCAATCGA
AATTCATTAGTATACCCCCTTTAGCTTCACTTTCATACTTTATGAATTGATTGTCTAAGT
TGTCCCCACTTTTTCTGATAAATACTACTATCAATCAATTTTAAATTGTCAGCAATCAAT
GGTTTAAATGCCATTTGATTTAATATATCTTTTTGCAAATCAAGACCTGGTGCGATTTCA
ATTAGCTTTAAAGCTTTATCCACTAGCTCGAATACGGCACGGTCAGTAACAAAGTATACT
TCTTGATTAAGTGACCGCGAGTACTGCGCATTAAAGTCTATATGGCTTACTTCTGATACA
AATTTTTTAGTATGACCTTCATTTTCAATATCTAATTTTTGTTCATAACATGATATTGTG
CTCCCTGCGACGAATGATCCTGAAAAAATAATTTTGTTTACAGATTGCGTAATGTCTATA
AAACCACCACAACCATTTAATCGGTCATTAAAATAGGACACATTGACATTGCCATATTGA
TCTACTTCTGCAAAGCTAAGATAAGCAACAGATACACCATTGTTATAGATAAAATCCCAA
GCTTGATCATGACGCATACGTACATCTGCGTTATAGTTCATACCAAAACGTTCACGGCTT
CCTACAAATCCACCAAAAATGCCGACATCTAGAATTGGTTGTACGTCATGTGCGACACGT
TCTTCATAAAGCAAATTTGAAAGCTCATTGTTAATACCATAGCCAATACTAATCGTATCG
CCGTATGTTAAAAATTGAGCGGCACGTCTAAGAATAAGTTTGCGATTATTAAATGGCAAC
GGTTGTTCAGGTATACAATCAATCCGTTCTTGACCTGACAATGCAGGTAAATAATGACTT
TGAATTACTTGACGATGATTGCAATCTTCTTGGGTAACATATACATAATCAACAATACTT
CCAGGAATAATAACATCATTTGGCTTTAGTTGACAGTCATCAACTATAGCTTTAACTTGT
ACGATAACAGTGCCATGATTGGCCTTAGTATTTAAAGCAACATGATAACATTCACTCAAG
TATGATTCTTGTGTTAAATATATATTACCTTGCTTATCTGCATAGGTTCCTCTCAGCAAT
GCCACATCAACGCTAGGGAATGTGTAATGCAAATATGTTTCATCGCGTATATTGACTATA
GAAACTAAGTCTTCTGTCGTACACTTGTTTACTTTGCCGCCTCCATATCTGGGATCAACA
GCAGTATTTAAACCAATTTTTGTAAGCACACCAGGTAAAAGATGGTTACTTTGACGATAA
TGAGTAGCAATGACACCTTGTGGTAAGAAGTATGCTTCAATGTCATTGTTTTTCATAGCT
TGTGCTGTTTTTGACGAAGCAGTTAAAATACTCATAATGACACGCTTAATCATGCCACGT
TCAATAAAGTCATCTAGATCGGGTGCGACGCCTAAACTATGGATATCATTCGCTAAAATA
AAGGTTAAATCATTAGGCGTCTGGTATTTGTCGTGTTGCGCTAACACAGCACGTAGAACT
TCGGCAGGTAAATTGGCAACAGCTAGAGCCGATAAACCAATCACATCACCGTCTTTAATG
ATATGTTGTAAATCGTGCCATGTGATTTGCTTCAAGAAATTCACCTCCATCACATCTGGA
AATATAGCGTTTTTACACTTTGTGTAAACCCTTACAAGAAATATAACATAAAGAAGTTTA
AATGCAATTATAAATATCTTTTTATTCTGACAACAGTCACATTATAGACATAATTATAGA
GTGCGTAATGATTGTAAAATCAAGGGTTTGGAATCGATTGAATGTTATTAAAATGTTTAA
ATGAAAATATTGTTCGGAACATAAAAAGTTGATTTGATTTAATTTTAAAATGTGTGAGCA
AAATAAAATAACCAATTGGAGTAAATGACATCATAAAGAATCATTCAGTTTCTGTGGTGT
ATAATGTAACTATAAGAATGGGTTTGTATGTAAAGGAGTCGAAGATGTAATGAGAATAAA
TGTTTTACAACATACACCGAATGAAGGCTTAGGATATATTAGGGAGTGGGCTAAAGAGAG
AGGTCATACTGTTTATATTTATCATCCATATTGTTATAAAGGTGTGTTGCCCCGTGCCGA
TGAAACAGATATGTTAGTCATTCTTGGAGGACCAATAAGTCCTGATGATAATATACCTTG
GATTAAAAATGAGCGGCAATTAATATTGGAATTGATGGCTAAGCACAAACCAATATATGG
CGCCTGTTTTGGAGCACAACAAATTTCTAAAGCATTAGGCAATGAAGTTTTGAAATCACC
CGTTAAAGAAGTGGGATGGGATGACGTGTATTTAGAGTCTGACATTATTTCGGATATACC
AGGTAGATTAATGGCGCTGCATTGGCATGAGGATATGTTTCAGATACCGGAACAAGCGAC
ATTACTATTTTCTGGGAATCATATTAGAAATCAAGGATTTATCATTGAAAATAATGTAAT
TGGATTACAGTTTCATTTTGAACCTGGTCCAGATGATGTTAGGGAAATTGTTATAAACGA
TCATGAGTATATTGCTAATTCTGTTTTGCAACAGTCGGCGGATGACATTTTATCCTTTAA
GGTACCAAAACAAAATAGAGTAACTATCTTCAAAATATTAGATTTTATAGTAAAAGCGTA
ATGACTAGGATGTATTTTTATTTAAAAAATATCTAATTTGAATGTGTTCAATTGCACAAA
ATATTTATATTAAATAATGGAAAATCCATCAATATTCAATTAAAATAGTTTTATTATGAA
AATGAGAGTAGGTAAGTCTATGGAAGGTCTTAATCATCGAAGAGACACAGAAAAAGAAAC
AACAACACAAGAGCAATCGATTTTAGATCAAGATATGACAAAGGAAGATGGGACATCAAC
AACAAAACAGGAAGCTGTTCATCAAAGTGTACAAACTAAGCAGACAGCGGATATACATAA
CAATAAGTCTATAGAAAAACAAATGGATGATAAAGCTTATGAGACAGCACAAAATGCAGA
TTTAAAGCACGAAGCAAGGAGTTTGTTTGATAATGCGACGAAATCTATTGGCAGACTGGC
AGGTAATGATGAAAGTTTAAACCTTAATTTGAAAGATATGTTTTCAGAAGTTTTTAAGCC
ACATACTAAAAATGAAGCAGATGAAATATTTATCGCGGGAACGGCAAAAACAACGCCGGC
TATTTGTGATATTTCAGAAGAGTGGGGTAAACCTTGGCTCTATTCACGTGTGTTTGTTGC
CTTTACAGTGACATTTATTGCATTATGGGTCATGGCTGCATTTTTCAATAATACAAATGC
GATTCCTGGTTTAATTTTTATTGGTGCATTAACAGTACCATTATCGGGTTTATTCTTCTT
CTATGAATCAAATGCATTTAAAAATATAAGCATTTTTGAAGTCATCATCATGTTCTTTAT
TGGTGGCGTATTTTCATTATTAAGTACAATGGTGTTATATAGATTTGTCGTTTTTAGTGA
TCAATTCGAAAGGTTTGGTTCTTTAACATTTTTCGATGCATTTTTAGTTGGATTGGTTGA
AGAAACAGGAAAAGCGCTCATTATTGTTTATTTCGTCAATAAATTGAAAACGAATAAAAT
TTTGAATGGTTTATTAATCGGAGCTTCCATAGGTGCCGGGTTTGCAGTTTTTGAATCGGC
AGGTTATATTTTAAATTTTGCTCTAGGTGAAAATGTACCGTTATTGGATATTGTATTCAC
ACGTGCATGGACTGCAATTGGTGGTCACTTAGTGTGGTCAGCCATAGTCGGAGCTGCTAT
TGTTATTGCTAAAGAGCAACATGGTTTCGAGTTTAAAGATATTTTAGATAAACGATTTTT
AATATTCTTTTTATCAGCTGTTGGGTTACATGGCATTTGGGATACATCATTAACGGTTCT
TGGCAGTGATACTTTAAAAATATTCATTTTAATCGTAGTCGTATGGATACTCGTATTCAT
TTTAATGGGTGCAGGTTTGAAACAAGTTAATACACTACAAAAAGAATTCAAAGAACAACA
GAATAAAGTAGTAGAATAAAAATCAAAGCTTATGTTGCTATGTGTTTTAGTGACATAAGC
TTTTTTATACATTGTCTTTAAAAGAGTGGAAGTGGAATACTTTTGGGAGTTAAAAAAGTG
TTTCACGTTAAACAAATAGTGACAATTAGTTTTTTAAAAATGAACATGCTTCATAAAAGT
ATGTAATATTCAATTTTATTGGAGTATTAAAACAAAAAAGTAATACAATCACATAAATAA
ATTAAACCACATCACAATCATTACGAATGACTGTGATGTGGTTTTTTAAGGTTTAGGCGA
GTCGTATAGGATGTCTATCGTTCAATCGTTGTTTGATAATCTATTAAATATATGCCTTCA
GGCGTAACTTTATAATTTTTAACGTTAGAATTTGCAGCGACAATTTGATCATTATAGGCT
ATGTAACTATTTGGCACATCTTGGCTAGATAATTTGATAATGTCATTAGAAATATTGTGA
CGTTCATCAACATTAACGGTATGATTCAACTGATCAATTAAATCATCGACTTTACTATTA
TCATAGTTTCCTTTATTAATGGCACCATCTTTTTTATATGCTTGATTAAAGTAATAACCT
GTATCACCGCGAGGGATTGTCCCAAAACTATACATCGTTGCATCCCATGCAGTACGGTCT
TTTAAATAACCTTCAATGTCATCGACACTTTTAATATCGATATCAATGTTCGCCTTTTTA
GCATCTGATTGTAGTACTTGTGCAATTTTAGATAATTCTGGACGACCATCATAAGTGATT
AATTTAATTTTTAATGGATGACTTTTCGTATAACCTTCTTTGGCTAATAAATCCTTAGCT
TTATCAATATTTTGCTTGGTCAATTTAGGCTCTTTAATGTAAGGTATTTTATCATTAAAT
GGACTTGTTGCAGGTTTTGCATAACCTTGATAAATATGGTCTGCAATACCTTGTCTATCA
ATGACATTGTCTAGTGCTTCGCGAATGGGCTTAGTCATTTTTTTATTTGTATGATTATAC
ATAAGTAAAGAAGTTCTAAATCCAGACTTTTTCGATACTTTCAAATGCTTATCGCTCGTA
ATATCTTCTACTTTATTAACGGGTACATCCGTAATTAAATCGGCTTTTTTAGATTCTAAA
TTTCTGACACGATTATTACCATCTTCTTGATACGTTACAGTAATATGATCTAATTTAGGT
TTACCTTGCCAATAGTCTTTAAATTTTGCTAACGATATTTTTTGTGATTGTTTATAATCT
TTTATTTCATATGGTCCTGTACCAACAGGTGTTTGATTCACATCTGATTTTGCATCCGTG
TCATAAATCGCCATAAATGGATTCGCTAATTCAGATACAAGTTCAGGATAAGCTGATTTC
GTTTTAATCGTTAGTTTTTGACCTTTAGCAGTAATAGATGATATAGGTAATGTAAATTTA
ACTAAATCACTTTTCTTCATGCTATTTTCCAGACTTGATTTTACTTTTTCAGCAGTTAGT
TTTTGTCCATTTTGAAATTTTATATTGTCTTTTAACTCTAAATCTAATGTCGTGTCATTT
GGTTGATGATATGATTTTACTAATACTTTTTCGATTTTACCTTGATCATTTGTTTTGAAT
AAGGACTCTGCAGCACCAATTTTAACAGGTACATCTGTTTCATAAGGCGCAATGGACTTC
GTTTTTAAAGGTAACGAGATATTTAAATCTTTGCCAGATGAATGTGTTGAACCACATCCT
GATAATACTAAAGTTGCTGATGCGACAATTGTCGCAAGACTTTTAAACTTCATTTCATAA
CACTCTCTTTCTAATTACTAATTTAAACCCAGCAAACATTATTTTAGAACTTTGTTTGTA
TAAAGTAAAATATTGCTTAAGTTTAGTAATTTTAAAATACTATTAACCTTAGTAATTATA
TTTTCAAAAAATCTAATATTAGAAATGAAGTTAACGGCAAGTGTAGTGATTTATGCCATA
CACATATGCTTAAGTATTTAGTAACTGCTGAAGTATCACAGCTTGGTTATGCTCAATATC
TTTGGCGGCATATAACAATAGAACATGGTTATGTTTTTCAACAAGCCCTTTTAATTCTTT
GAAAGCAGCATTTTGAGCATCATTATCACGCAACTCTTTTTGATACTTTTCTTTAAAAGC
ACCAAAAAGTCTTGGGTCATGATTGAACCATTTTCTTAATTCAGTAGAAGGGGCGACGTC
TTTTAACCAATAATCAATATTCGCAGTGCTTTTCGACATACCTCTAGGCCACACTCTATC
AACTAACACACGAATGGCATCAGTCTGTCCTTTGTGATCGTAAATTCGTCCGATATCTAT
GGTCATTTTGTAAACTCCTTTCTTGTGAAAGTCAATGCGCATTCCTTCATCCTAAAAATG
CCTTAAAATTAAAACGAGGTTGAGACACAGAGTTTTTGTGCTCTGGGAAACCGATTTACG
GCGTCCCAAAAGCAGGATTTTCGACAGAAAGTCTCACGATTCGACAAAATTTTGAAAACA
ATTTTGCTCATCATTTTGTTCTGCTCAAATCCTAAACGCTTTTTCCTGACCTCGTTTTTC
ATACGTGTTATTTATTTTTATGTTTAGTTAAATATTTTAAACCAATGGCGAAAACAGTAT
AGCCAGTAATTGTTTGCACCAATGTTTTAATTAAATTGTTGTTTTTAACGATGATATTTG
CAGTAATAATGCTTGTGAAATATAATACAAATACTTTAATGTAGCGTTGGTTAAGTTTCA
TATCGACATTAAACCTCTTTCCTTAATTAGACTGCAACACTTAATCTTGGAATAAATGTT
TCATAATGGACGCGATTCATATTGTAATTTAAAGACTTAAGTGCTTCAATCATAGATTGT
AAGAATTTTGTACCACCACAGATATAAATTTCAGGCTTATTCTCTAAAAATGCTTTTAAT
TCTTCAGCACCAATATAGCCTTGTTCATCTTTTAAATGTGTATATAATTTAGCGTTGTCA
TGACGACGCGCGATACTGTTGAAGTTGTCTTTGAAAGGTAAATGTTGTTCATTTTCAGCA
ACTTGAACCATCTGTGTATCTATACCTTTGGCACTAGCAGCTTCAAACATTGCAACTAAA
GGTGTAACACCAATACCAGATCCTAAGAATAGTTGTGGTTCAGTCATATTTTCTAATACA
AAGCCACCTACAGGTGCAGCTAAATTAATCATATCGCCTTCTTTAATTTCATCATGTAAA
ATTGTAGAAACTTCGCCTTCATGTTCTGTTGTGACATCACGTTTAACGCCAAAAGTTAAA
TTGTTTTTATCACCTGATACGATAGAATAGTGACGTTTAGCTCTATATGGAAGTTTGTCA
CTAGAAACATCAACTGTGATGTATTGGCCTGGTGTAAATTTACTAAAGTCATATTCATCA
GTTTCAACAGTAAATGATTTAATGTCTGCAGATTCTTGCTTAATGTTAGTGATTTTGAAC
GGTTTGAAACCAATCCACATCATCTGATCATAAATGTCTTTTTCAATTTGGATAAACACA
TCTGCTATAACACCATATGCTTTTGCCCAAGCTTGAATGACAGGATCATTTTCTTCTAAT
CCAGTAACATCTTGAATTGCTTTTAATAAATTTTCCCCCACGATTGGATAATGTTCAGCG
TAAACTTGTAACGCGCAGTGTTTATATGCAACTGGCATAATGACTGGTTTAATAACACTT
AAGTTGTCTATGTTAACAGCTGCGGCCATCACAGCTTGTGCTAGTGCTGAAGATTGCATG
CCTCTTTTTTGGTTTGTTTGATTAAACATGTTTAAAAGTTCAGGGTGAGCTTTAAACATT
TTTGGATAAAAGATTGATGTAATTTCAGTACCTTTCTCTTTAAGCAAAGGAACCGTTTGT
TTGATAATGTCTTTCTCTTGTTCTGTAAGCATGATACTCCTCCTTTAATCTGTGTAATTT
GATTATTCTACTAAAAAAATTAATATTCAATTGATTGGTTTTGGAAAATATAAATAAATT
GGCAAATTTGATAATTGTATGACGTTTTTAATTTTTTTATGTTAGAACGAGAGGAATTGT
GTACAATAATTTAATTGGACTTTAACGATTGAACTCATTTATTTGGGATTTGCAAAAGAA
TTTGTTGGTGAAAGTAGAATTAATTGATGTTAATCGATATGTGAATGTAATTTAGTCAAA
GGAACAAATAAAATTTACAATGTAAACGGATACAAATAAAAAAGGTGTAAAAATTAAAAT
AAAATGCGAAATAAATCACAATAAATCGTTGACCAATCGATTTATGCATGTTACATTTTA
TATGTGAAATAAATCACAAACTTAAAAGTGTAAGACACATGACCTTTTAAGTTATGCGTT
GAAAATCAAAGAGATGTTTATTTGCTTTTGTATCATCATTAAGCAGTAATTAACTAAAAT
GCTTTCTATTGTAAGTGGTGTTTTAGTGAACTAATCATAAGGGAGTTTTTGTAATGAACA
AATTTAAAGGGAACAAAGTTGTATTAATAGGTAATGGTGCAGTAGGTTCAAGCTATGCAT
TTTCATTAGTAAACCAAAGCATTGTCGATGAATTAGTAATCATTGATTTAGACACTGAAA
AAGTTCGAGGAGACGTTATGGACTTAAAACATGCCACACCATACTCTCCTACAACAGTAC
GCGTAAAAGCTGGCGAGTACAGCGATTGTCATGATGCTGATTTAGTTGTAATTTGTGCTG
GTGCTGCACAAAAACCTGGAGAAACACGTTTAGACTTAGTATCTAAAAATTTGAAAATAT
TCAAATCAATCGTTGGTGAAGTTATGGCATCTAAGTTTGATGGTATTTTCTTGGTAGCTA
CAAATCCAGTTGATATATTAGCGTATGCAACATGGAAGTTCTCTGGATTACCTAAAGAGC
GCGTTATAGGTTCAGGTACAATTTTAGACTCTGCACGCTTTAGATTATTATTAAGTGAAG
CATTTGATGTTGCGCCACGTAGCGTCGATGCTCAAATTATTGGTGAACATGGTGATACTG
AATTACCAGTATGGTCACACGCTAATATTGCAGGTCAACCTTTAAAGGCATTACTTGAAG
AACGCCCAGAAGGCAAAGAACAAATTGAGCAAATTTTTGTTCAAACACGTGATGCAGCAT
ATGACATAATTCAAGCTAAAGGTGCCACTTATTATGGTGTTGCGATGGGGTTAGCTAGAA
TTACTGAAGCGATTTTCAGAAATGAAGATGCCGTATTGACTGTATCAGCATTATTAGAAA
GCGAATACGAAGAAGAAGATGTTTATATTGGTGTTCCAGCAGTCATCAATAGAAACGGTA
TTCGTAATGTCGTTGAAATCCCATTAAACGACGAAGAACGTAGTAAATTTGCGCATTCAG
CTAAAACATTAAAAGATATAATGGCTGAAGCCGAAGAACTAAAATAACTTTAATTTAAAA
ACCATACCATTCCAAAAATTGTAAAAAGAGGTCGGGACAAAAGCTTTTAGGATTTGAGCA
GAACCGAACGATGAGCAAAATTGTTTTCCAAATTTTGTCGAATCGTGAGAGTTTCTGCCG
AAAATCCTGCTTTTGGGACGCCGTTAATCGGTTTCCCAGAGCACAAAATCTTTATGTCTC
ACCCTCTTATTTTATTTTCAAAACAAAAATCAAATATGCAAAAATAAAAAATGCCTCTAC
CAGTTCGATTTAATTAATACAGAATATGAAAGTCAAATTGATAGTCCTGTTAGGATCTTA
TTTGCAATATATACGATAATAAAAGCAACGAAACCAATTTTCACATATACATGGAATTTA
TGAATCGCTGCTTTAATTTATGTTCATTTTATACTTAAAATTAATCTCCGAGTAATTCTT
CAATTTCATTTTTAATAACTGTTACATGTGGACCGTAGATAACATGAACGCCGCTACCTT
GTTGAATGACACCTTTAGCACCAGTACTTTCTAACATTTCTATATCAACATAATCGCTAT
GTTGGATTGTGACACGTAATCGTGTAGCACAGCAATCAACGATTTCAATGTTATCTTTTC
CACCTAAACCAGCTACAATAGTTTGTGCTCTTTCAGTTGCCTCAACTTGCTGTTGCAATT
CTTTATCTTCTCGACCTGGCGTTTTAAAATTAAACTTCGTGATTAAGAAACGGAAGACGA
TATAATACAAGCAGAACCACACAATGCCAATAGGTATGACATATAAATAGTTTGTTTTAC
TATTGCCTTGTAACACGCCAAAGAGTAGGAAGTCGATAAAGCCACCACTGAATGTTTGAC
CAATTGTAATATTGAAGATATCGGCTAACATAAATGCTAAACCATCAAAAAAGGCATGAA
TCACATAAAGAATTGGTGCGACAAATAGGAAACTAAATTCCAAAGGTTCAGTAATACCTG
TTAAAAATGATGTTAGTGCAGCAGATAGCATTAAACCACCAACCACCTTTTTATTTTCAG
GCTTAGCGGTATGATAAATAGCAAGTGCAGCACCGCATAAGCCAAACATCATTGTAATAA
ATCGACCGGACATAAATCTAGAAACACCTGAATAATATTTAGTTACATCTGGATCACCAA
GTTGTGCGAAAAATATATTCTGTGTACCTTGAACCAAATGTCCTTTCACTTCTAACGTAC
CCCCAAGCGCTGTTTGCCAAAAAGGTAAGTAAAAAATATGGTGTAAACCAAGGGGGCCTA
ACAATCTTAAAATAAAACCATATACAAATATACCAATGGCACCTGTTTTTGTTACGAAAC
CACCAACATGATAAATACCTGCTTGAATTGTTGGCCAAATAAAGAACATGAAGACGCCTA
AAAAATTGCAGCAAAGGCAGTGACAATAGGGACAAATCGAGAACCACCAAAAAAGCCTAA
ATAAGGTGGTAAGGTCACCTTATGATATTTATTATGAAGTAATGCGGTCATTATACCTGT
AATAATCCCACCGAAAACACCTGTTTCAACAGTTTGTATACCTAGTACCATTCCTTGGCC
ACTTTGTGCAAGCTGATCTTTCGCTAATGTTCCAGTAATTGTTAATAAACCATTCATCGT
CGCATTCATAATTAAAAATCCAAGTAGTGCAGCTAAACCAGCTGTACCTTTATCACTTCT
AGATAAGCCAATTGCAACACCAATCACAAAGATGACGGGTAAATTTTGAAAAACGATACT
TCCTGCAGCTGACATTAATGTAAAAATATTTTGTAATAAGGTAATATCTAAGATAGGGTA
AGCTTTCACGGTGTTAGGATTACTTAATGCACCACCGATACCCAACAATAGACCTGCAGC
TGGCAAGATTGCGATAGGTAGCATAAATGATTTGCCAAACTGCTGTGCTTTTTCAAATAA
AGATTTCATTAACATCCCTCCTAATTAATCTCAATATAGCTTTTGAGAAATTTAATATCA
ATGTATATTCTGTGTATGAAAATATTTTTCATAAAAATTGTTTGAATCATGTAACAACAA
TATAAATCAGCATTTATATTGTTGCGAAAGATAATTTTGAAAATTTTGGAATGTTAACGT
ATACAATTTTAAAAAGCGTGTTGATGAACCATTATATAAATTACTTGATAAAGAAACTTA
CACTTGAAAACAATACTGCTACGATATAATCACGAGTTTGAATATTATTATGGCAACTTT
TCAAGGCAATCATACGTAACTAATATAAATAAATTTACATAAGCACTTCGACGACAACTT
AAGAAAGGCGGAAATTTATATGAAGAAGAAAATTATTATGGATTGTGACCCAGGACATGA
TGATGCGATAGCACTTATTTTAGCAGGCGCAAATGATAGTCCGTTCGATATATTGGCAGT
AACGACCGTAGCGGGAAATCAAGCAGTTGAAAAGAATACGACCAATGCATTGAACGTATT
AGATATTATGGGGCGTCAAGATATAGAAGTAGCCAAAGGTGCAGATAGACCATTGATTAA
ACCGGCGGCCTTTGCATCTGAAATACATGGAGAATCTGGCTTAGATGGTCCGAAACTACC
TTCAACACCTTCACGTCAAGCAATTGAAATGTCAGCATCAGATGTCATTATTAATAAAGT
ATTGGCAAGTGATATACCTGTCTCAATTGTAGCAACAGGACCACTTACAAATATAGCAAC
AGCATTGATTCGTGAACCAAGAATCGCTAAGCACATTGAATCTATTACTTTGATGGGTGG
TGGCACTTTTGGTAATTGGACGCCTAAAGCAGAATTCAATATTTGGGTAGATGCTGAAGC
AGCGAAGCGTGTTTTTGAAAGTGGGATTCCAATCCATGTGTTTGGTCTTGATGTAACGCA
TCAAGTATTAGCAACTAATGAAGTAATAGAACGCTTTGAACGTATTAATAATCCTGTAGC
ACAGTTCGTTGTAGAACTACTGGAATTCTTTAAGACAACGTATAAAGAACATTTTAATAT
GGACGGCGGTCCAATTCATGATGCGTGTACAATTCTGTATTTATTACGACCAGATCTTTT
TACAATGACACATGTCAATATCGATATTGAACATCAAAGTTCGTTAACATACGGGACAAT
GGCTGTTGATTTAAATCATGTTACAGGTAAGCCTGACAATGCTTATTTTGCTACGGCAGT
AAATGTTGAAGAAGTATGGAACGTAATGGAAGAAAAATTGCGTACATACGACTGATAGTC
AATTAAATATATTTGTAAATTAGCCCCTGAGGCACATTCTATATGTGTTTTTGGGGTTTA
TTTTGCTCGTTTAAAAAAGTTTGTGCTGCTTTAGTCTATGCCATTGAATAATGAAAATAG
CTTAACAAACTATGCACTGTTAATAGGATTGGGAAAAGTTAAATTGCTTTATTTTAAAAG
AATTAAATTACAAAAAAATACCGCTATAATTAAAATATTGTCAACAAATCACAATGATGT
ACAAATTGATTTTAAAAATATGTGTTCAATGTGTTTACATCAATGTGATGATTGATGATA
AATTGAGCTCAGATGCTCAAAGGAGGATCGGACATGAACGTGGATAATCAACAAATACTA
AGAGAAATTGTATTGAATCCTACAATTCATGGTAAAGAACTTGAATCAATATTTGGATTG
TCTAGACGGCAATTAGGCTATCGTATTCAAAAAATCAATCTATGGCTAGAGCAAGAAGGT
TATCCGAAGGTTGAACGAACAAGCCAAGGAAATTTCATTGTAAGTTCTGAAATCATGACG
TTATTTAAACAAGAATTGAGAGATGAACAAAGTACAAATGCACATCAGATGATTTTTAGT
ATTGAAACGCGTCGATATTATTTAATGCTAATGCTTTTTAGCAAAGAAAATGCAATGTCT
CTTAATCATTTTGCGATTGATTTACAAGTTAGTAAAAACACTATTATTCACGATTTGAAT
CATGTGAAAAATTTGCTTGAAAGCCAAGGATTGGCACTTAAATATTCTCGTAAACGTGGA
TATGAATTAGTAGGGGATGAATTTGAAATTCGACGTTTTTTCATTAAATTAATTGATCAG
AGGTTGGTCCATGATATTACGAAAAGTGAAGTTTTGAAGGCGCTCAATCTTACATTTGAA
GATATTGCATTTCAAAAAGACAAAATCAAACAAGTGGAACAATTTTTGAAAAGCCAATTT
ATTGATAAATCATTGAGTTCATTGCCATATGTTCTATGTGTCATTCGTAGAAGAATTAAA
AGTGGGCATGTCATTAATCCGTTAAATATTAATTATCGATATTTAAGGGATACGAAGGAA
TACGCAGCAACAGAAATTATGACGCAAGACGAACTAGGGATACCAGAAGCTGAAAAACTA
TATTTAACATTGCACTTGTTATCAACTAGTGTTCAATGGACTGATTTGCAAGAATCTGAT
AACTTGTCGAATTTAACCGAAGCTATTGAACAAATGATTCGTCATTTCGAGCAAATAACG
TTTATTAATATCGAAGATAAGGAGAAACTTTCGAATCAATTATTGTTGCATTTAACGCCC
GCCTTTTATCGAATTAAATATAATCTGACGGATCGTGATGAATTGATCGACCCTTTGCAA
GGAAATTATAAATCGTTATTTCATATGGTGAAACAATCATGTCAATCATTAACTGAATAT
TTTGGAAAATCTTTACCAGACAATGAAATTGCGTATTTAACAATGTTGTTCGGAGGTAGC
TTAAGACGTCAAGATGAAAATTTCGATGGAAAGATTAAGGCGATTATTGTATGTTCTCAA
GGCACATCGGTATCACAAATGATGTTATATGAATTACGAAGTTTATTCCCAGAAATCATT
TTTTTAGATGCAATTTCACTTAGAACATTTGAAAATTACGCTCTGGATTATGACATCGTC
TTTTCACCAATGTTCATATTAACGCATAAAAAATTGTTTATCACAAAGGTAGCATTATCC
AGAAATGAACAGCGTAAATTACGCAAAGAAGTAATGAAGTATATCAATAAAGAGTCGGCA
GATATTGAGAAAGAAATTAATAAGCTAATGGCGTTGATTGAACGAACTACAACTGTCAAT
GACATAAGTGAACTGCGTGAAGGGCTTGAAGATTTTGTTGCGAATTACAATTCTATTTCA
ACAATTAATGGTTCTATTGTTACCCAAAGTAAGACATTAGATTTAGTGGATTTAATACCA
GCAAGACATATTGTGCGAGTTCATCGAGTCCATAATATCGATGAAGCAATTACAAAAGCG
AGTGACATTTTGGTTAGAAATCATTTTATTGATGAACAGTATATTCATGAGATGCAACAA
GCGTTCGATGATTCCTATATGGTAATCATGCAAAATATCGCTATTCCACACGCTTATTCG
GAATATTATGTTCATAAAACCGCGATGAGTATGCTCGTATTACAAGAACCATTATACATG
TCAGATGGCACGCCTATTCATATTATTGTACCAATTGCTGCTGTTGATAAAGTGACGCAT
CTAAGAGCATTACTACAATTAAGAGATTTAGCACAAAATCAAGATGCAATTAATCAAATT
ATTCGTAGTCGAAAAAATTATGATGTGAATCAGATTTTAAATACATTTTCAAATAAAGAA
ACGAGGGGAAATGGATGGGACACCGATTAATCCATGAAGAGAATATAATCATCAATTTGT
CGGCAACTGATAAAGAATCAGTATTATCGCAAATGTCAGATGTGTTGTATCAAAACGGTT
TTGTAAAATCAACGTTTAAAGATGCAGTCATTGAAAGAGAAAGAGAATTTGCGACGGGAT
TACCGACACATCTTTGTTCGGTAGCCATACCACACACAGATGTCGAACATATTAATAATA
GGACGATAGGTGTGGCTATTTTAGAAAAAGAAGTACCGTTTGTTGAAATGGGGACACTTG
ATCAACAGACTGATGTGAAAATTGTCTTTATGTTAGCTATGGACAAGGTAGATGATCAAC
TTAAGCTATTACAGCAGTTGATGCAGATTTTTCAAAGTGAAGAAAAACTAGAACAGATTC
TAAGAACGAAAGACCAAGCAGCTTTAGCAACAATTATCAATGGATATTTGGAATATAACT
AAAATTAAACTGGAGGAATTGAAAATGAAACAAGTATTAGTCGCATGTGGTGCAGGTATT
GCAACATCAACGGTAGTAAATAACGCAATTGAGCAAATGGCAAAGGAACACAATATTAAA
GTTGATATTAAACAAATCAAAATTACGGAAGTCGGACCTTATGAAGATACAGCGGATTTA
TTAGTTACAACAGCTATGACGAAGAAAGAATATAAATTCCCAGTCATTAATGCACGTAAT
TTTTTAACTGGTATCGGCATTGAAGAAACAAAACAACAAATTTTAACAGAGTTACAAAAA
TAGCAAGTATTGATTTGTGATTAAGGTCAATGACATTTATTTATATGCAATTTGCATATA
AATAACCAACACAATTCAAATTTAGCGTAAGTATAGAGATATAACAGGGAGGGTTTAAAT
ATGAGTTACTTCACTGATTTTGTAAGGGGATTTTTAGATTTAGGTGCAACTGTTATTTTA
CCGGTTGTCATATTCTTACTTGGACTATTTTTCAGACAAAAAATTGGAGCAGCATTCAGG
TCTGGTTTAACTATAGGTGTGGCTTTTGTAGGGATTTTCTTAGTCATCGATTTATTAGTG
AAAAATTTAGGACCGGCTGCACAGTCAATGGTTAAAAATTTAGGTGTCAGTTTGAATGTA
ATTGATGTAGGTTGGCCAGCAACATCATCTATTGCATGGGCATCGTCAGTAGCAGCATTT
ATCATTCCACTCGGCATCATAGTCAACGTTGTATTGCTAGTAACTAAAATGACTAAAACA
ATGAATGTTGATATTTGGAATTTTTGGCATTACACGTTTACAGCAGCAATGGTATATGCG
GTATCAGGTAGTATTTGGCAAGCGTTATTAGCAGCAGTTATTTTCCAAGTCATCTGCTTA
AAAGTAGCAGATTGGACAGCGCCAATGATGAGTGAATTCTTTGATTTACCAGGTGTATCG
ATTGCCACAGGAAGTACAATCTCTTATGCACCAGGTATCTACTTAGTTAAATTATTACAA
AAAATACCTGGTCTGAATAAATTAGATGCAGATCCTGAAACAATTCAAAAACGATTTGGC
GCATTTGGAGAGTCAATTTTTGTTGGTTTGATTTTAGGATTGGGAATTGGCGTGTTAGCA
GGTTATAAACCTGGAGACGTTATAAATTTAGGAATGTCAATGGCAGCGGTTATGGTGTTA
ATGCCTAGAATGGTAAAAATCTTAATGGAAGGTTTAATGCCTGTATCAGAATCTGCAAGA
ACATGGTTGAACAAACGCTTTGGCGAACGTGAAATTTATATTGGTTTGGATGCAGCAGTA
GCCTTAGGTCATCCAGCAGTTATTTCGACAGCATTAATTTTAGTTCCCATCACTGTATTG
TTAGCAGTCATTTTGCCAGGGAACCAAGTACTACCATTTGGTGACTTAGCAACGATTCCA
TTTGTTGTAGCATTTATCGTTGGCGCAGCAAGAGGTAACATTATCCATTCTGTTATTGTA
GGTACGATTATGATTGCTATTTCATTATATATTGCGACAGACGTTGCACCAATTTTCACA
GATATGGCGAAAGGTACTAATGTACAAATGCCTAAAGGTTCATCTGAAATTTCAAGCATT
GACCAAGGCGGTAACATTGTTAACTATCTTATTTTTAAATTGTTTAGTTTATTTAATTAA
AAATCGAGGTGTTTGTAGTGAAAGCTTTAGTAAAAACAAGAGAAGGACATGGCAACTTAG
AACTTCTTGATAAAGAAGTGGCAACACCGCTAGATGATAAAGTGAAAATTAAAGTACATT
ATGCAGGAATTTGCGGTACAGATATTCATACGTTTGAAGGACATTATAAAGTTAATCTCC
CAGTAACATTAGGGCATGAATTTTCTGGTGAAATTATTGAAGTTGGCGAAGATGTTAAAG
ATTTTAAAGTTGGTGATCGTGTGACATCTGAGACGACATTTTATGTTTGTAACGAATGTG
AGTATTGTAAAACAAAAGATTACAACTTATGTAATCATCGAAAAGGTATTGGGACACAAG
TTGATGGTGCATTTACAAACTATGTGATTGCGCGTGAAGAAAGTTTGCATCATATACCGG
ATACAGTATCGTACCAATCTGCGGCTATGACTGAACCATTAGCATGTGCCCATCATGGTG
TTTCAAAGATACAAGTAAATTCTGGTGATGTTGCAGTGGTAATGGGACCTGGTCCAATAG
GATTACTTGTAGCCCAAGTATTGAAAAGTAAAGGTGCAATCGTAGTAGTAACGGGTTTAG
ATAATGACAAAGTAAGGTTAGATAAAGCTGAACAATTACAAATGGATTATGTTGTTAATT
TGCAACAAACAGATTTAAAAACATATATCGATAATCTGACGGATGGTTACGGTGCAGACG
TTGTTGTTGAATGTTCAGGCGCAGTACCAGCAGCACGGCAAGGTTTAGATATTTTACGCA
AAAAAGGATCATATAGCCAAATTGGTATCTTTAAAGACGCTGAAATCCCATTTGATATGG
AAAAAGTGATCCAAAAAGAATTAACAGTTGTCGGTAGTAGAAGTCAAAAGCCTGCTGATT
GGGAACCTTCATTACAACTGATAGCAGATGGATTAGTGGATGCTGAAGCATTAGTAACAA
ATGTATATGACATTTCACAGTGGGATGACGCTTATCATCATTTAAAATCTGGTGAGGGAA
TTAAAGCACTACTAAAACCACTCGATTTAGATAACAATTAAGGAGTGAATCAATATGGTT
GAAACGATGTTAACATTTATGCTTGGACCATTGAGAAAAATTACTGATTTCTATATGGAA
CATTTACTTGTAAGTAATTCCATCGTCATTGCAGGTTATTTTGCAACAGGTATTTTTAAA
AAGAAAAAAGTTGTGAATTAAATCAAATTTGAGGTGATTTACAAGTGAAAGCTTTGAAGT
TATATGGTGTGGAAGATTTAAGATATGAGGATTGTATCGAACCAGACATTGAGGAATCGA
ATGATGTCGTTGTTAAAGTTAGAGCAACAGGTATTTGTGGTTCAGACACAGCACGTTATA
AAAAGATGGGACCATATATTAAAGGTATGCCATTTGGTCACGAATTTTCAGGAGTTGTAG
AAGCAATTGGTAGTAATGTTACACATGTAAAAGTTGGTGATAAAGTAACTGGGTGCCCTG
CAATACCTTGTTATGAATGTGATTATTGTTTGAAAGGTGAATTTTCACGATGTGAACAGC
TATATGTCATAGGTTCTTATGAACCTGGATCATTTGCGGAGTACGTGAAATTACCTGCAC
AAAATATTATAAAGGTACCTGAAAATGTTGATTTTATTGAAGCGGCAATGATCGAACCTT
CAGCAGTTGTATCTCATGGATTTTATAAGACAAATATAGAACCAGGAATGACAGTTGCAG
TGATGGGATGTGGCAGCATAGGATTGTTAGCAATTCAATGGGCACGTATTTTTGGTGCTA
CACATATCATTGCTATAGATATAGATGCACATAAATTAGATATTGCGAAATCATTAGGTG
CACATCAAACAATTAATTCGAAAGATGTAGACCTTGAGGCATTTATTAAAAATAATTACG
CAAACCAAATCGATTTAGCGATAGAATCTTCCGGTGCAAAAGTAACAATCGGTCAAATAC
TGACGTTACCCAAAAAAGGTGGCGAAGTAGTGCTACTAGGTATTCCTTATGATGATATTG
ATATAGAAAGAGTACACTTTGAAAAAATTCTACGTAACGAATTAACGTTATATGGTTCAT
GGAACGGTTTGTCTAGTCATTTTCCAGGGCGAGAATGGACAGCTACATTAAATTACATGG
CCACGAAAGATATAAATGTTAAGCCAATAATTTCACATTATTTACCTTTAGAAAAAGGAC
CAGAAACATTTGATAAGCTAGTAAACAAAAAAGAAGCGTTTGATAAAGTGATGTTTACTA
TATATTAAAAACTATAATTTGATGCGATATCTGGTATGTAAGAATTATAAAAACATATTT
AAGGTTAACTTTTGACGAAGTATTAATTTAAAACAGGCGGTTTACTTGTATAACACATAT
ACTTGTGAATCGGTTCATTCTATGTAAAATAAGTTTTTAAATATGACGTTTTCTATATTT
TTAATGCTGAAAATGTGGCATCGCCGTATAATAAGATAAATTTATTATAATATATGTTAA
AATGAAGGCAGTAATAATGATTTTGAAATAAATAAGCATGAGCTTTATGAACTATGTAAT
ATCGTCAGCGTTAATAATTAACTGCACGACATAACAACTTAGAATTGTCAGTTACAAAAT
TATTATTTTTATCAAAAATTATCACACTATTGTGACAACTATGTCGTAATACAAAATGAT
GAGATACGGTAAATCATGTACTGAATTAAATCAAGAATAGATAGTAGATAATGTTTGATG
AAAAATGATGTAATGACAGAATGGAGGACAACATGATTTATGCAGGTATTTTAGCAGGAG
GCATTGGTTCAAGAATGGGAAATGTCCCATTGCCAAAACAATTTTTGGATATCGATAACA
AACCGATTTTAATCCATACAATTGAGAAATTTATTTTAGTAAATGATTTTAAAGAGATAA
TTATCGCGACGCCAGCACAGTGGATTTCACATACACAAGATATTTTAAAGAAACATAGTA
TTACTGATGAACGTGTCAAAGTCGTTGCAGGTGGTACAGATCGTAATGAAACAATCATGA
ATATCATTGAGCACATACGCAATAATCATAGTATTAATGATGACGATGTGATTGTGACAC
ATGATGCAGTAAGACCATTTTTAACACAACGCATTATTAAAGAAAATATTCAAGTGGCTG
TAGAACATGGTGCCGTAGATACGGTAATTGAAGCTATTGATACAATTGTGATGTCTAAAG
ATAAAGACCATATACACAGTATTCCAGTGCGCAATGAAATGTATCAAGGTCAAACACCAC
AATCTTTTAACATTAAACTATTACAAGAGAGTTATGAAGCCTTAAGTGATGCTCAAAAAG
AAATACTTTCAGACGCATGTAAAATTATTGTCGAATCAGGTCATGCAGTTAAGTTAGTAC
GTGGTGAATTATACAATATTAAAGTGACAACACCATATGATTTAAAAGTAGCAAACGCCA
TTATTCAAGGTGATATTGCCGATGATTAATCAAGTATACCAACTCGTCGCACCGAGACAA
TTTGATGTTACATATAATAATGTTGATATATATGGCAACCACGTCATTGTTCGACCGCTG
TACATGTCAATTTGTGCAGCAGATCAAAGATATTACACAGGTCGTAGAGATGAAAATGTA
TTGCGACAAAAATTGCCAATGTCATTAATCCATGAAGCCGTTGGAGAAGTCGTATTTGAT
AGTAAAGGATTATTTAAAAAAGGTACCAAAGTAGTTATGGTACCTAATACACCTACAGAA
CAACATGAAGTTATAGCTGAAAACTATTTAACTTCTAGTTATTTTAGATCAAGTGGTTAT
GATGGTTTCATGCAAGATTATGTAGTCATGGCACATGATCGAGTTGTTCCATTACCTGAG
GATATCGATTTAAGTACGATTTCGTACTCAGAATTAGTTTCAGTAAGTTATCATGCCATT
CAACGATTTGAACGTAAATCTATTCCATTGAAAAATAGTTTTGGTATATGGGGCGATGGC
AACTTAGGTTATATTACAGCTATATTGCTTCGTAAGTTATACCCAGAAGCTAAAATTTAT
GTATTTGGTAAGACGGACTACAAATTAAGTCATTTTTCATTTGTAGATGAAGTTTATACA
GTAAATCAAATACCACATGATTTAATGATTGATCACGCATTTGAATGTGTTGGGGGCAAA
GGTAGCCAAGTTGCACTTCAACAAATCGTCGAGCACATTTCACCAGAAGGCAGTATTGCT
TTGCTAGGTGTGAGTGAATTACCTGTAGAAGTAAATACACGTTTAGTGCTTGAAAAAGGC
TTAACACTAATTGGTAGTAGTCGAAGCGGTTCTGAAGATTTCGAGCAAGTAGTTGATTTA
TATCGTAAATATCCAGATATCGTTGAAAAATTAGCGCTGTTAAAAGGACATGAAATCGAT
GTACGTACGATGCAAGATATCGTTCAAGCATTTGAAATGGATTTATCGACATCTTGGGGA
AAAACGGTGTTGAAATGGACGATTTAACAAACCTATGGGGGAATGACAATGACAAAAATG
AAACAAGCAATACATATTGACAAAATATATTGGGAACGTGTGCAGTTATATATTGAAGGA
CATAGTGAAGGTATCGATTTTAATGCTGGACAATTTGTACTAAGAAATTTAACTGAGACA
AAGACGTTAGAAGCAAATGAAACAGTTATAGATGGCAATGCATTTAAATGTAGATTTAAT
GTTGCGATTTTAGACGATGGTTACTATTTACCTATGGATAAATATTTATTTATCTATCAT
GAACAATTAGATTACATTGGACAACTAAATCCAAATATTATTGATCAAGCCCACGCATCT
TTAAATGAGGAACAGATTGAAGAATATGATGAGCTGATGACGCAAAATGGGAAAATCAAT
TATTTATTAGCCAATGAAGCTAAAGTATTTCGTAAAGGTGGCGTATCACAGCATACGGTT
TACACAATTACTCCGGAAATAGCGAGTGATGTAAATGAATTTGTATTCGATATTCAGATT
ACTTTTCCACAAGAAAAATCAGGAATGATAGCGACAGGCGCACACTGGATCCATAAACAA
GGACATAAAGCCTCATTTGAAAGTCGTAGCTTTTTATTCAAAGCTATTTTCAATATTACA
AAATTACTTCATATTAAAAGAAGTAAGACGATATTATTCACATCAGATTCAAGACCGAAT
TTGTCTGGGAACTTTAAATATGTATATGATGAATTGCTATGCCAAAAAGTAGATTATGAT
TATGATATAAAGACGGTATTTAAGGCAAACATAACAGACAGACGTAATTGGAAAGATAAA
TTTAGATTACCTTATTTACTTGGTAAAGCAGATTACATCTTTGTTGATGATTTCCATCCA
TTGATTTATACCGTGCGTTTTAGACCATCACAAGAAATTATTCAAGTATGGCATGCAGTT
GGTGCTTTTAAAACCGTTGGATTTAGTCGTACTGGTAAAAAAGGCGGTCCATTTATAGAC
TCGTTAAATCATCGTAGCTATACAAAAGCGTATGTGTCATCAGAAACGGATATTCCATTT
TACGCTGAAGCGTTTGGTATTAAGGAAGAAAATGTTGTGCCAACAGGCGTGCCACGTACA
GATGTATTATTTGATGAAGCGTATGCGAAACAAATTAAACAAGAAATGGAAGAAGAATTG
CCAATTATTAAAGATAAAAAAGTAATTCTTTTCGCTCCAACATTTAGAGGTAGTGGTCAT
GGTACAGCACATTATCCATTTTTCAAAATAGATTTCGAACGTTTAGCAAGATACTGTGAG
AAGAATAACGCGGTTGTATTATTTAAAATGCATCCATTTGTTAAAAATAGATTGAATATT
TCACGGGCACATCGTAAATACTTTATTGATGTGTCAGATTATAGAGAAGTTAACGATATA
CTCTTTGTCACAGATTTATTGATTAGTGATTATTCATCATTAATATACGAATATGCAGTA
TTTAAAAAGCCAATGATTTTCTATGCATTTGATTTAGAAGATTACATTACAACGCGTGAT
TTCTATGAACCATATGAATCATTTGTTCCAGGTAAAATTGTGCAATCATTTGATGCCTTG
ATGGATGCTTTAGATAATGAAGATTATGAAGCGGAAAAGGTTGTACCATTCTTGGATAAA
CATTTTAAATATCAAGATGGTCGCTCAAGTGAACGTTTAGTCAAAGACTTATTCAGACGC
TAAGCGGTAATACATTTCGTCTAAGTTTGAAATAAGGCATAGTTTTCAGAAAGTATGCTG
ACAATGAAGAGCGCAACATGTCATGAGAAGCAGACCTATGTGATGAGAATTACCTATTTT
CATGTACAAGGTGATTGAATCAAAAAAACTATCACTTCCAACTGAATTGTCACTTTTTAA
AAATAAAATAACCAATCCAATCGTTATCTAGTTCATTTTTGTATAGACATATACTTTATG
AATGGATAACGATTTTTTGTTATGTTAAAGTGAAACATTAATCATGTATTTCGTATAATT
TCTAGCGACGAGTGTAATGGTTAAAAGAAATTTATAATGAAATGCTATAATAGGCATAAA
TTGCAACAGGTTTGCATAAACGTATTAATAATATTATTAACAAAGACACGTCGGAGGTAC
GACATGATTAAAACTATAATTAAAAAAATGATTGAACGTTGTATACATACGAGTTTTAAA
TTACTATCAAAATTGCCAAATAAAAATCTAATTTATTTTGAAAGCTTTCATGGTAAACAA
TATAGTGATAATCCTAAAGCGTTATATGAGTATTTAGTTGAACATAGTGACGCGCAATTA
GTTTGGGGTGCCAAAAAAGGATATGAAAGTATATTCAAACAAAACAATGTGCCATATGTT
ACAAAGTTTTCAATGAAATGGTTTTTGACGATGCCAAGAGCGAAAGCGTGGATGATTAAT
ACACGTACGCCAGATTGGTTATATAAAGGACCTCAAACAACGTATTTACAGACTTGGCAC
GGTACACCATTGAAAAAAATTGGTTTGGATATTAGTAATGTGAAAATGCTAGGTACAACG
ACAACGGCATACCAAAATGATTTTAAAAAGGAAAGTCAACGTTGGGACTACTTAGTATCA
CCTAATCCGTATTCAACAGACATATTCCAACATGCATTTCATGTTAACCGAGATAAAATA
TTGGAAACGGGTTATCCACGTAATGACAAATTAACACATAAACAAAATGATACTGAATAT
ATTAATCGTGTAAAGATGCGTTTAAATATACCTTTGGACAAAAAAATAACTATGTATGCA
CCAACTTGGCGTGATGATGAAGCCATTCGAGAAGGTTCATATCAATTTAATGTTAACTTT
GATATCGAAGCTTTACGTCAAGCGCTGGATGATAATTATGTCATTTTATTACGCATGCAT
TATTTAGTTGTGACTCGTGTAGACGAGCATGATTATTTCGTGAAAGATGTCTCGGATTAT
GAAGATATTTCTGATTTGTATTTGATTAGTGACGTACTAATAACAGATTATTCATCTGTT
ATGTTTGACTATGGTGTTTTAAAGCGCCCACAAATTTTCTATGCTTATGATTTAGAAAAA
TATGGCGATGAACTCAGAGGATTTTATATGTATTATAAGAAAGAGTTGCCTGGTCCTATT
GTTGAAAATCAAGCAGCACTTATTGAGACATTAAAACATATAGATATAACAGCTAATGAT
TATGTTGCAGAACGAACAGCCTTTTATCAAAAATATTGTTCATTAGAAGATGGATATGCA
TCGCAGCGAATTTGCCAAACACTTTTTAAGTGATTCCGTAAAAAACAATAAAACATTATA
AATTAATTGGTTTAGTGATATAAATAATAAACGAAATGTTTGCTTGTGTGTTATTATTTG
TGTATAAAAACGTCTGATATGTTGTAATATAGACTTAAACAAAATATGCTAAAATATAAG
CAAAATGTGTGTAATTTTATGTTTTACATTGACACTTAAAATTTTGATTTTAAAAACGAG
TTATCACAAAAAATATGCAATGAATTTTAAATAATTAAATATAGATATAGTTGAATGGAG
GAAGTATTTTATGAAATACGCTGGTATTCTAGCTGGGGGTATAGGTTCAAGAATGGGTAA
TGTACCTTTACCTAAACAATTTTTAGATTTAGATAACAAACCTATTTTAATCCATACTTT
AGAAAAATTTATTTTAATTAATGACTTTGAAAAAATTATTATTGCGACACCACAACAATG
GATGACGCATACAAAAGATACACTTAGAAAATTCAAAATTTCTGATGAGAGAATTGAAGT
GATTCAAGGTGGTAGTGATCGTAACGATACAATTATGAATATCGTTAAGCACATTGAATC
TACAAACGGTGTAAATGAGGATGATGTTATTGTAACGCACGATGCAGTAAGACCATTTTT
AACGCATCGTATTATTAAAGAAAATATTCAAGCTGCATTAGAGTATGGCGCGGTAGATAC
AGTTATTGATGCTATCGATACAATTGTTACATCTAAAGATGATCAAACAATTGATGCCAT
TCCAGTGCGTAATGAAATGTATCAAGGGCAAACACCACAATCATTCAATATTAATTTATT
AAAAGAAAGTTATGCGCAGTTAAGTGATGAGCAAAAGAGTATCTTATCTGATGCATGTAA
AATTATTGTTGAAACAAACAAACCGGTACGTCTTGTAAAAGGTGAATTATATAATATTAA
AGTAACAACACCGTATGATTTAAAAGTAGCTAACGCTATTATTCGAGGTGGTATTGCCGA
TGATTAATCAAGTATATCAATTAGTTGCACCTAGACAATTTGAAGTTACGTATAACAACG
TAGATATTTACAGTGATTATGTCATTGTACGTCCTTTATATATATCAATTTGTGCTGCCG
ATCAAAGATACTACACAGGTAGCCGTGATGAAAATGTTTTATCGCAAAAACTACCAATGT
CTTTAATTCATGAAGGTGTAGGAGAAGTAGTATTTGATAGTAAAGGTATATTCAATAAGG
GCACGAAAGTTGTTATGGTACCAAATACGCCAACAGAAACAGACGATGTCATTGCTGAAA
ACTATTTGAAATCAAGTTATTTCAGGTCAAGTGGTCATGATGGCTTCATGCAAGATTTCG
TCTTGCTAAATCATGATAGAGCTGTCCCGCTACCCGACGATATTGATTTAAGTATCATTT
CATACACAGAACTTGTGACAGTTAGCCTACATGCCATCCGTCGATTTGAAAAGAAATCCA
TTTCCAACAAAAATACATTTGGTATTTGGGGAGACGGAAACTTAGGCTATATCACAGCTA
TTTTACTGCGTAAATTATATCCAGAGTCTAAAATTTATGTCTTTGGTAAAACAGATTATA
AATTGAGCCACTTCTCATTTGTTGATGATGTCTTCTATATTAACAAAATACCTGAAGGCT
TAACATTTGATCATGCATTTGAATGTGTTGGTGGGCGCGGTAGTCAATCAGCAATTAATC
AGATGATTGATTACATTTCACCAGAAGGCAGTATTGCTTTATTAGGTGTAAGTGAGTTCC
CAGTTGAAGTTAATACACGTCTTGTGTTAGAAAAAGGGTTAACATTGATTGGTAGTAGCC
GAAGCGGATCAAAAGATTTCCAAGATGTTGTAGACTTATACATTAAATACCCAGATATCG
TAGATAAATTAGCACTGTTAAAAGGTCAAGAGTTTGAGATTGCGACAATTAATGATTTAA
CAGAAGCTTTTGAAGCAGACTTATCTACATCTTGGGGTAAAACAGTACTAAAATGGATTA
TGTAAATAGAAAAGGATGAATTAACGTTGGTTAAAAGTAAGATATATATAGATAAAATCT
ATTGGGAACGTGTTCAATTATTCGTTGAAGGACATAGTGAAAACCTAGATTTAAAAGATA
GCAATTTTGTATTAAGAAATTTAACTGAGACACGCACAATGAAGGCAAATGATATCAAAG
TTGATGGTAATCAATTCGTTTGTCGTTTCAATGTAGCTATCTTAGACAATGGTTATTACT
TACCTGAAGATAAGTATTTATTAGTTAATGAGCAAGAACTTGATTATATAGCACAGTTAA
ATCCAGATGTGATTAACGATGCATATCAAAATTTAAAGCCAGAACAAGAAGAACAATACA
ACGAATTAGAAACACAAAATGGTAAAATCAACTTCTTATTGCAGACTTACCTAAAAGAAT
TTAGAAAAGGCGGCATTTCAAAGAAAACGGTTTATACTGTGACACCTGAAATTTCTAGCG
ATGTTAACGAATTCGTCCTTGATGTTGTTGTAACAACACCGGAAGAAAAAAGCATGTTTA
TCGTTCGTAAATATAAAGAATTGCGTAAGTATTTCCGCAAACAATCATTTAATACGAGAC
AATTTATTTTTAAAGCGATATTTAATACGACAAAGTTTTTCCATTTGAAAAAAGGGAATA
CGGTGTTGTTCACATCAGACTCTAGACCAACGATGTCTGGTAACTTTGAATACATCTATA
ATGAAATGTTACGTCAAAATTTAGATAAAAAGTATGATATTCACACTGTATTTAAAGCAA
ATATTACAGATAGACGTGGTATTATCGACAAATTTAGATTGCCATATTTGCTTGGTAAAG
CAGATTACATCTTTGTTGATGACTTCCATCCATTGATTTATACAGTGCGTTTCAGACGTT
CTCAAGAGGTTATTCAAGTATGGCATGCAGTTGGTGCCTTTAAAACAGTCGGCTTTAGCC
GTACTGGTAAAAAAGGTGGACCATTCATAGATTCTTTAAATCATCGTAGCTATACAAAAG
CTTATGTATCATCAGAAACCGATATTCCATTTTACGCTGAAGCATTTGGCATTAAAGAGA
AAAATGTAGTGCCTACTGGTGTACCTCGTACAGACGTACTATTTGATGAAGTTTATGCGA
AACAAATTAGACAAGAAATGGAAGATGAATTACCAATTATTAAAGGTAAGAAAGTCATTC
TTTTCGCACCAACATTCAGAGGTAGTGGTCATGGTACAGCACACTATCCATTTTTCAAAA
TAGATTTCGAACGTTTAGCGAGATACTGTGAGAAAAATAACGCGGTTGTATTATTTAAAA
TGCATCCGTTTGTAAAAAATAGACTTAATATTGCAGACAAGCATAAACAATATTTTGTTG
ATGTTTCTGACTTTAGAGAAGTTAATGATATACTGTTTATAACAGATTTATTAATTAGTG
ACTACTCATCTTTAATATATGAATATGCAGTATTTAAAAAGCCAATGATTTTCTACGCAT
TTGATTTAGAAGATTACATTACGACGCGTGATTTCTATGAACCATATGAATCATTTGTTC
CGGGTAAAATTGTACAATCATTTGATGAATTGATGGATGCCTTGGATAATGAAGATTATG
AAGGAGAAAAAGTTATTCCGTTCTTAGATAAACATTTTAAATATCAAGATGGCCGCTCAA
GTGAACGTTTAGTTAGAAATTTATTTGGTAGCTAAGTTTATATAGTGGTCACAGTGGGAG
AGGTATAATGGTAAAATTTTCAGTAATAGTTCCGACATACAATTCAGAAAAATATATAAC
AGAATTGCTAAATAGCCTAGCGAAACAAGATTTTCCGAAAACTGATTTTGAAGTGATTGT
CGTTGATGACTGTTCAACAGATCAAACGTTACAAATAGTTGAAAAGTATCGTAATAAACT
GAACATGAAAGTAAGTCAACTCGAAACAAATTCAGGCGGTCCAGGTAAACCGAGAAATGT
GGCGTTAAGACAAGCAAAAGGTGAATTTGTATTATTTGTGGATTCTGATGACTACATTAA
CAAAGAGACATTGAAAGATGCAGCAGCATTTATTGATGAACATCATTCTGATGTATTATT
GATTAAAATGAAAGGTGTCAATGGTCGTGGTGTACCACAATCAATGTTTAAAGAAACAGC
ACCGGAAGTCACTTTGTTAAATTCAAGAATTATCTATACTTTAAGCCCAACCAAAATCTA
TAGAACAGCTTTATTAAAAGATAATGACATTTATTTCCCAGAAGAATTAAAGAGCGCAGA
AGATCAACTATTTACGATGAAAGCATATTTAAATGCGAATCGAATTAGTGTATTAAGTGA
TAAAGCATATTACTATGCTACTAAACGTGAAGGGGAACATATGAGTAGTGCATATGTTTC
ACCAGAAGACTTTTATGAAGTTATGCGATTGATTACATTAGAAATTTTAAACGCTGATTT
AGAAGAATCACATAAAGATCAAATCTTAGCAGAATTTTTAAATCGTCATTTTAGTTTTTC
ACGTACGAATGGTTTTTCACTTAAAGTTAAGTTGGAAGACCAACCACAATGGATTAATGC
GTTAGGTGATTTTATACAAGCAGTACCTGAACGCGTAGATGCCTTAGTGTTAAGCAAATT
ACGCCCATTATTACACTATGCGAGAGCCAAAGATATTGATAATTATAGAACTGTAGAAGA
AAGTTATCGTCAAGGGCAGTATTATCATTTTGATATAGTAGATGGCAAATTAAATATTCA
ATTCAATGAAGGTGAACCATTCTTTAAAGGTATTGATATTGCTAAACCGAAAGTTAAAAT
GACAGCCTTTAAATTTGATAACCATAAAATCGTTACAGAGCTAACATTAAATGAATTTAT
GATAGGCGAAGGACATTATGATGTCAGACTTAAGTTACATTCACGAAACAAGAAACATAC
AATGTATGTACCTTTAAGTGTTAATGCGAATAAACAATATCGTTTTAACATCATGTTAGA
AGACATTAAAGCGTATTTACCTAAGGAAAAAATTTGGGATGTTTTCTTAGAAGTCCAAAT
AGGTACTGAAGTATTTGAGGTTCGTGTTGGAAATCAACGTAATAAATATGCATATACTGC
TGAAACAAGTACATTAATACATTTGAATAATGATTTTTATAGATTAACACCGTATTTCAC
AAAAGACTTTAATAACATTTCATTATACTTTACTGCTATTACGTTAGCTGATTCAATATC
AATGAAGTTAAATGGTAAAAATAAAATTATCTTAACCGGTATTGATAGAGGTTATGTATT
TGAAGAAGGTATGGCTAGCGTTGTCTTAAAAGACCAAATGATTATGGGTATGTTAAGCCA
AACATCAGACAACGAAGTGGAAATCCTACTCAGCGAAGATATTAAAAAGCGAGACTTCAA
AAATATCATAAAATTAAACACAGCACATGTAACATATCAAATAAACAAATAATAAAGTTC
CCTCAAATCATTGTGGACCCAAACCATAATACACAATGATTTGAGGGTTTTATTTTGAGT
GGAAAGCTTAAATGTGTAATCAAATCAATTAAATTAAAGACATACAAAAACTGTTGGCAA
AATCATGTCAGCAGTTTTCTTGGCATCGAAACAGATATGGTGAAATCTATAATAATTATT
TGATGTAAAATACCGTTTTATAATAAGAAATGATGTCAAATTGTAGTAATAATGTTAATT
AAACGTTAGCGTATTTTTTTAATAATTTATTCATGAATTTTACATGTACTATTGTGATAA
AATAAACATAATTAAAAATTCACTGAGGTGCTATCGTGCTATCGCTAACAATGTTATTAC
TTGAACGTGTAGGTTTAATTATTATTTTAGCCTATGTGTTGATGAATATACCGTATTTTA
AAAATTTAATGAATCGTCGACGTACATGGAAAGCACGTTGGCAGTTATGCATCATTTTTA
GTCTATTTGCCTTAATGTCTAATTTAACGGGTATCGTCATCGATCATCAACATAGTTTGT
CAGGAAGTGTGTACTTCCGTTTAGATGATGATGTATCTTTAGCTAACACACGTGTATTAA
CGATAGGTGTCGCAGGATTAGTTGGTGGCCCTTTTGTAGGTCTATTTGTTGGCGTTATTT
CAGGTATTTTCAGAGTGTATATGGGTGGTGCTGATGCACAAGTTTATTTAATTTCTTCAT
TGTTTATCGGTATTATCGCTGGATATTATGGTTTACAAGCACAGAGACGTAAACGTTATC
CAAGTATCGCGAAAAGTGCTATGATTGGTATTTTTATGGAAGTCATTCAAATGTTGAGTA
TCTTAACATTTTCACATGACAAAGCATATGCGATTGAACTTATTTCATTAATCGCTTTAC
CTATGATTATAGTGAATAGCGTGGGTACAGCTATATTCATGTCTATTATTATTTCAACTT
TGAAACAAGAAGAACAAATGAAAGCCGTGCAAACCCATGACGTGTTGCAATTGATGAATC
AAACATTACCTTATTTTAAAGAAGGTTTAAATAGAGAATCAGCTCAGCAAATTGCCATGA
TTATCAAAGATTTAATGAAAGTATCTGCAGTAGCGATTACTAGTAAAAATGAAATTTTAT
CTCATGTTGGTGCAGGCAGTGATCATCACATTCCAACTAATGAAATATTAACGAGCTTAT
CTAAAGATGTATTGAAATCGGGGCGCTTAAAAGAAGTACACACTAGAGAAGAAATTGGAT
GTAGCCATCCCAATTGCCCGCTTAGAGCTGCCATTGTAATACCACTGGAGATGCATGGTT
CAATTGTCGGAACGCTAAAAATGTACTTTACTAATCCTAATGATTTAACATTCGTTGAGC
GTCAACTGGCTGAAGGTTTAGCTAATATTTTTAGTAGTCAAATTGAACTAGGTGAAGCAG
AAACACAAAGTAAATTATTGAAAGATGCGGAAATTAAATCATTACAAGCACAAGTGAGTC
CACACTTTTTCTTCAATTCAATTAACACCATTTCTGCATTAGTTAGGATTAATAGTGAAA
AGGCACGTGAATTATTATTAGAACTGAGTTACTTTTTCCGAGCAAATTTACAGGGTTCAA
AGCAACATACAATTACTTTGGACAAAGAGTTGAGTCAAGTTCGCTCATACTTATCGTTGG
AACAAGCGCGATACCCAGGACGATTCAACATTAACATTAATGTTGAGGAGCGATATCGTC
ACGTTCTTGTACCACCATTTTTAATTCAAATTTTAGTTGAAAATGCCATCAAGCATGCGT
TTACGAATCGAAAACAAGGCAACGACATTGATGTGTCTGTTATTAAAGAAAATGCGTCAC
ATGTTTGCATTATAGTGCAAGATAATGGACAAGGTATTTCTAAAGATAAAATGCATTTGT
TGGGAGAAACATCTGTAGAATCAGAATCCGGAACTGGTAGTGCTTTAGAAAACTTAAACT
TACGCCTAAAAGGATTATTTGGAAAGTCCGCAGCATTACAATTTGAATCGACATCAAGCG
GTACCACTTTTTGGTGTGTACTTCCTTATGAAAGACAAGAGGAGGAATAAATATGAAAGC
ATTAATCATAGATGATGAGCCATTAGCGCGTAATGAATTGACCTATTTACTTAATGAAAT
TGGTGGATTTGAAGAAATTAATGAGGCGGAAAATGTGAAAGAAACATTGGAAGCATTACT
TATCAATCAATATGACATTATATTTTTAGACGTGAATTTAATGGATGAAAATGGTATCGA
ATTAGGTGCTAAAATTCAAAAGATGAAAGAACCACCTGCGATTATTTTTGCGACTGCACA
TGATCAATATGCAGTACAGGCTTTCGAATTAAATGCAACAGATTATATTTTAAAGCCATT
CGGTCAAAAACGTATAGAACAAGCAGTCAATAAAGTTCGTGCGACTAAGGCTAAAGATGA
AAGTAGTTCTAGTGCAATTATTAATGATATGTCAATGAATTTTGATCAGAGTTTGCCTGT
TGAAATTGATGATAAAATTCATATGATTAAGCAACAGAATATTATCGGTATTGGTACGCA
TAATGGTATAACAACAATACATACTACAAATCATAAGTATGAAACAACAGAACCGTTGAA
TCGTTATGAAAAACGATTAAATCCATCATATTTTTTACGTATCCATCGATCATATATTAT
TAATACTAAGCATATTAAAGAAGTACAGCAATGGTTTAACTACACTTATATGGTAATATT
GACAAATGGTGTCAAAATGCAAGTTGGGCGCTCGTTTATGAAGGAATTTAAAGCGTCGAT
AGGGTTACTTTAACAGTAATCCTTTTTTTTATGCATTTTACCTATGATATTTTGTATTTC
AGACTGAAATTTACGCAAATCTAACTAAGCCATCTATACTTTAGTTAAATCAAACGTAGG
AGGCAATGGTCGTGAAACAACAAAAAGACGCATCAAAACCAGCACACTTTTTTCACCAAG
TCATTGTAATTGCTTTAGTACTCTTTGTATCGAAAATAATTGAATCATTTATGCCAATTC
CTATGCCTGCATCAGTAATCGGTTTAGTATTATTATTTGTTTTATTATGTACTGGTGCTG
TTAAGTTAGGCGAAGTCGAAAAAGTAGGAACGACACTAACAAATAACATTGGGTTACTCT
TCGTACCAGCCGGTATTTCAGTTGTTAACTCACTAGGTGTTATTAGCCAAGCACCATTTT
TAATCATTGGATTAATCATTGTATCTACAATTTTATTACTAATTTGTACAGGATATGTGA
CACAAATTATTATGAAGATTACTTCAAGATCTAAAGGTGACAAAATCACAAAAAAGATCA
AAATAGAGGAGGCACAAGCTCATGATTAACCATTTAGCGTTGAATACACCATATTTCGGA
ATATTATTATCCGTTATACCATTCTTCTTAGCAACAATCTTATTTGAAAAAACAAATCGT
TTCTTCTTATTTGCGCCGTTGTTTGTCAGCATGGTGTTTGGTGTAGCCTTCCTTTATTTA
ACAGGTATTCCATATAAAACCTACAAAATAGGTGGAGATATCATTTACTTCTTCCTAGAA
CCAGCAACAATTTGTTTTGCGATTCCTTTATATAAAAAGCGTGAAGTGCTTGTTAAACAT
TGGCATCGTATCATCGGAGGTATTGGTATCGGTACAGTTGTAGCGTTATTAATTATCTTA
ACTTTTGCGAAATTAGCGCAATTTGCGAACGATGTAATTTTATCAATGTTACCACAAGCC
GCAACAACAGCGATTGCATTACCAGTGTCAGCCGGAATCGGTGGTATAAAAGAATTGACG
TCATTAGCAGTTATTTTAAATGGTGTTATTATTTATGCCCTAGGTAATAAATTCTTAAAA
CTATTCCGAATTACTAACCCTATTGCCCGAGGATTAGCACTTGGAACAAGTGGACACACA
TTAGGTGTAGCTCCAGCTAAAGAATTAGGACCTGTAGAGGAATCAATGGCAAGCATTGCT
TTAGTGCTTGTAGGTGTGGTTGTTGTAGCAGTTGTGCCTGTCTTTGTAGCAATATTCTTT
TAATTATTAAAACCTAAGTAAGATAATTGCAATTTGAGCCATTGCTGTTATCACAAAAAA
GCGTCTATGCTCCGGTCGATAACTGGAACATGGACGCTTTCATCGTTTGGTTGATAAATA
AGGTTATTTTTTACTAGGAATATAAAAATGTGCGTTGCGATAATGGAATACAATGTCGGA
GGAGTCGAAAGGTGTACCAGTCATTGTATAAAATGTTTGATGATAACGTAAACAAGGTTC
GCCCTTAGATAATTGTAGTAAATTAGCTTCTTTTACATCGAGTTGATCGACGTTAAAGAA
AATGTCTGAAAAGCCAATACGTAGCTTCATTTGTGATTCTAAATAGTCAAATATAGAACC
TTTAGCAATATCAGCAGTTAAAAATTTAACAACAGCTTTATGATAATAAGAATATTCAAT
ACACAAAATATCATTATCTACGTAACGCAATCGCTTTAAATAGTAAACAGTATCGCCATC
ATTTAACTGCAATTCTTCTTTTACAGATTGAGGTGGTGTATGTATTTCCTCGAAAGCTAG
TATCTTACTTGTCATACGGTCTGCACCTAAACTTTTAGAAAACCCATTCGTTTTAAAAAC
ATTAATACGATTTGTATCCTTAATATTTCTAACATAAATGCCACTACCTTGTGCTTGATA
TATCATTCCATCTTGTTCCAATAATTCTAATGCTTTGATGATTGTACTTTTACTAACTTG
ATAACGTTCTTTTAATTGATTTACACTTGGTAATTTATCGCCAGGTTTGAAATTCGATTG
ATGTATAAATACATTAAGTTGCTTAGCAATTTGTTCATACTTTAGCAATATTTTATCCTC
ATTTCATTTTCAATTGTGATTATTATAGCATGAAATATTATAAATGTATCGGTATTTACA
AATTGAACCGGTACATTTATACTTGAGTTAAGTAATCGGTTTCACAGTTTTTTATAAGGG
GGGTAATAATCATGAGTAATACACATATCGAGCAAGCACAAGATATTCTTACAGCTGTTG
GTGGCGTTGAAAATGTTGTTAACGTTTCAAGAGATACAAAACGTATGACGATTCATATGA
ATCATGCTATTCCTTCTACTGCAAATGAAGTAAAAAAGATAGCTGGTGTAAAAGCTGTTG
AGGAACATGATGAGCAGTTTATTATCATGTTTGATGAAAATGTTGAAGATATTTATAAAC
AGCTACAGCTATTAATTGAGAAAGATAAATCTCGAGCAGATTCAAAAAATAATAATAAGA
AAACACAAAAGACAAAGCAAGGACGAAATGCTAAAGTAACAACGCCTATATTAGTTAAAG
CCCCAATTGCAGGACGTCGTATTTTGCTAAAAGAAGTTAGAGATTCCATTTTCAGAGAAG
AAATGGTAGGCGAAGGATTAGCGATTAAGGCACATGATATGTCTAAAATCATATCGCCGT
TTACTGGTACCGTTTCAATGACTGTACCTACCAAGCATGCCATTGGAATTCATTCAGAAG
AAGGCGTTGACTTAGTCATTCATATTGGAGTCAATACAGTTAAACTAAATGGTGAAGGGT
TCGAATGTCTTGTAAAACAAGATGCCTATGTTAATTCGGGGCAACCACTTTTAAAATTTA
ATCGAGATTATATTGAACAACAAGGCTTTAACTCAGACGTTATTGTTGTGATTAGCAATT
CTTCGGATTATGCCAAAGTTGAACAAACAATGAATGAAATCATAACGACAGAAGATGTTA
TTTTTAAAATATTTAAAACTAGGAGTGTATTGTAATGAAGATGAAATTACCTAAAAACTT
TTTGTGGGGCGGTGCACTGGCCGCGAATCAATTCGAAGGTGGGTATGACAAAGGTGGTAA
GGGACTAAGCGTCATTGATGTTATGACTAGTGGTGCACATGGAAAACCTCGTCAAATTAC
TGATTCCATTGATCCAAATCAGTATTATCCCAATCATGAAGGTATCGATTTTTATCACCG
ATTTAAAGAAGATATTGCATTGTTTAAAGAAATGGGATTGAAATGTTTACGTACGTCTAT
TGCATGGACACGTATTTTCCCAAATGGTGACGAAGAAACACCTAATGAAGAAGGATTGGC
ATTTTATGACCATTTCTTTGACGAACTGATTTCGCAAGGAATAGAACCCGTTGTGACGTT
ATCACACTTTGAAATGCCGCTTCATTTAGCGAAAAATTATGGTGGTTTTAGAAATAGACA
AGTTGTGGATTACTTTGTACGATTTGCGCGAGTAGTATTTGAAAGATATAAAGATAAAGT
GACATATTGGATGACATTCAATGAAATTAATAACCAAATGGATACATCAAATCCTATCTT
TTTATGGACGAATTCGGGTGTGATTATATCTGAAAAAGATAACGCAGAAGAGGTGTTGTA
TCAAGTTGCACATCATGAATTATTAGCTAGTGCTTTAGCTGTCAAAATTGGTAAAGAAAT
AAATCCTGAATTTAAAATTGGAACGATGATTTCACATGTACCGATTTATCCGTATTCCTG
TCACCCAAAAGATATGATGGAAGCACAAAGTGCAAATCGCTTAAGATTCTTTTTCCCAGA
TGTTCAAGTGAGAGGGTATTATCCTGGATATGCTAAAAAAATGTTTGCTCGAAAAGGTTA
TGACATTGGATGGCAAGAAGGGGACGACAAAATTTTAAGAGATGGTACAGTAGATTACAT
CGGTTTCAGTTATTATATGTCTACTGTTGTTAAACATGATGCTGATGCTACAGTTGAAAA
TAATATCGTCAATGGCGGTTTAAACAATTCTGTTGAAAATCCACATATTGCGACAAGTGA
TTGGGGATGGGCTATTGATCCAGACGGGCTAAGATATACACTTAATGTATTGTATGAACG
TTATCAAGTTCCATTGTTTATCGTTGAAAATGGATTTGGTGCTGTCGACGAAGTAATAGA
TGGACACATTCATGATGATTATCGTATTGAATATTTAAAAGCACACATTGCAGCAGCAAT
CGAAGCAGTAGACCAAGATGGTGTAGATTTAATAGGTTATACACCATGGGGAATTATAGA
TATTGTCTCATTTACAACTGGTGAAATGAAGAAACGTTATGGTTTGATTTATGTGGATCG
AGATAATGATGGACATGGCACAATGGAACGATTGAAAAAAGATTCTTTCTATTGGTATAA
ACAAGTAATAGAAACGAATGGTGAAGTAGTGAACGATAATTAATCAAAAAAGATCTTATA
TAAATGGATTATTGAATGCTAAGCTATAGAACATGACAGGTTAGGGTGTCGTGTTGAGCC
AATGCAATCATAAGCATTATATAAGATCTTTACTATATTATTTACTTAATTGTAATTTCT
TCTTGTTATAAAAATAAGCACAAATTAATCCAGCATACCAAATAGGTGACAAGATAATAC
CGATTCGAGTTTCAGCATTAAATAATAATATAATAATGATGAAGACGAAGAATGCGACAA
CTGCATAAGCAGATGCGATGCCACCTGGTAATTTAAATGTACTTGCGTCATGTAATGCTT
TATCTTTTTTAATATAACTAATATATGAAATAGCGATTAATGACCATACAACTAAAGTGA
TAGATGTAGCTACAGAAGTAATGTAAACAAATACTTCTTCCCCATTTGGTATCACTAAAT
TTAAAATGACTGTGATTGAAATCAATGCACATGTAACTAGTAAAGCATTTTGAGGAATAC
CTCTTTTAGATAAACGATGCATTGCTTCAGGTGCTTGTTTTTTGTTACCTAAACCGAATA
GTACTCGGCTATTTGCAAAAATACCGCTATTTGCAGAAGATGCCGCAGCCGTTAAAACAA
CAAAGTTAATCAATCCTGCAGCGAATGGAATTCCAGCTAAAGCAAATAATCCAACAAAAG
GACTGTTTTGAGGATTGATTTGATCCCACGGAACAATCATCATAATGACTGCCAAAGCAC
CAACGTAGAATAAAATAATACGTAATGGCACACTATTAATTGCGCGAGGCAACGTTTTAT
GAGGATTCTTTGTTTCACCAGCAGTAATACCGATGAATTCAATACCTGTAAATGCAAATA
CAGCCATTTGGAATGACATTAAGAATCCAAAGAAGCCATGTGGGAACAAGCCACCATGTG
AATATAGGTTTGAGAAGCTTGCTGTTGTGCCGGAAGGTGACTTAAATGATAACACCACCA
TAATAATGCCGACTACGATTAAAGCGATAATTGTAATGACTTTGATAATTGCAAACCAAA
ATTCTAATTCTCCAAATACTTTAGTACTCGTTAAATTAAGAACTAGCAGTAATAAAATAA
TAGAAAAACAAGTAAGCCATGTTGGGATGTTTGGATTGAAATATTTAATGTATTGGGAAA
TTGCAGTGACATCGGCCATGACTGTAATAACCCAAGACATCCAATAAGACCAACCAACAA
TAAATCCAGCAAATGGCCCTAGATATTCATGTGCGATATCAGGAAATGATTTGAATTTAG
TTTTCGCTAATAACATTTCTCCCATTGCGCGCATGAATAAAAATAAAAAGAAACCAACAA
GCATATAAGTAAATAAAATGGATGGACCAGCTTTAGAAATAGTATTACCAGATCCAAAGA
ATAGGCCTGTACCAATTGCACCACCAATTGCAATTAGTTGAATATGGCGATTGCTTAAAT
CCCTCTTTAATTCATTTGTCATAATATGATTCTCCCCAGTTAATATAGAAATTCAAGCTC
AATTTGTAGACGATAATTTCTATACTTTTTAAAATAAACCCCAAATAAAATGCGACGTCG
TTAAAAATACAATACATTAATAGTCTGAAAATTACAACTATTCGCATAAATGTTTTTATA
TATTATTTATAATAAAGCACGGAATATATTTAAATATGCATCGATTAATTCATGAGAAGT
ATATATTTATAACGGTATTACAAGTAAGTTAAAAAATGTTGCGACGTATATGGACAATTA
ATCAAAGTGTTATTTAGAAATAATAGCAATGTGAGGTTAGGGGTGTTTGAGGACTTTTTA
AGAGAACAAGGTGTACGAATATAAAAAGGAACAATCTATATTAATTGAAGTATGACAGCA
GCTGTCACAACTTGCCCATTAATATAACGATTGTTCCTATAAATTTATGCTTTATTTTCA
ACTTCTTCTAATAGAGGAATTGACGCTTGAGAACCATGTCTTTGAACAGTAAACGAACTT
GCTTTGTTACCGAAGTCTATAGCCTCTTCTAAATTATCTTGAGACTTATTTAAACGACTC
ACAAAAGCACCGATAAATGTATCGCCAGCAGCAGTCGTATCGATAGCTTTAACTTTATAA
GCCTGAATTTGCTGGCTATGGTCACGTGTAGCAAAATATGTACCTTGTTTACCTAATGTA
ATTAAAACAGTTTTAATACCTAAAGATAAAAAGTAATCTGCATTCGCTTGCATGGATGAT
TCATCTGTTACTTTGATGCCAGGCAATAATTCAGCTTCTGTTTCATTCGGCACGATAATA
TCAATGAGTGATAATAGTTTATCAGGTAATGGTTTTGCTGGTGCAGGATTTAACACTGTT
GTTACACCATGTGCTTTAGCAATTTCAAATGCAGAAGTAATGGCAGGTATCGGCACTTCT
AATTGTGCAACTATAAAGTCTGCTTTAACAATTGCATCTTTTGCTGTTTCGACATCTTCA
GGTGTTATTGTCATGTTTGCACCACCATATACATAGATAGAATTTTGACCTTCAGCATTA
ACAGTAATGAATGCTTGACCAGTTTTAGCTTCATCAGTTTTGATAATATATGATGTATCT
ATATTTGCTTCTTTAAAGTCTTCTAAGATGAAATCAGCGACACCATCATTTCCTATTTTC
GTAATAAATGTTGTATCTGCTTGCATGCGTGCAGTTGCAATCGCTTGGTTAGCCCCTTTA
CCACCACCAAATGCTTTTTGAGCTTCTTCAACATGTAAAGTCTCTCCTGGTTGAGCATAT
CTTTCAACTGTTAAAAATTGATCTACGTTTGTAGAGCCTAATATAACAACTTTATTGGTC
ATTGTATGACTCCTTTCAGTTTTAAATTTTTAAAATGTAACATTTGATTCTAAGGCGATA
TTGGAATAAGGTGTTATTTCACCTGTACGAATATTACCTTTATTTAATGGATGTGTTAAA
TTTGTTTTCATGTCTTCGTGAGGAATGAAAACAATATCTATATCAGATGAAAGCAATTGT
TTAATTTGTTGTAATTGTTCAGGGTTATGTTCCTTAATTTCTTCAGCTAAGTAAATTTTT
TGTATTTCCATTTCTTCCAATACTGTAGCTAATACATCGATAAAGCGTGGTAAATTTTTT
GTGACAGCTAAATCAATACGACGATGATCATTTGGAATTGGCATACCAGCATCGTTAATT
GTTAATAAGTCAAAATGTCCGATTGTTGCGATTGCTTTCGATATATGTTCATTTAAAACG
CTCGATTTTTTCATGAAATTGACACTCCTTATTTTATAAATACTGTAACAGAAGCGGCTA
CTAAAATGAGTATTAAGCCGATAATAGTAATGACCATTTCTTTTGATGTTTTATGTTGTT
TTAAGAAATATATACCAGTTAATGTTGCAAGTACGACAGAAGTTTGAGAAAGAATAAAGC
CAGTCGCTAAACCATTCATATCAGGTTGAGCAGAAATTAAATATGTTAAGGCACCAAATG
CAAAGAAAAACCCAGAAATAATTTGTAACCATGTAATTTTGTTACGGAAAGGATTTTCTT
CTTTCATATTCATTAGACCATAAATTACTGCAACTAAAACCATACCAATAGCTTGAGGTA
AAAAGGCAGTTAAGCCATTAATTGATGTTGCTTGTGGTGCTGCAGAATATAACCAGTATC
CAAACTCACCAATTAATAAAAGTATAACGGCGCGACGTAAATTTTTAGCGTTACTAGCTT
CTTTACGTTCGCTCCAAACTGTCATACGCGCACCAATTAAGATAACGATTAAAGCGGTGA
ATCCAATGATTTTGTGACCAATGCCTGGCCAATTTCCTAAGGCGAAAACACCCCATAAAG
ATGCACCTAATAATTGAAATGCTGTTGTAACAGGCATAGCACGAGATGAACCAACAAGTT
CAAATGCCTTAAATGTAATAATTTGTCCAAAGCCCCAACCAGCACCGGATAAAATGGCAA
ATAGTAAATTTGCTCCAGTAGGGAAGCCGCTTGAAGTGACCATGGCTAAAATAATAGCGA
AGATTAATGTACCTACAGTTGCACCGATAATTTGATTTACAGGTTTACCTCCAAATTTAG
AAGCAACTGTTGGGAAGAAACCCCAGCCAATTAAAGGTCCCAATCCAATAAGTAAAGCAA
CAATGCTCATGTTATACACCTCACGATTTAATTTAAGTAAAACGTTTTACCAGTGCCATA
GTAACACTTTTAATTGTAAAATGCATGCGTTTTCATAAAATGTTAATTACGTTTAATTCA
TATTTCAAATTTTAATGAATATCGTTTAAATTTTAGAATGACTTTATAGAAAGTAAAATC
CCTCAACGTTAAATCAACGCTAAGGGAAAAGGGTTCAAAAATATATCGTATGTAGGTTAT
GAATGGGTATTTAGTACAAAATATTTGAAGAGGTAGTGGATCTAATTTTTAATGTCGTCG
GAAGTTCGATCATTTCAATTGTCTTATCTAATTGTTGTAAACGTTGAAGTAATAAATTTA
AAGACATTTTACCAATTTCAGTAATTGGTTGTGCTATCGTAGTCAACGGAGGTGTGACAT
AAGCAGCATAGTCGATGTCATCGTAACCTATCAATGAGATGTCTTTCGGAATATTAATTC
CATGTTCGATTAAGCCACGCAAAATACCAATGGCGAGTTCATCGTTAATAGCAAATATCG
CAGTAGCAGGTTGAATCATAATGTCATCAACGATAGTTAGACCACCATGTTTAGATAGAT
CAGTGTAAATGATTTCAGGTTCGGATAATTGATGAGCGCGTAAAGTATCAATAAATCCGG
TAACACGTGCAGTCATATTTGACATCATGTTAAATGGTGCAACAATCGTCATATTTTTGT
GACCTAATTCTATTAAATGTTGAGCTGCAAGTTGACCTCCTTGATATTCATTTGTGCGTA
CAAAATCAGTGTAACCTTGATGGTCATTTTGATCGAGAACAACATATGGAACATGATGCT
TTTTTAAATAATCATCAAGTGTTTCAGGAGAAGCGATATATTGCGCAATGATCAAGCCGT
CTATACCGCGATCAATTAAATGTTTAACATTATTGCATAATTCGTGAGCTGTAGACGTTA
AGAAACATAAATCAACATCAGATGGTTTATAATCATGGATACTTTGCATGAGTGATGAGA
AAAACGGATTTGTTAAGCTCGGGAGAATGACACCAATAGTTCGAATCTTACTACCACGTA
ATTGTTTGGCATGTTTATTAGGTGCATAGCCCAGTCGCTCTGAAACAGCATGTACATTTT
TAATTGTAGTTGCTGAAAACCTACTATCATTATGATTTAAAATATGTGACACAGTAGTAA
CAGATACACCAGCTTCTTTAGCAACATCTTTAATTGATATCTTTTTCATCATCGATTCCT
TCTCTTTATTTTGTAATTAATCTTTTAAATATATACCCAATTATTATATTTATCATATCA
TGAGAAAACATTCGATGACATACGTAAGCATGCACCGGTTATTTTCAATTAATGAGGTTG
AATATAGTATTAGAAAAGTGATTTAACTTTAAATGAATCCGAAGATTAGATAGATGGGAA
ATTCAGTGTACTAGAAATACATATAAATGATAAAGGTATTATTTGCATATACTAATTTTT
ATATTTTGAAAAAAGTATTAAAATATATAATAAAATAATGTATATTTAACTATGTAAGAT
GAATGTTTAATTTTTGAAAAAGAGTAGTTACAATCGAAGAGAGGATGTTTTTAATACAAT
TCAAATTAAAAGAAGAAGAGATTATTAGTTTTTTAGAATTGAAATATCCAGAAAAAGAGT
TCGAATATGGTCGTTTGTTAGTTGGACAACATAAACGAGATGATTTAGATGTTTATTACT
TTAGTGATACGTTTTTAATGTGCACGATTATTTCATTCAAGACATTTGAAATTAAAGAAA
CAGTAGAATTATCATATGATGCTGTTCATCGTATTGTGTTAAAAGATGGATGGTTATTTA
GAAAAATGAGAATAGAAACAATGCAAAAAGTATTAAAATACGGTACATCTAAGTTAATGT
TAACTGATTTTCAAAAAGAGAATTATGATAAATACATTCAAGGTCAGAAACAACGCGTTA
TCTTTGAAAATGGCCATTTTGTCTAATTGTTAGTGAATATAATTAGTGTAAGCGAAGAGC
AGAGAAAAACGTTCTTCGCTTATTTTTCTTGAGTATCATTTTAAAGTGATACAGATATTT
CGAAACATGATGCTTCTATATATATTTATGATTTAACCGTTTTTGGAATGATCATGTATG
CAGACAATGAGCCAAGGATCATCAATACAATGCTGACTATAAAAGTTACAGTTGCAGCTA
CACTAGGCGTATAGTTTAGTTGTAACATACTGAAAACAGTTGTACTTAACGCTATACCAA
AAGCACCACCTAATGTACCACTCATTTTATATAATCCTGTAGCTAAACCAACTTTTTCAT
TTGGCATACTAAAAATTGCAATCGTAAGTCCAGGTGTTGCGACTAAACCATTACCTATCG
CACATATGACGAAACCAATAACAACAGCAATGATATATTGTGATGCTTGAAGTGATGTCA
TGCTAATAATAGTGATACCGATGACAGGAAACGACGGACCAATGATGAGCATCAACTTGC
CACCGAAGCGTAATGTCGCTTTTTCACCTAACCGAATCATCGCAACGGCTACAATGGCAT
AAGGTAATGTAACTAAACCAGATTGAGCAGCAGATAAGCCGAGATGAGTTTGTGCATATA
TGAAGAAGACAACCGTTACACCGAGACCGCTGTTTAAAACAAAGTTATTCAAAAATGCAC
CGATAAATGGACGGTTACGAAATACTGCAAAATCAATAAATGGTGCTGTATGACGGCGTT
CAATGATAATAAATATAAATGTAGAGATAATAAATATACCAAGACAAATATATGAAAATG
TACTAAACCAGCCTTGTTCAAAACCTTGTGTTAATAACAATGTGAAGCTTCCAATCATTA
CAGCAAAGACTGTCATACCTTTATAATCAAAAGGATGATGAGTACGATGTTGTCTTACTG
TTTCAGAAGTTCCTTTAAGAAGTAGTATGGCAATTAAAGCTATTACGATACTTATAATGA
AATTAGTTTGCCATCCGAAATTTGTGGCAATTAAACCGCCAATGACACCTGCTAGACCGA
GACCACCTACTGTACTAATCATTAAGTAACTAATAGCACGTCTTAAATGATCACCTTTAA
ATTGATGATTTAAAACACCTACTGTTGAAGGTAATAAGATAGCTGCTGAAAGACCTTGTA
AAATTCTCCCCAAAATTAACAGGGCAGTTATGTCCGAAATAATTAACAGAATAGAACCAA
TAATGCTGACTATGAGTCCAATGTATGTCATTTTTAATTGTCCTATTTTATCAGCTATGT
CACCCGCTGCTACCATAAAAATACCAGTGGCAAAAGAAGTTAAACTAATCGATAAATTTA
AAATGGCAGGTGACGTATGATACGTTTGACCAACGAGTGGTCCTATATTAATAAATGATT
GTGCAAACAACCAGTATGTTAATGCAGATAACATAATCGCAATAATAATATGACTGCGTG
TTGAAGATTGTGATTGTGTGTGATTCACTGATGACACTCCTTGTAAAAATTAAGTATAGA
AAGTCATGTTTCTAAGTCTGAAAATGTGAATTTGAATATTCGCTTACAAATTAGTTATGA
TTTCCTTACATATCATACCATAGTTATTGAGAATGAATATCAATTAATTGCTTATAGGCA
TATTTTTTTATAGTATGTTTAGATGAAGAAGCGTAATTTGAAGGCATTTTAAGGAAACAA
AGATAATAGAGGAGTGAATATAATGTGTACAGGGTTCACAATGCAAACATTAAATAATGA
AATATTTCTTGGTCGTACAATGGATTACGATTATCCGTTAGATGGTTCGCCTGCAGTGAC
GCCTAGAAATTACCATTGGACATCACGAACAGGAACTACAGGTCAAACTAAATTCGGCTT
TATTGCTACTGGGACAGATATGGAAGGTTTTATTTATGGTGATGGTGTTAATGAGCATGG
CGTTGCCATTTCAACGCAGTATTTCCGAGGTTATAGTTCATATGCTTCCGCTCATAAAAC
AGGAGCGATGAATATTACACAAAATGAAATTGTGACATGGATTTTAGGATATACAACGAG
TATTGAAGATATTAAACAACAAGCTTCTCAAATTAATGTTGTTGCAGTTTGTTTAAATGA
TATTGGTGAAGTGCCTCCGTTACATTATCATGTTTCTGATAAAACAGGACACTCAGTAGA
AGTGTCATTTGAAAATGGTGAAGTAGTTATAACAGATAATCCTATCGGTGTATTAACAAA
TCATCCAGATTTAGCATGGCATTATAGTAATTTAAGACAATATATTAATGTTTCTCCTTA
TTCATCTTCATCAAAGCTTTTGGAAGATGTAACGATTGAACCTCTAGGTAATGAATCAGG
CACATATGGTTTGCCGGGTGGATTTACTTCAACAGAACGTTTTGTACGTATGGCATTTAT
GAAGTCACATATTTCTCAGGATAATGATAAAGAGATGGATTTAATGAATGCATTTTATTT
ATTAGATGCAGTTAACATTCCTATAGGCATTGTACGTCCACATGATGCTGATAGTCATTA
TACGATGTATCAAACGGTCATAAATTTAACTACAAAAACGTTGTACATTAAATATTATGG
AAGTAATGAAATTGTAGAACTTAAACTTACGGATGATTTAATTCGTAAAAAGGATATGAC
AATTTTTAAGCCAGAAACTCATTTAGTTGTAAAAAAATTGAATGAAGATCATTAAGTTAA
ATATAACAATTTGGCGATTTGCAAATGTGGAGTAAATATTCCTTTATTTATAAGCTTGGG
ACATTAAGTTGTTAGGCAATGTAAAAACGTTGATTTCTATTAATTATTTGATAGAAATCA
GCTTTTTTTAATGTATTTGATAATATACAGAAGCGTATGATGATAACAAATATTCTTATG
TTTATTTTTGTGCGATTTAGAAGTAAAGATATGTCATTTTATTATCAATACATATATTTT
TTGTAATAGTGTTGCAATGAGTTTGGTAAAACATTTCCGTAATATTAAAAAGTTTGAAAA
TGTGATTTAAACACTTTACTAGATAGTTTGATTATTTTAGTATGTGCATTACAGTTTATT
TTAAAACTAACATTAACTTTAATGGAGGATGTTTTATACATGAAAAAATTAACGGCAGCA
GCAATAGCAACGATGGGCTTCGCAACATTTACAATGGCACATCAAGCAGACGCAGCAGAA
ACGACAAATTCGCAACAAGCACATACACAAATGTCAACACAATCACAAGACGTATCTTAT
GGTACTTATTATACAATTGATTCTTATGGGAATTATCATCACACGCCAGATGGTAAGTGG
AATCAAGCAATGTTTGACAATAAAGAATATAGCTATACATTAGTAGATGTACAAGGGCAT
ACACATTACTTTTATAACTGTTATCCAAATCATGCAGATGCCAACGGAAGCGGACAAACA
TATGTGAATCCAGCAACAGCAGGAGATAACAATGACTACACAACGAGTCAAAGCCAACAA
CATATTAATCAATATGGTTATCAATCAAATGTAGGTCCAGATGCGAGTTATTATTCACAG
AATAATAATGGTCAATCATATACGCGTCATGATGGAAATGGAGAAGTTAATTATCCTAAT
GGCACATCGAATCAAACAACAAATCAAAATGGTGGAACAGCAAGTAAAGCAACAGCTAGT
GGTCATGCGAAAGACGCAAGCTGGTTAACAAGTCGTAAACAACTACAACCGTATGGACAA
TATCACGGTGGTGGTGCGCATTACGGTGTTGATTATGCAATGCCTGAAAATTCACCTGTA
TACTCACTGACTGATGGTACAGTAGTACAAGCAGGCTGGAGTAATTATGGTGGAGGTAAT
CAAGTAACAATTAAAGAAGCGAACAGTAATAACTACCAATGGTATATGCATAACAATCGT
TTAACTGTTTCAGCTGGTGATAAAGTAAAAGCTGGCGACCAAATTGCATACTCAGGTAGT
ACAGGTAATTCAACAGCACCTCACGTACACTTCCAACGTATGTCTGGTGGAATTGGTAAT
CAATATGCAGTAGACCCAACGTCATATTTACAAAGTAGATAATATAGCAAATCCCAAGTT
ACGATAACATACGCAACTTGGGATTTTTTTATTTTAATAATAGGTATATGTCCATTGCTT
TTCCTCTAAAACGTGTTGATAAAAAGGATCTTGTCCAATTAATTTGATATCATCTGCAAG
TGCTTCAACTTCATCTAAATGATGAGTAGTTAATATAATTAAGCATTTAGTTTTCATTAT
GTTAAGTAGTTGGTGAATATCATGTCTAGACTTTAAATCAATTCCGACCGTAGGCTCATC
TAGAATAAGAATTCGTGGTTGTCCTAACAAACCAACTAATATATTGATTTTACGTTTGTT
CCCTCCAGATAATGTAGATACTTTTACAGATGTATCATCAAAGTTTAATTGCTGTAAATA
TTCATTGATTGTTGTGTTAGATATAGGTGTTTTGCAGAGTGATTTAAAGAACTTAATATT
CTCAGCAACTGTCATATGCTCAAATAATGCAATATCTTGAGGTACATAACCGATATGATT
TTGAATTTGTCTTTGATTCCATTTTTCACCAAAATAGGTGATGCTTCCATTGTTAACTTT
TTCAATACCAGCAATCATACGAAGTAACGTTGATTTTCCTGCGCCATTATCACCGAGTAA
AATCGTTAAGCGGTTGCTATCAAATGACATGGATAAGTGATGGAAAATCTGTTTATTGCG
GTATCGCTTTGTAAGATTATTAATTTCTATCATTAGATACGCTCCTTTACATGAAAATGG
TCAAATATACGATACTCATAGCAAATGCATATATAAATGTCATAAATAGACGATGACTTA
ATGTTTGAATATGGAATAAGATGAACACAATGCCAATTTCATAAACTAATATAAGTAACA
GTGATTTTAAGTAAAATACTAAGCTGAGTGGTTGTGACATGTATAAACTAACTGCCCATA
ATACAACCAATAACAAGGTACTATGTGTTAGTACATAGGTGCTATATAGTTTCAAGCGAC
TTAAGTGATATTGAGATAAACGTTGCAAAGCTGCTTGTTGGTTTAATCGATAGTGAAGTA
CAACTTGAACAGCACTTACACATAAAATTACAGCAAATATTAAGCTGATTGAAATGGAGT
GTTGTGCTTGATGTGTAAGTGAAACAAATTTAATTTTAGAGTCTGGTGTATGTTTATAAT
ACGACTTATTGATATCTGTTATAGAATGATGTTGTTTCATATCATCGAGATGTTCATAAA
TAATATTAGGTATTTGTTGTTCATACAACGAACTACTAACGATTTCTACAGCAATGCTAC
CGATAAAATCATCTCTGCCATATAATTGTATGACTTCTTTTAAACGATTCTCTTTTAACT
TTTTAGAGAACCCTTTAGGAATTTGCATACTCAAAATAGATTCCTTTTTAGTAACATCAT
CTTCAATGTAACCTTCATCTTCACCAACTGTTTTAATAGTTACATAGTCAGAGTGTTTTA
TTTTATTTATTAATGATTTTGAAGCGGTAGTTTGGTCTAAATCTTGAATGGTAATCGGTA
TTTTGAAGTTGTCATGCGCCATACGATAACCAAAACTGCATAGTAAAAGTGCAATTAATA
TGATTGCAACTAGCATAATATATTGTAGCCACTGTTTTAACACAACAAGTTGGATATAAG
GTTTCATCTGCGATACCTCCAAACCAATACAACTAAGTTAATAATAAGAAGTAGGGCTAT
ACTGATAAAGAAACTAGGATGTAGTTCTAAAATATAGTTGTTTAAAATAATTTCTAATAG
TTGATTCGTTACAATAGCAAATGGTTGAATAGTAAAAATGCCGTTTGCTACGTGCTGTAG
AAAAATAGTAGGTACAGTCATGCCAGAGAGCATCAAAACTATAATTGCTAATATGATTTT
ACAAATACTATTGAATAAATAGGTTGTTAAGAGTTCGATTAACAGCAAACACAGTACTAA
AAAGGTAACATAATAGCTTAAATGAATGGCTAACGTTGGCCAATTATATAATTCAAAGGT
ACTTGGAATACTGAATATGATCCAAACGACGCCAACGATGCTCCATAGCATCGTATATAT
CCATGTAATAAATGCACGAATGATTAACAAATGCTCTTTAGCAAAATGAAACATTTTCAA
ACGTTCTTTTAATACTGTATCTTGATTCATTTTCAAAACTGTAAATAAAGATAGTACAAA
GATGAATATCGTTGCTAAAAATCCGGTAATTGCATAATAACTCCCCGTATCGTATAAATG
AATAGGTTCTAAGTTGAATGCGCCTGAACGGTTTAATCCCGTAATCAGCAAATCTGTCAT
GACATTAATACTGTCAGAATGTGATGCTTTCGGTGCTAAGTCTTGAAAAGCTAAAATGCC
ACCCATCGATAGCATAAGACGTTGGTAAACAGAATCTGTTAACTGTGACAACACAACACT
CTTCATTGATTGTTGATTGTATGTATATACTGAAATTGGTAATTCACCTTGTTTATAAAA
GGCCTTTGTCATACCTTTATCAAAGACAAAGTAGCCTTGAAGTTTCTGCTGCTTTAGCAA
ATCATGTGCTTTTTTTTCATCATAACCTTTAATACTCACATTTTTCCCTAAGTTACTCCC
TTTACCAATAGAGTTTAAGATTAATTTCGTTTCACTTGATTGATCTTTATCTACGACCCC
TATATTAAAATAGTTGTCATCCTCTGTTACATGTTGAATAGTCGTTAATGTAATAAGAAG
TGCCGCTAAGATAAATAGTAAATAGATAATTAAATACCACTTTTTCAATAAAAAAGAGTG
GTAGATGCGAAACAAATGTATTGTTTTCATTTAACCACTCCTCCAATGATAAGATTGAAA
GGCAAGATGGCCTTCCAGTCTTATTTTTATATTTTAGTTATTTAGATGTCTTTTTTAAAA
TTGATTCAAACATTTTACCGCTATTTTTATCGATTTCTTTTTCAAGTTTTTCGCGGTCTT
TTGAAGATAAACTATTGAAGTCTTTAGTACCGCTAGCATCAAAATCAATATCTGCTTTTA
ATTTTGTACTAGATTTTAAGATAAAGTTAATAGGTTCTTCAGCAAATTTGATACTAATAT
TTAAAGTAGATTTCTGAGTATTATTTTTAACATCAGACTCTATGTTGTTTTCAAATGTAA
TTTCATTTTCATCGCTATATTTATCCATTGCAAAAGCGATTTTACCTTTATCTTGACGTT
TTGTGCCGTCAACTTTTTCTTGGTTATCTAATGTGACTTTTGATTCATCATATTCTGTCT
TTTTAGCTAATTCGTATTTATCATTATATTTATTATCTTTTTCTTTAGAAGATACGCCTT
TAATTGTATATTTTGATTCATCATACGAGTACTTATCTTGGTCGAAGTTAATTGCATAAT
CTACTTTTAATTTATCGTCTTCTAAAGTGTTAGTACCTTTAATTTTAGTTTTATGATTTT
CTTTGTCTGTAATTGTAATTTCTCTTTTTAAAATTTTATGTTTTTCTGTATAAATTTTAG
ATTGAATTTTAGGGAATTCATCTTTTTTAGTTTCTTTGACATCGTCAATTGCTTTTTTGA
TTTCTTTATCAAAGTCTTTTTTAGCACCTTGTTTTTCAACTAATTTTTTAATATCTTTAT
CTTTTTTAGCTTCTTCTAATACAGCTAATGTAATTTTTTTAGTGTCTGCTCTGCTAAGTG
TTAATGTGACAGGTCTAACTTTGTACTTTTCACCATTAATTTTAATTTCTTCTTTTTTGC
CTTTTTCAAAATTGTCGTCATTTAATTTATCGACAATAAGTTCTGAATATTTTTCAGCAA
TTTTTTCGTAGTCACTTTGTTGCGTTTGAGCATTACTAAAAATACTATTTAAGTTTAATT
GTTGGTTTGTAATACCATTTTCTTTTGCTGTTTCTTCATCTTCACCTGTAAGTTTTGAAT
AAGTTGATAACAAATCAGAATTATCAATACTATATTTCCCTTTAAATAACGGTGATTCAA
AATAATGCTTATCTTTATCTGCAGCTAACTGGAATTTCCCTAATTCAGTGTCTGCTAATG
TTGGTTCAAGGTTAATCTTTGATTTTTCTTTTTTAGGATCATAGCCATACGACATTTTAA
TTTTAGAAGCATTAACAACAGATTTTGGAATATCAAGACTTTTAGTGAGCTCATCTGATG
CATCTGCACTTAATTCTAATGAAGATAAAAATGAATTATCTTTCATCTTTTCTTGGAACT
TCACTTCATTTTCAAAACGGTCATTAAAATAATCTTTATACATTTTTGCTGTTTGTTGTT
CACTTTTTAGGTATGTATTTTTCGGTGTATTAGCAAAAAATGCATAAACTCCCCATGCGA
TTCCACCTATTAATAATAAGACAACAATAATAGGAATTATAATTTTTAGTTTTTTAGACA
TTTTGTTCCTCCCAATTATTTATGAGTTAATCATATCAGAACAATACATTTTATTAAATG
GTTTATTTTAAATTTTGTTTAAATTAATAGGATTTTAGTTATAATAATGATTAATAAGTT
ATTGAAAATCTAATAAACTACAAAAAATAGTTTGATTACATAATGATTATTTAAAAATGT
TGTTACGACTTGGATTATTATAGCTACAATTATACTTTCGTAAATGATTTTGATTAATGG
GGAATGTAGAGAACATTTCTTTGTAACTTTATAATCGAATAGCATATAAAATAAAGCGAC
CAGCTAACATTTTACATCTAGTAAAATGTTGTCTGGTCGCTTTTTATTGATGTCATTATT
AATTAGTGAATGTAATTATATGATGAAACTTCTGAAGCAGAGATGGTTCTTGATGAAACG
ATATATTCACCAACCCAGTTCATCTCGGAAATTAAAATACTTCCATCAATATTAACTTTT
TCAACGTAGGCTACGTGACCAAAGGGGCCGTTTACAGTTTGTAAAATAGAGCCTCTTGTA
GGATGTCTATCTACTTTAAAGCCATTGCTAGCAGCTTGACCTGCCCAGTTTTTGGCGTCT
CCCCAAAATGTACTAATCGTGTGTCCCTCTTTTGCACGTTTATCAAAGACATACCAAGTG
CATTGTCCAGCAGTATATAAGTTGTTTTTACTTGTGAACAAAGGCTGATCAATGATTTTA
CCATTTCCTAACGCTAAAGGTTTACCGTCAGCAGTCTTTGCTTTGTCATTAAATTCAGCA
ATTTGTAGTTCGTCATACAATTCATCTAAGTCGATTCCTGTAATGAGTCCTTTTTTGTCT
TTTGAAAATGCATTATTTAATTCGTCATCGTTACTTTCGATATTTGGTGTTGCAGGTGTC
AACGGATTGCTTGGTGGCGTTTGAGGTGGTGTGTGTGAATCTATTGCATCGTTAATGTTA
GTGTACTGATCACTCAATGGTGAATGGTACTGATTAGTATTATGGTCACGCTGATTTGTG
CGTTGATTATTCTCAGATGTACGTGACTGTGATTGCTGATTACTATTTGGCACACTATTT
TTGTCGTAAGTATATGTATATGTGCCATTGTCTTTATTCACTTTGAATTGTGCATTTGGG
TGTGCTTTTTGTGCTTCTTCTAGTGTTTGATTGTCCTTCGTAGTAGCTATGGCCGAATGG
GGCAATATACTAAAAAAAGTAAGAGTTGTCATAGTCAGTAAAATTGTTTTCTTCATAATA
ACCATATAATCCTTTATGTATTTAATTTAATTTTAGTATACACATTTATATTAAAAAAAT
GAATGGTTAATTAAAAATATATGGGTATATTCAATGTATTTATTTTAAAAAAGCTAAAAA
TACTTAAAAAACTATATACATATACTAATAATTTATATATTATTTGAGTAAGGAACACTT
TTCTAAATAATAGTGTCCCTAAAAAGTTTTGATAAACTTAAAATATTCAGGAGGTTTCTA
GTTATGGCAATGATTAAGATGAGTCCAGAGGAAATCAGAGCAAAATCACAATCTTACGGG
CAAGGTTCAGACCAAATCCGTCAAATTTTATCTGATTTAACACGTGCACAAGGTGAAATT
GCAGCAAACTGGGAAGGTCAAGCTTTCAGCCGTTTCGAAGAGCAATTCCAACAATTAAGT
CCTAAAGTAGAAAAATTCGCTCAATTGTTAGAAGAAATCAAACAACAATTGAATAGCACT
GCTGATGCTGTTCAAGAACAAGACCAACAACTTTCTAATAATTTCGGTTTGCAATAAGCA
TTCTGAAATTGGCAAAGCCACAATCAATATTGTGGTTTTGCCTATCATTTTTTTAAGAAA
ATATCTGAAAGGAAATAAGCATGAAAAAGAAAAATTGGATTTATGCATTAATTGTCACTT
TAATTATTTTAATTGCCATAGTTAGTATGATATTTTTTGTTCAAACAAAATATGGAGATC
AATCTGAAAAAGAATCTCATAATGTAAGTAATAAAAATAATACAATACATATCGCAATTG
TTAACGAGGATCAACCAACTACATATAACGGTAAAAAGGTTGAGTTGGGTCAAGCATTTA
TAAAAAGGTTAGCAAATGAGAAAAACTATAAATTTGAAACTGTAACGAGAAACGTTGCCG
AGTCAGGCTTAAAAAATGGTGGATATCAAGTCATGATTGTTATTCCAGAAAACTTTTCAA
AATTAGCAATGCAATTAGACGCTAAAACACCATCGAAAATATCATTACAGTATAAAACAG
CTGTAGGACAAAAAGAAGAAGTAGCTAAAAACACAGAAAAAGTTGTAAGTAATGTACTTA
ATGACTTTAATAAAAACTTAGTAGAAATTTATTTAACAAGTATTATTGATAATTTACATA
ATGCACAAAAAAATGTTGGTGCTATTATGACGCGTGAACATGGTGTGAATAGTAAATTCT
CGAATTACTTATTAAATCCAATTAACGACTTCCCAGAATTGTTTACAGATACGCTTGTAA
ATTCAATTTCTGCGAATAAAGACATTACAAAATGGTTCCAAACATACAATAAATCGCTAT
TAAGTGCGAATTCAGATACGTTCAGAGTAAACGCAGATTATAATGTTTCGAACTTAATTG
AAAAGCAAAGTGCACTATTCGATGAACAAAATACAGCGATGGACAAGGTTTTACAATATT
ATAAGTCGCAAAAAAATAGCGTAGAACTTGATAACTATATTAATGCGTTGAAACAGATGG
ATAGCCAAATTGATCAACAATCTAATATGCAAGATACAGGTAAAGAAGAATATAAACAAA
CAGTTAAGGAAAACTTAGATAGATTAAGAGATATCATCAAGTCACAAGAATCTCCATTTT
CAAAAGGGATGATTGAAGACTATCGCAAGCAATTAACAGAATCATTACAAGATGAGCTTG
CAAATAACAAAGACTTACAAGATGCGCTAAACAGTATTAAAATGAATAATGCTCAATTTG
CTGAAAACCTAGAAAAACAGCTACATGATGATATCGTTAAAGAACCTGATACAGATACAA
CATTTATCTATAACATGTCTAAACAAGACTTCTTAAATGCAGGTTTAAATGATGAAGAAG
CAAATAAATACGAAGCAATTGTCAAAGAAGCAAAACGTTATAAAAATGAATATAATTTGA
AAAAGCCTTTAACAGAACACATTAATCTAACTGATTATGATAACCAAGTTGCGCAAGACA
CAAGTAGTTTAATTAATGATGGTGTCAAAATTCAACGTACTGAAACAATTAAAAGTAATG
ATATTAATCAATTAACTGTTGCAACAGATCCTAATTTTAATTTTGAAGGTGAAATTAAAA
TAAATGGTAAAAAGTATGACATTAAAGATCAAAGTGTACAGCTAGATACATCAAATAAAG
ATTATAAAGTTGAAGTCAATGGTGTCGCTAAATTGAAAAAAGATGCTGAAAAAGATTTCT
TAAAAGATAAAACAATGCATCTACAATTATTATTCGGACAAGCAAATCGTCAAGATGAAC
CGAATGATAAAAAATCAACAAGTGTTGTAGATGTAACGTTGAATCATAACCTTGATGGTC
GTTTGTCTAAAGATGCATTAAGTCAACAATTAAGCGCATTATCTAGATTCGATGCACATT
ATCAAATGTACAAAGAGACAAAAGGTAGAGAAGATAAACCATTCGATAATAAACGTTTAA
TTGATATGATGGTTGACCAAGTTTTTAATGACATGGAAAGCTTCAAAGACGACAAAGTAG
CTGTTTTACATCAAATCGACACTATGGAAGACAATTCAGACAAACTGATTGATGACATTT
TAAATAACAAAAAGAATACAACAAAAAATAAAGAAGATATTTCTAAACTGGTTGATCAGC
TAGAAAACGTTAAAAAGACATTTGCTGAAGAACCACAAGAACCAAAAATTGACAAAGGCA
AAAATGATGAATTCAACACAATGTCTTCTAACTTAGATAAAGAAATTAGTAGAATTTCTG
AAAAGAGTACGCAATTGCTATCAGATACACAAGAATCAAAAACAATTGCAGATTCAGTTA
GTGGACAATTAAATCAATTAGATAATAATGTGAATAAACTACATGCGACAGGTCGAGCAT
TAGGCGTAAGAGCGAATGACTTGAACCGTCAAATGGCTAAAAACGATAAAGATAATGAGT
TGTTCGCTAAAGAATTCAAAAAAGTATTACAAAATTCTAAAGATGGTGACCGACAAAACC
AAGCATTAAAAGCATTTATGAGTAATCCGGTTCAAAAGAAAAATTTAGAAAATGTATTAG
CAAATAATGGTAATACAGATGTAATTTCACCAACATTATTTGTATTACTGATGTATTTAC
TATCAATGATTACGGCATATATTTTCTATAGCTATGAACGTGCTAAAGGACAAATGAATT
TCATCAAAGATGATTATAGTAGTAAAAACAATCTTTGGAATAATGCGATTACGTCTGGTG
TTATTGGTGCAACTGGTTTAGTAGAAGGATTAATTGTCGGTTTAATTGCGATGAATAAGT
TCCATGTATTAGCTGGCTATAGAATGAAATTCATCTTAATGGTGATTTTAACAATGATGG
TCTTCGTACTTATCAATACGTATTTATTACGACAAGTTAAATCAATAGGTATGTTCATAA
TGGTTGCTACATTAGGCTTATATTTTGTAGCTATGAATAATTTAAAAGCAGCTGGCCAAG
GTGTTACTAATAAAATTTCACCATTATCTTATATTGATAATATGTTCTTCAATTATTTAA
ATGCAGAACATCCAATAGGTTTAGCGTTAGTAATATTGACGTTAATCGTGATTGTTGGAT
TTGTACTGAACATGTTTATAAAACACTTTAAGAAAGAGAGATTAATCTAATGTTGATGAA
TAGCGTGATTGCTTTAACTTTTTTAACAGCATCTAGCAATAATGGCGGACTTAATATTGA
TGTGCAACAAGAAGAGGAAAAGCGTATCAATAATGATTTAAATCAATATGATACAACGCT
ATTTAATAAAGATAGTAAAGAAGTCAACGACGGGATTGCTAGACAGAAAAAAGAACGACA
ACAACAAATAAAAAATGATATGTTTCATAATCAAGCGAGTCACTCGACTCGCTTGAATGA
AACTAAAAAAGTGTTATTTTCCAAATCTAACTTAGAAAAGACTTCGGAGAGTGATAAAAG
CCCCTATATTCAAAACAAGCAGGAGAAAAAAATATTCCCGTACATTTTGATGTCTGTAGG
GGCTTTTTTGACTTTAGGGTTTGTCATTTTTTCAATTCATAAAGGGAGACGAACGAAAAA
TGAATCAGCACGTAAAAGTAACATTTGATTTTACTAATTATAATTACGGCACATATGACT
TAGCAGTACCAGCATATTTACCGATTAAGAAGCTAATAGCATTAGTGTTAGACAGTTTGG
ATATTTCGATTTTCGATGTAAATACACAAATTAAAGTAATGACGAAAGGTCAATTACTTG
TTGAAAACGACCGACTTATTGATTATCAAATCGCTGATGGAGATATTTTGAAGTTACTAT
AGGAGGAAAAATAGATGGTTAAAAATCATGACCCTAAAAATGAAATGCAAGATATGTTAA
CACCTTTAGATGCCGAAGAAGCAGCTAAAACAAAATTACGTTTAGATATGAGAGAGATTC
CTAAGTCTTCAATTAAACCAGAACATTTTCATTTAATGTACTTATTAGAACAACATTCTC
CATATTTTATAGATGCTGAATTAACTGAATTACGTGATAGTTTCCAAATACATTATGATA
TTAATGATAATCATACAGCTTTTGATAATATTAAGTCATTTACTAAAAATGAAAAATTAC
GTTACTTACTCAATATCAAAAATTTAGAAGAAGTAAATCGTACACGCTACACATTTGTGT
TGGTACCAGATGAATTATTTTTCACTAGAGATGGACTGCCGATTGCCAAAACGAGAGGAT
TACAAAATGTTGTTGATCCTTTGCCAATGTCAGAAGCTGAATTTTTAACAAGATATAAAG
CACTGGTTATATGTGCATTCAATGAGAAACAGTCATTTGATGCTTTAGTTGAAGGAAACT
TAGAACTACATAAAGGAACACCATTTGAAACTAAAGTTATTGAAGCGGCAACATTAGACT
TATTAACGTCGTTTTTAGATGAACAATATCAGAAACAAGAACAAGATTATAGTGAAAATT
ATGCATATGTTCGTAAAGTAGGGCATACCGTTTTTAAATGGGTTGCTATCGGTATGACAA
CATTAAGTGTGTTATTAATTGCATTTTTAGCCTTTTTATATTTTTCAGTAATGAAGCATA
ATGAGCGCATTGAAAAAGGATACCAAGCATTTGTGAAGGAAGATTATACGCAAGTACTAA
ATACGTATGATGATTTAGATGGTAAAAAATTAGACAAAGAAGCGCTTTACATTTATGCCA
AAAGCTATATTCAAACGAACAAACAAGGTTTAGAAAAAGATAAGAAAGAAAACTTGCTTA
ATAATGTGACGCCAAATTCAAACAAAGATTACTTATTATATTGGATGGAATTAGGACAAG
GACATCTTGATGAAGCGATTGACATTGCAACATATTTAGATGATAACGATATTACGAAAT
TAGCGTTAATAAATAAATTGAACGAGATTAAAAATAACGGTGATTTATCTAATGATAAAC
GTTCTGAAAAAACGAAAAAATATAACGATAAATTGCAAGATATTTTAGATAAAGAAAAAC
AAGTTAAAGATGAAAAAGCGAAATCTGAAGAAGAAAAAGCAAAAGCGAAAGATGAGAAAT
TAAAGCAACAAGAAGAGAACGAAAAGAAACAAAAAGAACAAGCACAAAAAGATAAAGAAA
AACGTCAAGAAGCTGAAAGAAAAAAATAGTATAGGACTGAGGCAAAGACAATGCATAAAT
TGATTATAAAATATAACAAACAATTGAAGATGCTCAATTTGCGAGATGGTAAGACATATA
CTATTAGCGAAGACGGGCATGCAGATATTACGTTGAAATCCTTAGGCGAAGTCATTCATT
TAGAACAAAATAATCAAGGTAATTGGCAAGCGAATCATACTTCTATTAATAAGGTGCATG
TTATAAAAGGTGACCTTGATGACATTACATTACAGCTTTATACAGAAGCTGATTATGCAT
CATTTGCGTATCCTTCGATTCAAGATACGATGACGATTGGATCAAATGCATATGATGACA
TGGTCATTCAAAGTTTGATGAATGCCATCATTATTAAAGATTTTCAATCGATACAAGAAA
CTCAATATGTGCGCATCGTACACGATAAAAATACAGATGTGTATATCAACTATGAACTAC
AAGAGCAATTAACGAACAAAGCTTACATTGGTGATCATATTTATGTTGAAGGGATATGGT
TCGAAGTACAAGCCGATGGTTTAAATGTATTGAGTCAGAATACAGTGGCATCGTCATTAA
TTCAATTAACACAAGAGATGCCACACGCACAGGCAGATGATTACAATACGTACCATCGTT
CGCCAAGAATCATTCATCGTGAACCGACCGATGATATTAAGATTGAAAGACCGCCACAGC
CAATACAGAAGAATAATACAGTGATATGGCGTTCCATTATACCGCCATTAGTGATGATTG
CTTTAACTGTTGTCATCTTTTTAGTGAGACCAATTGGTATTTATATTTTAATGATGATTG
GTATGAGTACAGTAACGATAGTATTTGGTATTACAACGTATTTCTCTGAAAAGAAAAAGT
ATAACAAAGATGTTGAAAAACGAGAGAAAGATTACAAAGATTATTTGGATAATAAATCTA
AAGAAATTAATAAAGCGATTAAAGCACAACGTTTTAGTTTGAATTACCATTATCCAACGG
TTGCTGAAATTAAAGATATCGTTGAAACGAAAGCACCAAGAATATATGAAAAAACATCGC
ATCATCACGATTTCTTACATTATAAGTTAGGTATTGCGAATGTAGAAAAGTCATTCAAAT
TAGATTACCAAGAAGAAGAATTTAACCAACGTCGTGATGAATTATTCGACGATGCTAAGG
AATTGTATGAATTTTACACAGATGTAGAACAAGCACCATTAATCAATGATTTAAATCATG
GACCGATTGCATATATTGGTGCACGACATCTTATTTTAGAAGAATTGGAGAAAATGCTAA
TCCAATTATCAACATTCCATAGTTATCATGATTTAGAGTTTCTATTTGTGACACGTGAAG
ATGAAGTTGAAACATTGAAATGGGCACGTTGGTTGCCACATATGACATTGAGAGGTCAAA
ACATTAGAGGGTTTGTTTACAATCAACGAACACGTGACCAAATTTTAACGTCAATTTACA
GCATGATTAAAGAACGTATCCAAGCTGTGCGTGAACGCAGTAAAAGTAATGAGCAAATTA
TTTTTACACCGCAATTAGTGTTTGTCATTACAGATATGTCATTAATTATTGATCATGTCA
TTTTAGAATATGTAAACCAAGATTTATCAGAATATGGTATTTCATTAATCTTTGTTGAAG
ATGTGATTGAAAGTTTGCCAGAGCATGTAGATACCATTATTGATATCAAGTCTCGTACTG
AAGGCGAACTGATTACGAAAGAAAAAGAATTAGTTCAATTGAAATTTACACCTGAAAATA
TTGATAACGTCGATAAAGAATATATCGCGCGACGTTTGGCGAATTTGATACACGTCGAAC
ATTTGAAAAATGCAATTCCTGATAGTATTACATTTTTAGAGATGTATAACTTGAAAGAAG
TAGATCAGCTTGATGTGGTTAATCGATGGAGACAAAACGAAACATACAAAACGATGGCAG
TACCTTTAGGTGTAAGAGGTAAAGATGACATTTTATCATTGAACTTACATGAAAAAGCAC
ACGGACCACATGGTTTAGTTGCTGGTACCACTGGTTCAGGGAAATCTGAGATTATCCAAT
CATATATTTTATCTTTAGCTATTAATTTTCACCCGCATGAAGTTGCATTCCTATTGATTG
ACTATAAAGGTGGGGGTATGGCGAACTTATTTAAAGATTTAGTCCATTTAGTTGGTACGA
TTACAAACTTAGATGGCGATGAAGCGATGCGTGCCTTAACATCAATCAAAGCCGAATTGA
GAAAACGTCAACGTTTATTCGGAGAGCATGATGTTAACCATATTAATCAATACCATAAGT
TATTTAAAGAAGGTATTGCGACAGAACCAATGCCACATTTATTCATTATTTCCGATGAGT
TTGCCGAATTAAAATCAGAACAACCTGATTTTATGAAAGAACTTGTATCAACGGCACGTA
TTGGACGTTCGTTAGGTATTCATTTAATACTTGCTACACAAAAACCATCGGGTGTGGTTG
ATGACCAAATTTGGTCTAACTCTAAATTTAAATTGGCATTAAAAGTACAAGATAGACAAG
ACAGTAATGAAATTTTAAAAACACCAGATGCAGCAGACATTACATTACCAGGTCGTGCGT
ATTTACAAGTTGGTAATAATGAAATTTATGAATTATTCCAATCTGCATGGAGTGGTGCAA
CATATGACATCGAAGGCGATAAATTAGAAGTTGAAGATAAGACGATTTACATGATTAATG
ACTATGGTCAACTTCAAGCAATCAACAAAGACTTGAGTGGACTTGAAGATGAAGAAACGA
AAGAAAGTCAAACTGAGTTAGAAGCGGTCATAGATCATATCGAATCTATTACAACACGAT
TAGAAATTGAAGAAGTTAAGCGTCCATGGTTACCACCATTACCAGAAAATGTATATCAAG
AAGATTTAGTAGAAACAGATTTCAGAAAATTATGGTCAGATGATGCAAAAGAAGTGGAAT
TAACATTAGGACTTAAAGACGTACCAGAAGAACAATATCAAGGACCGATGATTTTGCAAT
TGAAAAAAGCTGGTCACATCGCGTTAATCGGAAGTCCAGGATATGGTAGAACAACGTTCT
TACACAACATTATTTTCGATGTTGCAAGACACCATCGTCCTGATCAAGCACATATGTACT
TGTTCGATTTCGGTACCAATGGTTTGATGCCAGTCACAGACATACCACATGTCGCTGATT
ATTTCACAGTAGATCAAGAAGACAAGATTGCGAAGGCGATACGGAAGATACATGATATTA
TTTCTGAGCGAAAAAGACTATTAAGTCAAGAGAGAATAGTTAATATAGAGCAATATAATA
AAGAAACTGGAAATTCAATTCCAAATATTTTCTTAATTATCGATAACTACGACACGGTGA
AAGAGTCACCATTTATGGAAGAATATGAAGAAATGATGTCTAAGGTAACACGTGAAGGTT
TAGCGTTAGGGGTATACATCGTTCTTTCAGGATCAAGATCAAGTGCAATAAAATCAGCTA
TATTTACTAACATTAAAACAAGAGTTGCACTGTACCTCTTTGAAAACAATGAATTAACAA
ATATTATTGGTTCTTATAAAAAAGGTGTGAAAGATGTTAAAGGTAGAGCTGCAATAAATG
ATGATAACTTCACACAGTTCCAAATTGCGCAACCATTTGAATTAGCAGAAGGACAAACAT
ATAACGAGCGCATTAAAAATGAAGTAGCACAAATGAAAGAATTCTATGTAGGAGATTATC
CAAAACATATTCCAATGATGCCAGATAAGGTATTAATGGAGGATATTCGAGAAGCATATG
ATTTGGAAAAAATCATTCATGAAGAACACAAATTACCATTAGGATTAGACTTTGAGGATG
TGGAACTAGTTGGTTTAGATCTGACAAGTTCTTCGATTGTAACAGCAATTAAACCAACTG
AGATGGAAAAAATGAATGATGTTATAATGTCTAGTTTATCAGTATATAGTAAAAACCAAT
TTGTTATCTTGGTTGATGCAGAAGATAATATGAGCCAGTATGCAGAAGATGTAACCTCTT
ATTATTCAGCACCATCAGATTTGAATCACATTAGATTAGGGTTTAAGCAAGAAATAGAAG
CAAGGAAAAATGGAGAGAAAAGTATAGAGGAATGCAAGATTGTATTTATAAATAATATTA
AACGATTCAATCAATTAACTGGAATGACAGAAGATGAAATTCGTGTGTTATTTAATGAAG
GTCAAAAAGTTAATATTATCATTATTGCAAGTGGACTATACTCAGATACAATTGGTGCAT
TTGATAGAGAAAGTAAAATGATGGTAAGAACTATAAACCAAGCTTTGATTAGTCATAAGA
TATCGGAACAAGAATTTATAAGAGTTAAAGATCGATTTGGTGAACCAGAATTAAAAGTGA
GAGAAATGTATTACATTAATAATCAAGAATATCAAAAAATAAAACTAATGGAGGGATAGT
GTTGATAAAGTTAAACCAAGCCTCTGTGAGCAAAGAAATATCAAGCATTCGAACAAATGG
ACAAGGCTTAAAACAATCAAATGGGAATGTAAATTTAAGTAAAACAAATCTCGTTACTTT
TAAAGAATATGTAAATATGTTTGAAGATTACCAATCAGCATTATCTAATTATGAAAACAT
AATTGAACAAGATACGACGGCTATGGACACAACGGTAACAGAAATTGTTGAAAATGATAG
AGAAATAGCAGGACAAATTAATAAATAATTAAACAAGACGGGTGAGAAAAATGAGTAATA
AGGGAGAAATAAGAAGGCAAATTGCTAATAAAGAAAGAGAAAAAGCAAGTAAAGAAGCAC
AACTAACAGATTTAAAAGAGGATTTAAGAAGGTTGAAAGATGCTTCGAAAAAATTGGATA
CAGCAGGCGAAGATTTTAACAAAGGACAGAGTAGTTATAACAAAGTAGAAATTAGTACTT
CAGATTGGAAAGGAGAAAGAAGGACTAAAAGTGACAGCAAAAAGAAAGATGTCGATTCTG
AAGTAAAAAAAGTTGAACAAGACTTTGATGATGCGAAGAAGGCTATTAAAAAAGATATTC
AGGATAAAGAAGAAGAAATCAAGGGAGTCGAAGGAGAAATCAGTACAATAAATGCAGCTA
TAGATGCACTTAAATCAAAATTATAATAATAGAGAGGGAATTTTATTATGGGGTACAAAG
TTGATATGTCCGAAGTGCACAATATGCAAAAATCTATTGATTCAAGCTTAAGTGCAATAA
ATACAAAGGTTAGCACCCTTAATAGTAGTATAAATAATCTTATAAATACTGAAGGGTTCG
AAGGTCAGGCAGCAAGTAGTGTTAAAAACTATAGTAAGACATTTCATTTACAATCAATAA
AAAAGATTGAAACAATAAACAAAGATTTTAAATCAGATATTGCGAAATCTATACGTAAAT
TCCAAAGTGAAGTTGATAATAATGCTTCAGCTATATTGGATGAAGACGAAATAAAAAAAT
ACAAAAAAGATATTGATGATGCATTAAAAGATGTTTTCAAGTCTTCTAAAGATGCAAACG
GAGCTATTTCAGATGTTTCAGATTTAACAACAGCCAAAAAAATAAAGACAGAAAATCTGG
CCAATAAAATGGGGGATTTTAATAAAGATATTGATCAAACGATGGAAAGATTAACGAACT
TCGACGCCAACAATTCTATAGATGGTGATAAGACAGATAACTTAATAACTGAATTAAGTG
GTGTAAATTCATATGTCAAAAATATGAAGCCAAACCGTGCAAGAATTAGTTCTACAAGTG
GAAAAATTGAAGGTGCAATTGCAAGACATAAAACAAATGAAGAGTTAGTAAGATGGCAAA
CTTATATGGAAACATTAAGTGAAAATCTTTATAAAACACCAAGTCTAAGCAAAGCAGCTT
CTGACACAATTACACAAGCAGGACGTGAGTACTATGCTATCAAAGCTGTAGGGAATGGCA
GCGCTTTAAGAGGATATCAAGAATATCTGAAAACACGAGATATCAATAAATTAATTAACA
AAATGAGTAAAAACCAATTAAAAAAAATGGCGTTGGTATTAAATACAGATAGAGGTAATA
TTAAAATAAAAAATGCAGTAAAAATGGCAAGTGAATTTGCTCGTAATAATCCATTTGAAA
AAGGTAACTTAGTAAATTGGATGAGCAAAGTCCAAGGGTATCAAAGTGTAAGTGCCCAAG
TATTAAAAAAAGGGTTGCAAGATAAGAACTTTAAATATACATTTGGAGATGCAAAGAAAT
TTTTTGATACAGCTGATATGAAAAAAGCAGCAGTTACAGAATTTAAAAATACCTTTGTAC
CTCAAAACATAAGGGAAACATTCTTTAAGAAAGAAAATATAACATCCAAGACAGCATTAA
AGAAAAATATGAGCAAATTCTGGAATGAAGATATCAAGGGAGGAATCAAAGAGTTTAAAT
TAGACTTTGCTAACAAAAATATCATTGGTAAACTTGGTAAAATGTTGAAACTAGGAGGGA
AAGCTCTAAAGCCACTAGCATTTGTTACTGCAATTACAGATAACATAGGAAAGAAATCTT
GGCAAGAAAAATTAGTGGGTATGGGGGTAGATTTAAGTGCTATTGGTGCAAGTGCAGCTG
CAGGTGCAGCCATTGGTACAGGAATACCATTACCTGTAGTAGGAACAGTTGTAGGTGCAT
TAGCTGGAACGGCAGTGGGTATAGCTTTAGATTATAAAATACCGGGAACAGACATGTCAG
TGACAGATTATGCGAAAAAAGGTATTAATTCTGGAATAAATAAAGCGAAAAGTGCTGTTA
GTAGTGGATTTAAAAGCGTTACAAGAGGATTTAAGGCAGTATTCAATTAAGAAAAGGGTG
AGAAAATGAATTTGAAAGAAATTGTAGGAAATATAAAAAGACCATATTTAACTCCCATGG
TAATTTTCAGCATTATATTTACTTTGTTTTTTAGTTCATTTATGTATTTTGCTGGAAATA
TTCAAGGTAAATTACCTATTTATTTAGATGTGTTTCTTATTTTTGGAGTTGTTATTTCGA
TTCTTATGTATATTCAAGAAAAAAGTGGAACGGTGAAAGTAAGTAAACGAAATGTATTAA
TATATTTAACTTTGAATGTATTAACAGGATATACATTAGTATTACTTATAGCTTCAGTTT
ATGTATTTGGTGCAACAGTTAATGGGTTTGATGTATTTAATTACTGGTTAGGTATTATAT
TAATGCTATTTGTATCGTGGTTTGCTCTATTTTTGTTTTATAAAAATGAATTTGATAGTG
AAAATCCAAATAAAGCAGTTAATGTCATAGCAATTATTATAAAGTTATCTGCTTTTGGAG
GACTTTTTTATATCAGAACAGTCGTCCCTAATACTGCAGATGAAGAGAAATTTATAACTC
TAAGTATTTTAATTAATATAGCTGTCGATGCATTACTTGTTAGATCATATTTCAACTATG
CATTATATAAGAGTGTAAAAAAAGACATTGAGAACGGGGTGGATGATTAATGGAAGTAGG
AATGTTAATTATGCCGTTTTGTGTGAAGATTACATTTGAAATTGATAAAAATGATAATTG
GTTAAATGCATTAGATACAGTAAATGAATTTTTCATGGATAAAGATATATATCCTACTGG
ACCTATAATTTTCCAAAGAGAATTAGCAGGTTTGGGTGAATATAAATATACAGCATATAT
AGCTCTTAATGATGAACTCCAAGATATACCTGAATTGAACATTAAATATATTGATTGTTT
AGAGGTAGGACCTACGTTATCAACTAAGTGTTTTGAAGAAGAGGAATTTGAAAGAGCTTA
TAAAGAAATTGAATATGTAGCTAACGAAAATAATATTAAGATCCTAAATCAACCATATTA
TCATGTAATGGTAGATTATTTTGGTGGTACGGCTTTTGAAATTTATGCTCAAGTAGATTT
GGATGAGAGTGAAGTATATGGATAAAAATGGATACTCATATATTATGATGAAAAATGTAG
CTTACAAAACTTATTTTGATGTGACTATGGATGACTATGAAGATATATTAAAAGACTTTA
CAAATCTTGCAATTTCTAAAGGTAAAATAATTACAGGGCCATTAACCTTTGCAGTCACGC
AAATAGACTTGCAAAAAAGGATGAATATTGATTTATTTATTTCAGTTGGAAAATGTTTTA
AATCAAATGAAGAACTATCATATAGAACATATTTTTGTCTAGATAACATGTTACATGGTC
GTATCACTTCTAACAATTTTATAACAGATGAAATAGCGTTACTTGAGGATATGAACGAAT
TTGCTTCTGACAACAATTTAACGTTTACTTCGCCCTATTATCACACAATGAGAAAAAGTT
TTAGCGGTGAACAAGGTTGGATTGATGTAAAGGCCAAAGTGTATGAAAATGATTAATTAA
TAATCAGTAGAGGTAATATATGATAATTTTTATTTTATTAACAGTTTTTGCACTCTTTTA
TATAGCGATGATTGCTAGTTTATTTAAAAGTGAAGGTTTTTCAATAATAGGCTTAATATT
GGATATAGTTATTTTGACAACGTTAATATTTTATTATTTTGTAGGTGCGCGTTTTGTTGA
TAATGATTTAAGTAACTTTTTAGCATTCATGAATTTTGGGTCATTTGTGTATATGTACTA
TGCAATTAAGAGCTTGTGGGTGAAGCCTAAGTTAGTAAATTATATAATTGCAAAAGAAAT
AGGCGAATCAAAAGATGTCATTGAAGAACAGGAATTAGATTTACAGACATCAAAGATAAG
AGGTATCTACTTTTTCATTATTGCAATTGCCTTGTTAATAATTACTAAATTAAGAATGCA
ACCTGAGTTACAGGCAGATGCTATATCGATGAATCCTGTATTTATTTTTATAGGAGTTAT
TATCATTTTAATTTGGCTAGTACTGGATATATATCGTAAGAAAAAATACGGTATTTTCTT
ATTCAAGACGATAGTGCCATTAGTTGTTACGACTTGGATTATTATAGCTACTATTGTACT
TTCGTAAGAAATTTTCAATATTTTTATTTTGGTTATAATTGTTGATGGATATTAATTAAT
CGATAGAAAAATCTTAATGGTTTTCAAAAAAATACGTAAAAAGTATATACTGTTAATATC
TTTTTTACTATAATTATAAATAGTTAAATAAATCGAAAGACAAAATAATGAGTAGGAGTT
AATGAGATGGAAAACCAAAATCAAGGCAATGGCTTAAAAATTGCAACATGGGTATTTATT
GTATTAACAATAGTTACACCGTTATTTGGTATTGGAAGTATTATTTGTAGTATTAATTAC
AAAAAATACGATGCTGAAAAAGGTTCGAAGTTATTGAAAATTGCAATTATCGTAACAATA
GTTGTTTTTGTTTTAAATTTATTAGCATATTTAGGTTTAAGATAAGTAAAACGAATTTGA
AGAAGCATTAAGCGACATTTGGTTGTTGATTAATGCTTTTTATTTAACGGAAAAGAAAAT
TCAGGGGCGATAACATGACTTTCGAAGAAAAAATAAGCAAATTATATAATGAGATTGCAA
ATGAAATCAGTGGGATGATACCAGTAGAGTGGGAAAAGGTATATACAATTGCCTACCTAG
ATGATGAAGGTGGAGAGGTCGTTTTTAATTATACTAAACCAGGTAGCGATGAATTGAATT
ATTACACGGATATATCTAGAGATTATAATATTTCAGAAGAAATATTTGATGATTTATGGA
TGAATCTTTATTACTTGTTTATGAATTTAAGGGATTTATTTAAAAAAGAAGGTCTTGAAC
CATGGACATCATGTGAATTTGATTTTACAAGAGAGGGTAATTTGAAAGTATCGTTTGATT
ATATAGATTGGATTAAATTAGGTTTTGGCCCATCAGGAAAGGAAAACTATTATATGTATA
AAAAGTTTGGTGTTTTACCAGAAATGGAATACGAAATGGAAGAAATTCGAGCAGTAGAGA
AGTATGTTAAAGAGCAAGAGTAGCAGACATGTTATAAAAGGCTGTGCAAAACCAACCTTG
TTTTACATTTGACTCAAAGAAGAAGGTAAAAGATAAGATTATTTGCAACTTAAAAAGTCA
ATTAGCTTATCGATATCCATACATCATGGATAAATGAGTTCAACTAATTAACAAATCACG
ATATAAATTTAAAATTGTCATTAATTGAAAAGGTTATTGTAGTTTATTTTATAAAGTTGA
TGAACATCGACTTATTTTTTAAAACTTATATCAAAAAATATGAGAAAAGTATATACTATT
AAAATGTTTTTTACTATAATTATAAATAGTTAAATATTTGGTTGTGAAATAAATGTGTGG
TAGGCAATTTTTAGAGATACATAGCAATGTATAGGCATCAAATAGGTATTGCATAATTTT
CAGTAGATAGTTGTAAATTAACACTGAAATAGATGTTTATATTAAGAAGACTTTAATATC
ATAATTAATCAAAATCTTGTGTCAAACATTTAAACGAATTTTAAGTTGATAACAATTGGC
TAAACATTGTTCAAACATCACAATGATAAAGCATATTATCAGTATTGTAGTGTGTGGAAA
ATGACAGCCATCTAAGGAGAAAAATGATGAAAAGAATATTGGTAGTATTTTTAATGTTAG
CAATTGTATTAGCAGGTTGTTCTAATAAAGGTAAAAAGTATCAAAAAGATATTGATAAAG
TGTACAAAGAACAGAATCAAATGAATAAAATTGCCTCGAAAGTACAAAACACTATTAAAA
CAGACATTAAACAAGAAGACAGTAATACACATGTCTATAAAAATGGTAAAGTCATTGTTA
TTGGTATTCAATTGTATAAAGATCGTGAAAAAATGTATTATTTCGCATATGAAATAAAAG
ATGGTAAGGCAGAGATCAATAGAGAAATAGACCCAATTAAGTATATGAAAGACCATAAAG
CAGATTATGAAGATGAAAATGTAGAAGTGGAAAAAAAATAACGTATGCTTTCTTTAAAAC
TTTTAACCAGTTTCAAAAAATAAATGAGCTTTAGCGACAATAATTTTTAAAATAAACACG
ATATAAATTTAAATATTTATATATAAGAACACAAACGTAAGTTTGTAAATAATAATAAAG
GAGTAAGACAATGGAAAAATCGATCAAAATAATGACAATAATAGGAATTGTTGTTCAGGG
TTTAGCAACGGTATTTAGTTTACTATTGATGGTTTTAGCAGCATCAGGTGTAATGACTAC
AGATGTGTCAACAACAGTTAATGGTGAGGTTGACCCAGTTGATGCAGAAACAGCAGCAGC
AATTTTCACTGTATTATTCTTATTCCTATTCATATTTGGAATCATTTCAATTATTTTAGG
TGCAATCGGTATGTTTAAAGCATCTAAAAACAAAAAAATGAGTGGTATATTGTTGATTAT
TGGAGCTGTAATAAGTGGTAACATAATTACATTTGCTTTATGGTTAGTCAGTGGTATTAA
ACTCCTTACTAATAACAAGCCTAAAGATGAAATAAGCGACTTATCATAAACATCGTATAT
TGAAATTTCAAGATTTCTTAAGTAATTATATTTCTGTTAGTTTTTAACAAATTAACCAAT
TAAATAAAGTGCTCTCTTAGAAGTAGATGTTCAGTCAATAACTGCTTTTAAGAGAGCATT
TTGTATTTGATAATGCTCATAGCATCGGACAAAAACCATTGACGAACTTTAAAAAAAATA
CGTTAGACAATGCACTTCTAAATATTAAAGGCATCGACTAACGCATTGTTCAAATAGAGT
TAATTATTTTTATAAAATTGATGATGATCATTCAAGTAAGCATAGAATAAACCTATAATG
AGTCCGCCTCCAATATAGTTACCGATAAAAGCCGCAGCGATATTCGAAATAGCTGGTATG
AAGTGCAATGTATCAACTTGATAAATTAAACCACCCATAAATAAGCAACTGTTGTAAACT
ACGTGTTCATAACCCATAAAGGCGAATATGGTAACACCGAACATCATGACAAACATTTTT
GCGAGTACATCATCAATTTGCATGGCAATAACTAATGAAATATTGATAAAGAAATTGGCG
AATATCGCTTTCATTAATATACTTACAAAACCAGTAGACAACGTTTTATGCTCAATAACT
GCTGATAACTGATTTAACATATCTGGCGTCATTACATTTGAAAAACGCATGAAACTAAAT
AAAATAGCAGCACCTAAAATATTTCCTGCAAAGCACAATAAAAATATTTTCAATACTCTA
GTCGGTTTAATTACTTTATAATACAGGCCTACAGTAAAGTACATGAAGTTACTGGTTAGT
AGTTCGGAGTTTGTAAATAAAATGAGTACTAACGCAAAGCTGAATGTAATGGCACTGGCC
ATATTCACAATGCCTGGCGGTAAATCTGGTTCGTGTGTTGCTTTAACTGATAATACGAAG
ACCGTAATAATCCCGATAATAAATCCTGCCATCATCGCGCGTAATAAATAACGTTTTAAA
TAAACGCTTTGTAATATATCTTTTGTTCTTATTGTTTCGACTACGTTATTTACCCAGTCG
TCCCCATAAAAAATCTTATCCCATTTAATATGTTTCTCCTTCACAATGACATCCTCACTT
TTCATTTGTTAATCAGAGTATACTATGAGTTGCTTTATTTGTGAATAATTTCACAAAATT
AATTTTAAAAACTAATATTTTTGAATAACGGATAGGATTTATTGGCAAATCTATTATTTT
AAAATAATCAATAGACGTACAGTATCGCTGAAAAGTCATGAATTTCATATAAAAAAGCCT
AGTAACGAGGGGGCAATCATTACTAGGCAGTGAGCATTTATTAAGTTGTCGCTTGTTTCG
GGCGGCGTATCAATACATCGATAATGAAACCGATAATAGCAAAGAGCATGAATGGTACAA
GCCAAGCTAAATCGATATCTGCTAAAGGTAACATCATAAACCATTTCAAAATAACACCGT
GTAATAAGTTGAAACTATTTAGTATTTGTAAAATTGAAATAATCAATGTAATAACAGTTG
CGAGTCGATATGCCCAACTGAATCTGAATTTGCTAAACATGTTAGCAAATGATATGAGCA
CAAGTGCGATTGATACAGGATATATTAAAGTCAATAATGGGACAGCAATTTTTAAAATCA
TTTCTAAACCAAGTGTTGTAAATAAGAACCCTATGATAGAGAAAATAAGTGCGAATATTT
TATAAGAAAACTTAGGCACGTGTTTCTTAGTAAATGTGGCGCAAGCATTGACGAGTCCTA
TACATGTTGTTAAACATGCAAGTATCACTGTCATACCAAATACTATGTTGCCAAATGAAC
CAAATACTCGTAATGAGTTGTACGTCAATATATCTGTACCATCTTTAAAGTTTCCTGGAG
CTGTTGATGCCCCAACGTATGCAAGTGCAAAGTAAATCATTCCAAGTAATATGGCTGCAA
TAAGACCTGAAAAGCAGACATATTTTAAAATTTTCATGCGATCTGTGAGCCCTTTAAACT
TATAGCCATTGACAATGACTACGGAAAAAGCTAACGCAGCAACAAGATCCATTGTAAAAT
AGCCTTCCAAACTTCCTGAAATGAAAGGATGTATTATATATTTATCCTTAGGTGCACTTA
GTGCAGATTCAGGGTTGAAAATGACAGCAATACTTAATAGAGCGACCATTAATAGTAATA
ACGGTGTTAATAATTTACCTAAATTATCAACGATTTTCGATGGATTTAAACTAATCCAGT
AAACGATGGCAAAAAAGATTGCTGCGAATATAATTAAAGTCCATTGGTTATGCACAGGTA
AAATGTGTCTTGTACCAATTTCGTACGCGACATTTGCAGCACGCGGAATACCGTAAAATG
CTCCGATAGACATGTAAATCACGACAGCAAAAATAAATCCGAACCATGGGTGTATACGAT
TGCCTACACTTTCAACACCTTCATCATAAAATGCAACAACAATAACAGTAATAAAGGGGA
GTAATATGCCTGTAAGGGCAAAGCCTAGCATACCAATCCACATATTTTGACCCGCTGTAT
GGCCAAGCATGGGCGGGAATATTAAATTTCCGGCTCCAAAAAAGAGTGAAAATAACATGA
GGCCCGAAATAATAACTTGTTTTTTCAATGTAATTTCCTTCCTAAAACTAGATATTCATA
ATAATTTAAAAAATCTGAAAAATAAAAACGTTCTTACTTTATCTTTAAATCACAATACTA
TGATTCTATTATTTTATAAAAAAGATTGCAATAATAACAACTTGGCGTTATTGGATAATG
ACAATTAAAGTGTCGTTTTTATGAATTAAAATAGTTAAGAGTATAGTAGAAATACATTGG
AAAGGCATAATTTAAATGAATATTTGTATCCGTAGTGTTAGATGAGTGATGTTATTTATT
CATAAAATGTGTTTATAGTTGTTCCGATAGGCTAACTGGAAATTGAACACTGTACACATA
ATGATTCTTGCATAAGCATCTAAAAAATATAGACGAGTGACTTGGATAGAAAGGGCACAA
ATTTATTCAAGTTTATTTCATGATGAAAATTAGCGTAGAAATCTATAGTTGTTCATCCAT
TTAATTGTATCTGCATGAAATGTTCACATATTTGTTAGCTTTTCAAGAAATTATATTAAA
TATCTTTGCATAGTATAGCAAAGTTAAATAAATACATTTATAATTTTAACTGTATTTTAA
ATATTAATCATGAGGTGATAGGATGAATAAAATTTCAAAGTATATTGCAATAGCATCATT
ATCGGTAGCGGTTACAGTTTCAGCACCACAAACGACAAATTCTACAGCGATTGCCAAAAG
TTCTGCTGAAGTTCAACAAATGCAACAAGCTTCAATGCCGGCTTCACAAAAAGTGAATCT
TGGAAATCAGAATATTATGGCAGTTTCTTGGTACCAAAATTCAGCTGAAGCAAAAGCTTT
ATATTTGCAAGGTTATAACAGTGCGAAAGTTCAACTAGATAAAGAAATTAAAAAGAATAA
AGGTAAGCATAAATTAGCTATTGCATTAGATTTAGATGAAACAGTTTTAGATAATTCTCC
GTATCAAGGCTATGCATCAATACATAATAAACCTTTCCCAAAAGGTTGGCATGAATGGGT
ACAAGCTGCTAAAGCTAAGCCTGTTTATGGCGCAAAAGAATTCTTGAAATATGCTGATGA
AAAAGGTGTCGATATCTACTATATTTCTGATAGAGATAAAGAGAAAGATTTAAAGGCAAC
ACAAAAGAACTTAAAACAACAAGGTATCCCTCAAGCTAAGAAGAGTCATATTTTACTAAA
AGGTAAAGATGATAAGAGTAAAGAATCACGCAGACAAAAAGTTCAAAAAGATCATAAACT
TGTCATGCTATTTGGAGACAATTTATTAGACTTTACAGATCCAAAAGAAGCAACAGCTGA
ATCTCGTGAAGCTTTAATCGAAAAACATAAAGATGATTTTGGTAAGAAATATATTATTTT
CCCTAACCCAATGTATGGTAGTTGGGAAGCTACAATTTATAACAATAACTATAAAGCTAG
TGATAAAGCAAAAGATAAATTACGTAAAAATTCTATTAAACAATTCGATCCTAAAACAGG
CGAAGTTAATTAACATATGAATTGGACGTCTACATATACTTATAGGTATATGTAGACGTT
TTTAAATTGTTCTTTAATTTTAAATGTACAGTACAAAAGCAATAGGCAACTAATTGCATT
TTCCATAAATTTGCTTTTAATATAAAAAGTTCGGGTATAATGAACAATAAGTGTATATAT
AACATTACATAGCGCAACATGGCGTACGTGCATCTAAGAATATAAATAATGTTTAAATCA
TAGTAGCAGGGAGAGGAATCCATGTTTTTAGCTTGGAATGAAATACGGCGCAACAAATTG
AAGTTTGGACTGATTATTGGTGTGTTGGCAATGATAAGTTACTTACTTTTTCTATTGTCG
GGATTGGCTAATGGTTTAATTAATATGAATAAAGAAGGTATTGATAAGTGGCATGCGAAT
GCCATTGTGTTAAATAAGGATGCTAATCAAACTGTGCAACAATCTATTTTTAATAAGAAA
GATATTGAAAATAAATACAAGAAACAAGCTACATTGAAGCAAACAGGGGAAATTGTTTCT
AATGGTCATCAAAAAGACAATGTCTTAGTGTTCGGCGTTGAAAAGTCGTCGTTTATAGTT
CCGAGTCTAATTGATGGGCATAAAGCAACTAAAGATAATGAAGTGTTAGCAGATGAAACA
CTTAAAAATAAAGGGTTTAAGATTGGTGACACATTAACACTATCTCAATCTGATGAAAAA
CTGCATATTGTAGGTTTTACAGAAAGTGCAAAGTATAATGCATCACCAGTCATTTTTACG
AATGACGCTACTATTGCTAAAATTAATCCTCGATTAAGTGGCGATAAAATCAATGCAGTT
GTTGTACGTGATGCAAATTGGAAAGACAAAAAATTAAATCAAAAACTTGAAGCAGTAAGT
ATTAATGACTTTATTGAAAATTTACCAGGTTACAAACCGCAAAACTTAACATTAAACTTT
ATGATTTCATTCTTATTTGTCATTTCAGCAACAGTGATTGGTATTTTCCTATATGTAATG
ACATTACAGAAGACGAGTTTATTTGGCATATTAAAGGCTCAAGGATTTACGAATGGCTAT
TTGGCGAATGTGGTAATTTCTCAGACGGTCATATTAGCGCTATTCGGTACGGCATTGGGA
TTACTATTCACAGGCATTACAGGTGCATTTTTACCTGATGAAGTACCGGTCAAATTTGAT
GTACTAACATTACTCGTATTTGCAGTTGTGTTAATGATTGTTTCTGTATTAGGAAGTTTA
TTCTCCATTTTAACGATTAGAAAAATAGATCCGTTAAAGGCGATTGGATAGGAGGTGTAG
CGAATGTTGAAATTTGAAAATGTAATGAAGTCATTTAAAGATGGTAATCGTACAATTGAA
GCGGTTAAAAATACAAACTTTGAAATAAATAAAGGTGATATTGTAGCATTAGTTGGACCT
TCTGGGTCTGGTAAAAGTACATTTTTAACTATGGCAGGTGCTTTACAAACGCCGACATCT
GGTAATATTTTAATTAATAATCAAGATATTACGGAAATGAAGCAAAAAGCATTAGCAAAG
GTAAGGATGTCTGAGATAGGGTTTATATTACAGGCGACCAATCTTGTGCCATTTTTAACG
GTAAAGCAGCAATTTACCTTACTGAAAAAGAAAAATAAGAATGTCATGTCGAACGAGGAC
TATGAGCAACTTATGAAGCAATTAGGGTTAAATTCTTTACTCAATAAATTACCGTCAGAA
ATTTCAGGTGGTCAGAAACAGCGTGTTGCAATTGCGAAAGCATTGTATACAAATCCTTCT
ATTATACTTGCGGATGAACCCACTGCATCGTTAGATACTGAAAATGCAATTGAGGTTATT
AAAATTCTGCGTGATCAAGCCAAACAAAGAGAAAAAGCCTGTATTATCGTTACACATGAT
GAAAGGCTTAAGGCATATTGTGACCGTTCGTATCATATGAAAGATGGCGTTCTTAATCTT
GAAAATGAAACAGTAGAATAATTTATCAAGCCGGCACATTGTGTGCCGGTATTTTTATAT
CCATGTATTATATGAATAAACTTTCACATTCAATTAATAATTATTATTATCGAAAATTAG
AAATATTCCGTGAAATATAATATTTTTTGTAGTAAAATGGCCTCTAAGTATTCAATATTT
GACTATGGGGATTGAATATAAATAATCATAATGGGGGTCATGCTTAATGGATTTATTAAT
AGGTACTTTATTTTTATTTTTAGTCTTAGTCATTTTTACATTATTTACATATAAAGCGCC
TAATGGTATGCGTGCTATGGGCGCATTGGCAAATGCAGCGATTGCAACATTTTTAGTGGA
AGCATTTAATAAATATGTTGGTGGCGAAGTATTTGGTATTAAATTTTTAGGAGAGCTAGG
GGATGCTGCAGGAAGTCTAGGTGGTGTCGCTGCCGCTGGATTAACAGCATTAGCTATCGG
TGTATCACCAGTTTATGCTTTAGTAATTGCAGCAGCTTGTGGTGGTATGGATTTATTACC
TGGCTTCTTTGCTGGATATATTATTGGTTATGTAATGAAATATACAGAAAAATATGTACC
AGATGGTGTCGACTTGATTGGATCTATCGTTATCTTAGCACCACTAGCTCGTCTCATTGC
AGTGTTATTAACGCCAGTAGTGAATAGTACATTGATTCGAATTGGTGATATTATTCAAAG
CGGTACGAATACGAATCCAATTATCATGGGTATCATTTTAGGTGGTATTATTACGGTTGT
TGGAACAGCACCTTTAAGTTCAATGGCCTTAACCGCATTGTTAGGTTTAACAGGTGTCCC
TATGGCTATAGGTGCGATGGCAGCATTTAGTTCTGCGTTTATGAATGGAACATTATTCCA
TCGTTTAAAATTAGGCGATCGTAAGTCAACGATAGCAGTTAGTATTGAGCCTTTATCACA
AGCAGATATTGTATCAGCGAACCCAATTCCAATATATATAACAAACTTCTTTGGCGGTGC
CGTTGCCGGTCTAATCATCGCTATTTCAGGTTTAGTTAATGATGCAACAGGTACAGCAAC
ACCGATTGCAGGATTTTTAGTAATGTTTGGATTTAATCATCCAATGACTATTGTAATTTA
TGGTGTAGTAATGGCGATTGTAGGTGCGCTTGCAGGTTATCTTGGTTCTATTGTATTTAA
AAAATATCCGATTGTTACTAAGCAAGATATGATTAATCGAGGCGCAGTAGATGCATAGTA
TCGAACATTAAAGACAAATTAAATATTAACTATAGTAACGTGATTCAGTCGACGTAACAG
TCGGAACTGAGTCACGTTTTTTTATAGCAAAATATAAGACATAAAAATGTCATAATTTAA
AGTCGACAATTATCACGCCACATAAACATCTATCATTTTCGTAGGTGCCTTTTACTTTAT
GGAATGAACTTACTTTTCCGGGAAAAATACGTGTTTTATAAACAAATATCATTGATATAA
CGCTGAATGTAAGCGTTTACAACAAAAATGGTCGCATGCTACGATATTTTTGTAAATTCA
TTGATTCAAGTATTTTAAGTCAATATGAGGAGGGATGTTATGAGTGATTCTGAGAAAGAA
ATTTTAAAGAGAATTAAAGAAAATCCATTTATTTCACAACGTGAACTTGCTGAAGCAATT
GGATTATCTAGACCAAGTGTTGCAAACATCATTTCAGGATTAATACAAAAGGAATATGTT
ATGGGAAAAGCATACGTCTTAAATGAAGAATATCCTATTGTTTGTATTGGTGCTGCGAAT
GTAGATCGAAAGTTTTATGTCCATAAAGCTTTGGTTGCAGAAACATCAAACCCTGTAACA
TCAACGCGTTCCATTGGTGGTGTAGCAAGAAACATTGCTGAAAACTTAGGCAGACTTGGT
GAAACAGTCGCATTTTTATCTGCTAGTGGACAAGATAGTGAGTGGGAAATGATTAAAAGA
TTGTCCAGCCCTTTTATGAATATGGATCATGTTCAACAATTTGAAAATGCAAATACGGGT
TCGTATACAGCTTTAATCAGTAAAGAAGGAGACATGACATATGGTTTAGCTGATATGGAA
GTGTTTGACAACATTACACCTGAGTTTTTAATAAAGCGGTCGCACTTGTTGAAAAAAGCT
AAATGCATCATTGTTGATTTAAATTTAGGCAAAGAAGCATTGAATTTCTTGTGTGCCTAT
ACCACGAAACATCAAATCAAATTAGTTATTACTACCGTATCTTCCCCAAAAATGAAAAAC
ATGCCAGATTCATTGCATGCTGTTGATTGGATTATCACAAATAAAGATGAAACAGAGACA
TACTTAAATTTGAAAATTGAAACTACTGAAGATTTAAAAGTAGCTGCTAAACGATGGAAT
GATTTAGGTGTTAAAAATATTATTGTTACAAATGGAGTGAAAGAACTCATTTATCGAAGT
AGTGAAGAAGAAATCATAAAACCAGTTATACCATCAAATAATGTGAAAGATGTTACAGGT
GCAGGTGATTCATTCTGTGCTGCTGTAGTGTATAGCTGGTTAAATGGGATGTCTACGGAA
AATATATTAATAGCAGGCATGGTTAACGCAAAGAAAACAATAGAAACAAAATATACAGTT
AGACAAAATCTAGATCAAACGCAACTTTATCACGATATGGAGGACTATAAAAATGGCAAA
TTTACAAAAGTATATTGAGTATTCCAGAGAAGTTCAGCAAGCAAAGGATAACAATCAACC
GATTGTAGCATTAGAATCAACAATTATTTCACATGGTATGCCGTATCCCCAAAATGTTGA
AATGGCAACAACAGTAGAGCAAATTATCAGAGAAAATGGTGCCATTCCAGCAACCATAGC
AATTATTGACGGCAAAATTAAAATTGGTTTAGAAAGCGAAGATTTAGAAATACTGGCAAC
TAGTAAAGAAGTTGCTAAAGTATCTAGACGTGATTTAGCAGAAGTCGTTGCGATGAAGCG
CATTGGTGCTACTACTGTAGCAACGACGATGATATGTGCGGCAATTGCTGGTATTCAATT
TTTTGTTACAGGAGGTATTGGTGGTGTTCATAAAGGTGCAGAACATACGATGGACATTTC
AGCAGATTTAGAAGAATTGTCTAAAACAAATGTCACTGTTATTTGTGCGGGTGCAAAATC
CATTTTAGACTTACCTAAGACGATGGAGTATTTAGAAACAAAAGGTGTTCCAGTTATTGG
TTATCAAACGCAAGAACTGCCAGCATTTTTCACTCGTCAAAGCGGTGTTAAGTTAACAAG
TTCGGTTGAAACTCCGGAACGCCTTGCTGACATTCATTTGACGAAACAAGCATTGAATCT
TGAAGGTGGCATTGTCGTAGCTAATCCAATTCCACGTGAATATGCCATGTCAAAAGAATA
TATTGAGACAATCATTAATGAAGCTGTTGTTGAAGCGGAAAATCAAGGGATTAAAGGTAA
GGATTCAACACCATTCTTGTTAGGGAAAATTGTCGAAAAAACAAATGGCGAAAGTTTAGC
AGCAAATATAAAACTCGTTGAAAACAATGCTGTGTTGGGAGCTAAAATTGCTGTCGCTGT
TAATAAATTATTGTAGGTGATGATACATGTCTATTTTATTGGCTATCACAGGGGTAGCAT
TTGCGTTATTTGTAGCGTTTTTATTCAGCTTTGATCGCAAGAATATAGATTTCAGAAAAA
CATTAATTATGATTTTCGTTCAAGTATTGATTGTGTTATTTATGATGAACACAACGATTG
GTTTGACAATTTTAACTGCACTAGGTTCATTTTTTGAAGGGCTAATAAATATTAGTAAAG
CAGGCATAAATTTTGTTTTTGGAGATATACAAAATAAAAATGGCTTTACGTTCTTTTTAA
ATGTATTGCTACCATTAGTATTTATTTCTGTATTAATAGGCATCTTTAATTATATTAAGG
TATTACCATTTATTATCAAATATGTAGGTATCGCTATTAACAAAATAACTAGAATGGGGC
GCTTAGAAAGTTACTTTGCTATTTCAACAGCAATGTTTGGTCAGCCAGAAGTATATTTAA
CAATAAAAGATATTATTCCAAGATTATCTAGAGCGAAATTATATACAATTGCGACGTCTG
GTATGAGTGCTGTTAGTATGGCAATGTTAGGTTCATATATGCAGATGATTGAACCCAAGT
TCGTAGTTACAGCTGTAATGTTAAATATTTTTAGTGCACTTATAATTGCTAGTGTTATCA
ATCCATATAAATCTGATGATAATGATGTCGAAATTGATAATTTAACTAAATCAACGGAAA
CGAAATCAGTGAATGAAAAAACAGGGAAACCTAAGAAAGTTGCCTTCTTCCAAATGATAG
GTGACAGTGCGATGGATGGATTTAAAATAGCTGTTGTAGTAGCAGTGATGTTGTTAGCGT
TTATTTCATTAATGGAAGCGATCAATATCATTTTTGTTAGCGTTGGTTTGAATTTTAAAC
AGTTAATTGGTTATTTGTTTGCACCTATCGCATTCTTAATGGGGATTCCTTGGAGTGAAG
CTGTTCCAGCTGGCTCTTTAATGGCTACAAAATTAATTACCAATGAGTTTGTAGCAATGC
TAGATTTTAAAAATGTCTTGGGTGACGTATCAGCTAGAACACAAGGTATTATCTCAGTTT
ACTTAGTAAGTTTTGCTAATTTCGGTACTGTTGGTATCATCGTTGGTTCAATTAAAGGGA
TTAGTGATAAGCAAGGAGAAAAAGTTGCATCATTTGCTATGAGGTTGCTACTTGGTTCAA
CATTAGCTTCAATCATTTCAGGATCAATCATTGGCTTAGTATTGTAAATTAATTAAAGTA
GTGAAATATAGTAACGTGATTCAGATGACATAGCAGTCGGAACTAAATCACGTTTTTCAT
AACAAAATCAAAACCCCATCACCAAGGTGGCACAATAGTGCATGATACCTTACTGATGGG
GTTTCCCAACTAACATTACTTTTTCATAGCAGTTTTTGAAATGTATGTTGATGGTTTATC
TTTTTCAAATATTGTTAATCCCGTAATATCTTTTTTATGTTTTGAAGGGGCGATAAAGCT
AAGTACATAAGCAAAGACAAAGGCAACAGTAAATGAAATGGTTGATACATAGAAAGGTGA
GTTACCTTTACCGACGCCATTATATACATACGCAAAGATAATACCTAAAATTAATCCACA
AATGACACCGAATGTATTTGTGCGCTTTGTAAAAATACCGACAGCGAATACACCTGCTAA
TGGAACACCGAATAACCCAGTAACAAACAAGAATAAGTCCCATAAATCATTTGAATTTGA
AGCAATTAAGTATAATGACATACCAAAACCAAATATACCTGCAATAATGATAACCAAACG
AGCAAAGTTAACTTCATGTCGCTCGCTACCTTTACCAAAGAAGCGCTGTTTAATATCGAT
TGAAATACAAGCAGAAATAGAATTTAAGCTAGATGAAATGGTAGACTGTGCAGCAGCGAA
AATAGCTGCAATGAGTAATCCTGCTACAAATGGTGGCATCTCAGTTAAAATGAAATATGG
CACAACAGATGACGTGTTAAATCCTTTTGGTAAAACAGCTTCATGTGCATAAAATGAGTA
CAACATTGTACCCATACCATAAAATAACGGTGCTGAGATTAATGCAAGGATACCATTTGT
CCATAATGATTTATTTGTTTCTTTTAAGCTATCAGAAGCTTGGTATCTTTGTACGACATC
TTGACTCGCAGTATATTGATACAAGTTATTAAAAATATTTCCAAGGAAAATAATGGGTAT
GGCAGCTGCTGCAGTATTTAGTTTCCAATTGTCAGCACTAATTAATTTTTTGTGTTCAAT
TGCATCTGAAAGAACAGTACCGAATCCACCTTTAATGTGCATGATACCTAAAATGATAAT
TACTAAAGCGCCACCTAATAATATGACACCTTGAATGAAATCACTCCATACAACACCTTC
GAATCCACCTAAAAATGTATATAAAATACAAAGCAAACCAACAAGTGATGCAACAACGTA
AGGGTTCATATCTGATACAGATGTGATTGCTAATGTTGGTAAGTAGATAACGATTGCAAC
ACGTCCTAAATGGTAAACGACAAATAACAATGAGCCAATAACACGTATACTAGGACCGAA
TCTAGCTTCTAAATATTCATATGCTGATGTTACTTTTAACTTTTTAAAGAAAGGGACATA
GAAATAAATAAGTAATGGAATAATTGCGACGATAGCAATGTTACCAGCGATATATGACCA
ATCTGTTAAAAATGCTTTCTCTGGTGTCGACATAAATGTAATCGCACTTAACGTAGTAGC
ATAAATGGAAAAACCAACTACCCAAGATGGCAAGCGGCCACTTGCAGTAAAGAAACTATT
CGTACTTTGACTTGCACGTTTGGTAAAGTACACGCCAATGAATAACATAGCTAATAAATA
AATGATAACGGCAACCCAGTTCAATGTGCCAAATCCAACTTCTTTCATGGGCAACTTCCC
CTTTACAATGTATTGATTCTTTGATGTTTATAAATTGTATTTTGCAATGAGTTGTTCTAA
TGTTTGTCGATGCGCTTCGTTAAAAGGTTTGAAAGGTCGTTTTGGTAATCCAGCTTCGAT
ACCACGGTGACGTAATATTTCTTTTAATGTAGGATAAATTCCCATTGATAAAACAGTTTC
AATAATATCATTTGAATCATGTTGCAGTTGATAAGCTTCTTGAATTTGTCCTTGTTGTGC
TAGGTCAAAGATTTTTCTTGCACGACGACCATTAACATTATATGTAGAGCCGATTGCACC
GTCTACGCCAGAAATGGCTGCTTGAACTAACATTTCATCGAAACCAGATAAGATTAATTT
GTCTGGAAATGCTTTTCTAATACGTTCAAGTAAGAAGAAATTAGGTGCTGTATATTTAAC
ACCTACTACTTTTTCATGGTTAAATAGTTCGCTGAATTGTTCTATAGAAATATTTACGCC
AGTTAAATCTGGAATAGCGTAAATAATCATATTGTTCTGCGTGGCTTCGATAATGTCGAA
ATAGTAATCTCTAATTTCTTCAAAAGTAAATGGATAGTAGAATGGTGTTACGGCAGAAAG
TGCATCATAACCGAGTTCTGTGGCATATTTTCCAAGTTCAATTGATTCATTCAAGTCTAA
TGAACCTACTTGAGCAATCATTTTAACGTTGTCACCAACTGCTTCTTTAGCAATCTTGAA
AATTTGCTTCTTTTGTTCAGTGTTTAATAAAAAGTTTTCACCAGAGCTACCATTTACATA
AAGTCCGTCTAATTCTTCAGTTTCAATTGCATTTTTAGCGATTTGTTGTAAGCCTTTTTC
ATTTACTTGACCGTTTTCATCTAAAGGAACAAGTAATGCTGCATACAAACCTTTTAAATC
TTTGTTCATTATGAAGTCCCTCCAAAAATCATTTGATAATATAGTTTACAGTTATAATTG
TAAACGCTATCATGTAATGTAACAATATATTTTTGAAAATAAAAGTCAAATTTATGTATA
ATTAATGAAAATATTTTTCATAATCGAAAAATTGGAGTGAGTAAGGTGTATTACATTGCA
ATCGACATTGGAGGAACACAAATCAAATCAGCAGTCATTGATAAACAAATGAATATGTTT
GATTATCAACAAATACCAACACCAGACAATAAAACTGTACTTATTACTGAAAAAGTATAC
GAGATTGTAACGCAATATATGGAAAAATACCGCTTAATTCAACCTGTTATAGGTATTTCG
ACAGCGGGTGTTGTTGATGAGCAAAAAGGTGAAATAGTTTATGCTGGGCCAACCATACCG
AATTATAAAGGGACAAATTTCAAACGATTACTAAAAACATTATCGCCGTATGTCAAAGTA
AGAAATGATGTGAATGCAGCTTTATTAGGAGAACTAAAATTATATCAGTACCCAGCTGAG
CGGATTTTCTGTATGACGCTTGGTACTGGTATTGGTGGTGCGTATAAAAATGACCAAGGA
CATATTGATAATGGTGAGCTACATAAGGCTAATGAAGTGGGTTACTTATTATATCGACCA
TCCGATAATACAACATTTGAGGAACGGGCTGCGACAAGTGCTTTAAAGAAACGAATGATT
GACGGAGGATTTACGAGAAGCACACATGTACCAGTATTGTTTGAAGCAGCTGAAGAAGGT
GACGATATCGCAAAACATATATTAAATGAATGGGCGGAAGATGTTGCAGAAGGTATAGCT
CAAATACAGATTATTTATGATCCAGGTTTGATATTAATAGGTGGTGGTATTTCGGCACAA
GGAGATAAACTTATTAAATATATTGAACCCAAAGTCGCTAATTATTTACCAGCAGATTAT
AAATATGCACCTATTAGAACAACTATAAGTCAAAATGATGCAGCACTATATGGCTGTTTG
CAATAGTTTTTCAGAGTTGAAGAAATTGCTTTTTTAGAAGCGATATTATTAGAGATTCAT
TTAAATGAAAATGGTATTTAAACGAGGTTGTATAGGGTAAAGATAATTAACAATATCATT
AAAATATGACGCATCATGATAATGAAAAAGCTTATTCCAGGTTGAGGATATGGCATTATT
TTATTTGCGTCTAGTTCTAGTGCGGGACAGGTAAAACTCAATAATATGAATGACATGCTG
AAGTAACACAAGTAATATACGAAGTATATTTTAAAAAATGAAAAACACCTGACAACATGA
AATAACAATAACGATAATTGTCTTCAGTTGCAGGTGTATAAGTTATCAATTATTTATTGT
CTAGAATAATTGATTTTGTATGTTGATATGTATCACTAAGACGTTTATTTTCTAATAAAT
GATAGCTCACAATATCAATTAAAAATAGAGTTGCAATTTGAGTGTTTATAAATTGATGAT
CGGTATTACGAGACTGATCTGTAGTTAATAATACTAAATCAGCACAATCTGTCAGGTTAC
TACCTTCGAAATTGCTAATGGCTACAACATAAGCGCCATGGGCCCTAGCAACTTTAGCTG
CCGAAATTAATTCTGAAGTATTGCCACTGTTAGACATAGCGATAAACATATCAGATTTCG
ATAACAGTGAGGCGGATATTTTCATCAAATGTGAGTCGGTTGTGACATTACCTTTAAGTC
CCATACGAATTGTTCGATAATAAAACTCTGTAGCAGATAGCCCAGAACTGCCTAGTCCTG
CGAATAATATATGACTGCTTGATTGTAATTTATCAATAAAAGTTTGAATAATGTCATTAT
CAATAAATTCGCCTGTTTGTTGAAGCATTTGTTGATGATATTTATGAATCCTTTGAATAA
TTGGGCTATTTTCAATAACAGTTTCGGTCATTTCTTGTTGAATATTAAATTTTAAATCTT
GAAAATTTTCGTAGTCCAGTTTATGACTAAAGCGTGTCATTGTGGCTGGAGATGTACCAA
TGGCATGTGCTAAGGAGTTGATGGTTGAAAAGGCATCACTATATCCATGTTTCCTAATAT
AGCTTACAATTCGTTTATCTGTTTTTGTAAATAAGTGTTGATGGCGTTGAACGCGATTCT
CAAATTTCATTGTGTCACCCCTTAATATTGATGATTACTATTATATATGAAAAATATTTT
CAAGATAGTAAAAAGCATTGATAAAAATTATCTTAATGATATATTTTAAATGACTTTAAG
TGAAAAAATGATTATGGAGTGAGGAATAATGTTACCACATGGTTTAATTGTATCTTGTCA
GGCACTACCTGATGAACCGTTACATTCATCGTTTATAATGTCTAAAATGGCATTAGCTGC
GTATGAAGGTGGGGCTGTAGGTATTCGCGCAAATACTAAAGAAGATATTTTAGCAATTAA
AAAGACAGTAGATTTACCAGTCATTGGTATTGTAAAACGTGATTATGACGGATCAGATGT
TTTCATTACAGCAACGTCAAAAGAAGTAGACGAATTGATTGAAAGTCAATGTGAAGTGAT
CGCATTGGATGCAACGTTACAGCAACGTCCAAAAGAAACGCTAGATGAATTGGTGGCTTA
CATTAGACAACATGCACCTAATGTTGAAATTATGGCTGATATCGCAACAATTGAAGAAGC
AAAAAATGCAGAGCGCTTAGGTTTTGATTATATTGGTACAACATTACATGGGTATACTAG
CTATACAAAAGGACAGTTACTATATCAAAATGATTTCCAGTTTTTGAAAGATGTGCTGCA
TAGTGTTGAAGCGAAAGTCATTGCAGAAGGAAATGTTATTACGCCAGATATGTACAAACG
CGTTATGGACCTTGGTGTTCATTGTTCAGTAGTAGGTGGTGCGATTACGCGACCAAAAGA
AATTACGAAACGATTTGTACAAGCTATGAAAGATGAATAATTGAAATTAAATAGCGAGAT
GCCAGTCATTATATAAATAAACCTGTTAATATAAGAGAGGTTTATGATTAGGTAATGGGC
ATCTCGCTTTATTATGTTAACTGTAAGATTAAAATGAGCTTATCCAAATATGAATAACGC
AAATGGAATTGTAATCAATAGGGATAATGCTACTCGTAAAAACCAAATAATTACTAACTT
CCATACAGGAATTTTAATTTCTGTTGCTAAAATACATGGCACTAAAGCTGAGAAAAAGAT
TACTGCTGATACACTTACAACACCAACTACAAATTTTGTACTCATAGCGGCTTTAGCAAC
TAATAATGATGGTAAAAACATTTCTATAATTGAAATTGCTGAAGCTTTTGCGAGTAATAC
TTGATCTGGTATTGGGAAAATATAAATAAATGGATAATAAATATACCCTAACCAATCGAT
AAGTGGTGTATAGTTCGCTGCAATTAGCCCCAAAAATCCTATCGACAAAATTGATGGTAG
AATACCGACAGTCATTTCTAATCCATCTTTAAGGTTATCCCAAATATTTTTTATTAGAGA
CGGCGTTGACGCGTTCTGTTTCATTGCTTCTGCGTAAGCAGTTTTTAGTCTGCTTCCTTC
TATAGCAACTTCTTTGTCGCCTTCTTGGCCATCATAATATTCTGTCGATTCATTAGCAAT
AGGTGGCAACCAAGCTGTAATGGCAGTCACGATAAATGTGATAACCAATGTAGCCCAGAA
ATATAAATTCCAATGAGACATTAAATTTAAAGTTTTGGCAACAATAATCATAAAGGTTGC
TGATACTGTTGAGAAACCAGTTGCGATAATGGTTGCTTCTCTTTTGTTATATATACCTTG
CTTATATACTCGATTTGTAATTAATAGTCCTAAAGAATAACTGCCAACAAATGAAGCAAC
TGCATCAATTGCTGACTTACCAGGTGTTTTAAATATAGGACGCATAATAGGCTCCATATA
AACACCGACAAACTCAAGTAATCCATAACCTACTAATAAAGAAAGTGCAATTGCACCGAC
AGGAATTAAAATGCTAAGTGGCATCATTAATTTTTCAAACAGAAATGGACCATAGTTTAC
TTTAAATAATAAAGGTGGTCCGATTTTAAATACATACATTATACCGATAATTGCACCTGC
AATTTTAAATGATGAAATGATAAAGTTAGTCATCGAAGTCATAAAAGTCCGTTTTATTAA
TGGTAATGCTGCACCAATAATTATCATGATAAGTGCGATATAAGGCATGAGCGGACCTAA
CAATGAACGAATGGCAAGATGTACATGATCCACTAATATTGTATTGTTTTCACTGATAGT
AAAAGGTACAAAAAAGCAAAGTATACCAATCAAGCTATAGACATAAAAACGCCATGCACT
TGGCTGTTGTGCATTTAAACGTTGATTATTCATTAAAACAACCCCTTTGTTTAAGTGAAT
ATAAAAGATATGCGATGCAGATACCCCTTAAATACATCAGCATTTTAATTTAGAAAAATC
TGAAAACTTATTTTAATTGTATAGTTTGATGCATTTACCGACCAATACAAATTAACTAAT
TATATATAACTTAAAACTATAGTGAGTCTTAAAATAAGAAAGGAATTCAATAGTTGAATA
AGATTTGAAAGCGCAAAATGAAAGAATTATAAATTCTATAAAGAAATGGGTTGAAAAGAT
ATGATGAGAGCATAAGAACATATTATTAACTTTTTATTAATTTTGTAATATGAATTAAAA
ACAAATATATGTCATGTTATATTGAAGATGCAGTTGTTTTTCATTCTCAATAGGGGGTCT
AAAAAATACTTTTGAGGTGATTATATGATAAGAGAACAAGAGAGAAGAAAGTATAGTATC
AGAAAGTATAGTATCAGAAAGTATTCTATTGGTGTGGTGTCAGTGGTAGCAGCAACAGTG
TTTGTAGTATCAACACATGATGCAAAAGCTGCAGAAAAAATGCCAACGTCACTGTCAGGT
ACACAACAAGAAAAATTGAATCAATCGGGAGAACATAGGGATATTCAACGATTACAGCAA
GATGAACAGTCATTAAGGCAATTAAATGATGCGCACAAAACAAATAGCGAAAGTCAAATT
GACAGACAAGCTAACGATGCGCCTCAATCATCAAAGCAACAACCAACTAAAGACCGTAAA
ACAGATGAATCACAAAATAATAACAAAGTAACACGAAATTCTGATCAACAAAATGTCAAT
CAATTATCTAAAGATAATTCGAATAAAAGCACTAAAAATCAAGATGCTAGTAAACAAAAT
GACATTCGTGTAGAACAGGATAATTCAGAATCAAATTCAGATACGATAGAAGTTGATAAA
TCACAACCATCTGTTCAGACACAAATACCGACAACACAAGATGATAAAGCAACATCATCT
TCAACTACACCCTCATCAAAAGAAAAGACTACAACTGCATCGGAAGTACAAGATGAACCC
ACAAATAAAAATCCAAATCAACAGGACACACATCAAGTATCACAGCAAATTAAAGATGCT
AATCAAGATGATGCTGTTCACCAAAGACAAGACAAACCACAAGTTAATGATTTAAATAAA
CATAACAATACTCAAAATTCCCCAACAATACCGACAGATAAAAATACGGATAATCAAAGA
CTAATTAAAGATGCACTTTTAGCACCTAAAACGCGCTCGACTATAAATGTAGCAACAGCA
GATGCTAAAAAGATACATCCGCTTAAAGCGAATCAAGTACAACCACTCAACAAGTATCCA
GTTGTATTTGTACATGGCTTTTTAGGGTTAGTTGGCGACAATGCACCAGCATTATATCCG
AATTACTGGGGCGGTAATAAGTTTAAGGTTATAGAAGAACTGAGAAAGCAAGGCTATAAC
GTCCATCAAGCAAGTGTCGGAGCTTTTAGTAGTAACCATGATCGTGCTGTAGAACTTTAT
TATTATATTAAAGGTGGACGCGTTGATTATGGCGCAGCTCACGCCGCAAAATACGGACAT
GAACGATATGGCAAAACATACAAAGGTATTATGCCGGATTGGGAACCAGGTAAAAAAGTA
CATCTAGTTGGACATAGTATGGGTGGTCAAACTATTCGTTTAATGGAAGAATTTTTAAGG
AATGGTAATCAAGAAGAAATTGCCTACCATAAAGAGCATGGTGGAGAGATATCACCATTA
TTTGTTGGAGGTAAAAATAATATGGTTGCCTCGATTACAACATTAGGTACGCCACATAAC
GGTTCACAAGCGGCAGATAAATTTGGAAATACTGAGACTGTCAGAAAAATTATGTATTCA
TTGAATCGAATTGCAGGTAATAAATATTCAAATATCGATTTAGGTTTAACGCAATGGGGC
TTTAAACAGCAACCGAATGAAAGCTATATTGATTATATGAAACGCATGAGTAATAGTAAA
ATTTGGACGACAACAGATAATGCAGCATACGATTTAACGTTAGATGGATCTGCCAAATTG
AATGCAATGACGAGTATGAATCCTAATATTACGTATACGACTTATACAGGTGTGTCTTCA
CATACTGGACCATTAGGATACGAAAATCCAGATATAGGTACGTTCTTTTTAATGGATGCA
ACAAGTAGAATTATTGGACATGATGCAAGAGAAGAGTGGCGTAAAAATGATGGTGTTGTA
CCGGTGATTTCATCGTTACATCCATCAAATCAGCCATTTGTAAATGTAACGTCTGATGAG
CCGGTGACACGAAGAGGTATTTGGCAAGTTAAACCAATTTTACAAGGTTGGGATCACGTT
GACTTTATCGGGATAGATTTTGCAGATTTTAAACGAAAAGGTGCAGAACTCGCAAATTTC
TATACAGGTATTATTAACGACTTGTTGCGAGTTGAAGCAACTGATGAGAAAGTAGCTCAA
TTGAAAGCAAGTTAATTAATTTGAAATGATGATTGACATGCTAAATGTATTTTAAAAATT
ATGTTTAGGTATATAGCTTGGTTCGAATTATTGAGCTATAAATAAAAGTGTATAAGAAAA
AAACGCCTGTCTCATTAAAGTAAAGAGATAGGCGTTTTGTTTATGATTGGGATAAATTGT
ATTGTTAATTGTGTTTGTCGGATTGCCGTTTATGTTGATGACATAGTGAATTTTTGAAAA
AGTGAATGAATCTTACTTCGTTATTATAGCGTTCAAGAAAGCAACGACTTTGTGATAAAC
GGTTATTGCTTCATCATTTGGTCTACGGTCAAAATCATGCTCGTTTTTACCGACGCGTTC
AATTGTAGTATTTGGAGCATGATTCATTATATGTTCACTTTCCTCAATAGGAACGTCATA
GTCGCCAATACAATGCGCAATAAACACTGGTGGTAATGATTTAAGCTCATTTGGAGCTAT
ATTATATTTTAAATCAGTATAATCAGGGACATTAATCATATTCATCCATTCACCAGTGCC
ACGCGCATAAACGTATATTAAGAATCTTTGCGCGATTTGATCTTGAATAATTGGTGTTGG
TGAAGTCAGTTGTTTAACCATAGATTCATTAACGCTTCGGGCTATTTTAGCGTAGTAATC
ATTTTGAATTTTAAAAGGCTCTGTGTCGATTCGACTATAGCCATAAAAATCAATAACGCC
ATCAATGGCTCTATCTCGTGCAATCAATAAACTTAAATATGCACCAGATGATCTGCCAAA
TGTGAAAATAGGGGTATTAGGATATAGTAAGTTAATAGCATCAAATGATGTGAAAATATC
ATCAATAATACAATCTAGACTTACTTCTGGAGATAAACGATAACTCAACTGAACTAAGTC
GTATTGTTCAGTAAGTATATCGATGTATTGTTGTGATAAATCATTTGCATTGCCAAACAT
GAGACCACCGCCATGTATGTACACAATAGCTCCTTTAGTTGGCTGTTTTTTCGCTTTAAT
AATTGTATAAGGTAATGTAAAAGTATCTGTAGTAGTTACTTTATCTTTAATTTCAGTCAC
GATTTAATAAACTCCTTGCTTTTAATAATGGTTCAATTATAACACTGTCTTAAATTATCT
ATGCAACATTGGTTTAGGACGATGAATCATTATAATTTTGTTCTAATTGTCGTAATGTAT
CACGCGTATTCTTTTTAAGCCCCTCACCATAATCCATCATTTTAACAATATCTTTAAAAG
CAGCACGCGGAATAGCTAAACTTTCTAAATCTTCCATAGAAAATCCAAGATCAATATCCT
CAAGACGTTGCTCTGCAAGTTTATGCACAAAGTCAGGTTCTGTCACAAAAGGAGAAGACA
TACCGACCATATCTGTATGTTGTAAAGCTTCTAATGCAGATTCTGGAGAATTTATACCGC
CACTGGCAATTAATGGTATACGTCCAGCTAAATGTTCGTAGACAATTTGATTAACAGGAC
GACCAAAATGTTTGCCGGGTGTTCTTGATGTGTTTTGATAAATATGACGTCCCCAACTAG
CAATCGCTAAATACTGGATATTGGCAATTTCCAACACCCAATCTATTAGTTGATTGAATT
CATCGATGGTATATCCTAAATCACTACCTCTTGTTTCTTCTGGCGTTGCACGAAAGCCTA
AAATAAAGTTGGCAGGTGCTTCTTTTTCAATCACATCTTGTACTGCACGCATAACTTCTA
GACACAATCTTGCGCGATTTTCTAATGTATCAAAACCATATTGATCTGTACGCTGATTTG
AAAATGTTGAGAAAAATGTTTGGATGAGTAAACGTTGCGCAATTGAAATTTCCACACCAT
CAAATCTTGCTTTAATCGCTCGTAATGTAGCATCACTATATTGTTGAATGATTTCATTGA
TTTTATCTTGTGTCATAGCAATGACTTCATGCTGAATGGGCGAATGTAATGTCATCGGAC
TAGGTCCATATACTTTTCCAAAATTTAAAATTGCTTGATTTGAAAAACGACCAGCATGAG
CTAGTTGAATTATAGCGAGATTACCATGTTGCTTCATGGTAGTTGCCATGTCGGTTAATC
CAGGTATACATGCATCATGATCAATGTTGAACCCGTATTCAAATAATTGACCATATGGCT
CAATGTAGGCAGCACCAGTTACTTGCATGCCAGCTGAATTAGAGCGACGTGCAGCGTAAG
CTAAGTCTGCTTGAGTAATATAGCCATCTTTTGTAGATGAATTTACAGTCATTGGTGATA
ATACAAAGCGATTTGCTATGTTAATGCCATTAGGTAATTGGAGTGGTTGTAAAAGTGGTT
TGTATCGGTACATGCAAATTTTCCTTTTCTATTCGATATTGCTTTCAAAGTACCATGTAA
AGCTTGAATAATCAATCATGAGTAAGAAACCTCATGTAATGTGTTAATGGGATTCTTATA
ATAAAAGAGGTATTACAATACTTTAATTTTATTTAAAAAATGTGAATCAAATACTGAAAA
AGTGAAGCGAAAATATATAAAATCTAATTGAAAAACGTTATCATATACGTGGGTATTATA
AATGGGAATGGTAATTATAAAGTTATAATGTTATGTCAACTTTATATCAAATAAAAGTTT
GGAGATGAGGATTTGGTTGAATTAAGCGTATTAGATTATGCATTAATAGATGAAGGTAAG
GATGCGCAAATGGCATTACAAGATTCAGTGACACTTGCAAAATTAGCAGATCAACTAGGT
TATAAACGTATTTGGTTTACTGAACATCATAATGTGCCAGCGTTTGCATGTAGTAGTCCA
GAACTGATGATGATGCATGTGTTGTCACAGACATCACAAATTCGTGTTGGTTCTGGTGGT
GTGATGTTGCCTCACTATAGTCCTTATAAAATTGCTGAGCATTTTAGAATGTTGGAGGCT
TTATACCCAAATCGTGTTGATTTAGGTATTGGAAATAATCCAGGTACTACGATGGTAAAA
CAAGCATTAGACGGTGAAAATCCAACATATGATAATTACGAAGAAGCGATTAAGTTATTG
TGCCAATTTGTTACTACTACGGATAAACCTAGTGCACATAATTTAGGTGTACAGCCACAT
TTGCTTCATTTTCCTGAAATGTGGTTACTAAGTAGTAGTCCATCCTCTGCCAAAATAGCA
GCAGAACAAGGTATAGGGCTATCAGTTGGAACATTTTTACTGCCAAATAAAGAAATGATC
CAGTCTGCAAAGCATAACATTGACATTTATAAAACGAATTTCCAAGTGTCGACACTTAAA
ATGAATGCAAAGGTGATGGCATCAGTGTTTGTTATCGTTGCTGATAAGGAAGAAGATGTT
GCTAAATTACAACATGCCTTAGATGTCTGGTTATTGGGAAAATTACAATTTGCAGAGTTT
GATTATTTTCCTTCAGTGAAAACAGCACAAAATTATAAATTGAATGAGCGGGACAAAGAG
ATGATTCAAGTGCATCGTGCACGTATAATGGCAGGTACAAAAGGTCAAGTTAAAGCACAG
TTAGATGATTTTATTGCTACGTTTGAAGTTGATGAAATGATAGTCGCACCGCTAATTCCT
GGCATTGAACAGCGTTGCAAAACATTAGAATTACTTGCAGAAGTTTATTTATAGCATTTT
TAAGTAGAAGTGAAAGGATGAGGTTTAGATGAAAAAGTTAGCCAATTATTTATGGATAGA
AAAAGTTGGAGATCTATATGTATTTAGTATGACGCCTGAATTACAAGATGACATTGGAAC
GGTAGGCTACGTAGAATTTGTAAGTCCAGATAAGGTGAAAGTCGATGATGAAATTGTTAG
TATTGAAGCGTCGAAAACGGTGATTGATGTACAGACGCCTTTGTCAGGAACGATTGTTGA
GCGTAATACGAAAGCGGAAGATGAACCAAATATTTTAAATTCTGAAAAGCCAGAAGAAAA
TTGGTTGTTCAAGTTGGATGATGTGGATAAAGAAGCATTCAATGCATTACCGGAGGCGTA
AATGAAGACGTTGAAGACAAATGAAGAACGATTAGAATATTTAATCGATTATATGAGGCG
AGAGCGAAATGACAATAATGAATTAGAGATGCCAACATCATTTGAAGCAATGTGGGAATT
ATATCGAGGTTTAGCTAATGTAAGACCAGCCTTACCTGTTAGTGAGACATATTTAGCCGT
TCAAGATGCGTTGTTAAGTGATTTGAACCGCCAACATGTTATGGATGTAAATGATTTGAA
GCCGATAAAAGGAGGCAATATCTTTGTTTGGCAAGGTGATATTACCACATTGAAGATTGA
TGCGATTGTAAACGCGGCGAATAGTCGCTTTTTAGGGTGTATGCAAGCAAATCATGATTG
TATTGATAATATCATTCATACAAAATCAGGTGTCCAAGTTCGATTAGATTGTGCAGATAT
TATTCGACAGCAAGGGCGCAAAGAAAGTGTTGGTAACGCTAAAATGACACGTGCATACAA
TTTGCCTGCAAAATATATTGTGCATACGGTAGGGCCTCAAATACGTCGATTGCCTGTTTC
AAAGATGAATCAGGACTTGTTAGCCAAATGCTATTTGAGTTGCCTTAAATTGGCTGATCA
AAAAAGTTTAAATCATATAGCATTCTGTTGTATTTCAACAGGCGTTTTTGCTTTTCCTCA
AGATGAAGCAGCTGAAATCGCAATTCGAACAGTACAACAATACCTCGCTGATACAAATTC
AAAATTGAAAGTCGTATTTAATGTATTTACAGAGAAGGATTTACAATTGTATGAGGAGGC
ATTTAATCGTGGTACAGAACAATGAATGGAAAGCGATGTCTCTTGTTACAAATGAAAATA
CAACACAGACGGATATATTACGTACTGCAATTGAGGAAGCGGAGGCAATAGTCATTGGCA
TTGGTGCGGGCATGTCTGCATCGGACGGCTTTACATATGTTGGGGAACGCTTTACAAAAA
ATTTCCCTGACTTTATTGAAAAGTATCGTTTCTTTGATATGTTGCAAGCGAGTTTGCATC
CGTACGGAAGTTGGCAAGAATATTGGGCGTTTGAGAGTCGATTTATCAAATTAAACTATT
TAGATCAACCTGTAGGTCAGTCTTACCTCGCTTTAAAAGCACTAATGAAAGATAAACAAT
ATCACATCATAACTACAAATGCAGATAATGCTTTTGAGGTTGCTGATTATGATATGACTC
ATGTATTTCATATACAAGGAGAGTATATTTTGCAGCAATGTAGTCAGCATTGCCACGCGC
AAACATATCGTAATGATGACTTAATTCGTGAAATGGTAGTGGCACAACAAGACATGCGTA
TTCCTTGGGATATGATTCCAAGATGTCCAAAATGTGATGCTCCAATGGAAGTTAATAAAC
GTAAAGCAGAAGTTGGCATGGTTGAAGATGCAGATTTTCAGGCACAATTGCAACGTTATA
ATACATTTCTAGAGCAACATCAAGATGATAAAGTATTGTATTTGGAAATTGGAATTGGCT
ATACAACTCCACAGTTTGTGAAACATCCGTTTCAGCGTATGACGCGTAAAAATGAAAACG
CACTTTATATGACGATGAATAAAAAAGCTTATCGTATTCCAAAATCGATTCAAGATCGTA
CAATTCATTTAACCGACAATATTTCAACGTTAATTACAACAGCACTCCGGAACGACAGCA
CAACGAAAAATAACAACATAGGAGAAACAGAAGATGTACTTAATAGAACCGATTAGAAAT
GGTGAATATATTACTGATGGTGCGATTGCACTCGCCATGCAAGTGTATGTTAATCAGAAT
ATCTTTTTAGGTGAAGATATTTTATTCCCTTATTATTGTGATCCAAAAGTGGAAATTGGT
CGTTTTCAAAATACTGCTATAGAAGTGAATCAAGATTATATAGATGAACACCACATTCAA
GTAGTTCGTAGAGATACTGGTGGTGGTGCTGTATATGTTGATAAAGGTGCCGTCAATATG
TGTTGTATTTTAGAACAAGATACAACGATTTATGGTGATTTTCAACGATTTTATCAGCCG
GCAATAAAAGCATTGCATACATTAGGCGCAACAGATGTGATACAGAGTGGCAGAAATGAT
TTAACACTGAATGGTAAGAAAGTATCGGGTGCGGCAATGACATTAATGAATAATCGTATT
TATGGCGGTTATTCTTTATTACTTGATGTCAATTATGAGGCGATGGATAAGGTGTTAAAA
CCAAATCGTAAAAAGATTGCATCGAAAGGTATTAAATCAGTACGAGCACGCGTTGGTCAT
CTGCGAGAGGCGCTTGATGAAACATATCGTGATATAACAATTGAAACATTCAAAAATTTA
ATGGTGACACAGATTTTGGGAATCAATGACATTAAAGAGGCAAAACGATATGAATTAACG
GATGCAGATTGGGAAGCGATTGATGAATTAGCTGATAAAAAGTATAAAAATTGGGATTGG
AATTATGGCAAGTCACCTAAATATGAATACAATCGAAGTGAAAGATTATCTTCAGGTACG
GTAGACATAACAATTTCTATTGAACAAAATCGTATCGCAGATTGTCGCATTTATGGGGAT
TTCTTTGGACAAGGTGATATTAAAGATGTGGAACAAGTGTTACAAGGTACAAAAATGACA
AGGGAAGATTTATTGCATCAATTAAATAATATAGACATTACTTATTATTTTGGGAAAGTG
ACAGCAGAAGCATTAGTAGATATGATTTTAAGTTAATATTGGTATTTTATGTATGATGAA
TCATTGGAAGTGTTTGCTTGCTTTTGAAAAGGTGACAATAGTGTGTGGTGTAGATTAAAC
ATATGAGTGGAAATTATTGCCTTTAACTATTCAAAGTATAATATTTATATGGTTTTTGTT
TCTAAATGATTGGGTATTTGAAAATAGATGAGTTTAATATTTTAAGGAATATAATAATGT
TTACTTTTAAAATTCATATAGAATATTAAGCAATATAAGTCTATTGACATATACAAAAAT
GTAATGACTGTTATAATGGATAATCAATAGAGACACAGAGGAGATTATATGATGAATAAT
AAAGTGTTGGTAACAGGTGGTACTGGTTTTGTTGGTATGCGTATTATTTCGCGATTATTA
GAACAAGGTTATGACGTACAAACAACGATACGTGATTTAAGTAAAGCTGATAAAGTAATT
AAAACGATGCAAGACAATGGTGTTTCAACAGATAAACTTGCATTTTTTGAAGCGGATTTA
TCACAAGATGAACATTGGGATGAAGCAATGAAAGATTGCAAGTATGTCTTGAGTGTTGCA
TCTCCGGTGTTTTTCGGTAAAACAGACGATGCAGAAGTGATGGCGAAGCCTGCAATTGAA
GGTATACAACGTATTTTGAGAGCGGCACAACATGCGGGTGTTAAACGTGTGGTAATGACT
GCAAATTTTGGTGCAGTTGGTTTTAGTAATAAAGATAAAAATTCAATCACAAATGAAAGT
TACTGGACAAATCAAGATGAACCAGGCTTATCAGTATATGAAAAATCAAAATTATTAGCT
GAAAAGGCAGCATGGAATTTTGTTGAGAATGAAAATACGACAGTAGAATTTGCCACAATA
AATCCAGTTGCTATTTTCGGTCCATCATTAGATGCGCATGTTTCAGGAAGTTTCCATTTG
TTGGAAAATTTATTAAATGGTTCAATGAAACGCGTGCCGCAAATTCCATTGAATGTTGTT
GATGTCAGAGACGTAGCTGAACTGCACATTTTGGCAATGACAAATGAACAGGCTAATGGC
AAGCGATTTATTGCTACGGCTGATGGACAAATTAATTTGTTGGAAATTGCAAAATTAATT
AAAGAAAAGCGACCTGAAATAGCTCAAAAAGTTTCTACTAAAAAATTACCAGACTTTATT
TTGAGTCTAGGTGCTAAATTTAATCATCAAGCTAAAGAAGGTAAACTTTTATTAGATATG
AATCGAAATGTAAGTAACGAACGTGCAAAAACACTTCTTGGTTGGGAACCGATTGCTACT
CAAGGAGAAGCTGTTTTAGCAGCTGTCGATAGCATGGCTAAGTATCATTTAATATAATAC
AAAACACCGTCCAAAAATAAGTGACATGCCTTTTGATAGAAGGAAAGTACACTCAACTTG
TGACGGTGTTTTTGTTTATATATTATTGTTGTGCTTTTTGACGACCTTTTAATAAAATCG
CTGTAGCTCCTACGATGATAATAAATAGAACAGCACCAAATAATCCCATATATTTTACTA
CGTTACCAAATACAATACCGACAGCTAAAAAGTCTGTATCGGAGAATGTTGTTGCTGCAC
CACCTAACTCACCTAAAAATGGTAAGAATAATAAAGGTAAGAATGTAATCAGGATACCAT
TAAGAGCAGCTCCTGCAACCGCCCCTTTAATACCGCCTCTTGCGTTACCGAAGACTGCGG
CAGTTGCACCTAAGAAGAAGTGTGCCACAACGCCTGGTAAAATAACGACGCCACCAAATA
AGAATAAGATAAACATACCGATGACACCTGTAATAAAGCTGACAAAGAACCCAATTAACA
CAGCGTTTTGTGCATAAGGGAATACAATAGGGCAGTCTAACGCAGGTTTAGAATTTGGTA
CAAGTTTTTCAGAGATACCTTTAAATGCTGGAACGATTTCAGCTAAGATTAACCGCACAC
CTGTTAAAATGATAAATACACCAGCGGCAAATGTGACACCTTGAATTAATGAAAAGACAA
TAAAGTTTTGTCCATTACTAATTGATTGGTGTACATAACTGACTCCTGCAAACAAACAGG
CAATGAAATAAAGTAATGCCATTGTAATAGAAATACTAATTGTGCTTTCTCGTAAAAAAC
TTAATCCTTTTGGAAATTTAATATCTTCTGTTGATTTAGATTTCCCTTCAAATAATTGAC
CTATGGCATCAGCAGCAAAGTAACTGATTGAACCAAAATGCCCTAATGCTACTTGATCAT
TGCCAGTAATTTTACGCATCGTAGGTTGGAGTAGTGCAGGTAAGACTGCCATGATTAATC
CTAATACAAGTGCGCCGATAACAATCGTTAGCCATCCCTTATTATGACTCACTGTTAAAA
TAATTGCTAAAAATGCTGCCATGTAAAATGTATGGTGACCTGTTAAAAAGATATATTTTA
AGTTAGTAAAACGTGCAATTAAGATATTTACTATCATGCCGCAGACCATAATCAGTGCGG
CTGTTGTTCCAAAATCTTTTAAGGCAAGTGAAACGATGGCTTCATTATTTGGAACAATGC
CTTGAACACCGAAAGCATGCTGGAATATTTTTCCAAATGGTTCAAGTGAACGAACAACTA
CGTCGGCACCGGCACTTAAAATTAAGAACCCCAATATTGTTTTAATGGTACCTGAAGTAA
TCGTAGCGGCAGGTTTTTTCTGGACAATTAAACCAATAAAAGCAATCAGGGCAACAAGAA
TTGCTGGTTGGCTTAAAATATCGACAATGAAATTAAGGATTGATTGCATAAGTCTAACCT
CCTTTAAATAATGTTAAGTTGTTGTAATCTTTTTTCAAGCTTTTGCTGCAATTCTGCTTT
GTCTAAAATGTTATCAAGGATTAAGACTTCTCCTAGACGTTCTGCATTTTCAGCTAAATC
TCTACCGCAAATAAATAAGTCTGCCATTTCTGGACTAGCCGTCATAATGTCACTGTGCTC
AACCTCTATATCAGATGGTGCATTAAGTTGTCTAAGTGCTTCTTGTGCATTCATTTCTAC
CATAAAACTACTACCTAAGCCGTGGCCACATACTACTAAAATTTTCATATTAATCATGCT
CCTTTAAAATAGTGGTAATTTCTTGTGCATTTTTTGCATTTAATAATTGCTGTACTGTTT
GATTATCGCCCAATATTGTTGCTAAATTTTGCAATATAGATAAGTGTGAATGATTGTCGA
TGGCACTTAATACGAATATGAGAGATGCGTAATGATCTTCATCGCAAAACGCCACGTGTT
GATTCAACTTTAATAGACTTAATCCAATTTGATGCACGTTATTATTGGGGCGTGCATGTG
CAATTGCAATTTCAGGTGCGATAACGATGTATGGTCCTAATTCATTTACACTTTCAATCA
TTGCTTCAACATAACCTTGTTCAATAACTTGTTCTTGTAATAAAGGTTGCGAAGCTACAG
TAATGGCTTCATGCCAATTATTGACTTGTTCTTTTACAATGATGCGTGTTGTGGTCAAAA
TATCTAATGCCACGATGTTAAACCTCCTTTGTCTTAGTTACAGTGATGTGTTGCTTAATT
TTACAAATTTCCCCATCTAAGAAATCTTGTCGAGATAAGTCGTTACTTAATAGTTCACTT
AGTTGTCCTAGTGCTTTTAAATGTGCATTGGGATGATCCGTTGCCAATGTAATCACAAGG
TATACGGGATCGTTTGCTTTGCTACCAAATTCAACACCTTCAGTAAAATAAGTTAATGAA
AAGCCGACACCATTGTGTACATATTCAGTTCCAGCGTGAATTAGTGAAATGTGTGGACTA
ATCACCATATATGACCCGAATTGTTCAAATTGATTTAAAATTGCTTCTATATAATTGGGA
CCAACAATATCATCTTTTATTAAAGGTTGAACTGATACAGTAACTGCTTCATTAATTGAT
AGTGATTGTGTGTTTACACTGATACGGTGTTCGGGTAGTAAATCAGCTAATGACTTACCT
TCAGTAGCCATTTTTATTACACGCTTTTCTCTAGCATCATTAATGAGTTGATTTAATTTT
TGACGTGATTGCTCATTGATGAACGAATCGACGTTTATAACGGGTACTACTGAAATATCG
CACGGTACGGTTGAAATCACATAGTCAATGTTATTTTGAATTAACTGCTTTTCATCTAAC
TGATAGATAGAATAGGCGTCCCAAATATTAAATTCTGGATAAAGATGATTTAATTTTGAT
TTTAAAAGTTGAGATGTGCCAATACCTGATCCACAAAGTAAGACAACTTTAATCATTAAT
TGTTTATTTGTTGCGCCACGTTCCATACTTGATGCAAAGTGAATTGCAATAAATGTTAAT
TCATCTTCATTGAAACTAATAGCTGTATCTTTTTCTATCGTACTAATATGTTTACTGATT
ACATCAACAACTTGAGGATAGCGTTTATACACTTCTTGTTTTAATGGATTAGCTTGTATC
ATATCGTATTTAATTCGATGTATAGCTGGCTTTATATGTGTAAGTAAACTGGTATGCAGT
TTATGGTCATTTGACATATCAATTCCTAATTCTTGGCTAACACAAGTGATGAATTCTTGG
ATGTTTTCTGATAAAACATGTTGTTCATTTATATTGGTAGATATAGTGCAATCAGTCATT
TTTGAACCAAGTAAATGTAACGTGATGAAGATAATCTCAGATTCTGGAAATTTGACATTA
CAACTGTTTTCCAAGCTTTCTTTAATCTTCGAAGCTATAGCATACTGTTTAGTATGGCGC
CATTTATCAATTTCTTTTGCAGGTATGGCGAATGAAAAGTTTTCGTTTAGTCGCTGAATC
GCAATGAGTATATGATAAATTAAGCCATCAATGGCAGACTGTACTAGATGATAATTTTCA
CGGTTTAATGTATTGATTATAGCTTGCCTTACAATTGCAATAGCTTGTGAATTGAAAATA
TCTGCTTCGATAAATGGCGCTGCTTGTTTCATGTATTGACGAATGAAATGAGCATATGCT
TTCCGATATTGATCTTCTTCACCAACAATATTAAATCCTTTATTATGAATATAATATAGC
TTCAAATGATAATGTGCTAATCGTTTTTGAATAATCTTAATGTCATCAGCAATGGTGCGA
CGAGAAACATTGACGTCGTGGGCAAGCTGTTTTGTTGAAATTGGCTCAGTTGTTTCGAAT
AATTTTAAAGCAATATGAGTCAGTCGTTCATCCTTTGAAAAATGAATTTGATTTGTTATG
CGTTGTTCTAACTCATTTAAAAGTGTTGAATCATTAGTTATTATTTTAATGCCAGCTGCT
TTATTGCGAATGACTTGATATTGGTATGTTTCTGCATATTGTTCGATGTACGATATATCA
TATTGAATGGTACGTGGCGTTACACCAAGTTGGTCAGCGATATTGTTGATTGGGATAAAC
GTTTGTTCTTGAACTAAAAGATACAAAATTTCAATTTGTCTATGACTTAGCAACGTAATT
TCCTCCTATTTATAATTGTAAGCGATTACTTCATTGCGTAGATATGCAATCTCTTTCATA
TTTTAATCCGAAAAATTGCATATCAAAATGTTAAAATACTAGATTTTATGAAAACATTTA
AAATAAATTCTCAAATTTTGTTGACAATTAGTAATCATCGCTGTATATTTAGTTAGACAT
CTAACGAAATGGTGGTGCAATTCATGGAGTACACTTATTCTTATTTATTTCGAATGATAA
GTCACGAAATGAAACAAAAAGCAGATCAAAGACTTGAGCAATTTGATATAACGAATGAAC
AAGGCCACACTTTAGGTTATCTTTATGCGCATCAGCAAGACGGACTTACGCAAAATGATA
TTGCTAAAGCATTGCAACGAACAGGGGCGACCGTAAGTAATTTACTGAAGAACCTTGAAA
GGAAAAAGCTTATTTATCGTTACGTTGATGCTCAAGATACGCGAAGAAAGAATATTGGAC
TGACAACTTCTGGCATTAAACTAGTAGAAGCATTCACTTCGATATTTGATGAAATGGAAC
AAACGCTTGTATCACAGTTTTCTAAAGAAGAAAACGAACGCATGAAAGAAAATCTAACTA
AAATGTTATCTAGTTTAAAATAAATGATAAACGTGACTGGTAAAAATACAGTCGCTTTAT
CTTTAATGATATAGTTAGATATCTAATTATTAGTAAACTAATTATTATAAAGGACAAGGA
GTATTGAACAATGAAAGACGAACAATTATATTATTTTGAGAAATCACCAGTTTTTAAAGC
AATGATGCATTTCTCTTTACCAATGATGATAGGAACTTTATTAAGTGTTGTTTATGGGAT
TTTAAACATTTACTTTATAGGATTTTTAGGAGATAGCCATATGATTTCTGCTATTTCACT
TACACTACCAGTATTTGCCATCTTAATGGGTCTAGGTAATTTATTTGGAATTGGTGGCGG
CACATACATTTCACGTTTATTAGGCGCTAAAGATTACAGTAAAAGTAAGTTTGTAAGTAG
CTTTTCGATTTATGGTGGGATTGCATTAGGAATTATAGTTATTTTAGCTACAATTCCATT
TAGTGATCAAATTGCGATGATTTTAGGAGCAAAAGGCGAAACTTTAGCATTAACAAGTAA
TTATTTGAAAGTAATGTTTTTAAGCGCACCGTTTGTTATTTTATTCTTTATTTTAGAACA
ATTTGCGCGTGCAATTGGTGCACCAATTATATCTATGATTGGTATGTTAGCTAGTGTAGG
ATTAAATATTATATTAGATCCAATTTTAATATTTGGCTTCGATTTAAACGTTGTTGGTGC
TGCTTTGGGTACTGCTATCAGTAATGTTGCAGCTGCTGTTTTCTTTATTGTTTACTTTAT
GAAAAATAGTGATGTTGTATCTGTGAATATTAAATTTGCGAAACCTAATAAAGAAATGCT
TTCAGAAATCTTCAAAATTGGTATTCCAGCATTTTTAATGAGTATCTTAATGGGATTCAC
AGGTTTAGTATTAAATTTATTCTTGGCACATTATGGTAACTTTGCAATCGCAAGTTATGG
TATTTCATTTAGACTTGTACAATTCCCTGAGCTTATTATCATGGGGTTATGTGAAGGCGT
TGTACCTTTAATTGCGTATAACTTTATGGCAAACAAAGGTCGTATGAAAGATGTCATTAA
AGTAGTTATTATGTCTATTGGTGTTATATTTGCAATTTGTATGATTGCTGTATTTACTAT
TGGACATCATATGGTAGGCCTATTTACTACTGATCAACAAATTGTTGAAATGGCTACATT
TATTTTAAAAGTAACAATGACATCATTACTTTTAAATGGTATTGGCTTCTTATTCACTGG
TATGCTTCAAGCGACTGGTCAAGGTCGTGGAGCTACAATTATGGCTATTTTACAAGGTGC
AATTATCATTCCAGTATTGTTTATCATGAATGGTTTATTCGGATTAACTGGCGTTATTTG
GTCATTGCTAATTGCTGAGTCACTTTGTGCATTTGCTGCAATGTTAATTGTTTATTTATT
ACGTAATCGTTTAACAGTTGATACATCTGAATTAATAGAAGGTTAATCGCTTAATACACT
TTCAATTTGGTATATTGCCGTTGGGAGTGTTTTTTTATTAACGTTTAGGGAGTGTTATGA
TAATAAGATATTAAACTGAGGGGGCAAATAATGTATAAATCAATAAAGATATTAGAAAAG
GTTTTTAGTGTGGAATTGGAAGCCATAGACATAATTGAAGAAAAATATAATAAAGAATAT
GAAGCTTTAACATTTAACTATAAAGAAAAGATTTACAAAAGTAGATTAGCAAAGAAAACG
CCGGATAAATCGGGATATTTCGTGACATGTTGGACTAAAAACGAAGATAATTATAATCGA
CCATACAAAATAGATGAATTTGCAGATTACCTGATTGTCGCTGTTATCGATGATGAATTA
AATGGTTACTTTCGATTTCCTAAAGAAGCATTGGTTGAAAAAGGTATTTTAGCTTCATCT
AAATATCAAGGGAAAATGGCTTTTAGAGTTTATCCCACATGGTGCAATGATTTGAATCAA
ACGGCACAACGTACACAAAATTGGCAATGCAATTATTTTTTTGAATATTAATAAAAAAGT
CATATGACTGAACTTATAAGAGATGCATAGATCATCTTTCAATAAGGTAAGCATATGACT
TTGTTTTAATTTGTATTAATGATGAACGGTTTCTTGACCGACTTTATTCCAAGTTAGGAT
AAAGCTTAACATTGCAAACACACTAATTGCTGTTAATAAAATAAAACCAACATCCCAGCC
AAATTTATCTACTACGGCACCTAGGACTATGTTAGCCATAACGGCGCCGAATAGATATCC
GAATAAGCCTGTTAATCCTGCAGCTGTTCCTGCAGCTTTTTTAGGAACATAGTCTAAAGC
TTGTAAACCAATTAACATTACTGGTCCATATATTAAGAAACCGATGGCAATTAATGAAAC
ATTATCTAACCAAGCATTGCCTGGAGGATTTAACCAATAAATTAATACAAATACTGTAAC
TCCTAACATAAAGAAGAAACCTGCTGGTCCGCGACGTCCTTTGAATAATTTATCAGAAAT
ATATCCACATAATAATGTACCTGGAATCCCAGCCCATTCATAAAGGAAGTATGCCCATCC
TGATGCTTTTAAGTCGAAGTGTTTTTCTTCGCTTAAATATACTGGTGCCCAGTCAAGTAC
ACCGTAGCGGACAAAATAAACGAAGATATTCGCAAATGCAATAGCCCATACCCATTTATT
GTTTAGTACATATTTAAATAAAATTTCTTTTGTTGTTAATTCCGTTTCTAGCGTCTTTTT
ATCGCTTGTTGCAAAGTCATTTTTATAAACTTCAATTGGAGGTAAACCTTGAGACTGTGG
TGTATCTCTAATCAGTACATATGAAATTGCTGCTATGATAAGTGCTAAAAGTGCAGGATA
AATAAATACACCTTCAAAGCCTTTTAAATAACCGAAATTGATGAATGCTGTTGTTGTAAT
ACCCCAAGCAGCAATTGGCGCCATAATACCGCCACCAACATTATGTGCAACATTCCATAG
AGCAGTCTTACTTCCGCGTTCACTTACACTAAACCAGTGAACGAGCACTCGGCCTGATGG
TGGCCAGCCCATACCTTGAAACCATCCATTTAAGAATAATAGGATAAACATAATGCCTAT
ACCTGATGTGAAAAATGGTACAAATCCCATTAATAGATTGACGATAGCTGTCAGAGCTAA
TCCAAGAACTAAGAAAATCCGCGCATTACTCCGATCACTCACAGTACCCATAAAGAATTT
ACTGAATCCGTATGCGATGGAAACAGCAGATAATGCAAATCCAAGTTCTGCTTTTGTAAA
GCCCTGTTCTTGTAATGCTGGCATAGCTAGTGAAAAGTTTTTGCGTAACAGATAATATCC
GGCGTAACCGATAAAGATACCAATGAATACTTGGAGACGTAATCGTTTATAGGTATCATC
TATCTGATTTTCTGGCAAAGGCTTAATATGCTTTGCAGGTTTAAGAAAATTCATAAAGTC
CTCCTTAATATGTATTTATATGCATTTTGTGAGATAAATTAATAGTAGACATGTATGAAA
GCGTTGTCAATACACTTTTTAAAATAGCGAAGAATAAGTGGTATGCAGATATAAAAAATT
TTAAACATAATTTATTGTTTGGCTTAAAGTTATAATTATGCAATTATTTTGAATGATTAC
TTAAATATATTCTGTGATGATGATAGTGATAAGTAAGTTTGAAAATGTATTAATGAGGTA
AATGGCAAAAAACTATCTTTTTTTTGGATGTTGATATAAATTTTATACTAATAGGAGGGA
TTATATGAATATAGTAGGGCACCATCACATATCAATGTATACAAAAGACGCAAAACTTAA
TAAGGATTTTTACACAAATATACTCGGTTTAAGGTTAGTAGAGGTATCGGTTAATCAAGA
TAGTCCGACAATGTATCATTTATTTTATGGTGATGAAATTGGATCAGCTGGCACACTTTT
AACATTTTTTGAAATTCGAGATGCAGGTCATAAACGCCAAGGTACAGAGTCTATTTATAG
ATTATCATTATTAGTACCAGACGCTGAAGCACTTCAATTTTATGAATCACGACTTCACGA
TAATAGTATTAAGACAGAACGTTTAAACTATCTCGGACAAGAGGCAATTGCTTTTAAAGA
TGTAGATGATTTAGAAGTACTATTAATTGCAAATGATAACTATGAAATCCCTCATAAATG
GAAGACTAATACTTATAGTGACATTCCTAAACAATATCAAATTTTAGGATTGGGGCCAGT
AGAATTAAGAGTTAGAGATGCGAAACGTACGATTGAATTTTTAGAAAATATACTAGGATA
TCAAATGAAAGAAGGTTTTGCACATAGTGTAATGACTGTTGCACCGCAAGGGTTATATTC
TGATTTTGTAGTTGTTGAACAACAAGGTGAACGAGAAAGACCAGGACGTGGTTATATCCA
TCATATTGCAGTAAATACACCGAAATTGAGTGATTTAAATGCAATTTACAAGAAATTACA
ACTACAACCACAAAATAATTCAGGCATTATAAATCGTTATTTCTTTAAATCTTTATATTA
TCGACATAATTCAATTATGTATGAATTCGCGACTGAAGAACCTGGATTCACTGTAGATAC
ATCTGTTGAAGATTTAGGGAGTAACTTAAACTTACCGGACTTTTTAGAAGAGAAACGTGA
ACAAATAGAAAGTAAGTTACACAAAATGTAAAGGAGTATGTCTGATGGGAAAATTAGAGA
TGAATAAAAATACACCGTTAGAATTTGGATTATATTCATTAGGCGATCATCTATTAAATC
CATTTAAAGGTGAAAAAATAAGTTATGAGCAACGTATTAATGAAATTATTGAAGCAAGTA
AGTTAGCTGATGAAGCGGGTATTGATGTCTTTGCTGTTGGTGAAAGTCATCAGGAACATT
TTACGACGCAAGCCCATACAGTAGTATTAGGTGCCATCGCTCAAGCTACAAAGAATATTA
AAGTCTCAAGCTCATCAACTATTATTAGTGCAACAGATCCTGTAAGAGTATTTGAAGATT
TTGCGACGTTAGATTTAATTTCGCATGGCAGAGCTGAAATTGTTGCAGGTAGAGCATCAA
GAACAGGTATCTTTGAATTATTTGGGTATGATTTAAAAGATTATGATGAATTATTTGAAG
AAAAGTTAAATCTACTTCTAGAGTTAAATAAAACAGATCGTATTACATGGTCTGGAAAAT
ATCGTCCAGAACTTAGAAATATGAAAATATTCCCAAGACCAATCGATGATACATTGCCAA
TATGGCGTGCTGTTGGCGGACCACCCGCAAGTGCTATTAAAGCTGGTAAACAAGGTGTAC
CTATGATGATTACTACACTTGGTGGTCCAGCAATGAACTTTAAAGGTTCTATAGATGCCA
TATCGTCAAGCGGCAACTGAAGCAGGTTTTGATGCTTTTCCTGAGTCATTACCGGTAAGT
ACAGCAAGTTTATTTTATACAGCGGAAACAACGCAGGATGCTATGAGAGAATTTTATCCA
CATTTGAATACGGGCATGTCATTTATCCGTGGGGTTGGATATCCAAAACAACAGTTTGCT
AATTCTCCGGATTATCGTGAAGCGTTAATGGTTGGAAGTCCTCAACAAATTATTGGAAAG
ATATTGTATCAACATGAGTTGTATGGTCATCAACGCTTTATGGCTCAGTTAGATTTTGGT
GGTGTACCTTTCGAAAATGTGATGAAAAATATAGAATTAATTGGTAACGAAATCATACCA
GCTATTAAAAAGCATTTATCAAAATAGGAGGATAGTCATGATGAATATTGTATTATTGTC
AGGCTCAACAGTCGGTTCTAAAACGAGAACTGCTATGGATTATTTAAAAAATGAATTAGA
AGTCATCAATGAGGGACATCAAATAGAGTTGATGGATTTAAGAGATCTTGAATTAGAGTT
TAGTGTTGGAAAGAACTATTTAGATACTTCAGGTGATGTGTACAAATTGACGACCTCTTT
AATGCAGGCTGATGTGATTTTTATTGATTTTCCAATTTTTCAAGCTTCCATAACAGGTTC
TTTGAAAAATGTGTTTGATCTACTTCCGGTCAATGCGTTTCGTGACAAAGTAATAGGACT
GATAGCTACAGCAGGTTCTAGCAAACACTATTTAATTCCTGAGATGCATTTAAAACCAAT
CCTTAGTTATATGAAAGCACATACGATGCAAACATATGTATTTATTGAAGAGAAAGACTT
TTCGAATCAACAAATCGTTAATGATGATGTAGTATTTCGCTTAAAAGCGTTGGCACAATC
TACAATGCGAACTGCTAAAGTACAGCAGCAAGTGATTGAAGAAGAAAATAACCAATATGA
CTTTTAAAAATCACAAATAAGACGCCCGGTCCACTAAATTATGTAATGCCTTCAAAACGT
TAGATTTTTTAGTCTAACGTTTTAGATGCATAGTATTAGTGAGAATTCGAGCGTCTTTTT
ATATTAACTATATAGCCAATGTACTACGATAAGGGCAAGCGAAGACAGGCATATTGAAGT
AATAACAATAGTGATGAGTGGTTTGAGTGCACGATTTTTAAGGTCTTTAACTGCAACATT
TAAACCTAATGCAACCATTGCCATTAACAAACAAATTGTTGATACAGTGTTTAAAATGTT
TAACAATGTTGACGGAATAGTTACATATGTATTTACTAATGCCATAATAACAAACCCAAT
TAAAAAGTAAGGAATGCTAATACGACCATTGCTAGACGATTCTAATGAACGGAAACGCAT
AATTAAAATGAGTACTATCGTTAATGGGATCAATAAGAATACTCTTCCAAGTTTACCTAG
AAGTGCAACTTTAAGTGCATCACTACCTCCGAAGCCACCAGCTAAGACAACGTGCGCAAT
TTCATGAAGACTTACTCCTGACCATGCACCATAAACATTTGTCGTCATTGAGAAGATAGC
GTAGATTGCTGTATAGATAAGTGAAAATATAGTACCAATCAATGCAATGATACCTATACT
AATGGCTGTATCCTTTTCGCGCGATTTGAATATAGGGGCAACTGCAGCAATAGCAGCAGC
ACCACAAACACCAGTACCTACACCGAGTAGTAAGGCGATATTTTTGTCACCATGCAATAA
TTTATTGACCAAGAGCATCATTACAATACTAAAAATAACGACGCCTACATCAATGGCCAA
TAATTTACTTCCTTGCCCGATAATGTCGAATATATTGAGTTTAAGTCCGTATAGGATAAT
TGCAAATCTTAATAAATATTTGGATGAAAATGTAATACCTGAGCTATATTTTTCAGGATA
TCCTTTAAAGTGACGATACAGAATAGCGATTAATATCGCGATAGTTAGTGCACCGACTTT
ATCTAATATTGGTAATTTAGCTACTAAAAAACTAAATAAAGCCACAATAAATGTTAATGA
TAGTCCAACAATAAAATGCTTGTTTTTCGATAATGCCATGAGCTGTGCCCCCTTTAATAG
CATTTTAGCACTGTTTTGTCGTATTTTTAAATATAAATTTGGAATGGTTAATAAATTGTT
ATTTCATTGAAGTTGTGTGACAGGAGCTTAGGGCATAAATCAAAGTAATAGGCACTACAA
CGCTATATTGGCGGGGCCTCAACATAGAGAAATTAGATTCACAATTTCTACAGGCAATGC
AAGTTGGCGGGGCCCCAACATAGAGAAATTAGATTCACAATTTCTACAGGCAATGCAAGT
TGGCGGGGCCCCAACATAGAGAAATTGGAATCTCAATTTCTACAGACAATGCAAGTTGGG
GTGGGAAAACAAATTTAAGATACAATGCGTAACATTAATATGTTATTATAATGATAATTT
ACAGAATTATATGAAAAATGAATGAGGGTGTGATGGTATGTTTGGAATGAAAGTGAATGA
ACAAATAACATTAAAAATTTTAGAAGCTCATGACACAGAAGCGCTTTTCAATTTAGTCAA
TCGTTCAAGAGATTCACTTAGGGAATGGTTACCTTGGGTAGATGCAACTGAGCAGCCATC
AGATACGCGTGCGTTTATTAAAAGAGGGCTTTTGCAATTTGCGGATGGTAATGGTTTTCA
GTGTGGCATTTGGTATGAAGGAAGGCTAGCTGGTGTAGTCGGTTTACATGAAATTAACCA
TATGCATAGAAAAACATCATTAGGATATTATTTGGATAAACAATTTGAGGGAAAAGGGGT
TATGACACAAGCCGTCGAGACATTGATAAAGTATTGTTTCGAAGAGATTGGCTTAAATCG
AATTGAAATAAGTGCCGCAGTTAATAATCGGAAAAGCCAAGCGATTCCTGAAAGGCTTGG
GTTTACTAAAGAAGGAATGTTACGTGACAATGAATTATTAAATGGTGTTTATTCATCGAG
TTATATTTATAGTTTATTGAAATCAGAATACGACCAAAAATAACAAATTAGACTTACAAA
AGAGTGATGACATTTAAAATGGTATCGCTCTTTTATTTATTTTCTAAAAATAAAAGGTTG
TTGACAGTATTATTTTATAACAATATAATGATTTTGATAATTATTATCAACTAGATGGTG
TTCGTGGGAGGATGCTTTAAAACAGCCGTTTTAAGTGTAAGGTATTATTTTAGCGTGTAG
GGAATGCGAAAATAATATTTATAAGAACACATCTATGGGGATAATAGAATTTCTATAATG
AGGTGTCAAAATGAAAAAGTTAACAACGCTATTATTAGCATCAATGTTATTAATTGCTGC
ATGTGGGAACGACGATAGTAAGAAAAATGATTCAAAGGCATCGAAAAAAGATGACGGTAT
TAAAGCAGAGTTGAAACAAACAACTAAAGCATATGATAAATATACTGATGAACAGTTGAA
TGAATTTTTAAAAGGAACAGAGAAATTTGTTAAAGCAATTGAAAATAATGATATGGCTCA
ATCAAAAGCATTATATCCAAAAGTGCGTATGTATTATGAACGCTCTGAACCAGTTGCCGA
AGCATTTGGTGACTTAGATCCTAAAATTGATGCGCGTCTAGCAGATATGAAAGAAGAGAA
AAAAGAGAAAGAATGGTCAGGATATCATAAAATTGAAAAAGACTTATATGAAGATAACAA
AATTGATGATATGACTAAAAAAGACGCACAACAATTATTAAAAGATGCTAAAGAATTACA
TGCAAAAGCAAATACTTTAGATATTACACCGAAACTAATGTTGCAAGGTTCTGTTGACCT
ATTAAATGAAGTTGCAACTTCTAAAATTACAGGTGAAGAAGAAATTTACTCGCATACAGA
TTTATATGATTTTAAAGCTAACGTTGAAGGTGCACAAAAAATTTATGATTTATTCAAACC
AATCTTAGAGAAAAAAGATAAAAAATTAAGTGACGATATTCAAACAAACTTCGATAAAGT
AAACCAACTTTTAGATAAATATAAAGATAAGAATGGTGGTTATGAATCATTTGAAAAAAT
ATCGAAAAAAGATCGTAAAGCATTTGCAGATGCCGTTAATGCATTAGGAGAGCCACTAAG
TAAAATGGCTGTGATTACTGAATGACAAATTACGAACAAGTTAATGACAGCACACAATTT
TCAAGAAGTACATTTTTAAAAATGTTAGGTATTGGTGGTGCTGGTGTTGCAATTGGCGCG
AGTGGTGTAGGAAGTGTTTGGTCTTTCAAATCAATGTTTAATACACCTGAAGACCCAGAA
AAGGATGCATATGAATTTCATGGCAAAGTTCAACCAGGGATAACAACACCTACGCAAAAA
ACATGTCATTTTGTAGCATTAGATTTAAAATCAAAAGATCGTGATGCGATTAAGTCGATG
TTTAAAAAGTGGACTGTGATGGCTGATCGAATGATGGATGGAGATACGGTTGGTAAAGCA
AGTAAGAATCCGCTAATGCCACCTGTAGATACTGGTGAAGCTATCGGTCTTGGTGCGAGT
AAATTGACTCTTACATTTGGTATTAGCAAATCGATGATGAAGAAAATAGGATTATCCGGT
AAAATTCCTGATACTTTCAAAGATATACCGCATTTTCCAAATGATCAATTAATCGATGAC
TATAGTGATGGCGATATTATGATTCAAGCTTGTTCTAATGATTCGCAAGTTTCATTTCAT
GCAGTCCATAATTTAGTTCGTCCCTTTAGAGATGTCGTTAAGGTACGATGGGCACAATCT
GGCTTCATATCTGCTAAAGGTAAAGAAACGCCTAGAAATTTGATGGCTTTTAAAGATGGA
ACAATTAATCCTAGAAAAAGTAATCAACTGAAGGATTATGTGTTCATTGATGATGGATGT
GCGAAACATGGAACTTATTGTGTTATCAGACGTATTCAAATACATATTGAGACATGGGAC
CGTACCGCATTAGAAGAACAAGAGGCGACATTTGGTCGTAAACGTCATAGTGGTGCACCT
TTATCAGGTGGCAAAGAGTTTGATGAAATTGATTTGAAAGCGAAAGATAGTCACGGCGAG
TACATTATAGATAAAGATGCGCATACGAGACTAGCGAAAGAAGCTAATACCTCTATTTTA
CGTAGAGCATTTAATTATGTTAATGGTACCGATGAACGAACTGGTAACTTTGAGACAGGC
TTACTTTTTATTGCTTTTCAAAAAGCGACAAAACAATTTATCGATATACAAAATAATTTA
GGTGGTAATGATAAATTAAATGAATATATTACACATAGAGGGTCTGCTTCATTTTTAGTG
TTACCAGGTGTTAGTTATTATGATAATCAACCTCACTCATAAGTAGTATATAGTACTTAC
TTTATACCGAACGATAATGATTATCAATAAAATTTTATAAAATAATTAAAATGTTGCTAT
AAATATAGTTTATTGAGGGATTAATTCTGAAATAACAGCTTGGTCTTGCAAGTCGATATA
AGTACAAGTACCCGCTTGAATATCGATATGCCATTTATAGATGCCAGCTTCAGCCATTTC
ATCACAAAATGTTTCAAAATCTGTTTGCCCTTGTTGATGTCTTGTTAAGACGTCTTGAAC
CATTGTTTTGTTTGATTTTTGAGCAACAGGAATCGTACTTTTCACAGATGAAGTAACGAT
ATCATCTTCTGATTGATGTACGTATGTTGCAGTGCCATCTTGAATGTTGACGATATTGTA
AGTCATCCCCATATTTTTAAAAGCTTTGAATAGTTTTGGAAAATCAACACCAGTAAATTG
TTGATGTGCTTGTTGAATTGCAGATAATGTAAATGCCATAATAATCTCCTTTGAAAGATT
TGATTTAGTGAAAATGCGCTATTGAATTACTGTTTGAAAATGCGTGCATAATACTAAAAT
TAGAATGCTGTTAATTATGAAGCAAGATTTAGCGAAAGTAAAAAAATACGGCTCGCAGGT
GTTGAGAAATTTGAATCATAATTTAATAAATTGCTGAACGGTGGTATTTTTTTGTGTGAA
TTTGACAAATATAGTTGTCAAAAAGACAAATATCATTTACAGTAGGATTAAGGAGTTGAT
GCGATGTGCGTAATCGATTGAAAGAGTTACGAGCACGAGATGGCTTAAATCAAACGCAGC
TTGCCAAACTAGCTGGTGTTTCAAGACAAACCATTTCGCTAATTGAGCGAAACAATTTTA
TGCCATCAGTATTAACGGCAATAAAGATTGCTCGCATTTTCAATGAAACGGTGGAAACGG
TTTTTATTATTGAGGAGGATGAAGCATGAAAATACTAAGATATATCGGATATCTTTTACT
GGGTGGAATTGTAGGTGGAATCATTGGTGGAATTTTAGGTAACTTTGATGGATTTGGTAT
TGAGAACTTGACGTTTGCGACATATAACAATGTCGTTGTAATATCGATAGTTGCGACGAT
TATCATCATATTGGTAGAAGGCATTATTTTGATGAATCAAAGACGTGCATTGAAGTATAA
GCAACTTGTAGATAAAGAAGTAGATATCGATGCAACAGATCAATATGAGTTGCTTGCGAA
TCGTTATGTTTTAAATGGAAGTATATTAAGTATTCTGCAGACAGTTATTGCTTTTTTAGT
ATTGCTTATTTTTGTGGTAGGGCACGCTGAAGCAAATGCAATACTATTCTTTTTAATACC
ATTTTTTGCTAGTGCTATTTTCAATACACAATTTACACTGTTTAATAGAAGATTTGATGA
TAGAATGCCAAAAATTGCAGATAAGAATTACACTGAAAAGCGTTTGGAAATATTGGATGA
AGGTGAACGACACATAGAATTAGTTGCATTGTTTAAAACTTATGCGATCAACTTATCAAT
ATTGATACTAGCCATTATTTTTATAGGGTCTTATTCAATTACTACTGGAATTAATCAAAG
CTTCAGTTTGCTACTTATCATCGCTATTTTCATATATAACGCTTTTAGTTATTTATTGAA
GAGAAGACGTTTTTATTAAAATTAAACAAAGAGGAGCATGGATATGACAACATTGTTAAA
CGTAGATCGTGTGAACAAACAATACAAAGATTCGGATTTTAAATTACAAGATGCATCTTT
AACGATTTCTACTAATGAGACAGTAGGATTAATCGGGAAAAATGGCTCAGGTAAATCGAC
ATTAATTAATATTTTAGTAGGCAATCGACATAAAGATAACGGTAATATTGCATTTTTTGG
AGAAGAACATGCTATGGATGATGTCGAATATAAAGAACACATAGGTGTTGTGTTTGATGA
TCTGAGAGTACCTAATAAATTGACTATTAAAGATATTGATAAAGTATTTCAATCTATTTA
TACGACTTGGAATAGTCAAAAATTCTTTGATTTAATCAAATATTTCGAGTTGCCACTACA
AACTAAAATTAAAACTTTTTCAAGAGGGATGCGAATGAAGATAGCTTTAACGATTGCGCT
TTCTCATGATGTGACGTTATTAATCTTAGATGAAGCAACTGCGGGTATGGATGTTTCTGG
AAGAGAAGAAGTAATGGAAATACTAGAAGATTTTGTCGCACAAGGTGGAGGCACCTTAAT
ATCATCGCATATTTCTGAAGATATTGAACATTTAGCGGATAAATTAGTGTTTATGAAAGA
TGGAAAAATTATTTTAACTGAACAGAAAGATATACTGTTAGCACAATATGGAATCGTAAC
GACGGAAGATAAAGATGTCGAAATTCCTAAGCATTTAATGATTGCTTCTAGATTATCGAA
GGGGAAACAACAAATTTTAGTTAAAGATTATGCAGAAATTAAAAATGCAGAGCCTTTAAA
ACACATTGATGACGCTACGAAAATCATAATGCGAGGTGAAGTATAATGAAAGGTATGTTA
CTAAGCAGTTTTTATGCTACGAGAAAGCAAACATATATTTATTTTATTGTTGCTATTATT
GCTGCGGGATACTTTGCAGTATTTAATCCGTTGATGAGTTCTGCAATGGCTGGGGTTATG
TTAATTACACCCATTACTGATAATATTAAACATGAAAAAGATTCAAGATGGATGTACTAT
GTATCTACTTTACCGGTTAAGCGAAGTGATTATATTAAGTCATACTTTGCCTTTTACTTA
ATCTTATTCGGTACAAGTTTAATGATTGGATTAGTTGTGACTACGATTGTGACCCAAAGT
GTGATGATCGGTATTATGTCATGTTTAATGAGTTTTGGCGTCATAGGGGCATACTCTATC
ATTTTCCCGTTGACATTTAAATTTGGCGCTGAAAACTCAAATGTCATTATGATATTTGCA
TCTATACTACTACTTATTTCTTTTATGGCCTTTTTCTTTATATATGGTATGGTTAGTGGT
GCATCTGCATTAGAATTTGACAAAATTAGCACTGAAGGATGGCTAGTTGTCATAGCATAT
GCGGTCATTGGTATAGTTATAACAAGTGTTTCTTATATCTTGTCTATTAAAATTTTTAAC
AAACAAGAACTATAATTGTCGATTTTGGTGATGATAGTATTTGAAATAATATTTAGAGCA
GGTGATAAATCTTTACGATTGTCATCTATTCTTTTTGGTGTGGAATGAAATGTGGGGGAT
AGGTATAGGTGACATATCTAGATTGATTTATTTGTTTTGAGGTGATTATGTTGTGTGGGA
ATTATTTCCTTTTAGATAGTGGGTATTAGAGAATATATGTTATTTATGAGTATCATTTGA
TGATTGAATAGGCTAACGATTTCCTTGGAAATATTTAAAAACCTCGATCATGTAGCATAA
CTGAAGCTTGTCACAAAAGTATAATGTGAAGTTCGACACTTTTGGATTCAGTTCAAATAC
TTTGACCGTGGTAAATACTATTTATTCATGTTTATTACGTAGACGTTGATTTTTAAAATA
AATTAGCATGATGCAGAAGGTTGCAACTGATACCGAGATAATCATTACATGGTCGTGACC
CTTAAATACAAGGCTGACAATATAAGACATAACAAGTATCCCTAGTGAATATGAAATATA
CTTCGCATTTGTCAATTCGTTATGGAAATAAGGCGTAATTAACCATAATCCAATGTAGAA
TATTAAAACACTGATGTACATCATATTAATTTCAAATAAGTCATTTAGTTTATTATTATT
ACTAAAAACAATAGCTGCATTAATAACACCTAAAGCGATATTCATTAACAAGTGTGTATA
CGACAAGCGAAAACCAATAGATGTTAATTTATGATTAATATAATTTTCAGTAATAATCCA
ATATACACCGAAAAGGCTAATTAAAATCATAAATTGGAATATATAAATGTAACTAAAACG
TTCAATACTAAATGATGAAGAGGCTAAACCGACAAGTACTTCACCAAAGATGATAATTGT
CAGTAATGAAAAACGTTCTACTAAATGCATCATATTAACAGGTGATAATATGAGATATTT
CTGGAATGGAATAAGTCCTGTTGCTGCTATAAATACACCTAAAAAACCAGGTATATAGTG
AATGCTTTGAGGTAGTACTAATGATAAAAATGATAAGAATGAAATCACAAAAGCTACAGT
AGCAAAGGCTTGGCATGTACGCTTATCCCCATAATCTAAACCGGTACGTATATGTAACAA
GTATTGTAAACCGATACTTAGATACATAATTGCAACGCATAAGAAGAATGGGAAGAATGT
TTTTTCAAAGTCTGGATATAAGCTATTAGATAGAAAGACCATGATAAACATGTTGAACAT
CATAAACGAGACATCTTTAAATGTGACTTGACCAAATCGATTTGTAAAAAATGTTTGGTG
AGACCACATTAACCATAAAAATAAACTCATGACGATATATTTGAAAAATAATTCAGCTGA
AATAGAACCATTTTGTGTTGTTAAAATCACATGTGCTATTCTTTGAATCGCATAAACGAA
GATTAGATCAAAGAATAGCTCATGAAATCCTGCACGTTTTTCAGCTAAATGTTTTGGCGT
TAATGTATTAACCATGAAAATTTAACTCCTTTTGGATGTATAATTAATTTTTTAAGTATA
CTATGCTTCCATTATAGTGAAAAGAGGCTTTTTTATATTTTAGTATCGACGAAGCGTTTG
AGATAGTTGATATGGAGATAGTTTCGAAATTGATGACAATATAGTTGCTGTAACGATAGA
TGAGAAGAACATTATGAAATCAACAGCAACAAAGTAGTTCCATAATTGACTGTAAAATGA
TGATAGCGTTGCACTTAATTATAATGATAATTTGTGGTAAATTAATTAATAATTTTATAC
TATAGATGAGGATGATAGAGCAAAAATTAAAGTGTGAAGTGTTATTATGAAAACGGTTGC
GTTTCTAATTGCCCAATCAAATTACTACATTGTATAATATGTCTTGTTGAATGAATAACA
AGGTTTGAAATTGTAATATCGGTAGCAATCGAATTCATCATTTGGATGTTAACGAAATAT
TAGTTCATAAGACATGTTAGTTATAAAAATTGTATATATCATAAGGAGATGAATATTTCA
TGACGAAAGTCGTATTAGCAGCAGCATATAGAACACCAATTGGCGTTTTTGGAGGAGCAT
TCAAAGATGTACCAGCCTATGATTTAGGTGCGACTTTGATAGAACATATTATTAAAGAAA
CACGTATGAATCCTAGTGACATTGAGGAAGTCATTATTGGTAATGTACTTCAAGCAGGAC
AAGGACAAAATCCAGCTCGTATTGCTGCTATGAAAGGCGGTTTGCCAGAAACAGTACCTG
CATTTACGGTGAATAAAGTTTGTGGTTCAGGATTGAAGTCAATTCAACTAGCGTATCAAT
CTATCTTGACGGGAGAAAATGATATCGTCTTAGCTGGTGGTATGGAGAATATGTCTCAGT
CACCAATGCTTGTCAATAACGGTCGCTTTGGTTTTAAAATGGGACATCAAACAATGGTTG
ATAGCATGGTATATGATGGGCTAACGGATGTATTTAACCAATATCATATGGGTATTACTG
CTGAGAATTTAGTAGAACAATATGATATTTCAAGAGAAGAACAAGATACGTTTGCTGTTA
ATTCTCAGAAAAAGGCGGCAAATGCACAACAAAATGGTGGATTTGACAGTGAGATTGTTC
CGGTATCAATTCCACAACGTAAAGGTGAGCCAATCGTTGTTTCAAAAGATGAAGGTGTTC
GAGGAGATGCCTCTGTTGAAAAATTAAGTCGTTTGAGACCAGCTTTCAAAAAAGACGGAA
CAGTTACAGCAGGTAATGCATCAGGAATTAATGATGGTGCTGCGATGATGTTAGTCATGT
CAGAAGAGAAAGCCAACGAATTAAATATTGAACCATTAGCAGTGCTTGATGGTTTTGGAA
GTCATGGTGTGGATCCTTCTGTTATGGGTATTGCACCAGTAGGCGCTGTAGAAAAGGTAT
TAAAACGTAGTAACAAAGAACTGAACGATATTGATGTATTTGAATTAAATGAAGCATTTG
CAGCTCAATCATTAGCTGTAGATCGTGAGTTGAAATTACCACAAGAAAAAGTAAATGTTA
AGGGTGGTGCCATTGCATTAGGGCACCCAATTGGGGCATCAGGTGCTAGAGTATTAGTGA
CTTTATTACATCAATTAAATGATGAAGTTGAAACTGGATTAACATCATTATGTATTGGTG
GTGGACAAGCAATCGCTGCAGTCGTTTCAAAATATTAATAATTAGAAAACAGGTTATCAC
AACAGTATTGAATACACGTTGAGATAACCTGTTTTTATTAGTCTATGGATTTATTGATTT
AGTAATATACATTAGTCATTTGATGGTTTGATTGCAAATGCTCTAACTGGGAACCCTGGC
GCATCTTTTGGTTTAGGACTAATGGCATAAATAATGGCGCCACGAGTTGGTAATTGATCC
AAATTAGTTAATAACTCAACTTGGTACTTATCTTGACCAAGAATATAGCGTTCGCCAACT
AAATCACCGTTTTTTACAGCGTCCAGAGATGCATCAGTATCGAATGTTTCATGACCAACA
GCTTCAACTTGACGTTCTTCAATCAAATACTTCAAAGCATCTAATCCCCAACCTGGTGCA
TGTTGTTGTCCATTAGCGTCTTTGTTTTCAAATTGCTCGATATTAGGCCAACGCTTTGAC
CAATCTGAGCGAAGCGCAATAAATGTACCTGGTTCAATTGTGCCATTTTCTTTTTCCCAT
GCTTCTATATGTGCTCGTGTTACGATGAAATCATTGTTGCTCGCTACTTCTGTTGAAAAG
TCTAATACGATTAAAGGTAATACCATTTCTTTTAAATCAATGTCTTCTAAATATCGTTTG
TTCTCAACGAAATGTATGGGCGCATCAATATGCGTGCCATATTGCGTTACAATATTCCAA
CGTTGAACATAGAAACCATGATCTTTAACAGTAAATAAAGTTGATACTTCGCCTTTTTCG
AACTCACTAAAACGTGGAATTTCAGGATCAAATGTATGCGTTAAATCTACCCAAGTTGCT
TGTTTTAAAGTATTTAATTGTTGCCATAAAGGATATTGTGTCATAAAATCACCCGTTTTT
AGTTTATTATATGATAATTGTGCCGATTATTCTTGACGTTTGGCTTTAACGGCATTCACA
AGAACAGTCAAAGCATCTTTAACTTCTTCTTCTTTTCTTGTTTTTAAACCACAGTCAGGA
TTAACCCAGAATAATGAGCGGTCGATTTGTTGTAATGAACGATTAATTGCTGTCGTAATC
TCTTCTTTTGTTGGAATACGTGGGCTATGAATATCATAAACACCTAATCCAATGCCTAAA
TCATAGTTGATATCTTCAAAGTCTTTGATTAAATCACCATGGCTACGAGATGTTTCAATT
GAAATAACATCGGCATCTAAATCATGAATGGCATGAATGATTTGACCAAATTGAGAATAA
CACATATGTGTATGGATTTGTGTTTCGTCACGAACAGATGACGTTGCAAGTTTAAATGAT
AACACTGCATCTTTAAGGTATTGTTCATGATATTCAGAGCGTAATGGTAAACCTTCACGT
AGTGCAGGTTCATCAACTTGAATAACTTTGATTCCAGCAGCTTCAAGCGCTAATACTTCT
TCGTTGATCGCTAAAGCAATTTGATCTTGAACAACTTTACGTGGTAAGTCGACACGTTCA
AATGACCAATTCAGAATCGTTACAGGTCCTGTTAACATACCTTTAACAGGTTTGTCAGTT
AAACTTTGTGCATATACTGTTTCGTCCACAGTTAATGGTGCTGTCCATTTAACATCGCCA
TAAATAATTGGTGGTTTTACTGCACGTGAACCATATGATTGAACCCAGCCAAATTTTGTT
ACTAAGAATCCTTGTAATTTTTCGCCAAAGAATTCAACCATGTCATTACGTTCAAATTCA
CCGTGAACTAATACATCTAAGCCGATGTCTTCTTGAATTTTAATCCATCGAGCAATTTCA
TTTTTTAAGAATGTTTCATATGCTTCATCTGTAATGCGTTTGTTTTTCCAATCTGCACGG
TATTTTCGAATTTCACGACTCTGTGGGAATGATCCAATTGTTGTTGTTGGTAGATCTGGT
AAGTTTAAACGTTTTTGTTGTTGTTCAATACGTTGTGCAAATGGTGATTGTCTAGAAGTA
CGTACACTTTCGAAATCATAATCTAAGTTTTTGAATGATTGGTTTTGGAAACGTTCATAA
CGCGCTTTAAATTTATCATATTTTGCATTATCACCTTGGTTGAATAAACGACGTAATGCA
TCTAGTTCATCTAATTTTTCAGTCGCAAAGCTTAATCCTTCGCCAACACTTGCATCTAAT
GTTTCATCATCTGATGATACTGGAACATGTAATAATGAAGATGAAGGTTGGATAACAAGG
TTATTAGTATGTGCTAATAATTTATCGATTAAGATTTTCTTAGATTCAATGTCACTAGCC
CATACATTACGTCCATCAATAATGCCAGCATATAAAGTTTTCGACTTGTCAAAATCACCT
GCTTCAATCTGTTCAAGGTTATATCCGTTATCGTGAACAAAGTCTAAACCTAAACCGCCC
ACAGGTAATGAACTTAAAAATTTAAGGTGCGCACGTTCAAAGTATGTTTGAATTACTAAT
TTTTTAGCAACACCAGCTTTTTCGAAATAGTCATAAGCTTCACGTGTAATATTTTCGTAG
CTTTCACTGTCGTCTGTAACTAAGATTGGCTCATCAACTTGAATGTACTCAGCACCTGCA
TCAATTAATGATTCAAACACTTCTTTATAAAGTGGTAATAACGTTTTAACTTTTTCTTCA
AAAGTTTGATGACCACCTTTTGATAATTTAACAAAAGTAATTGGACCTACAATGACAGGG
TGAGCGTTAACGTTAAGAGATTGTGCATATTTAAAACGATCTAGTAATACGTTGCGACTT
ACTTTAGGTTCAACGTTATCCCATTCAGGTACGATATAGTGATAGTTTGTGTTAAACCAT
TTAATAAGTGCACTTGCAACATGTTCTTTATTACCACGAGCAATATCAAATAGTAAATCA
TCATCAATAGTTCTTCCTTGGAAACGTTCTGGAATAATATTGAATAGTAATGACGTATCT
AGAATATGGTCATATAAAGAGAAATCACCAACTGGGATACTATCTAAATGGTAGTATTTT
TGTAACAATAAGTTCTCTTTATGAAGATCAGTAAGAGTTTGATCTAATTCTTCTTTAGAA
ATCTTTTTTGCCCAATAACTTTCGATGGCCTTTTTCCATTCTCTTTTTCTACCTAATCTT
GGGAATCCTAAATTTGATGTTTTAATTGTTGTCATAATATTGCCTCCTTGTGAGCAGTAA
TAGATTTTGAGTATGCTGCAAGTTCTAATGAATCTTCGACATTTTGGAACGGTGTAATAA
TGTATAAACCATTGAAATATTCGTGGACAGTATCAATTAAGTCTTTAGATAGTTTTAAAC
TTAATTCACGTGTTTTGGCTTTATCATCTTTAACTGCTTCAAATTGTTGTAAAATTTCGT
CTGACATCTTGATGCCTGGCACTTCATTATGTAAAAAGAGTGCGTTTTTGTAACTTGCGA
TAGGCATAATGCCTATGAAAAATGGTTTGTTCAAGTGCTTAGTGGAATGGTAAATTTCAA
TAATTTTTTCTTTGCTGTACACGGGTTGCGTAATAAAATAAGACATTCCGCTTTCTATCT
TTTTCTCTAATCGTTTCACGGCGCCGTCTAATTTTCGAACGTTAGGGTTGAAGGCGCCAG
CGATGTTGAAGTGTGTACGTTTCTTCAGCGCATCACCGTCAGTGTTAATACCTTGATTGA
ATCTTAGTGCGAGTTCAGTTAATCCTTTAGAATTAACATCATAAACATTTGTCGCACCAG
GTAAGTGACCAACTTTTGAAGGGTCACCAGTTATTGCTAAAATTTCGTTAACGCCAATGA
GTGATAATCCAAGTAGGTGTGACTGTAAGCCGATTAAGTTACGATCTCGACATGTAATGT
GTACGAGTGGTTCGATATTGTAATATTGCTTAATTAAGCTAGCAGCAGCAATATTACTAA
TTCTGACAGTCGCTAATGAATTGTCGGCTAGTGTTACAGCATCTACATTAGCTTTATCGA
GTTTAGCGATATTTTCAAAAAATCTATCAGTATCTAAGTGTTTCGGTGTATCCAATTCGA
TAATAACGGTTGGACGTTCTTGAACTTTAGATGTTAAAGATTGTCTCACTTTATGTTGAG
ACGGATTGAAAAGTGCTTTCGTTGGTATCGGAATCACTTTCTTATCATTAACTGGTTTAA
GTGTCAGAATAGACTCTTTAATAAATTTAATATGTTCTGGTGTTGTACCGCAGCAACCAC
CTATTAAGCGAACGCCTTCACGAATTAAGTTTTGAGCAACTTTACCGAAGTATTGTGCGT
TGTCGCTATACTTAAATTCACTATTTTCAATATCTAGTAAGCTAGCATTTGGATAGCAAG
ATAAGTATGCTTGTTCTGGTAATTCAATGTGTGTAAAAGACTCTTGCATATGGTGGGGGC
CATGATGACAATTTAGTCCAACGATGTTTGCACCACATTGTACGAGTTGTTTTAATCCTT
CGTTAATAGCTTTACCATTAACTAAATAATTTGTATTTGATGCAGTTAATTGGGCAATGA
TTGGGATATCATATTTCTTTCTTGTACGTGTGATTACATTCGTTAGTTCTTCCAAGTCAT
AATACGTTTCGAAAAGTAAGGCATCGACGCCTTCTTCCACCAATGTGTCTATTTGAATTT
CTGTATGATAAAGGATTGTTTGTAAGCTGATTTCTTCTTGTTTAATACCTCTAAATCCAC
CAACTGTACCTAATATAAATGTATCTTTATTTGAAGCTTTCTTGGCGATACGTACAGCAG
CTTGATGAATATCTTTGACTTTGTCTTCAAGACCAAAGCGCTTTAATTTTTCGAAATTTG
CGCCATAAGTATTCGTTTGAATGACATCAGCACCAGCTTCTATATAAGAACGATGGATGC
GTTCAACTTTATCAGGATGGCTAAGGTTATATGCTTCTGGACAGGTATCTAAACCTTCAG
AGTATAAAATTGTTCCAATAGCACCATCAGCTACCAAAACATTATCTTTCAATTGTGTGA
GGAATTGACTCATTGAATGCCTCCTTTAATGCGTATTTGATGTCAGCAATAAGCTCATCA
GGGTCTTCCAAGCCAACACTCAATCGGAATAAACCGAATGTAATACCACGAGCTTCTCTT
ACTTCTTCAGGTAATGCAGCATGTGACATCGTTGCTGGATGAGATAGTATCGTTTCAATA
CCACCAAGACTCACTGAGACAAGTGGTAATGTTAAAGCATCGACGAATTGTTGAGCTTTA
GATTCATCTTTTAAACGTAAGCCGATAACAGCACCACCATTTTCAGCTTGCTCTAAATGA
GCAGAATTGAGACCAGGGTAATAAACTTCTGAAATTTCTTCTTGTTCTATTAAAAATGAC
ACGATTTTTTGAGCATTTTCGACCGATTGCTTAAATCTAATCGGAAATGTCTTTAAATGT
TTAGCTAGCATCCAACTATCTTGAGCAGATAACATATTTCCAGTACCGTTTTGAATTAAA
TAAAGTGCCTCATGAATTTCTTCGTTATTAGTAATAACCGCGCCGGCAATGAGATCACTA
TGTCCACTTAAAAATTTAGTAGCACTGTGTATAACAATGTCAGCTCCTAGTAATAAAGGT
GATTGACCTAACGGTGTCATAAACGTATTGTCAACGGCGACTAGTAGTCGATGCTTTTTA
GCTATGTTTGAAACAGCTTTGATATCGGTAATTTTAAAACAGGGATTCGATGGTGTTTCA
ATATAAATTAATTTAGTGTTAGATTGAATTGCACCTTCGATTTGTTCAATCTTTGTTGTA
TCAACAGTTGTAAACTCGATGTTGAAACGATTTAAAATTTGCTCAGTGAGACGGAATGTA
CCGCCGTATACATCGTCTGGTAAAATGACGTGATCACCAGCTTTAAGTGTTAGAAGTACA
GCTGAGATTGCTGCAATTCCTGATGCAAAAGCAAAAGCAAATTTTCCGTGTTCTAATCGT
GCTAGTTTCTCTTCTAAAAGCTCGCGATTAGGATTACCACTTCGTGCATAATCATATTTA
ACATCGCCACCAAGACGTTTTTGATGGAATGTTGAAGAATCATAGAGTGGTGGGTTAGCT
GAATGATATTCCACACCTCTACGCCAATCGAATATCACTTCTGTCTCTTTTGAAAGTGTC
ATACAATCTCTCCAATCTGAGCTTTATCTAATGCTTGGATGATATCGCTTTCGATGTCTT
CATAATTTTCAACGCCTAAAGATAAGCGGATTAAATACTCATCAATGCCACGTTTATCTT
TCTCAGCATCTGGCATATCAACATGTGTTTGTGTATAGGGAAATGTCACAAACGTTTCGG
TTCCTCCTAAACTTTCTGCAAAAATACAAATATCTAAATTTTCTAATAATTTAGCGACGC
TATAGGCTTTATTAAGTCTTAAACTAAGCATGCCAGTTTGCCCACTATATAGTACTTCGT
CAATTGCTTGCAGTGACTGACATTTTTCAGCAAGTCTTCTTGCGTTTGATTGTGCTCGCT
CAATGCGGAGATGCAAAGTTTTGAGTCCGCGTAACAACAAATAACTATCTATTGGTGATA
GTGTTGCGCCAGTCATGTTGTGAAAATCAAACAACTGTTGAGCGAGCGATTCATCTTTAA
CTGTGACTACACCAGCTAGCACATCGTTATGTCCGCCAATATATTTTGTAGCTGAATGTA
AGACTATATCAGCACCATCTGCTAAAGGCGTTGAAAGATAAGGTGTTAAAAAGGTATTGT
CGATAATAGATAATAAATCTTTATCTTTACAAAGCTGGTAATATGGCTTCAAGTCGATAG
CAATCATTTGTGGATTAGATATTGATTCAATGAACAATGCTACAGTTTTATCTGTTATAT
GATTTAGAACTTGTTCATAATCTGTAAAATCAATGTATTTAAATTTGATATCATACTGTT
GTTCATAGAATTCAAATAATCTAAATGTGCCTCCATATAAATCAAAGGAAACTAAGATTT
CATCGTGTGGCTTAAATAAATTACATATTAATTGGATTGCAGACATCCCACTTGATGTGG
CAAATGATGCAACACCTTGTTCTAACTTTGCAAAACAGGTTTCAAATGTTGAACGAGTAG
GATTTTTAGTTCGTGTGTAATCAAATCCAGTTGATTGTCCTAGTTTAGGATGTTTGTAGG
CAGTAGATAAATGGATTGGATTTGCAATAGCACCGGTTGAATCATCAGTTAATGTGATTT
GTGCTAACTGAGTATCCTTCATATTAAGACCTCCTGTAAGTTAAAATAAAAAAGCTTCCA
TCCTTCGTATCCGAATGAATCGGATAAAAAGGACGAAAGCTTGAGTTTCGCGGTACCACC
TTTATTTGTTATTCCATCACTGAAATAACCTTATTCAGTACGCATGTAATGTGAATATGC
TTACTGAACAATTATCACAAATTAAAGTTTCTAAGTAAGGATATAGTATTGTAATATCTC
ATACTTATTAACAAAAAATTGTGCGTAAAGAATATCCAGTACGCCATTTAACATCAATGT
TAATACTGTATCGCTATAACGGGCGAACCCGTAGACACCTCATATTGGCATCAACACTCC
AAGGCCATTTTCAAACACGCTTTCAAAATCTTCTCTCAGCTATTAAAGACTCTCTGTATA
AGCAGGGTGTGTTTTACTTTCCTCTTTATAGTGTTTACGTTTCATTAAACTGTTATAAGA
TATTAATTAGCTTACAGAGTAAAAAATGATTTGTCAACAATTATTCAGAAAATTTTGATT
TAAAAGTTAATTTGTTTATGAAATTGTGTCTGGTATTGTGGAGATGTAAAAATAAAGGTT
TTAAAAAATAAAGTGTGGTTAATGGTTGTCTGACTCATTTAGAATACATAAAATATATTT
AACTGCTGTTATCAAATAAAAGGTGATGTGAGTGAATTGTCAAAAAGTGAAGATCAACGT
ATTACTAAAACAAAAGGCGAGCAAATAAAACAAATAGATATAACTGAAATTAAACCGAAT
CCATATCAACCAAGAAAAACATTTGATGAAAATCATTTAAATGATTTAGCTGATTCAATT
AAACAATATGGGATTTTGCAACCGATTGTACTTAGAAAAACAGTGCGTGGTTATTATATT
GTCGTAGGCGAAAGAAGATTTAGGGCATCGAAAATTGCGGGGCTTAAACATGTTTCGGCA
ATTATTAAAGAGTTAACTGATGAAGATATGATGGAACTTGCAGTAATAGAAAACTTGCAA
CGTGAGGATTTAAATGCGATTGAAGAAGCTGAAAGTTATCAACGCTTGATGACTGATTTG
AAAATTACTCAACAAGAAGTAGCTAAACGGTTAAGTAAGTCACGCCCATATATAGCGAAT
ATGTTGAGATTATTGCATTTACCTAAAAAGATTTCCGATATGGTAAAAGATGGACGACTT
ACAAGTGCACATGGACGCACGTTGTTGGCCATTAAAGATGAACAACAAATGATGAAATTG
GCGAAGAAAGTCGTTAAAGAAAAATGGAGTGTTAGGTTTTTAGAAAATCATATTAATGAA
ATGAAGAAAATGGCATCAAAACTTGAAACAAGTAATGTGGATGTGTCAAAACCTAAATTT
ATTAAGCAACAAGAACGCCAATTGAGAGAACAGTATGGTACCAAAGTAGATATATCAATA
AAGAAATCGGTTGGTAAAATCTCATTTGAGTTTGATTCACAAGAAGATTTTCTAAGAATA
ATTGAACAATTAAATCGTAGGTATGGTAAATAGTTACACAATTTTATATAATAACTCTTT
GTGCAAGTGTAAATAAATTGTAATCAGTGAACATTTGATTCTAGATATATTGAGACTTCC
GTAGGTTGGAAGTATATAAAAATATGAATACAATATTGATATATCATATAGAAGGGAGTA
ACGCTTATCATGAATCAAGTCATGAATATTATTTCATCTCTATTTGAGCCATTAACAAAA
ATAGAAACATATGAAAATATTGCAACTAAAATCGCTATGATTGTTATTTATATTATCGTA
GCCCTCATAGTTATTAAAATACTGAATAAAATGATTGAACAGGGATTTAAGATTCAAAAT
AAAAGTAAAAAGAGTAACAAAAAGCGCTCTAAAACTTTAATATCTCTTGTTCAAAATGTA
GTGAAGTATATCGTTTGGTTTATAGTTATTACGACGATTTTAAGTAAATTTGGCATTAGT
GTTGAAGGTGTTATTGCAAGTGCTGGTGTCGTAGGTTTAGCAGTAGGTTTTGGTGCGCAG
ACCATTGTTAAAGACGTTATCACTGGATTTTTCATTATATTTGAAAGCCAATTTGATGTA
GGAGATTATGTTAAAATAAACAATGGTGGTACGACTGTGGCAGAGGGAACGGTTAAATCA
ATAGGACTTCGTTCAACACGAATCAATACAATTTCAGGAGAATTAACAATTTTACCAAAT
AGTAGTATGGGAGAAATAACGAACTACTCAATTACAAATGGTACAGCTATCGTTAAAATT
CCAGTGTCTGTCGAAGAAAACATTGATAATGTTGATAAAAAACTAAACAAACTATTTACT
TCTTTACGTAGTAAATATTACTTATTTGTTAGTGATCCAGTTGTTATTGGTATTGATGCT
ATTGAAGATACAAGAGTAATATTGAGAATATCTGCAGAAACAATTCCGGGTGAAGGATTT
GCTGGAGCTCGAATTATTCGCAAAGAAGTGCAAAAAATGTTTTTACAAGAAGGTATTAAA
ACACCTCAACCAATTATGACTGCTTATAATCATAGTGAAAACGGTGTTTAGTAGTTTATA
ATACATGGAGGTCATATTTAATGGCGTCAAAATATGGAATAAATGATATAGTAGAAATGA
AAAAACAACATGCGTGTGGAACAAATCGATTTAAGATTATTAGAATGGGTGCAGACATAA
GAATTAAATGTGAAAATTGTCAAAGAAGTATTATGATTCCACGTCAAACGTTTGATAAAA
AACTTAAAAAAATCATCGAATCTCATGATGATACACAAAGATAGGAGAATGATTAATGGC
TTTAACAGCAGGTATCGTTGGATTGCCAAACGTTGGTAAATCAACATTATTTAATGCAAT
AACAAAAGCAGGTGCTTTAGCAGCGAACTATCCATTCGCTACGATTGATCCTAATGTAGG
GATTGTAGAAGTGCCAGATGCTAGATTACTTAAATTAGAAGAAATGGTTCAACCTAAAAA
GACATTGCCGACTACATTTGAATTTACAGATATCGCTGGTATTGTGAAAGGTGCTTCAAA
AGGTGAAGGTTTAGGTAATAAATTCTTATCACATATTAGAGAAGTAGATGCAATTTGTCA
GGTTGTTCGTGCTTTTGACGATGATAACGTAACTCATGTTGCTGGTCGAGTAGACCCTAT
TGATGATATTGAAGTTATTAATATGGAATTAGTACTTGCGGACTTAGAATCTGTTGAGAA
ACGTTTGCCTAGAATTGAAAAATTAGCACGTCAAAAAGATAAAACTGCTGAGATGGAAGT
GCGCATTTTAAATACTATTAAAGAAGCTTTAGAAAATGGTAAACCTGCCCGCAGTATTGA
CTTTAGTGACGAAGATCAAAAATGGGTTAATCAAGCGCAACTATTGACTTCTAAAAAAAT
GCTTTATATCGCTAATGTTGGTGAAGATGAGATTGGTGATGACGATAATGACAAAGTAAA
AGCAATTCGCGAATATGCAGCACAAGAAGATTCAGAAGTAATTGTTATTAGTGCGAAAAT
TGAAGAAGAAATTGCAACATTAGATGACGAAGATAAAGAAATGTTCTTAGAAGATTTAGG
TATTGAAGAACCAGGATTAGATCGATTAATTAGAACAACTTATGAATTATTAGGATTATC
AACATACTTTACTGCTGGTGTGCAAGAAGTTCGTGCTTGGACATTTAAACAAGGTATGAC
TGCACCACAATGTGCTGGTATCATTCATACTGATTTCGAACGTGGATTTATTCGTGCAGA
AGTAACAAGTTATGATGATTATGTACAATATGGCGGCGAAAGTGGTGCTAAAGAAGCGGG
TAGACAACGATTAGAAGGTAAAGAATACATTATGCAAGATGGCGATATCGTTCATTTCAG
ATTTAATGTATAAACGATACAGTGAAGTTAATTGAATAGTATATATGTAGAAGAGGCGGA
ATCAATTGTTCGCCTCTTTTAATTATGATTATAATTTATTAAAAGAATGGAATAATTTTA
CTAGCGTTAATAATATCTTGAGTGCTGAAAAATTGTTTGCCTTCACCAGTGTAAGCCGGT
TCTAAAACAAGATTAGCCTTTGCACAATAAAGCCATTCAGGATGAATACCACTATTAAGT
ATCTCTTGGAATTCTTGAAAATCTTTAGACCAATCAATATTTAAATTCATTCATTACCAC
CTCAAAATCATTATAGAACATGCGTTCGCTTTTGTGAAGTATATTTTAAAAAATATAATA
GAAAATTTCAAATGTATTTATGTCAGAAATGATATGAAGAGTAGTTTGAATTATTATTGT
AAAAAGTAATGGCGCATGATATAATTCTTTATTGTGAGTAATGAAAATTATTCCTTGCTT
ATCTATTTTAAGATTGATAAGCCGTATAGACCACAAGGAGGTGCAAATATAAAATGAGAA
CATATGAAGTTATGTACATCGTACGCCCAAACATTGAGGAAGATGCTAAAAAAGCGTTAG
TTGAACGTTTCAACGGTATCTTAGCTACTGAAGGTGCAGAAGTTTTAGAAGCAAAAGACT
GGGGTAAACGTCGCCTAGCTTACGAAATCAATGATTTCAAAGATGGCTTCTACAACATCG
TACGTGTTAAATCTGATAACAACAAAGCTACTGACGAATTCCAACGTCTAGCTAAAATCA
GTGACGATATCATTCGTTACATGGTTATTCGTGAAGACGAAGACAAGTAATAATTAGAGG
GGGCGTTTAAATGCTAAATAGAGTTGTATTAGTAGGTCGTTTAACGAAAGATCCGGAATA
CAGAACCACTCCCTCAGGTGTGAGTGTAGCGACATTCACTCTTGCAGTAAATCGTACGTT
CACGAATGCTCAAGGGGAGCGCGAAGCAGATTTTATTAACTGTGTTGTTTTTAGAAGACA
AGCAGATAATGTAAATAACTATTTATCTAAAGGTAGTTTAGCTGGTGTAGATGGTCGCTT
ACAATCCCGTAATTATGAAAATCAAGAAGGTCGTCGTGTGTTTGTTACTGAAGTTGTGTG
TGATAGCGTTCAATTCCTTGAACCCAAAAATGCGCAACAAAATGGTGGCCAACGTCAACA
AAATGAATTCCAAGATTACGGTCAAGGATTCGGTGGTCAACAATCAGGACAAAACAATTC
GTACAATAATTCATCAAACGCGAAACAATCTGATAATCCATTTGCAAATGCAAACGGACC
GATTGACATAAGTGATGATGACTTACCATTCTAATAAAAATTAACGAAATTAAAGCGAAA
AAATTATCAAAGGAGGCACACAATCATGGCAGGTGGACCAAGAAGAGGCGGACGTCGTCG
TAAAAAAGTATGCTATTTCACAGCAAATGGTATTACACATATCGACTACAAAGACACTGA
ATTATTAAAACGTTTTATCTCAGAACGCGGTAAAATTTTACCACGTCGTGTAACTGGTAC
TTCAGCTAAATATCAACGTATGTTGACTACAGCTATCAAACGTTCTCGTCATATGGCATT
ATTACCATATGTTAAAGAAGAACAATAATATATCATTTATTATAAAACCCCGTAAGTATA
GGCTTATGGGGTTGTTTTTGTGTGCTTTTATTTAGAAAGTTCGCAAAAAATTCGCAGAGT
GTGAGTACTTATGAAATTTTGGCATAAAAAAAGAGGCAACCTCTCGGTCAACCCCTTAAA
ACGGAAAGAACAATAGTTCTTTCATAATATACAAGAGATAGAAAAGTATCTCTTGGAGGC
ATTCGCCTCTTTCCTTATATACTATATTAATTGCTCTTGGTGTAATAGTCAATCATTTTG
TTGAGGGATAGGAAAAAATAAGATAAGGATGGTACATTTCTGTAATGTTTATATTTTCTA
TCTTTACGTTTTTTAAAGGCAATTAAATCGTTTTTTCTATTATTTTTAATACCTTCACTG
CAATATTTAGAATGTAATATAAATAATGAAAGTATATCTATAATTGGTAAAACTTTTAAA
CTAACTTCTGATAAACCTTGTTTTTGACCAAGTCTTTTTAGTTCGCTTTCCGTTTTCAAT
TTATATCTAGGAGTTAAATTTAGTAATATAGGTTGACTATGAGCACACTTATTTCTAATA
TTTTTAGTGAATTTAATAAACTTACCTGCCTTTCTTAATTCGTCGTCATTGGTTCTATCT
GAATAGAATTCCACAAATGCAGAAAATTGTCCGAAAGACATTAATTCTAAACACACCCAT
ACTGGTGGATCTTCATAGTATTTTTGAAAACTAGGCATAACAGTGTTATCTCTTTTTATA
ACAGTAGAAAAAATTTTGTTTAAATCTCCTTGATGATTATTAATAAAATCTTTCATAATT
TGATAACCATCCTCTGAATCGTCATTAGTTATTTTTTCGAGAATGTCTGTTTTAAGTGAG
TGTTCAATGTCTAAACACATAGGTAATAACATGTAGCGTAATCTCATATCTAAGGTTGCT
AAATCAGATAGTGCAGAAAATTCAAAGTTATAATTTCCACTATTATCTTTAGGTATGTTT
TTTCTGAAAGAAGATAATTTGAAAAAGTATGTGTTGTTTTTCAGTATCTCTTTAGCTTTG
TTTTCATTTATTTCGTTAAATAAAATACCTAGTGATTTTAACTTTTTAATTTGTTCTTCG
TAGTTTAATTTTGGTTTTCTGCCCATTTTAACTCCCAATCTCTCAAGTTTATTCATCATA
TCTTTAGCCATTTGATCAGCTTTTTTACCGTCCACTTTAATTTTTACACTTCCACCACTG
ATTTCAAAAGTTTCAATTCCATGACCGGAAATAGGATTGAAAAAGAGTTTCGAAAGCTCA
GAGTCATCAGCTAATATTTCTGTTCCTAAAATTGAAGATCCCAATGTAGCAATACCTATT
TTATCATTTGGGTGTGCATAATCAGTTATAGTTTGATTATACTTACTTAAATCTAAGTTT
TCTTTAACATTATCAGGTAATATATTGTAACCATTAGGTGCTGAAAAAGTTTTTGTTTTA
TCAAAATTAAATAGTACCGTCATCACCTGTGCAATCGTGCCTCCAAGACTATGGCCAGCA
CTATAAACATGTTTATAATTCCCATTATTCAAAACTGACTGAGTCCAAAGATAAGCTTCG
TTAAATTGATCAGCCTCTTTTGCATTATTTTTATCGACCATTCCCAGCCATTTATTATTA
CCAACTGTACTTGGGTTAATTTCTTTTAAGCTAGTGTCTCTGTATATAGCTGCATTTAAA
ATTTTATTTGGACTAGTTTCAATTTTAATGTCATTGGTACCTAAATATATATCAGTACTA
ATATCAGCAGGCTCATACCGATCTGTGCCAGCATAAACAAAATACACAGTTTCATTGTCT
ACATTTCCTTTACTGTCTTTTGGAGATACTGCCATTGCTTGGAAGCCATTAACTTTATCT
ATTCGGCTGGATTGGACTTTAAATCTTTGTTTGCTTCCATTAGTTTTTTTAATTGTTATT
TCTTTGTCTGATAAACGCATATTATAAACGTTACCAGCTAGTTTATGATATGTGTTATCT
TTATTATGAAGATTATCCATTATTTCACCTCAAAGGATTGATTATATTGAATAGAAAAGC
AATTATTATATTAATTAGTATAATATTAATATCAGGAGGGGTCTATTTAAAAATGAAACA
TGACGAAAAAGAAAAATATTATAATGAACAAAAAGAAAGAATAATATTATTTATGAAATA
TAATGTTAAAGGTTATAAAGAAATACATTTTGAGGAGCAAAAACCAAACCCTTTAGATGG
ATATGTTATTACAGGTTATATAAATAATGACAAGACGAATACTTTTTCAGCACATATGTG
GTCTGAAGACGATTATCAATTTGAATATCTATCAACTTATAGTGGCTATATAGCTAAAAA
TATGCCAGAAAACCCTAAATCAGTGTCTGAAATAAAAAAAGAACAATCTAATAAAGAAGA
TAAAAAGAATGATGATTAATTAGTGTTATTTTAACGGAGACTCATACGCTGAGAAACGCC
CTGTGTTGCAGTGAGGGACAAGTTTGTGAAACTATATATGTTAGCTGGAAGCTGTCACCA
CTTAGAGCGCAATCAGAGATTGAGTTTTGGCGTTTAAGATGTGGAGTTTTATAAAATTAT
ACAGTATGATTTAAATAAGATATAAAAAAAATAAATAACTGGGAGATCGATATGCTTATT
ATATTATCCATTATACTAATTGTTTCCTTAACTGAAACGTTATATCTTTTAGTTAAAGTT
AGAAATTTGAAGGAAAACAACGCCCCAGATAGTGAATACGAAAAAATGATAGACAAGTAT
CCCCCATTAGGGAAATTAACACTAGTTATTTCTATTATACTGCTAGTCATAGCTTTTATT
ATTTAATGTCAAAGTAATTTTGAAAGGCGGCAATTATTATGAGTATAAAAGAAATATGGA
GATATCTCGTAAATAAGAAATGGGAAGCTGACGAAGTATGTTATTTAGTACTTTACATCT
TCTTAGCAAGTATATTTACAACGCCTTTATTAGGCGTTCCAATAGGCGTATTAGTCTATT
TGTACTTTAATGAGGAGCTGTTTAAGAATTAAACAAACAACTTATATATTAATTTCTATA
CCACTATAACTGGTGTTTTTAATGCTGAGAAACGCACTGTGTTGCAGTGGGGGATGGGAA
TCACGCACAAATACTTTAACTGTAAATGTGACCTCGTGAAATATAATTTCAAACATCGTT
GGCCAATCAATTTTTAAGATTGGTCGAAGATTGAATCATGTGAAAAAATGACTTAGTGCA
TGGTGAGTTTTCTAATTGGTGTAAAAATTAGGGTCTCAGTATGAATATGCGGATAAGCAT
ATAAAAGTATTTGAAGAGTTTAATGGGGCGACATCTACCCAAATATTAGGAATAAACGAT
TTGTATGAAATTGCAAAAGCATTATTTTGTTGATAGAGATAAAGGTATAATTGTTCGCAA
AAAGTTCGCAAAGTTACGAAATAGTGTGCATGTTCATAGACTTTCAAAATGAAAATTATG
ACTATAAATCATTGATTTAACAGCTTTTTGAACACTAATGATTATTCATAAAATAGCAGT
ATATAAAAGAAGAACAATAATATTTAATATATTATAACCCTCGTAGGCATAGGCTTACGG
GGGATTTTTTATGCTTTGGGATTTAGAAAAGGGACAGAAAAGGGGAAAAAAGATGAGGTG
AAAGTTATAGAGATTTAGACATAAAAAAAGAGGCAACCGTCAGTAACAGTTAACCTCAAG
TGCATTCCGCAGATATGCACCGCTATTTGTATATGATATTAATCTATTTTCAGATAAAAA
TCAAGGTTATTGATAAAGTTCTTTAAACTTCTTAATTTAGGTCTTGCTTGAACACCTATA
ATTTTATCATAAGTCGACTCGCTTATCTTTGATCGTAAAAAATCAAGGTTTTGTTCGAAT
TGGCTTATAATTTTTTGGAGTTCTGTTTCAGAATACGAAAGACCGGAACAAATTAGAATT
AATAAAATGAGATAATCAATTATTCTGTCGAAATTTAAATTGTGTATATCCATTTTTACT
GCTAAATATTCTTTTAATCTATTACTTGTCTCTCCAGTTTTAAATCTACAGTCATAAAGT
ATACCATTGTGAGCTATAGCATTTCTTAAGCCTTTCATACAATCAATGATGTCACCTAGT
ATATCTTTACTTTGATCAAATGCTGGTGAGTATAATTTTAGTTGTTTTTGAGCTTCTATA
TTCAAATTTTGGGACATGCAACGAGTGAAAAATACTAGATTTCCTAAAGTGAATAATTCA
AATACTGCATATAGTGGCACGGCTCTATCTTGATGTATGTAATGATATATGTAAGGCTTT
GAATTACAATGTTCATGTATCATGTCGTAAATATCTCTTCTTAGTCTAGTAGTATTTTTT
AAATGCTTTTTATATTTTGTGCTACCGGGACTATAACTTTTATAATATGTTAATGATTTT
TGAAATAAACTATCTAAATCAAAACCAGAGTTTTCACAAACTATTTCTAGCAATCTGTTT
TTAATAGCTGTTTCACAGAACATAACGTGTTTATAGAAAAGGCTTTTAATTTCTGTATCA
AAACTGTATAAAGCTTGTAATTCGCTGAATTTTTCAAAATTAAATTCTCCTCTTTGTTTA
AAAAGAAATTATATCCTTTAAATCCATGAAAATAGCCGATGTTTCGTAACTGGATTTTTT
CCGTGCTACCATTTATTTGGATACCTTTATTGTCTCTTATATGCCTCATTAAATCATCAG
TAGTTTTTGGTGTTTTTCTGTTCATAGTTTTTAACTCCTCAATCGTTCAAATTTATTCAT
CATATCTTTCGCCATCTGATTAGTAACATGTGTATAAAGGGGGGTATAATCTGAATGACC
TACATGCTCTTGCATTTAAGTTAATTCCTAATTGAGCAAGTGTAGATATATGGGAATGAT
GTGATGTATGCGTCGTTACAGGTTTCTTAATAGAACTAATCTCAGTTGTCTCTTTGATAG
TGTCCCCTTTAATAATGTTGCTAATTTTGTTCGAGTCGATAGGGATACCAGTTGCATTTG
TGAATATGTATCCTATATTAATAAACTTATCATTCTACTGCTTTTCTTTTTTGTTATCTA
AAATAAGTGTTTTAAGCAAGTTGATGCTTTGGGTAGTAAGCCCTAAGGTCCTATAGCTAT
TACTTCTTTCAGTTGTCTCTTTTACTCGGAATGCTTCCGTTTTTATCAGTTAATCAATTA
ATTGTGCCGTCGATATCTAGCGTTTTATCTTCAAAGTTTGTATTTTATTTCTTTATTGCA
ATTAGTTCGTTGATACGCATGGCATTAGCAATTTGAAACTGCATTATAAATTTTACCATT
TTATAATTACGTTTTCTCGTTGGATATTTTTTTATACTTAATTACATAGTCGAAACAATC
CAGTAACTCCTTATCTTCTAAAGTGTTATTTTGTTTAGTTAGTAACTCATCATTAGTTTT
ATCTTTTTTAGGGATACCTATTTAGCCTATTACACTTATAACTTTGAATTGCCTACTTTT
TTAAATTAACAAATTCTATTTTCATAGATTTTGTCCAATTAAATGTAGACGTCTTATAGT
TATTAAATTTGAGAGTGGTAGCAAATTAAAGTTAATCAAGAGTTAAGATGAATTTAATTC
ATGAACACGGATATTATTTTTATAATTGAAGAAAATAAAGTTTTACTTCAAGGAGGTAAT
TAAATATGTTCAAAAAATATGACTCAAAAAATTCAATCGTATTAAAATCTATTCTATCGC
TAGGTATCATCTATGTGGGGACATTTGGAATATATTCAAAAGCAGATGCGTCAACATAAA
ATTCCTCAAGTGTACAAGATAAACAATTCCAAAAAGTTGAAGAAGCACCAAATAATTCGG
AAAAAGCTTTGGTTAAAAAACTTTACGATAGATACAGCAAAAATACAATAAACGGAAAAT
CTAACAAATCTAGGAATTGGGTTTATTCAGAGAGACCTTTAAATGAAAATCAAGTTCGCA
TACATTTAGAAGGGACTTACACAGTTGCTGGCAGAGTGTATACACCTAAGAGGAACATTA
CTCTTAATAAAGAAGTTGTCACTTTAAAAGAATTGGATCATATCATAAGATTTGCTCATA
TTTCTTATGGGTTATATATGGGAGAACATTTGCCTAAGGGTAACATCGTCATAAATACAA
AAGATGGCGGTAAATATACATTAGAGTCGCATAAAGAGTTACAAAAAAATAGGGAAAATG
TAAAAATTAATACAGCCGATATAAAAAATGTAACTTTCAAACTTGTGAAAAGTGTTAATG
ACATTGAACAAGTTTGAAATTAAGTTAAATTAGATTATACAGTGTTTTATCGCTAATACT
TTGAAAGTTAGGTATCTAAAGGTGCCTAGCTTTCTTTGTTATGATCAGCAACATGATATA
GAAAATTCTTTAACGATGTTTATGACGAAATCTACAAAAATAATTTCTCTTTTATGGTTA
ATCAATGTGTTTTTATATTCGACAACCTTAAAATTAACTTCTTTCAATTCCATAATAAGG
CCTCTATAAAATAACTTAGTTTAAAAACGATTCGTATCTTTCAGATTCAAATACCATCAT
TTTGTCCTAATACTTACACTTTAATTACAATTATGTAAGTTGTTTTCAGTGACATCCTAT
ATTATATTTTGGCAGAGGTGATCTTTTGAAAACGATTTCAAAAACAATTATATATATCGC
ACTTACTATCATTGGCGCTTATGCTACTTTGTTCATTTTAAAAACAATAGATTCTCATGG
TGTAACAGATCAGTTTAATCCATTGGTAAAGAAGGAAGATTCTTATGTTAAAACGACAGA
GGTATCTACTAGAATGGATGATCAACTCCGAAGTTATAATCAAAGTGCTTTTAATAAAGA
AGGGAAAGAAACACAATTAATGTATACTGCTACATTTGATATTAAACCGCATAGATACTT
GAAAATAACACATAAAGGTCATCATGTAGAAACTTTTGAAGAAGTTGAAAAGGGTCAAGT
ACCTAAAAAAGCATTAGACAAATTGAGTCGATTATAGCGTGCTTATATTGCATTACTTAT
ATTAAAAATGAGTACGAACGAAAGTAACACATAACGATTAATTTAAAAATATTTGTAATA
ATTATGAATAAAATTAAAAACAAGGGGTAATACATTCTATATAGCATATAAGCTTTTGTT
ATGAGTTTCAAAAATAGGAAGAGAGAGTGATATTATGAAATTAAAATCATTAGCAGTATT
ATCAATGTCAGCGGTGGTGCTTACAGCATGTGGCAATGATACTCCAAAAGATGAAACAAA
ATCAACAGAGTCAAATACTAATCAAGACACTAATACAACAAAAGACGTTATTGCATTAAA
AGATGTTAAAACAAGTCCAGAGGAAGCTATGAAAAAAGCTGAAGAAACATATAAAGGTCA
AAAGTTAAAAGGAATTTCATTTGAAAATTCTAATGGCGAATGGGCTTATAAAGTGACACA
ACAAAAAACAGGTGAAGAATCAGAAGTACTTATTGCTGATAAAAACCAAAAAGTAATTAA
TAAAAAGACTGAAAAAGAAGATACAGTAAATGAAAATGATAATTTTAAATATAGTGATGC
AGTAGATTATAAAAAAGCTATCAAAAAAGGACAAAAAGAATTTGATGGTGATATTAAAGA
ATGGTCACTTGAAAAAGATGATGGCAAACTTGTTTACAACATCGATTTGAAAAAAGGTAA
TAAAAAGCAAGAAGTTACTGTCGATGCTAAAAACGGTAAAGTATTAAAGAGTGAACAAGA
TCATTAAAAAGATTCGTTACATTAACTCTTGTAAAATGTCTTAATTTATATTAATTAATA
AAATACTCTCACAATACTTATGCATATACCTTATTTAACGTAAAGGATATATGACATATA
TATTGTGAGGGTTTAATAATATTTATTTATCCATGCGAATATCAACTTCTTCTAAATGTT
TCTGATATTCTTTAACTTTGCTTTCTAAAAACATTTCATATGGTGCATCAAAAAAGTCAG
CTAAATGCATGGCATCTTTAAATTTAGGTTCATGATGATGATTCTCCCATTCCCAAATTT
GATGTGCTTCATATTTAGTACCATATTTTTCGTTTAATTGTTGTGCTAATTCGTCAATTT
CTAAATTATGTTTAGTTCGTAAGTTATATAAAATATGCATATTCATTGTTATTTGACCTC
ATTTCTGTGCCTTACTAATCAAGGATTCTAATAATATGTGTATATTCTATTCCTAAGATA
AAAAATAATCAAGCTAAGAAATCGTAATTAAGAAAATGACACAAAATATAATATTTTCTG
GATAACAAATAACAATTAGCTATAGTCACATTGAATGATTTCAAAATTAAATCAATGACT
GGAAAAAGATTTGAATAAAAATATTTTAGCTTTGTTTTAAAATTGTGAATAAGGGGTACT
ACTTAGAATAACGCAAAATAAATAGAAAAAGGAGACTGAGAATTATGTTTGGATTTATTG
GAATGTTAATCGTCGGTGGCTTAATTGGATGGGCTGCTGGTGCTATTATGGGTAAAGATA
TCCCAGGTGGTATTTTAGGTAATATTATCGCAGGTATTATTGGATCATGGGTAGGTGGCA
AACTATTCGGACAATGGGGTCCTGAATTAGGAAGCATTTACATCTTACCAGCATTAATCG
GATCAATTATCTTTATCGCAATTGTAACTTTAATTTTAAGAGCTATGCGTAAATAATAAA
ATATTCAATTGGAATTGAATTAATATAAAGATGGCATTCAGTTGTCATCTTTTTTATTTG
CGTGAAAATGTTTGATATGTATTAAAATGTTGAAAATATAGGCAAGATAGGATTAAAACA
TAATGGATTGATATGAGGAAAGGTTAGAATAAAAAATGAGCAATAGACAAATAAAAAAGG
ATGACGTTGGGTTGCGCCATCCAGGAGTATTATGTTCATGAATATAAAAGACTGTGTAGT
CATTTAAGAACTACACCCATATAGTAACACATCACTAGACTAAAGACAACACTATTTTCA
TTATTATTTATTTTAAAAGCAAATTAATTAAATATTATTAGAAAAATATTGAGAAACATC
ATTTCCATTTGGTTATAAGCAATGTTATGGTAAATATGAAATATAGAAGAAGAGGAGTAA
TAGCATGACGATTTATTTAGTTAGACATGGAGAATCGAAGTCGAATTATGATAATAAACA
TTCACGATCATATTTTTGTGGTCAATTAGATGTACTGTTAACGAATGCTGGCAAAAAAAG
TGCAGATGATTTATACCAATATTTTAAAGAAAAAAATATAGCACATGTATATGTGTCGGA
CTTATTGAGAACACAACAAACATTTAAACATATTTTTCCATATGACATTCCTTCTACGAC
AACACCCTTACTAAGAGAGCGTTCATTAGGAGTATTTGAGGGTAAATATAAAGATGATGT
CAGTGTTAATCCGAAATATGAAAAATATTTTAATGATCCTAAGTTTAAAGATTTTCGTCA
TAGTTTTTCTCAAAAAGCGCCTGAAGGAGAAAGTTACGAAGATGTATACCAACGTGTTTC
GCATTTTATGAATCATGTTGTTAGTGAAAATACTGAACAAGATGATATTGTCATTGTTGC
ACATCAAGTTGTTATTCGTTGTTTGATGGTTTATTTTAACAAAGTTTCAAGGAAAGAAGC
TGTGGATTTAAAGGTAGAAAATTGCAAGCCATATATCATTGAATAGAGAAGTTTGAAAGT
TCTGAAGCAGTAAAATCTAACGCTGTCTCCAGAACCTTTTTACATTAGGAATTTAATGGA
AGTCATCGTTATTAACAGGCTTACCACCAATAGCTAATGTAATGATTGCACTTACGAACA
ATATAATTGATGTAACAAATGACGCTACTGTAAAAGGTGTAAATTGGGTGAGTGATAATA
TCAATGATAAAAAGAACCAAGAGATAGCCCCTAGAAATTGTAAAATAGCAGAAGAAATTC
TAAAACTCATATTATTGAATATAGCTAAAATAAGTGCGGGTAATGCGACTAATACCATTA
TAATGATGTTGAGGGTGAATAAATATGGCTGTTCAAAAGTTACTGTGTTTGGACCTGTTG
GATGCATGGCTGCTAAAAATAAGCAAACAATCGTTGATAAAATTGATAAGATAATAAAAG
TAATTCGAACTTTCATAATGACCATCCTTTGTTTATAGAGTCAATATAAGTATGAAATAT
GTTAGATATATAGTCAAATGCGTCAACTAATGGGTGATTTTGGCATAGATAGAGAATTTA
AGGCAATTAAAAAAGCATCAAACAGTAATATGCTGCTTGATGCATAAATGATGACTTTAG
CTAAATTGATTAGTCACAAAGATTAGTCATTTTAAAAGATAAAGAATCGTCATGAATTAT
GGCTAATGTAATGATATGTTACATGCCGTAATGATAATATTCAGTTATTTATCGATGACA
TCGCTATTGATACCTTTAGATTTTAAGAAATCTTTAATTTTATCTTGTTGCTTTTTATTA
ACGTCTCCAGCATATTTTGTTGGTACGTCGACCACATTGATTTTGTTTTGAGGTTGATAG
TTAAGCTTTTCAATATCTTCATCAACATTGGCGATTGTACTATTTAAAGCTTTGAAGTAA
TTCATCATTAATTCAACGGGTTTCTTATATTCTTTAGGAATATTGTTTTCAGTGACAAAT
TTCTTGAAATGTAAGTCGTTTTTAACAGCTAAATTAGATAAGTGGCTAAGTGTTTCTGCT
TGCTTTTCGGTTACTTTTGTTTGACTGTCAATTTGGTTGTCGAGTTTGTGTTGCATAATA
TATTTGTTATCAAGTATATCGCTATTTACAGATAAATATTTTTCGACAGCTTTCTTCATT
TCTGCTTCGCTAATATCACTGTTTTTCTTGTTTGAACTAAAAATATCTTTTTCTTCTAAT
TTTTTAGCACTTTTAGGTGCATGTATGCCAGTACTAGAATGATGGTCATCTTTGTCAGAT
TGATCAGCTGCACAACCTGTAAGAATTAATGTTGATGCTAAAAATGTACTTAGTAATAAT
CTCTTTTTCATAATGTAATATAACTCCTTGGTTTATCTTTAATTGAAAAAATGTGCATTT
AAATTTAATAGAGTAACGTTGAATTAGTTTGGAATGTCACGATGACCTTGCAATGACCAT
AGACGTAAATGATTACGTGCATGAGTTGCTTTGTCGATAAATAATGCGTCATTTTGAATG
TTGTTAAGAATATCATTATCTATAAATAATTGCATAATTGGTTGAATCAATTTAGAAGTA
GGTATCGTACGTAAAAGCATAATGATTTCATTCACATACTTTTCTTTCTCAATATCATTT
GCCATATTGATTTGTTTGCGAGAGGTGCATACTTCAAGCAATATCGTACAACACCTCGTT
GTATATATTTAGTTTATCATACCATGACTTTATGTCGGGATAAAAAAATAACAGCATCTT
AACAAATGTAAGATACTGTCAGTGAAATGAATGAAACTTTAGTTTCTGATAATATAGTCA
AAGGCATTTAAAGCTGCATTTGCACCTGCGCCCATTGAAATAATAATTTGTTTGTTCTTC
TGATCTGTGACATCACCAGCTGCGAATATACCAGGAACATTTGTATTATTGTTACGATCA
ATCACAATTTCACCACGTTCGTTTAATTCAACAGCATCGTTTAACCATGATGTGTTTGGA
AGTAACCCAATTTGAACAAAGATACCATCTAAGTTAAGTAAATGCTCTTCGCCAGTACTC
ATGTCTTCGTAACGTATACCTGTAACATGGTGTTCGCCTACAACTTCAGTAGTTTTAGCA
TTTGTTTTGATATCAACATTTGATAATGAACGTAAACGATCTTGTAATACGTTGTCAGCT
TTCAATTCACCAGCGAATTCGAATAATGTTACGTGATTAACGATACCTGCAAGATCAATT
GCTGCTTCAACTCCAGAGTTACCGCCACCGATTACTGCTACGTCTTTATTTTCAAATAGA
GGTCCGTCACAGTGCGGGCAGAATGCAACACCTTTATTAATCAATTGTTCTTCACCTGGA
ATGTTTAGCTTACGCCAACCTGCACCAGTAGCAATAATGACTGTTTTACTTTCTAATACT
GCTCCGTTTTCTAACGTAACTTTAATTGCTTCGTCTGTCTTTTCGATATCAGTAGCACGT
ATTCCTGTCATTGCATCAATATCATATTGATCAATATGCGCTGCTAAGTTAGAAGAAAAT
TCAGAACCAGTAGTTTCTTTAACAGTAATGAAGTTCTCAATGCCGGCAGTATCATTTACT
TGCCCACCGATACGATCAGCAACTATACCAGTACGTAAACCTTTACGTGCTGTGTAAATG
GCTGCACTACCACTAGCAGGGCCACCACCAACGATTAAGACATCATAAGGTTCTTTATTT
TCAAACTCAGATGCATCTGCCGTACTACCTAGTTTAGAAAGAATATCTTGGATTGTCATA
CGACCATTGCCAAATTCTTCACCATTTAAAAAGACAGCAGGAACTGCCATGATGTTTTCA
GATTCTTCACGGAACACCGCACCATCAATCATAGAATGCGTGATGTTTGGATTAATCACA
CTCATTAAGTTAAGTGCTTGAACAACATCAGGACATTTTTGACAAGTTAAACTGATAAAT
GTTTCAAAATGGAATGAACCCTCTAAGTTTTTAATTTGATCAATAATAGATTGTTTTTCT
TTAGGTGCACGACCACTTACTTGTAAAATTGCTAAAACAAGTGAGTTAAATTCGTGACCT
AATGGAATACCTGCAAATGTTACACCTGTTTCTTCGCCAGGACGATTGACTTCAAAACTT
GGTGTGCGTTTTAAAGATTTTTCAGAAAGAGATAGTCTAGGTGACATATCAGTAATTTCT
GTCAACAAATCTTTAAGTTCTTTGGATTTATCATCTGAACCAAGGCTGGCAACGAATTCA
ACGTTGCCCTCCATTAGTTCTAATAGTTGTTTAAGTTGTTGTTTTAAATCAGCATTAAGC
ATGTTTGTAATGCCTCCTTAGATTTTACCTACTAAATCTAAACCAGGTTGCAATGTTTTA
GCGCCTTCTTCCCATTTAGCTGGACATACTTCGCCTGGGTTTTTACGTACGTATTGAGCT
GCTTTGATTTTGTGAGCTAATGTGCTAGCATCTCGGCCGATACCGTCAGCATTAATTTCA
GATGCTTGAACAACACCGTCTGGGTCGATAATGAAAGTACCACGTTGAGCTAAACCTGTA
GCTTCATCTAATACATCAAAATTACGAGTGATTGTTTGTGAAGGGTCACCAATCATAGTA
TAAGTAATTTTGCTGATTGCATCAGAGTGATCATGCCATGCTTTGTGGACGAAGTGTGTA
TCAGTTGAAACTGAGAATACATTTACGCCTAATTTTTGTAATTCTTCATATTGATTTTGT
AAGTCTTCTAATTCAGTTGGACAAACGAATGAGAAGTCAGCAGGATAGAAACATACTACG
CTCCATGAACCTTTTAAATCTTCTTCTGTAACTTCTTTAAATTGATCTTTTTTTGGATCA
AAAGCTTGCGCTGTAAATGGTAAGATTTCTTTGTTAATTAATGACATAAATATCTTCCTC
CTAAGAATTTAAGTATGAATTAGAACTATTAATTGATTGTGCTTAATTATAATAATTCTA
ATCTCTTAGTTAGCATTATTACATTTTGATTCAGAATAGTCAACTGGATAACTTTGCAAA
ACGAATGATTAAATTTAAATTAGGGTAATATATTAAAAAGTGCTTTGAGAATGGATTTTG
TAGTAAAAGCAGGGAATATTAACAATTATAATTAATACCATGACTGTAATGTAAAATATG
TAAAGAAATAAATTGGCTATTCTCAACTAAGTCAACCTTATTGATAATGATGTGAGAATA
TTAGTTAGAGATTAATAGATTATGAATGCAACTACAGTTCATTCAAGTGATGCGCAATAT
TTTGAGTAGTTTAATTATTATCGTATAAGCAAATAATTGCTATAAAAAAGTTTAGGCGTG
TACAATTGCAATATGAAGATTTTTAATTAAATGTAAAATGTTGAGGAGTGGGTAACGTGT
CAGATCATGTATATAATCTTGTGAAAAAACATCATTCGGTTAGAAAGTTTAAAAATAAAC
CATTAAGTGATGATGTTGTAAAAAAATTAGTAGAAGCAGGTCAAAGTGCTTCGACATCTA
GCTTTTTACAAGCATATTCAATTATCGGTATTGATGATGAGACAATAAAAGAAAATTTAC
AAGAAGTTTCTGGACAACCTTATGTAGTAGAAAATGGCTATTTGTTCGTCTTTGTAATTG
ATTATTACCGTCATCATTTAGTCGATCAGCATGCTGAGACTGATATGGAAAATGCATACG
GCTCAACAGAAGGTTTATTAGTAGGCGCAATTGATGCGGCATTAGTTGCTGAAAACATTG
CAGTTACTGCTGAAGATATGGGATATGGTATTGTCTTTTTAGGTTCATTAAGAAATGATG
TTGCACGAGTTCGTGAAATATTAGACTTACCTGATTATGTCTTCCCATTATTTGGTATGG
CAGTAGGGGAACCAGCAGATGATGAAAATGGAGCGGCCAAACCACGCTTACCGTTCGAAC
ATGTCTTTCACCATAATAAGTATGATGCTAATAAAGAAACACAATATGCAGAAATGGCTG
ATTATGATCAAAGAATTAGTCAATATTATGATCAACGTACAAACGGTGCTCGCAAGGAAA
CTTGGTCAAGACAAATTGAAATGTTCCTAGGAAACAAAACAAGATTAGATATGCTAGAAC
AATTGAAAAAAGCTGGCCTCATCCAGCGATAGCAAGATACAAAAATAACCCGCCCCCACA
AGCTTAAAATGATAAGTATAGCTTGTGGGGGCGGGTATTTCTTGCAATGAATTAATGTGA
AGTTAATGCAGCATCGTCATTAGATTCAAAAGTATCTTTATCCCAATGTTTAGTTAACTT
AGCGGTACCTGTACCAGCTAGCATTGCATCGTTCACATTTAATGCTGTTCTACCCATATC
AATTAATGGTTCAACAGATATGAGCACACCGGCTAAAGCGACAGGTAAGTTTAACGTAGA
CAATACCAATATAGATGCGAATGTCGCACCGCCACCGACGCCAGCAACGCCGAATGAACT
GATAATCACGACAGCGATTAATGTGACAATAAATTGTAAATCAATTTCTACATTAGCAAT
AGGTGCAACCATTATTGCAAGCATGGCAGGGTAAATGCCAGCACAACCATTTTGCCCGAT
AGATAGACCGAATGTTGCTGCAAAATTGGCAATTCCCTCCGGTACACCTAGACGTCTTGT
TTGTGTTTGAACATTCAACGGTAAGGATCCAGCACTTGAACGAGATGTGAATGCAAAGAT
TAATACTTCTAAAGTCTTTTTAACGTAACGGATAGGATTAATACCTAATACACTTAAGAT
GATTAAGTGGATAATATACATAGTGATTAATGCAGCATACGATGCGATTAGAAATTTTCC
TAAAGTCCAAATAGCACCAAAATCACTTGTAGATAATGTGTTAGCCATAATTGCTAACAC
TCCGTATGGCGTTAATCTTAAGACAAACGTTACAATCGCCATAACTAATGAATAGATAGC
ATCAATTGCACGTCTAAGCAATTCGCCGTGTTCGGGCTGTTTGCGACCTACACGTAAATA
AGCAAATCCTACAAATGATGCAAAGATAACTACCGCAATCGTTGAAGTTGCACGTTGTCC
TGTAAAATCTAAGAATGGATTTTTCGGTAATAGCTCCAAAATTTGTTGTGGTAAGGTATG
TGCTGTTAAATCTTTAGCTTGCTTAGCAATTTCACTACCTCGAGCTTGTTCAGCATTGCC
AAGATTAATAGTTGATGCATCTAAACCAAATAGTAAAGCATATACGACACCGACAATAGC
AGCAATTGTTACGGTACCGATTAGAAACATAAAAATGAAACTACCAATTTTTGCGAACTT
TTCCCCGATTTGGATTTTAGTAAATGCAGCTACGATAGAGATGAAAATTAAAGGCATCAC
TATCATTTGCAATAATGCAACATAACCTTGACCTACGATGTTATACCAATCACTTGTAGA
CGTAATGATGTTAGAATTTGCACCGTAAATAAGATGTAATAATACACCGAATACAATGCC
GATGCCTAAAGCTGTGAATACACGTTTGGCAAATGAAACATGTTTACGAGCCATAAGATG
CAATATTACGATGAAAATGATTAAAGCAGCAATATTGATTGATGTTAGAAAAGCATTCAT
GAACGACACTCCTTAAATTTAAAATATAATCCCGACTATCGTACTAAGAATAATATTGAT
TATGAAATATTTCAAGAGGGCATTTGTAAATTAACTTAATTGTGATAAAATTCGACTGTT
GGCATAAGGAAATTTGAAAATGAAACGTTATGAATTTAGTAGAGAGATGAAAAGGATAAA
TAGAGTGACGAGCTAGTCGGTTAAAGTTGATGGTCGAAAATGGTAACTGTGTATTAAATG
TAATAAAGAACAATGTTGGTTAAAGAAGCAACAATAAAAATATTTCTACGGAATAGATGG
GAGAAAATTTGTCATGTATACAAATGTATCTCTCGAATAGAAATGGAGAGATTGTAATTT
AAATGATGTTTCTAACTCAGTATTTAGTGAGTCAAAAGGTAATAAAATATTACCCATGAA
AAGCCTTCAATTAAAAACACCAAACAAATAAAGTGTGACAATAATGTTTAATCAAAAGTA
TTATGCTGTGCAGGTGGTAGTTCGAAAGCTACCGTAAACAAATAATTTTGTTTCAGCCAA
AGGCGTTTGATGTGCTGACGAGTGTGAGCGTGCGTGATTGCTAAATAACTATCGCAGCCA
AATATCTAAATTTAATAGGCTTATAAAGATTGAATTTATTTAGAAATTCAATTAATGCAT
CCCACTTAAAAGTGACATACTATAAAAATTATTCAAAATTAAATTTTAATCATAAATAAT
AATTAAAAACCTAAAACAAACTAACTAACTTGTTTCAGGTTCTATGAATTGATTATTAAA
TTTATGGTTAAATTTCAGCTTTACGTATTGAATGTTGAAATTTGAGCTCAAACGACAAAA
TTATAAATTGAACAAACGTGCGAAGAATCCTTTTTTCTCTTCTTGCGGTTTAGATTTTGT
AGTTTCAGGTTCTGAAGTATTATCTTTTTCTGATTTCGCTTCTGCTGAATCATTTGTAGC
TGCTTGTTCAGAAGCATCAGCGTGTGCCTCTGCTACTTGTTGCTCGGCATCATGTTGTGC
CTTAACTGTAGCTTCATTGTCTGAAGTTTCAGTTGCCTTGTCATTTTTAGATTGCTCAAT
GTTTGCTTTTTCAATTGCTTCTGTTGCTGAAATTTGATCTTCTTTATCTACTTTGGTAGT
AGCATCATCATTTGCTTTGTCTGCTTTAGCAACCGCTGTAGCATTTGCTGTTGAATCTTT
CGAATCTTTACTTTCAGCCTTTTCATCAGTTGCCGCATTAGATTCAGTTTTCGTTGCTGA
CTCAGCTAATACTTTAGCTTGAGATGCTTGTGCTTCTTGAATTGCTTCTTGTGATGTTTG
GATTGCTTTTAACGATTCGCTATTAGAATCAATTTTAGTAGTAAGTTGATTTTGAAGCTC
TTTTAATTCTTGTTGTTGTTGATGTACTTGATTCATCATTTGACCAAGTAAATGACGCTC
TTCTCGCATTTTTTGGATTTCTAAACGTAAATCTTCTACTTGTTGTGCGACATTTTGGTT
AGTAGGTAAATGTTTGTCATCGTTTTTAACAATGACTTGCAGGAAGTCCTTTTCTTTTTC
CAATTCATCAAACGCTAAATCATAACTATTTGTTTGTTTTACTTTGTCAGCGATGTCTTT
GAAAAGCTCGACATCTTCTTCTTTGAAGTCTGTTGCTTCACGACCACGGTATTCAGTCTT
GCTCAATTGGTATCCACGTTCTTCTAAATGTTGGACTATTTTACGGACCTGTTTCTCACT
TAGTTCAACGCGTTGTGCGAATTCTTTTGTTAACATACTTTAAAGTCCTTTCTGCATATA
CTTTATGTATACTGACGTTTGTCTACGGGCAGTGAAACGTCAGTCTTGCTTCATACATAG
TTTAAACGTTATTGTTAGTGATTTCAAGTTTGTTTAAAATGGTTTGCGCAAATCCATTTC
TTCTAATAGCGCATAAATAATATCGCGTGAGATACCATTAGCAAAAACATACTTTAATAT
ATAATTTGATTTCACGCTTGTACCATAAATATCTTTCGTTAATTTAATATTTTTCTTTAA
AAATAAATCCACCTTTTTAGCATGACCATCTTTACTTGGGTGAATATAATCAATTTCAGT
TTGTCTTTCAAACTGATGCTCATATAAAAATTGTCTGCGATGTTCAATGATGAGACCATT
TTCTTTTGTTAAGTCTGCTGGTTCTTTCGGCACTTCCATCATTAAAAAGTTATTATCTCT
TGAGTGAACGATATTTGATAATACATTGAGCTCATGCTCGATTTGATGAAGTGTTTGTGT
CATTAACTCGTCGTGGTTGGGTAGGTCTTTTGCAAATAAATAAATTAAAAATGCTGCATT
GGTTGTGGCTTCATAATGCGCGGTTGCTAAACTAACTACGGCATCATTTTCTAAGCCTAC
GATAAAGACATAATCGTTTTCAGTTTTATTGTTTTCTAATGAGTATTTAATCATACGTTT
ATCTTCAGTTAAAGACAGGTTCAACTTAGTATCATAAAGTTGAAGTGCCTCCTTATAATG
TGGATCTTTGACAGATTGAATGGTTTTAAATTCCATAAGAACACCTCCCCAATTTATTTA
ATATTATAGCATAATTGGCTGTTGTAATAGATGGTTCGTTTACTTTTAAAGTGATAAAAA
AACTGTACTATCAATCGTTTGACAGTACAGTAAACTTTTAAGAATGAGTGTTTGATTAAT
TAAGCTTTAGGTCCCTTTGACGCTTCAGCAAAATGAGTAATATCAATTTCTTCATATGCT
GAGTTATGTTCTTGAACTTCTTTATGTGATGAATTGTCACGCACAGCTACAACTAACATT
TTGTCATCTAAAATAAGTTGCTTATATTTTTCTAATTCATCAGGTGCTAAATTATATCTT
GATAAGACAGCATGTTCACCATCTTCACCTGTTAACAATTTAGTCATTCTATCGCTAAAT
GTGCCACTTGTTGAGATAAGGGAGATTTCAGAATCGTGTAAGTCATTTAAATGCAATTTA
CTTTTACTTATAATCGCTAATTCTGTTTCTAAATAACCTTCAGATTTTTTTTGATTGATT
ACGTTGTATAATTCACCAGTGTCATTTACTACAGTAATATCTGCCATAGTTGTCGCCCCT
TTTAAAATTTGTTTATTTAATCTTTTACCCTTCTTATTATAATGTAAAACCCTTTCATTA
TTAAATTATAAGCTTTCATTTTCACTATATGTATTTGCAGGTTTATAAATCTATTAAAAG
TTTACATAAGCAGTTATTGAAAAAATGCCGAAAATTTGCTATTATCGTTAAATAATTTAC
ATAAACTCATATAATCTAAAGAATATGGCTTTAGAAGTTTCTACCATGTTGCCTTGAACG
ACATGACTATGAGTAACAACACAATACTAGGAGTAGCTTCAGCCATTAAATTGTAACCAT
GAATGGATGATTTGTATCATTTTCATGATTGGAGACAGTTTACTTGATGAAACTTCTTTT
ACATTGATTGCATGACAAATTCGTGATGCATGTTCGTTTACTCATAAACCCTGAAACTAT
TATTTAGTTTGGGGATTTTTTTGTATCTAGCACTAATTTTTTTAGAGCAAAATGTTTCAC
ACAAATCTGAGGAGGTTTTAGTAGTGGAGTTACTAGGACAAAAAGTAAAAGAAGACGGCG
TTGTCATTGATGAAAAAATATTGAAAGTCGATGGATTTTTAAATCATCAAATTGACGCAA
AGTTAATGAATGAGGTAGGGCGTACTTTTTACGAGCAGTTTAAAGATAAGGGAATCACTA
AAATTTTAACCATTGAAGCTTCAGGTATCGCACCAGCAATTATGGCTGCACTTCATTTTG
ATGTACCATGCTTATTTGCAAAAAAAGCAAAGCCTAGTACTTTGACAGATGGTTATTATG
AAACATCAATTCATTCATTTACTAAAAATAAAACTAGTACAGTAATTGTTTCGAAAGAAT
TTTTATCAGAAGAAGATACAGTACTGATTATTGATGACTTTTTAGCGAATGGAGATGCGT
CATTAGGTTTATACGATATCGCACAACAAGCTAAAGCTAAGACGGCTGGTATTGGCATTG
TTGTTGAGAAGAGTTTCCAAAATGGACATCAACGTTTAGAAGAAGCAGGTTTAACAGTTT
CATCTCTCAGCAAGGTAGCATCACTAGAAGGTAATAAAGTGACATTGGTGGGAGAAGAAT
AATGAAAAATTTAATCCTAAGTGTTCAACATCTTTTAGCTATGTATGCCGGTGCCATCTT
AGTTCCAATTATTGTTGGTTCAAGTTTGAAATTCACACCGGAACAAATCGCTTACTTAGT
TACAGTAGATATATTTATGTGTGGTGTCGCTACATTTTTACAAGCCAATAAAGTAACAGG
GACAGGATTACCAATTGTTCTTGGATGTACATTCACGGCTGTGGCACCCATGATATTAAT
CGGTCAAACTAAAGGTATCGATGTGTTATATGGTTCGTTATTCTTATCTGGGATATTGGT
TATTATCATCGCACCTTTCTTTTCGCATCTTGTGAAATTCTTCCCGCCAGTAGTAACGGG
AAGTGTTGTGACGATTATAGGTATTAATTTAATGCCAGTAGCTATGAACTATTTAGCTGG
TGGTCAAGGTTCTAAAAATTATGGAGATGTTAAGAACATTTTATTAGGTTTAATGACATT
AATCATTATTCTTGTTTTACAACGATTCACAACTGGATTTATTAAGAGTATTGCTATTTT
AATCGGCTTAGTAATTGGAACGATAGGTGCTGGTTTACTAGGTATGGTAGATGTAAGTCA
AGTCAATCATGCTAATTGGTTAGGGGTTCCGGTACCGTTTAGGTTCTCAGGATTCAGTTT
TGATGTGACATCGACGTTAGTGTTCTTCATTGTAGCTATCGTTAGCTTGATTGAGTCGAC
AGGTGTCTATCATGCATTAAGTGAAATTACCGATAAAAAGTTAGAAAGAAAAGATTTTCG
TAAAGGTTATACTGCGGAAGGTCTAGCAATTGTGTTAGGATCCATCTTTAATTCGTTTCC
GTATACAGCCTATTCGCAAAATGTAGGACTCGTTTCTTTATCCGGTGCTAAGAAAAATAG
TGTTATATACGGCATGGTTGTGTTATTACTTATTTGTGGTTGTATACCTAAACTTGGGGC
ATTAGCGAATATCATTCCGCTACCTGTGTTAGGCGGTGCCATGATAGCTATGTTTGGCAT
GGTAATGGCATATGGTGTTAGTATATTAGGACATATCGATTTTAAAAATCAAAACAACTT
[truncated: 2,352,745 more chars]
