# Supplementary material for: Description of Staphylococcal Strains from Straw-Coloured Fruit Bat (Eidolon helvum) and Diamond Firetail (Stagonopleura guttata) and a Review of their Phylogenetic Relationships to Other Staphylococci
Source: Front Cell Infect Microbiol. 2022 May 11;12:878137. doi: 10.3389/fcimb.2022.878137 (PMC9132046; doi:10.3389/fcimb.2022.878137)
Supplement: Supplemental File 1 — Hybridisation profiles of study isolates and reference strains (pdf). [file DataSheet_1.zip › Supplemental File 3b_Genes Identified in BDS-53E.fas]

>>BDS-53E_[0000519 to 0001880]_dnaA_(chromosomal replication initiator protein)_FRWD
ATGTCGGAAAAAGAAATTTGGGAAAAAGTGCTTGAAATTGCTCAAGAAAAATTATCAGCT
GTAAGTTACTCAACTTTCCTAAAAGATACCGAGCTTTACACGATTAAAGATGGTGAAGCT
ATCGTATTATCGAGTATTCCTTTTAATGCAAATTGGTTAAATCAGCAATATGCAGAAATT
ATCCAAGCTATATTATTTGATGTTGTTGGATATGAAGTGAAACCTCATTTTATTACTACT
GAAGAATTATCAAACTATAGTAATAAAGATGGTTCTACGGTAAAGGAAACACCAAAATCT
TCTACAGAAACAACTGAAGATAATCATGTGCTTGGTAGAGAGCAATTCAATGCCCATAAC
ACATTTGACACATTTGTAATCGGACCTGGTAACCGCTTCCCACATGCAGCAAGTTTAGCC
GTTGCCGAAGCACCAGCAAAAGCGTATAATCCATTATTTATATATGGAGGTGTTGGTTTA
GGAAAAACCCATTTAATGCATGCCATTGGTCATCATGTTTTAGATAATAATCCAGATGCC
AAAGTGATTTACACATCAAGTGAAAAATTCACAAACGAATTTATCAAATCGATTCGTGAT
AACGAGGGTGAAGCTTTCAGAGAAAGATATCGTAATATCGACGTCTTATTAATCGATGAT
ATTCAGTTCATTCAAAATAAAGTTCAAACGCAAGAAGAATTTTTCTATACTTTTAATGAA
TTACATCAGAATAACAAGCAAATCGTTATTTCGAGTGATCGACCACCAAAAGAGATTGCA
CAATTAGAAGATCGATTACGTTCACGCTTTGAATGGGGGCTAATTGTTGATATTACGCCA
CCAGATTACGAAACTCGAATGGCAATTTTGCAGAAGAAAATTGAAGAAGAAAAATTAGAT
ATTCCACCAGAAGCTTTAAATTATATAGCAAATCAAATTCAATCTAATATTCGTGAATTA
GAAGGCGCATTAACACGTTTACTTGCATATTCACAATTATTAGGGAAACCAATTACTACT
GAATTAACTGCTGAAGCTTTAAAAGATATCATTCAAGCACCAAAATCTAAGAAAATTACA
ATTCAAGATATTCAAAAGGTTGTAGGTCAATACTATAATGTTAGAATTGAAGATTTCAGT
GCTAAAAAACGTACAAAGTCAATCGCATATCCGCGTCAAATAGCTATGTACTTATCTAGA
GAACTTACTGATTTTTCATTACCTAAAATTGGTGAAGAATTTGGCGGGCGTGATCACACA
ACTGTAATCCATGCTCATGAAAAGATATCTAAAGATTTAAAAGAAGATCCTATTTTTAAA
CAAGAAGTAGAGAATCTTGAAAAAGAAATAAGAAACATTTAA
>>BDS-53E_[0002160 to 0003293]_dnaN_(DNA polymerase III subunit beta)_FRWD
ATGATGGAATTCACTATTAAAAGAGATTATTTTATTACACAATTAAATGACACATTAAAA
GCAATATCACCAAGAACAACATTACCAATTTTAACTGGTATCAAAATCGATGCAAAAGAA
CATGAAGTGATACTAACTGGTTCAGACTCTGAAATTTCAATCGAAATCACTATTCCTAAA
ACTGTTGATGGTGAAGATATTGTCAACATTTCAGAAACGGGTTCAGTTGTGTTACCTGGA
CGATTCTTTGTCGATATTATAAAAAAATTACCTGGTAAAGATGTTAAATTATCTACAAAT
GAGCAATTCCAAACATTAATTACATCAGGTCATTCTGAATTTAATTTAAGTGGCTTAGAT
CCAGATCAATATCCATTATTACCACAAGTTTCTAGAGATGATGCAATTCAATTATCAGTA
AAAGTACTTAAAAACGTGATAGCACAAACGAATTTTGCAGTGTCCACCTCAGAAACACGC
CCTGTATTGACTGGTGTGAACTGGCTTATACAAGAAAATGAATTAATATGCACAGCAACT
GACTCGCACCGCTTGGCTGTAAGAAAATTACAATTAGAAGATGTTTCTGAAAACAAAAAT
GTCATCATTCCAGGTAAAGCTTTAGCTGAATTAAATAAAATTATGTCTGATAGTGAAGAA
GACATTGATATATTCTTTGCTTCAAATCAAGTTTTATTTAAAGTAGGAAATGTAAACTTT
ATTTCTCGATTATTAGAAGGACACTATCCTGATACAACACGTTTATTCCCAGAAAACTAT
GAAATTAAGTTAAGCATAGATAATGGTGAGTTTTATCATGCAATTGATCGTGCATCATTA
TTAGCACGTGAAGGTGGCAATAACGTTATTAAACTAAGCACTGGTGACGAAGTAGTTGAA
CTTTCATCTACATCACCAGAAATTGGTACTGTTAAAGAAGAAGTTGATGCAAATGATGTT
GAAGGCGGGAACTTAAAAATTTCTTTCAACTCTAAATATATGATGGACGCTTTAAAAGCA
ATTGAAAATGACGAAGTTGAGGTTGAATTCTTTGGTACAATGAAGCCATTCATTTTAAAA
CCAAAAGGTGACGACTCAGTAACACAATTAATTTTACCAATCAGAACATACTAA
>>BDS-53E_[0003675 to 0003920]_yaaA_(RNA-binding S4 domain protein)_FRWD
GTGATTATTTTGGTTCAAGAAGTTGTAGTAGAAGGCGACATCAATTTAGGTCAATTTCTA
AAAACAGAAGGGATTATTGAGTCTGGTGGTCAAGCAAAATGGTTCTTGCAAGACGTTGAA
GTATTAATTAATGGAGTGCGTGAAACACGTCGCGGTAAAAAGTTAGAACATCAAGATCGT
ATAGATATCCCAGAGTTACCTGAAGATGCTGGTTCTTTCTTAATCATTCATCAAGGTGAA
CAATGA
>>BDS-53E_[0003917 to 0005029]_recF_(DNA replication and repair protein F)_FRWD
ATGAAATTAAATACACTCCAATTAGAAAACTATCGTAACTATGATGAGGTTACGTTGAAG
TGTCATCCTGATGTGAATATCCTTATTGGAGAAAATGCACAAGGAAAGACAAATTTACTT
GAATCAATTTATACCTTAGCTTTAGCAAAAAGTCATAGAACGAGTAATGATAAGGAACTC
ATACGTTTTAATGCTGATTATGCTAAAATAGAAGGTGAGCTTAGTTATAGACACGGCACG
ATGCCATTAACAATGTTTATAACTAAAAAAGGTAAACAAGTCAAAGTGAATCACTTAGAG
CAAAGTCGACTAACACAATATATTGGACACCTCAATGTGGTTCTATTTGCGCCAGAAGAT
TTGAATATTGTAAAAGGCTCTCCTCAAATAAGACGACGCTTTATAGATATGGAGTTGGGC
CAAATTTCTGCTGTTTACTTAAATGATTTAGCTCAATACCAACGTATTTTAAAGCAAAAG
AATAATTACTTAAAGCAGTTACAATTAGGCCAAAAAAAGGACTTAACAATGTTAGAAGTA
TTAAATCAGCAGTTTGCTGAATATGCATTGAAAGTAACTGATAAACGTGCGCATTTTATT
CAAGAGCTAGAATCATTAGCGAAACCCATTCATGCTGGGATTACAAATGATAGGGAAACG
TTGTCTCTGAATTATTTACCTAGTCTTAAATTCGATTATGCTCAAAGTGAAGCGTCACGT
CTTGAAGAAATTATGTCTATTCTAAGTGATAACATGCAAAGAGAAAAAGAGCGTGGAATT
AGCTTATTTGGGCCACATCGAGATGATATTAGTTTTGATGTAAATGGCATGGATGCCCAA
ACATATGGTTCTCAAGGTCAGCAACGTACAACGGCATTGTCCATTAAACTAGCTGAAATT
GAATTAATGAATATCGAAGTTGGGGAATACCCCATCTTATTATTAGACGATGTACTTAGT
GAATTAGATGATTCACGTCAAACGCATTTATTAAGTACAATTCAGCATAAAGTACAAACA
TTTGTCACTACGACATCTGTTGATGGTATTGATCATGAAATAATGAATAACGCTAAATTG
TATCGTATTAATCAAGGTGAAATTATAAAGTAA
>>BDS-53E_[0005039 to 0006973]_gyrB_(DNA topoisomerase II, subunit B)_FRWD
ATGGTGACTGCATTGTCAGATGTAAACAACACGGATAATTATGGTGCTGGGCAAATACAA
GTATTAGAAGGTTTAGAAGCAGTACGTAAAAGACCAGGTATGTATATTGGTTCAACTTCA
GAAAGAGGTTTGCACCATTTAGTATGGGAAATCGTTGATAACAGTATCGACGAAGCATTA
GCTGGTTATGCAAACCAAATTGAAGTCGTTATTGAAAAAGATAACTGGATTAAAGTAACA
GATAACGGACGTGGTATCCCTGTTGATATTCAAGAAAAAATGGGGCGTCCAGCAGTTGAA
GTTATTTTAACAGTATTACATGCTGGTGGTAAATTCGGCGGTGGCGGATACAAAGTATCT
GGTGGTTTACATGGTGTTGGTTCATCAGTTGTAAACGCATTGTCACAAGACTTAGAAGTA
TATGTACACAGAAATGAGACAATCTATCATCAAGCATACAAAAAAGGTGTACCTCAATTT
GATTTAAAAGAAGTTGGTACAACTGATAAAACAGGTACTGTCATTCGTTTTAAAGCAGAT
GGAGAAATCTTCACAGAGACAACAGTATATAATTATGAAACGTTACAGCAACGTATTAGA
GAGCTTGCTTTCTTAAATAAAGGTATTCAAATTACGTTAAGAGATGAACGTGATGAAGAC
AATATTCGAGAAGACTCCTATCACTATGAGGGTGGTATTAAATCGTACGTTGAATTATTA
AATGAAAAGAAAGAACCAATTCATGACGAACCAATTTATATACATCAATCTAAAGATGAT
ATTGAAGTGGAAATTGCGATTCAATACAACTCTGGATATGCTACGAATCTGTTAACTTAC
GCAAATAATATTCATACGTATGAAGGTGGTACGCATGAAGATGGATTTAAGCGTGCATTA
ACCCGTGTTTTAAATAGTTACGGTTTAAGTAGCAAGATTATGAAAGAAGACAAAGATAGA
CTTTCTGGTGAAGATACACGTGAAGGTATGACAGCAATTATATCTATTAAACATGGAGAT
CCTCAGTTTGAAGGTCAAACAAAAACGAAATTAGGTAACTCTGAAGTACGTCAAGTTGTA
GATAAATTGTTCTCTGAGCACTTTGAACGATTTTTATACGAAAATCCACAAGTAGCACGT
ACGATTGTTGAAAAAGGTATTATGGCTGCACGTGCGCGTGTTGCAGCGAAAAAAGCACGT
GAAGTAACACGTCGTAAGTCAGCATTAGACGTTGCGAGTTTACCAGGTAAATTAGCTGAT
TGCTCTAGTAAAAGTCCTGAAGAATGTGAGATTTTCTTAGTCGAGGGTGACTCTGCCGGG
GGGTCTACAAAATCCGGTCGTGACTCTAGAACGCAAGCCATTCTTCCATTGCGAGGAAAG
ATATTAAATGTTGAGAAGGCAAGATTAGATAGAATTTTAAATAACAATGAAATTCGTCAA
ATGATTACAGCATTCGGTACAGGTATCGGTGGCGACTTTGTTTTAGCAAAAGCACGCTAC
CATAAAATTGTAATTATGACCGATGCGGATGTCGATGGAGCGCATATTAGAACATTGTTA
CTTACATTCTTCTATCGATTTATGAGACCGTTAATCGAAGCAGGTTATGTGTACATCGCA
CAACCACCGTTATATAAATTAACACAAGGTAAACAAAAGTATTATGTTTACAATGATAGG
GAACTTGAAAAACTTAAATCTGAATTAAACCCAACACCAAAATGGTCAATTGCACGTTAC
AAAGGTCTTGGAGAAATGAATGCAGATCAATTATGGGAAACAACTATGAATCCTGAACAC
CGTGCATTATTACAAGTGAAACTTGAAGATGCGATTGAAGCGGACCAAACATTTGAAATG
TTAATGGGTGACGTTGTAGAAAACCGTAGACAATTTATAGAAGATAATGCAGTTTATGCA
AACTTAGACTTCTAA
>>BDS-53E_[0007010 to 0009679]_gyrA_(DNA topoisomerase II, subunit A)_FRWD
ATGGCTGAATTACCTCAATCAAGAATAAATGAACGAAATATTACCAGTGAAATGCGTGAA
TCATTTTTAGATTATGCGATGAGTGTTATTGTTGCTCGTGCATTGCCAGATGTTCGTGAC
GGTTTAAAACCAGTACATCGTCGTATACTTTATGGATTGAATGAACAAGGTATGACACCG
GATAAATCATATAAAAAATCAGCGCGTATCGTTGGTGACGTAATGGGTAAATATCACCCT
CATGGTGACTCATCTATTTATGAAGCAATGGTACGTATGGCTCAAGATTTTAGTTATCGT
TATCCGCTTGTTGATGGTCAAGGTAACTTTGGTTCAATGGATGGAGACGGTGCAGCAGCA
ATGCGTTATACTGAGGCACGTATGACTAAAATTACGCTTGAACTGTTACGTGATATTAAT
AAAGATACAATAGATTTTATCGATAACTATGATGGTAATGAAAGAGAGCCGTCAGTCTTA
CCAGCACGTTTCCCTAACTTATTAGCAAACGGTGCATCAGGTATTGCTGTAGGTATGGCA
ACCAATATTCCACCACATAACTTAACTGAATTAATCAACGGAGTGCTAAGTTTAAGTAAA
AACCCTGATATTTCAATAGCTGAGTTGATGGAGGATATTGAAGGTCCTGATTTTCCAACT
GCGGGTCTTATTTTAGGTAAAAGTGGAATTAGACGTGCTTATGAAACAGGTCGTGGTTCA
ATTCAAATGCGCTCTCGTGCGGAAATTGAAGAACGTGGTGGTGGTCGTCAACGTATTGTT
GTGACTGAAATTCCTTTCCAAGTGAATAAAGCACGTATGATTGAAAAAATTGCAGAGCTA
GTACGCGACAAGAAAATTGATGGTATTACTGACTTACGAGACGAAACAAGTTTACGTACA
GGTGTGAGAGTGGTCATTGATGTTCGTAAAGATGCAAATGCTAGTGTCATTTTAAATAAC
TTATACAAACAAACACCTCTTCAAACATCATTTGGTGTGAATATGATTGCACTTGTAAAT
GGTAGACCGAAGCTTATTAATTTAAAAGAAGCGTTGGTACATTATTTAGAACATCAAAAG
ACAGTTGTTAGAAGACGTACGCAATACAACTTACGTAAAGCTAAAGATCGTGCCCACATT
TTAGAAGGGTTACGTATCGCACTTGACCATATCGACGAAATCATTTCAACGATTCGTAAA
TCAGAAACAGATAAAGTTGCCATGGAAAGCTTGCAACAACGCTTCAAACTTTCTGAGAAA
CAAGCACAAGCAATTTTAGACATGCGTTTGAGACGTTTAACAGGTTTAGAACGTGACAAA
ATTGAAGCAGAATATAATGAACTATTAAATTATATTAGTGAATTAGAAGCAATTTTAGCT
GATGAAGAAGTATTACTACAATTAGTTAGAGATGAATTAACTGAAATTAGAGATCGTTTC
GGTGATGATCGTCGTACAGAAATTCAATTAGGTGGATTTGAAGACTTAGAGGACGAAGAC
TTAATTCCAGAAGAACAAATTGTAATTACATTAAGCCATAATAACTACATTAAACGTTTG
CCGGTATCTACATATCGCGCTCAAAACCGTGGTGGCCGTGGTGTTCAAGGTATGAATACA
TTAGAGGAAGACTTCGTTAGTCAATTAGTAACGTTAAGTACACATGATCATGTATTGTTC
TTTACTAACAAAGGTCGTGTTTATAAACTTAAAGGTTATGAAGTGCCTGAATTATCAAGA
CAATCTAAAGGTATTCCTGTAGTGAATGCTATTGAACTTGAAAATGATGAAGTAATTAGT
ACAATGATTGCTGTAAAAGACCTTGAAAGTGAAGAAAACTTCTTAGTGTTTGCAACGAAA
CGTGGAATTGTAAAACGTTCAGCATTAAGTAACTTCTCAAGAATTAACAGAAATGGTAAG
ATTGCAATTTCATTTAGAGAAGATGACGAGTTAATCGCAGTACGTTTAACAAGTGGTCAA
GAAGATATCCTGATTGGTACTTCTCATGCATCATTAATTCGATTCCCTGAATCAACGTTA
CGTCCTTTAGGTCGTACAGCAACAGGTGTGAAAGGTATTACACTTCGTGAAGGCGATGAA
GTTGTAGGGCTTGATGTTGCTCACGAAAATAGTGTAGATGAAGTTTTAGTTGTTACTGAA
AATGGTTATGGTAAACGTACGCCAGTTAATGACTATCGCTTATCAAACCGTGGTGGTAAA
GGTATTAAGACTGCAACGATTACTGAACGTAATGGTAATGTTGTTTGTATTACAACTGTT
ACTGGTGAAGAAGATTTAATGATTGTTACGAATGCAGGTGTCATTATTCGACTAGATGTT
GCAGATATTTCTCAAAATGGTCGTGCAGCACAAGGTGTTCGCTTAATTCGCTTAGGCGAT
GATCAATTTGTTTCAACGGTTGCTAAAGTAAAAGAAGATGCAGAAGATGAAACGAATGAA
GATGAGCAATCTACTTCAACTGTATCTGAAGATGGTACTGAACAACAACGTGAAGCGGTT
GTAAATGATGAAACACCAGGAAATGCAATTCATACTGAAGTGATTGATTCAGAAGAAACT
GATGACGATGGACGTATTGAAGTAAGACAAGATTTCATGGATCGTGTTGAAGAAGATATA
CAACAAGCATCAGATGATGATGAAGAATAA
>>BDS-53E_[0009787 to 0010617]_nnrD_(ADP-dependent S-NADPH-hydrate dehydratase)_RVRS
TTAACTTTCTAATTGCTTCATTGCATATGGTATTTCATTAATTAGTCTTGATGGTGGTAC
GACGTACATATCTTTTGCAAGATTTTCACCAATGAAACTATGTGTATATGTGGCACTCAT
AACCGCTTCTTTTAAATTATCGAATTGACCTACAAAACTTGTAATCATACCGGCAAGAGT
ATCACCCATACCCCCAGTAGCCATTGCAGGGCTACCAATTGTTAATTTAAAATCTTCGTC
TTTAAAGAAAATTTCAGTACCATGTTTTTTTAGTACAACTGTTGCACCTAAACGATCTAC
CGCTTCACGATTACGATCATACGTTTGTTCCTCAATAGGAATACCGCTTAAACGTTCCCA
CTCTTTGAGGTGCGGAGTGAATATTACACGACATGTAGGTAATTGCGGTTTAAGTTTACT
AAAAATTGTGATTGCATCACCATCAACAATCAAGTTTTGATGTGGTTGTATATTTTGTAA
TAGGAATGTAATGGCATTATTACCTTTAAAATCAACACCAAGTCCGGGACCAATAAGGAT
ACTATCAGTCATTTCAATCATTTTCGTTAACATTTTCGTATCATTAATATCGATAACCAT
GGCTTCTGGACAACGAGAATGTAACGCTGAGTGATTCGTTGGATGTGTTGCTACAGTGAT
TAAACCACTACCGCTAAATACACATGCACGAGCCGCTAACATGATAGCACCACCTAAGTT
AGCAGATCCACCAATTAATAAAATTTTGCCATAATCACCTTTATGTGAATCTTCTTTACG
CTTAGGAATGTTAATAGAATTTAACGTTTCCATAGTGATATAACCTCCCAT
>>BDS-53E_[0010924 to 0012438]_hutH_(histidine ammonia lyase)_FRWD
ATGACATTATATTTAGATGGAGAAACACTAACAATTGAGGATATTAAATCATTTTTACAA
CAACAAACGAATATAGAAATTGTTGATGAGGCGTTAGAACGTGTCAAGAAAAGTAGAGAT
GTAGTTGAACGTATTATTGAAAATGAAGAAACAGTTTATGGCATTACAACAGGATTCGGA
TTATTTAGTGATGTGCGTATAGACCCAACACAATACAATGAATTACAAGTGAACCTTATA
CGTTCACATGCCTGTGGATTAGGTGAGCCATTTTCAAAAGAAGTAGCACTCGTTATGATG
GTATTAAGATTAAATACATTATTAAAAGGGCATTCAGGTGCAACTCTAGACCTCGTAAAA
CAAATACAATACTTTATAAATGAGCGTATTATACCAGTGATACCGCAACAAGGTTCACTA
GGTGCATCAGGAGATTTAGCACCACTATCACATTTAGCATTAGCATTAATTGGGGAAGGC
AAAGTGTTTTATAAAGATGTAGAAATGGATAGTGCAGACGTATTAAAGCAATTAGACAGA
CAACCTTTGAACCTTCAGTCTAAAGAAGGATTAGCATTGATTAATGGTACGCAAGCTATG
ACAGCACAAGGTGTCATAAGTTATATAGAGGCAGAAGATTTAGGGTATCAATCTGAATGG
ATTGCAGCATTAACACATCAGTCGCTCAATGGGATTATAGATGCATATCGTCATGAAGTG
CATGCTGTTCGAAATTTTCAGGAACAAATTAACGTAGCAGCTCGTATGCGCGATTGGTTA
GAAGGTTCAACTTTAACGACCCGACAAGCAGCAATTCGTGTACAAGACGCGTACACACTA
CGTTGTATTCCACAAATTCATGGCGCAAGTTTTCAAGTATTTAACTATGTTAAACAGCAA
TTAGAATTTGAGATGAATGCGGCTAATGATAATCCATTAATATTTGAGGAAGCAGATGAA
ACATTTGTCATTTCTGGTGGTAACTTCCATGGACAACCGATTGCCTTTGCTTTGGATCAT
CTTAAATTAGGTGTAAGTGAATTAGCGAATGTATCTGAGCGTCGTCTCGAGAGACTAGTA
AATCCTCAGTTAAATGGCGATTTACCAGCATTTCTTAGTCCGGAACCGGGATTGCAAAGT
GGTGCAATGATTATGCAATATGCTGCAGCAAGCCTAGTTTCTGAAAATAAAACTTTAGCT
CATCCTGCAAGTGTAGATTCTATTACATCGTCTGCGAATCAAGAAGATCATGTATCTATG
GGTACCACAGCTGCTAGACATGGTTATCAAATTATTGAAAATGCGAGACGTGTGCTGGCA
ATTGAGTGTGTAATTGCATTACAAGCAGCAGAATTAAAAGGTGTTGAAGGTTTATCACCA
AAAACACGTCGTAAATATGAGGAGTTTCGTAATATCGTGCCGTCTATTACACATGACCGT
CAATTTCATAAAGATATTGAAGCGGTTGCACATTATTTAAAGCAATCTCTTTATCAAACG
TCTGAATGTCATTAA
>>BDS-53E_[0012516 to 0012726]_tbox01_(T-box leader element)
CATTGTTCGTAGGACAAGTAATATATGGTGCTTGATGTCAGAGAGCTTGTGGTTAGTGTG
AACAAGAATCAACATATATATGAATCTACCTACTTATTGAAAGAACAATCGGTAATAACC
GTTATTTTAGTGAAGTGCAATTTAGATTTTAGTGTGTAACTATATCTGAAATTGTTAAAT
AGGGTGGCAACGCGTAGACCACGTCCCTTGT
>>BDS-53E_[0012813 to 0014099]_serS_(seryl-tRNA synthase)_FRWD
ATGTTAGATATTAAACTTTTTAGAAATGAGCCTGACAAAGTTAAGAGAAAAATTGAGTTA
CGCGGAGATGATCCAAAAGTTGTAGATGAAATTTTAGAATTGGATGAGCAACGACGTAAA
TTGATTAGTGCTACAGAAGAAATGAAAGCACGTCGTAACAAAGTAAGTGAAGAAATTGCA
TTAAAAAAACGTAATAAAGAAAATGCCGATGATGTAATAGCAGAAATGCGCACATTAGGT
GATGATATTAAAGAAAAAGATAATCAATTAAACGAAATAGATAATAAAATGACAAGTATC
CTTTGTCGTATTCCAAACTTAATTAGTGATGATGTACCTCAAGGTGAGTCTGACGAAGAT
AACGTTGAAGTTAAAAAATGGGGCACACCACGTGAATTTGACTTTGAACCAAAAGCACAT
TGGGACATTGTTGAAGAATTAAAAATGGCTGACTTTGATCGTGCAGCTAAAGTTTCAGGT
GCGCGTTTTGTATACTTAACAAATGAAGGTGCGCAATTAGAACGTGCTTTAATGAACTAT
ATGATTACAAAACATACAACGCAGCATGGTTATACAGAAATGATGGTACCACAGCTTGTG
AATGCAGATACAATGTATGGTACAGGCCAATTACCTAAATTTGAAGAAGACTTATTTAAA
GTAGAAAAAGAAGGATTATATACAATTCCAACTGCTGAAGTACCTTTAACAAATTTCTAT
CGTAATGAAATTATTCAACCAGGTGTACTTCCTGAAAAATTCACTGGTCAATCTGCATGT
TTCAGAAGTGAAGCGGGATCAGCTGGTAGAGATACAAGAGGATTAATTCGTTTACACCAA
TTCGATAAAGTAGAAATGGTACGTTTTGAACAACCTGAAGATTCATGGAATGCTTTAGAA
GAAATGACAACAAATGCAGAAGCAATCCTTGAAGAATTAGGTTTACCATATCGTCGTGTT
ATTTTATGTACTGGTGATATCGGTTTTAGCGCAAGTAAAACATATGATTTAGAAGTTTGG
TTACCAAGTTACAATGACTATAAAGAAATTAGTTCATGTTCTAACTGTACTGATTTCCAA
GCGCGTCGTGCAAATATTCGCTTCAAACGTGATAAAGCAGCTAAACCTGAATTAGCACAT
ACTTTAAATGGTAGTGGTTTAGCAGTTGGACGTACATTTGCTGCTATCGTTGAAAATTAC
CAAAATGAAGATGGAACAGTAACAATTCCAGAAGCTTTAGTACCATTTATGGGTGGTAAA
ACACAAATTTCAAAACCAATTAAATAA
>>BDS-53E_[0014681 to 0015376]_azlC_(branched-chain amino acid ABC transporter, transmembrane permease subunit)_FRWD
ATGACATCTCATTTAAGTTTTAGGCAAGGCATAAAAGAATGTATTCCTACTTTGTTGGGA
TATGCAGGTGTTGGTATTTCATTTGGCATTGTAGCTGCATCACAAAATTTTAGTATTTTA
GAAATTACATTGTTATGTCTTATTATATACGCTGGTGCCGCTCAGTTTATTATGTGCGCG
TTGTATATTGCAGGAACGCCAATATCAGCGATTGTATTAACTGCATTCATTGTAAATTCT
AGAATGTTTCTCTTAAGTATGTCGCTTGCGCCAAACTTCAAATCATATGGGTTTTGGAAT
CGTATAGGATTAGGTTCATTAGTAACTGATGAAACATTTGGTGTCGCTATTACACCTTAT
TTAAAAGGAGAACCCATCAATGATCGATGGCTACACGGTCTAAATATAACGGCATATTTA
TTTTGGACAGTTTCATGTGTTGCCGGTGCTATATTTGGAAAATATATTTCAAACCCTCAA
GCATTAGGGCTAGACTTTGCTATCACAGCTATGTTTATCTTTTTGGCAATTGCACAATTC
GAATCAATCACTAAGTCACGATTAAGAATTTATATTGTATTAGTTATTGTAGTAATTGTA
ATGATGTTATCTTTAAGTATATTTATGCCTTCTTACCTTGCTATTTTATTTGCGGCAACA
ATTGCGGCTGCGTTAGGAGTGATGATGGAACGATGA
>>BDS-53E_[0015373 to 0015702]_azlD_(NCTC13712_00012 Predicted membrane protein)_FRWD
ATGACAACAAATATGAATATGTTAATACTTATTTTATTGTGCGGTATCGTAACGCTACTA
ATTCGAATCATTCCTTTTATCATGATTTCTAAAGTACAGTTACCAGATGTCGTTGTTCGA
TGGCTTTCATTTATACCTATTACATTATTTACGGCACTGGTCATCGATAGTATCATTCAA
CAAACACCACATAGCGATGGATATACACTGAATATACCTTATATTATTGCGTTAATACCT
ACTGTTATTTTATCAATAATTACACGCAGTTTAACTATTACAATTATTAGTGGGATTATT
ATCATGGCAGCACTAAGATTTTTCTTTTAA
>>BDS-53E_[0015911 to 0016009]_sam-L1_(SAM riboswitch locus 1)
GTCTTATTGTGAGAAGTTGAGGGACTTGGCCCTGTGATACTTCAGCAACCGACTTTATAG
CACGGTGCTAAAACCAACGAGTTACTCGAATGATAAGTA
>>BDS-53E_[0016068 to 0017036]_metX_(homoserine O-acetyltransferase)_FRWD
ATGACAAATTACACAGTAGATACTTTAAATTTAGGGGAATTTATAACAGAATCTGGGGAA
GTCATAGATAATTTACGTTTACGATACGAACATGTAGGTTATTATGGACAACCATTAGTT
GTAGTTTGTCATGCATTAACCGGTAATCATTTAACATATGGTACTGATGATAATCCTGGA
TGGTGGCGAGAAATTATTGATGGTGGATATGTGCCCATCAATGACTATCAATTTTTAACC
TTTGATGTCATTGGAAGTCCGTTTGGTTCAAGTTCACCTTTGAACGATGCTCATTTTCCT
AAAAAACTAACATTACGAGATATCGTTAGAGCTAACGAATTAGGTATTCGAGCACTTGGA
TATGACAAGATTAATATATTAATAGGTGGGAGCCTTGGCGGTATGCAAGCAATGGAATTA
TTGTATAATCAACAATTTAAAGTAGATAAAGCTATCATTCTCGCTGCTACTAGTAGAACT
TCATCATATAGCAGGGCTTTCAATGAAATTGCAAGACAAGCAATTCATATTGGTGGTAAA
GAAGGATTGAGTATTGCACGTCAGTTAGGTTTTTTGACATATCGGTCATCTAAAAGTTAC
GATGAACGTTTCACACCCGAAGAAGTCGTAGCATATCAACAACATCAAGGTAATAAATTT
AAAGAGCGTTTCGACTTGAATTGCTATTTGACGTTGCTTGATGTTTTAGACAGCCACAAC
ATTGACCGCGGTCGTACTGATGTAACGCATGTTTTTAACAATTTAGAAACAAAAGTGTTA
ACAATGGGATTTATTGATGATTTATTATATCCAGATGATCAAGTACGCGCCTTAGGTGAA
CGATTTAAATATCATCGTCATTTCTTTGTACCTGATAACGTAGGGCATGATGGATTCCTA
CTAAATTTTAATACGTGGGCACCTAATTTATATCATTTTTTAAATTTAAAGCATTTCAAA
CGTAAGTAA
>>BDS-53E_[0017337 to 0018260]_yybS_(putative transmembrane helix protein)_FRWD
GTGTTTTCAAAAATACAACCTAAAGCAACAATGATTGCAACTATAATGTTGATATTTGTC
GCTTTAGCTTTATATCAAATGCCTGGTTTAGGACTAGTATTTTCATTATTTGCAACCATA
CCAGGTATCGTTTTATGGAATAAATCAACACAATCTTTTGGAATTAGTGCACTTATTACA
GTGATTATAACAACTATTCTAGGTAATACTTTCGTGTTAAGTGCTATTATATTAGTCTTA
ATCGCAAGTTTAATTATCGGTCAATTATTAAAAGAAAAGACATCTAAAGAGAGAATTTTA
TACGTAACAACTGTAGCGATGAGTTTGATTTCATTAATCGCATTCATGTTACTTCAAACG
TTCGGGAAAATTCCTTCCTCAGCAAGCTTAGTAAAACCTTTCAAACAATCACTTCATGAA
GTGATTACGATGAGTGGCGTCGATGCAAATATGACCCAAATACTAGAAGAAGGGTTTAGA
CAAGCGACCGTTCAATTACCTGGTTTCATCATTATCATTACATTTTTTATTGTCTTAATT
AACTTAATCGTTACATTTCCGATTTTACGAAAATTTAAAATCGCAACACCAGTGTTTAAG
CCACTTTTCGCATGGCAAATGAGCGGGATTTTATTATGGATATATATTATTGTACTTGTA
TGCTTGTTATTTACAAGTCAACCAAGTGTGTTCCAGAGCATACTTTTAAACTTCCAACTT
GTGTTATCATTAGTGATGTATATTCAAGGTTTAAGTGTTATTCATTTCTTTGGTAAAGCG
AAAGGTTTGCCGAATGCAGTAACGATTTTACTATTGATTATCGGTACATTATTGTCACCT
ACGACACATATTGTAGGATTACTTGGTGTTATCGATTTAAGTTTGAATTTGAAGCGAATC
ATGAAAAATAATTCTAAAAAGTGA
>>BDS-53E_[0018275 to 0020242]_gdpP_(cyclic di-AMP phosphodiesterase)_FRWD
ATGAATCGGCAGTCCACTAAGAAAGCTTTACTAATACCATTTCTCATCATGATTATTACA
GCAATTGTTTTAATGGGTGTATGGTTTATCTTTAATAGTCTTATAGCATTAATTGCATCT
ATCGTTCTTTTCGTGATGATTATCGTTAGTGTCATTTTATTTAGACAAGCTTTAATGAAA
ATGGATAATTATGTAGATGATTTGAGTGCGCAAATTTCAACAACGAATAATAAAGCAATC
AAACATTTACCAATAGGTATTATCGTTTTAGATGAAAATGACCATATTGAATGGGTTAAC
CAATTCATGACGGATCATATGGAAGCAAATGTTATTTCAGAATTTGTGAATGAAGTATTT
CCTAACATTTTAAAGCAATTAGATAGAGTGAAGTCTGTTGAAATAGAATATAATCAGTAT
CATTTCCAAGTGCGTTATTCAGATCATGATCACTGTCTCTATTTCTTTGATATAACTGAA
CAAGTACAAACAAATGAGTTATATGAAAACTCTAAACCGATTATTGCGACATTATTTTTA
GATAACTACGATGAGATTACGCAAAATATGAATGATACACAGCGTTCGGAAATTAACTCT
ATGGTAACGCGTGTGATTAGTCGATGGGCGACAGAATACAACATATTCTTTAAAAGATAT
AGTTCTGATCAATTTGTAGCATATTTAAATCAAAAAATATTAGCGGATTTAGAAGAGTCT
AAATTTGATATTTTAAGTCAATTACGTGAAAAGAGTGTCGGTTATCGCGCTCAATTAACA
TTAAGTATCGGTGTTGGTGAAGGTACTGAAAATCTAATAGATTTAGGTGAATTGTCTCAA
TCTGGATTAGACTTAGCATTAGGACGTGGTGGTGACCAAGTTGCTATTAAGAGTATTAAT
GGCAATGTACGTTTCTATGGTGGTAAGACTGACCCGATGGAGAAACGTACTCGTGTAAGA
GCGCGTGTTATCTCACATGCATTAAAAGATATCCTTGCAGAAGGTGACAAAGTCATTATT
ATGGGACATAAACGTCCCGACTTAGATGCAATCGGTGCAGCAATTGGCGTATCTCGATTT
GCAATGATGAATAATTTAGAAGCGTACATCGTATTAAATGAGTCGGATATTGATCCAACA
TTACGACGTGTTATGAACGAAATTGATAAAAAGCCAGAGTTAAGAGAGCGATTTATTACA
TCAGATGATGCGTGGGATATGATGACATCTAAGACAACGGTAGTGATTGTTGATACACAT
AAACCGGAGCTTGTTTTAGATGAAAATGTCTTAAATAAAGCGAATCGTAAAGTCGTTATT
GATCATCATAGACGTGGAGAAAGCTTTATTTCTAATCCGTTGTTGGTCTATATGGAACCA
TATGCAAGTTCAACAGCTGAACTTGTAACAGAATTACTGGAATATCAACCAACAGAACAA
CGCTTAACACGTCTTGAATCAACTGTAATGTATGCAGGTATCATTGTAGATACAAGAAAC
TTCACATTACGAACAGGTTCAAGAACGTTTGATGCAGCAAGTTATTTACGTGCTCATGGG
GCAGATACGATTTTAACCCAACATTTCTTAAAGGATGATGTGGATACGTACATTAATCGA
TCTGAACTTATTCGAACAGTGAAAGTTGAAGATAATGGTATAGCCATTGCCCATGGTTCA
GAAGATAAAATTTATCACCCAGTAACAGTTGCGCAAGCGGCAGATGAACTGTTAAGTTTA
GAAGGTATAGAAGCATCGTATGTTGTTGCGAGACGTGAAGATAATTTGATAGGTATATCA
GCACGCTCACTCGGTTCAGTAAATGTCCAGTTAACAATGGAAGCACTTGGTGGCGGTGGG
CATTTAACTAATGCTGCAACACAACTCAAATGTGTTACAGTTGAACAAGCGATAGCACAA
TTACAACAAGCAATTACAGAACAATTAAGTAGGAGTGAAGATGCATGA
>>BDS-53E_[0020239 to 0020685]_rplI_(50S ribosomal protein L9)_FRWD
ATGAAAGTAATTTTTACACAAGACGTTAAAGGTAAAGGTAAAAAAGGTGAAGTTAAAGAA
GTACCAGTAGGTTATGCAAATAACTTCTTATTGAAAAAGAATTATGCTGTCGAAGCAACA
CCAGGTAACCTTAAACAATTAGAGTTACAGAAAAAACGTGCAAAAGAAGAAAGACAACAA
GAAATTGAAGATGCTAAAGCATTAAAAGAAACATTATCAAATATCGAAGTTGAAGTATCA
GCTAAAACTGGTGAAGGCGGTAAGTTGTTTGGATCAGTAAGTACGAAACAAATTGCTGAA
GCATTAAAAGCACAACACGATATTAAAATCGATAAACGTAAAATGGATTTACCAAACGGA
ATCCATTCATTAGGATATACGAATGTACCAGTTAAATTGGATAAAGAAGTTGAAGGTACA
ATTCGCGTACACACAGTTGAACAATAA
>>BDS-53E_[0020717 to 0022117]_dnaC_(replicative DNA helicase)_FRWD
ATGGATAGAATGTATGAGCAAAACCAAATGCCACATAGCAATGAAGCTGAACAGTCTGTC
TTAGGTTCAATTATTATCGATCCAGAATTGATTAATACTACTCAGGAAGTGTTGCTTCCT
GAGTCGTTTTATAGGGGTGCCCATCAACATATTTTCCGTGCAATGATGCACTTGAATGAG
GATAACAAAGAAATTGATGTTGTAACATTGATGGATCAGTTATCAAGTGAAGGTACGTTG
AATGAAGCGGGTGGTCCGCAATATCTTGCAGAGTTATCTACAAATGTACCAACGACACGA
AATGTTCAGTATTATACGGACATTGTTTCTAAGCATGCATTAAAACGTAGATTGATTCAG
ACTGCAGATAGTATTGCCAATGATGGATATAATGATGAACTTGAACTAGATGCGATATTA
AGTGATGCAGAACGCCGTATTTTAGAGCTATCATCTTCTCGAGAAAGTGATGGCTTTAAA
GATATTCGTGACGTGTTGGGACAAGTATATGAAACAGCTGAAGAGCTTGATCAAAATAGT
GGTCAAACGCCAGGTATCCCTACAGGATATCGAGATTTAGACCAAATGACAGCTGGGTTT
AACCGTAATGATTTAATTATCCTTGCAGCGCGTCCGTCTGTAGGTAAGACTGCGTTCGCA
CTTAACATTGCACAAAAAGTTGCAACACACGAAGATATGTATACAGTTGGTATTTTCTCG
CTAGAGATGGGTGCCGATCAGTTAGCAACACGTATGATTTGTAGTTCTGGTAATGTTGAC
TCGAACCGTTTAAGAACAGGTACTATGACTGAGGAAGACTGGAGTCGATTCACGATTGCT
GTCGGTAAATTGTCGCGTACGAAGATATTTATCGACGATACGCCAGGTATTCGAATTAAT
GATTTACGATCTAAGTGTCGTCGATTAAAACAAGAACATGGTTTAGACATGATTGTGATT
GACTACTTACAGTTGATTCAAGGTAGTGGTTCACGTGCGTCCGATAACAGACAACAAGAA
GTTTCTGAGATATCTCGTACATTAAAAGCGTTAGCTCGTGAATTGGAATGTCCAGTTATT
GCACTGAGTCAGCTATCACGTGGTGTAGAACAACGACAAGATAAACGTCCAATGATGAGT
GATATTCGTGAATCTGGTTCGATTGAGCAAGATGCCGATATCGTTGCATTCTTATATCGT
GATGATTACTATAATCGTGGTGGCGATGAAGATGATGACGATGATAGTGGTTTCGAGCCA
CAAACTAATGATGAAAATGGTGAAATTGAAATCATCATTGCCAAGCAACGTAACGGTCCA
ACAGGAACAGTTAAGTTACACTTTATGAAACAATACAATAAATTTACAGATATCGATTAT
GCACATGCCGATATGATGTAA
>>BDS-53E_[0022396 to 0023679]_purA_(adenylosuccinate synthase)_FRWD
ATGTCATCAATCGTAGTAGTTGGGACACAATGGGGAGACGAAGGAAAAGGAAAGATTACG
GATTTCTTAGCAGAACAATCGGATGTTATCGCACGTTTTTCAGGTGGTAATAATGCAGGC
CATACAATTCAATTTGGCGGAGAGACATATAAATTACATTTAGTACCATCTGGTATCTTT
TATAAAGATAAATTAGCGGTAATCGGTAACGGTGTCGTTGTTGATCCAGTTGCACTATTA
AAAGAATTAGACGGATTAAATGAACGTGGCATTCCTACAAGTAATTTACGTATTTCTAAT
CGTGCGCAAGTGATTTTACCTTACCACTTAGCACAAGATGAATATGAAGAACGTTTACGT
GGAGACAACAAAATTGGTACAACTAAAAAAGGTATCGGTCCAGCATATGTAGACAAAGTT
CAACGTATCGGAATTCGTATGGCAGATTTACTTGAAAAAGAAACGTTTGAAAGAATATTG
AAATCAAATATTGAATATAAACAAGCATATTTCAAAGGTATGTTTAACGAAACTTGTCCA
TCATTTGATGAAATCTTTGAAGAATACTATGCAGCAGGTCAACGCTTAAAAGAATTTGTA
ACAGATACATCAAAAATCTTAGACGATGCATTTGTAGCAGATGAAAAAGTACTTTTCGAA
GGTGCTCAAGGTGTAATGTTAGATATCGACCACGGTACATATCCATTCGTTACATCAAGT
AACCCAATTGCAGGTAATGTTACTGTAGGTACAGGTGTCGGTCCAACATTTGTTTCCAAA
GTAATTGGTGTATGTAAAGCTTATACATCACGTGTTGGTGATGGTCCATTCCCAACTGAA
TTATTCGATGAAGATGGACATCATATTAGAGAAGTTGGTCGTGAATACGGTACAACAACA
GGACGTCCACGTCGTGTAGGTTGGTTTGACTCAGTTGTATTACGTCACTCTCGTCGTGTA
AGTGGTATTACAGATTTATCTATTAACTCTATCGATGTGTTAACTGGTTTAGACACAGTG
AAAATCTGTACAGCTTATGAATTAGACGGTAAAGAAATTACTGAGTATCCAGCAAACTTA
GATCAATTAAAACGTTGTAAACCAATCTTTGAAGAGTTACCAGGTTGGACAGAAGATGTA
ACAAGCGTACGTACTTTAGAAGAATTACCTGAAAATGCACGTAAATATTTAGAGCGTATT
TCTGAATTATGTAATGTACAAATTTCTATCTTCTCAGTTGGTCCAGATAGAGAACAAACA
AACTTATTAAAAGAATTGTGGTAG
>>BDS-53E_[0024114 to 0024188]_tRNAglu_(tRNA glutamate)
GGCTCCTTGGTCAAGCGGTTAAGACACCGCCCTTTCACGGCGGTAACACGGGTTCGAGTC
CCGTAGGAGTCACCA
>>BDS-53E_[0024196 to 0024271]_tRNAasp_(tRNA asparagine)
GGTCTCGTAGTGTAGCGGTTAACACGCCTGCCTGTCACGCAGGAGATCGCGGGTTCGATT
CCCGTCGAGACCGTAC
>>BDS-53E_[0024392 to 0024424]_tx_universal2_(rho-independent terminator)
CTGAACGAAAATGCGCTTGTAACAAGCTTTTTT
>>BDS-53E_[0024609 to 0025622]_tnp_IS2_(transposase)_RVRS
TTAATGTGGGGACATTTGATAATCGTACAATTTCTGATTCATTACTAAATAATGAATCGT
TTTTAAGAGACGATTAATACAAGCGATGACGGCAGTCTTGTGAGCTTTCTCATGAGGCTG
CTTTCTTAGCTTATAGTAATAATCGACGACATGATTGTCAAAATGATGCTGCCCTCTTAT
TATATTCATAACCACCCAAAATAATAATCTTCTTGCTTTTTTATTGCCACGCTTATTAAT
TGCGTCTCTACTTTGCGTACTACCTGATTGATATCGTTTGATATCAATGCCTACAAATGC
ATTTAATTGTTTATTCGATTTAAATCGCGTAATATCTCCAAGTTCTCCAATAATCATAGC
TGCAGATAATTTTCCAATTCCTGGTATTGAATGAATATGTTCAAAACAATCAAGTTGTTG
CGCTAATTGAATCATGTCTTCATCTAATTGTTTAAGATGTTGTATAGATTGTTTTAATTG
TCTAATTAACAACCTTGCTTTTTCTACAAGGAATGAATGTCTATCGACATTCGGATAGCT
TTCCCGAGCAATGTTAACCAATTGGTGTGCGTAATTTTCAGCTTTATTCATAGATAGACC
TTTATCAGTCGAATGGAATATATGAGAAATAAGGGTATCAATATCCATATTTCTCACCAT
ATCTGGATGAGTAAATCGTTCTGCGATGTTAAGTGCAATGATAGAATATCGACTACTAAA
TAATTTTTCTAAACCAGGAAAAGTTTGATGAAGCTGTTCAACAATTTCAAATTTAAGCCG
ATTTTGTTCATTTTCAATTTCTAGATGAAAACGTGCACGCTCTCGCAACTCAAAGAAGAT
ATCTTCATACATAGATATGGTTTCCGTTGCTTTTAAAGTAGGTGCTAATTGCGCAAGTTT
ATGTGCATCAGCTTGATCGGTTTTCCATGATCTTAAAGAGCTTGTTCTGAATTTAGCTTC
TAACGGGTTCATCTCAATATAATTAATATGATTTACGCGACAAAATCGAGTCAT
>>BDS-53E_[0024961 to 0025998]_repeat_Sepi_(repeat element)
ATCATAGCTGCAGATAATTTTCCAATTCCTGGTATTGAATGAATATGTTCAAAACAATCA
AGTTGTTGCGCTAATTGAATCATGTCTTCATCTAATTGTTTAAGATGTTGTATAGATTGT
TTTAATTGTCTAATTAACAACCTTGCTTTTTCTACAAGGAATGAATGTCTATCGACATTC
GGATAGCTTTCCCGAGCAATGTTAACCAATTGGTGTGCGTAATTTTCAGCTTTATTCATA
GATAGACCTTTATCAGTCGAATGGAATATATGAGAAATAAGGGTATCAATATCCATATTT
CTCACCATATCTGGATGAGTAAATCGTTCTGCGATGTTAAGTGCAATGATAGAATATCGA
CTACTAAATAATTTTTCTAAACCAGGAAAAGTTTGATGAAGCTGTTCAACAATTTCAAAT
TTAAGCCGATTTTGTTCATTTTCAATTTCTAGATGAAAACGTGCACGCTCTCGCAACTCA
AAGAAGATATCTTCATACATAGATATGGTTTCCGTTGCTTTTAAAGTAGGTGCTAATTGC
GCAAGTTTATGTGCATCAGCTTGATCGGTTTTCCATGATCTTAAAGAGCTTGTTCTGAAT
TTAGCTTCTAACGGGTTCATCTCAATATAATTAATATGATTTACGCGACAAAATCGAGTC
ATACCTCTTGAATAAATACCAGTAGATTCAAAAATGATTTGTAGGTGGTCTAAATTATTC
AAATACTTTAATAAATAATTATAACCATTTTTATTATTTTGAATGGTAAATTCTCTTTGA
AATTGATCGTTATGATAATGAGCTATGACACTACTTCTTTTACTAATATCAACACCTAAG
TAATTGATAAATATAGCCTCCTTTAAAAAATTGAGAAGTGAGAACTTTACTTAACCTTTC
TCATTTCATTTTCCTCTACACGGTTTCAAGAAGCCAACATACTTCAAACGAATTTCAAAA
GGCGAGAGTAAAGCTGACTTGTTTTTTATACGGGTTTAAGACCCAAGAGAACGCACAGTC
TACTCCTCTCTATAACTA
>>BDS-53E_[0026550 to 0027251]_walR_(two component sensor/regulator of autolysis, transcriptional regulator)_FRWD
ATGGCTAGAAAAGTTGTTGTAGTTGATGATGAAAAACCGATTGCTGATATTTTAGAATTT
AATTTAAAAAAAGAAGGATACGATGTGTACTGTGCATATGATGGTAATGATGCAGTAGAC
TTAATTTATGAAGAAGAACCAGACATCGTATTATTAGATATTATGTTGCCTGGTCGTGAT
GGTATGGAAGTATGTCGTGAAGTGCGCAAAAAATACGAAATGCCAATTATTATGCTAACT
GCTAAAGACTCAGAGATTGATAAAGTACTTGGTTTAGAACTAGGTGCAGATGACTATGTA
ACGAAACCATTTAGTACGCGTGAATTAATTGCACGTGTGAAAGCTAATTTACGCCGTCAT
TACTCACAACCAGCGCAAGACACTGGGAACGTGACGAATGAAATCACAATTAAAGATATT
GTGATTTATCCAGACGCATATTCTATTAAAAAACGTGGCGAAGATATTGAATTAACACAT
CGTGAATTTGAATTGTTCCATTATTTATCAAAACATATGGGACAAGTTATGACACGTGAA
CATTTATTACAAACAGTATGGGGCTATGATTACTTTGGCGATGTACGTACAGTCGATGTA
ACAATTCGTCGTTTACGTGAAAAAATTGAAGATGATCCGTCACACCCTGAATATATTGTT
ACGCGTAGAGGCGTTGGATATTTCCTCCAACAACATGAGTAG
>>BDS-53E_[0027264 to 0029090]_walK_(two component sensor/regulator of autolysis, sensor histidine kinase)_FRWD
ATGAAGTGGCTAAAACAACTACAATCCCTTCATACTAAACTTGTAATTGTTTATGTATTA
CTGATTATCATTGGTATGCAAATTATCGGGTTATATTTTACCAATAACCTTGAAAAAGAA
CTGCTTGATAATTTTAAGAAGAATATTACTCAATATGCAAAACAATTAGAAATTAGTATT
GAAAAAGTATATGACGAAAAGGGCTCCGTAAATGCACAAAAAGATATTCAAAATTTATTA
AGTGAGTATGCCAACCGTCAAGAAATTGGAGAAATTCGTTTTATAGATAAAGACCAAATT
ATTGTCGCAACGACGAAGCAGTCTAACCGTAGTCTAATTAATCAAAAAGCAAATGATAGT
TCTGTTCAAAAAGCATTATCATTAGGACAATCGAATGATCATTTAATTTTAAAAGATTAT
GGTAACGGAAAAGACCGTGTGTGGGTGTATAACATTCCAGTTAAAGTCGATAAAAAAGTA
ATAGGTAATATCTATATCGAATCAAAAATTAATGACGTTTATAACCAATTAAATAATATT
AACCAAATATTCATTGTTGGTACAGCTATTTCATTATTAATTACAGTCATCTTGGGATTC
TTTATAGCGCGAACGATTACCAAACCTATCACCGATATGCGTAACCAGACAGTCGAAATG
TCGCGAGGTAACTACACGCAACGTGTGAAGATTTATGGTAACGATGAAATTGGTGAATTA
GCCCTAGCATTCAATAACTTGTCTAAACGTGTGCAAGAAGCTCAGGCTAATACTGAAAGT
GAGAAACGTAGACTTGACTCAGTTATTACACATATGAGTGATGGTATTATCGCAACAGAC
CGCCGAGGACGTATTCGTATTGTCAATGACATGGCACTTAAAATGCTTGGTATGGCTAAA
GAAGATATTATTGGTTACTACATGTTAAGTGTATTAAGTCTTGAAGATGAGTTTAAACTT
GAAGAGATTCAAGAGAATAACGATAGTTTCTTACTAGATTTAAATGAAGAAGAAGGTCTT
ATCGCACGTGTTAACTTTAGTACAATTGTGCAGGAAACAGGCTTTGTAACGGGTTATATT
GCCGTGTTACATGACGTTACTGAACAACAACAAGTTGAACGTGAACGTCGTGAATTCGTT
GCCAATGTATCACATGAGTTACGTACACCATTAACATCAATGAATAGTTACATTGAAGCA
CTTGAAGAAGGCGCATGGAAAGATGAAGAACTAGCACCACAATTTTTATCTGTAACTCGT
GAAGAAACAGAACGAATGATTCGACTTGTAAATGACTTGCTACAATTATCTAAAATGGAT
AATGAATCAGATCAAATCAACAAAGAAATTATCGACTTTAACATGTTTATTAATAAAATT
ATTAACCGACATGAAATGTCTGCTAAAGATACGACATTTATTCGAGATATTCCGAAGAAG
ACAATTTTCACAGAATTTGATCCTGATAAAATGACGCAAGTATTTGATAATGTCATTACA
AATGCAATGAAATATTCTAGAGGCGATAAACGTGTCGAGTTCCACGTGAAACAAAACCCA
CTTTATAATCGAATGACAATTCGTATTAAAGATAATGGTATCGGTATTCCTATCAATAAA
GTCGATAAGATATTCGATAGATTCTATCGTGTCGATAAGGCACGTACACGTAAAATGGGT
GGTACTGGATTAGGACTAGCCATTTCGAAAGAGATTGTGGAAGCACACAATGGTCGTATT
TGGGCAAACAGTGTAGAAGGTCAAGGCACATCTATCTTTATTACACTTCCATGTGAAGTC
ATTGAAGACGGTGATTGGGATGAATAA
>>BDS-53E_[0029083 to 0030417]_walH_(extracellular negative effector of the regulator of autolysis)_FRWD
ATGAATAATAAGGAACATATTAAATCTGTCATTTTAGCGCTACTCGTCTTGATGAGTGTC
GTATTGACATATATGGTATGGAATTTTTCTCCTGATATTGCAAATGTCGATAATACAGAT
AGTAAGAAAAGTGAAACGAAACCTTTAACGAAACCAATGACAGCCAAAATGGATACAACT
ATTACGCCGTTTCAGATTATACATTCGAAAAATGATCATCCTGAAGGAACGGTTGCGACA
GTATCTAACGTGAATAAGTTGACAAAGCCCTTGAAAAATAAAGAAATAAAATCTGTGGAA
CATGTTCGTCGAGATCATAACTTAATGATTCCAGATTTGAGCAGTGATTTTACGATATTT
GATTTTACGTATGATTTACCGTTATCAACGTATCTTGGTCAAGTACTGAACATGAATGCG
AAAGTACCAAATCATTTCAATTTCAATCGTTTAGTGATTGATCATGATGCCCAAGGACAT
ATCGTACTTTATGCCATTAGTAAAGATCGTCACGATTACGTGAAATTGACAACTACAACG
CAAAATGATCACTTTATGGATGCTTTATCTACCGTTAAAAAAGAAATGCAACCATATTCA
GATATCATTACAAATAAAGATACAATTGATCGTACGACACATGTCTTTGCACCAAGTAAA
CCTGAAAAGTTAAAAACTTATCGCATGGTATTTAATACAATTAGTGTTGAAAAAATGAAT
GCTATATTATTTGACGATTCAACTATTGTTCGTAGTTCGAAGAGTGGTGTCACTACGTAT
AACAATAATACAGGTGTCGCAAACTATAATGATAAAAATGAAAAATATCATTACAAAAAC
TTGTCTGAAGATGAAGCAAGTTCTAGCAAAATGGAAGAAACGATACCAGGAACCTTTGAT
TTTATTAATAATCATGGTGGCTTCTTAAACGAAGACTTTAGATTGTTCAGTACGAATAAT
CAGTCAGGCGAGCTAACATATCAACGTTTCCTTAATGGTTATCCAACGTTTAATAAAGAA
GACTCTAATGAAATTCAAATCACATGGGGCGAAAAGGGCGTCTTTGATTATCGTCGTTCG
TTATTGCGTACCGACGTTGTTTTAAACAGTGAAGATAATAAAACGTTGCCGAAATTAGAG
TCTGTACGTTCAAGCTTGGCAAACAATAGTGATATTAATTTTGAAAAAGTAACGAACATT
GCTATCGGTTATGAAATGCAAGATAATCCAGACCATAATCATATCGAAGTGCAGATTAAT
AGCGAACTCGTACCACGCTGGTATGTAGAATATGATGGTAAATGGTTTGTTTATAAAGAT
GGGAGGCTTGAATAA
>>BDS-53E_[0030418 to 0031206]_walI_(extracellular negative effector of the regulator of autolysis)_FRWD
ATGAACTGGAAACTTACGAAGACACTTTTCATATTCGTGTTTATTCTTGTCAACATCGTG
TTAGTATCGATTTATGTTAATAAAGTCAATCGTTCACATATTAATGAAGTTGAAAGTAAC
AATGAAGTGAATTTTCAACAAGAAGAAATTAGGGTGCCAGCCAGTATTTTAAATAAATCT
GTTAAAGGCATACAATTAGAACAAATTACTGGACGATCAAAAGACTTTAGTTCAAAAGCT
AAAGGTGATTCTGATTTATCCACATCAGATAGTGGAAAATTATTAAATGCGAACATCAGC
CAATCGGTAAAAGTTAGTGATAATAACTTAAAAGATTTAAAAGATTACGTTAACAAGCGC
GTATTTAAAGGTGCTGAATATCAATTAAGCGAGATTAGTTCAGATTCTGTAAAATATGAA
CAAACGTATGATGATTTTCCAATTTTAAATAACAGCAAAGCGATGTTGAACTTTAAAATA
GAAGATAACAAAGCGACTAGTTATAAACAGTCAATGATGGATGACATTAAGCCGACTGAT
GGTGCAGATAAGAAGCATCAAGTTATTAGTGTGAGAAAAGCAATCGAGGCATTATATTAT
AATCGTTACTTGAAAAAAGGTGATGAAGTAATTAATGCAAGACTTGGTTACTATTCAGTC
GTGAATGAAACGAATGTTCAATTGTTACAGCCAAACTGGGAAATTAAAGTAAAGCATGAC
GGTAAGGACAAGACGAATACTTACTATGTCGAAGCTACAAATAATAACCCTAAAATTATT
AATCATTAA
>>BDS-53E_[0031596 to 0032396]_walJ_(exonuclease associated with regulator of cell wall autolysis)_FRWD
ATGAGCCGCTTGATACGCATGAGTGTATTAGCAAGTGGTAGTACAGGTAACGCCACTTTT
GTAGAAAATGAAAAAGGTAGTCTATTAGTTGATGTTGGTTTGACGGGCAAGAAAATGGAA
GAATTGTTTAGTCAAATTGATCGTAATATTCAAGATTTAAATGGTATTTTAGTAACTCAT
GAACATATTGACCATATTAAAGGGTTAGGTGTTTTGGCGCGTAAATATCAATTGCCAATT
TATGCGAATAAAAAGACTTGGCAAGCTATTGAAAAGAAAGATAGTCGCATCCCTATGGAT
CAGAAATTCATTTTTAATCCTTATGAAACAAAATCTATTGCAGGTTTCGATGTTGAATCT
TTTAACGTGTCACATGATGCGATAGATCCACAATTTTATATTTTCCATAATAACTATAAG
AAGTTTACGATTTTAACGGATACCGGATATGTGTCGGATCGTATGAAAGGTATGATACGT
GGCAGCGATGCGTTTATTTTTGAGAGTAATCATGACGTCGATATGTTGAGAATGTGTCGT
TATCCATGGAAGACGAAACAACGTATTTTAGGTGATATGGGACATGTATCTAATGAGGAT
GCGGGTCATGCGATGACGGATGTGATTACAGGCAACACGAAACGTATTTACTTATCACAT
TTATCACAAGATAATAACATGAAAGATTTGGCGCGTATGAGTGTTGGTCAAGTATTGAAC
GAACACGATATTGATACGGAAAAAGAAGTATTGCTATGTGATACGGATAAAGCTATTCCA
ACGCCAATATATACAATATAA
>>BDS-53E_[0032624 to 0034936]_sasH_(cell-wall attached adenosine synthase A)_FRWD
ATGAAAGCTTTATTACTTAAAACAAGTGTATGGCTCGTTTTGCTTTTTAGTGTGATGGGA
TTATGGCATGTCTCGAACGCGGCTGAGCAGCATACACCAATGAAAGCACAAGCAGTAACA
ACGATAGACCAAGCAACAACAGATAAGCAACTAGTACTGCCAACAAAGGAAGCGGCTAAT
CAATCTGGTAAAGAAGCGGCAACCAACGTATCAGCGCAGGGAACAGCTGATGAAATAAAC
AATAAAGTAACATCCAACGCGTTTTCTAACAAACCATCTACAGCAGTTTCAACAAAAGGA
AACGAAACGCGCGATGTAGATGCACAACAAGCCTCAACACAAAAACCAACTCATACAGCA
ACATTCAAATTATCAAATGCTAAAACAGCATCAATTTCACCACGAATGTTTGCTGCTAAT
GCACCACAAACAACTACACATAAAATATTACATACAAATGATATCCATGGACGACTAGCC
GAAGAAAAAGGGCGTGTCATCGGTATGGCTAAATTAAAAACAGTAAAAGAACAAGAAAAG
CCTGATTTAATGTTAGACGCAGGAGACGCATTCCAAGGTTTACCACTTTCAAATCAATCT
AAAGGTGAAGAAATGGCTAAAGCAATGAATGCAGTAGGTTATGATGCTATGGCAGTCGGT
AACCATGAATTTGACTTTGGATACGATCAGTTGAAAAAGTTAGAGGGTATGTTAGACTTC
CCGATGCTAAGTACTAACGTTTATAAAGATGGGAAACGCGCGTTTAAACCATCAACGATT
GTAACGAAAAATGGTATTCGTTATGGGATTATTGGCGTAACGACACCAGAAACAAAGACG
AAAACAAGACCTGAAGGCATTAAAGGTGTTGAATTTAGAGATCCATTACAAAGTGTGACA
GCAGAAATGATGCGTATTTATAAAGACGTAGATACATTTGTTGTTATATCACATTTAGGG
ATTGATCCTTCAACACAAGAAACATGGCGTGGTGATTACTTAGTGAAACAATTAAGTCAA
AATCCACAATTGAAGAAACGAATTACAGTCATTGATGGTCATTCACATACCGTACTTCAA
AATGGTCAAATTTATAACAATGATGCATTAGCACAAACAGGTACAGCACTTGCGAATATC
GGTAAGATTACATTTAATTACCGCAATGGAGAGGTATCGAATATTAAGCCGTCATTGATT
AATGTTAAAGACGTTGAAAATGTGACACCGAACAAAGCATTAGCTGAACAAATTAATCAA
GCTGATCAAACATTTAGAGCACAAACTGCAGAGGTAATTATTCCAAACAATACCATTGAT
TTCAAAGGAGAAAGAGATGACGTTAGAACGCGTGAAACAAATTTAGGAAACGCGATTGCA
GATGCTATGGAAGCGTATGGCGTTAAGAATTTCTCTAAAAAGACTGACTTTGCCGTGACA
AATGGTGGAGGTATTCGTGCCTCTATCGCAAAAGGTAAGGTGACACGCTATGATTTAATC
TCAGTATTACCATTTGGAAATACGATTGCAAAAATTGATGTAAAAGGTTCAGACGTCTGG
ACAGCTTTTGAACATAGTTTAGGCGCACCAACAACACAAAAAGATGGTAAGACAGTATTA
ACAGCGAATGGTGGTTTACTACATATCTCTGATTCAATCCGTGTTTACTATGATATGAAT
AAACCGTCTGGCAAACGAATTAACGCTATTCAAATTTTAAATAAAGAGACAGGTAAGTTT
GAAAATATTGATTTAAAACGTGTATATCACGTAACGATGAATGACTTCACGGCATCAGGT
GGCGACGGATATAGTATGTTCGGTGGCCCTAGAGAAGAAGGTATTTCATTAGATCAAGTA
CTAGCAAGTTATTTAAAAACAGCTAACTTAGCTAAGTATGATACGACAGAACCACAACGT
ATGTTATTAGGTAAACCAGCAGTAAGTGAACAACCAACTAAAGGACAACAAGGTAGCAAA
GGTAGTGAGTCTGGCAAAGATGCACAACCAATTGGTGACGACAAAGTGATGAATCCAGCT
AAACAACCAGCTCCAGGTAAAGTTGTATTGTTGCCAGTGCATAGAGGAACTGTTAGTAGC
GGTACAGAAGGTTCTGGTCGCGCATTAGAAGGAACTACTGTATCAAGCAAGAGTGGGAAA
CAATTGGCTAGAATGTCAGTGACTAAAGGTAGCGCGTATGAGAAACAGTTACCAAAAACT
GGAACTAATCAAAGTTCAAGTCCAGCAGCGATGTTTGTATTAGTAGCAGGTATAGGTTTA
ATCGCCACTGTACGACGTAGAAAAGCTAGCTAA
>>BDS-53E_[0034938 to 0035003]_tx_sasH_(rho-independent terminator of sasH)
ATATATTGAAAACAATACTACTGTATTTCTTAAATAAGAGGTACGGTAGTGTTTTTTTAT
GGAAAA
>>BDS-53E_[0035304 to 0035783]_orfX_(23S rRNA methyltransferase)_FRWD
ATGAAAATCACCATTTTAGCTGTAGGGAAACTAAAAGAGAAATACTGGAAGCAAGCCATA
GCAGAATATGAAAAACGTTTAGGCCCATsCAAGATAGACATCATAGAAGTTCCAGACGAA
AAAGCACCAGAAAATATGAGTGACAAAGAAATTGAGCAAGTAAAAGAAAAAGAAGGCCAA
CGAATACTAGCCAAAATCAAACCACAATCCACAGTCATTACATTAGAAATACAAGGAAAG
ATGCTATCTTCCGAAGGATTGGCCCAAGAATTGAACCAACGCATGACCCAAGGGCAAAGC
GACTTTGTATTCGTCATTGGCGGATCAAATGGCCTGCACAAAGACGTCTTACAACGCAGT
AACTACGCACTATCATTCAGCAAAATGACATTCCCACATCAAATGATGCGGGTTGTATTA
ATTGAGCAAGTGTATAGAGCGTTTAAGATTATGCGTGGAGAAGCATATCATAAATGA
>>BDS-53E_[0035484 to 0035767]_sRNA6_(antisense RNA associated with orfX)
CAACGAATACTAGCCAAAATCAAACCACAATCCACAGTCATTACATTAGAAATACAAGGA
AAGATGCTATCTTCCGAAGGATTGGCCCAAGAATTGAACCAACGCATGACCCAAGGGCAA
AGCGACTTTGTATTCGTCATTGGCGGATCAAATGGCCTGCACAAAGACGTCTTACAACGC
AGTAACTACGCACTATCATTCAGCAAAATGACATTCCCACATCAAATGATGCGGGTTGTA
TTAATTGAGCAAGTGTATAGAGCGTTTAAGATTATGCGTGGAGA
>>BDS-53E_[0035765 to 0035783]_DR-SCC_(direct repeat of SCC)
AGAAGCATATCATAAATGA
>>BDS-53E_[0036206 to 0038344]_BDS-53E_000028_(site-specific DNA-methyltransferase)_FRWD
ATGAAATTTGAGAACACTAATAATAATGAATATAACAAAAATGTGAAGAATAACACTTAC
TTTTTAGATGACCTAAAAGAAAAATTACCTGAGTTTTTCGTGAAGAAAGATAATAAGTGT
GATGGAGAAAACAATGGAAAAATTCAATTTGATATTGAAAAGTTTCAAGCTGCTTTAAAA
GAAAATGATATTGATGAGCTTATAAATGGTTATCAATTAAAATTTACTGGTAAAAATTAT
GCTAAAAAGCAAATAGGCATAAAATCTAATACTATTATTGTTCCAGATAAAGATCATAAT
ACTAAAAAAATAAATAGGGATAGCCGAAATTTATTTTTTTCTGGAGATAATTTAGAGGTA
CTTAGACACTTACAAAGTAATTACTCCAACAGTATAGATGTAATATATATTGATCCTCCA
TATAATACAGGATCAGACGGTTTTTTATATCCCGATAAGTTTGAATATAAAGATGAAGAA
TTGATTAATATGTTTGATTTAAACGAATATGAATTAGGGCGATTAAAATCAATTCAAAAT
AGCTCCACTCATAGTGCATGGCTAACTTTTATGTATCCCAGACTGTATTTAGCAAAAAAG
TTATTAAAGGAAACTGGAGTAATATTTATATCAATTGATGATAACGAACATGCTAATTTA
AAATTAATGATGGATGAAATATTTGGAGAAGAAAGTTTTATTGATCAATTGATGGTTGAA
ATTTCAAATACAGGAGGTATGAAATTAAATGCAGCTAAGGAGGGTGCGATAGCAAAAAAT
GGGGAGTTAATACTTATTTATTGTAAAAATAGTAACCAATTTTCTAAATTGAAAAAGACA
CCATTATTTGACCACGTAGAAGGCTTTGACACACATTACACACAATTTTTATCTGAAAAT
AATAAAGTAGATTCTCTAGTGAACAAAATTAATGAACGAAACGATATTTTAAAAGATGCA
GAGATTATATTAGGTTCTTCTGGAAAAATTTCTCTTAAGAAGTTTGCTGAAATTTTTGAT
AAGTCCCAATCAGCCAAGGATTTTATTCATAGTAATTTAGATAAAATAGCAAGGGAAAGA
ACCGAAATACCTGAAATACCAGAAGATATTAAAAGAAAATTAGAAGAGGGAAAATGGTAT
TATTATAAGTCTGACAAAAGAGAAACCCCCTATTATTTAGGAAAAAAAGGCGATAAAATA
GTGCAATATGCTACTTTATCTGAAAATTACAACTATACTGACGGCTTTAATCCTGTTTAC
GGTAGATCTGTTATTCGTGGAGATTACTGGAAAAACTTCTGGAGAGATATGGGGAATGTT
GCTAAAGAGGATGGTGTTGATTTTAAAAACGGAAAAAAACCCGTTAGATTAATAAAACAA
TTAATAAAGTGGAGTGGTATAAAAGAAGGTGTTGTTTTAGATTTCTTTGCTGGATCAGGT
ACTACTGCTTCGGCTGTTTTAAATAATAATTACGAACTAAATACAAGTAATAATTATATC
TTAGTGCAATTACCAGAAAATTTAGATGAGAGATACAAGTTTGCAGCATCTAATTTAAAG
AATGATATAAAAAAGCAAATTAATTTGCTTGATAAATTTAATAGAAAACACTTTATTGAT
GAATTAACTCAACAAAGAATTGAAAATGCAGGAAAGTCAATTGATATAAATGCTAATGAA
AAAATGGATTTAGGGTATAAACATTATTTTGTAATAAATTCACCAAATAATAAACTTGAA
GATTTAGAAATAAAAGATGGATTACAATTAAATCTTTTTGATGATATGTTATCTAAGTTT
TCTGCTGATAACCTAGGGGTGAAAGGTAAAGCCGAAGGTAAAGATTCAATACTTGCTACT
TATCTAGCAAAGGATAACTATGAATTTGATGCTCCTATAAAAACTTGTGATTTTGAAGGT
ATTGAAACAACTTTAGTAAATAATCAAAGGCTATATATAATTTCAAATAATTGGCAAACA
CAAAATACAATTAGTTTGGTGAATGCTATAGGAAAAAACAAAATAATTGTACAAACAATA
GTTGTCTTTGGTTACACAATTGAAATGGAAGTTTTGAGAGAACTTGAGATTGCATTAGAG
CAGTTAAATAAAAAAATCAATTTAATAATAAGATACTAG
>>BDS-53E_[0038355 to 0041330]_BDS-53E_000029_(type III restriction-modification system endonuclease)_FRWD
ATGAGAATTGAATTAGATGAATTACCACATCAAAGTCAAGCAATAGATGCTATAAAAAAA
TCATTTTCAGGATTACAAAAGTTAAGTGTTCCTACTGTCTTTTCGAATCCTGAAATCAAA
TTTAGCGGAGAAGAAAAAGCAAATATTGATATAAAAATGGAAACTGGGACTGGCAAAACT
TATGTCGGAGTTCGTTCAATATATGAACTTTTTGATGAATATAAAATCTTTAAATTTATT
ATAGTTGTACCCACTCCTGCAATAAAAGAAGGATGGAAAAATTTTATAGAATCTGATTAT
GCAAAACAGCATTTCTCAAATGATTTTGAAAATATTAAAATTAATCTAACTACTATAAAT
TCAGGTGATTTCAGAAGCAAGAGGGGATTTTTGCCAGCGCATTTAACTGAATTTATAGAA
TCAGATAATATGGATAGTTCAACTATCCAAGTATTATTAATAAATTCATCTATGCTAATT
TCTGAGAACATGAAAGGTGTTATAACCAGAGGGAAGAACAAAGGACAAGATAGGTTTAAT
CAAATTTTATTGAATGAATATACAAAACCTATAGAGGCAATTAGCGCTACTCGACCAATA
GTAATTATAGATGAGCCTCATAGATTTCCTCCTAAAGGTGAATTTTATAAAGGAATATTA
AATATAAAACCTCAAATGATTTTGAGATTAGGTGCAACGTTTCCATACACTCCAAGTGAA
AAAAATCCTGAAGTAGATAATAAATATTTCAATGGAAATCCTAATTTCGAACTCAATGCT
ATAGATAGTTTTAACTTAGGTTTAGTTAAAGGTATTGATATATATTATCCTAATTTAACT
TTTGAACAAGCTAAAAGTCGATATAAAGTTGATAACGTAAAAAATAAAGAATTTGTTCTA
AGAAAAGGAAAAAATAAGTGGAATATAAAAATTGGAGACAACTTAGCAAACATAGATAGT
TTGTTTGAAGGTAACCTAACTTATGTAGGAAATAAAAAGTTGTCTAATGATTTAGAAATT
AGGGAAGATATGGAGTTAATACCGAGCACTTTTACTAATAGTTATCAAGAATTTATTATA
AGAGATGCAATAAACCAACACTTTGAGCATGAAATAGAAAATTTCTTACGTGAAAATTCA
AGACATAGTTTTCAACCTAGAATTAAAACACTTTCCTTATTTTTTATTGATTCTATTGCA
TCATATAGGAATCATGATGGATGGTTAAAACTAACATTTGAGAAGCTTCTTAAGCAAAAA
ATTCTAGAATTAATACAAGAATATAAAAACAAAAATCTTCCGAGGGAAATCGAGTATTTA
GATTTTTTAAGAGCAACATATGCTAGCTTAGTCAGTGAAAAACAAGAAGTTCATGCTGGG
TATTTTGGTGAAGATCGAGGTAGTGGAGAAGAAGCAATACAAGCAGAAGTAAGTGATATT
TTAAAAAACAAAGAAAAATTGCTTAGTTTTAAAGATTCTGAGGGAAAATGGATTACAAGA
AGGTTTTTATTTTCAAAATGGACACTAAGAGAAGGATGGGATAACCCAAATGTATTTGTA
ATAGCTAAATTGAGAACATCAGGATCAGAAAATAACAAAATTCAAGAAGTTGGAAGAGGA
TTAAGACTTCCAGTTGATGAAACAGGTCATAGATTAAAACAAGAAGAATTTCCTAGTAGA
TTATCGTTTCTAATAGGTTATGATGAAAAGAATTTTGCTGAAAAGTTAGTAGGAGATATT
AATTCTGATGTTGGAATAAAGTTAGACGAAAATAAAATCACTAATGAAATGATTGAAAAA
ATAGTGGAATATAAAAAACAATATAAACCTTCGTATAATGAAGTAGAACTATTAGAAGAA
CTAGATGAACGAAATCTAATTAATAGGAAAAATGAGTTTAAAACAGATGTTGAAATTGAT
GGAGTTAAAAAATCAGGATTTGAATGGTTGTTAGAATTATATCCAGAAGTTAATGCTTCT
AAATTGAATGAAGATAAAGTCAGAGATATGAAAAAAAATCCACCCAATTTAAAAGTGAAG
TTAAATAAAGAGAATTGGAATAAATTGAGATTCTTATGGGAAAATTTATCTAAAAGATAT
ATGTTAGAATTCAAAAAGATGAGTGAAGATGAACTGTATTTTTTTGTTGAAAGATTGTTG
AACGACGATGATTTATTTGTTAAACAGCAACCAGAAAGAATACATCAATCTTTGGAAAAA
GATGATGAAGGTAAACAAGTTATCAAGGAATCAATTTCAGAATATAATTATAGAAATGAA
TTTATTTATATGAACTATGGTAAGTTTTTAAAACAAATTGTACTTAAAACTAATGTACCA
ATATCTATAATGCATAAAAATTTACTTTCCGTTTTAAAAGATAAATATAATAATGATGAA
CGATTATTGAGTGAATTAAGTTTAAATAACATAATAAGAGAATTTAACAAGCGTTTTGAA
GAAAAATATAGTCAAAGTTATGAATATAAAAAACTAGATTTTTCTGCCACTACAACCATT
TACGATTCAGAAATATCAGAGTTTAAAGATTGGGTAGATGCAAATTATTTAGGTACTAAT
GTTGAAAATAACATTCAAACTGAAGAACGATTTTTATATGAAAGACCACCAATTAGATAT
GATAGTGTAACACCTGAGTTAGAGTTGTTAAAAAGAAATTACGATAAAAATATAACTGTA
TTTGGTAATTTGCCTAAAAAAGCGATACAAGTTCCTAAATATACTGGTGGCACAACTACA
CCTGATTTTGTCTATTTGATTGAAACTGGTGAACAAGATGCAAAATATCTTATTGTTGAA
ACAAAAGCAGAAAATATGAGACTAGGAGATAAAAGTATTGGTGAAATACAAAAAAATTTC
TTTAACACATTAGATAATTTGAATATTAAATATCAATTAGCTACTAGCGCGCAAGATGTT
TATAATGAAATTAAAAAATTAGATGATTCAAAGTGA
>>BDS-53E_[0041341 to 0042630]_BDS-53E_000030_(hypothetical protein)_FRWD
ATGGGGAAATCAGAAAAAATTTCATTACTTGAAAAAGTCCAAGATGGTTTAGTGGATAAA
ACAGGAGCAAAACCTAAGTTACCAACAACTATTACCGATTTAAATCAAGAAACTTTAGAG
GTATATAGAATACCACTAAAGTTTCTGTATTATAATGATAGAAATGGGAGAATTGCTTCT
GTTATATCTAGAGTAAGTGACGATATAAAAGTTGCTTATGAATTTGAAGATAATAATTAT
AATAAAAGTATTGAAAATATGATATATGAGGCTAATACCTCTGCTTTAAAAAACACTAAA
AAATCTATTAAAGATAAAGGTCAGCAAGTATTTGGTTATGTATTAGATGATGGTAGAGTT
ATTGACGGAAATAGAAGGTTTACTGCGCTTAGACAGTTAGAACAAGAAACAGGTAAGACT
TTTTATTTTGAAGCTGTTATTTTACCATTTACTTATGATAAAAAAACTGATCGGGCTAAA
ATCAAGCAATTAGAGCTTGCAATACAAATGGGTATTGAAGGCAAACAAGACTATGATAAA
GTTGATGAAGCGGTGGATATTTATCAAACTATCGAAGTTGAGAAGTTGATGACTGTAGCT
GACTATGCAAAAGAGTCAAATAAAACAAAAAAAACTATTGAAAAGCAATTAGGTTCTGCA
AAATTAATAAGAAAATTTTTAGATTTTATTAATGCACAAGAGAATTCTTATTATATTATA
AAAGATGCTGGTATTTATTCACTATTTGAAGAAGCAGTACCTAAGTTAGATAAAGCCTAT
CCTAAAGGTGGACCTTCGTTAGAAGATGCTATTGAAAAATTTTTTAGTTTTGTCCTTTTG
CAAATTCAATCAGGGACAAGCACAAGGGCATATGCTGGAAGAGATTATTTTGAAAATATT
GTTTTTTCAGATGAAGGTAATCAGCAATTTAATACAGAAACAGAAGATGCCATCGATAGC
TTGAGAGATAAATTAGAAGAAAAAAATATAGAATCTACCGCAGATTTAAAAAGTACGCTA
AGCCGATCGATACCTGAACTAAGAGAAGTAAGTTCTTCATATAACAAAGTTGTAAGCAAA
AGTAAACGAAATGCTAATGTGGAAAGTTTTATTGAAAATGTTAAATCAATGTCTGAAAGC
CTCAATGATATGGAAAAAGGCAATGGTTTACCAAGCACTCTTAATTTTGAGCAATTTAAT
CTGAAACAATTAAAAGAAATTAGAGAAATGCTAATAAAAATAAATAATTGTAGTAGAGAG
TTGATAGATATTTATGAAAATGAAATCTGA
>>BDS-53E_[0042614 to 0044488]_BDS-53E_000031_(DEAD/DEAH box helicase)_FRWD
ATGAAAATGAAATCTGAGATACAATTAGTTGAAGTTAATAATGAATTTGTTTTTGTTGAT
AGTATAGACAGTGATCTTATGAACAGAAAGGTTCAAAGAACTTTAAAGAAATTCGCTAGT
TATTTCTCCGATTTCACTAATCATGTTTTAAAATCTGACTTATCACATCTTGAAATAGAA
AGATTAGTTTCAGATTTGAATAAAGCATTAACTAAGGTATCGAAACCGGAAATATTAATA
GATAATAATATAAAAAATTTTATTAATGAAAATGCTTATGCAATTAATGAACAAAAAATT
GCTGGTTTAACAATTAAAGAAAATGATGAAAGATGGCAAGAAGAACTTTCCGATTTTGAA
AAAGTTATAAATCAGGAGATTACTAGACCATTAAAACCTATTCAAGGAAGAGCTAGTTTT
TATTTAGCAACTATGAAAAGAGCAGCCAATTTTTCTGTGCCTGGTGCTGGAAAAACAGCT
ATGATGTATGGCACATTTGCTTTTTTGTCTAGTCGAGTACAACGTAAAGTTGATAAACTA
TTAGTTATTTCTCCAATTAATGCATTTGAAGCATGGCGTTCAGAATTTATTGAAGTTTTT
CAAGATAAAAGAGAATTACACTTTATGAACCTAAGAGATAAAAAATATAATGATCTAGGT
AAAGTACGAACAGATTGGGGAAGTGCAAATGTCATTGTATTGAATTTTGAAGCAATACAA
AAGTATGTAGGAGTTTTAAATGAACTAATTAATGATAAAACAATGATAGTTTATGATGAA
GTTCATAGAATAAAAGGAACTAATAGCAGCAGAGCAAGTTATGCATTAACTTTAGGTCCT
AAAAGTTATTATCGTTATGTTTTAACTGGGACTCCAATACCGAATAACTATCAGGATATA
TTTAACTTCTTGAATATTTTATATAAAGACGAATATGATACTTATTTTGGTTGGAATGTT
GCAGATTTACAAAATCCTGATCCTGATGAAATTAATGACAAGTTGCAACCTTTTTTCTGG
CGTACAAATAAGAAAGATTTGGAAGTGCCACAAGCAGAAAAGGATAATATATTGTGTGTT
AAGCCAAGTAATATTCAAATTGAATTAGCAGAAGCGATATACGAAAATGAACCTGGGATA
CTAGCAATTTATATAAGATTATTACAAGCTTCAACTAATCCAGAGTTATTGCAAAAGAAT
ATTAACTATAGCGAACTAGGATTGCTGAATGATGAGTTGAATTTCGATATGGATAAAGTA
TTAAATAAACAAGAAGAAAAGCAAGTAAAACAACAAATTTATAATTCTTTTGATTTAAAA
AATATAACAACACCTAAATTTGAAAAAGGTATTGAGCTGATTGAAAAATTAGTTCAGCAA
GGTAAAAAAGTTTTAGTTTGGGGCCTTTTTGTAGGAACGATGAACAAAATTAATAAACGA
TTATTGGAAAGTGGTATTAATTCAATATTGATTTATGGAGAAACGCCTAAAGAAGATAGG
GTAGATTTGATTAATAATTTTAGGAACGGAAATGCACAAGTTCTAATTTCTAATCCTAAT
ACTTTAGGAGAATCTATTTCCTTACATCAAACAGTACATGATGCAATATACTTTGAGTAT
AATTTTAACTTAACGTTTATGTTGCAATCACGTGATAGAATACATCGTTTGGGATTAAGT
AATAATCAATATACACGATACTATTATTTAATGTCTGAAGGAGATAGAGCTCATAAAGGT
TTTATCGATAAAGCAGTTTATAATCGGCTGAAAGAAAAAGAAGATGTAATGTTAAATGCT
ATAGAAGGAAATAATTTAAAACCTATAGTTGAAGATGACTATCTAGAAGATGTAAAAAAA
ATTATAAAATTATAA
>>BDS-53E_[0044746 to 0045252]_BDS-53E_000032_(DUF1643 domain-containing protein)_RVRS
TTAAGTTTTCAAAATCCACTTGTTACGAGCTTTCGGATTAAGGGGGTGCATGATTTCATT
GGTTGTGGGGTTCATAAGTTGTTTCACTTTCTTTTTATGCGGTTTCAACATCTCTAATAC
TTCATTGACGCGTGCTTCAACAATGGGCTTTTTAGCGTAAGCACCCCAAGCTAATATCAC
TTCATCTGATTCTTTTACTGCCTTCATAATTTGAATATCTGTATGCTTATCATAGGCATT
TTCTAAATGTTTGAGATTGATAGGTGTCGTATTATTAGAATATAGATTCACAAAATTGAT
TGAACCAAATGCCTCCATTTCTGAAACTTTGTTCATAATAAGCTGGGTAGTTAAATCTAT
ACGAAGAAGGCCTGTATAATTTGGATACATTGTGATGATTGTGATCGTTTGTTTTTCATT
ATCCCATATTTTCTTGAGTAGGTAGCGATGTTGTTGGTCATCACTGAAAATGGCTTCGGT
TTCTAATGTACTTTTGATTGTTTTCAT
>>BDS-53E_[0045268 to 0045579]_BDS-53E_000033_(hypothetical protein)_RVRS
TTAGTATTCTTCCGGTAGTAACATGACATAATAAGAAAGGTCTACATCATCTTCTCGGAT
AATGTAGACCTTATTAATATTGATAGCTTTTGAATAATTTGCCTTATGAATTTTTACGTA
CTCTGGACGTTCTTGTTTATGTTTGATATATAATTGACTATTATGCATATTGAACTGGAA
TATATGAAAGTAATCAATCTCTTCTAGTTCCTTGAATTGTTCGTTTTCGCGTTGCGCTAC
AAGTTTCCATAACTGTTGCTGTAACATTGCTGGCAAGTAATTGGCAATACTACGTGTAAT
ATAACGTTCCAT
>>BDS-53E_[0045664 to 0046014]_Q93IE0_(putative protein)_RVRS
TTATTCATTATTATAATTCTCCTTTTCAAGTAAGTGTCTTTGATCTAGTAATGGCATAAC
TGTGTTATGAAGATATAAGAAGTCCATATCGTTTGTTTCATCAATATAACCAATCGCAAT
AAGTTGTTTTTGATAGTAGAGGATAAAGGGATATATATGCCTTTCATGAAGTGTGTCAGA
GTAGTAAGTATACGTATAAAGGATTTTGTTGGTGAGTGGACCAAGTCTGACATATTGATC
AGGAAGGATATTATCTGCCACTTCCTCGATAGATTCACATTCCCATTTTTCGTCTTTTGG
TAGACTGAATAAGTTTGTTATATAGTGCTTGAGTTGTTGTTCTAGTGTCAT
>>BDS-53E_[0046483 to 0048117]_BDS-53E_000035_(recombinase family protein)_RVRS-TRNC NOSTART
TTATGAGATAGGCAAATAGAGTGTTTGAGATAATAATAAAGACGAAGTGCTGAGTTGCAC
TTCGTCGAGAGGGGTATTATGGAAGAGTTGTTTAATGATTTCATGATTGAGTTTTAGTAT
AACATAGAATTGCTTTTTATGATTCTCATCTTTACGAATGTCAATACGGTCAATGACCGT
AAGGTATAATGCCTTTAGTTGTGATTTATCCATGGATTCTATATTTTGAAATATTCGTTG
TAATAGGGCAGCGATTTGTTTCGTATCATAAAATGGTTTCTCTAGATATTGTTGCTGCTT
GAGCTGATTAATTTGATTTGTAATGTCATTGATTTGTGTTTCATATTGATGAATAGTTGC
TTTCAAAGCAGATGTTAGGTCCGGATTATCTTCAATGGTTCTTACTAAATTATGGAGTTT
CCCGCTGACTTCATCGTATTGTTGTTGTTTATAAGCGATATCGTGGTTCAATGCACCAAT
ATCGACTTTATTCTCTTGATTGACACGTTCTAAGACTTGGTTAATGACTTTATCACTTTT
GACAATTTCGAGTATTTGATCCATGACGTATTTTTCAATCACATCAGCTCTAACGCTATT
CGCAGAACATACTTTTGAGCCTTTGTTTCTGAAGTTACTACAAGAATAATAACGTATTCG
CTTCTTAGTACCATCTTTCAATGTGTTCGTTGTGTTACTAGCTGCCATTGGTGCACCACA
TTGTGGACAGTGAATAATACCCGTTAATAGATTGGTTCCTTTTCCATGAACTTGAGGTTT
TTGACTAACTTTCTTCATACGTGAATGTACTTTATCCCATAGTTCTTGACTAATGATAGG
CGAATGCTTCCCATCAGCTACTACAGGATTATCATTAAAACCTTTACGTCGCTTTTCATT
CCAATCTTTATATTTCGCAAATTGTATTTTACCAATGTAAAAAGGATTGGAAAGGATATA
TGCTATAGCTGATGTACTGAATGGATTACCTTTCTTTGTTACATAACCTTTATGATTAAG
TGCATTAGCCATTTTACGATATCCATGACCTTTAGCATATGACTCAAATATATATTTGAC
GATATTCGCTTCATGCTGGTTTATCATGAGTTCATGCTTACTATCAGGTATTTTATCATA
TCCTAGTGGTAAATTCCCTTGATAATAGCCTTCTTGAGCACGTCGAGTTTGACCCATAAA
TACGTTCTCGACAATATTGTTTCTTTCAAATTCAGAAAAGCTTGCGAGTATTTGTAACAT
AAGTTTACCACTGCTCGTATTAACTTCCATGCGTTCAGATAGACTGAAAAATTCGACGTT
TTGTTTATGCAAATCCTCGACAATTTTGAGCAAGTCTGATGTATTACGTGCTAGCCGGTT
TGTTTTGTACACCATAACAGAATCGATCTGGCCTTCGTTCGCATCTTTTAACAAACGTTG
TAGTTCTGGTCGGTGCATAGATTTTCCAGAAATACCTCTATCCGCGTATACATCTACAAC
AGTAAAGTTATTGAAATCACAATATTCTCGAATTTGATTGATTTGTCCATCGATACTATA
GCCTTCAGTACTTTGGATTTCCGTTGATACACGAACATAGATACCGACACGTTTTTGTTT
GAGCTGTTTATCAAT
>>BDS-53E_[0048094 to 0049128]_BDS-53E_000036_(recombinase family protein)_RVRS-TRNC NOSTOP
TTTTTGTTTGAGCTGTTTATCAATAGCATGTTTGATTTTCGAATAGAGCTGTTGGTCTCG
AAAGAATTTTTGGCAGGATTCTAAGACCTGTTTTTCTAGGTTTTCAGCGTTTATGCCTTT
AAAGTCACATATGAAACGTGATGCATTCATGTTTTTAGGACAGACATAATAACGTAATGA
ATGATTGGTTTTTCTAATGGTCATGTTGGTAAGGGTTGAACCACAACAAGGACATTTTAT
TTTTTGTTTCAGCTGATTCTCTGAAGGTAAACAGTGAAGTTGCTTCTTAATACGAATTGC
TTGAGCATGTTCATATATTATTGTCGAAACAATAGGTGGAACCATATTGTTATATTGACC
ATATTGATTGATAACACGGCCACAGTAATTAGGGTTAAGGATAATATTACGCACTTGATA
GGGCTTGCGATTAATGAATTTATCATCAGCTTCTAAGTATTGCGCAATTTTTTTATAACC
ATAACCTTGAAGGTAATAATTGAACACAGCTTTTACTGTTGGTGATTTTACTGTGTCTAT
CGTGAAAGTACCATTATGATAGTGATATCCAAAGGGTGCATGTGTTGTAATCAGTTTACC
TTGTTTCGCTTTTTCTTTGATTCCATTTTTGACTTGTTCGCCTATATTATCAGATTCTAG
TTCGGCCAAGCTGATGAAAATATTGAGTTTGAGACGATCGAACGCTTTATCCATATCAAA
ATAGCCATCATGAACGCTTAAGATATGGACATGGTATTTTTGACACAATTTCATGAGTTT
TAATGCATTTTTAAGATTACGGTGAAGTCGGTTCAATCTATAACAACATAATACGTCACA
TTGTTCTTGTTGAATTAGTTCGGTAATTTGTTGATAACCATTTCGCTTATCAGTACGTCC
TGATTGCTTATCGCTATAAAAAGTAATGTGTTGAATATTGTGTTTTTCGGCTAATACTTT
GATGGTTTGTTTCTGGGCTGTGAGTGATTGTTGTTTGAGTGTACTTTGACGTAGATAACC
TATTGCTTGTTTCAT
>>BDS-53E_[0049306 to 0049563]_BDS-53E_000037_(hypothetical protein)_RVRS
TTATATTGAATTGATAACATGTTGCATTGTTATTCGTTCTAGCCGTGTACTTGGGATAAA
ATGTTCAGTTATCTCTATTTCATTCATGAATTCAGGGTACAAGTGATAAAATTTTAGTAG
CTTCTGTTCTGTTTCATTTAACACATATTGTTGAATATGGTAGTATCTGTCGATATAATT
AACGATAATAGATTTTTGATGATCATCGACTTCTACCGAATCAATTGTGTAATTTAATAA
GTTGACGTTTGTTTTCAT
>>BDS-53E_[0049628 to 0051418]_BDS-53E_000038_(DUF927 domain-containing protein)_RVRS
TTAGAGTTCTAAATCGCCTTTTTCTTCCCATTCTCTACCGTCTTTAACAAATTTGTTGAG
TAATTCCTTATTTGTTGTATTATTATCAAATTGCGGTGGTGTGTATGGTTCAGAATTTGA
GCTTAAACCGAGAACAAGTGCAAACTCACTAGGCAATACAAGATGGTAGAACAAGATCGT
TTTTGTTTTGCCTTGAGTATCTTTGACATTACGTTTGATAGCTATCCGATCGGAATCCAT
CTGGATATATCCTTCTGCTCTTAAACTATCTATTACATTTTTTACATCTTGGTATTGGTT
TTCTTCTAACATATGTTTAAAAACATCTTTAAGCATCTTGACTTGAATGTGATCGTCTTT
CAGCTCAATAAGGCCATAATTTTCAGTCATTATGGAGAGTTTTTCATTTTCAGCAAACTT
ACTACGATTGCGTGCCACGAACTGAACTACACTATCAATCGCCTTGGCTCCCAAACTGCG
CTCACTTATGGAATCTACATGATAACTAACTAGATATTCTCTAACTGCATCCAAATCGAT
AGGAGTTGCGATTACACGTTCTAATATTCGTGCTGAAGTCGTAATGGTGGCATAGCGCTT
GAACATACGTATACCTACATTGTTTGTTTCATTGTTAAGCTGTGCTTTGAACCAATCGTG
TTCTTTATAAAACCACTTGATTACTTCAGATTCACGATTTAGAAGGTATTCAGCTACTAA
CGGCATTACGTGTCCATAGTTTTTTGATGTTCCTTTTTTAATGGCGTCTGCATTGTCAGC
GCTTGTTGTAAAGACATCAGAAATTTCTATGCATCTTGCTCTCAAACCATCATTTGCACT
AGCATCTTTGAATATTGTGTGTTCTGCTGTACTAATCACACTAGATCCAAAGTGGTGAGG
ATTTTTTACATTTCCTTCTCGATTAGCACGTAGACGACCTTGCCCCTCTGCTAGGGAATA
AAGTAAACCATTTGTATCTTTAAAGGTAGCTGCTGATAATTCATCTAAGGCAATAGGAAC
ACCAAAGTTGTTACTTAAGTATCCTTCAATTGCATTACGGGTACCGTTCCAACCTCTGAA
TAATGTTTGGTCACCTTTAGATGGATTACCTGCTATTGAAACTGCTAATGCCGCTGCAGT
CGATTTACCCGTACTAGAGTTCCCCATAAATGAAAATATCGTGCCAAAATATTCGACTTC
ATGCTTTGATTTTAAGAACGCAGTCACTAATGAAGAAACACCAAATATCACAGCAAGCTC
CAGTAACAAGTTTCCTTTTACTTCATCAAGATACATTTGCCACCAGCCTTCAAATGTACC
TTTAGGTTGTAAGTCATACTTTGTTTCACAAATGATTTCATCAGCCTGAGACTGCTCGAT
GTCTTTTGAAAGATATGGTTCATCTAATGAAATGACAGTACCTTCATCAGTACTTAAGAC
ACCTACACCTGTATACAATGTAGAAATGGGCAGTGATTGACGCATTAATTGTAGTGCATT
ACCTAGCGATTTAATGTACTTTTCATTGATACTGAACCCAAACATAACCAGTCTAGGTAA
CTTTTGTGTCGTTAGAATATCTGACGTTTCAATACGTTCAATATTTTTGCCATCCGTGAT
AGTCAATTTCTCAACCCCTGTAGTAGGGTCGAGAAATTTGTTTTCTATGATGATTGGACT
AGATAAACGAATTATCTTATCTTCGTCATTTTTGTTTTTTGCTCGAATAAGTTCATACCA
TGCAGTTGAATCTAACCAGTATGGATATTGCTCGAAGATGTTGTTAGGCAT
>>BDS-53E_[0051418 to 0051711]_BDS-53E_000039_(DUF1413 domain-containing protein)_RVRS
TTAGTTGTTACCACCTTTCCAGTTATGTTTGTGAAGCATTGGATTAGGTCCTGTCTTACG
ATAAACTAAGTTCCCGTTGCTATTCTTACCAATAATGACAAATGGGACATTTGGCATGTT
CTTTACAAAGTATGCAAACCAGCGACCAACATCTTGTTGTACGTCAGTTGAACATGTAAT
GTCCGTATTTACATTTAAGTCATGAAATGTAAATGTAGTGTCTTCAGATAGACTGAAAGC
AGCACCTAAACGACTTCTTTTAAGTTCGTTAATATCTTCACCTTCGTACTTCAT
>>BDS-53E_[0051894 to 0052898]_BDS-53E_000040_(hypothetical protein)_RVRS
CTATTTTGACGTGATATAAAAATATTCAGAATCATCAAGGTTATTTTTATCGTTGATGTT
CTTCTTTAAATGATAATTTAAAGCTTTTTTTAATTCAGAGATAAGTTTGTTGCGATTTTC
TTTGGTGTACTCTGGTGGATCTACTAGCTCGCTTTGACTTAATAATCTAGTTACTAAGGC
TTTAGGGGCAGATGCTTGAGTTTCTTTTTTAGTTAAATACTTTGCAAGGTTTACGTCAAT
TTGAACACGGTATTCTTGTTCTAAATAGTCACTATAGCTATAAGATTGGGTTGCAGCTAA
TCTTGCATTAACTTCGTCCTTGAGTTCATCTAATTCATCCATATAGTAATTAATTATATC
TATTTTTTGAGCACTGCTCACATTTGTTGCTGTTATAATATCGATAACCTTAGATTTTAT
ACCAACTTCGATATTTGAATCGATTAAGAAATATAAATAGTAATTTGTCATAGCAGTTTT
ATAATCAATAGGATTAGTAATTTCATTTTTTATAAAATAATATAAGTTATCATTAATTTT
ATTTGTAGATTCCATATCTTTTTTATTAACGCCATTTTTTAAAAAATGGATATAATCAGA
GTTATTCGACAATATATCATGTATAACAAATTTACTATCACATTTAAATGCATAGAATTT
TCCAATTTTAAAATTTTCAGAATCAATACCAAGTGCAAGGCAAAACTTTTTGAAATTTGC
TGAAAAGTTAGTTTTAGTTGGCACAAATAAATCATGATCTTCCCACTTTTTTTGCTTATT
TTCTTTATTTGCATTACTGCAACCATCAAGAAGATATAATTCATATTTAACTATGTCAGT
TAAAATCATTGGATATTTTTCCTTGTTACGAGTGTTCCGATTATTATTTAATTCCTCATA
AGATTTACTTGCTTGACTCATCACTTCTTTTACTTCCTTTGTATCCATATTTTCAATTAT
TGATTGTAACTCATGTCCCCAATTGCTATACATCAAATCACTCAT
>>BDS-53E_[0053082 to 0053648]_BDS-53E_000041_(hypothetical protein)_FRWD
ATGGGAAACAATAATTTGAAAAATGATCTTTTAGACGAGTTAGATAGACATTTAGAATGG
ATAAGGAGTTGTGATACAAAAGCTTCAATTGTTTTAGCAATGTTAGGAGTTTTTATTGTT
ACTATTTCTTCTGAATTATTCTTAGATAGTCAAAAAGAAATAGTATTAAACGTATTGAAC
AACATAAATTTTTCGAATTTAATTTATTTAATGTTTGAAGGATCAGTCTATTTTTTATTT
TTTTATGGAGTATATAATATAATTAGGGTGCTTTTTCCCCAGTTAAAAAAATCTGTTAAG
GCTTATAATGGGGTAGAAAATGACTCCTTATATTATTTTGAAAGCATTTCAAGCAAGACT
TATTCTGAGTATAAAAAGCAAAGAATTAATAGGACATCAGAAGAAGAAATCCATGATATT
TTATCCCAGATTTATATAAATTCAAAAATATCTACAAAAAAATATTATTTCTATAAAAAA
GGTTTAGCATTAGTACTTTGGGGAATTTTAGGAATTTTGATTTTGCATTTTATCGGTATT
ATTTTAGTTAAAGCGGGAGGTTTTTAA
>>BDS-53E_[0053651 to 0054400]_NCTC13712_00033_(NCTC13712_00033 Uncharacterised protein)_FRWD
ATGAAAATAAGAGGCTATGATTACAAGTCAAGAAAGAAAAAAGTTGAAGAAATCTTAGAG
AATACTAATTTTATAAACGAAGTGAAAAGATTCCCTAATAACGATAATTTTACATATGAG
AATGGTTATAAAGCTTGGCTTAGTGCAATTTTTATAGATTTAAGAAATTCTACTAAATTG
TTCACAGAAAATAGTGAAGTAGAAGTTGCAAAGGTGATTAGAGGCTTTACGTCTGAAGTT
ATAGAAATTTTACAAAAGGATACTCAAGATAATGAATTGAAAGAAATAGGTATTAGGGGA
GATTGTGTATTTGCTGTGTATTCAACACCTTTTAAAAATGAACTATTTGATGTCTTTCAA
CGTGCAGTTTACATTAATACCTATTTAAAAATGTTGAATAAATTATTAGATAAAAGAAAT
CTTCCAAATATCAAAGCAGGTATTGGTTTAGCTGCTGATGAAAATTTAGCTGTAAAGGCA
GGCAGAAAGAGTTCAGGTATAAATGATCTTGTTTGGATTGGAAAAGCAGTAACAACAGCA
TCGAATTTAGCAGATCTTGGGAATAAAGAGGGCATTTGTCCCATTGTGATGTCAGGCAAT
TTTTATTCTAATTACATTGATGTTGAAAAGAATGAAAACTCTAAAAATTGGTGGACGAAA
AACAGTGATGTACATAATGGCACATATTATCATGGTAATGTTGTAAAAATAGAATTTAAT
GAATGGATTGAGTCAGGTATGATTGATTAA
>>BDS-53E_[0054682 to 0055602]_BDS-53E_000043_(ABC transporter substrate-binding protein)_RVRS
TTATTTCATATTTTTTAGTTGATTAAATATAATTTTTCTTTGCTTTTCTATTGATATTGG
GTCATTATACTGCGTATCTTGTAAATCTAAATTAATAACATGATCTTCTTTAACGGCTTT
TAAATTTTTCCAATTTTCTTTTTGAGTAAAAGGAGGTTTTTCTCCAGATGTAGCAAGTAT
AATGTAGTCTCCAGTATATTCTGAGAGTTCTTCTTCTGAAATAGTAGTCATATAAGCATT
TTTTGTTTTATCTTCTAATTTCTGTGGCTGTTTCATATCATAACTACCATAAACAATTTC
TGTACCGCGACCTAAATTTTCACCAAAAGCAGTTAAACCTTTAGGAGTAGCTTGCAATGC
TGTAATTGTTTTTCCTTGTACTTTGTTACCTAATTCTTTTTTATCTGCTTTTACTTTCTG
TTCCCAATCTTTTACCCACTTATCAGCTTGTTCTTTCTCATTCACAATTTCGCCAAGTTC
TTTCGTTGTCTCTTTATAATTTGATTTCATTGCATCCATCTGTAAAGTTGGTGCAATTTT
TTTGAGTTTATTAGCATTTTTATCTTCTTTTGTTGTAATAATGAGGTCAGGGTTTGTTTT
TGTGATTTGTTCAATGTTATTTTGTCCAACTCGTTTAATTCCTTTAGTTGCTGCATCAAG
TGTTTTATTTTGGTCGACAAAATCTATAACTCCAACAGGTTTGTGACCAAATTTTACTAG
AGCACCAATATATGTAGGATGTAATACAACAATTCTTTTTGGATTTTTAGGTATTTTAAC
TTTAGTTCCGTCAGCTTGTTTAAATATTTTTGTTGAAGAATTATCATTCTTTGATTCATT
TGTTTTATCTTTACTGTCATTATTACTACAAGCTGCTAACAGTAAAATTAAGCATAGTGC
AATAAACATCAATTTTTTCAT
>>BDS-53E_[0055706 to 0056737]_BDS-53E_000044_(NADP/FAD-dependent oxidoreductase)_FRWD
GTGAAAGATATAACGATTATTGGTGGAGGACCCGCAGGGTTATTTGCGAGTTTTTATGCA
GGATTGAGAGATATGGATGTTTGTATTATCGATGCACAGGATAAATTAGGTGGTAAAATG
CATGTTTATCCTGAAAAAATCATATGGGATATCGGTGGTGTTGCGCCTAAGCCATGTTAT
AAAGTAATTGAAGATACAGTAAATCAAGGGTTACATTTTGGCCCTGAAGTTCAATTAGAA
GAACGTGTTATTGACATCAAGAAAGTGAAAGAACATCATTTTGAAATTACGACTGAAAAA
GGAAATGTATATGCGTCTAAAGCTGTCATTATAGCAATTGGTGGTGGCATCGTTAAACCC
AAGCAATTAGATATTAAAGATGCATCTAGATACTCATTAAGCAATTTACACTATACAGTT
CAATCTTTAAAACGATTTAAAAATAAAAGGGTAATGATTTCAGGTTCAGGTAATACGGCG
TTAGATTGGGCAAGAGATTTATCGGATTATGCAGATAGTGTGACATTGGTTTATCGGAAA
GATGAAATGCGTGGTTATGAGGCTATGAAAAATATTTTAGAAGAGCTAAATGTAGAAAAA
ATATCCAATACACATATTAAACGTTTAGTTGGAGACAAAGAAGAAAAAAATATTGAGTAT
GTCATTCTGGAAAACATAGATACGGGTGAACTACAAAAGAAAATCGTAGATGATATTATT
GTGAGTCATGGTTTTGATAGAGAAAGTACATTACTTGATGAGTCTTCAGCTCAAGTAGAT
ATGATTGATAGTTATCGTATAAAAGGTTTTGGGGATACTTCTACGAGTATTTCAGGTATT
TTTGCTTGTGGAGACATTATATATCATGGTGCAAAAGCGCATTTAATTGCGAGTGCATTT
AGTGATGCAGCTAACGCGGCTAATCTGGCTAAACAATATATTGAACCTGACGCGAGAAAA
GAAGGGTTTGTGTCAAGTCATAATTCTATTTTTAAAGAATCAAATCAAATAGTAATGAAA
AAGTATTTATAA
>>BDS-53E_[0056773 to 0057483]_BDS-53E_000045_(alpha/beta hydrolase)_FRWD
ATGAAAAAATATATTCATAAATTCACTATCAATAATTTTAGAATTACAGTAAAGTTACCG
AAGTCGTATTATAAAAAAACAGATTATTTTTATCCTTTATTGTGTGTACAAGATGGTGAT
TATTTATTTAAAAATGTAAAGAAAGACATTATTTTTGTTGGTATAGAGTCAAAACAACGA
TCTAACGATTTTACACCGTGGGAAGCTCAGATTGGGAAACAAAGTAATGGCGGATCTGCT
GCTCAATACTTGAAGTGGCTTACTGAGGAACTAATTCCTTTACTACGGCAACATTATAGA
ATATCTAACGATAATAAAAATATGGGTATTGCAGGTGCTTCATACGGTGCTTTAACTTCA
TTATATGCCTTGTACCGAATGTCTAATTATTTTGGGACATATATTCTAATGTCACCTTCA
GTATGGTATCCTTCTTTCATTGATTTTATGGAAAAGAATGCACCTATAGAAAACCAAGTT
ACAGTTTATTGGTATGTAGGTTTGAAAGAAGGAATTAAACACACATTAATAATTAAAGAT
ATGGTGAAGAATAGTTTTGAAGGGCAAAAAATATTGGAAAGAAAATTAAAGAATGTAAAT
TCAAGGTTTAAATTTCAAACGTCTAAAAAAGGAATACATAGGCATTCCTTTTTTAAAAAG
AACTTTAAAAAAGCGATTAAGTATGTATATAATGGCAAAAGCAATAAATGA
>>BDS-53E_[0057530 to 0058450]_BDS-53E_000046_(alpha/beta hydrolase fold domain-containing protein)_RVRS
TTAGATCTTTTTAGTATCGAAATAAAATTCTATTGTATTGATAATTTTTTTCATACCGTT
ACGACCTTCCTTTGTCCAATGCCACAATTGCCAACAATGTGGCATTCCTTCATGTACTTC
AAATGTAAAATTTAAATTGTAGTTTTCCTTTGCCGATTTGAAAGCGGGAAAATAAGCATA
GAATATTTCATGTGTACCAAAAGTTATATGAGTATGAGGGAATCCGTTCATATTAAAGGA
TAATGTTCTTAATGGTATTTTACTGTTTTTCATATATCGTGCGATACCTTTCATGAGTAA
TGGATCCATAATTAGATCTTTTTTTCGTACTTTGTCCATATGTTTAATTTGATCGCTTGT
AGGTGGAACTGATTCTGCTGGTGAACAAGCTATAATATTATTGGGGTAAGGTAATTTTAG
ACCTTTCCTTTGCATATAAGAAAAAATGTAAAAACATAAAGATGCACCCGATGAAAAACC
GAGAAGTTGAGTAGAATCCGAACCATAATTTTTAATTGTATAGTTATAAATATCTAAACC
TACTTGACAAATATCATTGAAAGACTCGGTTGGCAACAAGGGTAATACAGGTAAAATTAC
ATCAACGTCTAAATTCCTTACAATAGTTTGAATTGCCTTGAAATCTGAATTTTGAGGAGA
CATTATAAACCCGCCACCATAAAAATATATTAAAGCATTTTTTTGCTTTTTCTGAGTAGA
CCTAATGATATAAGAGGTATGATTTTGAAATGAAATTTTTTCTACGTACATATTTTGAAA
TGTTTTTTCAGGAAACTTAAAAGCTTGTTTGGCAGTAACATTATACATAGCTTTATCGAA
TTCATAACCTGATTTAGCGAAATAACGTTTAGGTTTCACTAGATATAATAAACTAGTGGT
AAGATTTAATGATATTGACAT
>>BDS-53E_[0058467 to 0059294]_BDS-53E_000047_(class I SAM-dependent methyltransferase)_RVRS
TTAATTTTTAATGATTACAATTTTATTGTTTAATCTTTTTTTAAAAAAAGGAATTAAACG
ACATAGACCAAAAAGTCCCCATCTCTTATGAAAATAATCGAAATAATTAAATTCATTAGT
AATGTTCAATTCTCGAGGAAGCATAGAATTTAGTTCACTCAAATTATTATAACCATATTT
AAATTTTGGTTTAGATCTTAGTTTAGATACAGACTTGTGGCGTTGTGTGTTATTAGAAAT
TGTTTTGGAACAAAATTCAATCGCGAAAGAAAGTTGGTTTATATTGAATGAACGTGAGAT
TCGTTCTAACAATTCTTTAATGACAGTAGCATCAAAATACATTAATACACCCTCGAAAAT
GACTAAAATTTCTTGACTTTCATCATATAAGGTTTCTTTTTGAACCATACTTATCCATTC
AAAATCTAACATTGATTTGGCAATCATTTTATAATCATCAGTTTCATCAAAAAAATGTTT
TCGAATTTCAATTGCTTCTGGAACATCAATATCAATCCACGATATTTTACGCATGTCTAA
ATGTAGTCGCTTGTATCTTGTATCTAATCCACATCCGATATTAATAATGAGTGGATTAAT
AGATTGAGTGATAAACGATTTAACAATATTATCAAGAATAAATGTTCGTATACAAATACC
TGTTTGTGTGGTTGATGAATGTGAGATATTTTCTAAAGGATAATTTACAGAATTGAATAT
TTTTTTAGAAATTTCATCAGTTATAATAGGTTTTAAGTTATTGTTTTCCATTGATCTTGC
AGCCAGAGGGATTAACATAGATTCAGGAATTCCAACTAATCGATTCAA
>>BDS-53E_[0059477 to 0059716]_UTR_mcrB_(5'-Untranslated Region of mcrB)
AGATTTTGAACTTTTGGACTTATCATAAAGTATGATGTTTATGTAAATGATTATTATGAT
TTAAGTAGATTCTTCAAATTAAATAACATCAAGAATAAGAAGCACTTGGTGACATAGAAA
ATTATTAGTTTTGGATAGCCGATAGATTTATATAAAATTTTATTTGTAAGGGAACAATTT
TGAAAAAGTAGTATTTTTCTATCTTTTCATAATACATTGTAATTACAACGGAGGGATATT

>>BDS-53E_[0059717 to 0061420]_mcrB_(type IV 5-methylcytosine-specific restriction enzyme subunit B)_FRWD
GTGATGAAGTGTATAGATAAAACGTGGGTTAGCTATTATAAAGAATTAGCTGATAAGTTA
ACAGATTATCAAAATAAACGTTATGAATTAATTGAAATAGTGAAGGAAGTATATAAAAAA
ACGGGAATAAAATTCCCTACTTTAGCAAGTGATAATGTATTGATGGATATAGATCCTTTT
ACAATATTTGCATTATTTAATAAAAATTCTATGAGAGAAACTAATAAGGTAAAAATTTTA
ACAGAATTAGCTTCGGAATTGAATATTAAGTCCAAAATTCCGTCAGTTTTTGACAGTATT
CCAACAGTCAATAATCTGAATGCTACATATTATAATTTTAAAGATTATGGAAAAGATAAT
GATATAGAGAACCTGTGGACATTATTTACCGCTGCATTAAATTTTGCAAATTATCCTTCA
GATGATAATAAATTAAAATTTATACATAGTTTTGATGAGAATATTATTAAAACAGGAAAT
GGGAATAGTAAGATTACGAGTGGTTTGTACTGGATTGCACCTGAAACTTTTGCTAACTTT
GATTCACGTTCAATTTGGTACATTTTTGATACATATAAACTTCCTAAAGAATTGATTAAT
GAACAACTTAAACCAAAAGAAAAACTAACAGGTCGACATTATTTAAAATTGATAGATATG
TTAAAGCTAGTTTTGAAGTGCCAGGAAGTAGAAATTAATGATTTTATTGATTTAAGTTAT
GAGTCTTGGCATTATTCAGAAATGATAAATGAAGCTAATAGAAACAAAATTGATTCTAAT
ATCAAAGAAATTGTTGTCAGTGAAAATGACAATATAATACAAAGTAGAAGTAGAACAACT
GAAGTTATACCATATGGAAAACAAGAATTCTTAGATGAAGTTTTTATTGATGCAAGTGAT
TATGATAGGTTAGTACAACTTTTAAGAAGAAAGCGAAATGTCATACTACAGGGGCCACCT
GGTGTAGGAAAAACTTTTCTTGCAAAACGTCTTGCTTATTCATTGATTGGCAGTAAGTGT
AAAGAACGAATTAAATTAATTCAATTTCATCAAAGTTATTCATATGAAGATTTTATTATG
GGATATAGACCTACTAGTTCAGGTTTTGAACTGACTACGGGGACGTTTTATGATTTTTGT
AAGAAAGCTGATAAAGACCGCGATAATGAATACTTTTTAATTATTGATGAAATTAATAGG
GGTAATCTGAGTAAGATTTTTGGTGAATTATTTATGTTGATTGAAAGTGATAAAAGAGAT
GAAGGACTAATATTACTTTATAGCGGTGAGAGATTTTCTGTACCTAGAAATATTTATATT
GTGGGAATGATGAATACAGCAGATCGAAGTTTAGCAATTTTAGATTATGCATTACGCAGA
CGCTTTGCGTTTTATAATATGCAACCGGCGTTTCACACAACTAAATTCAAAAAACTTCTT
AAAGCAATTAATAATACTGAATTAGAGTCCGTAATTAATTGTATAGAAGAATTAAATAAA
GAGATTGTTCAAGACGATATGTTAGGTAATGGCTTTGTGATTGGTCATAGTTATTTTAGC
AATATTGAATGTATCGACAAATATGAACTTTCTAATATTATAGAATTTGAGATTATTCCT
ATGTTAGAAGAGTATTGGTTTGATGAACCTTCAAAAATAAATGTATGGTCTGAAAAGTTA
AGGAATTCAATAAATAATGATTAA
>>BDS-53E_[0061413 to 0062453]_mcrC_(type IV 5-methylcytosine-specific restriction enzyme subunit C)_FRWD
ATGATTAATATTAAAAATATTTATTATATGTTATCTTATGCATTTACAGTACTTAACAAA
AAGGGATATCAGAAGTTAGCAACAGAACAATTTGAAAATATATTTGATTTATATTCATCT
ATTCTTATAAAAGGTATATCAAGTCAGTTAAATAGCGGACTTCATCATGAATATATAGAA
CAGAAAGATTCTTTAAAAATTATTAGGGGAAAAGTTGATGTTAAGAATTCTATACGAGGC
TTAGGAGTTTTAAATCAACGTATAAATTGCATTTATGATGAATTTTCATTAAATACATAC
ATGAACAAGATTTTAAAAACTACAATGAGATGTTTAATAAAAATAGATATTTCTAGGAAG
AATAAGATAAAGCTCCGAAAGTTATTAGTTCATTTTAATAATGTTGATACTTTAGATTAT
AGAAATATTCAATGGCATCATTCGTTTGATCGAAATAATCAGACGTATAAAATGTTGATA
TCTATATGCTATTTAATTTTTCAAGGAGTAATACAAACTGAAAACAGGGGACAAAATGAT
CTTATGGTATTTGTAGACGAACAACAAATATCTCGGTTATATGAAAAATTTATTCTAGAG
TACTAAAAAAAAGAATTTCCAGAGCTTGTTGTAACATCATCAAATATTCAATGGTCATTA
GATAATGATGATAACGTGAATATGCTTCCTGTAATGAGAAGTGATATTATGTTGAGATAT
AAAAATAAATGTCTAATTATCGATGCAAAATTTTATAAAAATACATTAAACAATTATTAT
GATACTAAAAAGATCCATTCAACTAACCTGTATCAAATATTTACCTACGTGAAAAACCAA
CAATTAAATTTAAAAAAGAAAGCAATACAGGTCTCAGGAATGTTGTTATATGCTAAAACA
GACGAAAATATTGTTTTGAACGATAAATTTCATATGAGTGGTAGTCAAATCATTATTAAG
ACATTAGATTTGAACTGTGATTTTACTATTATTAAAAAACAGTTGAATGGGATAGTTAAT
GATATATTTTTACTAAAATAA
>>BDS-53E_[0062739 to 0063211]_Q6GD44_(putative acetyltransferase, GNAT family)_FRWD-FRAMESHIFT
TTGGAATATAAATCTTACAACAAAATGAGTAATACTATTTTATCTATCTTGTTGAGTGAA
AAAAATTTCGATAATAAAATGGTAGTCTCAACAGGTAGTTACATTTTGTCTGAGTTGCCA
TGTATTGTTGCCTATAAAAATAATGATATCGTGGGACTACTAACGTATAAAGTTTATGAT
GAGTATATTGAAATCATTTCTTTAGATAGTTTTGTAGAGAACAAGGGTATTGGTAGTCAT
TTACTTAATTATGCTGAAATAATTGCCTCAGATTTGAGTAAAAGAAGTATCAGTGTAATT
ACTACAAATGAAAATATTAAGGCACTCTATTTCTATCAAAAAATAAATATAGAATCACAG
ACGTTATTTTTGATGCTGTAACAGAAGCAAGGAAAATAAAGCCGTCGATTCCTGCAATTG
GTAAAAATGGCATTGAAATTAGAGATGAAATTGTGTTGAGAAAATATTTGTAA
>>BDS-53E_[0063319 to 0064305]_dusC_(tRNA-dihydrouridine synthase C)_RVRS
CTATAATTCAATTTTAATGTCTTCGTCCATTTGGGCTTCAAATTCATCTAGTAGTGCTCG
TGCTTCTGCAATTGATTGTGTGTTCATCAATTGATGGCGAAGTTCGCTAGCACCTCTTAT
ACCACGCACATAGATTTTAAAGAATCTACGCAAGCTCTTGAATTGTCTTATTTCATCTTT
TTCATATTTGTTAAATAATGATAGATGCAATCTCAACAAATCTAATAGTTCTTTGCTTGT
GTGTTCGCGTGGTTCTTTTTCAAAAGCGAATGGATTATGGAAAATGCCTCTCCCAATCAT
GACACCATCGATGCCATATTTTTCTGCAAGTTCAAGTCCTGTTTTTCTATCGGGAATATC
ACCGTTAATTGTCAACAAGGTATTTGGTGCAATTTCGTCACGTAAATTTTTAATAGCTTC
GATTAATTCCCAGTGTGCATCTACTTTACTCATTTCTTTACGTGTACGAAGATGAATAGA
TAAATTTGCAATGTCTTGTTCGAAGACGTGCTTCAACCAATCTTTCCATTCATCGATTTC
ATAGTAGCCAAGGCGTGTTTTAACACTTACCGGAAGCCCGCCTGCTTTAGTTGCTTGAAT
AATTTCGGCAGCGACGTCAGGTCTTAAGATTAAGCCGGAACCCTTACCCTTTTTAGCAAC
ATTTGCTACAGGACATCCCATATTTAAGTCTATGCCTTTAAAGCCCATTTTAGCTAATTG
AATACTCGTTTCACAGAACTGTTCTGGCTTATCTCCCCATATATGAGCGACCATCGGCTG
TTCATCTTCACTAAAAGTTAAGCGTCCGCGCACACTATGTATGCCTTCAGGGTGGCAAAA
GCTTTCAGTATTTGTAAATTCAGTGAAAAACACATCCGGTCTAGCTGCTTCACTTACAAC
GTGTCGAAAGACGATATCTGTAACGTCTTCCATTGGCGCCAAAATAAAAAATGGACGTGG
TAATTCACTCCAAAAATTTTCTTTCAT
>>BDS-53E_[0064614 to 0064817]_A6TXM6_(putative protein)_FRWD
ATGGAAGATTTAAAGGAAGCTTTAAAAAGTTTAGGTTGGTGGGATTTATTTTTTGCGATA
CCTATGTTTCTGATATTCGCATACCTTCCAAACTATAATTTTATAACTATATTTCTTAAC
ATTGTTATCATTATTTTCTTTTCCATAGGTTTGATTTTAACTACGCATATAATTATAGAT
AAAATTAAGAGCAACTCTAAATGA
>>BDS-53E_[0064866 to 0065162]_A6QD71_(putative protein)_FRWD
ATGGCTACCGAAAAAGATATAAATGATTTGTTTTTAAATCATGTGAATTCAAACGCGGTT
AAGACAAGAAAGATGATGGGAGAATATATTATTTATTACGATGGCGTGGTTATAGGTGGT
TTGTATGATAATAGATTATTGGTTAAAGTGACTAAAAGTGCCCAGCAGAAATTGCAAGAT
AATACATTAGTTTCGCCTTATCCAGGTGCTAAAGAAATGATATTAATTCCAGACTTTACT
GAAGCAATAAATCTCACTTATTTATTTGAGCTCATAAAAAATGATTTGAAAAACTAA
>>BDS-53E_[0065362 to 0065973]_Q6GKK6_(putative protein)_FRWD
GTGAACGATATGTTAATTAGTCTCATAATCCCAGTTTTTGCTTTGTTAGTTATTGGTGGT
ATTATTTGGGTGATTATAGAAGGTATAGTACATATTTCGAAAAAGAATAAAGCAATTAAT
AACTTTTTTAACCAAGTTAATAAAGTAAGTGAGACATATAAATTCGCTACTACTTTTTTA
TTTCTAATCTTGGCTACGGCTGGTATTTCTCAATTTTATCTATATTATATAGTATCAGAG
TTTCTTTTTTTTCTGGTTATATTTACCTTTGGTATTGCAGGTATCATCTTTTTAATGCCA
TATGGCTTATGTTTTCTACCACTTTATAAGCAAAAAAAGAAAAAACAGACATTTATAAAA
TACATGGTTTACACTACGATTGGTTTGTCAATTTGTCTAGGCTTATCTCTAGTTTTGGTT
CACACTACGAAAATTTATATGGACGAAGGTGGCGTAAGATACTATTACGGTAGTTTTGTA
ATGAAACAAGCGGGCGGTTATGCTTATTTAGCTTTAGCGGTACTTTCAACGTTGTTAATT
GTTGCGAAAAAAGCTACAAATAAAAATAAAGAAATCGAAACCGTCGACAATACAAATATA
ACGGAAAGATAA
>>BDS-53E_[0066265 to 0067179]_ycjY_(alpha/beta superfamily hydrolase)_RVRS
TTATAGAGTTTCTTTATAGAATGATTCAAGTTTTGGTAACACTTGATTTACATATTCTGG
AATATCATATAAATCTACGTGTGATGCACCTTCAATTTTATATAGTTCGTTGTTGTCGCC
TGCTGCTTTTTCAACAGCATCAACGCTATATTCAATAGTGTCTGCTTCTGTACCTGCGAT
TGCTAAGAATGGTTGTGTCAACAATTCATCAATATATGTGAAAGGCGCAAATGTTAATAC
TTCTGAAAAACTTCTTAATAATAGTTTGTTTGGTGCGTTTTTATGTTGACCACGTTCAGT
TAAATAATAATCATGCCCTTGTACCATTGTTGAATTTTCAGGCATAGAATCATCAATTTC
TTCAGGAATATAGCCAGTGATGCCATAATCTGCACCATTTGCTTCAACTGTACGTTGATC
TGCAACTTGTGTCATAAATGCCAGTTGATCATCTATTGATACTACATCGCCAGGACCTTT
ACGGAATAAAGCACCAATATCTACCATACTTACTGTTGCAAGTGCTTTAATGCGACGTTC
TGTTCTTGCTGCACTTACTGTATATCCACCACCTGCACAAACGCCAAGCGCACCAATTCT
GTCATTATCCACAAAGTCTAATGTTGTAAGATAATCAACTGAAGCTCTAACGTCTTCTGT
TCTCGCAAATGGATCTTCTAAATATCTAGGAGAGCCTTCACTTTCACCTTGATGTGATGC
ATCATATACAACCGTAACGTAGCCAAATTCCGCAAGTTTCTCTGCATACATACCTGCTGT
TTGTTCTTTAACACCGCCACCTGGGTGACAAACTGTAATTGCTGGATATTTTTTGCTTTC
ATCAAATTGTTCTGGTGTATATAAATTCGCTGCTAATAAATTTGTTTTACTTTTAAAATT
AACTGATTGTTTCAT
>>BDS-53E_[0067358 to 0067912]_G7ZTC1_(TetR family regulator)_FRWD
ATGAATGTTGGGGATTTACGTGTTGTTAAAACGAGAGCTAGTATTAAAAAGGCATTTATG
ACCTTACTTTTTGAAAAAGATTTTGATACTATTTCGATTAAAGAAATTACTGAATTTGCG
CAAATTGGGAGAAAAACATTTTATCTACATTATATTGATAAATATGATTTACTAGATCAA
ATAGTATCGGAAAAATTGATAGAACTTGAACAAATTTCTGAAGCCAAAAAGAGTTTGGGT
ATCCAAGAAGGCACACAGTTATGGTTTGAGTTTTTCGAAAATAATAGAACATTTTTTATG
AAAATTTTTAATATCAACAACGCTTCAAATTATAAGAAAAAACTGCTTCATTTTATTGAA
GAAGAATTTAAGAAAAAAGTTCCGACACGTGTTGCTACTGAAAAAGGCTTAGACTACGAC
TTATATATTAATTTTATTAGTAACGGTATTATAGGACTACTAGATATCTATCTAAACAGC
AGCGATAATACAGAAGAACAAGAAAAAATAACATTGCAGGTGTCGCGCCTACTATCTTTA
TACGATTTAATTTAA
>>BDS-53E_[0068008 to 0068133]_Q7A890_M013_(putative protein)_FRWD
TTGCAGTGACAAGAGCTAAGAAAGAATTTTATGTAATTGGCGACATGCAAAGAATACAGA
TGAAACCATTTTATGAGACGATTTTTAAAGAAAGAAATGTAAAATAACATACAAAAAAGT
ATATAG
>>BDS-53E_[0068148 to 0068879]_Q2YUT3_(methyltransferase, UbiE/COQ5 family)_FRWD
ATGCAAAATAGAAATGATTTTATAGAAAAACTATTAGACAGAGCTCAAATTAAAGATGGC
ATGCGTGTACTGGATATAGGTTGTGCGACTGGGGAGGTCACTCAATTAATTGCAAAACGT
GTGGGGGCGAATGGTGAAGTCGTCGGTGTTGATGTGAATGAGTCATTACTTAAAATCGCA
AATGAAAACAATCAATATAACAATGTATCATATCAATCTTCTGATATATATCAATTGCCA
GAAACTATGGGGCATTTTGATGCGATTGTTGGTAGAAGAGTATTAATGTACTTACCAGAT
GCTGAAAAGTGTTTACAAATTTTGAAATCAATTTTAAAACCTGAGGGGATATTATGTTTT
CAAGAAAGTGATGCTATTAATGCAGGTGTTGGTGCAGATGTACTATCTTTACATCAATCA
GCAATTCAATGGATTTGGGAAACAGTGAAGCAAGAAGGTGGCAATATTCATATCGGTCAA
AATTTATATAATTTGTATAATAATAGTGGAATACATGTTGTAGATTATTTTGCAGAGGCA
GTGATTCAAACGTCAATGGACAATGATTTAGCATGGCTTGTAGATGTAATGATACCAAGA
ATGAAAGCACATGGTGTCATTAATGATGATTTTTCACTAGATGAGTTTAAATCAAACCTT
GAACACGAAGCAATAAACAATCAGTGTGCATTTATACGTGACATGGCGTTTGGTATTATC
GGAAAAGCCTAG
>>BDS-53E_[0069033 to 0069515]_Q2YUT2_(NCTC13712_00045, Uncharacterised protein)_FRWD
ATGAAGAAATTTAACAACTGGATATTAAATGCAATAAGTGGATCTCAAACAGACAAGAAT
GGAACAACTAAAGAATTAAAAGGGGCAAAATTTATCATTTTATATGCATATTCAATGCTC
GTTTTGCTTGCGTTAGTAGTTTCTAACATATTCATTCACATTTTGGAGCCTAAACTATCA
ATCACCACTCAAATCATCATCGTTTTGATTTTAATTGAATCACTAATTGGACTGCGTTTC
TTGAAAGAGTACGATGTTAAGCGTGGCAAAGATAAAGAAAATAAGAAAAATAGTAAGGAT
TTCGTTAAACTAAAATCAATTTTAGTAGCAATTTTATTTACATCATTGGCGCTGACAGCA
GGCACTGTAGCTGATATATACGGTATCACTGACTTAGGAAATACTAGGAGTGATTTAATC
GTTTGGAGTATAGGTGGCATTTTATTTGGCCTGGTATGTTACACAATGGAAGATAAAAAA
TAA
>>BDS-53E_[0069721 to 0070707]_plc_(phosphatidylinositol-specific phospholipase C)_FRWD
ATGAAAAAGTGTATTAAGACTTTGTTTTTAAGTGTCATTTTAGTAGTGATGAGTAGTTGG
TATCATTCAGCGCATGCGTCAGATTCGTTGAGTAAAAATCCGGAAAATTGGATGAGTAAA
CTTGAAGAAAGTAAACATTTAACTGAGATTAATATACCGGGTTCACATGATAGTGGCACA
TTCACTTTAAAGGATCCAGTAAAATCGGTTTGGGCAAAGACTCAAGACAAAGATTACCTT
ACTCAAATGAAGTCGGGAGTCAGGTTTTTTGATATTAGAGGTAGAGCAAGTGCTGATAAT
ATAATTTCGGTTCATCACGGCATGGTTTATTTGCATCATGAATTAGGAAAATTTCTCGAT
GATGCTAAATATTATTTGAGTGCCTATCCAAATGAAACAATTGTGATGTCTATGAAAAAG
GACTACGATAGCGACTCTAAAGTTACGAAAACATTTGAAGAAATTTTTAGAGAATCTTAT
TTTAACAATCCACAGTATCAGAATCTTTTTTACACAGGAAGTAATGCGAATCCTACTTTA
AAAGAGACAAAAGGTAAAATTGTCCTATTCAATAGAATGGGTGGTACATACATAAAAAGT
GGTTATGGTGCTGACACGTCTGGCATTCAATGGGCAGATAACGCGACATTTGAAACGAAA
ATTAATAATGGTAGCTTAAATTTACAAGTACAAGATGAGTATAAAGATTACTATGATAAA
AAAGTTGAAGCTGTTAAAAATTTATTGGCTAAAGCTAAAACGGATAGTAACAAAGACAAT
GTATATGTGAATTTCTTGAGTGTGGCATCTGGAGGCAGCGCATTTAATAGTACTTATAAC
TATGCATCACATATAAATCCTGAAATTGCAAAAACGATTAAAGAAAACGGGAAAGCTAGA
ACTGGTTGGCTGATTGTTGACTATGCAGGATATTCGTGGCCTGGATATGATGATATCGTA
AGTGAAATTATAGATAGTAATAAATAA
>>BDS-53E_[0070928 to 0071698]_lpl-locus-0080_BDS53E_(NCTC13712_00048 Staphylococcus tandem lipoproteins)_FRWD
ATGATGAAACGATTAAACAAATTAGTGTTAGTCATTATTTTTCTGTTTTTAGTCATTAGT
ATCACTGCTGGTTGTGGCATAGGTAAAGAGGCGGAAATTAAGAAAAGCTTTGAAAAAACA
TTAAGTATGTATCCGATTAAAAATCTAGAGGATTTATACGATAAAGAAGGATATCGTGAT
GATCAATTTGATAAAAATGATAAAGGTACATGGATTATAAATTCTCAAATGGCGACTCAA
AATAAAGGAGAAGCTTTAAAAATAAATGGCATGCTTTTGAAGATAAATAGAAATACAAGA
AGTGCAAAAGGATTTTACTATACTAATGAGATAAAGACGGAGAAATACGAAGTAGCTCAG
GATAATCAAAAAAAATATCCAGTTAAAATGGTAGACAATAAAATTATACCAACTAAAGAT
ATCAAAGACGAAAAAATAAAAAAAGAAATCGAAAACTTTAGGTTCTTCGCGCAATATGGC
AACTTTAAAGATTTGTCGAAGTACGAAGATAGAGACATTTCATATAATCCAGAGGTGCCG
AGTTATTCAGCCAAATATCAATTAACGAATGATGATTATAATGTAAAGCAATTACGTAAA
AGATATGATATACCAACAAATAAAGCACCAAAGTTATTGTTGAAAGGTACAGGTAATTTA
AAAGGTTCATCAGTTGGATATAAAAAAATTGAATTTACTTTTGTAGAGAATAAAAATGAA
AATATTTATTTTAGTGATAGTCTATATTTGGAACCAAGTGAGGATAAATAA
>>BDS-53E_[0071763 to 0072532]_lpl-locus-0080_BDS53E_(NCTC13712_00048 Staphylococcus tandem lipoproteins)_FRWD-TRNC NOSTART-FRAMESHIFT
GTTATGAAGTGTTTAAGTAAATGGGCATTTTACATTAGTTTTTTGATATTAGTCATTAGT
ATCACTGCTGGTTGCGGTATAGGTAAAGAAGCGGAAGTTAAGAAAAACTTTGAAAAAACA
TTGAGTATGTATCCGATTAAAAATCTAGAAGATTTATACGATAAAGAAGGATATCGTGAT
GATCAATTTGATAAAAAAGATAAAGGTACATGGATTATAAATTCTGAAATGGTTATTCAA
CCTAATAATGAAGATATGGTAGCTAAAGGCATGGTTCTATATATGAATAGAAATACCAAA
ACAACAAATGGTTACTACTATGTCGATGTGACTAAGGACGAGGATAAAGAAAACCGCACG
ACAATGAAAAAAGATATCCGGTTAAAATGGTCGACAATAAAATTATTCCAACAAAAGAAA
TTAAAGATGAAAAAATAAAAAAAGAAATAGAAAACTTTAAGTTCTTTGTTCAATATGGAA
ACTTTAAAGATTTGTCGAAGTACAAAGATGGAGACATTTCATATATTCCAGAGGTGCCGA
GTTATTCAGCCAAATATCAATTAACCAATGATGATTATAATGTAAAACAATTACGAAAAA
GATGTAATATACCAACGAATAAAGCGCCAAAGTTATTGTTGAAAGGTTCAGGTAACTTAA
AAGGTTCATCAGTTGGATATAAAGACATTGAATTTACTTTCGTAGAGAAAAAGGGAGAAA
ATATTTACTTTAGTGATAGCTTGAGTTTTAAACCAAGTGAGGATAAATAA
>>BDS-53E_[0073529 to 0074905]_lipC3_(putative lipase class 3)_FRWD
ATGACTAAAAAAGAGTATGAAATCAATCCCGGTAAAATCAAGAGTAATACGGAAGAAACT
AGCGCAATAGCTAATATCAGTTATGAAATAGAAAATGCCAATGATAACAACTTAGAAACT
ACAAAAATTAATGGGCAAATTAAGGATTTAAAAAAAGAAGGGAAGTTTCCTAAAAACTTA
GACTATATAGATAGTTATACAGACCCCAGTACGGGGACCACGGCAACGGCATTTTTAAAT
AAAGATACAGGTAAAGTTACTGTTGGGATGGCTGGGACAAACGTTCATGGCGATCAAATT
AAAAGAGTAGCTCTCCATTCGGTGGCGCCATCATTATTCAAACCCTCTAATCAAGATGTG
AAAGATGTAATAGGTACTATGAAGGATGGCGCTGCGGATCTTGCTATTGGATTTGGATTG
GTCAATTATAAAGGGAAACATTTTGCAAATACACAACAGTTTATTGAGAATTTACAAAAA
AAGTACGAAATAGATACCGTTACTGGTCATTCTTTGGGAGGGAGAGATGCTATCTTTCTT
GGGCTTCGTTATAACATCAAAAATGTTGTGGCATACAATCCTGCTCCGTTAGAAGTAAAA
AGCATTCGTAATGGGCTTGGTGGTCAATTATTTAGACATATAACATTTCCAGATGAAAAA
TATTTAAAAGAGTTAATGGATAATTATGATGGAGATATTACTAAGGTTATATCTCAAAAT
GATGGATTAGACTTTATAGTGAAGCATACAGATCATTTAACTTATGGTGATGTGTTACGT
ATAAACAATAAACAGGGCCATGCGATGGAGAATTTTTTAGGGGAAAAAGAACAACGTGAA
ATAATCGAAGAACTAATGTTAGTAAAAGGATATCGCGATGCAAATGACAAAGCATTTAAG
GCTTTGAAAAAAAATACTGAGAAAAAACTCGGTAAAATAGATGACATAAAATCGAAGTTA
CTGCAAACGAACGGTGGCGTCCTCTCGTCTTCTCAACAAAAGTTGCTTGAAACTTTGGTG
GCATTTTCGGTAGCTGAAGGACTAAGTAAAATGGTTGACCAAGAACTTCAGCAGTTGAAA
AATATGTTCAATCTTATGGATGAGAAATTTGAAGCAAATTGGAAAGACGCAAAAGAAGCT
AGTGATATTGTGGGTGAACATCTTTCATATTCAGAAAAGGTAAGTGCATTAGATGACGGT
GGGGTTAATGAAAGTAAACTTGCTAGTGAACCACATAATGAAATAAAAGACAAACTAAAT
AAAATTACGGACTTATCCAAGAAATACAATTCGTATTTAAAGAAAATAGAAAAAAGTATT
AATGAAATAGTTGCTAATGATCAACAATTGGCAGGGCAAATAGGTGATTTAATATGA
>>BDS-53E_[0074902 to 0075231]_NCTC13712_00051_(NCTC13712_00051 Uncharacterised protein)_FRWD
ATGATATTTGAAGAATACAAAAAAATAGATGATCTTGAAAATGCATATGAAATAGAGTTG
AAACGTATTGATAGGGAAATACAAAATCTTAATGAATTAAAATATCACCTTAGAAGAGAA
AATGAGCAAAGTTACGATGCATTTTTGTATTTAAAGAATAAAATGAACTATAGTGAAGAG
TCCAATGCTAAGGTGAGACGACTAGTTGAAGAATTTGATTATGAAGCAAATAGTTATATT
AGACAAAATGAGTTAAAGTTAGAAGATTATAAAGAAGAAATAAGAAGCGAATATATACAG
CAATCTGAAAAAATAAGGGAGGCGAAGTAG
>>BDS-53E_[0075235 to 0075546]_NCTC13712_00052_(NCTC13712_00052 Uncharacterised protein)_FRWD
ATGGGAATCCCTGATCCGTTATCTATTCGTATGTCTAATCCTTTACTAGGAGATAGTTGG
ATGGTAGGTGATTTGAAAAAAAGACAAGAAAAAAGACTAATCACATCAGTCATCGCACCT
GAACATGATGAAAAGCATCGTGAAAATAAAAGTAAAATGAAAAAATCTGAAAAGCAATTG
ATTAATCAGTTAATTAATCATGGTCATACATTTAAGAGTGATTTTAAAAATGTAGCTAAA
GGTGATTGGGTTAATAAAGCCATGCAAGACTTAGATAAATTAGGCAATGAGCTTAAAAAA
ATAATGAATTAG
>>BDS-53E_[0075798 to 0077938]_Q8NYT6_(btr, Bacillibactin transport regulator)_FRWD-FRAMESHIFT
ATGCAACGTGATTATTTAATTCGAGTAGAAACTGAAAGCATGCCAGATTTCAAAAGGCTC
AATGGTTTAATGATTGGTTTTGTTATTAAAGGTGAGGCACATATTTATGATGAAAATAAT
ATGACACAATGCGTCAGTGGCGACATTTTCATCATTAACCACCGCGACTTGTATCGATTT
CAACTTCAACAAGATGGCATCATATGTTATATCCAATTCCAAATGAAATATTTAGCAGAC
AAGTTTGATGATGCGCATTGTCTATATTTTCACTTAACAGATGCGACCACAACAAAGAAT
ATACATCAACTGAGAAATATAATGGCAAGACTAGTTTCAACACATATTCGACATAATGAG
TTGTCTAAATTGACTGAGCAACAACTTGTGATTCAATTACTTATGCATATGATTCATTAT
GTCCCGCGTACATATCATTCGAACCAAAGTATCTTAAATGATAATAAAGTGAATCAAGTA
TGCGACTATATTGAACTGCATTTTCATGAAGATTTAAGTCTTACTGAATTGAGCATGCGA
AACTCGATTTGACATACACGGATGAAACGATTACTGATATTGCATTGCAAAATGGCTTTT
CAAGTGCAGCGAGCTTTGCGAGAACATTTAAACACTTTACGCATCAAACACCTAAACAAT
ATCGAGGTGATCGTCCAGCAATCAAAACAAACCAGCAATCAACACAACATGACTATCACG
ACCGTGAATTGATATTACTTTTAAATGACTACATTGAAGAAATGAATCATTTCATTGAAG
ATATTGAAAAGATGAACTATAAAGATATTGCCTTTAAACCAACTAATCAACAACTAAATC
AATTTAATCATATTATTCAAGTGGGCTATTTGAGGAATTTGCTCAATACACAGTATCAAT
CACAGTTGCTTACGTGTCATCATGATTTTCATGTCAATGAAGTATTAGCATATGATGTGA
TGCCATATATCATGAAAAAGCTCAATGCGCCATTCACGTATGATGCAGAAATTTCGAATA
TATTTTATGATATCGATTTGTGTTTAGACTTTTTATTAGATCATAACTTTAGTTTGACCA
TGCATTTGAATCAGTATGACGCACGTGATTATATCGATGCATTTAAAATTTTTATCCATC
ACGTTGCCCTGCATGTCAGTCATAGAAAAGATTTGAAGTTTAACTTGTATGTGACGACAT
TGCACAATTCTTTGATTGAAATGATTGATTATTTTAAAGCGTTATTCCCTAATGGTGGTT
TGTACATTCACTTAGATCAAGCTACGGAAAGACATCTACCATTGTTGAAACGACTTGAGC
CACACATCGACCATTTTGTATTTGATGCCAATTCAAATGACGCTGTTGATTTTAATAAAA
TGAATGATGATGAATTTAAAACCGCAAGTCAAATGATTATTAATAAAACGAATTATCTTA
TCGACTTAATACATCGTCATAACCTAAAGAGACCACTTATTTTACTCAATTGGAATACAT
TGACGGGTGATACATTTATAACCAACGGCGAATATTTTAGAGGTGGTATCATCATTGAGC
AATTATTAAAATTAAGCTCAAAGGTAGAAGGTATCGGTTATTGGTTGAACTATGATTTGC
ACGTCAGTCATTGTAGAAATGAACGGGATTATATGAATTCTATTGAACTGTTTCATCAAT
ATAATGGAAAACGTCCGGTCTATTTCACGGCATTGTTATTTAATAAATTAACAAGCAATA
TTTTGTATTCTGATGATACATGTATTGTCACGGGGACTGATTCAAATTTTCAAATATTGT
TATATGATGCTAAACATTTCAACCCATACTTAGCGTTGGACAATCAAATGAATATGCGTG
CGACGGAAATGATTCATTTGAACATTAATGCCCTGGAACAAGGTATGTATAAGATTAAAC
ATTTTACCTTAGATAAAGAAAACGGTGCGTTATTTAATCTTTGGCGCAAACATCATACGA
TTCATGGCATGGACAGGGACTCTATAGATTACGTTAATCGAATGAGTTTTCCAAAATTAG
AAGTGTACGATATAGATGTGACGGATACACTGGCATTAAACATTAAAATGATTACGAATG
GGATTCACTTAATTGAAGTAAAACGTTACCCAAGTTCATAA
>>BDS-53E_[0078089 to 0079267]_Q8NYT5_(Mn2+ binding amidohydrolase)_FRWD
ATGAATCAACAATTAATTGAAACTTTAAAATCAAAAGAAGGCAAAATGATTGAGATCAGA
CGTTATTTACATCAGCATCCAGAATTATCTTTTCATGAAGATGAAACGGCGAAATACATC
GCTGAATTTTACAAAGGTAAAGATGTGGAAGTAGAAACGAATGTCGGACCACGTGGAATT
AAAGTAACGATTGATTCAGGGAAACCTGGTAAAACATTAGCAATCCGTGCAGACTTTGAT
GCATTACCCATTACCGAAGATACAGGCTTATCTTTTGCATCACAAAATAAAGGTGTTATG
CATGTTTGTGGTCACGATGCACATACAGCTTACATGCTTGTATTAGCAGAGACGCTTGCT
GAAATGAAAGATAGTTTTACAGGAAAAGTCGTTGTGATACATCAACCAGCTGAAGAAGTA
CCACCAGGTGGTGCTAAAGCAATGATTGAGAATGGTGTATTAGACGGTGTTGATCATGTA
TTAGGTGTACACGTCATGAGCACAATGAAAACAGGTAATGTGTATTATAGACCTGGTTAT
GTTCAAACAGGACGTGCATTCTTCAAATTGAAAGTTCAAGGTAAAGGTGGCCATGGTTCA
TCACCACATATGGTCAATGATGCCATTGTTGCAGGTAGCTACTTCGTCACAGCGTTACAA
ACAGTTGTATCTAGACGACTAAGTCCATTTGAAACCGGTGTTGTCACAATCGGTTCATTT
GACGGTAAAGGTCAATTCAATGTCATTAAAGATGATGTTGAAATTGAAGGTGATGTACGT
GGATTAACAGATGCTACAAAAGCAACAATTGAAAAAGAAATTAAACGTTTATCAAAAGGG
TTAGAGGATATGTATGGTGTAACTTGCACCTTAGAATATAACGATGATTATCCAGCATTA
TATAATGATCCAGAGTTTACTGAGTACGTGGCTAAGACGTTGAAAGAAGCAAACCTTGAT
TTTGGTGTTGAAATGTGTGAACCACAACCACCTTCAGAAGACTTTGCATATTATGCTAAA
GAACGCCCAAGTGCCTTTATTTATACAGGTGCAGCGGTGGAAAATGGTGAAATTTACCCA
CATCATCATCCTAAATTTAACATTTCAGAAAAATCATTACTTATTTCGGCAGAAGCAGTA
GGGACAGTTGTTTTAGATTACCTTAAAGGAGATAACTAA
>>BDS-53E_[0079269 to 0080657]_norC_(multidrug efflux pump)_FRWD
ATGAATGAAACGTATCGCGGGGGCAACAAGTTAATCTTAGGTATTGTATTAGGTGTTATT
ACATTTTGGTTGTTTGCACAATCCCTTGTAAATGTTGTACCGAATTTACAACAAAGTTTT
GGTACAGACATGGGGACAATTAGTATAGCGGTCAGTCTAACTGCACTATTTTCAGGTATG
TTTGTTGTTGGGGCAGGTGGTCTAGCAGATAAAATTGGGCGCGTGAAAATGACGAATATC
GGTTTGTTATTAAGTATTATTGGTTCAGCATTAATTATTATTACGAATTTACCGGCATTA
TTAATTTTAGGTCGTATTATACAAGGTGTATCAGCAGCGTGTATTATGCCTTCTACATTG
GCCATTATGAAAACTTATTATCAGGGTGCTGAACGTCAGCGTGCCTTAAGTTATTGGTCT
ATCGGTTCTTGGGGTGGTAGTGGTATCTGTTCACTCTTCGGTGGAGCAGTTGCGACAACT
ATGGGTTGGAGATGGATTTTCATCTTCTCAATTATCGTTGCCGTACTTTCAATGTTACTC
ATCAAAGGGACTCCTGAAACGAAATCAGAAGTTACCAATACACATAAATTTGACGTTGCA
GGGCTAATTGTTCTAGTAGTTATGTTACTAAGTTTAAACGTTGTCATTACTAAAGGTGCA
GCACTTGGTTATACATCATTATGGTTCTTTGGTTTAATTGCAGTCGTTGTTGTGGCCTTC
TTTATGTTCTTAAAAGTGGAGAAAAAGGTAGACAATCCACTTATTGATTTTAAATTATTT
GAAAATAAACCATATACAGGTGCAACGATTTCGAACTTCTTATTAAACGGTGTTGCAGGT
ACATTAATTGTAGCGAATACATTTGTACAACAAGGATTAGGATACACAGCGTTGCAAGCG
GGATACTTATCAATTACTTATTTAATTATGGTGTTACTGATGATCCGTGTTGGTGAAAAA
TTATTACAAAAAATGGGTTCTAAGCGACCAATGTTATTAGGTACATTCATTGTGGTCATT
GGTATTGCACTTATTTCATTAGTGTTCTTACCAGGCATATTTTATGTTATCAGTTGTGTC
GTAGGATATTTATGTTTCGGACTAGGCTTAGGTATTTATGCAACACCTTCTACAGATACA
GCTATTTCAAATGCACCGTTAGATAAAGTTGGCGTTGCTTCAGGTATTTATAAAATGGCT
TCATCACTTGGTGGCGCATTCGGTGTCGCAATTAGTGGTGCAGTATATGCTGGTGCAGTT
GCTGCTACAAGCATTCATACAGGTGCGATGATTGCACTTTGGGTTAACGTATTAATGGGT
ATCATTGCATTTATCGCAATCTTGTTTGCGATTCCTAATGATGATAAACGTGTCAAACAT
GCGAAATAA
>>BDS-53E_[0081005 to 0082468]_BDS-53E_000069_(NADPH-binding protein)_FRWD
ATGAGAAAAATCCTATTAACTGGGGCTTCAGGTTATATTGGTAGCCATTTAATGGAAAAG
TTAAAAGAGAATCATGATATTATTGCAATTTCAAGGAATATAGATAATAAAAAGAATGAG
AGAAATGTAACTTGGAAATCGGCTGACTTGTTTGATTTAGCTGAAATAAATGATGTAATG
GAAGGTATTGATACCGTCATTTATCTTGTCCATTCTATGATGCCCTCAGCCAAATTAACA
CAGGCTAGCTTTGAGGATATGGATGCAATATTAGCTGATAATTTTGCTAAAGCAGCCCGT
CAGAATGGTGTGAAACATATTGTATTTATGAGTGGGTTGATACCAAATGATAATCAACTA
TCACCACACTTAAGAAGCCGATTAGAATGTGAACGTATTTTAGGATCATATGGTGTGCCT
GTGACAACATTAAGAGCAGGTTTAATTATCGGTTCTAAAGGTAGCTCATATCCAATACTG
AAAACATTAGTTGAGCGTTTACCAGCATTGGTACTACCAAAATGGGCGTATAATCAAACA
TTACCTGTTGCTATTGATGATGTCATTCAAGGTTTATATAAAGTGGTATCACGTAGTCCT
AAAGAAAATGAAGCGATAGATATCGGTGGTCCGCTACACATGACTTACAAAGATTTATTT
AAACAGACCGCAGAAGTATTAGATAAGCGTTTACCGATGATAGATTTACCTATTATTCCT
ATTTGGTTAAGTAAATTTTGGGTGAAACTGATTTCAGGTGTTCCAAAAGAAATGGTGTAT
CCCCTTATGGATAGTTTAATTCATAATATGACACGTGATCAAAAGAGGATAGTAGAAGGT
ATATCCATAGGTCAAATGGATTATAAAGAAAGTGTGCAACAGGCACTAGAAGAGGCATCA
ACAACTAAGAAGAAACAAACAAGCACTATAAAGACTGATGTCAAAGATGTTAGAGCTATC
TCCAGAGTCGTATTGCCTAAGCATATGAATATGATTGCACTAGCAGAAATCTATGCGAAT
TTCTTGAATAAAATCACTTTAAATATTGTAAACAGTAATTTTGATGAGGAAGCATTTATT
ATTTCATTACCTTTATTAAAGAAAGAATTACTTTTATTAGAAAAGGATACACAAACTTCT
GATGAAGACAGAGTGTCATATAAAATTATTGGTGGCGATTTTGCACTTGCCCATAATGGC
GGCAATGCACGATTAGAATTTAGAAGGCTACCTAATAGTGATTCATGTATTATCGCACTT
CAAGAATATGAACCAACATTGCCGTGGTGGATCTATAAATATACACAGGCAAAAGTTCAT
AAGAGTGTTATGAATCTCTTTAAGTTTAATTTATATATGAAACGACATAATCAGAAACTT
AGTAGTGTGACTAAACAAGGACTTATAGTAGGAGCTGTTTTAGGAGCGCTAATAGTAAAA
AGTTACAAATCAAGAAATTCTTAA
>>BDS-53E_[0082531 to 0083025]_BDS-53E_000070_(tryptophan-rich sensory protein)_FRWD
ATGACATTTAAACGTTTATTGAAAACGATAGTTAAAGTAGTAACGCCTTTATTAGGGGGT
AGATTAATTGGTAAGTATGCTGTCCAAAATGCAAGAAAAGATTATAAAGACAATGCTAAG
CCACCATTGTCACCACCAGGATATATATTCCCAATTGTATGGTCAATATTATATACAACT
ATTGGTATTACTTATGCAATTATAAGTGGTAAATCAAATAATGCAAAAGTTAAAACGATT
TATTATGCCCAATTAAGCCTTAACTATTTATGGTCTATCTTATACTTTAAATTCAAATTA
CGTTTTGCAGCATTAATTGAAAGTTTTATCCTACTTACAGCTGTTATTATGATGACTGTA
AAATTTTTCAAAGTTAAACGAATAGCAGGTATTATACTTATTCCATATATGTTATGGAGT
ACATTTGCTTCTTATTTAACTGTTGGAAACTGGCTGTTAAATAAAGATAATCCACGTTAT
ACCGAACAAAAATAG
>>BDS-53E_[0083250 to 0084911]_nptA_(putative sodium:phosphate symporter)_RVRS
TTAAATTTCAGTTGTTGCAATTTCTTCATCTGTTGGAACATCATCGTTTAGACCAACAAG
TGCTTCAGAAACATTTCGTGAATGATAACCGATACGTTCAAGAACCCCGATCATATCGAT
ATATAGTAATCCACCTTTTGTTGTACATTCACCACGATTAAGGCGTTTAATATGACCTTT
ACGTAATTTATGCTCAATATTAAATGATTCTCTACTACGTTCTACAATTTCATCTTTTTT
CGTTTTGTCATAAACATCTAACATGTCGATGGCTTGATCAAATGACTCGGCAACATGGTT
GAATAATTTATCCATACCGCGTTGTGCGTCTTCTGTAATTCGAATATCTTCATCATGTTG
TCGTTTTAACTGAGTTACATACTCTTCTGTTAACTCTGCTACTTTTAAAATAGAGCGATT
GACATCAAACATTACTGCTAAACGCTCAACGTCTGCCTTCGTAATTGCTTTTGTAGAAAT
TCTAACTAAATAATTTCGAATACTATCATTGATTGTTTCAACAGCTTGATGCTTTTGTTC
AAGTTTCTTGATCAATTTTTTATCGTCTTTTGTAATTTCGCGAATGTCTTCAAACATTGA
TAAGACAATTTGACCAACATTTTGTAATTCTTTTTGCGTTTCTTGTAATGCGACACCAGG
TGCGTGATAAACAAGATCTTTATTTAAGTGCTGAGGTTTATAATCATCAGCAATATCTTT
GCCAGGGACAAGCTTTGTAACAATCCAAGCTAATGCGCCTACGAATGGTAATTGAATTAA
AGTATTCGTTATGTTGAAGATACCGTGTGAAACAGCAATCGTCATCGCTGGTTTTAAGTG
CCATACATCTTGTAACAAACTAATCAAATGAATCACAACTGGCAAGAAAATTGTGAAGAT
AATTACTCCGATTAAGTTAAAGATGACGTGTACAAGCGCAGCACGTTTTGCAGCGATTGA
GCCGGCTAAACTAGCTAAAATAGCTGTAATCGTTGTACCGATGTTATCGCCAAGTAAAAC
TGGAATTGCTGCATTTAAACTAATTAAATCTTGTTGATAAAATTCTTGTAAAATACCGAT
TGTCGCACTTGAGCTTTGAACAAGTGCTGTTAATCCTGCGCCAACAATGACAGCAAGTAT
TGGATTTGATGACATATCAAGCATTAATTGCTTAAATCCATCTAATGATGCTAATGGTTT
AACGGCATCCCCCATAAATTCTAAGCCGAAGAATAGAGAACCGAAACCGAATAGTATACG
CCCAATGTTATTGATTTTAGAGCGTTTAAAGAAAAAGATTAAAAATGCACCTAATGCTAA
AATTGGCATTGCATATTCGCCTAAATCTATACCGATAATAAATGCAGTTACCGTAGTACC
AATATTTGCACCCATTATCACGCCAATGGCCTGTTTTAAAGTCATAAATCCAGCTGTGAC
AAGTCCAATTGTGATAACTGTCGTACCTGAACTACTTTGAATTAAAATAGTTACAACGAT
ACCTGCAATAACACCTAATACTGGATTTGATGTAAATTTGTTTAAAATATCTCGTAGCCT
GTCTCCTGCTGATGCTTGAAGCCCGTCTCCCATAATTTTTAAGCCGTATAGGAAAATACC
TAAACCACCTAAAAAGGAGAAAATGACTTCTGTAACCGACAT
>>BDS-53E_[0085239 to 0087013]_Q2YUS5_(67 kDa myosin-crossreactive streptococcal antigen homologue)_RVRS-FRAMESHIFT
TTATAACAATTTGTGTTCTTTTAATAATGTCTCAATGTACGTACCTTTTACTTTTTTAAG
GAATCCAGCTAATGCGAGTTTTTGCATTTTCGAATCTTTAGTAATCTCGCGCAAATCTTG
GTGGTCATTGAGCTCATATACAGCATCCATTAAGACGCGAAGATCAAATGGACTATTGAT
GACCTCTGGAACACCACGATCTATATTTAGTAATTGATAAACAGCTTCCATTGCAGTACG
AACAGAATATTCTGTTGTAAATACAGTGTCACGTTCTGTTTCTGCAAAGTTACCAATAAA
TGCTAAGTTCTGAGATTGATGTAGGACGACTAAAGGTCTGTCGCCGATAGCACGCGTCAT
GAAATAAGAAGTGATATATGGCATATAAACAGGAATCGTATTAGATGCATGTTTTGCCAA
GTCTTCAATTTTGTCAGTTGATACACCTAAGTGATACAGCCATTCTTGACATATTTCATT
ACCACTACATTCTGTAATTGGCTTTTTAATATAATCGCCGTTTACATCTGAATATAAGGC
ATAAATCCATGTAGATATTTCATTTTCAGGTTGGTCTTTAAACTGTTGCTGACGATTGAT
TGTAAAACTCATTTGCCATGCAGAATCATTGATTGTAATAATACCGCCTGTAACTGTTTT
GCCTGCAAGTGGATCACGTTTACAAATACTTTCTATTGTATCGATAATCTCTTTATTGTT
TGTTGTAGAAGTTGCTGAAACAAACCAACTTTTTTCAGGAATATTTTGGCAAAACTTGTC
AGGATTACCAAATTCAGGACTTTGTCGCGCTAAATTTTTCCATAACGTCCAACTACCACC
TAATTCGTTAGTTGGTGGCGCGGGCGTATTGTTATCACCATACGCAGAGCTTTCCGTAAT
ACTACCGTTTGTCACAAAGACAAGATCATCTACAGTCAGTTTAATTGACTCTGCTTTGCC
ATGTCGGTGAATTAATATTTCTCGGGCAATTTTTTGACTTGTCGTAACATCTACTTTAAT
ATCTTCGACTTTTATATCGTATTCAAATTGAACCCCATGCGATTTTAAAAATTCAACCAT
AGGTAATACTAAAGATTCATATTGATTATATTTAGTGAATTTTAAAGATGAAAAGTCTGC
GAGACCACCAATATGATGAACGAATCGCATTAGATAACGACGCATTTCCATAGCAGAATG
CCACGGTTCAAATGCAAACATTGTTTTCCAGTAAATCCAAAAGTTTGAATTAAAGAAGTC
GTCGGAAAATACATCCGTGATTTTGACATCATCTAAATCTTCTTCATTCGTTAAGCATAA
ATCTAAAATTTCTTTAATTGCTTTTTTGGTCAAAGTGAAGTCTCCATCGGTAACTAAACG
TTGACCCTGTTTTTCAATAACTCGACAGCGAGAATAGTTAGGGTCTTCTTTGTTTAGCCA
ATAGAACTCATCTAATACAGACGCGTTATCGATTTCTAATGAAGGGATAGATCTGAATAA
GTCCCACAAACACTCAAAGTGGTTCTCCATTTCACGACCACCACGGACAACATAGCCTTT
TAAAGGAATATTTTCTCCGTCAAGACTACCACCTGATTTAGGTAGCTCTTCTAAAATATG
AATCTTCGAACCTTCTATTTGACCATCCCTAATTAAGAAACAAGCTGCCGCAAGTGAATC
TAACCCAGACCCGATTAAGTAAGCAGATTTGTTTTCTACATTTTCAGGTTTTTAGGGCGT
GCCAATGCTTCATAGTTACCATAACTGTAATACAT
>>BDS-53E_[0087364 to 0087837]_DUF1648_(putative protein)_FRWD
ATGTCTAAAATTAGGGCTTTTACATTATTAAGTCTATTTATTTACTTAGCTATGATGTGC
TATACAGTAATTAACTATTCAAAATTACCAACGAAAGTGCCTATTCATTATAATTTAGCA
GGGGATGCTGATAACTTTGCTGATAAATGGGTGTTGCTACTGATTAATGGCGCTTTTATA
GTGATTTGGCTTATATTTTTCATCTCAGGTAGATACTATGAACGATTTGCTAAATGGTCA
CATTATAATCACACACCACGCGAAATTCAGACGATTAAATTATTTTTAAGTACGTTAAAT
TTGGAGATTATGAGCTATATTTCTATTTTCATGATTTTAGAAATTTGGCAAATACAACAC
CAGCATCAATTAAATTTATTATGGTTTAATATGATATTTATCATTATCATTGGTTTGACG
CTTGTCATATTTTGTTTACTTCCTACAATTCATAAAATGAGAGATTCTCAATAA
>>BDS-53E_[0088099 to 0089691]_lctP-locus1_(glcA Glycolate permease glcA)_FRWD
ATGACACTACTTACTGTAAATCCATTCGATAATGTTGGATTATCAGCCTTAGTTGCAGCA
GTACCTATTATTTTATTTCTATTATGCTTAACCATTTTTAAAATGAAAGGCATTTATGCA
GCATTGACAACTTTGGTTGTTACATTGATTGTGGCTTTATTTGTGTTCGAATTACCAGCA
CGTGTATCAGCAGGTGCAATAACAGAAGGCGTTGTTGCCGGTATTTTCCCAATAGGATAT
ATCGTTTTAATGGCAGTTTGGTTATATAAAGTTTCTATTAAAACAGGACAATTTTCTATT
ATTCAAGATAGTATTGCAAGTATTTCAGAAGACCAACGTATTCAACTATTATTAATTGGA
TTTTGTTTCAACGCATTTTTAGAAGGTGCAGCAGGATTTGGTGTACCGATTGCAATTTGT
GCAGTGTTATTGATTCAACTTGGCTTTGAACCATTAAAAGCTGCGATGTTATGCTTAATT
GCTAATGGTGCAGCAGGTGCCTTTGGTGCGATAGGTTTACCAGTTAGTATTATTGATACG
TTTAACTTAAGTGGAGGCGTTACAACATTAGATGTTGCGAGATACTCAGCACTAACACTC
CCAATTTTAAACTTTATTATTCCATTTGTTTTAGTATTCGTTATAGATGGCATGAAAGGT
ATTAAAGAAATTTTACCTGTCATCTTAACAGTGAGTGGTACATATACTGGATTACAATTC
TTATTAACAATATTCCATGGTCCAGAACTAGCAGACATTATTCCATCACTAGCAACAATG
GTGGTATTAGCATTTGTTTGTCGTAAATTTAAACCGAAAAATATTTTCAGGTTGAAAGAA
TCAGAACATAAAATTCAAAAACGTACACCTAAAGAAATCGTCTTTGCATGGAGTCCATTC
GTCATTTTAACTGCTTTTGTATTAGTATGGAGTGCACCATTCTTCAAAAAATTATTCCAA
CCTGGAGGTGCGCTTGAAAGTATAGTATTAAAAATGCCAATTCCAAATACTGTGAGTGAT
TTATCGCCTAAAGGTATTGCATTGCGTCTTGATATGATTGGGGCAACTGGAACAGCGATT
TTACTAACGGTGATTATTACAATTTTAATTACGAAGTTAAAATGGAAAAGTGCAGGTGCC
TTATTGGTCGAAGCAATTAAAGAATTATGGTTACCGATCCTTACAATTTCAGCTATTCTA
GCTATTGCTAAAGTCATGACATACGGTGGTTTGACTGTAGCAATTGGACAAGGTATTGCT
AAAGCGGGAGCAATTTTCCCATTATTCTCTCCAGTACTAGGCTGGATTGGTGTGTTTATG
ACTGGTTCAGTTGTAAATAACAATACTTTATTTGCGCCTATTCAAGCGACAGTGGCACAA
CAAATTTCAACAAGCGGTTCATTACTTGTGGCAGCTAACACTGCAGGTGGTGTAGCAGCG
AAGCTTATTTCACCACAATCAATTGCCATTGCGACTGCAGCTGTTAAAAAAGTTGGTGAA
GAATCTGCATTATTAAAAATGACATTAAAATACAGTATTATATTTGTAGCCTTTATCTGT
GTTTGGACATTTATACTAACGTTAATATTCTAA
>>BDS-53E_[0089485 to 0091191]_spa_(Staphylococcal protein A) )_RVRS
TCAACAAGCGGTTCATTACTTGTGGCAGCTAACACTGCAGGTGGTGTAGCAGCGAAGCTT
ATTTCACCACAATCAATTGCCATTGCGACTGCAGCTGTTAAAAAAGTTGGTGAAGAATCT
GCATTATTAAAAATGACATTAAAATACAGTATTATATTTGTAGCCTTTATCTGTGTTTGG
ACATTTATACTAACGTTAATATTCTAAATATACGTTGTAGTGTTTGATTTAATTTAAATC
ATAAATGAAGAATCGAGCTAGTACGAGATACTATATGTATTTCACTAGTTCGATTTTTTA
CATATGGAAACACTTGTTGTGTCTATAGATTTCGCGATTTGTTTCATCGATGGCTGTCAG
AAATATGGGGTCAATAAAAAATGCACTAAGCAACAAAAGATGTTGCCAGTGCATTTATAT
GATTCTTATCATTTCAAATAAGAATGTGTTAATCAACGTATATAAGTTAAAATTGGTTTG
GATAAAATGATATCTATAGTTGTTTATTTTTTATAGTTCACGACGACGTCCAGCTAATAA
TGCTGCACCTAATGCTAATGATAATCCACCAAATACAGTTGTACCGATAAATGGATTTTC
TTCACCAGTTTCTGGTAATGCTTGAGCTTTGTTAGCTTCTGCATGATTTGCTTGTTGTTT
CTTATCAACAACAAGTTCTTGACCAGGTTTAATCATGTTTTTATCTGCTAATTTGTTATC
TGCAGCAATTTTGTCAGCAGTAGTGCCGTTTGCTTTTGCAATGTCATTTACTGTATCACC
AGGTTTAACGACATGTACCCCGTTACCATCTTCTTTACCAGGCTTGTTTTTGTCTTCTTT
ACCAGGCTTGTTTTTGTCTTCCTCATTTGGTGCTTGAGCATCGTTTAACTTTTTAGCTTC
TGCTAAAATTTCTTTGCTTACTGAAGGGTCATCTTTAAGACTTTGGATGAAGCCGTTACG
TTGTTCTTCAGTTAAGTTAGGTAAATGTAAAATTTCATAGAAAGCATTTTGTTGTTCTTT
GTTAAATTTGTTATCAACCTTTGGTGCTTGAGTATCATTTAGCTTTTTAGCTTCTGCTAA
TAGGTTAGCACTTTGGCTTGGGTCATCTTTTAAGCTTTGGATGAAACCATTACGTTGCTC
TTCGTTTAAGTTAGGCATATGCAAGATTTCATAGAAAGCATTTTGTTGTTCTTTGTTGAA
TTTGTTGTCAGCTTTTGGTGCTTGTGAATCGTTAAGTTTTTGAGCTTCGCCTAAAAGGTT
ATTACTTTGACTAGGATCATCTTTAAGACTTTGGATGAAACCATTGCGTTGTTCTTCATT
TAAATTAGGCATGTTCAAGATTTGATAGAAAGCACTTTGTTGATCTTTGTTGAAGTTATT
TTGTTGCGCATCAGCTTTTGGTGCTTGTGAATCATTAAGTTTTTGAGCTTCACCTAAAAC
GTTAGCGCTTTGGCTAGGATCATCTTTAAGACTTTGGATGAAACCATTACGTTGTTCAGC
ATTTAAGTTAGGCATATTTAATACTTGATAAAAAGCATTTTGTTGAGCTTCATCGTGTTG
CGCAGCATTTGCAGCAGGTGTTACGCCACCAGAGATAAGTAAAGTACCTAAAGTTACAGA
TGCAATACCTACACCTAGTTTACGAATTGAATAAATATTTTTCTTTTTCAAATTAATACC
CCCTGTATGTATTTATAAGGTCATCAT
>>BDS-53E_[0091630 to 0092382]_sarS_(HTH-type transcriptional regulator)_RVRS
TTATTGGAAAACAAGATGTAAATGATCTTTGTCAGCCAATAATTGATTTACTTGTGCCAA
TAATTTTTCAGCATGGTCTTGTTGTGCGTCATCCATATGAATTAAAATTTTTCTTTCATC
TTCAGTTGAGCGTACCTTTATTAGATAACCTTGCTTTTTTAAATTATTGAGAGCTCTAAC
AGTTTGAGGGTATTTGTGGTGAATCGTCTCAATTAAATCTTTGAGAAGAACGATGTTTTT
ATTTTGAGAAGTGATAATAGCTAGAATTGTGAATTCTACAAAACTTAGTGTCAGATGTTT
TTTGATAATGTTTTTGAAGTACATCGTATACATCATCAAATTAAGAAAATCTTTACTATC
TTTTGGTATGATTTGTGATTCACTTTGATCCGCGTGATTAAATTTTTTGATGATTTGATC
AAATAATGATACGCGTTCTGCAATTTTTTCTCGTTGCTCTTCTGATATAGAAATATAAGT
ATTACGCTCATCTATTTTACTTCGAATTTTGCTAACATATGAATGCTTCACTAGAACCTT
TATATGCTGGACTAAATCGGATTGTTTATAACATAAATCTGAGACGATTTTTTTAAATGG
TAGTGTCTTTTCTTGTTGATGAAATAAATAAGTCAGTAATATAAATTCTTTTATAGTCAT
ATCGACTTCAGGCTTTACCTTTTTCTTAAAACGAAACATGTATGCTTCAATGATTATAAA
ATCTCTAATTTTGTCTTGTTTATTATATTTCAT
>>BDS-53E_[0092749 to 0093747]_sirC_(yfhA Probable siderophore transport system permease protein yfhA)_RVRS
TTATAATTTTTTTACAGTCAATAATAAGTAAATGAAGAATGGTGCACCGAATGCAGCGAT
AAATATACCAGCTGGCACTTCTTTAGGTAAAAATAAGGTGCGTCCAATTAAGTCGGCAAT
AACGATTGAAATAGCACCAATCATTGCTGACATGAGTAACTTTTTAGCGTAACTTCCTCT
AACGATTGTTTTGGCAATGTGAGGGGAAATTAAACCTACAAAACCAATATTACCTACTAA
ACTTATTGCGATAGATACAAGTATCGTAGAGGTAATTAATTGGATAAGTTTCATGCGTTG
CACATTTAAACCTAAGCCAATTGCTACAGGATCATCAAGTATAGATATTTTCATTTTAGG
AATGACAAGAAATAGCAATGGAACAATAGCTATAATAACAATGCCCAAAATAAAAGTATC
TTTAAACGTTGCACCATAAAGACTACCAACTAGCCATGTATATGCTTTAGCTGCAGATAA
TTGCTTTGTTGTAATGAGTAAGCCTTGGACAAGTGCAATGAACAGCGTTTGCATTGAAAT
ACCAATGATAATTAAAGTCGTCGGTCGAATTTGACCTTTCGTTTGAAATATTAATAGTAT
TACCATTGCTAATGCGCCACCTAACACTGCGAAAAGTGGCAGTAGATGTATCGACAAATG
ACTGAAAAATGCAATGAATACAACAGCACTTAAGCTAGCGCCACCTGTGATGCCGATAAT
ATCTGGCGAGGCAATAGGGTTTTTTAATACATTTTGTAACATTAAACCACTCATCCCTAA
TGCAGCTCCAGCTAAAATTGCAAGTGTAATACGAGGCAAACGTAATACCTCTAAAGTGAA
TTGATCAATGCTTTCATTAGGATTTAAAAAGTACATCAATACGCGTTGAAATGGTATAAA
ACTAGAACCGACCATCATACTTACCACAGATACGAGGATTAAAAAGATTAACGCGAAGAT
GAGGTTATAAGAGTCTTTTTTATTAATCTTTTCCGTCAT
>>BDS-53E_[0093744 to 0094739]_sirB_(siderophore 'staphylobactin' ABC transporter, transmembrane permease subunit)_RVRS
TCATAAGCGTTGACGTCCTTTCTTCATTATATAAATTAAGACAATAGCACCAATTACAGC
CGTAACAACACCAATAGGTAACTCTAATGGCTTAATAATCACGCGTGCAATCATATCTGA
TATGATCATTAGAATAGCACCAGCTAGTGCCGTAAATGGAATCAGATATTTATAATTTGG
TGGTAATAAACGTTTGCTAATATTTGGAACAATGAGTCCAACGAAAACAATTGATCCAGC
AACGGCAACTGAAATTCCAGCTAGCATACTAATGAGCAAAATAATAATCCATTTTATTAA
TTTAATATTTTGCCCAAGCCCCGTTGCAATATCATCACTGGTCATCAATATATTAATATG
TGAAGCCATACTAAACGCGATTAAAATAAGTATTAACACAAGTGGGATAATCCATGGTAT
ATCCCATATATTGCGCAATGAAACAGAGCCACTTAGCCAGAATAGGAGTCCTTGTAAGTC
AGTTTCATTCATAATGAGTATGCCTTGAGTAAAGGCTGTAAATAGCATTGCAATCGCTGC
ACCCGCTAAGATGACACGATGAGGTGAGAATAGTGTTTGTCTAAACATACCAAGTGCGAC
GACTAATACAGTAACAACAATGGCACCTAAAAATGCAATAACTACAATCATTTTAAATGA
CTGAATTTGAATAAATGTAATACTAAAAATGACAAAAAATACAGCACCTGCATTGACCCC
AAAAAGACCAGGAGATGCTATTGGATTTCGTGTGAGTGCTTGCATCAACAAACCTGACAC
AGCAAGTGCAGCACCTGTCAATAAGGCGATGATGGTTCTCGATGCACGTGCACCAGTGAC
AACATTATGTAAATCGCTTTCACTATCAAAGTTGAATAACGCCTGTATCACCGTAATAGG
TGACACAAGCGTATTCCCAATCATTAAACTTAAGATAGCTACTATTGCAAGACATAAACC
AGCAATAACGATTTGATATTTCGGTTTAAGTAGCAT
>>BDS-53E_[0094755 to 0095744]_sirA_(siderophore 'staphylobactin' ABC transporter, substrate-binding protein)_RVRS
TTATTTTGATTGTTTTTCAATATTTAACTTTTCGTATAAATCGTCAATCAGTTTTAATGA
TGATTTATATCCACCAGCTAAGTTCCAAGTAATTTCATCTAGATCATCAGATACTTGGTT
GTTTTTAACAGCATCTAGATTTTTCCATTCTTTACTTGAAGTCCATTCGCTTTCAGTCTT
TTTAACTAATGCAGCATCTTTTGCGTTTGGATCAGATTTTACAACAAAAATATGATCAGC
ATTCATTAATGGAATACTTTCTTTAGATGTTAATTGAATAATATCTTTACCATTATCAAC
TTGTTTTTGTAAATCTTTATTACGTTTAAATCCTAAATCGTTTAGAATTTCTCCTGCGTA
TCCACCAGCATAGATTCTTGTATGGTCAGCACGGAAGTTAACAACTGATGCTTTCAATGG
CCATGCATCTTTATATTTCGCTTTTGCATCTTTTTGGAATGCAGCTACTTTATCATCATA
CTTTTTCAGTAAATCATCAGCTTCTTTTTCTTTCCCTAAAGCTTTCCCCATTAATTTTGT
CGTATCTTTAAACTTGAATACTGTGTCAGTAGAAACAGTTGGTGCAATTTTAGATAATTG
ATCGTAAACTTTTTCGTTTCTAACTTTTGACGCGACAATTAAATCAGGTTTTAATTTAGA
AATTTCTTCTAAGTTTGGTGCAGGTTCTTGACCTACAATTTTAGTATCTTTTAAATCATT
TTTTATGTAATCGAATTTCGGTTTTTGTGTCCATGATTCCACAGCACCTACAGGTTTAAC
ACCTAAAGATACAGCAACATCAGTGGCACCTTGATATAATGTGACAACACGTTTTGGTTT
CCCTTTAATTTCAGTTGTCCCCATTGCATGTTTGATAGAAGTCGTTTCCTTGTCTTTGCT
ATCTGATTGGTTATTTGAATTCCCACTACATCCTGCTAAAACAAGTAGGAAAGCAAGTGT
AACAACAAGCATTTTAATTACTTTATTCAT
>>BDS-53E_[0095975 to 0096955]_sbnA=cysK1_(cysK_1, Cysteine synthase)_FRWD
TTGATTGAAAGAAGTCAAGCATGTCACGATTCATTATTAGATTCTGTAGGGCAGACACCC
ATGGTTCAACTTCATCAACTATTTCCAAAACACCAAGTGTATGCAAAGTTAGAGTATATG
AATCCAGGAGGCAGTATGAAAGATCGACCAGCCAAGTACATTATTGAACATGGTATTGAA
TCTGGTCTTATAACTGAGAATACGCATTTAATTGAAAGTACCTCTGGAAATTTAGGTATT
GCCTTGGCTATGATAGCTAAAATTAAAGGATTAAAGCTCACTTGTGTTGTTGATCCTAAA
ATATCGCCAACAAATTTGAAAATTATTAAAAGTTACGGCGCCAATGTAGAAATGGTTGAA
GAACCTGATGAGCATGGGGGTTATTTAATGACTCGTATTGCTAAGGTTCAAGAACTATTA
ACTTCTATTAAAGATGCATATTGGATTAATCAATATGCAAATGAGTTAAATTGGCAAGCC
CATTATCATGGTGCTGGAACTGAAATAGTAGAAACAATTAAACAGCCTATAGACTATTTT
GTCGCACCAGTAAGTACGACAGGTAGCATTATGGGTATGAGTAGAAAAATTAAAGAAGTA
CATCCAAACGCACAGATTGTTGCCGTGGATGCTAAAGGGTCAGTCATTTTTGGTGACAAA
CCTATTAACCGAGAGTTACCTGGTATTGGTGCAAGTCGCGTACCAGAAATTTTGAATAGA
TCAGAGATTAATCAAGTCATTCATGTAGATGATTATCAATCTGCACTAGGCTGCCGCAAA
TTAATTGCTTATGAAGGTATTTTTGCAGGTGGTTCAACAGGTTCAATTATTGCAGCAATT
GAGCAGTTAATAACAAAGATAGACGAAGGTGCAACAATTGTAACGATTTTACCAGATAGA
GGCGATCGTTATTTAGATTTAGTTTACTCAGATACATGGTTAGAAAAAATAAAGTCAAGA
CAAGGAGTTAAATCAGAATGA
>>BDS-53E_[0096952 to 0097962]_sbnB_(siderophore biosynthesis protein A)_FRWD
ATGAATAAAGAGATGTTGTATTTAAATAGATCAGATATTGAACAAGCAGGAGGTAATCAT
TCACAAGTTTATGTGGACGCGTTAACAGAAGCATTAACTGCGCATGCACATAATGACTTT
GTACAACCGCTTAAACCTTATTTAAGACAAGATCCTGAAAATGGACATATAGCAGATAGA
ATCATTGCTATGCCAAGTCATATCGGTGGCGATTACGCGATTTCAGGTATTAAGTGGATT
GGTAGTAAACACGACAATCCATCAAAACGTAATATGGAACGTGCTAGTGGTGTCATTATT
TTAAATGATCCAGAAACAAATTATCCAATTGCAGTTATGGAAGCTAGTTTAATTAGTAGT
ATGCGTACAGCAGCAGTTTCGGTGATTGCAGCCAAACATTTAGCTAAAATTGGGTTTAAA
GATTTAACAATTATTGGTTGTGGATTAATCGGAGACAAGCAATTACAAAGTATGTTAGAA
CAATTTGATCATATTGAACGCGTCTTTGTATATGATCAATTTCCTGAAGCGTGTGCACGC
TTTGTTGATAGGTGGCAACAACAGCGCCCAGAAATTAAATTTATTGCAGCTGAAGCAGCT
AAAGAAGCTGTGTCAAATGGTGAAGTAGTCATTACATGTACTGTTACAGATCAACCATAT
ATTGAATACGATTGGTTACAAAAAGGTGCATTTGTTAGCAATATTTCTATTATGGATGTG
CATAAAGAAGTATTTATTAAAGCTGATAAAGTCGTTGTAGATGACTGGTCACAATGTAAT
CGTGAAAAGAAAACAATTAATCAACTTGTATTAGAAGGGAAATTTAGCAAAGAAGCACTA
CATGCTGAACTTGGACAGCTTGTTACAGGTGAAATTCCTGGTCGTGAAAATGATGATGAA
ATCATATTACTTAATCCAATGGGCATGGCCATTGAAGATATTGCAAGTGCTTATTTTATT
TATCAGCAAGCACAGCAACAAAATATTGGTACAACACTAAGCCTATATTAA
>>BDS-53E_[0097983 to 0099737]_sbnC_(siderophore biosynthesis protein C)_FRWD
TTGCATACTCATAAAGCAGTGAATACAGCACAAACGATAATATTAAGAGATTTAGTTGAT
GCACTTTTATTTGAAGATATCGCGGGAATTGTTTCAAATAGTGAGATAACTAAGGAACAT
GGACAAACGATATTAATTTATAAAAATGGGGATCAACAAGTCAAAATACCTGTATATTTT
AGTGCGTTAAATATGTTTCGCTATGAAAGTTCAAAACCTATCACGATAGATGGTAGGACA
TCTAACAAACTGTTAACAGCGCCAGAATTTTGGCGAATGATTGTTGGTATGAACCGGGAT
TTAAGTCGTGAGTGGGAAGTTGCTCGCGTTGAAGAGGGACTAAATACTGCGACAACCCAA
CTTGCTAAACAATTATCGGAATTAGACTTGGCAACGCATCCTTTTGTCATGTCAGAGCAA
TTTGCAAGTTTAAAAGATCGTCCATTTCATCCATTAGCTAAAGAAAAAAGAGGCTTATCA
GAAGCAGACTATCAAGTTTATCAAGCTGAATTAAATCAATCATTTCCTTTGATGGTTGCA
GCTGTTAAAAAGACACATACGATTCACGGTGATGAAGCTGATTATGATGAGTTAGAGAGA
TTAACAGCACCTATAAAAGACCAAGCGAGAGACATGTTAAATCATCAAGGTTTATCGATA
GATGACTATGTACTATTCCCGGTGCATCCTTGGCAGTATCAGCATATTCTGCCGAACATC
TTTGTGAAAGAGATTGCTGAGAAATTGGTTATCTTGTTGCCACTAAAATTCGGTGATTAT
CTTTCATCTTCAAGTATGCGTTCATTAATTGACGTCGCATCTCCTTATAATCATGTCAAA
GTACCATTTGCGATGCAGTCATTAGGTGCATTAAGGTTAACGCCTACGCGCTATATGAAA
AATGGAGAACAAGCAGAACGATTATTACGTCAACTTATTAATAAGGATGAAGTACTAGCT
AAATATGTGACAGTTTGTGATGAGACAGCTTGGTGGTCATATATGGGTCAAGATAGTGAT
ATTTTCAAAGACCAATTAGGACATTTAACTGTTCAGCTAAGAAAATATCCGGAATCATTA
GCTAACAATGATACTCAACAACTTGTATCAATGGCTGCACTTGCAGCAAATGACCGTACC
TTATATCAAATGATTTGTGGAAAAGATGATCTTTCTAAAAATGACATCATGACATTGTTT
GAAGATATCGCACAGATTTTTTTAAAAGTGACTTTATCATTTATGCAATATGGTGCATTA
CCAGAGTTACATGGTCAAAACATCTTATTGTCATTTGAAGATGGGCGAGTACAAAAATGC
GTATTACGTGATCATGATACAGTCAGAATTTATAAACCATGGTTAACATCACATCAGCTT
TCGTTGCCGCAATATGTTGTAAGAGAAGATACACCTAATACATTGATAAATGAAGACTTA
GAAACATTCTTTGCTTATTTCCAAACGTTAGCGGTATCGGTAAATCTATATGCCATTATT
GATACGATGCAAGATTTATTTGATGTGAGTGAGCATGAACTTATGTCATTGTTAAAACAA
ATTTTAAAAATTGAAGTTGCAACTATTTCCTGGGTTACAGCTGATCAGTTAGCGGTAAGA
CATATTTTATTTGATAAACAAACATGGCCGTTTAAGCAAATATTATTGCCATTGCTTTAT
CAACGAGATAGCGGTGGAGGTAGTATGCCTTCCGGTTTAACTACTGTACCAAATCCAATG
GTGACATATGATTGA
>>BDS-53E_[0099730 to 0100986]_sbnD_(siderophore biosynthesis protein D)_FRWD
ATGATTGAACAGTCTATCTGGCGCAGTAATTTTCGCATTTTATGGCTCAGTCAGTTTATC
GCGATTGCAGGTCTTACAGTACTCGTGCCATTATTACCTATTTATATGGCATCGTTACAA
AACCTTTCAGTCGTCGAAATACAGTTGTGGAGTGGCATTGCCATTGCTGCTCCCGCTGTT
ACGACGATGATAGCTTCACCGATTTGGGGAAAGCTAGGCGATAAAATCAGCCGGAAATGG
ATGGTATTGCGAGCGCTACTTGGTTTAGCAATATGTTTGTTTTTAATGGCACTATGTTCG
ACACCGTTACAATTTGTACTTGTGAGACTACTACAAGGATTATTTGGTGGCGTAGTTGAC
GCATCAAGTGCTTTTGCAAGTGCAGAAGCACCAGTAGAAGATTGTGGAAAAGTATTAGGA
AAGCTGCAAAGTTCAGTGAGTGCTGGCTCACTCGTTGGGCCACTAATTGGTGGCATTACG
GCTTCGATATTAGGGTTTGGCGCACTACTAATGAGTATTGCTGTTATTACTTTTGTTGTT
TGTATTTTTGGTGCATGGAGATTAATTGAAACAGCGCATGTACCGAAATCACAAATACCT
AATATTAATAAAGGTATTCGTCGTTCATTTCAATGTCTATTATGCACACAACAAACGTGT
CGATTTATTATAGTTGGTGTTTTAGCAAATTTTGCTATGTACGGTATGTTAACAGCGCTA
TCACCTTTAGCATCATCAGTCAACCACACAACATTAGACGATCGTAGTGTCATTGGTTTT
CTACAATCTGCATTTTGGACAGCTTCGATATTAAGTGCGCCTTTATGGGGTCGCTTTAAT
GATAAATCCTACGTTAAATCAGTATATATTTTTGCAACTGTAGCATGTGGCTGTAGTGCT
ATATTACAAGGTTTAGCGACGAATGTAGAATTTTTAATGGCCGCAAGAATACTACAAGGA
TTGACATATAGTGCACTTATTCAGAGTGTTATGTTTGTCGTTGTAAATGCGTGTCATCAA
CAACTAAAAGGCACATTTGTAGGAACGACAAATAGTATGTTAGTCATTGGTCAAATTATT
GGTAGTCTTAGTGGTGCTGCCATTACAAGTTATACTTCACCGGCAACTACGTTTATCGTT
ATGGGCGTTGTATTTGCTGTAAGTAGTTTGTTTTTAATTTGTTCAAACATCACTAATCAA
ATCAACGATCACACATTAATGAAATTATGGGAGTTGAAACAAAAAAGTGCAAAATAA
>>BDS-53E_[0100976 to 0102700]_sbnE_(siderophore biosynthesis protein E)_FRWD
GTGCAAAATAAAGAATTAATACAATATGCAGCGTATGCGGCTATCGAGCGAATTTTAAAT
GAGTATTTTAGAGAGAGTAACTTATATCAAGCTCCAGCTCAAGATAATCAATGGTCTATT
CAATTATCAGAAGTTGAAACATTAACTGGTACATTTCGTTATTGGTCTGCTATGGGACAT
CATATGTATGGTGCAGAGTTATGGCTTCTTGATGGCAAAAGTAAGAAATTAACAACATAT
AAAGAAGCGATTGCACGTATTTTGCAACATATGGCGCAAAGTGCTGATAATCAAACAGCT
GTACAGCAACATATGGCACAAATTATGTCAGATGTAGATAATAGTATTCATCGAACAGCA
CGTTATTTGCAAAGTAGTAAGACAGACTATACAGAGGATCGCTATATCATCTCCGAACAA
TCTTTGTATTTAGGTCATCCGTTTCATCCGACGCCAAAGAGCGCAAGTGGATTTTCAGAA
GATGATTTAGAACGATATGCACCTGAATGTCATTCTTCATTTCAATTGCATTATTTAGCT
GTACATCAAGATATTGTTTTGTCGCGTTATGTTGAAAATATGGAAAATCAGGTTTCGACA
GTATTACACCAATTAGCTGGTATCGATATGTCAGAGTTACCCAAAGACTTTATTTTATTA
CCGATACATCCTTATCAAATTGGTGTGTTGCGACAACATCCTCATTTTATTCAATATAGC
GAACAAGGCTTAATTAAAGATTTAGGTGTTTCAGGTGACATTGTATATCCAACATCTTCT
GTAAGAACGGTATTTTCAAGGACATTAAACATTTATTTGAAATTACCGATACACGTTAAA
ATTACTAACTTTATACGTACAAATGATCTTGAGCAGATTGAACGTACGATTGATGCAGCT
CAAGTTATTGCATCGATTAAAGATGATGTAGAAACACCTCATTTTAAATTAATGTTTGAA
GAAGGATACCGTGCGTTATTACCTAATCCACTAGGACAATCAGTTGAACCTGAAATGGAT
TTATTAACGAATAGTGCAATGATTGTCCGTGAAGGTATTCCAAATTATCATTCAGAAAAA
GACATTCATGTGTTGGCATCATTATTTGAAACAATGCCTGATGCACCGACGTCTAAGTTA
TCACATGTTATTGAGGAAAGTGGTTTAACATCGGAAGCATGGCTCGAATCTTATTTAGAT
CGCACGTTATTACCGATATTAACTTTATTTAGTGACACAGGAATTAGTCTGGAAGCACAT
GTACAAAATACATTGATTGAATTAAAAGACGGTATACCAGACGTATGCTTTGTCAGAGAT
CTTGAAGGCATTTGTCTTTCAACTACAATTGCTACGGAAAAACAACTTATCCCTAATGTA
GTATCTATATCAAGTCCTGTTGTATATGCACATGACGAAGCGTGGCATCGACTTAAATAT
TACGTTGTAGTAAATCATTTAGGGCATTTAGTATCTACAATTGGTAAGGCAACACAGAAT
GAAGATGAATTGTGGCAATTGGTAGCGCGCCGTCTTATAGATTGGAAGGAAAAATATGCT
GATAATGCAGTGTTTGTTGAATGTGTTGAAGATTTATGTCAATCACCGACGATTGCTGCT
AAAGCAAACTTAATGAGTAAATTGAATGATTGTGGTGGAAACCCAATTTATACACATATA
CCAAATCCAATTTGTCATAACAAGGAGGTATCGTATTGTGAATAA
>>BDS-53E_[0102621 to 0104483]_sbnF_(siderophore biosynthesis protein F)_FRWD
ATGATTGTGGTGGAAACCCAATTTATACACATATACCAAATCCAATTTGTCATAACAAGG
AGGTATCGTATTGTGAATAATGCAATTAATAGCGCAATTCTTGAGCGTGTTAAAACTAGA
GTGATGTACCAACTTGTATCATCACTTATTTATGAAAATATTGTTGTTTATAAGGAATCA
TATCGAGATGGTGTGCGTCATTTTACAATAGAAGGAAATGATTCTGAATATCATTTTACT
GCTAAAAAAGCACATAGTTTTGATCGAGTATGTCTAACATCACCAGTTACACGTATTGTA
GGAAATGATATTACTGAGACGACAGATTACGCGCAATTATTAAGAGAAGCTTTGTTTACA
TTTCCTAAAGATGATGAAAAGTTAGAACAATTTATCATTGAGTTATTACAAACAGAATTG
AAAGATACGCAAAGTTTGCAGTTTCGCGAAGAACATCCACCAGCGAAACCTACAACATTT
AATGATTTCGAATCTTATGCGATGGAAGGTCATCGATATCACCCAAGTTACAAATCACGC
TTAGGATTTACGTTGAGTGATAATTTGAATTATGGACCTGATTTTGTACCAGAAATTAAA
TTACAATGGTTAGCTATTGAAAAAGATAAAGTGGAGTCAACGATATCGCGTAATGTTGTG
GTAAATGATTTATTACGACAACAACTTGGTGATGTAACTTACCAACGCTTTGTAGATACC
ATTAAGGAATCTGGCAAAGATATAGAGGATGTCGAGCTGATTCCTGTTCATCCATGGCAA
TTTGAACATGTAATACAAGTTGAATTGGCAGAGGAACGACTCAATGGAACGGTGTTATGG
TTAGGTGAAAGTGATGAAATATACCATCCTCAACAATCGATTCGAACTATGTCACCGACA
GATATATCGAAATATTATCTTAAAGTACCAATCAGTATAACGAATACATCTACGAAACGA
GTTTTGGCACCTCACACAATTGAAAATGCTGCACAAATTACGGATTGGTTAAAGCGTATT
CAGCAAAAAGATACGTATCTAAGTGATGAATTAAAGACGGTTTTCTTAGGGGAAGTCTTA
GGACAGTCTTATTTGAACACACAACTTTCATCTTATAAGCAAACTGAAATCTATGGTGCA
CTAGGTGTGATATGGCGTGAAAATATATATCATATGTTGAATAGTGAAGAGGAAGCGATA
CCGTTTAATGCACTTTATGCGAGTGACAAAGATGATGTGCCATTCATTGAAAAGTGGATA
GAATCGTATGGTGTCGAAGCATGGATGAAGCAATTTTTATCTGTTGCGGTTCGTCCAATG
ATTCACATGCTGTATTATCATGGCATTGCTTTTGAATCGCATGCACAAAATATGATGCTC
ATTCACGAAAATGGCTGGCCTACGCGAATTGCTTTAAAAGATTTTCATGATGGTGTCCGA
TTTAAACGTGAACATTTGAGTGAAATTGCTTCACATTTGAAGTTAAAGCCAATGCCAGAA
GCACATAAAAAAGTTAATAGTAATTCATTTATTGAAACAGATGATGAACGATTGGTACGA
GACTTTTTACACGATGCATTTTTCTTCATCAATATTGCTGAAATCATCTTATTTATTGAA
AAGCAATATGGTATCGATGAGCAAGTTCAGTGGCAATGGGTTAAAGACGTTATTGTATCT
TATCAAGTAGCATTTCCAGAGTTGAATAACTATCAACATTTCGATTTGTTTGAACCTACA
ATTCAAGTTGAAAAGTTAACGACACGTCGTTTGTTAAATGACTCGGAGTTGAGAATTCAT
CATGTTACAAATCCATTAGGTATAGGAGGTAGTGTTAATGCAACAACTATCCCTGAAAAA
TAG
>>BDS-53E_[0104458 to 0105234]_sbnG_(siderophore biosynthesis protein G)_FRWD
ATGCAACAACTATCCCTGAAAAATAGATTGAACAATGGTGATTCAGTTTATGGCATTTTT
AATTCCATACCAGATCCACTAATGATAGAAATTATTGCTGCAAGTGGTTATGATTTTGTT
GTGATTGATACAGAGCACGTAGCGATTAATGATGAGACATTGGCGCATTTAATTCGTGCA
GCTGAAGCAGCACATATTATTCCAATTGTTCGTGTCACTGCAGTTATAGATAGGGATATC
ATTAAAGTGTTAGATATGGGTGCAAGAGGTATTATCGTGCCACATGTGAAAGATCGTGAG
ACAGTTGAACATATCGTTAAGCTTAGTCGTTATTACCCGCAAGGTTTGAGAAGTTTGAAT
GGTGGACGTATGGCTAGATTTGGACGCATACCATTACTTGATACTATGGAAATGGCTAAT
GAACATATCATGGTGATTGCTATGATAGAAGATGTTGAAGGGGTTATGGCCATTGAAGAT
ATAGCACAAGTTGAAGGTTTAGACATGATAGTTGAAGGTGCTGCAGATTTATCTCAGTCA
CTTGGTATGCCATGGAAAACCAGAGATGAAAAGGTAATGTCACACGTTCAACATATATTT
GAAATTGCAAAGGCAAATGGTAAACATTTTTGTGCGTTACCGCGTGAAGATGAAGATATT
GCAAAATGGCATAAACAAGGTGTACAAACGTTTATCTTAGGTGATGATCGAGGAAAAATT
TATCGTCATTTTTCAGCGACTTTAGCGACGTCTAAGCAGGAAGGGGTTAAAGATTAA
>>BDS-53E_[0105234 to 0106436]_sbnH_(staphyloferrin B biosynthesis decarboxylase SbnH)_FRWD
ATGCGTGTGGTTCAACCAGTTATCGAACAATTAAAAGCACAACGTCATCCAGTTTGTCAT
TATATTTATGATTTAGTCGGATTGGCGCAACATTTACAACACATTACATCATCATTGCCG
AGTAATTGTCATATGTATTATGCAATGAAAGCAAATAGTGAACGAACAATTCTAGATACA
ATCAGTCAATATGTTGAAGGATTTGAAGTTGCTTCTCAAGGTGAAATATCTAAAGGACTT
GCATATAAACCAGCCAAACATATTATCTTTGGTGGCCCTGGTAAGACAGACGAGGAACTA
AGATATGCAGTAAGCGAAGGTATTCAACGAATTCATGTTGAGAGTTTATATGAATTACAA
CGCTTAAATGCAATTTTAGAAGAAGAACAGAAAACACAACATATATTATTGCGTGTTAAT
TTAGCAGGACCATTTCCTAATGCAACGTTGCATATGGCAGGACGCCCAACACAATTCGGT
ATTTCTGAAGACGAAGTTGATGGTGTTATTGAAACTGCGCTATCAATGCCAAATATACAT
CTTGATGGCTTTCATTTTCATTCAATTTCTAACAATTTAGATGCAAATTTACATGTTGAT
GTAATGAAACTTTATTTTGAAAAAGCTAAAGCATGGTCTAAAAAGCATCAATTTTCTCTT
AAGCATATTAACTTAGGTGGCGGTATAGGTGTCAATTATGCGGACTTAACTAGCCAATTT
GAGTGGAATAATTTTGTAGAACGTTTTAAAACACTGATCGTTGAGCAAGAAATGGAAGAT
GTGACATTGAACTTTGAATGTGGGCGCTTTATTGTGGCGCATATTGGTTACTATGTGACA
GAAGTGCTAGATATTAAGAAAGTACATGGTGCATGGTATACAATTTTGAGAGGCGGTACG
CAACAGTTTAGACTACCGGTATCTTGGCAGCATAATCATCCTTTTGACATTTATCGTTGT
AAGGATAATCCATATTCATTTGAAAAAATTTCAATTTCACAACAAGATATAACGTTAGTC
GGTCAATTATGTACACCGAAAGATGTCTTTGCTAGAGGTGTAAAGATAGATTCAATGAGT
ACAGGTGACGTAATTGTTTTCAAATATGCTGGTGCATACGGATGGTCTATCTCACATCAT
GATTTCTTAAGCCATCCACATCCTGAATTTATTTATTTAACGCAAACAAAGGAGGATGAA
TAA
>>BDS-53E_[0106440 to 0107204]_sbnI_(NCTC13712_00077, ParB-like nuclease domain)_FRWD
TTGAATCATATTCATGAGCATTTAAAATTGGTAGCAGTAGATAAAATTGATCTTCACGAA
ACATTCGAACCTTTAAGATTGGAAAAAACAAAAAGTAGTATTCAGGCAGATGATTTCATA
CGTCATCCGATTTTAGTGACACCGATGCAACATGGTCGATATATGGTTATTGATGGTGTC
CATCGATATACGAGTTTGAAAGAATTAGGGTGCAAGATGATACCCGTTCAAGAAATTCAT
GAGACTCAATACTCAATTAGTACTTGGCAACATAAAGTACCATTTGGAGTATGGTGGGAA
AATTTACAACAAGAACATCGTTTGCCTTGGACTACAGAGACGAGACAAGAAGCACCATTT
ATTACGATGTGTCATGGTGACACAGAACAATATTTGTATACAAAAGATTTAGGTGAGGCA
CATTTTCATGTATGGGAAAAGGTTGTTGCTAGTTATAGTGGATGTTGTTCTGTAGAAAGA
ATTGCGCAAGGTACATATCCTTGCCTTACTCAGCAAGATGTACTCATGAAGTATCAACCA
TTAAGTTATAAAGAAATTGAAGCGGTTGTTCATAAAGGGGAAACTGTGCCAGCAGGTGTG
ACACGCTTTAATATTTCAGGACGTTGCCTAAATCTTCAAGTACCATTGTCATTACTTAAA
CAAGATGACGACGTTGAACAGTTGCGAAATTGGAAGCAGTTTTTAGCAGATAAGTTTGCT
AGCATGAGGTGCTATACTGAAAAAGTATACCTTGTTGAACAATAG
>>BDS-53E_[0107399 to 0107829]_Q5HJP4_(NCTC13712_00078, Uncharacterised protein)_FRWD-FRAMESHIFT
ATGAACATGAATTTAATTATAGGAAAAATCGCCATTTGGATAGGCATCGTAGTTCAAATA
TGTTATAACGTCGCCATTTTAGGTAGTATGATCTTCTTATATATTATGTATGCTGAAACA
CCCAGCCCTGAAATAGCTGTTGGAATAGCATTAATAATAATTGCTATCATAAGTTTACCA
CTCGTCCTAACAGCCATTAATTTAGAGAATAAAATGGAAGTAAAAGGTGCACTTTTTATT
GTTTATGCGATTGTTGCATTGTGTATGACTAATTACTTTTCAACATTGTTATGGATAGCT
AGCGGTATTTTTCTTATTTGGACTGAATATTCAAAAGATGGATCGACAGACGAAGGTGAA
AATAAAAAAATATTTGATAACAAAACAATCGATATTCATCTTGATTCTAGTGAAATATTG
ACAAAGATTAA
>>BDS-53E_[0107944 to 0108357]_BDS-53E_000090_(hypothetical protein)_FRWD
ATGAGCTCAATTATAGGAAGAATAGCAATTTGGATAGGCATCGTAGCTCAAATATATTTT
AGTGTTGTCTTTGTCAGGATGATATCTATCGTTATTGCAGGAGGATTTGATTACGAAGCA
ATTTTTTTATTAGGATTAATATTGACGATTTTCACTGTTTTACCAACCATCTTTACTGCG
ATTTATATGGAAAGTTACTCGGGAATTGGAGGTGCACTTTTTATTGTTTATGCAATTATT
GCATTGTGTTTACATAATTACCTTTCGTCAATTTTATGGCTAATTGGAGGTATATTTCTT
ATTTGGACTGAATATTCAAAAGATGAATCGACAGACGAAGGTGAAAATAAAAATGTTGAT
ATTGAAAGTACAGAGAATCAATTTGAATCCACAGATAACACCACTAAAAAGTAA
>>BDS-53E_[0108407 to 0109096]_BDS-53E_000091_(MFS transporter)_FRWD-TRNC NOSTOP
ATGGGGAAAAGTACAGAAATAATATTAATATGGATAGGCGTAATCATTCAAATAGCATAT
GTAGCTGTTATATCTTTATTTATATATATATTTGCATTATTTTTTGGATCATTTTTTGGA
TTTTTATATTTGTTAAAAGGTAATGATATTGAAGATTTATTAGCAACACCAAATTCATTT
ATGATATTTGCCACATGCTTAATTATATTTTCAGTCATACCTATTATCGTATTGGCATTT
GACTTATCTAAAGAAAGAATTATAAAAGGTATCATATTAGTTGTATATGCTATTATCGCT
TTATTAATATACAACTTTGTATCTGCAATACTTTGGTTTATTGCAGCTATTTTACTTTTT
GTTAGGAAAGAATCGTCAGCTGCTAAAGATACTGTTGTTGTTCAAAGTTGCAAAGGAACT
TCCGAACAAGCAATACGTTATAAACTTATATACAAATCTTCTTCAACAAAACATGGTAAT
GGCTCAATCAAAGCAGCACATACAGATGAAAATAAAAAAATAATTGATAACAAAACAATC
GATATTCACCTTGATTCTAATGAAATATTGACAAAGATTAACACTGATTCAAATCAAGCA
CAACATACAGAGGACACCAGAACTGAATTGGAAAGTAAAGACATGAGTGAACCTCCAGAG
TTTAAAAATATCGCGACTAAAAATGGGGAA
>>BDS-53E_[0109102 to 0109725]_Q5HJP3_(putative protein)_FRWD
ATGGAAAAAAGCGTTGAAAAATCATTCATACAAATAGGTTTATATTTTCAAATAGCATAT
ATAGTACTTATGGCTACAACTTTATGTGGTTTTATAATATGCTATGGAGTGTTTTTTGGT
TTTTTCTATTTATTATCGGGAGGAAAAGCTGATTATTTAGTGTGGATATTAGTTATATTT
ATACTACTTACAATATTTATAATTATACTTTTAACCATACCTACTATCGTATTATCATTT
GTTTTGAATAAAGAAAGTACTTCAAAAGGTGTCATACTAATTGTATCGGCTATTATTTCT
GCGTTATTATGCAACTTTGTATCTGCAATACTCTGGTTTGTTTCAGCTATATCTATTTTA
GGCAGAAAAGAATCGGTATCTGTAGATACTATTACTAATCAAAAGAGTAAAGGAAACGCA
AATCAAGTATCACATAAAGAAAATGGTACATCTGAACTTGATAGTCAGGACATGAGTGAA
CATCCAGAGTTTAAAAATGTCGCGACTAAAAATAATGAAAGCTCAAAACAAGAAGCACAC
ACAGCTGGTGTAGAATCTAAAAGTGATAGTGATGATACAGAACCTCCAATTGAGCCAAAA
AATCATTCATCTAAAAAAGATTAA
>>BDS-53E_[0109939 to 0110715]_butA_(acetoindiacetyl reductase)_FRWD
ATGACAAATAACAAAGTAGCATTAGTAACTGGCGGAGCACAAGGGATTGGTTTTAAAATC
GCTGAACGTTTAGTGGAAGATGGTTTTAAAGTAGCAGTTGTTGATTTCAATGAGGAAGGC
GCAAAAGAAGCGGCACTTAAATTATCAAGTGATGGTTCAAAAGCTATTGCTATCAAAGCA
GATGTATCGAATCGTGATGATGTCTTTAATGCGGTAAGACAAACTGCAGCACAATTTGGT
GATTTCCATGTCATGGTTAACAACGCTGGTCTTGGACCAACAACACCGATTGATACCATT
ACTGAAGAACAATTTAAAACAGTTTACGGTGTTAACGTTGCAGGTGTGTTATGGGGTATT
CAAGCAGCACATGAACAATTTAAAAAATTTAATCACGGCGGTAAAATTATCAATGCAACA
TCTCAAGCAGGTGTAGAAGGAAATCCAGGTTTATCATTATACTGTAGTACAAAATTTGCA
GTACGTGGTTTAACTCAAGTAGCCGCACAAGATTTAGCTTCTGAAGGTATTACTGTAAAT
GCTTTCGCACCAGGTATTGTACAAACACCAATGATGGAAAGTATTGCGGTGGCTACTGCT
GAAGAAGCAGGTAAACCTGAAGAATGGGGCTGGGAACAATTTACTAGTCAAATTGCTTTA
GGAAGAGTTTCTCAGCCTGAAGATGTATCAAATGTAGTCAGCTTTTTAGCAGGAAAAGAT
TCTGATTATATTACTGGTCAAACAATTATTGTTGATGGCGGTATGAGATTCCGTTAA
>>BDS-53E_[0111041 to 0112020]_galE_(UDP-glucose 4-epimerase)_FRWD
GTGGAAGATGTGGAAAGAGTTTTAATAACTGGCGGGGCTGGTTTTATAGGTTCTCATTTA
GTAGATTTTTTACAACAAGACTATGATGTTTATGTTCTAGATAATTATAGAACGGACAAA
CGAGAAAATATAAAAAACTTGGCCGAAGATCATGTCTTTGAACTTGATATTCGTGATTAT
AATGCAGTAAAGCAAATCATGAAAACATATCAATTTGAATATGTGATTCATTTAGCAGCT
TTAGTAAGTGTTGCTGAGTCAGTTGAAAAGCCTATTTTATCTCAAGAAATTAATGTCGTT
GCAACATTAAGATTATTAGAAACCATTAAAACGTATAATCGTAATATTAAACGCTTTATC
TTTGCATCATCAGCGGCTGTTTATGGTGATCTACCTGATTTACCTAAGAGTGATCAATCA
TTAATTTTACCGTTGTCGCCTTATGCAATTGATAAATATTATGGAGAGCGAACAACATTG
AATTATTGTTCACTATATAACATTCCAACATCAGTTGTTAAATTTTTTAATGTATTTGGA
CCTAGACAAGATCCTAAATCACAATATTCAGGTGTGATTTCAAAAATGTCGATTCATTTG
AGTATGATAAACCTTTTACGTTCTTTGGGGATGGCTTACAAACAAGAGATTTTGTATATG
TATATGATGTTGTTCAATCAGTACGTTTAATTATGGAGCATAAAGATGCAATTGGACGAG
GGTACAATATTGGCACAGGGACATTCACAAATTTATTAGAAGTATATCGCATTATTGGTG
AATTATATGGTAAATCTATCGAGCATGATTTTAAAGAAGCAAGAAAAGGAGATATTAAGC
ATTCTTATGCAGATATTACTAATTTAAAAGCATTAGGGTTTGTTCCTAAATACACAGTAG
AAACTGGTTTAAAGGATTACTTTAATTTTGAGGTAGATAATATTGAAGAAGTTAAGAAAA
AAGAAGTGGAAATGTCATAA
>>BDS-53E_[0111983 to 0112675]_wcaJ=tuaA_(capsular polysaccharide biosynthesis glycosyltransferase)_FRWD
TTGAAGAAGTTAAGAAAAAAGAAGTGGAAATGTCATAAAGGTGTTAATGAAGATGTACAT
ATTAATAAAGAATATGATTATCAAAGAAAGTTAGATGCACTTGAAGAAGTACATAAAGCA
TATTTCCCAATCAAACGTACAATCGATTTAGTATTAAGTATTATTTTATTATGTTTAACA
TTTCCAATTATGGTTATTTTTGCAGTCGCGATTGTTATAGACTCTCCTGGAAATCCTATT
TATAGTCAGGTACGAGTTGGGAAAATGGGTAAATTAATAAAAATTTATAAATTACGATCA
ATGTGCAAAAATGCAGAGAAAAATGGTGCACAGCGGGCTGATAAAGATGATGATCGTATA
ACAAATGTAGGCAAGTTCATTCGTAAAACACGAATTGATGAATTACCGCAATTAATCAAT
GTAGTTAAAGGCGAAATGAGTTTTATAGGCCCTCGCCCAGAACGTCCAGAATTTGTAGAA
TTATTTAGTTCAGAAGTTAGAGGGTTTGAGCAAAGATGTCTTGTTACACCAGGGTTAACA
GGACTTGCACAAATTCAAGGTGGATATGACTTAACGCCAGAAGAAAAACTAAAATATGAC
ATGAAATATATACATAAATGTAGCATGATGATGGAATTGTACATATCAGTTAGGACAATT
ATGGTTGTTATAACAGGGGAGGGCTCAAGGTAG
>>BDS-53E_[0112890 to 0114065]_epsF_(capsular polysaccharide biosynthesis glycosyltransferase)_FRWD
TTGAAAATTATATATTGTATAACTAAAGCAGATAATGGTGGTGCACAAACACACCTCATA
CAACTTGCTAATCATTTTTGCTTACATCATGATGTTTATGTCATTGTAGGCGACCGTGGA
CTAATGATTGAACAGCTAGATAAAAGAGTAAAGGTGATTGTTGTTGAACATTTAGTCGGT
CCTATTGATATTAGACAAGACATATTAGCGATTAAAGCATTAACACAACTATTCTCGAAG
ATTCAACCGGATGTCATTCATTTACATTCTTCAAAAGCTGGCACAGTAGGTCGTATTGCA
AATCTTATGTCAAAGTCAACGGGTGCACGCGTAATATTTACAGCACATGGTTGGGCATTT
ACAGAAGGCGTTAAACTAGTTAAAAAAATAATATATTTGATGATTGAAAGATTAATGTCA
CGTATTACAGATTGCATTATTTGCGTTTCAAAATTTGATGAAAAACTAGCTGTGAAATAT
CGATTTAATCGTTTGAAATTAACTACAATACATAATGGCATTGCCGACGTTCCAGTTGTA
AAGCAGACATTCAAAAATCATAATCAAGATACATTAATAGAGGTAGACAGAGTAGTTGGA
AATCTAACAAATCCAAATATTATTCAAGGTGAGCAGCCCTCAAAGCATCAATTTGTCATG
ATTGCACGGTTTGCTTATCCAAAATTACAACAGAATTTAATTGCAGCCATAGCGATTTTG
AAATCAAAATACAGAAAACATGCACATTTTACATTTATAGGAGATGGACCGGCATTAAAT
GATTGTAAGCATCAAGTGTCGCAAGCTGATTTAGATAATGATGTCACATTTTTAGGAAAT
GTCATTAACGCGAGCAACTTATTATCACAATATGACACGTTTATTTTAATAAGCAAGCAC
GAAGGATTGCCAATTAGCATTATTGAGGCTATGGCTACAGGGTTACCAGTTATTGCGAGT
CGTGTGGGCGGTATTACTGAATTAGTAACGAATAATGGCATATGTGTCAAAAATAATCAA
CCAGAGACGATTGCTAAATCATTAGCGAAATATTTAACAGATGGTGATTATGTCACATTA
AGTAACCAATCGAGAAAACGTTATTTAGAATGTTTTACTGAGGCGAAAATGATTAAAGAA
GTGGAAGAGATTTATAATGGAAAATCAACACAATAG
>>BDS-53E_[0114046 to 0115284]_wzy_(capsular polysaccharide polymerase)_FRWD
ATGGAAAATCAACACAATAGTAAATATCTCACATTGTTACTTATCGGTTTATCGATATTC
ATTCAGCAATCTTCAGTTATTGCTGGTGTGAATGTATCTATAGCTGACTTTATTACATTA
CTCATATTAGTTTATTTGCTTTTTTTCGCTAACCATTTATTAAAAGCAAATCATTTTTTA
CAGTTTTTCATTATTTTGTATACATATCGTATGATAATGACGCTAATTTTGCTATTTTTT
GATGATTTGATTTTTATTACGGTTAAAGAAGTACTAGCTTCTACAGTTAAATATGCCTTT
GTAGTCATTTACTTCTATTTAGGTATGATTATTTTTAAATTAGGTAACAGTAAAAAAATA
ATCGTTACATCTTATATTATTAGTAGTGTCACAATCGGGTTGTTTTGCATAATTGCCGGT
TTGAATAAGTCGCCAATACTCATGAAATTACTTTATTTTGATGACATTCGCTCGAAAGGG
TTAATGAATGATCCTAACTATTTTGCGATGACACAAATTATTACATTAGTGCTCGCATAC
AAGTATATTCATAATTACATATTTAAGTTTATAGCGTGTGCCATTTTACTTTGGTCTTTA
ACAACTACTGGTTCTAAGACAGCATTTATTATTTTAATCGTTCTTGCGATTTATTTCTTT
ATTAAAAAGTTATTTAGCAGGAATGCAGTAAGTGTTATTAGTATGTTGGTTATTATGCTG
ATATTACTTTGTTTTACATTTTATAACATTAACTATTATTTATTCCAATTGGGTGATCTT
GATGCGTTGCCGTCATTAGATCGAATGGCCTCTATTTTTGAAGAAGGATTTGCATCATTA
AATGATAGTGGGTCTGAACGAAATGTTGTATGGATCAATGCCATTTCAGTAATCAAATAC
ACTTTAGGGTTCGGTGTAGGCTTAGTTGATTATGTACATATTGGATCACAAATTAATGGT
ATATTGCTTGTTGCACATAATACATATTTACAGATTTTTGCTGAATGGGGCATTTTATTC
GGAGCTTTATTTATCATTTATTTACTGTACTTACTATTTGAATTATTTAGATTTAACATT
TCTGGTAAAAATGTAACAGCAATTGTTGTAATGTTGACTATGCTGATTTACTTCTTAACT
GTATCGTTTAATAATTCGAGATATGTAGCTTTTATTTTAGGAATTATCGTCTTTATTGTT
CAATATGAAAAAATGGAAAGGGATCGTAATGAAGAGTGA
>>BDS-53E_[0115274 to 0116704]_wzx_(capsular polysaccharide extrusion protein)_FRWD
ATGAAGAGTGATTCACTAAAAGAAAATATTATTTATCAGGGACTCTATCAACTAATTAGA
ACACTAACACCATTGATTACTATTCCAATTATTTCACGTGCGTTTGGACCTACTGGAGTA
GGTATAGCATCATTCTCTTTCAATATCGTGCAATACTTTTTAATGATTGCAAGTGTTGGA
ATACAGTTATATTTTAATAGAATTATCGCGCAGTCTGTGGATAACAAACAGCAGTTATCT
CAGCAATTTTGGGACATATTTATTAGTAAATTACTCTTGTCTGTGACTGTATTGATCATT
TACATTGCAACCATTACTTTATTGATAGATGATTACTACATAATTTTCCTACTACAAGGG
ATTTATATTATAGGTGCCGCACTTGATATTTCATGGTTTTATGCAGGAACTGAAAAATTT
AAAATCCCTAGTTTAAGTAATATTGTTGCTTCTGGAATTGTGTTAGGTGTTGTCGTTATT
TTTGTTAAAGACCAATCGGATTTATCATTGTATGTATTTACAATTGCTATCGTCACAGTG
TTAAACCAAATACCGTTATTTATCTACTTGAAACGATATATCATATTTGTGTCGATTAAT
TGGAGACAAGTTTGGCAAATATTTCGTTCATCATTAGCATATTTGCTACCGAATGGACAG
CTCAATTTATATACAAGTATTTCGTGTGTTGTGCTAGGAGTATTAGGTACGTACCAACAA
GTAGGTATCTTTTCTAACGCATTTAATATTTTAACGGTCGCAATCATTATGATTAACACA
TTCGACCTTGTGATGATTCCGAGAATTACGAAAATGTCGACACATCCGTCACATAGTTTG
ACTAAAACTTTAGCAGATAATATGAATATCCAATTGATGTTAACAATTCCTATGGTCTTT
GGTTTGATTGCAATCATGCCATCATTTTATTTATGGTTTTTCGGAGACGCTTTCGCATCA
ACTGTGCCATTAATGACCATTTTGGCGATACTCGTATTAATCATTCCCTTAAATATGTTA
ATTAGTAGGCAATATTTATTGATAGTGAATAAAATACGATTATATAATGCATCCATTACC
ATTGGTGCAGCCATAAATATATTATTATGTTTGATTCTAATATATTTATTTGGCATTTAT
GGGGCTGCAATTGCACGTTTAATTACAGAATTTATTTTACTCATTTGGCGTTTTATTGAT
ATCACTCAAATCAACGTAAAGTTAAATGTGTTAAGTGCTTTTCAATGTACCATCGCAGCA
GTCATTATGTTTATCGTACTTGGGGTAATAAATCAGTACTTATCGCCAACTATTTATGCA
ACAATATTATTAATTGTGATAGGTATCGTGGTGTATATTTTATTAATGATGGCTATGAAA
AATCATTACTTATGGCAATTACTGAAACATTTAAGACATAAGACTATTTGA
>>BDS-53E_[0116975 to 0117577]_sodA-L1_(sodM, [Mn/Fe 2)_FRWD
ATGACATTTAAATTACCAAATTTACCATATGCATATGATGCATTGGAACCATATATAGAT
CAAAGAACAATGGAGTTTCATCACGATAAACATCACAATACTTATGTAACAAAATTAAAC
GCAACAGTGGAAGGAACAGACTTAGAGCATCAATCATTAGCTGATATGATTGCTAACTTA
GACAAAGTACCGGAAGCGATGAGGATGTCAGTCCGTAATAATGGCGGTGGTCATTTCAAC
CATTCATTATTCTGGGAAATACTTTCACCTAATTCTGAAGAAAAAGGTGGCGTAATCGAT
GACATCAAAGCGCAGTGGGGCACTTTAGATGAATTTAAAAATGAATTTGCAAATAAAGCA
ACAACGTTATTTGGATCAGGTTGGACATGGTTAGTAGTGAACGATGGAAAATTAGAAATC
GTGACTACACCAAATCAAGACAATCCACTAACAGAAGGCAAAGCACCAATCTTACTATTT
GATGTTTGGGAACATGCCTACTATTTAAAATATCAGAATAAACGTCCAGACTATATGTCT
GCATTTTGGAATATCGTTAACTGGAAAAAAGTTGATGAATTATATCAAGCAGCAAAATTA
TAA
>>BDS-53E_[0117871 to 0118572]_sasD_(Staphylococcus aureus surface protein D)_FRWD
ATGAAAAAATTAGCAACTGTAGGATCTATCATTGCAACAAGTACTTTATTATTAACAAGC
GTACCTTATCAAGAAGCACATGCCGCTAGTACAGTTTCAAATGTTACAAATCAACAAAAT
CAAGCTACTCAAAAAGATCGCCCATATGGCGGCGTTATCCCACAAGGAATGACGCAAGCA
CAATATGCTGAATTAGAGAAAGCAGTACCTAAATTGAGTGCAAGTAGTAACATGCAAGAC
TATAATATGAAATTGTTTGATGCCACTCAAAACATTGCAGATAAATACAATGTAACAATT
ACAACGAATTTAGGTGTTTTTAAACCACATGCTGTTAGAGATATGAATGGTCATGCTTTA
CCTGTAACGAAAAATGGTAATTTTTATCAAACAAATGTAGATGCAAATGGCGTTAATCAT
GGCGGGAGTGAAATGGTTCAAAATAAAACAGGACATATGAATCAACAATCAATGATGAAT
CAAAAGCAAACGGGGCAACAGCACATGGCAAATCAACAAGGACATATGCAACAACAAGCT
AATATGCAGTTATCACATCATCAAATGAAACAAAATGATAAGAAAGTATTACCAGCGGCA
GGTGAAAGTGTAACGACAAGTATAGTTACGGTGAGTGTTGCTGCACTACTTTTAGTGTCT
GGTTTATTCTTAACATTTAGACGTCGCTCAGCAAACAAATAA
>>BDS-53E_[0118681 to 0119436]_Q5HJN3_(transcriptional regulator, GntR family)_RVRS
TTAATAATCTGATTGTCTGATTCGTGTTAGCGTTAATTCAGAAATATCTTGTGGGATGTA
CCATTTATTAATCACAATCGGATATGGCGTTTGAGCATATAGTGTTTCAATAATGAGCCA
ACAATGCATATCTCCATCAAATACGTGACTTTGGTTTTTAAAGTGTGGTGCTTTGGTAAT
AGACATTTTCAAATCAGATTGATAGGCATTATTGTATATTGTTTGCTCAACAAATGTTTT
CATATCTTCTTCATTTTGAGTATTTACTTTAAATGTATCGATTACGTTGAGTGGTATAAA
GGTAAAGCAAAATGCATCAGCTTTCTTGGAATGATTATCCTTCTTTTGATAGTAACGCTC
CATAGCAATGACTGCTGAAGGGTGATTTGCAAATAAATGATTTGTATATTCACTTTCTAA
ATCAACACGATAATTAATTGATGACATAGATACTTTTGCTAATAATATTTGATCAAGTGG
ATGTTTGAATTGATCCATACTCGACGCGTGTTGGGCATTCGTTTGTGGTATAACGAAGTG
TCCTTTCCCTCTAGTACTTTCTACAATACCGTCTTCAGCTAGCAATTTAATTGCTTGGCG
CAATGTCATTCGACTTACTTCAAAACGTGCACATAGTTCCTTTTCAGTAGGCAGTGCATG
GCCACTAGGATACTTTCCAATTTGAATTTCTTTATATAACGTATTATAAATAGTTAAAAA
TTTTGGTTGTGTTTGCGTCACGTAGCCAACCTCCAT
>>BDS-53E_[0119582 to 0120289]_deoD-L1_(purine nucleoside phosphorylase locus 1)_FRWD
ATGAAATCAACACCACACATTAAACCGATGAATGACGTCGAAATTGCAGAAACGGTTCTA
TTGCCAGGAGACCCGTTACGAGCAAAATTCATTGCAGAAACATATTTGGACAATGTGGAA
CAGTTCAATACCGTGAGAAATATGTTTGGTTATACTGGAACATATAAAGGTAAAAAAGTT
TCTGTTATGGGTTCTGGAATGGGAATGCCATCCATTGGAATATACTCTTATGAGTTAATT
CATACATTTGGTTGTAAAAAATTAATACGTGTTGGCTCTTGTGGTGCTATGCAAGAAAAT
ATTGATTTATACGATGTAATTATTGCGCAAGGTGCCTCTACTGACTCAAATTACGTGCAA
CAATATCAGTTGCCGGGACATTTTGCACCGATTGCTTCTTATCATTTATTAGAAAAAGCA
GTTGAAAAAGCACGTGACAAAGGTGTGCGTCATCATGTAGGAAATGTGTTGTCAAGCGAT
ATTTTCTATAATGCGGATACAACTGCAAGTGAGCGCTGGATGCGTATGGGTATTTTAGGT
GTAGAAATGGAATCAGCTGCATTATATATGAATGCAATTTATGCTGGCGTCGAAGCATTA
GGTGTGTTTACAGTGAGTGACCATTTAATTCATGAAACATCAACAACACCTGAAGAAAGG
GAACGTGCATTCACTGATATGATTGAAATTGCACTGTCATTGGTGTAG
>>BDS-53E_[0120296 to 0121648]_tet38_(major facilitator superfamily permease)_FRWD
ATGAATGTTGAATATTCTAAAATAAAGAAAGCAGTACCTATATTATTATTCTTATTTGTA
TTCAGTTTGGTTATAGACAACTCATTCAAATTGATTTCTGTAGCCATTGCTGATGACTTA
AATATTTCTGTAACAACAGTAAGTTGGCAAGCGACATTAGCTGGATTAGTTATTGGTATT
GGCGCTGTAGTATACGCCTCTTTATCTGATGCCATTAGTATACGTACATTATTTATTTAC
GGTGTGATTTTAATCATTATTGGTTCAATAATTGGTTATATTTTCCAACATCAATTTCCA
CTACTTTTAGTTGGACGTATTATACAAACAGCAGGTTTAGCAGCTGCGGAGACATTATAT
GTTATATATGTGGCGAAATATCTTTCTAAAGAGGATCAGAAGACTTACCTTGGCTTAAGT
ACTAGTAGTTATTCCTTGTCATTAGTTATCGGAACATTATCAGGTGGATTTATTTCTACG
TATTTACACTGGACAAATATGTTTTTAATTGCATTAATCGTTGTGTTTACATTGCCATTT
TTATTTAAATTATTACCAAAAGAGAATAATACAAATAAAGCTCATTTAGATTTTGTTGGC
TTAATTCTAGTGGCAACTATTGCTACAACAGTTATGCTGTTTATTACGAACTTTAATTGG
TTATATATGATTGGCGCCTTAATTGCGATTATCGTTTTTGCACTATATATTAAAAATGCT
AAACGCCCATTAGTGAACAAATCATTTTTCCAAAATAAACGTTATGCCTCATTTTTATTT
ATTGTGTTTGTGATGTATGCAATTCAACTGGGATATATATTTACATTCCCATTTATCATG
GAACAAATTTATCATCTTCAACTAGATACAACATCACTATTATTAGTACCGGGTTATATT
GTAGCAGTGGTTGTTGGTGCGCTAAGTGGTAAAATTGGTGAATACCTGAATTCAAAACAA
GCGATTATTACAGCAATTATTTTAATTGCTTTAAGTTTGATTTTACCTGCATTTGCAGTA
GGTAATCACATTTCAATCTTCGTTATTTCTATGATATTCTTTGCAGGTAGCTTTGCTTTA
ATGTATGCACCATTACTTAATGAAGCTATTAAAACAATTGACCTTAATATGACAGGTGTG
GCTATTGGTTTTTACAATTTAATTATAAATGTGGCAGTATCAGTAGGTATTGCAATTGCA
GCAGCTTTAATTGATTTTAAAGCGTTAAATTTCCCAGGTAATGATGCATTAAGTTCACAT
TTCGGTATCATTTTAATTATCTTGGGCTTAATGAGTATTGTCGGATTAGTTTTATTTGTT
ATCTTAAATCGTTGGACACAATCTGAAAAATAA
>>BDS-53E_[0121729 to 0122391]_deoC-L1_(deoxyribose-phosphate aldolase SARG/SCHW alleles)_FRWD
ATGAAATTTGAGAAATATATAGATCACACTTTATTGAAGCCTGAGTCAACACGTGCGCAA
ATCGATAAAATTATCGATGAAGCGAAAGCATACAATTTCAAATCTGTATGTGTGAATCCA
ACGCATGTTAAATATGCAGCAGAGCGTCTAGCTGATTCAGACGTATTAGTTTGTACGGTA
ATTGGCTTCCCATTGGGGGCATCGACAACTGCAACGAAAGCATTTGAAACAGAAGATGCG
ATTCAAAATGGTGCAGATGAAATTGATATGGTCATCAATATTGGCGCCTTAAAAGATGAG
CGATATGACGATGTACAACAAGACATTGAAGCGGTAGTTAAAGCGGCAAAAGGTCACACA
GTGAAAGTAATTATTGAGACGGTATTGTTGAACCGTGATGAGATTGTGAAAGCGAGTGAG
TTAACCAAAGCAGCTGGTGCGGACTTCGTTAAAACATCAACAGGTTTTGCAGGCGGTGGT
GCGACAGCTGAAGACGTTAAATTAATGAAAGACACAGTAGGTGCGGATGTAGAAGTAAAA
GCGTCAGGTGGCGTACGCAATTTAGAAGATTTCAATAAAATGGTTGAAGCAGGTGCAACA
CGTATTGGTGCGAGCGCTGGCGTTCAAATTATGCAAGGCTTAGAAGCAGATTCAGATTAC
TAA
>>BDS-53E_[0122419 to 0123597]_deoB_(deoB Phosphopentomutase)_FRWD
ATGACAAGACCATTTAATCGTGTGCATTTAATCGTAATGGATTCAGTAGGAATTGGTGAA
GCGCCAGACGCAGCTGATTTTAAAGATGAAGGTTCACATACTTTAAGACATACTTTAGAA
GGCTTCGAACAAACTTTACCAAATCTTGAGAAATTAGGTCTAGGGAACATTGATGAATTA
CCGGTAGTAAAATCTGTTAAGCACCCAGAAGCTTACTATACAAAATTAAGCGAAGCTTCA
GTGGGTAAAGATACTATGACTGGTCATTGGGAAATTATGGGATTAAATATTATGCAACCA
TTTAAAGTATATCCTAATGGTTTTCCAGAAGAATTAATTCAACAAATTGAAGAAATGACT
GGTCGCAAAGTTGTTGCAAATAAACCCGCATCAGGTACACAAATTATCGATGAGTGGGGC
GAGCACCAAATGAAAACAGGTGACTTAATTGTCTACACAAGTGCAGATCCAGTATTACAA
ATTGCTGCACATGAAGATATTATCCCATTAGAAGAGTTATATGACATTTGTGAAAAGGTT
CGTGAATTGACAAAAGATCCTAAATATTTAATTGGCCGTATTATCGCGCGTCCATATGTT
GGTGAACCAGGGAACTTTACACGTACATCCAATAGACATGACTATGCATTAAAACCATTT
GGTAAAACTGTTTTAGATCATTTAAAAGATGGTGGTTATGATGTCATTGCCATTGGTAAA
ATTAATGACATTTATGATGGTGAAGGTGTAACAGAAGCGGTTCGTACGAAGAGCAATATG
GATGGTATGGACCAATTGATGAAAATTGTTAAAAAAGATTTCACAGGTATTAGTTTCTTA
AACTTAGTAGACTTCGATGCATTATATGGTCATCGTCGTGATAAACCTGGTTATGCACAA
GCAATTAAAGATTTCGATGATCGCTTGCCAGAACTGTTTAGCAACTTACAAGAGGACGAC
TTAGTAATTATTACGGCAGACCACGGTAATGACCCGACAGCACCAGGTACGGACCATACA
AGAGAATATATTCCAGTAATTATGTATAGTCCGAAATTTAAAGGTGGTCATGCACTAGAG
AGTGATACTACATTTAGTTCTATTGGTGCAACAATAGCAGATAATTTCAATGTAACATTA
CCAGAGTTCGGTAAAAGTTATTTAAAAGAATTAAAATAG
>>BDS-53E_[0123716 to 0124531]_phnE2_(phosphonate ABC transporter, transmembrane permease)_RVRS
TTAAACAATACGTTTTCGTATTGAACCGGAAATTAAATCGACAATTGCGACCATTAGTAC
TAAACCAATTAATATAATACCTACACGATCCCAAGAACGCGTTTGAATGGCAAATATGAG
TGGTGTTCCTATGCCACCAGCACCAATTAACCCCAATATAGAAGCTGAACGTAAGTTAAG
TTCAAAGCGATAAAGAATAAGTGATAGGAAGGCAGGCATAATTTGTGGTATAACTGCGAA
TACGAGTGTTTTAATCTTATTCGCACCACTAGCCTTTAATGATTCTACCGCACTGAAATC
TAACCCCTCTATATCTTCAGCTAAAAGTTTACCAAGCATACCTACTGAATGGATACCTAA
AGCTAACACACGGGAAAATGAACCTGGACCAACAGCTTTTATAAATATTAGTGCCATGAC
AATTTCGGGGAAGACACGTATAACACTTAAAATAAATTTGCTAATACCTGAAACTGGACG
TAACTTTACCATATTATTTGCACCTAGAAATGCTAATGGTATACAGATAATTGCGGCGAT
AAATGTTCCTACAACGGCTATCGCAAAGGTTTCAAGCAAACCACGTAATAAGTCTTCGCC
ATCTGGTATATAAATATAACTGATATCAGGATGGAATAATCCGCTGAATATAGATTTTAA
AATTTCTAATGATTTACTTTTAAGTTCTAAATTTGGTACACCTGCAAAAGCCCAGATGAT
AATAGCTAAGACGACAATTGCTATAAGCCATCCTTTAATCAATTTTCGTTTGCGTGCTTT
TGTGTGATTATTATATTTTGCTATTTCTTGTGTCAT
>>BDS-53E_[0124528 to 0125328]_phnE1_(phosphonate ABC transporter, transmembrane permease)_RVRS
TCATGCGAGATGTGCCCTCACTTTCGTACTGATGTAATCAATGACGACGACAATAACTAA
AGTAAATAAAATAATCGTTGCTGTTTTTGGATATTGGAATAAACCAAGTGTTTGATCATA
AAACAATCCGATACCGCCAGCGCCAACTAACCCTAGTACGGCAGAAGCACGTATATTTAC
TTCAAATGCATATAATACATATGACATAAATGACGATATGGCTTGTGGTACAACGCCGAA
AACAATCCATTTTACTTTATTGGTGCCAACAGCTGTCATTGCTTCCATAGGTCCTGGATC
TATCGTTTCCAGAGATTCATATAATAACTTTCCAATAATACAGATTGTCAAAATAAATAA
AGCTAATATACCTGGTATTTGGCCGATACCAAATACGGCAACAAAAATTGCTGCTAATAG
CAAATCAGGTATAGTACGAACAATATTTAAAATAAAACGAGATGGTATTGAAATCCACTT
TTGATGAAAGATATTACTGGCACATAATAGTGCAATAGGTATCGAAACAATACTGCCTAA
TACGGTACTTACGATAGCCATTCTAATTGTATCTAACATTGGGGTTGTGATTTGTTGTAA
GTATTCGCAATCAGGCGGAATCATTTGCTTAAATAAATCACCAATTTGAGGAATACCTAT
CATTAAATCTCCAAAGTTAAAGCCTGTATAAATAAAACTCCAAATGATGATTGCGATGAT
TAACATGAAGGTAAAGCTCGTTTTTAACGATACTTTCTTTTTTAAAAGTGAGTCATACTT
TGATGATGTTTCTATGGTCAT
>>BDS-53E_[0125330 to 0126103]_phnC_(phosphonate ABC transporter, ATP-binding protein)_RVRS
TTAATTCACTCCTAACTTTTCATCTTCTTTAATCGAGCGCCCATAAATATCACTGAAGAC
ATCATCTGTTGCTTCAGAAGCAGGACCATCAAAGACAACTTCACCATCACGTAAACCGAT
AATACGTGTGCCATATTCTTTCGCTAAATCTACAAAATGTAAATTGATTAATATTGTTAT
TCCTAATTCTTGATTAATTTTTCTTAAATCGTCCATTACTTGTTTTGTTGTCAATGGATC
TAAAGAAGCGACCGGTTCATCGGCAAGAATAATTTCTGATTCCTGACAAAGTGCACGTGC
GATTGAAATACGTTGTTGCTGGCCACCTGATAACTCATCAGAACGTTGATTATATTTATC
TAAAATGTTAACGCGTTCTAATGCATCCATCGCTTTAATTTTGTCTTCCTTAGGAAATAA
ACCTAATACCATTTTCCATGTAGGATGATAACCTACACGTGCACTTAACACATTTCGAAG
TACGCTTGATCGTTTAACTAAATTAAAATGTTGGAAAATCATACCAATATTACGACGCAT
AGCTAATAACTCTTTACCATGTGCTTTTGTGATAGATTTACCTTTTATGAAAATTTCTCC
AGATGTAATATCATGCAAACGATTCACAGATCTTAATAATGTAGATTTCCCTGCACCAGA
TAAACCAACAATAACCGCGAATTCGCCTTTTTTAATATTTAAATTAATATTATTCAAACC
AACATGACCGTTAGGGTAGACTTTACTGACGTTTTTAAATTCGATTTGACTCAT
>>BDS-53E_[0126318 to 0127274]_phnB_(phosphonate ABC transporter, substrate-binding protein)_RVRS
TTATTTCATATCTTTCACTAATTTTTCATACTCTCTAACAATGTCGAAATTCGAATCTTT
CGTATCAGTGTATCCTTCGTGTGAATATACTTCGCTAATAATTTTGTGACCTTCTTTTGA
TTTAGCAATATCTATAAATGCCTTTTTCAATTTTTCTTGGAAGTCTTTATCCATATCAGG
TCTTACAGAAATTGTGTCATTCGGAATAGCTTGTGTTAATTTCAAAATTCTTGTGTCTTT
AAATACATTTGGTTGGTCTTTTTTCACTGTATTACGTGCATCGTTAAATACAGCTGCAGC
ATCTACATCTCCATTTAATAATGAAATTACTGCCTGGTCATGACCTTTGACGTTTACAAA
TTTCATGTCTTTTGTTGCATTAATACCTGCTTCATTTTTCAACATTGCTAGCGGGAATGT
ATAACCAGCAGTTGAAGTAACATCTTGTAATGCAATTTTCTTACCTTTTAAGTCTTTCAA
ACTTTTAATTTTCGAATCTTTTTTTACAAGGATTTCAGATTTGTAACTATCTACAAGTTC
TTTACTTGCTGAACCATCTTCTTTCACACCAAAACGTTGTGCTTGTAGCAATAAATCTGC
GGCTTTTTGATCATGTGACAATGTGTATGCTGTTGGAGGTAAGAATCCAACATCGACTTT
TTTAGATTTCATAGCTTCTACTATTGTATTGTAGTTTGTAGATACAGAAACTTTAACTGG
AATGCCTAACTCTTTAGATAACAACTTTTCTAATGGCTTTGCTTTAGGCTCTAAAGTTCC
AGCATTTTGAGAAGGTACAAATTGAACTGTTAATTCTTTAGGTTTGTATCCTCCTGATTT
AGAGTCTGAATCATTACTACTGCTCTTTTGATTATCCAAAGAACTTGAATTCCCACATGC
TGCTGCAAAAACAATGACTGCTAACATTAACACAAATAAATACTTAAAATTTTTCAT
>>BDS-53E_[0127503 to 0129047]_Q5HJM4_(putative exported protein)_FRWD
ATGAAAAAAATATATAAGTCATTAACTGTCTCTGCAATTGTTGCAACGGTATCTTTAAGT
GCTATGCCTCAATCCATAGCTATAACTCATGCATCGCAACCTACAAAACAACAACAAACG
GTATTGTTTGATCGTTCCCATGGTCAAACAGCAGGTGCAGCAGATTGGGTTAGTGATGGT
GCATTTTCAGATTATGCAGATTCGATGCAAAAGCAAGGCTATGATGTTAAAGCGATAGAT
GGTCATTCGAACATAACAGAAACAAGTTTGAAAAACTCTAAAATATTTGTCATTCCCGAG
GCTAACATTCCTTTCAAAGAATCAGAACAGACTGCAATCGTCAATTATGTTAAACAGGGT
GGTAATGTTGTCTTTATTTCAGATCATTATAATGCAGATCGAAATTTAAATCGTATTGAT
TCATCTGAAGCAATGAATGGTTATAGATGCGGTGCTTATGAGGATATGTCGAAAGGTATG
AGTGCAGAGGAAAAAAGTTCTACAGCAATGAAAGGTGTGAAAAGTTCAGATTGGCTATCT
ACTAACTTTGGCGTACGTTTTCGTTACAATGCACTTGGTGATTTAAATACGAGTAATATA
GTTACTTCAAAAGAAAGTTTTGGTATTAGTGAAGGTGTTAAATCAGTATCTATGCATGCA
GGTTCCACATTAGCCATCACTAATCCTGAAAAAGCTAAAGGTATTGTGTATACACCAGAA
AAACTGCCAGCTAAAAGTAAATGGTCACATGCTGTAGATCAAGGTATTTATAACGGCGGA
GGTAAGGAAGAAGGGGCATATGTTGCAATATCAAAAGTAGGTAAAGGTAAAGCAGCTTTC
ATCGGGGATTCATCATTAGTAGAAGATAGCTCACCTAAATATTTAAGAGAAGATACTGGA
GAAAAGAAGAAAACATATGATGGATTTAAAGAGCAAGACAATAGCAAATTATTAAATAAT
ATAACAAGTTGGATGTCTAAAGATAATGATGGGAAATCACTTAAGGCGAGTGGTGTAACA
TTAGATGCTAAGACTAAGTTACTTGATTTTGAAAAGCCAGAAAATTCTACAGAGCCTGAA
AAAGAACCGTGGACACAACCGCCAAGTGGTTATAAATGGTATGATCCAACAACCTTTAAA
GCAGGTAGTTATGGCAGTGAAAAAGGCGCAGATCCTCAGCCAAATACACCAGATGATAAT
ACTTCGACAAATCAGAATGGGAAAGTATCATTTGATATCCCACAAAATGTTTCTGTAAAT
GAGCCATTTCAAGTGACAATACATTTAAAAGGATTTGAAGCAAATCAAACACTTGAGAAT
CTTAGAGTTGGTATTTACAAAGATGGTGGACAACAAATCGGACAATTTTCAAATGGAAAT
GATGCATTCAGTCCTCCAGGATACAGTACGTTGCCAACAGTTAAAGCTGACGAAAACGGA
AATGCTACAATTAAAATTAATGCAAAAGTACTCGAGAGTACTGACGGTTCGAAAATTCGT
CTGGAACTTGGAGATAAAACCTTGATTACAACAGACTTCAAATAA
>>BDS-53E_[0129099 to 0130634]_cpdB_(cpdB 2',3'-cyclic-nucleotide 2'-phosphodiesterase/3'-nucleotidase precursor)_FRWD
ATGTCAAACATAGCATTTTATGTCGTGAGTGACGTGCATGGTTATATTTTTCCAACAGAT
TTTACGAGTAGAAATCAATACAAGCCTATGGGATTGTTATTGGCGAATCATGTTATTGAA
CAAGACAGAAGGCAGTATGACCAGAGTTTTAAAATAGATAATGGTGATTTCTTGCAAGGG
TCACCATTTTGCAATTACTTAATTGCACGTTGCGGTAGTAGTCAGCCTTTAGTTGATTTT
TATAATAGAATGGTATTTGATTTTGGTACGCTTGGGAATCATGAGTTTAATTATGGATTG
CCATACTTAAAAGACACTATATGTAGGCTAAATCATCCAGTTTTGTGCGCTAATATTTAT
GAAAATGATAATACATTAACGGATAAAGGCGTGCACTATTTTCAAGCGGGCAATCAAACA
GTTGGTGTAATAGGATTGACGACACAATTTATCCTGCATTGGGAACAACCAGAGCATATT
CAGTCACTTACATTTCATAGTGCTTTTGAAACACTTCAACAACATTTACCCGAAATGAAG
CGACGTGCTGATATTGTTGTTGTTTGTTATCATGGTGGCTTTGAAAAAGATTTAGAGAGT
GGTAATCCGACTGAAATGCTAACTGGTGAAAATGAAGGCTATGCCATGTTAGAAGCATTT
TCACAAGACATTGATATCTTTATTACAGGTCATCAACATCGACAAATTGCTGAAATGTTT
CAGCAAACGGCTGTGGTTCAACCTGGTACGAGAGGAACGACTGTAGGGAAAGTTGTCTTA
AGTACTGATGAATATGAAAATGTATCCATTGAAACATGTGAATTACTAACTATTGAAGAC
GATTCGACATTTGTTATTGATGAAGATGACCAACATCTAAGAAATCAGTTAGAGGACTGG
TTAGATTATAAAATTGCAACATTGCCACATGATATGACGATTGATTATGCATTTAAGGCA
CGTGTAGCACCTCATCCATTTACTAATTTTATGAATTACGCATTGTTAGAAAAAAGTGGT
GCCGATGTTGCCTGTACAGCTTTGTTTGATTCTGCTAGTGGTTTCAAGCAAGTCGTAACG
ATGCGAGATGTTATTAACAATTATCCATTTCCAAATACATTTAAAGTTTTAGCTGTTAGT
GGTGACAAACTTAAAGAAGCCATTGAACGATCGGCTGAATATTTTGACGTGCAAGATGAT
GAAGTAAGTGTGAGCGCAGACTTCCTTGAACCTAAACCACAACACTTTAATTATGATATA
TATGGTGGCGTAAGTTATACCATTCATGTTGGAAGACCGAAAGGAGAACGCGTGAGTGAC
ATGAAGATAAAAGGTCATCCAGTTGATTTAAATAAGACATATACAATTTGTGTGAATAAT
TATCGTGCTGTTGGCGGTGGTCAGTATGATATGTATAGCGACGCACCAGTTGTGAAAGAT
ATTCAAGTTGAAGGCGCACAACTACTTATTGATTTTTTATCAAATAACAAGTTGATGCAC
ATGCCACAAGTTGTGGATTTTAAAGTTGAAAAGTGA
>>BDS-53E_[0130761 to 0131015]_Q1Y4B9_(putative DNA-binding protein)_FRWD-TRNC NOSTART
TGGGCATCATTAAATAAAAAAGGCTATAAAAGTAAAGAGCCTTTAGACGACGTGATTGAA
ATGTCACGCCCTGTCAAAATGAATAGTTTATTAAAGTTGTATTTTGATAGAAATATACTG
ACACCACAAAAATTATTGAATTATTTAAAAGTTGATGAAGTATTTTTGAATCATCTAGCA
GGTATTAATTTAAAACTCTTTAAGGATTATGTTAATGAAAATAGAGAACATAACATAACG
AAACTATATAAATAA
>>BDS-53E_[0131457 to 0133918]_adhE_(adhE, Aldehyde-alcohol dehydrogenase)_FRWD-FRAMESHIFT
ATGATTGACGCTCTAGCTGACAAAGGGAAAAAAGCATTAGAAGCATTATCTAAAAAGTCA
CAAGAACAAATTGATCATATTGTTCATCAAATGAGCTTAGCAGCTGTTGATCAACATATG
GTACTAGCAAAATTAGCACATGAAGAAACTGGAAGAGGTATATACGAAGATAAAGCAATT
AAAAATCTATATGCTTCTGAATATATTTGGAATTCAATTAAAGATAATAAAACAGTAGGA
ATTATTGGTGAAGATAAAGAAAAAGGACTGACATATGTAGCGGAGCCAATTGGTGTCATT
TGTGGTGTAACACCTACAACGAATCCTACGTCTACAACAATTTTTAAAGCGATGATTGCA
ATCAAAACAGGTGCGCCGAATGATATCATTCAATGGATTGATGTGCCATCTATCGAAGCG
ACAAAACAATTAATGAATCACAAAGGAATTGCGTTAGTGTTAGCAACAGGTGGCTCCGGT
ATGGTTAAATCTGCATATTCAACTAGAAAACCAGCATTAGGTGTAGGACCAGGTAACGTA
CCTTCTTATATTGAAAAAACTGCACACATCAAACGTGCAGTAAACGATATTATTGGTTCA
AAAACGTTTGATAATGGTATGATTTGTGCTTCTGAACAAGTTGTAGTGATTGATAAAGAG
ATTTATAAAGACGTTACAAATGAATTCAAGGCCCATCAAGCGTACTTTGCTAAAAAAGAC
GAATTACAACGTTTAGAAAATGCAATTATGGATGAAGATAAAACAGGTATTAAGCCAGAT
ATTGTAGGTACATCTGCAGTCGAAATTGCTGAACTAGCTGGTATTACTGTCCCCGAAAAT
ACAAAACTTATCATAGCTGAAATTAATGGTGTAGGTGCAGACTATCCATTATCTCGTGAA
AAATTATCCCCAGTATTAGCCATAGTAAAAGCCCAATCAACTAAACAAGCATTTCAAATT
TGTGAAGACACATTGCACTTTGGAGGATTAGGACACACAGCTGTTATCCATACAGAAGAT
GAAACGTTACAAAAAGACTTCGGACTTAGAATGAAAGCGTGTCGTGTACTTGTAAATACA
CCATCAGCAGTTGGAGGTATTGGAGATATGTATAATGAATTGATTCCATCATTAACATTA
GGTTGTGGTTCTCACGGTAGAAACTCTATTTCACACAATGTAAGTGCAACAGATTTATTA
AATATTAAAACGATTGCTAAACGTCGTAATAATACACAAATATTCAAGGTCCCTTCTCAA
ATTTATTTTGAAGAAAATGCAATTATGAGCCTTACAGCGATGGAAAATATTAAAAAAGTT
ATGATTGTTTGCGATCCTGGTATGGTCGAATTGGGATATGCGAAAACTGTTGAAAAAGTA
TTGAATCAACGATCTGAACAACCGCAAATTAAAGTATTTAGTGATGTTGAACCAAACCCA
TCAACGAATACTGTCTATAAAGGATTAGAAATGATGGTAGATTACCAACCAGATACAATT
ATTGCACTTGGTGGTGGTTCTGCAATGGATGCTGCCAAAGCAATGTGGATGTTCTTTGAG
CACCCAGAAACATCATTCTTTGGTGCAAAGCAAAAATTCTTAGACATTGGTAAACGTACT
TATAAAATTGGCATGCCTGAAAATGCAACATTTATTTGTATACCAACGACTTCGGGTACA
GGTTCTGAAGTGACACCATTTGCTGTTATTACTGATAGTGAAACGAATGTAAAATATCCA
TTGGCAGATTTTGCATTAACACCTGATGTAGCAATTATTGATCCTCAGTTTGTTATGAGT
GTTCCGAAAAGCGTCACAGCAGATACTGGTATGGATGTTTTAACACATGCAATGGAGTCA
TATGTGTCAGTTATGGCATCGGATTATACTAGAAGATTGAGTTTACAAGCGATTAAGCTA
ACGTTCGAATATTTAAAATCATCTGTTGAACAAGGTGATAAAGTTTCAAGAGGAAAATGC
ATAATGCGTCAACATTAGCGGGAATGGCATTTGCCAATGCATTCTTAGGTATCGCGCACT
CAATTGCACATAAAGTTGGTGGCGAATATGGTATACCACATGGTAGAACAAATGCGATAT
TGCTTCCACATATTATTCGTTATAATGCTAAAGACCCACAAAAACATGCGTTATTCCCTA
AATATGAATTCTTTAGAGCAGACACAGATTATGCAGATATAGCGAAATTCTTAGGATTAA
AAGGAAATACGACAGAAGCACTTGTAGAATCATTGGCCAAAGCTGTTTATGAATTAGGTC
AATCAGTTGGTATTGAAATGAACTTGAAAGCACAAGGTGTTTCTGAAGAAAAATTAAATA
GCACTATTGATAGAATGGCAGAGCTAGCATTTGAAGATCAATGTACAACTGCAAACCCTA
AAGAGGCGCTCATTAGTGAAATTAAAGGTATCATTCAAACGGCTTATGATTATGAAGAAT
AG
>>BDS-53E_[0134278 to 0134946]_capA-L1_(capsular polysaccharide biosynthesis protein A, locus 1)_FRWD
ATGTATAGTGCATTAGAATTAACAAAAATTAAAGAAGTACTGCAGAAAAATTTAAAGATA
TTAATTATCTTGCCACTATTATTTTTAATTATTAGCGCGATTGTTACGTTTTTTGTCTTA
TCACCTAAATATCAAGCTAATACACAAATTTTAGTGAATCAAACTAAAGGGGACAATCCT
CAGTTTATGGCACAAGAAGTTCAAAGTAATATTCAGCTTGTAAATACGTATAAAGAAATT
GTCAAAAGTCCTAGGATTTTAGATGAGGTGTCGAAAGACTTAAATCATAAATACTCACCT
TCTAAATTATCGAACATGTTAACCATTACTAACCAAGAAAATACACAAATTATTAACATC
CAAGTTAAAAGCGGTAATAAACAGGATTCTGAAAAAATTGCGAATAGTTTCGCTAAAGTA
ACAAGTAAACAAATTCCAAAGATTATGAGTGTAGATAACGTATCAATTTTATCTAAAGCA
GATGGTACTGCAGTGAAAGTTGCGCCAAAAACTATTATGAATCTAATTGGTGCCTTCTTC
TTAGGATTAGTTATCGCATTGATATATGTATTCTTCAAAGTTATTTTCGACAAACGAATT
AAGGATGAGGAAGACGCAGAGAAAGAATTAGGATTACCTGTATTAGGTTCAATTCAAAAA
TTTAATTAA
>>BDS-53E_[0134962 to 0135648]_capB-L1_(capsular polysaccharide biosynthesis protein B, locus 1)_FRWD
ATGTCAAAAAAGGAAAATACGACAACAACACTGTTTGTGTATGAAAAACCGAAATCTACA
ATTAGTGAAAAGTTTCGTGGTATACGTTCAAACATCATGTTTTCAAAAGCAAATGGTGAA
GTAAAGCGCTTGTTGGTTACTTCTGAAAAACCAGGTGCAGGTAAAAGTACAGTAGTATCA
AATGTAGCGATTACGTATGCACAAGCAGATTATAAAACATTAGTTATCGATGGTGATATG
CGTAAGCCAACTCAAAACTATATTTTTAATGAACAAAATAATAATGGATTATCAAGTTTA
ATTATTGGTAGAACTTCAATGTCAGAAGCAATTACATCGACAGAAATTGACAATTTAGAT
TTGTTAACAGCTGGTCCCGTACCTCCTAATCCATCAGAACTAATAGCTTCTGAAAGGTTT
AAAGAATTAGTTGATCTTTTAAATGAACGTTATGACATTATTATCGTTGATACACCACCA
GTTAATACTGTAACTGATGCACAACTATATGCACGTGCCATTATAGATAGCTTGTTAGTT
ATTGATAGTGAAAAAAATGATAAAAATGAAGTTAAAAAAGCAAAAGCACTCATGGAAAAG
GCAGGCAGTAACATTTTAGGTGTCATTTTAAACAAAACCAAGGTAGATAAATCTTCTAGT
TATTATCACTATTATGGAGATGAATAA
>>BDS-53E_[0135651 to 0136415]_capC-L1_(capsular polysaccharide biosynthesis protein C, locus 1)_FRWD
ATGATTGATATTCATAATCATATATTGCCTGACATCGATGACGGACCTAAAAATGAAGCT
GACATGCTAGAGCTTTTAAAGCAAGCAACAACTCAAGGTATTACAGAAATAATCGTAACA
CCACATCACTTACACCCACGATATAATACTCCAATAGAAAAAGTGAAATCATGTTTAAAC
CATATTCAAAACTTAGCTGAAGTTCAAAAACTAAACTTAAAGTTTTATTATGGTCAGGAA
ATAAGAATTACTGATCAAATCCTTAAAGACATTGATTATAAAAATATTACTGGTATTAAT
GATTCACGCTATTTACTTATAGAATTCCCATCAAATGAAGTTGCACATTATACTAATCAA
TTATTTTTCGAGTTACAAAGTAAAGGATTTATACCTATCATTGCACACCCAGAGCGTAAT
AAGGCAATCACCCAAGACCTTGATATACTTTACGATTTAATTAATAAAGGTGCATTAAGC
CAAATTACAACATCATCTCTTATGGGGATTTCAGGTAAAAAAATTAGAAAATTGGCAATA
CAAATGATTGAAAATAATCTGACCCATTTCATAGGATCAGATGCGCATAACACAGAAATA
AGACCATTCTTAATGAATGATTTATTTAAAGATAAAAAATTACGTCAATATCATGATGAT
ATGAACGGATTTATCAGTAATGCGAAGTTAGTTGTTAATAATAAAAAAATTCCTAAACGA
ATGCCACAACAAGATTATAAACAGAAAAGATGGTTTGGGTTATAA
>>BDS-53E_[0136435 to 0138258]_capD_(capsular polysaccharide biosynthesis protein D)_FRWD
ATGGCACATTTATCTGTGAAATTGCGGCTTTTAATATTAGCATTAATCGATTCGCTGATA
GTGACAGTTTCAGTGTTTGTGAGTTACTACATTTTAGAACCGTATTTCAAAACATACTCT
GTCAAATTACTAATATTGGCAGCTGTTTCACTATTCATATCACATCATATTTCAGCATTT
ATTTTTAATATGTACCATCGGGCATGGGAATATGCTAGTGTGAGTGAATTAATTTTAATT
GTTAAAGCTGTTACGACATCTATCGTTATAACTATGATTGTCGTGACAATTGTAACAGGT
AACAGACCTTTTTTTAGGCTGTATTTAATTACTTGGATGATGCACTTGATTTTAATAGGT
GGTTCGCGGCTCTTTTGGCGAATTTACCGAAAATATCTTGGAGGTAAATCATTTAATAAA
AAACCTACTCTAGTTGTTGGTGCAGGTCAAGCAGGATCAATGCTGATTAGACAAATGTTG
AAAAGTGATGAGATGAAACTTGAACCAGTATTAGCAGTTGATGATGATGAACATAAACGT
AATATTACCATTACAGAAGGTGTTAAAGTTCAAGGAAAGATAGCAGATATACCAGAGTTG
GTGAGGAAATATAAGATTAAAAAAATAATAATCGCCATTCCGACAATTGAACAAGAGCGT
TTGAAAGAGATTAACAATATTTGTCATTTAGACGGTGTTGAGTTGTTGAAAATGCCTAAC
ATTGAAGACGTCATGACTGGAGAATTAGAAGTAAATCAATTAAAAAAATTTGAAGTAGAA
GATTTGTTAGGTAGAGACCCAGTTGAATTAGATATGGACATGATATCAAAAGAATTAACG
AATAAAACTATTTTAGTGACTGGTGCAGGTGGTTCGATTGGATCTGAAATATGCAGGCAA
GTATGTAATTTTTATCCGGAACGAATTATTTTGCTTGGACATGGTGAAAACAGTATTTAT
TTAATTAATAGGGAATTACGTAATCGTTTTGGGAAACACTTCGATATTGTGCCTGTTATT
GCAGATGTTCAGAATAGAGCTCGCATGTTTGAAGTCATGGATCAATATAAACCGTATGCA
GTTTATCACGCAGCTGCACATAAACATGTACCGTTAATGGAATATAATCCTGAAGAAGCA
GTTCGTAATAATATTTTAGGGACAAAAAATACTGCAGAAGCAGCGAAACATGCAGGAGTA
AAGAAATTCGTGATGATTTCCACCGACAAAGCAGTTAACCCGCCTAATGTTATGGGGGCT
TCAAAGCGTATTGCAGAAATGATTATTCAAAGCTTAAACGATGAAACGCATCGAACAGAT
TTTGTTGCAGTAAGATTTGGTAATGTACTTGGTTCGAGAGGGTCCGTGATTCCGCTTTTT
AAAAGTCAAATTGAAACGGGTGGCCCAGTTACAGTAACGCATCCTGAGATGACAAGATAT
TTTATGACGATACCCGAAGCTTCTAGATTAGTTTTACAAGCAGGTGCACTTGCAGAAGGT
GGAGAGGTATTTGTATTAGACATGGGAGAACCAGTCAAAATTGTAGATTTAGCCCGTAAC
CTAATTAAGCTAAGTGGTAAAAAAGAAGAAGATATTCGTATCACATATACAGGTATTAGA
CCTGGTGAAAAAATGTTTGAAGAGTTAATGAACAAAGATGAAGTACACCCTGAACAAGTA
TATGAAAAAATTTATCGCGGCAAAGTAAAACATATGACAAGTAATCAAGTTGAAGCGATT
ATTCAAGATATTGTAAATGATTTTAGTAAAGAAAAAATTATTAACTATGCCAATGGCAAA
AAGGGGAATAATGATGTTTGATGA
>>BDS-53E_[0138248 to 0139276]_capE_(capsular polysaccharide biosynthesis protein E)_FRWD
ATGTTTGATGACAAAATTTTATTAATAACTGGTGGCACAGGATCATTCGGTAATGCTGTT
ATGAAACGCTTTTTAGATTCTAACATCAAAGAAATTAGAATTTTCTCGCGTGATGAGAAA
AAACAGGATGATATTCGAAAGAAATATAACAATTCTAAATTGAAGTTTTACATTGGAGAT
GTGCGTGATAGGCATAGTGTAGATACAGCTATGCGGGATGTTGATTATGTATTCCATGCA
GCTGCATTAAAGCAAGTACCATCGTGTGAATTTTTCCCAGTTGAAGCGGTAAAGACCAAC
ATTATTGGTACTGAAAATGTATTACAAAGTGCTATTCATCATAATGTTAGAAAGGTCATT
TGTTTATCTACTGATAAAGCGGCATATCCAATTAATGCGATGGGTATCTCAAAAGCGATG
ATGGAAAAAGTGTTCGTGGCAAAATCGCGAAATGTACGAAGTGAACAAACGCTAATTTGT
GGCACGAGGTATGGCAACGTGATGGCTTCAAGAGGATCCGTAATTCCATTATTTATAGAC
AAAATTAAGGCAGGGGAACCTTTGACGATTACTGATCCAGAAATGACTCGTTTCTTAATG
AGTTTAGAGGATGCAGTAGAGCTCGTTGTTCATGCATTTAAACATGCAGAGACAGGCGAT
ATTATGGTTCAGAAAGCACCTAGTTCCACTGTAGGTGACCTTGCAACAGCCTTATTAGAA
TTGTTTGACGTGGATAATGATATTGAGATTATTGGTACTCGTCACGGAGAAAAGAAGGCA
GAAACCTTATTGACACGAGAAGAGTACGCGCACTGTGAAGACATGGGTGATTATTTTAGA
GTGCCGGCAGACTCCAGAGATTTAAACTATAGTAATTACGTTGAAACGGGTAACGAAAAG
ATTACTAAAGCTTATGAATATAACTCCGATAACACACATATTTTAACGGTGGAGGAAATA
AAAGAAAAACTACTAACGCTAGAATATGTAAGAAATGAATTGAATAATTATAAAGATTCA
ATGAGATAG
>>BDS-53E_[0139286 to 0140398]_capF_(NCTC13712_00109 Thermophilic glucose-6-phosphate isomerase and related metalloenzymes)_FRWD
ATGTTGAACATTGTAATTACAGGCGCAAATGGCTTTGTAGGGAAAAATTTAAAAGCAGAT
TTATCATCAACGACAGATCATCACATTTATGAAATACATCGACAAACAGATGAAGTGGAT
TTGGAGAAGGCTTTATTAAAAGCAGATTTTGTTGTTCATTTAGCGGGCGTTAATAGACCT
GAACATGATAAAGAATTCAGTTTAGGAAATGTAAGTTACTTAGATCATGTACTTGAAATA
TTAACGAGAAATACAAAAAAGCCAACGATATTGTTATCGTCATCAATACAAGCAACTCAA
GATAATCCTTATGGAGAAAGTAAGTTGCAAGGGGAGCAGCTATTAAGTCAATATGCTGAG
GAGTATGGTAATAAAGTTTACATTTATCGATGGCCAAATCTTTTTGGTAAGTGGTGTAAG
CCAAATTACAACTCAGTTATTGCAACTTTTTGCTACAAAATAGCACGAGACGAAGAAATA
CAAGTCAATGATCGTAATGTTGAACTGATGCTAAATTATGTGGATGATATTGTTGCTGAA
ATTAAACGTGCAATTGACGGGGAACCAACGATTGAAAATGGTGTGCCTACAGTTCCGAAT
GTTTTTAAAGTGACGTTGGGCGAAATTGTAGATCTATTATATAAATTTAAACAGTCACGC
GTTGATCGTACATTGCCTAAATTAGATAGTTTGTTTGAAAAAGATTTATATAGTACGTAT
TTAAGTTATTTGCCGACAACGGATTTTAGTTATCCACTTGTTATGAATGTAGATGACAGA
GGTTCATTTACAGAATTTATAAAAACACCGGATCGGGGTCAAGTTTCAGTAAATATATCT
AAACCTGGCATTACGAAAGGGAACCATTGGCATCATACTAAAAATGAAAAATTTTTAGTT
GTATCAGGTAGAGGTGTGATTCGTTTCAGACACGTTAATGAAGATGAAGTTATTGAATAT
TATGTATCTGGAGACAAACTAGAAGTTGTAGATATACCTGTAGGATACACGCATAATATT
GAAAATTTAGGTGATACAGATATGGTAACTATTATGTGGGTGAATGAGATGTTTGACCCA
ACTCAACCAGACACGTATTTCTTGGAGGTATAG
>>BDS-53E_[0140402 to 0141526]_capG_(capsular polysaccharide biosynthesis protein G)_FRWD
ATGGAAAAGTTAAAGTTAATGACAATAGTTGGCACGAGACCTGAAATTATTCGCTTATCA
GCGACGATAAAAGCATGTGATAAATATTTCAATCAAATACTAGTGCACACAGGACAAAAC
TATGATTATACGTTAAATCAAATTTTCTTTGATGATTTGGAATTAAGACAGCCGGACCAC
TATTTAGAAGCAGTTGGTAGTAACCTTGGAGAAACGATGGGGAATATTATTGCGAAGTCA
TATGACGTTTTATTACGTGAACAACCAGATGCACTTTTAATACTTGGTGATACAAATAGT
TGTTTAGCGGCAGTATCTGCTAAACGTTTAAAAATACCTGTATTTCATATGGAAGCGGGT
AATAGATGCTTTGATCAAAATGTACCAGAAGAAATTAATCGTAAAATTGTTGATCATGTC
AGTGATGTCAATTTACCATACACGGAGCATAGCAGGCGTTATTTATTAGATGAAGGGTTC
AATAAAGCAAATATATTTGTTACAGGTTCACCGATGACCGAAGTGATAGAAGCACATCAA
GATAAAATCAACCAAAGTGGTGTGTTAAATGAGCTTGGCTTAGAACCACAACAATATATT
TTAGTGTCAGCACATAGAGAAGAAAATATTGATAATGAAGACAATTTTAATTCATTAATG
AATGCGATTAATGATATTGCTAAAAAATATCAGTTGCCAGTTATATATTCAACACATCCG
AGAAGCTGGAAAAAAATTGAAGACAGCCAATTTGAATTTGATCCATTAGTTAGGCAGTTA
AAACCATTTGGATTCTTTGATTATAACGCATTACAAAAAGATGCATTCGTTGTGTTATCA
GATAGTGGTACCTTATCAGAGGAGTCTTCAATATTGAAGTTTCCAGGTGTTCTTATTCGT
ACTTCAACAGAAAGACCAGAAGTATTAGATAAAGGTACAGTAATTGTTGGTGGTATCACC
TATAACAACCTTATTCAATCTGTTGAACTAGCAAGAGAGATGCAAAATAATAATGAACCG
ATGATTGATGCAATAGATTACAAAGACACAAATGTTTCAACAAAAGTAGTCAAAATCATT
CAAAGCTACAAGGACATTATTAATCGAAATACTTGGAGGAAATGA
>>BDS-53E_[0141529 to 0142608]_capH_(capsular polysaccharide synthesis enzyme CapH)_FRWD
ATGAAGATAGCGATTCTTGGCGCTACAAATATTAAGCACATGTCATTGTTATCGCATTAC
TTAAACCATATTGATTTGGACAGCAATGACGTGGACATTATATATACTGACAAATATGAT
ATCAACGAACATATCCAAGGCATTAATAATTACTATAAATACAAAGTAAATATTAAAGAC
AATTGGTCATTTTTCAGAAAAGCTAGAACGTATTATCAATTTAAGCCCTATGCAAAAAAA
ATTCTGAAACAAAATAAGTATGATTTTATTATTGTTTGGGGAAGTTATACGGGACATTTG
TTTAAAGGGTTTTTAAAAAAGAACTATAAAAACAAATTTATATTAAATATAAGGGATTGC
TTTTATGAAAGAAATAAACTTATTAAGCATAGAATGAAAAAAATTGTTAATGCCAGTAGA
CTTACAACGTTATCTTCAGAGGGGTTTCTATCTTTTTTACCGAAATCTGATAAGTATAGA
ATTATTTATAGTTATAACTTGAGTATTATAGAAGAAAGTTATGTAAACAAAAGTTATAAA
TCAATACTCCCTATTAATATAGGGTTTATAGGAAATGTTAGATTTAATGAAATAAATCAA
AAATTGATGAAAGAACTTGCTAATGATCCAAGGTTCCATTTGCAATATTTTGGAACGGGA
TCGAAACATTTAGAAGCATTTGCTCAAAAAAATCATATTAATAACGTTACCTTTTCAGGT
GGTTTTGATTTGAAAGATACACCTAAATTCTTAAATAAAATTGACATTTTGAATAATTTA
TTTGGTAATCAAAATATTGCCTTAGATACAGCTTTATCAATAAGAATGTACTATGCTTTG
TTTTTAAATAAACCTATTATTACAACTGAGGGTACATTCACTGCTACGGAAGCGAATAAA
TTTGGATTGGGATTTAGTGTTAGTCCAGGAAATTTAAAAGGTATAGGTGATGTATTGATG
AATTGGTATAACAATTTGGATGTAAATGACATTGAAAATAAAAGAGAAACTTATAGAAAT
AATGTAATAGAAAATAATAAAAAGTTTTATAAGGAAATAGGTAGGATATTCAATGAATAA

>>BDS-53E_[0142601 to 0144001]_capI_(capsular polysaccharide synthesis enzyme CapI)_FRWD
ATGAATAAATTCTACAATGTCACATCATATATCATTGCTATTTTAATATTTCCATGTCTT
ATATTTGGAGACAAACCATTATTATTTCTAGCACCTATATGTTATGGAGTAGGAAAACTC
CTTATAAGTTTCTCTAAAAATGCTAATTTCAAGTTCTCAAAAATTGTATATGATGTTTTG
GGTCTTCTAAGATTAGTCATCATACCAGCAATGATTGCCTTATTCAATGATTCAATTATA
GATAATTTGCCATTAGGACAAACATATTTTAATGATGCAGTTTTATACATGTGTGTGGAA
TTTATCATAGGTTCATTATTTATTTTGATTCTATCAAGGGCAGGGTTATTTAAACAAAAA
GTAGTGACACGCAATAGTTTTAAGCTTTCTGGATCGCCAATTTATTACATTCTATTCAGT
ATAGTTATTTTTGGAATATTTTTAGTATCTCCAGGAGTAAGACAAAATATATCATTTTTA
ATTATTAAAACAGATGCAATGGGTAGAGGAACGGAGACAACAAGTAGTTTAAATGTCCTT
TTTGTTATGTTATTTCAACTGGCTTTAGCGCTTCTATTCTTAGTTATTGCGTATGCATCA
TATAAAAAATATAAAGACAATCCTAAAATTTATTATGTTATATTACCGCTAATTATTGGA
GTTATTAATATTAGTTTAATTGTTGGTGAGAGAAGAAGTTATCAACTTTATACAATGATT
GCTGTTTTAACAGTTGTTTCATTGTTGTTTTTTAAACATAAAAGACGTATCAATATTGTC
ATTATTTCGGTAGGTATTTTTGTATTAGCATTAATGACATTATATAAGGAATTGTATGTG
TTTAATTATACATCGTATAGCGAAGCACTTAAGAGTACAAGTGTAGGTACCCTGAGAATC
GTTGATACGTTACAATCATATTTTTATGGACCGAGTAATATTGCGGCTTCTATAGATTAT
TTGAATTATTATAACGGTTCATTTAAACAATATTTATTCGATAACACGAGAGCGATTTTT
GGTATTAACTTTTTTGTAGATAAACAACATTTAATTACGAGCCAACTTTTTAATCAGTTG
ATATATGGTAGTAAGCAATTGACCGGTCATCTTATATCGAGTGCAGGATACGGCATTATA
TACTTTGGACCATTATTCTTCTATTTGAATTTGGTAGCAAATATTTTCTCTGTATTTTTA
GCTGAATATATTATTCGTAAAAGTAAATCATTAGAAGTGATATTTATTGGTACATATATT
TATATGCGACTAATAACAAATGTTTTTAGTCATCCGACACCACTAATTACATTAATTTCT
ATGATTTTAGTCGTATATTGTTTAGCTATTGTCCCAGGCATTATTATTAAAAAATTTACT
CAAAAAGTAGGGATAAAATGA
>>BDS-53E_[0143998 to 0144555]_capJ_(capsular polysaccharide synthesis enzyme CapJ)_FRWD
ATGATAATCAAAACATTTATGAAAACCAAACTGTTTAGATTAATGAATACACCGCTATTG
CTGTTTTATAAAAAAGAATATTTAACTGGATACTATTTTGAAAATAAAGTAGCTGGATGG
TTATGGGCGTGGAAGGCAGTTCCGTTTAAATTGTTAGGTATTAATACGCGTATACCATTT
CCAGCTGACATAACTGTTAGAATGCATAATCCAAATAATATTGTTTTTGATAAAAATGAT
ATTCATATATTCCAATCACCAGGTACGTATTTTAATAATTTCTCAGCAGTAATTTTTATT
GGAAGAGGTGTCTACATAGCACCTAATGTAGGTATTATTACAGCAAATCATGACATTGAA
AATTTAAAGTCACATGTTCCAGGAAAAGATGTCACAATAGGCAATTATAGCTGGATAGGT
ATGAATTCAGTCATATTACCAGGCGTTGAGTTAGGGAATCATACTATAGTAGGTGCTGGA
TCAGTTGTTACAAAAAGTTTTCCTGAAGGCAATGTTGTTATAGCCGGAAATCCAGCAAAA
ATCATTAAGAAAATCTGA
>>BDS-53E_[0144564 to 0145802]_capK_(oligosaccharide flippase family protein)_FRWD
ATGAAAATAAATAAATTTATTGGTGATTCATTTTTAATGATTTTAAGTAGTGGTATTGCG
CAAATCATACTAATCGTTACCACTCCAATTATTACAAGGTTATATTCACCGGCTGAATTT
GGAGAGTTTACGATTTTCTCTAATATCGCAATGATTTTAATACCTATTATTAATGCAAGA
TATGATTTATTAATTGTAAACGCTAAAAATGATCGTATTGCAAATATACTTTCTCAGATT
AGCTTTTTAATATCATTAGTCATTATATTAATACTAATTCCAGTATTTATTGTTAGTGCA
TTATTGTTTCCAAACTTTATATTAGATTTTATTTTTATTATTATCATGTTGTTTTTGGTG
AGTTTGACAAATATATTTACGAATTATTTAAATAAGGAGCGGAAATATAAAGTATTAAGT
TTGATTAATGTTTTTAGAGCTGCATCAATGTCATTACTCCAAATCATATTTGGTTTTTTA
GCATTTGGAAGTCTAGGTTTAATCGTTGGATTTTCATTGTCTTATATTGCAGGCCTAACA
CTCGGATATAGAACCTTTAAAAAACATTTTAATATTGTAAAAGATAAAGAAGAGGCAAAA
GCGATATTTATAGAAAATAAGAATCAGTTAGTATATTCAACACCGTCAATATTATTAAAT
AGTTTATCCTTTTCAGTTGTTGTGTTCTTCATAGGTATTTTGTATACGAATACTGAAGTA
GGTATATATGGAATGGCAATTAGAGTACTAGGAATTCCAGTCACAATTATTTCTTTAGGT
TTATCAAAAATATTTATGCAACAGGCCAATGACTATTATATCGAGCATGGTAATTTTAGG
AATTTGTTACTTAAATTTAGTTCAGCACTAATTATTGTTTCAATCATACTTTATGTACCA
CTTTATTTATTCAGTGAAGAACTAGTAAACATACTGTTAGGACATAGTTGGGTTGATGCA
ATCATAGTTATTAAAATCGTTATTCCGCTATTTGTAGTAAGACTCATTGTTTCAACAGTG
TCACTTTCTGTGATTGTATTACAAAAACAACAGTTAGAACTTATTTTACAAGCATTATTT
TTAGTAGGAACAACTATAACATTTATCATTTCTAAAATATTTAGCCTAACATTTTTAAAC
TTCGTTTCTATTAATACCATTGTGCTAGTAATATCATACGCCATATTTTTTATAGCACTG
TTTTACTTCGCTAAAAACAAAAGATTCAAAGAAACTTAA
>>BDS-53E_[0145839 to 0147044]_capL_(capsular polysaccharide synthesis protein L)_FRWD
ATGAGCAAAAAAAATATTTTAATACTATGCCAGTATTTTTATCCGGAGTATGTATCTTCT
GCGACGTTGCCAACGCAACTGGCTGAGGATTTAACTGCTCAAGGTATCAATGTCGATGTC
TTATGTGGTTGGCCATATGAATATAGTCAAAACAATAATGTCTCTAAGACGGAAACATAT
CATGATATTCATATTCGACGTCTCAAATATTCGAGATTTAATAATAAAAGCAAGGCCGGT
AGAATAATTAATTTCTTTAGTTTATTTTCAAAATTCGTGATCAATATGCCAAAAATGTTG
AAGTACGACCATATTCTTGTTTACTCTAATCCACCTATTTTGCCATTAATACCAGATGTT
TTGCATAGAGTGTTCAAGAAGAAATATTCTTTTGTAGTGTATGATATTGCGCCTGACAAT
GCTATTAAGACAGGAGCTACACGTCCCGGTAGTATAATTGACAAATTAATGCGTTATATT
AATAAAAATGTGTATCAACATGCAGACAACGTCGTTGTACTTGGTACTGAAATGAAACAT
TATTTAGTAAATCAGCAAATTTCTAAAAATCCTAACAACATCCATATTATTCCTAATTGG
TACGATATGCGTCAGTTACAAGATGATCGTATCGATAATGACACATTTAAAGCTTATCGC
GAACAATACGACAAGATTTTATTGTATAGCGGCAATATGGGTCAGTTACAGGATATGGAG
ACGCTGATTTCGTTTTTAAAATTAAATAAGGAACAAACGAAAACATTAACAATACTTTGT
GGTCATGGTAAGAAATTTGCAGATGTCAAAACGGCAATAGAAGACCATCGTATTGAAAAT
GTTAAAATGTTTGAATTTTTAACAGGTACAGACTATGCTGACGTATTAAAAATTGCGGAT
GTATGTATTGCATCGCTGATTAAAGAAGGTGTCGGGTTAGGAGTGCCGAGTAAAAATTAT
GGCTACCTTGCAGCTAAGAAGCCGTTGGTACTCATCATGGATAAGCAATCTGATATTGTT
CAACATGTTGAACAATATGATGCGGGTATACAAATAGATAATAGCGATGCACAAGCTATT
TATAATTTCATCAACACCCACTCTAGTCAATCATTACAAGAGATGGGTGAGCGCGCACAT
CAACTGTTTAAAGATAAATATACAAGAGAAATCAATACAATGAAGTATTACAATCTGTTG
AAGTGA
>>BDS-53E_[0147055 to 0147612]_capM_(capsular polysaccharide synthesis protein M)_FRWD
ATGAAGCGATTATTCGATGTAGTAAGTTCAATTTACGGTTTAGTAGTATTAAGTCCGATT
CTTTTAGTTACGGCATTACTGATAAAAATTGAATCACCGGGACCAGCCATTTTCAAACAA
AAAAGACCGACAGTTAATAATAAACTTTTTAATATTTATAAGTTCAGATCTATGAAAATA
GACACGCCAAACGTTGCAACAGATTTAATGGATTCTACTTCATATATTACAAAAACAGGT
AAAGTCATTCGTAAGACATCTATAGATGAATTACCTCAATTATTGAATGTTTTAAAGGGT
GAAATGTCGATTGTAGGTCCGAGACCAGCACTTTATAACCAATACGAGTTAATAGAAAAG
CGTACAAAAGCGAATGTGCATACGATTAGACCAGGTGTGACGGGCTTAGCTCAAGTGATG
GGGAGAGATGATATTACAGATGATCAAAAAGTAGCCTATGATCATTATTATTTAACACAT
CAATCCATGATGCTTGATATGTATATTATTTATAAAACGGTTAAAAATATTATTACTTCA
GAAGGTGTGCATCACTAA
>>BDS-53E_[0147612 to 0148499]_capN_(capsular polysaccharide synthesis protein N)_FRWD
ATGAGAAAAAATATTTTAATTACAGGTATGAATGGCTACATTGGAAATGCACTGAAAAAT
AAGCTCACTGAACAAGGTCATCGAGTGGATCAAATTAATGTTAGGAATCAATTATGGAAG
TCGACATCGTTCAAAGACTATGATGTTTTAGTTCATACAGCAGCTTTAGTTCACAATAAT
ACACCAAAAGCGCGACTATCAGATTATATGCAAGTGAATATGTTGCTTACGAAACAATTA
GCACAAAAGGCAAAAGATGAAGGCATCAAGCAATTTATATTTATGAGTACGATGGCTGTC
TATGGTAAAGAGGGGAATGTTGGGAAAATAGATGAAATCGGCACACAAACACCTATAAGA
CCAACGACGAATTACGGTATTTCCAAAATGTTTGCTGAACAAGCATTGCAAGAGATGGTG
AGTGATACATTTAACATTGCAATTGTGAGACCACCTATGATTTATGGACCACATTGCCCA
GGAAATTTCCAACGCTTAAAGAAATTATCGCAATTATTACCGATCATTCCTAATATTAAA
AATCAGCGTAGTGCTTTATATATTAAACACCTGACAGCGTTTATTGATCAATTAATATCA
CTAGAAGTGACCGGGGTATATCACCCGCAAGACAGTTTTTATTTTGATACATCAGCGGTA
ATGCATGAAATTCGTCACCAATCACATCGTAAAACTATTATGGTAACTATGCCATCAATG
TTAAATAGATATTTTAATAAGTTGTCGGTCTTTAGAAAACTATTCGGCAATTTAACCTAC
AGTAACACGTTATATGAAAACAATAATGCACTAGAAGTTATCCCTGGAAAAATGTCACTT
GTTATTGCGGACATCATGGATGAAACGACAACCAAAGGTAAGGCATAA
>>BDS-53E_[0148554 to 0149825]_capO_(capsular polysaccharide synthesis protein O)_FRWD
ATGAAATTAGCAGTAGTTGGCTTGGGTTATATCGGTTTACCAACATCAATTATGTTTGCA
AAGCATGGCGTCGATGTGCTTGGTGTTGATATAAATCAAAAAACAATAGATAAGTTACAA
AGCGGTCAAATTAGTATTGAAGAACCAGGGTTGCAAGAAGTATATGAAGATGTACTTACA
TCAGGTAAATTAAAAGTATCCACAACACCTGAAGCATCTGATGTATTTATCATTGCAGTA
CCGACACCGAATAATAATGACCAATATAAATCATGTGATATTTCTCTTGTAATGGCTGCA
CTCGACAGTATATTACCATTTTTAGAAAAAGGAAATACTATTATTGTTGAATCGACAATT
GCCCCTAAAACAATGGATGATTTTGTAAAACCAGTTATTGAAAATTTAGGATTCATAATA
GGTGAGGATATTTATTTAGTCCATTGTCCAGAACGCGTATTGCCAGGAAAAATTTTAGAA
GAATTGGTTCATAATAATCGTATTATTGGTGGCGTGACTAAAGCTTGTATTGAAGCGGGT
AAACGTGTTTATTGCACCTTCGTTCAGGGTGAAATGATTGAAACAGATGCACGTACTGCT
GAAATGAGTAAGCTAATGGAAAACACATATAGAGACGTGAACATTGCTTTAGCTAATGAG
TTAACAAAAATTTGCAATAACTTAAATATTAATGTGTTGGATGTTATTGAAATGGCTAAT
AAACATCCACGTGTTAATATCCATCAACCTGGTCCAGGTGTAGGTGGTCATTGTTTGGCA
GTAGATCCTTACTTTATAATTGCTAAAGACCCTGAAAATGCAGCGCTCATCCAAACTGGG
CGTGAAATTAATAATTCAATGCCGGCCTATGTGGTTGATAAAGCGAAAGAAATGCTTAAA
GTACTTAACGGTAATAAAGTTGCAGTCTTTGGTTTAACATATAAAGGAGATGTAGACGAT
ATTAGAGAATCTCCAGCATTTGATATTTATCAATTGTTATTGCAAGAGAACGATATCAAA
GTGAGTGCGTATGATCCACATGTTGAATTAGATTTCGTTGAACATGAAATGGCACGTGCT
GTTTCAGATGCATCGTTAGTTTTAATTTTAAGTGATCATTCAGAATTTAAACATTTAACA
GATAATGATTTTGAAGGAATGAAACATAAAATAATTTTTGATACTAAGGATGTTGTTAAA
TCTTCATTTAAAGATGTATCATATTATAATTATGGAAATATATTTGATTTTATGGACAAA
CACATTTTATAA
>>BDS-53E_[0149892 to 0151037]_capP_(capsular polysaccharide synthesis protein P)_FRWD
ATGAAGAAAATTATGGTTATTTTCGGAACTCGACCCGAAGCAATTAAAATGGCACCTTTA
GTAAAAGAAATTGATCATAATGCGCAACTTGAAGCGAATATTGTGATTACAGCACAACAC
CGAGATATGTTGGATAGCGTACTAAATATATTTGATATTCAAGCTGATCATGATTTAAAC
ATTATGAAAGATCAACAGACATTAGCGAGTCTTACTGCGAATACGCTCGCTAAGCTCGAC
GATATCATTAACGTAGAAAAGCCAGATATGGTTTTAGTTCATGGTGATACAACTACGACA
TTTGTAGGTAGTTTGGCGGCATTTTACCATCAAATTCCTGTTGGACATGTTGAAGCGGGA
CTACGCACACATCAGAAATATTCACCGTTTCCTGAAGAATTAAATCGTGTCATGGTAAGT
AATATTGCAGAATTGAATTTTGCGCCAACAGTGATTGCTGCTGAAAATTTACTTTTTGAA
AATAAAGACAAAAACAGTATCTTTATTACTGGAAATACAGTTATTGACGCATTGTCAACA
ACAGTACGTGATGATTTCGTTTCGAAAATTATTAATAAACATAAGGGTAAGAAAGTTATT
TTATTAACAGCCCATCGTCGTGAAAATATTGGAGAACCGATGCATCGTATTTTTAAAGCA
GTGAGAGATTTGGCAGATGCATATGAAGATGTGGTCTTTATTTATCCAATGCATCGAAAT
CCAAAGGTTAGAGCAATTGCTGAGCAATATTTGTCAAATAGAAATCGTATTGAATTGATT
GAACCGTTAGATGCGATTGAGTTCCATAATTTTACCAACCAATCATATCTCGTGTTGACA
GATTCGGGTGGTATTCAAGAAGAAGCTCCGACGTTTGGAAAGCCTGTGTTGGTGCTAAGG
GATTACACTGAACGCCCAGAAGGTGTTGAAGCAGGGACCTCAAAGGTGATTGCTACTGAT
TATGACAATATTGTTCAAAATGTAAAGCAACTCATAGAAGATGATGAAGCATATCGACAT
ATGAGCCAAGCGAACAATCCATATGGTGATGGGCAAGCATCACGACGTATTTGTGAAGCT
ATCGAATATTATTTTGGGTTACGTTCGGACAAGCCTGATGAATTCATACCATTAAAAAAT
AAATAA
>>BDS-53E_[0151246 to 0151572]_isdI_(heme oxygenase)_RVRS
TTATTTTTGATAGTGATAGCCGATATCATAAGTGAAAACTTTATTTGATAAAATTGGGCT
TTTTTCTGCATCATGATCACTTTTTAAACGGACATTTTTATGAGCCTCTTTAAACACATC
TGAATTTAACCAATTGTTAAAACTCTCTTCAGATTCCCAAATAGTCAAGATTTTAACTTC
ATCTGTGTCTTCAGTATTTAATGTTTTAGTGACAAACATTTGCTGGAATCCTTCAATTGT
TTCGATACCTTGTCTATTGTAAAAGCGTGCAATCGTTTCTTCAGCACTACCTTTTTCTAA
CTGTAATCTATTTTCTGCCATAAACAT
>>BDS-53E_[0151579 to 0151962]_ybaN_(putative membrane spanning protein)_RVRS
TCACTCCTCTATTTTATTATTTGATTGTGGTAATGTTTTTACAAATGTGAACAGAACGAC
TGTTTGAATGACAACCATAATGATTAGTCCTATGTGTACTGCCAAAACATCCACCATATA
AATTGAAAAACCAATCACAATGTATAAGCTAATTAAAATTTTTATTTTCTGCGGTAACGT
ATAACCGCGGTGAAAGTAAAAGTTTTCAACATATTCTTTATAAATTTTTTGGTTAATAAG
CCAATTGTAAAAACGATCCGAACTTCGTGCAAAACAAAAAACTGCTACGAGTAAGAAAGG
TGTCGTTGGCAATAATGGTAAAACAGCACCAGCAATACCAAGTGCAGTAAATATTAGGCC
AATGACGATTAATATAAGTCGCAT
>>BDS-53E_[0152386 to 0153873]_aldA1_(aldehyde dehydrogenase, locus 1)_FRWD
ATGGCAGTAAACGTTCGAGATTATATAGCAGAGAATTATGGTTTATTTATCAATGGGGAA
TTTGTTAAAGGTAGCAGTGACGAAACAATCGAAGTGACTAATCCAGCAACTGGTGAAACT
CTATCACATATTACGAGAGCAAAAGATAAAGATGTTGATGCTGCAGTCAAAGTAGCGCAA
GAGGCATTTGAATCATGGTCATTGACATCAAAAACAGAACGAGCGCAGATGTTACGTGAC
ATTGGTGATAAATTAATGGCGCAAAAAGATAAAATTGCAATGATTGAAACATTAAATAAT
GGTAAACCGATTCGTGAGACAACAGCAATTGATATTCCATTTGCTGCAAGACATTTCCAT
TATTTCGCAAGTGTTATTGAAACAGAAGAAGGTACAGTGAATGATATCGATAAAGACACA
ATGAGTATCGTACGACATGAGCCGATTGGAGTTGTAGGTGCAGTTGTTGCTTGGAACTTC
CCAATGTTATTAGCTGCATGGAAGATTGCACCTGCTATTGCTGCAGGTAATACGATTGTG
ATACAACCTTCATCTTCGACACCATTAAGTTTATTGGAAGTTGCAAAAATCTTCCAAGAA
GTATTACCAAAAGGTGTTGTTAATATACTAACTGGTAAAGGATCAGAGTCAGGTAATGCG
ATATTTAATCATGAAGGTGTGGATAAATTATCATTTACTGGTTCAACAGATGTGGGATAT
CAAGTTGCAGAAGCTGCAGCGAAACATTTGGTTCCTGCTACATTAGAACTTGGAGGTAAG
AGTGCCAATATTATTTTAGATGATGCTAATTTAGACTTAGCAGTTGAAGGTATTCAATTA
GGTATTTTATTCAACCAAGGTGAAGTATGTAGTGCAGGCTCTCGATTATTAGTTCATGAA
AAAATTTATGATCAATTGGTGCCACGTTTACAAGAGGCATTTTCGAATATTAAAGTCGGT
GATCCACAAGATGAATCTACACAAATGGGTAGTCAAACTGGTAAGGATCAATTAGATAAA
ATTCAATCATATATTGATGCAGCTAAAGAATCAGATGCACAAATATTAGCAGGAGGTCAT
CGTCTAACAGAAAATGGATTAGATAAAGGTTTCTTCTTTGAACCAACGTTAATTGCTTTG
CCAGATAACCATCACAAGTTAGCTCAAGAAGAGATATTTGGACCAGTGTTAACAGTCATT
AAAGTAAAAGATGATCAAGAGGCAATAGAAATCGCTAATGACTCAGAGTATGGTTTGGCT
GGTGGCGTATTCTCTCAAAATATTACACGTGCATTAAATATTGCGAAGGCCGTACGTACA
GGACGTATTTGGATTAACACTTATAACCAAGTACCAGAAGGCGCACCATTTGGTGGTTAT
AAAAAATCAGGCATTGGTCGAGAAACATATAAAGGTGCGTTAAGCAATTATCAACAAGTT
AAAAATATTTATATTGATACAAGTAACGCTTTAAAAGGTTTGTACTAG
>>BDS-53E_[0154396 to 0155415]_czcD_(Co/Zn/Cd efflux potassium/proton antiporter)_FRWD
ATGAATAAAAGGGAGAAAATTGCATTAAACAGATACAAATATTTCCATCATGTTGATCAT
CAAAAAATTCAACAAAGTTCTAAATAAACATTATGGGCATCACTTATTATTACACTATTA
TTTACAGTGATTGAATTTGTTGGAGGATTAGTGTCAAATTCATTGGCATTACTTTCTGAT
TCATTTCATATGTTAAGTGATGTATTAGCGCTAGGTTTATCGATGCTAGCAATTTATTTT
GCAAGTAAGAAACCGACTGCACGCTATACATTTGGATTTTTGAGATTTGAGATATTAGCA
GCAATTTTAAATGGTTTAGCATTGATTGTAATATCAATTTGGATTTTATATGAGGCGATT
GTGCGCATTATTTATCCACAACAAATCGAAAGTGGCATTATGTTTATCATAGCTAGTATT
GGTCTGTTGGTTAATGTTATTTTGACTATAATTCTAGTAAGGTCTTTAAAACAAGAAGAC
AATATTAATATTCAAAGTGCACTATGGCATTTTATGGGAGACTTGTTGAACTCTATTGGT
GTCATCGTAGCAGTAGTATTGATTCATTTTACTGGTTGGCGCATCATTGACCCAATCATT
AGTATTGTGATTTCAATCATCATTTTGCGTGGTGGTTTTAAAATTACGCGCAATGCTTGG
CTGATTCTAATGTAAAGTGTACCTAAACATTTAAATACTGATGAAATCATTGAAGATATA
ATTAGTATCGATGGTATTTTAGATGTACACGAGTTTCATTTGTGGAGTATTACCACAGAA
CATTATTCATTAAGCGCGCATGTTTTGTTTATGTTTATGTTGCGTCACCTAAATCATTTT
CATCAATCTCTTTAATGTCATCCACTTCTAAAATGACGTCTTTAGGTTTCAGAATATGAA
TATGTTTTTCGTCATCTGTATGTAAAATACGTTCTATGATGTATCGTTGACCGGCCATTG
TTTCCACAGCAATCTTTCTATTTCTTGCTAAACTTGCTACGACAGATTCCTTATCCATAA

>>BDS-53E_[0155592 to 0156104]_Q5HJK0=srpF_(alpha-helical coiled-coil protein)_FRWD
ATGACATTATTTTTACTGGAAGCAAATCATCTTGATTTTGCATCATCGAAAGAAGAACTG
GAAGCAAAGGCAGCATCGTTATCTACGAAAGCAATACCAACTTTAATTGAAGTACAAGCT
ACTGAAAATTTAACTCATGGATATTTTATTGTAGAAGCAAATGATGAATCAGAAGCTAAA
CAATTTTTAACAGATGCAGGTATCAGTATCCAATTAGTGAAAGAAGTACGTTTAGTTGGA
AAGGATTTAGACGAAGTTAAAAATGGAGATGCACATGTCGATTACCTTGTAACTTGGAAT
ATTCCTGAAGGCATTACTATGGATCAATATTTAGCGCGTAAAAAGAAAAATTCTGTTCAT
TATGAAGAAGTACCAGAAGTAGAATTTAAACGTACATATGTATGTGAAGATATGTCTAAA
TGTATTTGTTTATATAATGCACCTGATGAAGAAGCGGTGCGTCGTGCGCGTAAAGCAGTA
GATACACCAATCGATGGCATCGAAAAACTTTAA
>>BDS-53E_[0156428 to 0157168]_tauB_(taurine ABC transporter, ATP-binding protein)_FRWD
ATGATAAAAATCCAACAATTACAACATCATTTCGGTACACATCAAGTCATACATAATTTT
AATTTAGATATTAACAAAGGGAAAATAATCTCATTTATAGGAAAAAGTGGTTGTGGTAAG
TCTACCTTACTTAATATTATTGGTGGATTTATTCAACCATCGTCAGGACAAGTCGTGATT
AATGATCAAGTAAAGCGTCACCCATCGCCAGATTGTTTGATGTTATTCCAACATCATAAT
TTGCTACCTTGGAAGACGATTAATGACAATATTAGGATGGGTTTACATAAAAAAATCACT
GATACAGATATCAATGAACAACTTAAATTAGTTGATTTAGATGGAAAAGGTAAGCATTTT
CCGGAGCAATTATCTGGTGGTATGAAACAACGCGTAGCACTGTGTCGTGCTCATGTACAT
CAGCCTAACGTCATATTAATGGATGAACCATTAGGCGCATTAGATGCATTTACACGATAT
AAATTGCAGGATCAGCTAGTACAACTAAAACATCAAACAAAAGCCACTATCATTCTTGTA
ACCCACGATATTGATGAAGCAATTTATCTTTCTGATCGAATTATTTTATTAGGGGAAGGT
TGTCATATTATTTCTCAATATGAAATGACAACACCACATCCACGTAATCGTAATGATAGT
CATTTGCTTAAAATTCGGCATGATATTATGGAAACATTTGCCTTGAATCATCATCAAGTT
GAACCTGAATACTATTTATAA
>>BDS-53E_[0157182 to 0158153]_tauA_(taurine ABC transporter, substrate-binding protein)_FRWD
ATGAAAAAAATTATCGCAATTGCCATCATTGGATTCCTTATACTTTCAGGCTGTGAATGG
CAAAGGACGTCTAAAGAACCGTCTAAAAAGTCGCAAAATCAGCAAGTAATTAAAATAGGA
TATTTGCCGATTACACATTCAGCGAATTTGATGATGACTAAAAAATTACTATCGCAATCG
AGCCATCCTAAATACAAACTTGAATTAGTAAAATTTAATAATTGGCCAGATTTAATGGAT
GCATTAAATAGTGGTCGTATAGATGGTGCTTCGACTTTAATAGAACTTGCTATGAAGTCA
AAACAAAAGGGATCAAATATAAAAGCTGTGGCATTAGGCCATCATGAAGGTAATGTCATT
ATGGGACAAAAAGGTATGCATTTGAGTGAATTTAATAATAATGATGACTATCATTTTGGC
ATACCTCACCGCTATTCAACGCATTATCTTTTACTAGAAGAATTACGAAAGCAATTAAAG
ATTCAATCTGGTCATTTTAGCTATCATGAAATGTCACCAGCAGAAATGCCAGCAGCTCTA
AGTGAACATCGAATTACTGGATATGCTGTAGCTGAACCGTTTGGTGCTCTCGGTGAAAAG
TTAGGAAAAGGTAAGACTTTAAAACATGGTGATGATATTATTCCGGATGCATATTGCTGT
GTACTAGTGCTTAGAGGTGAACTTCTACAGCAACACAGAAATGTTGGACAAGCATTTATA
GATGATTATAAAAAATCTGGATTTAAAATGAACGATAAAAAGCAAAGTGTTGATGTCATG
ACACATCATTTTAAACAAAGCCGTGACGTTTTAACACAATCAGCCGACTGGACATCATAT
GGTGACTTAACTATTAAACCATCAGGCTATCAAGAAATTTCGAAATTGGTAAGACAGCAT
CAATTATTTAACCCACCTGCATATGATGACTTTGTTGAACCATCACTGTATAAGGAGGCA
TCACGTTCATGA
>>BDS-53E_[0158150 to 0158911]_tauC_(taurine ABC transporter, transmembrane permease)_FRWD
ATGACACGTCTCACAATAAATAAAATATTACTACCATTTACCACATTTATTATTTTCTTA
GGCATATGGGAACTAGTTATTATCATAGGACACTACCAACCAGTATTGCTCCCTGGTCCA
GCGCTTGTATGAAAAAGTATTTGGACATTCATTGTTACTGGAGAGATTTTTCAACATTTG
GCTATTAGTTTATGGCGGTTTGTTACAGGGTTTGTTGTTGCACTAATCGTTGCTATTCCA
CTAGGGTTCCTACTTGGAAGAAATCACTGGTTTTACAATGCAGTAGAACCACTATTTCAG
TTGATTAGACCAATATCACCGATAGCATGGGCGCCATTTGTTGTCCTATGGTTTGGCATT
GGCAGTTTACCAGCGATAGCAATTATTTTTATTGCAGCCTTTTTCCCAATTGTTTTTAAC
ACAATTAAAGGTGTAAGAGATATTGAGCCTCAATATTTGAAAATAGCTACTAATTTAAAT
TTAACTGGGTGGTCGCTATACCGGAACATTTTATTTCCTGGGGCATTTAAACAGATTATG
GCTGGTATACATATGGCCGTTGGAACAAGTTGGATATTTTTAGTTTCTGGTGAAATGATA
GGAGCGCAATCAGGTCTAGGATTTTTAATTGTAGATGCACGAAATATGTTGAATTTAGAA
GATGTATTAGCAGCAATCTTATTTATAGGTTTATTTGGATTTATAATAGACCGTTTAATT
AGTTATATTGAGCAATTTATACTGAAAAGATTTGGAGAATAA
>>BDS-53E_[0158924 to 0160012]_Q5HJJ8_(putative acyl-CoA dehydrogenase)_FRWD
ATGACTTTAGAAACATTAATTAAAGAACAGTTGGATCCGTATTTAGAAGAAATTGATGAT
GGTACATATTATCCGAAGACGTTTATTCAAAAATTATTTATAGATGGATATTTTAGTGAA
GCATCACTTAGAAAAAATGCTGAAGTAATCGAAGCGGTATCGCAGTCTTGTTTGACAACA
GGCTTTTGCTTGTGGTGCCAGTTGGCTTTTTCTACTTATTTACAAAATGCGCCACAGCCA
CATTTAAATAAAGACTTACAAGTACAATTGTTATCTGGAGAAGTGTTAGGTGCTACCGGG
TTGTCTAATCCAATGAAATCCTTTAATGATTTAGAAAAATTAAACTTAGAGCATTCATAT
GTCGATGGGCAACTAGTTGTTAGTGGACGTATGCCGGCTGTTAGTAATATCCAAGAAGAT
CATTACTTTGGTGCGATTTCGAAGCATCAATCATCAGATGAATTTGTCATGTTTATATTA
CGAGCAAATCAAGAAGGTATCACACTCGTAGAGAAAACAAACTTTTTAGGAGTCAATGGT
TCAGCTACATATCAAATTACGCTAAATCAAGTGGTGGTACCACAATCTCAGATTATAACG
CATGATGCAAAACAGTTTGCTGCAACTATTCGACCACAATTTATTGCATACCAAATTCCA
ATAGGATTAGGATCAATCAAGAGTTCATTAAATTTAATCGATGCATTTTCTAATGCGCAA
AATGGTATCAATCAATATTTAGAATACGATGTTGAAGATTTTAAAAAGCGTTATCATCAA
CTTAAAGAGGCATTTTATGCATTATTAGAAGATGGCAATTTAGATATCCATTTAAGTGAA
TTAATATCGTTGAAGAAGGACGTTATTTATTGTTGGATGTAAACCAAGCTTCTGTTGTTA
ATGGTGGTTCAAGAGCATATACGCTGTATTCGCCACAAGTACGTAAATTAAAAGAAGGCT
TTTTCTTTGCTGCATTAACGCCGACATTAAGACATTTAGGTAAACTTGAAGAATCATTGA
AGGGGTAAGTGTGATAAGCTGGTTTGTTGTTTAGATGCGTTTGTTGAAACATTTTTTAAA
ATAAAATAA
>>BDS-53E_[0160168 to 0160527]_yrhF_(putative regulator protein)_FRWD
GTGAATACAATAGATACGCATACTAAAGAACAACAATTCTCGAATCTAGTAAGATCTTAT
CGTAAAGAATACGTGGGTAAAGGACCCAATAGTATTCGAGTGTCCTTTAAAGATAATTGG
GCGATTGCGCATATGACAGGTGTTTTGAGTAAAGTTGAAAGTTTTTACTTAAACGACAAA
CGCAATGAATCGATGCTACATTATACACGCACAGAGAAGATTAAACAGATGTATAAAGAA
ATTGATGTAAATGAGATTGAAAGTCTTGTAGGCGCTAAGTTTGTAAAATTATTTACAGAT
ATTGATTTGAATGATGATGAAGTCATTTCAATATTTGTTTTCGATAAATCAATAGAATAA

>>BDS-53E_[0160701 to 0161726]_fdh_(NAD-dependent formate dehydrogenase)_FRWD
ATGAAAATCGTAGCGTTATTTCCAGAAGCAGTAGAAGGTCAAGACAATCAATTACTTAAT
ACTAAAAAAGCATTAGGATTAAAATCATTTTTAGAGGAAAGAGGACATGAGTTCATTATA
TTAGCAGATAATGGTGAAGACTTAGATAAACATTTACCAGATATGGATGTGATTATTAGT
GCGCCATTTTATCCTGCATATATGACTCGTGAACGTATTGAAAAAGCACCGAACTTGAAA
TTAGCAATTACAGCAGGTGTAGGATCTGACCATGTAGACTTAGCGGCAGCAAGTGAACAC
AACATTGGTGTCGTTGAAGTTACAGGAAGTAATACAGTTAGTGTGGCAGAACATGCGGTT
ATGGATTTATTAATACTTCTTAGAAACTATGAAGAAGGTCATCGTCAATCAGTAGAAGGT
GAATGGAACTTGTCTCAAGTAGGTAATCATGCGCATGAATTACAACACAAAACAATTGGT
ATTTTTGGATTTGGACGAATTGGACAACTTGTTGCTGAAAGATTAGCACCATTTAATATA
ACATTACAACACTATGATCCAATCAATCAACAAGACCATAAATTGTCTAAATTTGTAAGC
TTTGATGAACTTGTTTCAACAAGTGATGCGATTACAATTCATGCACCATTAACACCAGAA
ACTGATAACTTATTTGATAAAGATGTTTTAAGTCGTATGAAAAAACACAGTTATTTAGTG
AATACTGCACGTGGTAAAATTGTAAATCGCGATGCGTTAGTTGAAGCGTTAGCATCTGAG
CATTTACAAGGATATGCTGGTGATGTTTGGTATCCACAACCTGCACCTGCTGATCATCCA
TGGAGAACAATGCCTAGAAATGCTATGACAGTTCACTATTCAGGTATGACTTTAGAAGCA
CAAAAACGTATTGAAGATGGAGTTAAAGATATTTTAGATCGTTTCTTCAATCATGAACCT
TTCCAAGATAAAGATATTATTGTTGCAAGTGGTCGTATTGCTAGTAAAAGTTATACAGCT
AAATAG
>>BDS-53E_[0162111 to 0163360]_lmrP_(NCTC13712_00132, putative transporter)_FRWD-FRAMESHIFT
ATGAAACGCTTAAGTATGACTTTGAAAGTACGATTGATTAGTAATTTTATACAGCTGATT
ATTACGACGGCATTCATACCGTTTATAGCATTGTATTTAACAGACATGTTAAGTCAATCA
ATTGTTGGCATATACCTTGTTGGTTTAGTAGTTCTAAAATTTCCGTTGTCCATTATATCT
GGTTATCTTATTGAGATATTTCCGAAAAAGTTGCTAGTACTTATTTATCAGGCGACGATG
GTTATTATGCTTGTATTAATGGGCATGTTTGGATCTCATCAGTTGTGGCAAATCATTGGC
TTTTGCGTTGCATATGCCATATTTACAATTGTTTGGGATTACAATTTCCAGTTATGGACA
CATTAATTATGGATGCAATTACCGAAGACGTGGAACATTATATTTATAAGCTTAGCTACT
GGATTACGAACTTATCGGTAGCTATTGGGGCATTGTTAGGCGGTTTGATGTATGGCTATA
ACATGTTACTACTTTTTTTAATAGCGGCTTGTATATTTTTAATTGTACTGATTATTTTAT
ATATTTGGTTACCTCAAGACCGAGAGCAAGTAAGGCGAAGTGATGACAACAGACATGTAA
GTAGTTATCAAAACTTACAAATTATGAAAATATTTCGTAGTTATAAATTAGTTTTAAAAG
ACCGTAATTACATGTTATTGATTTCGGGATTCAGTATCATCATGATGGGTGAATTTTCAA
TTTCTTCATACATTGCTATTAGACTAAAGGATCAGTTTGAAACAATAAGCATAGGTTCAT
ATGAAATTACTGGTGCTAAGATGTTAGCAATCTTGCTAATGATTAATACGGTCGGCGTCA
TTTTACTCACGTATTTTATCTCGAAAGTTGTATTGAAAATAGATTTTAAAATAGCTTTAA
TAACAGGTTTATTGATTTATATTGTCGGCTATAGTGGTCTAACTTATCTTAATCAGTTTG
GCTTATTACTAGTCTTTATGATAGTCGCAACAGTTGGTGAAATTATTTATTCACCTATAG
TTTCAGAACAACGTTTTAAAATTATTCCTAAAGCTAAAAGGGGGACTTATAGTGCTGTTA
ATGCATTAGGTATTCATATATCAGAAACACTAGCTAGGTTAGGGATTGTGTTGGGTGCTT
TCTTAACATCATTACAAATGGGACTGTATATGTTTATAGTGTTAACAATTGGTGCTATCA
TGCTTGTTGCTGGTATATCCGGGGGACAAAAACAATCGAATACAGATTGA
>>BDS-53E_[0163810 to 0171174]_ausA_(nonribosomal peptide synthase)_FRWD
ATGATTATGGGTAACATGAAATTTCAACAAGAATATTTTAGAATATACAGCAATCATACA
GAATCAACGACACACCGTAATACGTATTGGGTTAAACTTGCTACAAATGTTGATACTCAG
CAAATGATGCATGCACTATCGAAAGTTGTGCAACAACATCCATCTTTAAGACAATGTATT
AATGCTAATGTCAATAATGACTATACAATGACGCTTCATGAATTTTTACCTTTTATTGAA
ATACAACAAGTTCCATTTTCTTCTACAAATTATGATTTAGACTCTTATTTTAAGCAAAAA
TTAAATAGATTCCATTATAATGGCATGCCGTTATTTAAATTTAAATTGTTTCAGTTTACC
GATGCAACTTTTATATTATTAGATTTTCATGTGACAATCTTTGATGATAGTCAGCTTGAT
ATTTTTCTGAATGATATGAGTAGCGCATACCGTGACATCAATTCTTTAAACTATACGAAA
CATATATCACATTTAAGTGATAAGCAAAAAGATAAGTGCACACACAATCAAGATGAATCT
CATATACACTCAGACTGTTTTCGGCTGGAGAATAATAGTGATGTATATAAAGAGAGTTAT
TTTCCAATCAAGTTCACCTATGAGCAAGCAATATATAAACAATATTTGATTGATGATATG
TCATCAGTCGACATTAAATCATTGGCTGTGAGTGTATATTTAGCCAATCATATTATAAGT
CAGCAACACGATGTGACTTTAGGTATGCACATACCTCCGAGGTTTCCTAGTAGCGAAGAT
TTATTATCGTTACATGGTAGTGTAGTACCCTTAACTTTAAAAATTGATAATCAAGAACCA
TGTCATCATGTTGTATCTGAATTTGGTAATATTGTTTTTAAAAATGCCAACACATTACAA
TCCGCAAATACATTACTTTCGTTAGAAACTATTTTTCACTGTTACCATCAAACAGTGACG
TATTGTAATGATGTCGTTATGGATATTCATCAAATACACGACACACATACAAGTTTAGCT
GATATTGAAATTTTCCCCAATGAGTATGGTTATAAAATTATTTATAACAGTGAGGCGTAT
GATTTGTTATCAATAGAAACACTAAATAACTTAATGAAAAATATTTATGTTCAAATAAGC
AGAAATAAGAAAATGACAATTGGTGAACTCAATTTGATGACTGAGAATGATATGAAAATA
TATGATTCAATCAATTTAAACATATCAGCTATAGACAATAAGCACACAGTTGTTGATTTA
TTTGAACGTCAAGTTGAAGCAACACCGAATCATATTGCTGTTAAATTTGAAGGGAAAGCA
ATGACTTATCAAACTTTAAATGCACGTGCCAATGTTTTAGCTAGACGCTTAAGGTTGCAT
TATAATGTTAAACCTAATGATAGAATTGCTATCATTGCTAATCGGAGCATTGAAATGATT
GTCGCAATGTTAGGAGTTTTAAAAGCGGGTGGTGCATATGTGCCCATAGATTCTGATTAT
CCAGATGAACGCCAATCATATATTTTAAATGATGCAATGCCAAAAGTTGTTATAACATAT
CAAGTATCATATAAAAATAGTAAACAAAATATTGCTCACATAGAATTAGAACAGGTCAAT
TGGCAAGATGCTGATAATCTTCAGAGATGTAATACGAATGAGAATCATGCTTATGTCATT
TATACTTCCGGCACAACAGGTAAGCCTAAGGGGACATTGATTCCGCATCGTGGGATTGTT
CGCTTAGTTCATAGAAATCATTATGTACCATTAAATGAAGCAACGACGGTGCTACTGTCA
GGTACGATTGCTTTTGATGCTGCGACCTTTGAAATATATGGTGCATTGTTAAATGGTGGT
ACCATCATCGTTACTACTAAAGAGCAATTGTTGAATCCAATGGCATTGGGACGGCTGATT
AAAGAAAATGATGTTAATACAATGTGGTTAACTTCTTCGTTATATAATCAAATTGCTAGT
GAACGTATCGAAATATTGGAACCGTTAAGTTATTTATTAATCGGTGGTGAAGTTTTAAAT
GCTAAGTGGGTAAACTTGTTAAATCAAAGATTGAAACATCCTCAAATTATTAATGGGTAT
GGTCCTACAGAAAATACGACATTTACGACAACTTATGCTATACCGAGTGAAGTACCAAGA
CGTATTCCAATTGGTAAACCTATTCTCGGTACGCATGTCTACGTTATGCAAGGTCAGAGA
TGTTGTGGGTTAGGTGTTCCTGGAGAACTATGTATAGGAGGTCTTGGTTTAGCAACAGGG
TATTTAAATCAGCCGAAAATGACCGCAGATAAATTTATCATGAATGCCAAGAATCATCAA
TTGATGTATAAAAGTGGTGACATTGTACGTTTATTACCAGATGGAAATATCGATTATTTA
TATCGAATGGATAAGCAAGTTAAGATTCGTGGATTTAGAATTGAGTTATCTGAAATCGAA
CGCGCACTCGAGCATATACAAGGTATAAATAAAGCGGTGGTTATTGTTCAAACATATGAC
CAAGAAGACTATATTGTGGCCTATTATGAGGGCATGCATGTATTGTCTAATAATAAGATT
AAGGCACAATTACGTAGAACGTTGCCAGAATATATGATACCTGTTAATTTCCTGCGTATT
GAACAAATTCCAATTACGATTAATGGAAAGATAGATAAAAAATCTTTACCTAAGATGGAC
TTCGTTGATATGGGTACTTATGTACCTCCTAGTACTGATATGGAACATATGATGTGCCAA
ATTTTCGAAGATATTTTAAATGTGCAACAAGTCGGAATACATGATAACTTTTTTGAATTA
GGTGGACATTCACTAAAAGCAACATTAGTAGTAAATCGTATAGAGGAATATACTGGTAAA
CGGTTGAAAATTAGTGATTTGTTACAAACACCAACTGTATTTGAATTAGCACAAGCTATT
TCGACAATTCATGAACAAAGATATGAATCGATTCCTATAGCGGTGTATAAAGAGGACTAC
GTCTTGAGTTCTACGCAACAACGCATGTATTTATTATGGCAAGCAAATCAAAAAGATACT
GTGTATAACGTACCTTTTTTATGGCGTTTGTCATCGGATCTTAATGTGGCACAATTAAGG
TATGCAATCCATCAATTGATAGCGCGACATGAGATTTTGCGAACGAAATATATAGTTGTA
GATGATGAAGTTAGACAGCGTATTGAAAAAGATGTTGAAGTTGACTTTGAAGAGATTAAT
ACTCATTTTACAGATGAGCAGCAAATCATGCGTCAGTATATAGAGCCTTTTAATTTAGAA
AAGCCAAGTCAAATTCGAATTAGATATATTCGAAGTCCGTTGCATTCATATTTATTTATT
GATACACATCACATTATCAATGATGGTATGAGTAATATTCAGCTAGTAAATGATCTTAAT
GCGCTTTGCCAGAATAAAAAGTTGTCCCCACTTAAATTACAGTATAAAGACTATAGTGAA
TGGATGGCTCGACGTGATATGGAGCGACATAGACAATATTGGATATCGCAATTTGAAGAT
GGTGTGCCTATTTTAAATATGCCTACTGATTATGTAAGACCTAATGTTAAAACAACAAAT
GGTGCGATGAGATCATTTTCGTTGAGTAATACTACAAGACGTCAGTTGCAACAATATGTA
GAGGAGTATCAAGTTACTGATTTTATGTTCTTTATGAGTGTAGCAATGGTACTGTTAGGT
AAATATGCACGAAAAGAAGACATTACAGTAGGTAGTGTGATGAGTGCACGTATGCATAGT
GATACAGAGCGTATGTTAGGCATGTTTGCTAATACTTTAGTGTATCGAGGACAGCCTGTG
AAAGAGAAAATGTGGGCACAGTTTTTACAAGAAATTAAAGAGCTTAGTTTAGCAGCGTAT
GAACATCAAGAATATCCATTTGACTGTCTTGTTGCAGATTTAGATCAAGCACATGATGCT
TCTCGAAATCCATTATTTGATGTGATGTTAGTTTTACAAAATAATGAAACGAATCATTCA
CATTTTGGGCATAGTAAGTTAACACATATACCACCGAAATCAGTGACATCTAAATTTGAT
TTAGCCTTTATTATTGAAGAAGATTGTGATAATTATACTATCAATATTGAGTACAACAGC
GATTTATATCGTTCGCAAACGATACAGTATATGGGCCAACAATTTATCGCTATGATTGAA
TATATTTTAGCGCATAATGATTCATTACAAATTAAAGATATACCAAATGGTCATACAGAT
TTATTGGATTGGGTTAATACGCATGTTAACAATAGAACACTTGATGTCCCAGGAAATAAA
TCTATAATAGAATATTTTGATGAAGTTGTAGCACGACGTAGCAGTCATACGGCATTAGTA
ATGAATGATTTGACGATGTCATATGAAACTTTGCAGCATTATGTTAATAAAATTGCACGA
ATACTCACTTCAAAAGGTATTGTTCGAGGGCAACGCATAGCATTGTTAGCTGAACGAAGC
TTTGAAATGATTGCAGCCATGCTAGCAGCCGTGAAGGTGGGTGCGTCATATGTACCGATT
GATACTGATTGTCCGAAAAAGCGGCGTGAAACAATTTTAGAAGATGCTCAAATTGTAGCA
GTCATGACTTATGGTGTGGATATTAATACGACATTACCTGCCATTGATTTAGAAAATGTT
ACATGTCAACATCAACCGAGTAAAAATGATTATAGTGATAGAGTGAGTTGTAATCAAGAT
TATGAAATATGTACTGAAGGAGACGACAACCAAGACCGTTTAAAAGGGCCCAATCAATAT
GGTCGTACATCCGACGAAGTGCGAGATAATCAATATAGTCATAATTCTGAGGGAATTCGA
GATAATCAAGGTGAAGAAGCGCCTGACGTTCAAGATTGTAAAGTGACAGATAACCATAGT
TGTGGCGAAATGATGTTGGATAACGAGATGTACGTAATCTATACATCTGGAACAACGGGT
GTTCCTAAAGGTGTTGCTGTAAGTCAACGTAATTTATTGAATTTAGTATATGCATGGTCA
CACGAATTGCAATTACAAGATGCAGAATTATTCCTGCAGCATGCAAATATAATTTTTGAT
GCATCAGTTATGGAAATATACTGTTGTCTGCTAAATGGGCACACACTTGTAATATCTAAT
AAAGCACAACGTGTTGATCCAGAACAATTACAGCAACTTATTACTAAACATCACATTACG
GTTGCATCGATTCCTTTGCAAATGTGCAGTATGATGGGTGACTTTTATATTGAAAAATTA
ATTACTGGTGGTGCAACGAGTACGCCATCATTTGTGAACTATATTGAGCATCATTGTGGC
ACTTATTACAATGCATATGGACCATCGGAATCAACAGTCATTACATCGTATTGGTCACAT
CAATGTGCTGATAAAGTTCCTGAAACCATTCCAATTGGTAAACCATTATCAAATATTCAA
GTTTATATCATGTCAGATGGATTATTATGTGGTGTTGGTATGCCTGGTGAATTGTGTGTC
GCAGGAGATAGTTTGGCGCTAGGGTATATTAATCGCCCAGAGTTAACTGCTGATAAATGG
CAAGATAATCCATTTGGTAAAGGAAAACTTTATCATAGTGGTGATTTAGCAAGATATACA
CCAGACGGACAGATTGAATTTTTAGGAAGAATAGATAAACAAGTGAAAGTGAATGGCTAT
CGTATTGAATTAGATGAAATTGAAAATACGATGCTTGCTATTCATGGTGTATCTGATTGT
GTTGTAACAGTAAAGCACTTTGATACACATGATATATTAAATGCATATTATGTGGGCCAA
CCAAATATTGAGCAAGATGTGAAGCATCATTTATTAGAACATTTACCTAAGTATATGGTT
CCAAAAACTGTCACTCATATTAATCATATGCCTTTAACAGCGAATGATAAAGTAGATAAG
TCACAATTGCCAGAACCATCAATTTTACAACAAAATGGCAAGACGGATAGTGAAGCTGCT
AATGAAACTGAACAAACATTTATAAATGTTTTTGAAACAGTGTTAAAGCAGAATCATATT
GGTGTAGATGATGACTTTTTTGAACTAGGTGGAAATTCATTGGAAGTCATGCTCGTTGTT
TCTCGTTTGAAAGCATTAGGACATCATTTATCAATGCAAACTTTGTATCAGTATAAAACG
GTAAAACGTATCGTTAAATATATGCATCAATGTCAACAAGTGGAAGTAACATTGCCAAAA
GATTATTCGGAATTACAACAAATGGTTGAATCCCATTATAGTATGGGTGTTTTTGAGCAT
AGTATGGAGCGAGGTACACTTGGAAATGTGCTGTTGACAGGTGCTACAGGATTTTTAGGT
GCATACTTAATTGAAGCGCTTCAAGGATATAATAATCGTATTTATTGTTTTATACGTGCG
GATGATAATGATGATGCACGGGATAAATTGCTGACGAATTTGAACTATTATTTTTCAGAA
GAAACAGTTGAAAAAATGTTATCTAATATAAAGGTTATTGTAGGTGACCTTGAACATATG
AACGAGGTATCATTGACGGAAACAATAGATACCATTATTCATGCAGGCGCCCGTACGGAT
CACTTTGGTGATGATGCAGAATTTGAAAAAGTTAATGTTCAAGGTACTATTGACGTCATC
CATATGGCACGTCAACATCAAGCGAAGTTAATTTATATATCAACGATAAGTGTGGGAACT
TATTTTGATATGGCTATTGAAGAAATAACGTTTTCAGAAGCGGATGTTTACAAAGGACAA
TTACTGACATCGCCTTATACACGAAGTAAATTTTACAGTGAGCTAAAAGTATTAGAAGCT
GTAAAAGATGGTCTCGATGGACGAATTATACGTGTTGGTAATTTGACAAGTCCTTATAAG
GGACGATGGAACATGAGAAATATAAAAACAAATCGTTTTTCGATTGTAATGAACGACCTG
TTACAACTAGATTGTTTAAGTGACGGTTTAGCTGAAACACCTGTTGATTTATCATTTGTG
GATACGACGGCAAGGCAAATTGTTGCATTAGCAAAATTAAAGATGTCACCAATTATTTAT
CATGTTTTATCACCACATAAAATGACGATGAAATCTCTGCTAGAAAATGTTAAGTGCAAA
GAGATAAATATCGTCAGTGACAGGTATTTTGAGCAAATGTTACACAAACATCAAATGTAC
GAAACAATCGGCCTAACAAGTGTTGATGTTGGACAACAACTTGCGACGATTGATGCAGAA
AAGACGTTAAGCATAATGAAAGACATCGGTGAACAGTGGCCAACAATGACTAGCGATTGG
CTTTATCATTGGGCACAATATATCCAAACAATATTCAATAAGTAA
>>BDS-53E_[0171187 to 0171831]_ausB_(holo-[acyl-carrier-protein synthase)_FRWD
ATGACAGTATTTGTAATGCAATTACAGAGTAACTTGAAAAGTATTGAAGAATTAATATCA
CAAAGTCGTTGGTCATATAAAAAACCGCGAACAGTCAACTATAGATACAATCAAGATAAA
CTCATGCACAGATTGGGAGATATTTTACTGCAATACGGAATTCAACATGATACAGGTTTG
TTACCGCATGAATGGCATTATCACATTTCTTCAAGAGGGAAGGCAGAGATCGTTCAACAT
CATAGCGATGGTCCATCTATTCATGTGAGCTTGTCGTATAGTTATCCTTATATTGTGTGC
GTCGTAGATACACAACCGGTTGGAATTGATATCGAAAAAATTTCAGATCGCTTAGATTGG
CGTACATTAGTAACGTGTTTTTCTACAAATGAAGCACACCAAATATGTAGTTTAAATGAT
TTTTACCAAATATGGACGCAAAAAGAAAGTTTCACTAAGTTAATTGGTGAAGGATTAATC
AAAGGATTGGATGTTTATGATATGACCCAGTCACACTTTTATCAAGCGCGTGAAGTGAAA
TTTAAGCAATTTATGTTTGATCGTTTTATGGTACAAGTATGCTTTATCGGACAAGCGCCT
TGGGGTTATAAAAAATTATCTATTTTTCAACTGTTGAGTAGTTAA
>>BDS-53E_[0172086 to 0172580]_Q5HJJ2_(putative protein)_RVRS
TTAATTTAATTTATAGCGATAGACAAAATGTTGTCGTACTAGTTCAATGGTCATCATCCA
TACAACATGACCAAATAATTCAGAAGCATGTTCTTGGAATGGTTGATCCCATGGAGCTGG
TACAGTATGCATAATTGTCATAATGATGATATGGAAAAGAATCCATATTGCAATACCAAA
GACAGCACCTTGTCCCATTGCTAAGTAAGCATATCTTTTAACTAAAATACAATAAATAAT
CGCTATAACGATAGAAAAACTAAAATGAACAATAAAGCTCACCCAAGGTAACTCCATATT
TGAAAATGTATATGTTTGATGAGTAAAGTCGCTGCTAAATCCTAATTGTTGCAATAACTC
TTGAGGTGGATTCGTTGCATTTCGTTCTGGCGTACGAGGTGGAAACATGACCTCCCAGCC
TAACTTAACAATTCCAGATAACAAACCACCAATAATTCCGGCATAAATAAACAAGCCAAT
TTGTCATTTCGTCAA
>>BDS-53E_[0172856 to 0173617]_argB_(argB Acetylglutamate kinase)_RVRS
TTAACATATCGTTGTACCAACAAAGTTGTCATGATAAATTTTTTCAATAATATTTGGTTT
TCTACCAGATGCAATAATAACTTTAGGACATCCATTTTCAATAGCATTTTTAGCATCAAG
TACTTTGGGAATCATGCCACCGTATATATCACCACAATGAATATACTGCTTAATATTACT
AATTGGCAATTTTGATAGTACAGAATCTTGAATAATTACGCCTGCAATATTACTGAGGAC
ATAAATCGGCACTTCTAATGATGACGCGATGAAATAGGCAAGTGTATCTGCATTGATGTT
ATAAAATGCATTGTTATGATAGCTATAGCCAATTGAGTTAATGATAGGGACATATTGAGT
ACTTAAGTAATTTAAGGTTTCTTTATTTAAGGTAGTAGGAATGCCCACATATCCATATTG
TTGGTTATATGGTGTAATCTCAAATAATTGTGCGTCGAGACCATTTAAACCAATTGCTGA
ACAACCGTGTCCATTAAATGTTGCAACTAATGCGGTGTTAACTTCTGCAATTAAAGTACG
CTTTGTAATATCCATTGTTAATTTATCGGTTACTCTTAAACCATCAATAAAATGCGGTTC
GATATTATTACTGGATAATGCTTCATTAATAAATGGACCACCACCATGCACGATAATTGG
GTGAATGTTTTGCGATTTTAAATGCTTAATATTGTTAATAATTGATGGATGCATGTCACT
AAGCGTACTGCCACCAATTTTAATGACAATAAAGTTCATCAT
>>BDS-53E_[0173632 to 0174873]_argJ_(arginine biosynthesis bifunctional protein)_RVRS
TTACGTACGATATGACGCATTGATGCGTACATAATCATAGGATAAGTCACATCCGTAAGC
CGTGGCTGATGCATCACCTAAACCGAGCTGGACATCTATGATGACATTTTCTTTAGTTAA
TGTATTTGACATGGCTTGTTCATCAAATGATACAGCCATACCTTTATCAACTACAGGAAT
ATGGTTGAGTTGAACATAAGTTTGATTTGGTTCAATCTTACATCCGCTATAACCGATAGC
TGTAATGATTCGTCCAAAATTAGCATCTTCGCCAAAAATAGCTGATTTGACAAGGCTTGA
GCTTACGATTGTTTTACTAATTCTTCTAGCTTCTGATATAGATTTTGCGCCTGAAACATT
CACTGTGATTAACTTTGTTGCGCCTTCGCCATCTCTGGCAATAGCTTTAGCTAAAAATGT
GCAAACAAAGTGGAATGCATCAACAAAAGTTTGCCATTGTGGATGATTAGAATTTAACGT
TTGATGTTTAACTTGGTGATTTGCCATGACTAACACCATATCATTTGTACTAGTATCACC
ATCTACTGTAATCATATTAAATGTATGATCTGTCGTAGATTTTAATAATTGGTGTAGTGT
ATCTGTTTCAATCGTGGCATCTGTTGTAATAAATGCGAGCATGGTAGCCATGTTTGGATG
AATCATGCCAGAACCTTTAGCGGTTCCACCAATCGTAATTGTTTGATTATCAATTTTAAG
TGACACAGCGATATGCTTTGTACATGTATCCGTAGTTAAAATAGCCTCATTAAAAGCTTC
AGACTTAGCATAGTCGGTATCTTTAATATGTTCTGTCCCATACTTAATTTTATCCATAGG
TAAATATTCGCCAATAACACCCGTTGAAGCAACAGCAACATACTCAGACGGTATGTGAAG
TTGCTGTGCAGTCCATTTTTGTGTTTGTCTTGCATCATCTATACCTTGCTTACCTGTACA
AGAATTTGCGTTAGCTGAGTTAACAACAAGGGCTTGTAATTTACCTTTGGACTTCTCAAG
TGTTGCTTCGGTAATAACGAGTGGCGCAGCTTTGAATTGATTTAAAGTATAAACCGCAGC
TGCACTAGCTAATGAGGTGGAATAAATCCAACCGAAATCTTTTTTATTAGCACGTAAACC
AATATGCATACCACCAGCAGTGAATCCTTGAGGTGTACTGATATCCCCATGCTTGATTAT
TGAAAAATTATGTTCTTGTAATGTCGTTTCTTGTTGTTTCAT
>>BDS-53E_[0174885 to 0175919]_argC_(N-acetyl-gamma-glutamyl-phosphate reductase)_RVRS
TTATGGATAAACTGGTGATTGTCTTAGACCAGTAGTGATATCAAGACCATACAATTGATT
TAAGTTTTGAATAGCCTGTCCACTTGCCCCTTTAACAAGGTTATCAATCACTGATATTAA
TATTGCTGTTTGTGTCGATTCTTCTACGTAAATACCGATATCACAGTAATTACTACCGAG
TACCTCTTTAGTTGTTGGGAAACTACCGATATCTCTAATTCTGACAAAAGGTTGATTAGC
ATAATAGGAAGTCATTAATCTATGTAATGATTCAGTCGTATATTCAGAGGTTAATTTGAC
ATAAATCGTTGATAGAATGCCACGTGTCATAGGTACAAGATGCGGTGTGAATATAACTGA
GACATCTTGACCAGCTACTATCGATAAATATTGTTCGATTTCTGGTTTGTGCTTATGGTT
ACCGATTGCATAAGCGCTTAGATTTTCATTCATTTCTGAAAAATGAACACGTTGAGATAA
TGAACGACCAGCACCTGATACACCAGTTTTAGCATCGATAATGATAGATGACAAATCTAT
AATTTTTTCGCTAATCAGCGGATGTAATGCTAGTAAGGTTGCTGTAGGGAAGCAACCTGG
ATTAGAAATCAGTTTTGTTCCATTATTATCAAATGATTGCCATTCTGAAATGCTATAGAT
AGCATAATCTAAGTCGTCTTGAGATGCAGCTGATTCTTTGTAATATGTTTCGTATACTTC
ACGATTTTTAATTCTAAACGCACCGGATAAATCGATAACATGAATACCTTTTTCGACTAA
AGGGGGGATGCATGTTTTACTTACAGGTGCGGGTGTAGCAAAGAAAATCACATCACAATC
ATTGTTTTCAACTGTAAGTGCTTCGAAATGTTGAATGATATGTTGTAAATGTGGAAACGT
TAATTTCAACGGTTCGTCTACTTTTGAATGTGAATAGATATGTGCAATATTTACTTCGGG
GTGTGTCTGCAATAATCGAATTAATTCGATTGCTCCATAACCGCTGCCGCCAACAATACC
TACTTTAATCATCAT
>>BDS-53E_[0175956 to 0177140]_rocD1_(ornithine aminotransferase 1)_RVRS
TTAAATTTTAAAAACATCTCGAAAAACTGAAATGATATGATCGATTTCATCTTCGCTTAT
TACTAGTGGTGGTGATAAGCGAATGATAGTACGATGCGTGTCCTTACATAAAATAGCACG
AGCTATTAGTTGCTGAACAAATGGTGCAGCATCTGTGTTAAGTTCGATACCTATAAATAA
ACCACGACCTCTAATTTCTTTAATATTTGGGTTATCAAGTTGCTGAAGTTGAGTTAATAA
TAACGATCCTAAGCGTTTTGAACGTTCAATTAGTTGTTCATCTTTAAGTTCATCAAGTGC
AGCTGTTGATACTGCAATTGCCAATGGATTTCCACCGAACGTTGAACCATGTGTCCCAGG
TGTTAATACACGCATAACATCGTTATTTGCGAGTACAGCAGATACAGGGTATAGTCCACC
ACCAAGAGCTTTTCCTAAAATATAAATATCTGGTATGACTTGCTCCCATTCCATAGCAAA
CCATTTGCCAGTTCTACCAAGACCAACTTGTATCTCATCTGCAATAAGTAATATTTGATG
TTTGTCACATAATTGTCGTACAGCTTGAATATAACCTTTAGGTGGAATATTAACGCCACC
TTCACCTTGAATGGGCTCTAAAATAATTGCAGCAGTATTTGATGTGATGGCTTGTTCTAA
TTGTTCAATGTTTCCAAAATCTACTGTAGTCGTACCTTGAAGTAGGGGGTGAAATCCTGC
TTTGTATGAGTCATGGTTTGATAGCGATAATGCCCCCAATGTACGACCATGGGAATTATT
GTTCATAGCAATGATTTCAACTTGACCATCAGGAATTTTTTTAACATCAGAACCCCATTT
TCTAGCGATTTTAATAGCTGCTTCTACAGCTTCGGTACCAGAATTAAGGGGGAGAACTTT
GTCTTTCTTAGCAAGATTACAAATTTTTTCTTCCCATTTACCGAGATTGTCACTATAAAG
AACGCGTGAAATAATAGACAACTTTGAAGCCTGTTCAGTCATAGCTTTAACAATTTGTGG
ATGACAATGTCCTTGGTTTGCCACTGAAAATCCAGAGATACAATCTATATATTGTTGACC
ATCTGTATCCCAAACTTTAGCGCCTTTTCCTTTAGTAATAACAAGTTTAAGTGGTGCATA
ATTATTAGAGCTATATTGATCAGTTAATTCAATGATAGAATTCAT
>>BDS-53E_[0177487 to 0178449]_zoo28_000139_(amidohydrolase)_RVRS-TRNC NOSTART
CTATTTTTGGAATCTTGGGAATAATTTAAGGGCATTGTGATATTTAATATTTTCAATCGT
ATCAGTATTTAAATCTAATTGTTGTTCGATTGTATTAATCATTGATTGGTCAATTTGTTC
AGGTGCATAGTGTGCATCGCTACCGAATAAAATATGATCTGCTGGTGTTGTTTCTTCTAA
TGCTCTAAAAGTGGCAGCTTGTGTAGATAAAGCAGTGTCATAATAGAAATCGCTGATATA
ATCTTCGGGCTCTTTTGCTAGAACAACAAATTGATTTTCATCTGCAATTTGTTTAATTAT
TTTATAGCATTCGTTAATTCTCCAAGTTAAATATGGCAATGTTCCGCCTGCGTGCGCCAA
AATAAATTTAATATTTGGATAGCGATCCATCGTACCACTTAATACTAAATTTGCTGCGGC
ACGTGTCGTATTAAAAGTAAATTCAGCCATGAAATCCACAGGCATATATTTTGGTTTAGG
CACATAATTAGGTGGCGTGCTTGGATGTATAAACACGACTGCTGCTCTTTCATCAAGTAC
TTTCATTAGTTGTTCAAATTGTGGATCTCCTAAAAATGCTTCGTTGTAGTTAGATAATAA
ACCTACACCATCTAATTTTAAATCATCTAAAGCATATTTAACTTCCTCAATTGCACTTTC
AACATCAGGTAGTGGTAATGATGCAAAGGCGCCGAAACGATCTGGGTAATCTTTGATCAT
TTGTGCTTGAAGCAAATTGATTTCTCTTGCAATTGCTTTTCTTTTATTTAGTTCCAGTGG
TTCTAAAGCTGGATCAGAAATGGAAGTAATCCCTACATCAATACCTAATCTATCCATCAT
TTTGATACTTTGTTCAGGTTGCCAATCATTAATTTTTAGACCGCCGGCTTTGTTAATGCC
GGCTTCTTTCAATGCGTTTAAGTAAAATTCAGGAATGATGAATGTCGATATAACCAGTTT
TAT
>>BDS-53E_[0178638 to 0179252]_BDS-53E_000151_(TetR/AcrR family transcriptional regulator)_FRWD
ATGACAAATAAGAAAATCGACCCACGGGTAAAACGGACAAATCAATATTTAATTAATGCG
ATAGTAAAACTGCTCAATGAAAAAGATATTAATAAAATATCTGTACAAAATATTACAGAT
TCAGCAGATCTGACACGAGCAACATTTTACCTTCATTATTGAGACAAGCAAGATTTTTTC
AATAGAATCATTACGAATGTTATAGAAGATTTGATCGATTATGTAAAAGATAGTCATTTG
ATAGAATCTGGATTGAAGAATGAATCAGATATTAAAAATGCATTTACACGGTTATTTGAA
TACATTTATATGAATTACGAGTTTTTCAGTGTGATGTTAAGTGATAGAGGCCTATCACAA
TTCAGACCGAAATTAGAGTCAGTAGTACAAAAGGAAATTTATATGCCGCTGTTTCATACA
CTCGTGAATGTAAATAGTGATGCAGTTAGTAAATTTCCACAAGATTATTTTTTCAATAAT
ATAACGTCTGCGCATATTGGTGTTATTTGTACTTGGTTAAATGACGATATGAATTATAGT
CCGATATATATGGCTGAACTTTTATATAAACTAACTTTAGAAGGTGTATTTTCAGTAGCA
CAAAACGAATTTTAA
>>BDS-53E_[0179361 to 0180716]_brnQ1_(branched-chain amino acid transport system II carrier protein)_RVRS
TTATGTTTGCGGTAAATTACGATGTCTAATTTTATAAATAATGAAGCCGATAATGAATCC
AATTAAACTAAGAACAACCCAGCCCATGCCGATATCTGATAATGGCAAATATTTTTGTCC
GAAGTTAATCAAAGCTTGAGCAAATGAAGTGCTTGAAATGAATTCAGGGCTAGCTTTCAA
TCCATCAAGTAATGCAGCGATTGCTGTAAAGAGAATCGTCCATTGATAAACAATCTTTGA
ATGGTGGAACTTACTACTAAATAAAGTTAATATGATCAAAGCAATTGCCAATGGATATAA
GAACATTAATACAGGAACTGAGTACATAATAATTTTAGTTAATCCGACGTTTGCAAACAA
GAATGAAATAAAGCTTACAACTGTCGCAATCGCTAAATAATTCAGTTTCGGGAATAAATG
CTCAAATGTTTCTGAAAATGCCGTAATCAAACCGATGGCTGTTTTTAAGCACGCGACCAT
AACGATTAGAGACAATAAGACAATACCGTAGTTACCTAAGTAGTATTGTGTAATTTGTGC
TAATGCGATACCACCATTTTCACTTAGTTTAAAGTGACCGATGCTTAATGTACCCATAAT
TGCTAATAGAGTATAAATGATGCCCATCATAACGATACTTATAGTACCAGATTTTATCGT
TTCTTTAGCGATATCGGTTGGGGTTTCGATGCCTAACTTTTTAATCGTAGCAACAATAAT
AATACCAAATGCTAACGATGCTAATGCATCTAAAGTGTTGTATCCATCTAAAAAGCCATT
AAATAAAGCGTTAGATTGATATTGCTTACTAATAGGTGCATCTGAAATGCCACCTAATGG
ATGGATAAAGGCGAATAATAAAATGATTGCTAATAATACTAGGAATACAGGGTTTAAAAA
TTTACCGATATATTCTAAAATTCGTGAAGGTTTTCTTGCAAAAAACCATGCAATCACAAA
GAAGATAAAGCTAAAAATAAATAAATATAAAGTAATCTGCTTTGGTGATAAAAATGGTGA
GAATGCTATTTCAAACGATGTTGTAGCTAATCTAGGTAGGGCGAAAAACGGACCGATAAC
TAGATACAATGCAATCGTGAAAATGTAAGCATATGTTTTATTAACACGAGAGGCTATTTC
AAATAAACCAGCTGTCTTTGAAATACCAATGGCAATGATACCTAAAAAGGGTAATCCGAT
TGCTGTAATTAAGAATCCTAAGTTAGCGATAAAAACGTTAGAACCAGCAGCTTGTCCCAA
GTGAATCGGGAATATAAGATTACCAGCACCAAAGAATAAACCGAATAACATAGAACCTAT
AAACATGTTTTCTTTAAATGTTAGTTTCTTTTTCAT
>>BDS-53E_[0181013 to 0181570]_ywoC2_(isochorismatase)_RVRS
TTATTTTAATGTGTTCAGTAGTTCGTTTATAGTTATCGTTTGTCCCATTAATGGGAATAT
ATTTTCGATAGGGAATTGATGAAGCGTTTCGTTTTGTGCGCTCATCATATCTGTTACAAA
GAACTGATTATAGTTTAATTGATAGGCATCTCTTGCTGTCGTATTTACACCGACATGTGT
TGCGACACCACCAAGAACAATAGTATCAATGCCTCGGCGTCTTAACTGTAAGTCTAAATC
TGTCCCTACAAATGCACTGAATTGTCGCTTGTCTATAACAAAATCGCCATCTCTTTTGTC
CAACAAGTGATGAAATTTGCTGTAGTCATCGTCTTCTTTAGGTGGTAATGATATCATCGA
ATTTGGTTTCAATGCATCTTTACCATCGTAAAGTTTTACGCGAACAAATGCGATAAAGCC
ATTATTTTTTCGGAATAATTCTATTAATTTATTAGCATTTTGAACTACATTTTCAGCAGT
ATAGGGCGCATAGTCCATTTTAAGAATGCCTTGTTGCAAGTCAATTAATACTAATGCAGT
TTTTTTGAAATCAATCAT
>>BDS-53E_[0181644 to 0183284]_ipdC_(indole-3-pyruvate decarboxylase)_RVRS
TTATTTATTTTGTTGTGAAAATGCTTTAGCGATATCGATCAGTTTCTTTGGTGCATCTTC
GACAGACATTTTAACTTCTACAAAATGCATGACATCGGGATTGTCATTAATTGCATTAAA
TGTATCTTGTAAGCCTTTTGCTGATTCAACATCATGAACAGCTACATTTTTACCTCCAAA
TACAGCAGGCAGGGCCTTATAATCCCACATATGAATATCGTTATAAGGTTCATACATTCC
ATGAATAAGTCGTTCAACCGTATAGCCATCATTATTAATTACGAATAGTACCGGTTTAAT
ATGTTGTCTAATCATAGTCGAAATGGCTTGAACAGTTAATTGTAAAGAACCATCACCAAT
TAATAGTAAGTTACGACGATTTGTATCTGCTAATTGAGAACCTAAAGTTGCTGGTAACGT
ATAGCCGATAGAACCCCATAACGGTTGACCGATAAAAGTATTGTTTTTGTATAAAGCTAA
ATCGTAAGCCCCAAAGAATGAAGTGCCTTGATCAGCAATAATAACATCATTAGGTTTTAA
GAAATTTTGCATCATTTTAAAATAAGTTTGTTGTGTTAATGGTTCTGTGCCAACAGGATA
ATCTGCTGATGTTGGACGTTGATATACAGGGAACGATGCACTGTTTGTATATGAAATATT
GGATAACTGTTTTAACAATGATGGTAGAGATACGGTATCATTTGTAACATCATCAATTTT
GATATTGTGATGATTTAACATAACGACATCATCGATATTAAATTGGTATGAAAATCCAGC
TGTTGCAGAATCTGTTAATTTTGCGCCAATATTTAAAATTAAATCGCTATTGTCTACATA
ATCTCGAATTTTATCTTCGGCAATTTTCCCATCGTAAATTCCCATATAGTAAGGATTTTC
CTCATTAAAAGCACCTTTTCCAAGTGAAAGTTGTGCTACAGGTATATGTGTTTGATTTAC
AAAATCTTCTAATTCTTGATGTAGATGAAAACTGTTAATTTCATGTCCGGTAATGATGAT
AGGTTGCTTCGCCTGCTGCAATTTAGAAGTTAACAACTCGATATATGTTGATGCATCAGT
GTGTTGTGCTGGTGTCACTTCGAATGATGTAGGTATTTCAATTTCAGAGATTGCAACATC
GATTGGTAAATGTAAATGAACTGGACGTCTTTCGGCGATAGCAGTACTAATCAATCGTGG
TATTTCAGTTGTTGCATTTTCAGGTGTAATGTAACCTTGAGCAACAGTAATATGAGCAAA
CATTTTACGATAGTCATCAAATGTTCCTTCACCAAGTGAATGATGTACATATTTGCCAGC
TTGTTCTACAGCACGAGTTGGTGCACCAGTAATAGCAATGACAGGTATACGCTCGGCATA
AGAACCTGCGATACCGTTGACGGCGCTAAGTTCACCAACACCAAATGTAGTTACTAAAGC
AGCGAGTCCATTAAGACGGGCATAACCGTCCGCTGCGTAACTTGCATTTAATTCGTTTGT
ATTTCCAACCCAATCTACATTGGGATTACTGATAATATCGTCTAGAAAAGCGAGATTAAA
ATCACCAGGAACACCAAAAATTTTATCGACGCCTGCTCGATGAATAGCGTCAATTAAGTA
ATCTCCAATGCGTTGTTTCAT
>>BDS-53E_[0183561 to 0185606]_glcA=ptsG_(glucose-specific PTS transporter protein II, ABC component)_RVRS
TTATTTAGCTTCAAATAATTGATCTACATATGAAATGTTGTCATGTTCGTCTTGTTTGAA
ATCAAGATTTGTAATGTTGCCTTGAGTAACAATGATTGGTGTAATGTCGCTCTTCGCATT
ATTGCGAATATAGTCTAAATCAAAGCTGATTAATAAATCGCCCTGCTTAACTTCTTGACC
TTCTTCAACATGTAATGTAAATCCTTCGCCATTTAATTTAACAGTATCTAAACCAATATG
AATTAATAACTCTAATCCACTATCAGATACAAGACCGATTGCATGTTTTGTTGGGAAAAT
CATTTGTACTTTACCATTGAATGGTGCACGAACCTCACCTTGTGAAGGTTTAATAGCGAT
ACCATCACCCATCATTTTTTCACTGAACACTTGATCAGGAACTTCTGATAATGGTGTCAC
TTCACCAGTTAATGGTGCGTGAACGATATGACTTAACTCGCTTGTTGCAGATTTATCTTC
TGCAACAACAACTGTTTCATCTTTGTCGTCTTCCATAGTAGTTGGATTTTCTACCACTTG
GCCATTCATAATTTGTTGCATTTCGTGCTTAATTTGGTCAGATTTAGGACCAAAAATTGC
TTGCATGTTATTTCCGACTTCTAATACACCAGAAGCACCCAAATCTTTCAAGCCAGGAAC
ATCAACTTTAGATTTATTGTTTACTTCAACACGTAAGCGTGTGATACAAGCGTCTAAATG
TTTAATGTTTGCTTTTCCACCCATAGCTTCTAATACTGCATATGGAAGTTCAGTTGCTGA
AGCTGTTGTCGCTTGCGATTGTTTATCTTCACGACCTGGTGTTTTGTATTTTAATTTTAC
AATTAGGAATCGGAATACGAAGTAGTAAATGACTGCGTATACAAGACCTACAGGAATGAC
TAACCACCATTGTGTCTTATTAGGTAGCACGCCGAGTAAGAAGTAATCGATGAAACCACC
TGAGAATGTATAACCTAGGTGAACATCCAATAAGTACAATGTTAAGAATGATAAACCATC
AAGTACTGCATGAATAAAGAATAATAATGGTGCTACGAATAAGAATGAGAATTCTAAAGG
TTCTGTAATACCAGTTAAGAATGATGTTAAAGCAGCAGAACCCATTAATCCAGCTACTAC
TTTTTTATTTTCAGGTTTAGCTGTGTGATAAATTGCTAAAGCTGCTGCAGGTAAACCGAA
CATCATAACAGGGAATTCACCTTGCATGAATTTACCAGCTGTTAAATGTGCACCTTCACG
AATTTGTTCGATAAAGATACGTTGGTCACCGTGAATAATTTCACCAGCTGCATTTTTCCA
TGAACCAAACTCGAACCAGAAAGGTGCGTGGAAAATATGGTGCAGACCAAATGGAATTAA
TAAACGCTTAATAAAACCAAATAAGAATACTGCAATACCAGTATTTGAATCTAATAATCC
TGTACTGAATGCATTTAAGCCTGATTGAATCGTTGGCCAAATTAATGCCATTGGGAATGC
TAAAATAAATGATGTTGTAGCCATCATAATAGGTACGAAACGCTTACCAGCGAAGAAACC
TAAATAAGATGGTAAGTTAATGTTATAGAACTTGTTATAACACCAAGCTGCCAGGGCCCC
GATAATAATACCGCCGAACACACCTGTTTGTAATGTTGGGATACCTAAAATGCTAGCGTA
ACCACTCGCTGGATCACCAACGTTTTTAGGTGTTACTTGTAAAAAGTCACCCATTGTTTT
GTTCATGATAATGTAACCGACGAATGCTGCGATAGCTGCTACACCATCACCGCCAGCTAA
TCCGATTGCGACACCTAATGCGAAAATCATAGGCAAGTTATCAAAAATGATACCACCAGC
ACCTGTCATTAATTTAGCGACAGTTTGTACGCCACCATTTTGTATAAAAGGCAAGTAGTG
TTGTAATGATTCACCTTGCATAGCTGTACCGATAGCTAATAACAGACCGGCTGCTGGTAA
AATCGCAACAGGTAACATTAGCGCTTTACCGATACGTTGCAATTGACCGAAAAGTTTCTT
CCTCAC
>>BDS-53E_[0185665 to 0185856]_rsaK_(ncRNA of Staphylococcus aureus K)
AATAGACTGTGTTGGTAACCATCACAGCTTAATTTAACTCATGCCTAATTTTACTTAGTA
ACACGTTGGTGTATGTAATTAATGTAAAGAAGCAATTGACTAAGCTTATTTTGTTGAGCT
TACCATCACATCTTATTGAATCTTATTAGTTTGCGTCTCCTATTTTAGCACGGTAAAGTA
TGCGTTTTCAAT
>>BDS-53E_[0186170 to 0187234]_DUF871_(putative protein)_FRWD
TTGGCAGGCTTTTCAGTGTATTTAGGACAACCTTTAGACGAAGCGTATATCAAACATATG
ATTAGTTTAGGTTATCAAACGATTTTTACATCAGTACAAATACCAGAAGAAGATGACGAG
ACAAAATATCATTATTTCACACAACTACTCAACTTATTACAACATGAACAAGTGACTTAC
CTCATAGATGCTAATCCATCTATTTTAACACCATCTTTTTATGCACATCTTCGACAATAT
GATGCGCAGTTTATGATTCGTATCGATCATAGTACATCTATTGAGACAATCGAAGCAATT
ATGGCACAAGGTTTCAAGTGCTGTTTGAATGCAAGTATTATTTCCCGGGAATTGTTAACA
AGCTTACATCAACATTTGAATGATTTTACATTACTTTCATTTTGTCATAACTATTATCCG
AGACCAGATACGGGATTATCTGCTGATTGGGTTAAAAAGAAAAATGAATATATTTATCAA
TTTAATAAAAAGGCACAAATATATGGCTTCATAGCAGGTACAGATTTAAGAGGACTTTTG
CATAAGGGTTTGCCAACGGTTGAATTAACACGGCATGACCATCCAGTTGTTGCAGCTAAT
ATTTTACAAGAAATTGGTATAACCGATGTGTTAGTTGGAGATCCAAAGATTGAAAAGAGG
CTAGCAGTACAACTTATAGAATTTTGTAATCGTCGACATTTTTCATTAACTATTAGTGGA
AATTTTGATGAACAAGTAGCATTTCTTTTTGACTTGCAACATAAAGTTCGTTCTGATAAC
CCCGAAAAAGTTATTCGATCAGAAACATCGAGAGAAATATGTGCGCAAACTATTCAACCA
CATCATACGATACAACGACAGATTGGTTCAGTGACCGTGGATAATTTGAAAAATGGGCGC
TATCAAGGTGAACTCCAAATTGTGAGACATCCTCTTAGCGCGCATGACAATGTTAACGTT
GTTGCACAAATTATCAAAGAAGACTTACCGTTGTTAAATTGTATCGCACCAAATGATACA
TTTAATTTTCAAAAATTAGGGAGTGTCAAAAGTAATGGAAAATAG
>>BDS-53E_[0187221 to 0188120]_murQ_(N-acetylmuramic acid 6-phosphate etherase)_FRWD-TRNC NOSTART
GTAATGGAAAATAGTACGACCGAAGCACGCAATGAAGCGACGATGCATCTCGATGAAATG
ACTGTGGAAGAGGCATTAATTACGATGAATGAAGAGGATCAACAAGTACCATTAGCGGTC
AAGCGAGTGATTCCACAACTTACCGAAGTCGTGAATAAAACAATATCACAGTATAAAAAA
GGTGGGCGCTTAATTTATATCGGTGCAGGAACAAGCGGACGATTGGGAGTCTTAGATGCG
GCAGAATGTGTGCCAACATTTAATACAGAACCTCATGAAATTATAGGTATCATTGCAGGT
GGTCAGCGCGCGATGACGATGGCAGTAGAAGGTGCAGAAGATCATAAAAAACTTGCAGAA
AATGATTTAGAAAAGATAAATTTAACGGAAAAAGATGTCGTAATTGGTATTGCTGCGAGT
GGCACAACACCATATGTTATTGGGGGTTTAACATTTGCGAACACAATCGGTGCGACAACT
GTTTCAATTTCATGTAATGAACATGCAATTATAAGTGGAATTGCCAAATATCCTGTAGAA
GTAAAAGTTGGTCCTGAAGTATTAACTGGATCTACACGATTAAAGTCTGGCACAGCACAA
AAATTAATTTTAAATATGATTTCAACAATTACCATGGTGGGTGTCGGGAAAGTATACGAT
AACCTCATGATTGATGTGAAAGCAACAAACCAAAAACTTATCGACCGTTCAGTGCGTATT
ATTCAAGATATATGTGCTATCACATACGATGAAGCAATGCGTTTATATCAAGTGTCTGAG
CATGATGTAAAAGTTGCGACAGTCATGGGTATGTGTGGCATTTCTAAGGAAGAGGCAACA
AGACGGTTACTAAACAATGACAATATTGTTAAACGAGCAATCAGGGATAAACAACCTTAG

>>BDS-53E_[0188132 to 0189586]_Q5HJI0_(NCTC13712_00146 PTS system EIIBC component SA0186)_FRWD
ATGACCAAAGAGCAACAGCTTGCAGAACGAATTATCGCTGCAGTAGGTGGCATGGATAAT
ATAGATAGCGTTATGAATTGTATGACGCGTGTTCGTATTAAAGTATTAGATGAAAATAAA
GTAGACGAACAAGGACTAAAACAAATTGATGGTGTCATGGGAGTTATACATGATGAACGT
ATTCAAGTTGTAGTTGGTCCTGGTACAGTAAATAAAGTGGCCAACCATATGACAGAATTG
AGTGGTGTAAAACTAGGAGATCAAATACCACATCATCACAAAGATTCTCAAAAAATGGAC
TATAAGTCATATGCGGCAGATAAAGCGAAAGCGAATAAAGACGCACACAAAGCAAAACAA
AAGAATAGTAAGTTGAATAAAGTACTAAAATCAATTGCCAATATATTTATACCGTTGATT
CCAGCATTTATTGGAGCAGGATTAATCGGTGGAATTGCTGCTGTACTTAGCAATTTAATG
GTCGCTGGCTATATTTCAGGTGCTTGGATTACGCAATTGATTACTGTTTTTAATGTGATT
AAAGATGGCATGTTAGCTTATTTAGCTATTTTTACCGGTATTAATGCTGCTAAAGAATTT
GGTGCGACACCAGGATTGGGTGGTGTCATTGGTGGTACAACTTTATTAACTGGTATCGCT
GGTAAAAATATTTTAATGAATGTTTTTACTGGAGAACCATTACAACCTGGACAGGGTGGA
ATTATTGGCGTTATTTTTGCAGTTTGGATTTTAAGTATTGTTGAAAAAAGACTACATAAA
ATTGTACCAAATGCTATTGATATTATCGTTACACCGACAATTGCATTATTGATAGTAGGA
CTATTAACTATCTTTATCTTTATGCCATTAGCAGGATTTGTTTCAGACAGTTTAGTTTCA
GTTGTTAACGGTATTATTAACATTGGTGGTGTATTTAGTGGCTTTATAATCGGTACTAGT
TTCCTACCGTTAGTTATGCTAGGACTTCACCATATTTTTACGCCAATTCATATAGAAATG
ATAAATCAATCAGGTGTTACTTACTTATTACCAATTGCGGCAATGGCTGGAGCTGGACAA
GTAGGTGCAGCTTTAGCACTTTGGGTAAGATGTAAACGCAATACGACGTTACGCAATACA
CTGAAAGGTGCATTGCCAGTAGGTTTCCTAGGTATTGGAGAACCGTTGATTTACGGTGTG
ACATTACCATTAGGACGACCTTTCTTGACTGCTTGTATCGGTGGTGGCATAGGCGGCGCA
GTGATTGGTGGCATTGGACATATCGGTGCAAAAGCAATTGGACCAAGTGGTGTGTCATTA
TTGCCATTAATTTCAGATAATATGTATTTAGGGTATATTGCAGGACTACTTTCTGCGTAT
GCAGGTGGATTCATTTGTACTTATTTATTTGGAACGACAAAGGCAATGCGACAGACAGAT
TTGTTGGGTGATTAA
>>BDS-53E_[0189586 to 0190464]_rpiRB_(putative phosphosugar-binding transcriptional regulator)_FRWD
ATGATGACAAATATTTTGTATAGGATTGACAAACAATTGGGTGATTTTACAAAGACAGAA
AAGAAAATCGCTAATTACATTTTAAAGAATCCACATAAAATCATTGATATGACAGTAAAC
GATTTGGCAGATGTTGCAAAAGTAAGTACAGCATCTATCGTTCGATTTAGTCGGAAGATG
ACACATCAAGGTTTTCAAGAGTTAAAGATTGCGATATCTAGATATTTACCTGAAGATATA
GCAACGAATCCGCATTTGGAATTGATTGAAAATGAATCTGTAGAAACTTTAAAAAATAAA
ATGATTGCAAGAACGACAAATACAATGAGATTTGTAGCTACAAATATAATGGATGCACAA
ATTGATGCTATATGTGATGTACTAAAAAATGCGAGAACAATATTTTTGTTCGGTTTTGGT
GCATCCAGTTTAACAATCGGCGATCTTTTTCAAAAGTTATCTCGTATAGGGTTAAACGTG
AGGTTATTACATGAAACACATTTACTTGTGTCAACGTTTGCGACACATGATAAAAGAGAT
TGCATGATTTTTGTCACGAACCAAGGTAGTCATAGCGAATTGCAGTCTATAGCACAAGTT
GCCACACATTACAGTATTCCCATCATAACTATATCTAGTACAGCTAATAATCCAGTGGCA
CAAATTGCAGATTATGCATTAATCTATGGCAGAACTGATGAAAATGAAATGCGTATGGCA
GCTACGACATCTTTATTTGCACAGTTATTCACAGTAGATATATTGTACTATCGCTTCGTA
GCTTTAAATTATCATGCGATACTTGATTGTATTACTCAATCAAAAATGGCACTCGATAAT
TATAGGAAACATCTTGCGACGATTGATTTTAAACATTAA
>>BDS-53E_[0190715 to 0190996]_BDS-53E_000160_(hypothetical protein)_RVRS
TTAAAAATTTAAGAATAATTTTAAGGCTAAGTGAACTAATATAAAGATTATTAAGATAAT
CATAATCCAATTTGTAATATGAACAATACGTTTAAATCGTTTACGTTGTTTGTATTCCGG
GCTTTTATAGAGTAGGTAATAGTACATAAATAGAATGGCAGCGAACATACCAAATATTGA
AGTGAAGTTACCAATAGTTACTGACATAAAATGACTTAAAGTTAAATAATAACTAAGGGT
GATGATTAAAAATAAAATGATTTCATAGATAAATAAGACCAC
>>BDS-53E_[0191212 to 0194001]_hsdR_(hsdR, Type-1 restriction enzyme R protein)_FRWD
ATGGCACATCAAAGTGAATATGCATTAGAAAATGAAATGATGAATCAACTTGAACAACTA
GGCTATGAAAGGGTAACGATTCGTAATGATGAGCAATTGCTTGATAATTTCAGAGCCATT
TTAAATGAACGCCATGTGGATAAATTAGATGGAAAACCACTAACCGATAAAGAATTTCAA
CGTCTTTTAACGATGATTGATGGGAAAAGTATTTTCGAGAGTGCACGTATTTTACGTGAC
AAATTACCACTTCGACGTGATGACGAGTCTGAGGTTTATTTGTCATTTTTAGATACTAAA
AGTTGGTGTAAAAATAAGTTTCAAGTAACAAATCAAATAGCAGTTGAAGATGCGTATAAA
GCACGTTATGATGTTACCATTTTAATCAATGGATTACCCCTTGTTCAAGTAGAATTGAAA
CGTCGTGGCATTGATATTAACGAAGCTTTTAATCAAGTAAAACGATACCGTAAACAAAAT
TACACAGGTCTATTCCGCTACATACAAATGTTTGTTATTAGTAATGGTGTTGAGACAAGA
TATTTTTCCAATATTGACAGTGAATTATTAAAAAGTCATATGTTTTATTGGAGTGATAAA
CAAAATAAGCGTATAAATATATTGCAATCTTTTACTGAGACATTTATGAGACCTTGTCAA
TTAGCTAAGATGATTTCACGCTATATGATTATTAATGAAACAGATAGAATTCTAATGGCA
ATGCGTCCATACCAAGTGTATGCAGCTGAAGCACTGGTACAACAAGCAACTGAAACAGGC
AATAATGGATATATCTGGCATACTACAGGAAGCGGTAAGACGTTGACATCATTTAAAGCG
AGTCAGATTTTGTCGCAACAAGAAAGTATTAAGAAAGTTATTTTCTTGGTTGACCGTAAA
GACTTAGATAGTCAAACAGAAGAAGAATTCAATAAATTTGCAAAGGGTGCTGTCGATAAG
ACATTTAATACTTCGCAGCTCGTACGTCAATTAAATGATAAAAGTTTACCACTTATTGTT
ACGACAATTCAAAAAATGGCAAAAGCAATTCAAGGTAATGCCCATTTATTAGAGCAGTAT
AAGACAAATAAAGTAGTATTCATTATTGATGAATGTCATCGCAGTCAATTTGGTGATATG
CATCGTTTAGTTAAACAACATTTTAAAAATGCCAAATATTTTGGATTCACTGGTACACCA
CGTTTCCCCGAAAATAGTAGTCAAGATGGTCGTACGACTGCAGATATTTTTGGTAGATGT
TTGCATACGTATTTAATTAGAGATGCCATTCATGATGGTAATGTACTTGGTTTCTCAGTT
GATTATATTAATACTTTTAAAAATAAAGCTTTAAAAGCAGAAGATAACAGCATGGTGGAA
GCAATAAATACAGAAGAGGTATGGTTAGCTGATAAACGTGTGGAATTAGTAGCACGACAT
ATCATTGATAATCATGATAAATACATACGTAATCGCCAATATTCAAGTATATTTACAGTA
CAAAGTATTCACGCACTTATTAAATATTATGAGACTTTTAAGCGACTTAATAAAAAATTA
GAACGACCACTAACGGTAGCTGGTATATTTACGTTTAAACCTAATGAAGATGATCGTGAT
GGTGAAGTACCATATCATTCACGTGAAAAATTAGAGAAAATGATTAGCGATTATAATAAA
AAGTTTGAGACGAATTTTTCAACAGACACTCATAATGAATATTTTAATCATATTTCAAAA
AACGTTAAAAAAGGCGTTAAAGATAGTAAGATTGATATCTTAATCGTTGTTAATATGTTC
TTAACTGGATTTGATAGTAAAGTACTGAACACTTTATATGTTGATAGGAGTTTAATGTAT
CATGATTTGATTCAAGCATATTCACGTACAAATAGGGTTGAAAAAGAATCAAAGCCGTTC
GGTAAAATTGTAAACTATCGCGACTTGAAAAAAGAGACGGACGATGCACTGAGAGTATTT
TCACAAACAAATGATGCCGATACGATTTTAATGCGTAGTTATGAAGAGTATAAAAAAGAA
TTTATGGAGGCATATCGTGAGCTTAAAATGATTGTGCCAACACCACACATGGTTGATGAT
ATTCAAGATGAAGAAGAACTAAAACGCTTTGTAGAAGCTTATCGTTTATTAGCTAAAATT
TTATTACGTTTAAAAGCATTTGATGAGTTTGAGTTTACAGTTGATGAAATTGGTATGGAT
GAACAAGAAAACGAAGATTATAAAAGTAAATATCTCGCTGTGTATGATCAAGTGAAAAGA
GCGACGGCTGAGAAAGATAAAGTATCCATATTAAATGATATTGATTTCGAAATAGAAATG
ATGCGTAACGATACGATTAATGTGAATTACATTATGAATATATTGAGGCAAATTGATTTA
GAAGATAAAGCAGAACAACGACGCAATAGAGAACAAATTAGACGTATTTTAGACCATGCA
GATGATCCGACTTTACGATTGAAGCGTGATTTAATTAAAGAATTTATCGACAATGTTGTA
CCTTCTTTAAATAAGGATGACGATATTGATGCAGCATATGTTAATTTCGAAAGTATTAAA
AAAGAAGCGGAATTCAAAGGCTTTGCAGGAGAGAAATCTATCAATGAACAAGCTCTAAAA
ACAATTACTAATGATTTTCAATATAGTGGAGTCGTGAACCCTCATCAACTTAAAAAAATT
ATTGGTCAGTTGCCATTGAAAGAAAAACGCAAAGCAAGAAAAGCCATTGAATCTTTTGTT
GCAGAAACAACTGAAAAATCCGATGTTTAA
>>BDS-53E_[0194201 to 0195043]_Q5HJH7_(putative protein)_FRWD
ATGGATAATAGAAATATGATTAATCGTGTTTTTAGTCAAAAGATATTACATCAAATTGCA
ATCAAAAATAAAAGTGATGTTGTTGATGAGGCATATGATTTTTATATACAAGGGCCTAAA
AATATCAATGTAATACAGAAAATGAAGTCTTTATATAACTATCTTAAAATGTCTTATCGT
AACGAATATTTTTACAAAAATACAATGCTTAATAAACTTCTTTTAGGACGACATTCTGTT
AATACAACTACTGCACTTTCTGAAATGCCTATAGGAAAAAGTATTGCTGATTTTATATTG
TTAAACGGTAAAGGCGTTGTCTATGAGATTAAAACAGAATTAGATAAGTTGGATAGATTG
GATAATCAAATTAATGATTATTATGAAGTATTTAATTATGTAGTAGTCATAACAAATGAC
AAACACTTGAATAAAGTTATGGCTAGATACAAAGATACAACAGTCGGAATTTTAGTATTA
ACATCTAGAAATACACTGAGTGAAGTTCAAAAACCAAAAGAAAACAATAGCCTCTTAAAC
TCAAAAGCGATGTATAACTTTTTACGAAAAGAAGAAAGAAAAAGAGTTATTGCGCAGAAT
CACATGGATGTGCCAACTTATAATGATTTCACAGAGTATGATGTGTTATATGACGTGTTC
AAAGAAATACCAATGACGGAATTGCATAACAATATGATATCTGAGTTGAAAAAAAGAGAC
AACATGAAAGAATACAAAGATGCATTTTTAGCAGCACCGGCTGAAATTAAGTTCTTGTTA
TATTTCGCAAAAATGACAAAGAAAGATAAAAATAAACTATATCATTTTCTTAAGGAGGAT
TAA
>>BDS-53E_[0195045 to 0195968]_Q9RL82_(putative protein)_FRWD
ATGTATTATCCTTATTTGCGTGGGAAACAAAATGAACTATTTGCAATTAAAGAATCGCTA
GAAAAAGGTTTGATTGGTAATTGTATTCAACCAATAATTGAACCGATTAAGTATACAACC
ACGTTTAAAAATGTTTTGAAATATTGTGGTGAAAAAGAATTTCGTATAAATTTAGTAATA
AATTCGAAGTTAACTGAAGAAGAGATTAGTAATGAAACTGTTGAACACTTAAGCAAAATA
ATAACAGAAAACAAAAGTATTATTCAAAAAGCTTATTTAGGTCCTTCTGATGAAGGTAAT
GAAAAGTTGAAGCAACAATTTTCAAATAGTAGTTTAGCTATTTTAAAGAGTGTAGATGAC
TGGGAAATGTTTGAAGAAAAAAATGAACTTGAAATGGTTTTTGTACCAGATGATAGACAC
ATTAAACGTAAATTACGTAATATTCGAAACAAAGGGCTCATTACGGACCCTTTTAATAAA
CTGAGTCGAAATGTTGATTATTTGGATAATGATGACGAGTTTTATAGTGATGATCATCTT
TATTATAAAGAAGATGGATACGAGGTATTTTCAGACTATTCTGTTATAGGTGGAGAATAT
ATAGACGGTGGCTTTTCACCATTAGCTATTGCGATACATATCGTCTACTTTGATGAGGCT
AATGAGTTAAGAGTTAAACATTTTGTCTCTGATTCTAATAACGATAGATTAAATCCAGCT
AAAAAGTTTTTTGAGGCTGTAGGTAAATTAGTAACTTGGTCTAAAAAATTAGATAATAAA
AATAGATCTTTTGCGATCGGACAATTTGAAGATCTAAATAAAAATAATAAGTATCCAGGC
TTAGGGTTAATTAAAAGGTTATCAATCATGCATCATCTAGAAATTATGAATAGATACTTG
GAGTCTCAAAATGAAAATATGTGA
>>BDS-53E_[0195955 to 0197073]_A6QDI2_(RES domain protein/RES family NAD+ phosphorylase)_FRWD
ATGAAAATATGTGAAAAATGTTTTAATAATACTGAAATCGTAGAAATCATTGCAAATGAT
AATAGCAAATTTGACAATTGTGATATTAATAACGATCATCTTGGTGTTAAAATATTTGAT
ACGACTCGGCATATAGATAAATTAGAGCAGATTAGAGATTATTTAAGACCAGCTTTAGAA
TTATATGATATTAGTATAAATTTACCAGATACTTTTAGCCAAAAAGAAGGTAAAAAAATT
GAAACAGCATTAAAAGATGATTGGAGTATATTTAATAATATTGAGGAAGCGCAAATAAGT
TGTATTTTAAATGAACTTTTTAAAGATGATGAAAATTTAGATAGACGGGTGTTGGAAGGT
TTAGTAGGCGCTAAAATCATAAACGATAAAAAATATACAAATGAAAATCTAATTGTAGCA
AATAATGACTGGGATGGATTTTGTGAGAGCTTGAAATATAAAAATAGATTTCATAATAAT
ATGATCAATTTAGAGAATTTAGCGTTCTTTCTCGATATCACTACTAATTACTATAGTATT
GAGGAATTTAGAGAAAGATTTGAACCATTATATAGATCTAGGCTAGTTAATAAGTTCATT
ACAGAGAAAAGTGAATTAATGGCACCACCAAAGGAACTAGCAACGGCAGGAAGATTAAAT
TCTAAATGGATAAGCGTGTTATACCTTAGTGCAAAAGAACAGGTCAGTATAGAAGAAGTT
AAACCTAAGCATAATGATATTGTTTATATAAGTAAGGTTAAATTACAAAAAAACGTTACA
AAAGAAAAGTTGAAAATAGCGAATTTAACTAATTTAACTAGTAATGCAATCAAAGCTGGT
GATGATGGTTTTAGAAAGTATTTTGTAAATTACCAAACATTAAAAAAGATTCATGAAGGA
ATTACAAACCCAAGCGATGAACAAGGAATAGATTATTTACCATTTCAATATTTAGCTGAT
TATATTCGAAGTCTTGAATATGATGGGATAATGTACGAGAGTATACTGCAAGATGGTACT
TTTAACTTTGTGTTTTTTAATCAAAATTTATTTGAATGTGTTGATTATGAATGTAAAAGA
GTAAGTGATGTTAAATACACATTGACTAAATTAAGATGA
>>BDS-53E_[0197336 to 0198928]_oppF2_(gsiA_1, Glutathione import ATP-binding protein GsiA)_RVRS
TTATTTAGTAATTACAGGAACTGCTGAAATAAGTTGTTTTGAATAATCTGATTGTGGATG
TTTGATAATATTTTCTGTGTTATTAAGTTCAACGATTTCGCCATTTTTCATAACCGCAAC
TCGATCACATATTTCATTGATGACACCCATATCATGTGTGATGAATAAGTATGTAATGCC
AAAGTCTAACTGTAATTGTTTTAATAAATCGATAATATCTTTTTGGATTGAAACGTCTAA
AGCTGACACTGCCTCGTCGCAAACAATTACTTTTGGTTCAACTGCAAGTGCTCTCGCAAT
ACTTACACGTTGGCGTTGTCCACCAGATAACTCATGTGGATAACGATATAAGAAACTTTG
ATCCAGGCCAACTTTTTCTAACAAAGAGACTACTTTATTAATGGCTTCATCGTCGTTTTT
AGTTTTACCATGAATGATAAGTGGTCGCTTAATCACATCAATCACTTTGAATCTAGGATT
AATTGAAGCGAATGGATCTTGGAAAATCATTTGTATTTCTTGGCGTAAAGGTTTCAATTC
ATCGCCTTTAAATAAACTTAATGGCACATCATTATACCAAATAAAGCCTTCTGACACTTC
CTTCAGACCGACGACCGTCTTAGCTAAAGTGGATTTTCCTGAACCAGACTCTCCTACAAT
ACCTAATGTTTCACCTTTTCTAATAGCTAAGTTTATATCTCTAACTGCACGGAATAAACT
ACCATTTGGCGATGTATAATCTACACTAACGTGATCAAATTTCAATAAAAGATCATTACT
TATTTGTCTTGGTGGTCGTGTTTGATGAATATCAGGAATCACATTAATTAATCGTTTTGT
ATATGTATGTTGTGGCGATTTGAAAATACATTCAACTGTACCACTTTCAACGACACTTCC
ATCTTTCATTACAATCACATCATCGCAAAATTGATACACAGCACCTAAATCGTGTGTGAT
AAAAATAATAGATGTTTCAGTATACTCATAAAGTGATTTCATTAACTGAAGTAATTGATT
TTGTGTGCTTGCATCTAATGCTGTTGTTGGTTCATCTGCAATTAAAATTTGTGGTTTTAA
AATTAAGGCAATTGCAATCATCACACGTTGACGCATTCCACCAGAAAATTCGTGTGGATA
AGCGTCAAATTGTCGTGTTGCATCTTTAATTCCAACCTTATCTAAAATATCAATGGCCAT
TGACTTTGCTTCTGACTTTGATACACGTTTATGTTGAAATAGTACTTCTGTAATTTGTTT
GCCAATTGTTAATCTAGGATTTAAAGAAGATAGCGGATCTTGAAAAATCATCGAAATATC
TTTTCCTCGAATTTGTCGTAATGATGACGAAGTTAAATCAGTTAAAGACTGCCCATTAAA
AATGATTTCTCCAGTTAAAGTATGGTTTGGATAATCTGGTAATAGTCCTAAAATCGACTT
TGCAGTAATACTTTTACCTGAACCAGACTCACCGACAATACCTAAAATATGTTTTTTACG
TAATTCAAAAGTGACATTTTGTACAGCTTGAACCGTTGTTTCATCATAATTGAACTGTAC
ATTTAGATTATTAACTTCTAATAAATTTGACAT
>>BDS-53E_[0198885 to 0200363]_oppB2_(gsiC, Glutathione transport system permease protein gsiC)_FRWD
TTGAACTGTACATTTAGATTATTAACTTCTAATAAATTTGACATGATGTTGTGCCTCCCT
ATTCACAAATGTGTAAATTTATTCTATACTTTTGTATATCATAGTAATCTACTCAAGATT
ATTTTACAAGGAGTGATTATCATAATTACTTATTCAGAGTCATTTAAGTCGTTGTATCAT
AAGGCATTTTATAGGGTTATTATTTCGGTATTAAGCTTGCCAATATTTTTATATGCGGTG
ATTGGTTTTACTTTTTCAACTAAGAGAAAAAATTTTTACGCTAACAATTCTGAAATTTCA
GAAATCGAACAGGCGTTACAACAAAAATATAAATATTTGTCTCAGAAAAAGTCATCCACA
CAAATACATAGAGAAGCAATCAAAATAATTAAGGGACAAAGTTCTAATACGAATGCTCAG
AAAATTGAGCAAGCACATTTTTCAACATACTTTGAAAAGATATTATTTCATAAGTTCATC
GTTATCAAAGTAATATTGGCTTTACCAATGTTTATTGTGCTGACATTTTATTTACAGCCA
TTAGTTAAGTATATTTTCGAACGCGTCATTATGGCTGTAATTGTTATTATTGGTGTAATC
ATTAGTGTCTTTACAATTTTATATTTTTCACCACTTGATGCGGCATATAGCATATTGGGA
CAAAATGCTACAAAAGCACAAATACATCAATTTAATGTATTACATCACCTTAATGAACCT
TATTTTATTCAATTGTGGGATACCATTAAAGGCGTCTTTACATTTGATTTAGGCACAACA
TACAAAGGGAATGAAGTTGTGACGAAAGCAGTTGGCGAGAGAATCCCAATTACTATTCTT
ATCACAGTATTAGCGTTAATTGTAGCATTATTTATTGCGATACCGGTGGGGATTATAAGT
GCGATGAAGAGAAATAGTTGGCTTGATATCACATTGATGACAATTGCATTAATTGGGCTA
TCAATTCCAAGTTTCTGGCAAGGGCTATTATTTATTTTAGCCTTTTCATTGAAATTAGAT
ATTTTGCCACCATCTTATATGCCAGAACATCCGATATCACTGATTTTGCCTGTGCTCGTC
ATTGGAACAAGCATTGCTGCTTCGATTACACGTATGACAAGGTCTTCGGTTCTTGAAGTT
ATGCGTAGTGATTATGTATTAACCGCTTATGCAAAAGGACTATCAACAACACAAGTTGTG
ATTAAGCATATTTTAAAAAATGCGATTGTTCCAATTGTGACGCTAGTCGGTCTATTAGTA
GCAGAGTTACTTGGTGGCTCTGCTGTTACAGAACAAGTATTTAACATTAATGGTATCGGT
CGTTATATTGTTCAAAAACAACTTATACCTGATATCCCAGCAGTCATGGGTGGAGTTGTA
TATATATCAATTGTTATTTCATTATCAAATTTAATCATTGATGTTTTTTATACACTTATT
GATCCAAAATTACGTAGTGAAATCAACGAAAGGAAGTGA
>>BDS-53E_[0200369 to 0201532]_oppC2_(oligopeptide ABC transporter 2, transmembrane permease)_FRWD
ATGGCACAACTTAATTCAAAGATAGCTTCCTTAAAATTATTCGCAAGTTACGCCATAGCA
ACATATATTTTAGTCATAATAACAAGTGCTTTAAACATTTTTAAGGGCTATGTGGCTGAT
ACATTTTATATTGCTGAAACATTGTTGATTATATTGACCATTGCATTAATTATTATTGTA
TTAACTGAATCAAATTGGAAAAGCCGAGTTGTATGGCGTCGTTTCATTGAAGTGTTGTTA
CTGTTGATGACTTTAACAGGGAATGTATTCACTTTATTAATGTTTGTAAGTGTTAGACGT
TATCAACGTACATCGCAAATACATAGTTATAACGGTTGGGAAGCATTTATACGAAAAATT
ACTAAACATCGTATAGCTATTATCGGATTACTGATTTTAGTCTACATGCTGACATTATCA
ATCGTGTCACAATTTACATTTGATACGACATTAGCTACTAAAAATCAGTTCAATGCACTG
TTACATGCACCAAGTCTAGAATATCCATTTGGTACTGATGACTTTGGTAGAGATTTATTT
ACACGTGTTGTGGTCGGGACGAAGCTAACATTTTCAATATCAATTGTTTCTGTGATAATT
GCAGTTATTTTTGGTGTGTTACTAGGCACATTAGCCGGATACTTCAACCATATTGATAAT
TTAGTGATGCGTATTTTAGATATCGTGTTTGCAATTCCTTCATTACTCTTAGCGGTGGCA
ATTATCGCATCGTTTGGTGCAAGTATTCCAAATTTAATTATTGCTTTAAGCATTGGTAAT
ATACCATCGTTTGCACGGACGATGCGTGCGAGTGTCTTAGAGATTAAGCGTATGGAATAT
GTAGATGCAGCACGTATTACAGGAGAAAATACTTGGAACATCATATGGCGGTATATTTTA
CCGAATGCGATTGCGCCAATGATTGTACGCTTTTCATTAAATATAGGTGTAGTTGTATTA
ACAACAAGTAGTTTAAGTTTCTTAGGACTTGGCGTTGCGCCTGACGTAGCGGAATGGGGG
AACATTTTGCGTACCGGTAGTAACTATTTAGAAACACATAGTAATCTGGCGATTGTACCA
GGTATTTGTATTATGTTCGTCGTTTTAGCATTCAATTTTATAGGTGATGCAGTGCGAGAT
GCACTAGATCCAAGAATTCATTAA
>>BDS-53E_[0201549 to 0203324]_oppA2_(oligopeptide ABC transporter 2, substrate-binding protein)_FRWD
GTGAAAAGAATCATTAGTATCGCAATTATAGTGTTAGCGTTGGTATTAAGTGGTTGTGGT
GTCCCTACGAAATCAGAAGTAGCTCAGAAGTCATCGAAAGTTGAAGTAAAAGGTGAGCGA
CCGACGATACATTTCCTAGGACAAGCAAGTTATGAGAATGAAATGAATATCGTTAAAGAT
CAGTTGGAAAATGCAGGATTTAACGTCAAGCTGAATATTCAACCAGATTATGGTAGTTAT
CGCACGCAACGTCAAGCTGGCAATTATGATATTCAAATCGATGACTGGATGACAGTGTTT
GGAGATCCTAACTATGCTATGACAGCATTGTTTAGTTCTACAGGATCAAATAGTTTATTA
AAAGATAAGCATGTGGAGCAGTTGTTAAATAAAGCTTCTACTCAAAATGAAGCAGATGTA
AAATCAACATATAAACAAATTGAAGATGAAGTTGTCTTTGATAAAGGATATATGGCACCA
TTATATGGATCAAAAAAGAATTTAGTATTCGACAATAAAGTGTTGGATAAAAATAGTGTA
GGATTACCAAATTCACGTGCATTAATATGGCAACAATTTGACTATAACAATAGTAAGAAT
CGTAATACACGTCCACTTGTCATGACGCAACAAGACGGTGAAATTCCAACATTGGACCCA
ATACGTTCGATTGCGCCATCGGTATATTCAATTAATATGAATATGTATACAAGGTTATTG
CTTTTAGATGAAAATGACCACTTAACAACGAAAGGTTCATTGAGTCGTGACTATGCTGTG
AATAAAGATAATAAAGCATTTTATTTTTTACTTAGAGATGATGATTATTTTGCGAAAGTG
GTTAATGGCGAAGCACGTAATACAGGTGAACGTGTGTCGGCTGAAGATGTTAAATTTTCT
TTAGATAGGGCACGTGATAAAAAGTCTGTGCCTAACAATAATACGTACAATATGCATAAG
CATATTAATGATATCAAGGTATTAACTGATGCAGATATTGATCAGTTGCGTAAAGAGAAA
GGTAAAGATGATAAATCAATCTATGACAAGCTGATTAAAGCATATAACGTCAAATCATTA
ACGACAGATGGTCAAAAAGTAAATAACAAAGATGGTATTTATCAAATTGTTAAAATTACA
ACCGATCAATCGATGCCTCGAGAAGTGAATTATTTAACACATTCTTCGGCAGGCATTTTA
TCTAAAAAATTTGTTAATCAAGTAAATCAAGAATATCCAAAAGGATATGGGGATAGCAGT
ACAATTCCTGCAAATTCAGATGGGGAAAATGCGCTGTATGCAAGTGGTGCATACATTTTG
ACACAGAAAAATACTTACCAAGCAGAGTTTCAACGTAACCCTGGATTCAACGAAACAGAA
CAAGGTAGCTATGGTCCAGCAAAAATTAAAAACATCACATTGAAATTTAATGGTGATCCT
AATAATGCATTGTCAGAACTTAGAAACCATTCAATTGATATGTTGGCAGATGTGAATCAA
AAACATTTTGATTTAATTAAGTCAGATAAAAATTTAAGCATTATACGTAAAAATGGACGT
AAGTCAGTCTTTTTAATGCTAAATATTAAAAAAGGTATATTTAAGACACATCCAAACTTG
AGACAAGCAGTTGTGAATGCGATAGATCAGGATCAGTTTATTAAGTTTTATCGTGGTGAC
AAATTTAAAATTGCATCACCCATTACACCGCTTGTCGATACTGGTAATGTGCAACGTCAA
GATCTAGAAAAAGTTGAGAAAGCCATTAATCAATAA
>>BDS-53E_[0203361 to 0205367]_ggt_(gamma-glutamyltransferase)_FRWD
ATGGTCATTAACTTAAATGATAAACAGAAAACAACATCTAAAGAAGGGTTAATTTCCGTG
TCTCATCCTCTTGCGGCTAAAATTGGTAAGGATGTATTAGACAAAGGCGGCAATGCCATG
GATGCAGTCATTGCGATTCAACTTGCACTGAATGTCGTAGAACCATTTGCATCAGGTTTA
GGTGGTGGCGGGTACTTGTTATATTATGAGCAAAGTACAGGCAGTATAAATGCATTTGAT
GCGCGTGAGACAGCGCCCGCACATGTAGATAAACAATTTTATTTAAATGATTCAGGCGAG
TATAAATCATTTTTTGATATGACTACACACGGTAAAACTGTGGCAGTACCGGCAATTCCA
AAACTATTTGATTATATTCATAAGCATTATGCTAAGTTGTCATTAGAAGAATTAATCAAT
CCTGCAATTGAGTTAGCTGTGGATGGCCATTCTGCCAATTGGGCTACTGAAAAATATTCA
CGCCAGCAACACGCACGGCTGACAAAGTATCATGAAACGGCGAAAGTCTTTACGAATGAA
AATCAATATTGGCGTGAAGATGATTGGATTGTACAACCCGAAATAGGTAAGACACTTCAA
ATATTAAAAGAGCAAGGATTTAATGCATTTTATAAAGGTGACATCGCGGAAAAGTTAGTA
AACGTTGTCAAAAAATATGGTGGCACAATCACTTTAGAAGACTTAGCAAATTATGACATT
CAGATTAAAGCACCGATTAGTGCGACATTTAAATACTATGATATTCATTCAATGGGACCA
TCTAGTTCTGGCGGTATCACAGTAATTCAAATATTGAAGTTATTAGAACATGTAGATATA
CATTCGATGGGGCCAAGATCTGTCGATTATTTACATCATTTGATACAAGCTATGCATATA
GCATATAGTGATCGTGCACAGTATTTGGCAGATGATAATTTTCATGATGTACCTGTAGAG
TCATTAATTGATGACGACTATTTAAATTTACGTAGTGAGCTCATTGATAGTGAAAAAGCA
AATATCGATATAGCGCATGGGATTATTTCTGATTGCATAAGTCATACAGATGTTGATGAA
AATCATACCGAAACAACACATTTTTGTGTGATTGATAAAGAAGGGAATATCGCTTCATTC
ACGACATCAATCGGTATGATTTATGGTTCAGGTATCACGATTCCAGGCTACGGTGTATTA
TTGAATACGACAATGGATGGCTTTGATGTAGTAGATGGTGGTATTAACGAAATTGCACCA
TATAAACGACCTCTAAGTAATATGGCTCCAACGATTGTGACACATCATGGTGAACCGATA
TTAACGGTAGGAGCACCTGGTGCCATAAGTATTATTGCTAGCGTGGCACAAACTTTAATC
AATGTATTAGTGTTCGATATGAATATTCAGGAAGCTATTGATGAACCTAGAATTTATAGT
AGCCATCCTAATCGTATCGAATGGGAGCCCCAATTTTCACAGTCTACAATATTAGCATTG
ATCGCACGGGGACATTCGATGGAACATAAACCAGATGCCTATATTGGAGACGTGCATGGG
TTACAGGTTGACTTGAATACACGTGAAGCTTCGGGAGGTGCTGATGATACGAGGGAAGGC
ACAGTGATGGGTGGCGATGTATTATCAATTAGAAAACAACCATTACCTAGTCCGAAAATA
TACGATAATGACACCCATCGTGTATATTTCAATGATGTGCAGTTACCATTATTAGCAGAA
CAAGTAAGATGGATGTATGACAAATGTTGGATTGAGGAAAGTGTTGTTAGAATCATTTTC
CCTGGAGTTAGTGCACATATTGAAGATTTGAGAAGTTATGATATCGACGGAGAAAATTAT
ATAGATATTGCCTGGTTGGCACGGAAGAAAGGTTATCAAGTTACCTTAAAGGATGACAGT
TTATACTTAAATGATGAAACGTATCATTCAGTAAAACGAAACACAAATGCATACTATAGA
TACGATCGAGATAGTATCACAAGATAA
>>BDS-53E_[0206640 to 0207266]_acpD_(azoR FMN-dependent NADH-azoreductase)_RVRS
TTAAAATGTAGTTGCTAATTTCTCAGCATTATTAATACTTGTTGCTTTAATTTCTTCAGT
CTTATGAGGTTCGGCATTGTGGCCTTCGATAATGATTGTTTCATATGATGGTACACCTAA
GAATGTCATAATTGTTCTTAAATAACGATCACCCATTTCAAAATCAGCAGCAGGGCCCTC
TGTATAATAGCCACCACGAGATTGAATGTGTAATACTTTTTTGTCAGTTAGTAAACCTTG
TGGTCCTTCCGCAGAGTATTTAAAAGTTTTACCTGCAATTGAAATAGCATCAATATATGC
TTTGACTACAGGAGGGAAAGAAAGGTTCCACATAGGTGTTACAAATACATATTTATCAGC
GCTTAGAGATTCTTCTAAAATGTCACTCAATCTAGAAACTTTCATTTGTTCGTCATCTGT
TAATGTCTCGCCATTGTTAATTTTTCCCCAACCAGTTAATACATCTTTGTCGATGGCTGG
AATATAAGTTTCAAATAAATCAATATGTTTCACTTCATCGTCAGGATGTTGTTGTTGGTA
AGTCTCTATAAATGCTTTACCAGCCGCCATAGAATTTGATACTAATTCATTAAAGGGATG
TGCTGTAATATATAATACTTTCGCCAT
>>BDS-53E_[0207463 to 0208041]_Q5HJG7_(putative protein)_FRWD
ATGACAAGACGACCTAAACGTATTTTGGCAACAATACTACTTTTTCTACCCTTATTATTA
GCTATTTTTTATATAGATGACATTCAAAAATGGTTTAACCAATATACTAATAAATTAACG
CAAGATAATAAAGGACAAGGACACTCAAAATGGGAAGACTTTTTTAAAGGGAGTCGGGTT
ACTGAAACTTTTGGGAAATATAAGCATTCTCCATTTGAAGGTAAACATTATGGTATAGAT
TTTGCATTGCCAAAAGGTACACCAATTAAAGCGCCAACGAATGGTAAAGTAACACGTATT
TTTAATAATGAATTAGGCGGTAAGGTATTACAGATTGCTGAAGATAATGGAGAGTATCAC
CAATGGTACTTACACTTAGACAAATATAATGTCAAAGTAGGTGATCGCGTTAAAGTTGGG
GATATTATTGCGTATTCTGGTAATACAGGTAAACAAACGACTGGCGCACATTTACATTTT
CAAAGAATGAAAGGTGGCGTAGGTAATGCCTATGCAGAAGATCCACAACCATTTATAGAT
AAGTTACCTGATGGGGAACGTAGTCTTTATGATTTATAG
>>BDS-53E_[0208424 to 0209521]_malK=ugpC_(maltose ABC transporter, ATP-binding protei/glycerol-3-phosphate import ATP-binding proteinn)_FRWD
GTGGCAGAACTAAAGTTAGAGCATATTAAAAAGACGTATGACAATAACAACACTGTAGTG
AAAGACTTCAATTTACATATTACTGACAAAGAATTTATTGTATTTGTCGGACCATCAGGA
TGTGGTAAATCTACAACATTACGTATGATTGCGGGTCTAGAGTCTATCACATCCGGGGAT
TTCTATATTGATGGGGAACGCATGAATGATGTTGAACCTAAGAACAGAGACATTGCGATG
GTATTTCAAAATTATGCATTATATCCACATATGACTGTTTTTGAAAATATGGCATTTGGA
CTAAAGCTGCGTAAAGTTAACAAAAAAGAGATTGAACAAAAAGTTAATGAAGCAGCAGAA
ATACTAGGTTTAACTGAGTATCTTGGACGTAAACCAAAGGCGTTATCAGGTGGACAACGA
CAACGTGTTGCTTTAGGTAGAGCTATTGTAAGAGATGCGAAAGTATTTTTAATGGATGAA
CCATTATCAAATCTAGATGCGAAGCTACGTGTACAGATGCGTACAGAAATTTTGAAATTA
CATAAGCGACTTAATACTACAACGATTTATGTCACACATGACCAGACTGAAGCGTTGACA
ATGGCTAGTCGAATTGTTGTTTTAAAAGATGGCGACATTATGCAAGTTGGCACACCAAGA
GAGATATACGACTTGCCGAATTGCATATTTGTGGCGCAATTTATCGGCTCTCCAGCGATG
AATATGTTGAAAGCTACAGTTGAAATGGATGGGGTGAAAATCGGGACACACCATTTTAAG
TTACATAATAAAAAATTTGAAAAGTTAAAAGACGCTGGCTATCTAGATAAGGAAATCATT
TTAGGTGTTAGAGCTGAAGACATTCATGAAGAACCGATATTTATACAATCCTCTCCAGAC
ACACAATTTGAATCTGAAGTAGTTGTATCTGAATTGTTAGGTTCTGAAATTATGGTACAT
AGTACATTCCAAGGAATGGAATTAATTTCTAAATTAGATTCAAGAACGCAAGTGATGGCG
AATGACAAGATTACATTAGCATTTGATATGAACAAGTGTCACTTTTTTGATGAAAATACT
GGAAATCGAATTGTTTAA
>>BDS-53E_[0209534 to 0210805]_malE_(maltose ABC transporter, substrate-binding protein)_FRWD
ATGTCTAAATTTTTAAAATGTATCACGTTAGTTATTGCAATGTTATTAATCGTAACTGGA
TGTGGCCCTAATCGTTCGAAGGAAGATATTGATAAAGCCTTAAATAAAGATAATTCTAAA
GAAAAGCCGAATCAACTTACGATGTGGGTGGATGGCGACAAGCAGATGGCTTTTTATAAA
AAAATTACTAATCAATATACTAAAAAAACTGGTATAAAAGTAAAACTTGTAAATGTGGGT
CAGAATGATCAATTAGAAAATATTTCACTAGATGCACCAGCTGGGAAAGGACCAGATGTC
TTTTTCTTAGCACATGATAATACTGGAAGTGCTTATCTACAAGGCTTAGCTGCTGAAATT
AAATTATCAAAAGATGAGTTGAAAGGTTTCAATAAACAAGCGCTTAAAGCGATGAATTAT
GACAACAAACAACTAGCATTACCTGCTATCGTTGAAACAACTGCACTTTTCTATAATAAA
AAGTTAGTGAAAAATGCGCCACAAACATTAGAAGAAGTTGAAGCGAATGCTGCCAAATTA
ACAAATAGTAAAAAGAAACAATACGGTATGCTATTCGATGCTAAAAATTTCTATTTTAAT
TATCCATTTTTATTTGGAAATGACGATTATATTTTCAAGAAAAATGGCAGTGAATATGAT
ATCCATCGATTAGGATTGAATTCTAAAAATGTAGTAAAGAATGCTGAACGTTTACAAAAA
TGGTATGACAAAGGGTATCTCCCGAAAGCTGCTACTCATGATGTGATGATTGGTCTTTTT
AAAGAAGGCAAAGTAGGCCAATTTGTAACGGGGCCATGGAATATTAATGAGTATCAAGAA
GCATTTGGTAAAGATCTTGGTGTGACAACATTGCCTACAGATGGTGGCAAACAGATGAAG
CCGTTTCTTGGCGTGCGTGGTTGGTATTTATCTGAGTATAGTAAGCATAAGTATTGGGCT
AAAGACTTAATGTTGTATATCACTAGTAAAGATACATTACAAAAATATACAGATGAAATG
AGCGAAATTACTGGTCGTGTTGATGTGAAATCATCTAATCCGAATTTGAAAGTGTTTGAA
AAACAAGCGCGTCACGCTGAACCGATGCCTAATATTCCAGAAATGAGACAAGTTTGGGAA
CCGATGGGCAATGCCAGTACATTTATCTCGAATGGAAAGAATCCTAAAGAAGCTTTAGAT
GAAGCAACGAATGATATTACGCAAAATATTAAGATTCTACATCCATCAAAAAATGATGAG
AAAGGAGATTAG
>>BDS-53E_[0210808 to 0212076]_malC_(maltose ABC transporter, transmembrane permease)_FRWD
ATGATGAAACGTAACCCTAAATTAGCTGCATTATTATCTGTCATACCTGGATTGGGCCAG
TTTTATAACAAAAGACCTATAAAAGGCACGATATTCTTTATATTCTTTATCAGTTTTATT
TCTGTATTTTATAGCTTTTTAAATATTGGTTTTTGGGGATTATTCACATTAGGTACTGTA
CCTAAATTAGATGATTCTCGTGTATTACTAGCTCAAGGTATCATTTCTTTATTGCTTGTA
GCTTTCGCAATAATGTTATATATCATTAACATATTAGATGCATATCGTAATGCTCAACGG
TTTAATCGTAATGAAGAGATAAAAGATCCGAAAGCACGGATGGTTGCAACTTGGGATAAG
ACTTTCCCATATTTACTAATCTCACCAGGTACATTCTTATTGATATTTGTTGTTGTATTT
CCACTGATATTTATGTTTGGTGTGGCATTTACGAACTACAATTTATACAATGCGCCTCCT
AGGCACACATTAGAGTGGGTTGGTTTAGATAATTTCAAAACATTATTCACAATCGGTGTT
TGGCGCAAAACATTTTTTAGTGTTATTACTTGGACATTAGTTTGGACACTTGTTGCAACA
ACACTTCAAATTGCATTAGGTCTATTTTTGGCAATCATTGTCAATCATCCTGTTGTTAAA
GGAAAGAAATTTATTCGTACGGTGCTAATTTTACCTTGGGCTGTACCATCATTTGTAACG
ATATTAATTTTTGTAGCATTATTTAATGATGAATTTGGTGCTATAAATAATAGCATTTTG
CAACCATTATTAGGTGTGGCACCAGCGTGGTTAAGTGATCCGTTTTGGACAAAAATTGCT
TTAATTGGTATCCAAGTATGGCTAGGTTTTCCCTTTGTCTTTGCACTTTTCACAGGTGTA
TTACAAAGTATTTCATCTGATTGGTATGAAGCAGCAGACATGGATGGTGCATCAAGCTGG
CAAAAGTTTAGAAACATCACATTCCCACATGTCATATATGCCACTGCACCATTGTTAATT
ATGCAATATGCAGGCAATTTTAATAATTTCAATCTTATCTATTTATTTAATAAAGGTGGT
CCGCCAGTTTCAGGTCAAAATGCGGGTAGTACGGACATCTTAATATCTTGGGTATACAAT
CTGACATTTGAGTTTAATAACTTTAATATGGGTGCAGTTGTGTCATTGATTATTGGTTTT
ATTGTGGCTATTGTGGCATTTATTCAATTCAGACGTACTAGTACTTTTAAAGATGAGGGA
GGTTTATAA
>>BDS-53E_[0212078 to 0212917]_malD_(malG Maltose transport system permease protein malG)_FRWD
ATGGCAAAGAAGAAGCGTATTATAAAAGCAATCGGGATTTATAGTTTTATAGCGATGATG
TTTGTCATCATATTATATCCATTATTGTGGACGTTCTGTATTTCCCTTAATCCAGGTACG
AATTTATATGGTGCTAAGATGATACCGGATGATGCGACATTTAAAAATTATGCCTTTTTA
TTATTTGATGAAAGTAGTCAATATTTAACTTGGTATAAAAATACGCTCATTGTAGCATCA
GCAAATGCATTATTTAGTGTGATATTTGTTACGTTAACAGCTTATGCTTTTTCAAGATAT
CGCTTTGTAGGACGCAAATATGGATTAATTACATTTTTGATTTTACAAATGTTCCCAGTA
TTGATGGCAATGGTCGCAATATATATTTTATTAAATACAATCGGGTTATTAGATTCATTA
TTTGGATTAACACTTGTATATATTGGTGGTTCGATACCGATGAATGCATTTTTAGTGAAA
GGCTATTTTGACACGATACCTAAAGAACTTGATGAATCTGCAAAAATTGATGGGGCTGGA
CATATGCGTATTTTCTTACAAATCATGTTGCCATTAGCTAAACCGATTCTAGCAGTTGTT
GCTTTATTCAATTTTATGGGACCATTTATGGACTTTATCTTACCTAAAATTTTATTGAGA
AGCCCTGAAAAATTCACTTTAGCAGTCGGACTTTTCAACTTTATTAACGATAAATATGCA
AACAATTTCACAGTGTTTGCGGCAGGGGCCATTATGATTGCAGTCCCTATAGCAATTGTA
TTCTTGTTCTTACAACGTTATTTAGTATCAGGATTAACGACAGGTGCAACAAAAGGTTAG

>>BDS-53E_[0212989 to 0214065]_yrbE_(ycjS_1, Uncharacterized oxidoreductase ycjS)_FRWD
ATGACGATTAAAGTAGGAATTATTGGATGTGGTGGTATCGCAAATGGCAAACACATGCCT
AGTTTACAAAAAGTTGAAGATGTTGAAATGGTCGCATTTTGCGATGTAGATATTTCGAAA
GCGGAGTGTGCGGCAGAAGCATATGGCACGAAAGATGCACAAGTTTATGATGACTATCAA
GAGTTGTTAAAAGATAAAGAGATTGATATTATCCACGTATGTACACCGAATGATTCACAT
TGTGAAATTACTGTAGCGGGATTATACGCTGGTAAACATGTGATGTGTGAAAAACCGATG
GCTAAAACGACAGTAGAAGCACAAAAAATGATAGATGCAGCTCAAGAAACAGGTAAAAAA
TTAACAATAGGTTATCAAAACCGTTTCCGTTCAGATAGTCAATTTTTATACCAATCAACA
CAACGTGGTGATTTAGGTGACATTTATTTTGGAAAAGCACATGCAATTCGTCGACGTGCT
GTGCCAACATGGGGTGTATTCTTAAATGAGGAAGCACAAGGTGGTGGCCCTTTAATTGAC
ATCGGGACGCATGCATTAGATTTAACATTATGGATGATGAATAATTATGAACCAGAATCA
GTGATGGGTTCAACATTTCATAAATTAAATAAACAACATGATGCTGCAAATGCTTGGGGA
TCATGGAATCCAGATGAATTTACAGTTGAAGATTCTGCATTTGGATTCATTAAAATGAAA
AACGGTGCAACCATTATTTTAGAATCTGCATGGGCAATTAATTCTTTAGAAGTTGATGAA
GCAAAATGTTCGTTATCTGGAACAAAAGCGGGAGCTGATATGAAAGACGGTTTGCGTATT
CATGGAGAAGATATGGGGACACTTTATACTAAACATGTTGAATTAGAAAACAAAGGTGTC
GACTTTTATGAAGGTAATGAAGTGGACGAAGCTGAAGAAGAAGCGAAGGCATGGATAAAT
GCAATTGTGAATGATACAGAACCAGTTGTGAAACCTGAACAAGCAATGATAGTAACTAAA
ATACTTGAAGCAATTTATCAATCTGCAAAATCAGGCAAAGCAGTTTACTTTGATTAA
>>BDS-53E_[0214090 to 0215130]_mviM_(NADH-dependent dehydrogenase)_FRWD
ATGACTAAACTAAACGTTGGTTTGATAGGTGTTGGCGGCATTGCACAAGACCGTCATATT
CCAGCATTAAAGAAACTAAAAGATAAAGTTTCACTAGTAGCAGTACAAGATATTAACACC
GTGCAAATGATTGATGTTGCCAAACGTTTTAATATTCCGCATGCAGTTGAAACGCCAAAA
GAATTGTTTAAACTCGTTGATGCGGTTATCATATGCACGCCTAACAAATTCCATGCTGAT
CTTTCAATAGAAGCATTGAATCATGGTGTCCATGTAATGTGTGAAAAACCAATGGCAATG
ACGACAGAAGAGTGTGATTGTATGATTGAAGCTGCTAACAGAAACCAAAAATTATTAACT
GTTGCGTATCATTACCGACATACTGATGTCGCTATTACTGCTAAAAAAGCAATTGAATCA
GGTGTGGTTGGTAAACCATTAGTAGCACGCGTACAAGCGATGCGTAGACGTAAAGTACCT
GGATGGGGTGTTTTTACAAATAAAGCATTGCAAGGTGGCGGTAGCTTAATCGACTATGGA
TGCCATTTATTAGATTTATCCATGTGGTTATTAGGTAAAGATATGTTGCCACAAAATGTT
TTAGGCAATACATATAATCAATTGAGCAGACAGCCGAATCAAATTAATGATTGGGGAACA
TTTGATCATGAAACATTTGATGTAGATGATCATGTCACGAGTTATATAACGTTTTCAAAT
AGAGCGAGTATGCAGTTTGAGTGTTCTTGGTCTGCAAATATTAAAGAAGACAAGATGCAC
GTAAGTTTATCGGGTGAAAATGGCGGTATTAATTTATTTCCTTTTGAAATTTATGAACCA
CGTTTTGGAACTATTGTTGAAAGTAGTGCTGATGTTGAGCATAACGAAGACATCGCTGGA
GATAGGCAGGCTCGAAACTTTGTTAATGCGTGTTTAGGATTAGAAGAAATCATCGTGAAA
GCGGAAGAGGCGCGTAATGTAAATGCCCTTATAGAAGCGATTTATCGTAGTGATTTAGAT
GATAAGAGCATACAACTTTAA
>>BDS-53E_[0215186 to 0216154]_iolE_(NCTC13712_00166 Hydroxypyruvate isomerase)_FRWD
ATGAAAATAGGTGTATTTTCAGTATTATTTTACGATAAAAACTTTGAGGAAATGTTGGAT
TTTGTTGCAGGATCTGGATTAGATATGATTGAAGTTGGAACAGGTGGTAATCCAGGAGAT
AAATTCTGTAAGCTAGATGAATTATTAGAAGACGAAGACAAGAGACAAGCATTTATGAAG
TCAATCACAGACAGAGGATTGCAAATAAGTGGCTTCAGTTGTCATAACAATCCAATTTCG
CCAGATTCTGAAGAAGCAAAAGAAGCGGATGAAACTTTACGTAAAACAATTCGTTTAGCA
AATCTTTTAAATGTACCTGTTGTTAATACGTTCTCTGGAATTGCTGCTTCAGATGATACA
GCTAAAAAACCAAACTGGCCTGTGACACCTTGGCCAACAGCATACTCTGAAATATATGAT
TATCAGTGGAATGAAAAGTTGATACCATATTGGAAAGATTTAGCTGAATTTGCAAAAGAA
CAAGATGTTAAAATTGCAATAGAGTTACATGCAGGATTTTTAGTGCATACACCATACACA
ATGTTGAAATTACGTGAAGCTACGAACGAATATATTGGTGCTAATTTAGATCCAAGTCAT
TTATGGTGGCAAGGAATTGATCCAGTTGCCGCAATCCGAATTTTAGGCCAAGCAAATGCA
ATACATCACTTCCATGCAAAAGATACGTACATTAATCAAGAAAATGTAAACATGTATGGA
TTAACTGATATGCAACCATATGGTAATGTTGCAACAAGAGCATGGACATTCCGTACAGTT
GGTTATGGACACAGTCCGTATATATGGGCAGATATCATTAGTCAACTTATTATTAATGGT
TACGACTATGTATTAAGTATTGAACATGAAGATCCGATTATGTCAGTAGAAGAAGGTTTC
CAAAAAGCATGTCAAACATTGAAGACTGTTAATATTTACGATAAACCAGCTGACATGTGG
TGGGCATAA
>>BDS-53E_[0216475 to 0216969]_Q7A1X1_(isoprenylcysteine carboxyl methyltransferase)_RVRS
TTATAAATTCATTAATTTCTCTTCTTGTTTAATTCGAACATATAAGAAATATGCATATGG
AACTAATAAGATTGTAGTGTATGTTGCGTGTGTTAATAATAATACACCGATTAATTCAGG
GATTATGTTTAAGAAATAATTTGGGTGCTTCGTAATTTTGTATAATCATGATTTAATAAT
AGGGTGATTTGGTAAAATGAATAATTTTAACGTCCAGATACTGCCAAGTGTTTTAATTAC
CATAAATAACATGATGTAAGCAAAGATTAAAATAACTAATCCGATGCCATTTGCTAAGCT
AAAAGTATCTCTATTAATAAGAACTTCTATACCTGCACAAACATAAATTAATACGTGTGT
AATAGCTAATAGCTTTGAATTTTTAACGCCGTATTCAACAGCACCATCTGCTTTTAATTG
TTTTGAATGATTAATTGAAATCTTTAAGCTGATTAATCGGATACAGAAAAAGATCAGTAA
TATAGATAAAATCAT
>>BDS-53E_[0217203 to 0218582]_uhpT_(hexose phosphate transporter, major facilitator superfamily)_FRWD
ATGAACTTTTTTGATATTCATAAGGTTCCAAACAAAGGCATTCCATTATCAGTACAACGT
AAATTATGGCTTAGAAACTTTATGCAAGCTTTCTTCGTTGTGTTCTTTGTGTATATGGCT
ATGTACTTAATTCGAAACAACTTTAAAGCGGCGCAACCGTTCTTAAAAGAAGAAATCGGA
TTATCTACATTGGAACTTGGTTATATCGGATTAGCATTTAGTATCACGTACGGTTTAGGG
AAAACGTTGCTTGGTTATTTTGTCGATGGACGTAACACAAAACGTATTATTTCTTTCTTA
CTTATTTTATCTGCTATTACAGTTTTAATTATGGGATTCGTATTAAGTTACTTTGGTTCT
GTAATGGGATTATTAATTGTTCTTTGGGGACTTAACGGAGTATTTCAATCGGTTGGTGGA
CCTGCAAGTTATTCAACAATTTCACGATGGGCACCTCGAACGAAACGTGGTCGTTATTTA
GGGTTCTGGAATACATCTCATAATATTGGTGGTGCCATTGCAGGTGGTGTCGCACTTTGG
GGGGCTAATGTATTCTTCCATGGTAATGTTATAGGTATGTTCATTTTCCCTTCAGTAATC
GCATTACTTATTGGTATCGCAACGTTATTTATCGGAAAAGACGATCCAGAAGAATTAGGT
TGGAATCGCGCTGAAGAAATTTGGGAAGAGCCGGTTGATAAGGAAAATATTGATTCTCAA
GATATGACGAAATGGGAAATCTTTAAAAAATATATCCTGGGAAATCCGGTTATATGGATT
CTATGTATCTCGAACGTATTTGTATATATCGTGCGTATCGGTATTGATAACTGGGCGCCA
TTATATGTGTCAGAGCATTTACACTTTAATAAAGGTGATGCAGTTAACACAATTTTCTAC
TTTGAAATTGGTGCATTAGTTGCAAGTTTATTATGGGGTTATGTATCAGACTTGTTAAAA
GGACGACGCGCAATTGTAGCTATTGGATGTATGTTCATGATTACATTCGTTGTATTGTTC
TATACAAATGCGACAAGTGTAACAATGGTAAATATTTCATTGTTTGCATTAGGTGCTTTA
ATATTCGGTCCACAATTATTAATAGGTGTATCATTAACTGGTTTTGTTCCTAAAAATGCC
ATTAGTGTGGCTAACGGTATGACAGGTTCATTCGCTTATTTATTCGGTGACTCAATGGCT
AAAGTTGGATTAGCTGCTATTGCAGATCCAACACGTAATGGTTTGAATGTTTTTGGCTAT
ACACTAAGTGGTTGGACAGATGTGTTTATCGTCTTCTATGTAGCGTTATTCCTAGGCATG
ATTTTGTTAGGTGTCGTTGCATATTATGAAGAAAAGAAAATTAGAAGTTTAAAAATTTAA

>>BDS-53E_[0218841 to 0219599]_yesN_(NCTC13712_00169 Uncharacterized response regulatory protein SA0215)_RVRS
CTATTTTGTTTGTTTACTATAATCACTCGGCGACATTTGTAAATATTTTTTAAAATGATA
GCTGAACATTTTATATTCTGAAAAGCCAACTTTATCAGCAATTTCATAATGCTTATAATG
ACGATCAAGGAGTTGGAGTGATTGTAAAATACGATAGCGATTTAAATAATCGACAATTGT
AATGCCAACGTGCTCTTTAAATGTGCGCATTACATATGATTCACTAACTTCAATATGTTG
AATTAAATCTGACACAGATACTTTCGTTTGATAAGATTGCTTAATTTGATCGATTATCTG
ATTAACATAATAATCATCATATTCCACTTTTAATAATGGCTGGAAAGCGTCGTGGCAAGG
GGCTAAGCTTTGTCCTTTAAATGACTGTTGCTCTAATAACATTCGAACAAGTCGCTTTAA
AATACCTTCTAATTGAGCGTGATCTACGGGCTTTAATAAATAATCTAGAACATGGTGTTG
AATGCCAGCTTTCATATATTCGAAATCATCATAACTGGATAATATGATAACATTGCAATT
TAAATGTCCAATATCATTGAGTAAATCGACGCCATTTTTTCGAGGCATACGAATATCAGT
GATAACTAAATCAGGTTGATGTTGACGAATGAGTGACAGAGCTTCAACGCCATCTTTAGC
AGTATATATCGTGTTAAAATGATATTCTCCCCAAGGAATCATTTGTTTTAAACCTTCTCG
TATAATACGTTCATCATCACAAATCACAACTTTAAACAT
>>BDS-53E_[0219592 to 0221148]_yesM_(two component sensor/regulator, sensor histidine kinase)_RVRS
TTAAACATCTACATTCCCCCTTGAAATTGGTATTTTATAACAAATTAATGTGCCTTGATT
TGGTTTTGAAAAAATATGGAGGCGAGCAATTGAGCCGTATTGAATCATCGCCTTATTATG
TAAATGATTTAAACCTAGATGTTCAGTATCAAATACATCATCATTTAGTGATTGACGCAC
ATGTTTTAATCGTGAATCTGACATACCAATACCATTATCGCAAACTAAAATATGCAAAGC
ATGAGGTCTTAATGATAGTCTAATTTTGATAATTAATGTTTCTATATCTCTGCCATGTTT
AATAGCATTTTCCACGAGAGGTTGAATCATCATTTTCCCAATAGTTTGGTGTCGTGCATT
TTCGGAACTTTCAATATGAAGTTTTATCATGTCATCGAAACGAATATTTTGTATCGCGAC
ATACTGTTCAATATATTGTAATTCTTCGTCTAACTTGACAGTATGTGAGTTTGTACGTAG
TGAATAACGCAACATTTGAGATAATTGTTGTACGACTGTTTGTGCTAGTTTAGGTGACAA
TGTGATTAAATATTGTATTGTTTGCATCGTGTTGAATAAAAAATGAGGTTGAAATTGACG
TTCAATCTCTTTTAATTGTATATCCCTTAATCGACGTTCAGTATGTTCAATCGAGTGAAT
CAATTGTTCATTTGATTCAAATAAATCATAGATATAATTATTTATTTCTTCTAGTTCGCT
ATTATTATTTAATGGTGTATAAGCACCTAGATGTCGATTTTTAGCATAGTAAATCTTTTG
AATAATAGTTTCGATATCTTTCGTTTGTCGTTTAGCCATATTATCTGCGCTAACAAATCC
AAAAATGACAAGTAAAAACAGAACGATAATCATGACAATCAATAATGTAATACCATCTTC
AATCGTTTCATGTATATCTTTGTAAATAATGAGACGATGATCTGCGTTGTTTAGGTTTAC
AGACTCATTCATAAAACCGAATTGTGCTGGTTTGTATTTTTCACCAATAGTAAAACGATC
ATCATTGGCGTATAGAATGTTGTCATACTGGTCAACAATAAGTGCAAATTGACGGCTGTC
TTTTTTAATTTCACTTAATCGTGGCGTATTGGCCATATACAGCTTGAGCGTATATGTAGC
ATTTTTAAACTTAAGTTGGTTTTCTGAAAATAAATACATTTGTTTTGTATTTAGATGTTC
ATAATTGTTAGTTATAAATTGCTTCGGTCCAGATAATTCATAATAAAGTGTAGCAGGTTG
TTCATGTATTAATTTTAATAATTCACGTTTAGTAACAGTAACATCATGATTATTTGTTAA
ATCAAGATCATTAAATGATTGATGGTTTTGTTTAATGAATGTCCGTATATGCTTCTCGAT
ACGTTGTAATTCTGTTTGGCTTTCATCAGTATGTTGATGAATTGTTCGATGTTCAATCCA
AATATATATTGCGTAGAAGCTTATCAATCCAATAATAATTACTAAAAATACTGGGAAAAT
GGTTGACGCAAATAACGATCTTCTTAATTGGTGTCTGTATGGTTTATATGCTGTCAT
>>BDS-53E_[0221145 to 0222113]_hptA_(phosphate sensing protein)_RVRS
TCATTGAATCATCTCCAAAAACTTATGATGCGGAATGTTCGGTAATTTAGACTTCGGTAT
TAAAGGTATGTTCTTCAGACTGGCAATAGATTGGTCATTTTGTGCAGTAACATCTTTTCG
AATTGATTTAGCATCAAACTCAGCGACTAAACGTTGTTGTACAGACCGACTTGTTAAATA
TTGCACTAACTTCTTACGTTTAGGGTGAGGATGTGCATTTTTAACTAATGCAATACCGTC
AACATTTAACATCGTACCTTCTGTTGGATAAATGATAGATATTGGATAGCCTTTGTTTTT
CCATGTGCGTGCATCCTGCTCATAGCTAAGTCCTGCATAGTATTTACCTTTCGATACATC
TTCAATAACTTTAGAAGTTTGTGAAAGTTGCATTGCGTGATTTTGAAACTGATGAACATC
ACTCACTTGATGATTTATACTATAAATAGCACGCATATGTTGGTAACCTGTGGTTGTTGT
GTTTGGATTAGAATATGCGATACGTCCTTTAAGCACAGGTTGCAATAAATCTTTATAACC
TCGAATGGCAATATCACCTTGTAAGTCTTTATTTACCACAATTACTGTAGGCATTAAAAG
AAAACTGGTTACATACTTATTGTTTGATCGATAATCATCTAGTTGTTGTGTGACAGAACG
ATCTTGATAGGGTACAAAATCCTCTGGATGATCAATCGTTTCTGATAATACGCCACCCAT
AAACACATCCCCACGTTCAGAAAGTTTCTCTTTATGTAAATTCGAAAGCAATACTTGTGT
AGATCCTCGCTTAATTTCTATTTTGACATGTTCTTGTTTTTCAAAATCATTTAAAATCGG
ACGAATTAAATTTGCTGGATACGGGGAGTATACGGTTAATACGTTCTTTTCTGTTTCTGA
ATGATGTGTATTTGAACATGCTACTAAAAAAACGAGAAATAATAGTAAGGTATAAGTTTT
TAATTTCAT
>>BDS-53E_[0222703 to 0224952]_pflB_(formate acetyltransferase)_FRWD
ATGTTAGAAACAAATAAAAATCATGCAACAGCTTGGCAAGGATTTAAAGGTGGAAAATGG
AACAGACATGTAGATGTTAGAGAGTTTATTCAATTAAACTACACACTTTATGAAGGCAAT
GATTCATTTTTAGAAGGTCCAACAGAAGCAACTTCTAAACTTTGGGAACAAGTAATGCAG
TTATCGAAAGAAGAACGTGAACGTGGCGGCATGTGGGATATGGATACAAAAGTAGCTTCA
ACAATCACATCTCATGATGCTGGTTATTTAGACAAAGATTTAGAAACAATTGTAGGTGTG
CAAACTGAAAAACCATTCAAACGTTCAATGCAACCATTTGGCGGTATTCGTATGGCGAAA
GCAGCTTGTGAAGCTTACGGTTACGAATTAGACGAAGAAACTGAAAAAATCTTTACAGAC
TATCGTAAAACTCATAACCAAGGTGTATTCGATGCATACTCAAGAGAAATGTTGAACTGT
CGTAAAGCAGGTGTAATCACTGGTTTACCTGACGCATACGGACGTGGACGTATTATCGGT
GACTATCGTCGTGTTGCATTATACGGTGTAGATTTCTTAATGGAAGAAAAAATGCATGAC
TTCAACACGATGTCTACAGAAATGTCAGAAGATGTGATTCGTTTACGTGAAGAATTATCA
GAACAATATCGTGCATTAAAAGAATTGAAAGAACTTGGACAAAAATATGGCTTCGATTTA
AGCCGTCCAGCTGAAAACTTTAAAGAAGCAGTTCAATGGTTATACTTAGCATACCTTGCT
GCAATTAAAGAACAAAACGGTGCAGCAATGAGTTTAGGTCGTACATCAACATTCTTAGAT
ATCTATGCTGAACGTGACCTTAAAGCAGGTGTAATTACTGAAAGCGAAGTTCAAGAAATT
ATTGACCACTTCATCATGAAATTACGTATTGTTAAATTTGCTCGTACACCTGATTACAAT
GAATTATTCTCTGGAGACCCAACTTGGGTAACTGAATCTATCGGTGGTGTTGGTATCGAC
GGACGTCCACTTGTTACGAAAAACTCATTCCGTTTCTTACATTCATTAGATAACTTAGGC
CCAGCACCAGAGCCAAACTTAACAGTATTATGGTCAGTGCGTTTACCTGATAACTTCAAA
ACATACTGTGCAAAAATGAGTATTAAAACAAGTTCTATCCAATATGAAAATGATGACATT
ATGCGTGAAAGCTATGGTGATGACTATGGTATCGCATGTTGTGTATCAGCAATGACAATT
GGTAAACAAATGCAATTCTTCGGTGCACGTGCGAACTTAGCTAAAACATTACTTTATGCT
ATCAATGGTGGTAAAGACGAAAAATCTGGCGCACAAGTAGGTCCTAACTTCGAAGGTATT
AACAGCGAAGTGTTAGAATATGACGAAGTATTCAAGAAATTCGATCAAATGATGGATTGG
CTTGCAGGTGTTTACATTAACTCATTAAATGTCATTCACTACATGCATGATAAATATAGC
TATGAACGTATTGAAATGGCGTTACATGATACAGAAATTGTACGTACAATGGCTACAGGT
ATCGCTGGTTTATCAGTAGTGGCTGACTCATTATCTGCAATTAAATATGCACAAGTTAAA
CCAATTCGTAACGAAGAAGGTCTTGTAGTAGACTTTGAAATTGAAGGCGATTTCCCTAAA
TATGGTAACAATGATAACCGTGTAGATGATATCGCAATTGATTTAGTAGAACGCTTCATG
ACTAAATTACGTAGCCATAAAACATATCGTGATTCAGAACATACAATGAGTGTATTAACA
ATTACTTCAAACGTTGTATACGGTAAGAAAACTGGTAATACACCAGATGGACGTAAAGCT
GGCGAACCATTCGCACCAGGTGCAAACCCAATGCATGGTCGTGACCAAAAAGGTGCTTTA
TCTTCATTAAGTTCTGTTGCGAAGATTCCTTACGACTGCTGTAAAGATGGTATCTCAAAC
ACATTCAGTATCGTACCGAAATCATTAGGTAAAGAACCAGAAGATCAAAACCGTAACTTA
ACAAGTATGTTAGATGGTTATGCAATGCAATGTGGTCACCACTTAAATATTAACGTATTT
AACCGTGAAACATTAATAGATGCAATGGAACATCCAGAAGAATATCCACAATTAACAATC
CGTGTATCTGGATACGCTGTTAACTTCATTAAATTAACACGTGAGCAACAATTAGATGTA
ATTTCTCGTACATTCCATGAAAGTATGTAA
>>BDS-53E_[0224975 to 0225730]_pflA_(pflA Pyruvate formate-lyase-activating enzyme)_FRWD
ATGCTAAAGGGACACTTACATTCCGTCGAAAGTTTGGGTACTGTCGACGGTCCGGGATTA
AGATATATATTATTTACACAAGGATGCTTACTTCGATGCTTGTATTGTCACAATCCAGAT
ACTTGGAAAATCAATGAGCCATCAAGAGAAGTTACAGTTGATGAAATGGTGAATGAAATT
TTACCATACAAACCATACTTTGATGCATCAGGTGGTGGTGTAACAGTGAGTGGTGGCGAA
CCATTATTACAAATGCCATTCTTAGAAAAACTGTTTGCAGAGTTACAAGAAAATGGTGTG
CACACTTGCTTAGATACGTCAGCTGGTTGTGCCAATGATACTAAAGCGTTTCAAAGGCAT
TTTGAAGAATTGCAAAGACATACAGACTTAATATTGTTAGATATTAAACATATCGATAAT
GAAAAACATATCAAATTGACAGGAAAGCCTAATACACACATCCTTAACTTCGCGCGCAAA
CTGTCAGATATGAAACAACCTGTGTGGATTCGTCATGTCCTTGTGCCGGGGTATTCTGAT
GATAAAGAAGATTTAATTAAACTAGGTGAATTTATTAATTCTCTAGATAACGTCGAAAAG
TTTGAAATTCTACCATATCATCAGTTAGGTGTTCATAAGTGGAAGACATTGGGTATTGCA
TATGAATTAGAAGATGTAGAAGCGCCCGATGACGAAGCTGTTAAAGCAGCCTACCGTTAT
GTTAATTTCAAAGGGAAAATTCCCGTTGAATTATAA
>>BDS-53E_[0225720 to 0226021]_Q2YV51_(putative protein)_FRWD-FRAMESHIFT
TTGAATTATAAATACAATTCAGACCGAAAAGAAAGCATATGCAACTTCGTGATTGAAGCG
GTATATGCTTCTTTTTCAATTGAGTACTAGCAAGCCGCAGTATGTATATGAAACAAGTCA
AACAATTGTTGAATGAAGATGTTCTTTGCAAGTAGCTATTCTAATGACGAATGTGATGCC
TCATTGAAGATGGATTTTAATATTATCATATAGGTGATGTTGAGTTGGTTATTAATTGCT
ATTTGCATATGAATATGAGTCTTTTCAAATTTTTATTGACCCTGAGTAATGAAAAATATT
AA
>>BDS-53E_[0226059 to 0227822]_glpQ1_(glycerophosphoryldiester phosphodiesterase)_FRWD
ATGAAGAGAATTAGTAAAGATATATGGACAGTATTTAAATTACTGTATCAAAATAAAGGG
CGCTTTAGTATTAACGCCTTACTATTGCAGTTAATCATGATTTTTATTAGTAGTACATAC
TTAATTTTACTATTTAATATGATGTTAAAAGTAGCTGGGCAAAGCCAACTTACGATTAAT
AATTGGACGGAAATCATAAGTCATCCTGCCAGTGTGATACTTCTCATTATTTTCATATTA
AGTGTTGCCTTTCTGATTTATGTCGAATTTTCATTATTAGTTTATATGGTTTATGCGGGC
TTTGATCGACAAATTATTACGTTCAAATCGATTTTTCAAAATGCTTTTGTAAATGTGCGT
AAACTAGTCGGCGTACCTGTTATTTTCTTTATTATATATTTAGTATTAATGATACCGATT
GCCAATTTAGGTTTAAGTTCCGTACTGACGAAGAACATTTATATACCTAAATTTTTAACA
GAAGAACTTATGAAAACGACAAAGGGGATTATCATATACGGAACCTTTATGGTTGCTGTT
TTCATTTTAAACTTCAAATTAATATTCACTTTACCGCTGACGATTTTAAATAGGCAATCA
TTATTTAAAAATATGAGATTGAGCTGGCAAATTACGAAGCGGAATAAATTTCGACTAGTA
ATAGAAATTGTTATATTAGAAATCATCATTGGTGCGATTTTAACATTAATTATTTCCGGG
GCAACTTTTTTAGCCATTTATGTAGATGAAGAAGGAGATAAGTTTTTAGTATCATCCATT
TTATTTGTTGTACTGAAAAGCGCTTTATTCTTCTATTATTTATTTACGAAATTATCATTA
ATCAGTGTGTTAGTACTTCACTTAAAACAAGAAAATGTATTAGATCAACCGGGATTAGAA
TTTAAATACCCAAAACCAAAACGTAAGTCTAAATTTTTCATTGTATCGATGTTGTTAGCG
GTGACTTGTTTTATCGGTTATAACATGTATTTGTTGTACAATAATTCAATTAATCAAAAC
ATTTCGATTATCGGGCACCGTGGTTTTGAAGATAAAGGTGTTGAAAATTCGATTCCGTCA
TTGAAAGCTGCGGCTAAAGCAAAAGTTGAATATGTTGAGTTAGATACGATGATGACCAAA
GATAAACAATTTGTAGTTAGTCATGATAATAATTTGAAGCGTTTAACAGGTATTAATAAA
AATATCTCTGAGTCTAATTTTAAAGATGTAGTTGGATTAAAAATGCGTCAAAATGGACAT
GAAGCAAAACTTGTATCATTGGATGCATTTATTGAAGCGGCTAAAAAAGAAAATGTAAAG
TTATTAGTAGAATTGAAGCCACACGGTAAAGAACCTAGTGATTATACAGAACGTGTAATT
GAGATTCTGAAAAAGCATGGTGTTGAACATGAATACAGAGTGATGTCGTTGGATTACGAT
ATAATGATTAAATTGAAAAAAGAAGCACCATACATCAAATGTGGTTATATCATCCCGTTA
CAATTTGGACATTTTAAGGAAACGTCATTAGACTTCTTTGTCATTGAAGATTTTTCATAT
ACACCAAGGTTGGTCAATCAGGCACATATAGAAAATAAAGAAGTGTATACATGGACAATT
AATGGAGAAGAAGATCTTACGAAATATTTACAAACGAACGTTGATGGTATCATTACAGAT
GATCCAGCATTAGCTGATGATATAAAAGAAGCTAAAAAACATGAAACATACTTCGATCGA
TCTATTAGAATTTTATTTGAATAG
>>BDS-53E_[0227935 to 0228279]_Q2YV49_(putative protein)_RVRS
TTAAAGACTGTTGGATTGAACATTATTAGTTAGTGATGAATAAATATTTTCCAATCTATA
TTTTGCTTTAGTCATTTGATCCAAATTTTTAGTACGTATAGCAGACTTAGCAATATAATG
TGCTGCCATAATATCTCGTTTTTGATATGCATCTAAATGTAAATGCGCTAATTTGTTTAT
ATCAGTATTTGTGATTAATGTATGTAATTGGTCTACAAGCGCTTGATGTTGATACGTATG
AGCTGTTGTTTCGGACTTGCGAGTTAATGCTATCCCAGTCGTATCAAGGAGCGCAGCTTT
AATACCAGTTACTAAATAATTTTTGATTTTCATGTGTGTTGTCAT
>>BDS-53E_[0228469 to 0230346]_coa_(staphylococcal coagulase)_FRWD
ATGAAAAAGCAAATAATTTCGCTAGGCGCATTAGCAGTTGCATCTAGCTTATTTACATGG
GATAACAAAGCGGATGCGATAGTTGGTAAGGATTATAGTGGGAAATCACAAGTTAAAGAA
GAGAGTAAAAATGGGACGACGATTTCAAATGGTTACTTTTGGGGGAAAATCGACAGCCTA
GAATCACAATTTTCTAAAGCATTAGCAATAATTGAAGAGTATCAATACGGTGATAAAGAA
TATAAAGATGCAAAAGATAAGTTTATGGATAGAATTTTGTCGGAAGATCAATATCTTTTA
GAGAAAAAGAAAGCTCTGTATGAGAAATATAAAGAGTGGTATAAAAAGCACAAAGAGGCA
AATCCAGCCTATCCAAAAATGCAAAATTTCCATGAATTTAGTGTTTATAACCTAACTATG
GAAGAATATAATGAAATCTCTAAATCTTTAAAGGATGCGGAAGAAGAGTTTCGTAAAAAT
GTAAGCGAAATTCAAATAAAAAATCCTGATTTGAAACCTTATGACAAAACAAATGAAACG
AAGGCAACAAATGATGTTTATGATTTTGTTTGTGAAATTGATACACTTGTTGCTACATAT
TATGGAGATAAAAATTATGGGGAATATGCCAAAGAACTTAGAGCAAAACTGGATTTAATA
TTAGGAGATTCAGAAAAGCCTAACCAAATTATAAATGAGAAAATTAAAAAAGAAATGATG
GATGATTTAAACTCTATTGTTGATGATTTCTTTGTGGAAACAAATCAGAATAGACCGTCA
ACTATAAAGAAATATGACCCTAATATTCATGATTATACAAAGAAGAATGAGAACAAAGAA
AACTTCGATAAATTAGTCAAAGAAACAAGAGAAGCGGTTGAAAAAGCAGACGAATCTTGG
AAAACTAAAACTGTCAAAAGCTATGGTGGAACTGAAACAAAATCGCCAGTAGCAAAAGAA
GAGAAGAAAGTTGAAGATTCTCAATCGCCTAAAGTTGATAACCAACAAGAAGTTAAAACT
ACAGTTGATAAAACTGAGGAAACAACATTACCAGTTGCACAACCTCTTGTTAAGATTCCA
GGAGGAACAATTACTGGCGAAACTGTAAAAGGTCCAGACTATCTAACTATGGAAAATAAA
ACGTTACAAGGTGAAATAGTAAAAGGACCAGAATATCCAACAATGGAGCAAAGTTCTTCT
TTAAGTGATAATTATACACAACCGTCTGTTACTTTACCTACAATTACAGGTGAATCTAAA
GTAACAAACCCTGTTGAATCAACTTTAAAAAGTATTGAAGGCAACTCATCTAAACTTGAA
ATAAAAACACAAGGTACTGAATCAACGTTGAAAGGTATCCAAGGAGACTCAACTAAACTA
GAGATTAAACCTCAAGTAACTGAATCAACAGAAGCTACACAATATCCAGCAAGACCACAA
TTTAACAAAACACCTAAGTATGTTAAATATAGAGATGCTGGCACTGGTATCCGTGAATAT
AATGATGGAACATTTGGATATGAAGCAAGACCTAGATTTAACAAACCGGCAGAGACAAAC
GCATATAACGTAACAACGCATGCGAATGGTCAAGTAACATACGGAGCGCGCCCAACAACT
AACAAACCGGCAGAGACAAATGCATACAACGTAACAACACATGCAAACGGCCAAGTGTCG
TACGGCGCACGCCCAACAACTAAGAAACCGGCAGAAACAAACGCATACAACGTAACAACA
CATGCAAATGGCCAAGTGTCATATGGAGCACGTCCAACAACTAAGAAACCAAGCGAAACA
AACTCATACAACGTAACAACGCATGCAAATGGTCAAGTAACATACGGAGCACGCCCGACA
CAAAACAAACGCATATAA
>>BDS-53E_[0231057 to 0232241]_fadA_(3-ketoacyl-CoA transferase)_RVRS
CTAATGAATATACTCAAATATTGCAGCTGCGCCCATACCGACGCCAATACACATTGTCAC
CATGCCGTAGCGACTATCGGGACGTCTACTCATTTCAGAAAGCAAACGTGCGGTTAATAT
AGCACCGGTTGCACCTAATGGGTGACCTAAAGCAATAGCACCACCATTTACATTAGTACG
TGATGAATCTAGACCTACCGCATTCATAGAAGCGATAGTTTGAGAAGCAAATGCCTCATT
TAGTTCTACTAAGTCGATGTCTTCGATTGTTAAATTGCTGAGTGACAACACTTCAGGAAT
CGCATATGCAGGACCAATACCCATAATTTTTGGATCCACACCGACAGCTTTGAAACCAAC
GAATCGAGCGATGGGTTTCACACCTAGTTCTTTTACTTTGTCTCCTGACATTAAGGCGAC
AAATGCTGCACCATCAGATAGTGGGGCAGATGTACCTGCAGTAACTGTGCCGTCAGCCTT
AAACACTGTCGGCAATTTAGCTAATGCCTCTTTCGTTGTGTCAGGGCGAATTAACTCATC
TTGTTTAAATATACCTTCTTTAAAGTCGGCTCCGTCTTCAGTGTATTCAACGTATTCAAC
ACTTATTGGAATGATTTCATCTTCAAAGCGACCTGCACGTTGTGCTTCATATGCGCGTTG
ATGACTTTGAACAGCATAGGTATCTTGTTCTTCTCTAGATACGCCATATTGTGACGCTAC
GTTTTCTGCTGTTAGTCCCATTGGATATGACGCACCCACGTTTTCAAATTGTAATATCGG
ATTGTTGGTAGGTTCGTTTCCACCCATAGGGACAGCACTCATTAATTCTACGCCACCTGC
CACGAGTATATCTCCTTGGCCAGCCATAATTTGATTGGCTGCAGTTGCTATAGTTTGTAG
CCCAGATGAACAGTAACGGTTTATAGTTTGTCCAGGAATAAAGTGCGATAAGCCTGTACG
TAATGCAATCGTTCTTGCAATGTTTTGTCCTTGTAACCCTTCAGGGAAAGCAGTACCTAC
AATGACATCTTCAACCATATTATTATTAAACTTTCCACCAACACGACGTAACACACCTTG
TAATACTTTAGCAGCAACATCATCTGGTCTTTCATAAAATAATGACCCTTGTTTTGCCTT
TGCAGTAGCTGAACGTCCATAAGCTACAATGTATGCTTCTTGCAT
>>BDS-53E_[0232271 to 0234532]_fadB_(NAD binding 3-hydroxyacyl-CoA dehydrogenase)_RVRS
TTAATTACGTAATGGCTTACCAGTTTCTAACATATGTGTAATTCTATCGTATGTTTTTTT
AGATTTTAGTAACTCAATAAAACTGATTTTCTCTAATTTTTGGATATAGCGTTGATTAAT
ATATGTGTTACGAAGTAGTTCGCCACCAGATAAAACATATGCAATTTCTAAGGCAATATG
ATAATCGTAATTACTAATAAAATGACCTAGTCTTTGCGCGTCTAATTGTCCTTCAATTAA
TACTTTGTAATTTTCTCCTAAGCCGATATATTTGTATTTTGGTTTAGGTATATAGTTTGT
TTCTGCCTCATATTTCGCGCGTTTAAGTGCAACTTCGACACGTTGTGCTGTGTTGAAAAT
AATCGTATCTGTATCACGTAAATAGCCATAACGGCGAGCCTCAAATGCATTAGTAGATAC
TTTTGCAAATGCGATGTTTGTCAGTACTTTAGTCATTGAAGCTTGTTTATCATCGAATTT
ATGTGATGTGTGTAAAATACGATCTGCCATTTCTGCAAGTCCACCACCACTTGGTAATAA
ACCGACACCCGCTTCAACAAGGCCGATATACGTTTCACTTGCTGCTACAACGATAGGCGA
GTAAAGTACAAGCTCACATCCACCACCTAGGGCACGGCCTTGTACAGCTGTGACGATTGG
CTTTAAGCTATACTTCAAACGATTAAAGCTATAATGTAATTTATCAATTGATTGTGCAAC
GACATCTTCCACAAGACCTTCTTCATGCGCCTTTTTCATTAAGAAAAGGTTAGCACCTAC
GCTGAAATTATTACCATCAGCATAAATAACCATACTCGTATAATGTTTGTTTTCCAGTAA
ATCAATCGCCTCAACTAAAGCATCATTAAATTCATCGGTAATGACATTATTTTTACTTTG
CAATTTTAGTAAAAGTTGATCGTCGTGAGTTACAGAAAGCTTAGCATTACCTTTATCCCA
AAGTTCATCTTTTACAAAGTGAGATACAGGTGTTGCATATTCAATCGTTTCATTCTGTTT
ATAAAAGCTACCGTCTAATTCATTAATCCATTGTGGTAAGTCGCCAAGTTCATCTTCCAT
GCGCGATTTAACACGTTCAAATCCCATCGCATCCCATAATTGGAAAGGTCCAAGCTTCCA
GTTAAATCCCCAAACAAGTGCGCGGTCAATGTCACGGAAGTCATCGGTAGCCTTAGGAAC
ATTGATGGCAGAATAATAGAAGTTATTACGTAAGGTCTCCCATAAAAATTGTCCTGCTTC
ATCTTGTGCATTAAAAATGACATCAAGGTTATGCGCTAAATCTTTATTAAATTCATTTAA
AATAGGTGATTGTGGATGTGATACAGGAACATAATCTTGCTTTTCTTTATCGTAAACAAG
ACGTTCTTTAGTATCTTTATCTTTTTTATAAAATCCTTGCTTCGTTTTACGACCTAGTGC
ACCATTGTCAAACAATGTATTTACAACTTTAACATCGTGGAAGTAGGGTGCTTCCTCAGG
GACTTGTTGCATACCTTTAATTACAGATACTGCAATATCTAATCCGACTAAGTCAGATAG
GGCATATGTGCCAGTTTTAGGACGACCAATAGCTTGACCAGTTAAAGCATCCACATCTAT
AATGTTTAAATTTTGCTCTTCTGCGCGATACATAATATCATTCATCGTTTGTGTACCGAC
TCTATTTGCAACAAATCCTGGTACATCATTAACAACGATGACCCCTTTACCTAATACATT
TTGCGCAAAAGATTTTACTTCAGATACGATAGAGTGTTTTGTATATGATGTAGGTATTAG
CTCTACTAATTTCATAATGCGTGGTGGGTTAAAGAAATGTAGTCCAAAGAATCGTTCTTG
ATCCGTGTTGTTAAATGCTTTTGCAATGGCTGTAATCGGTATGCCTGATGTATTAGTAGC
AAATAAAGCATCTTCTTTAGCATGTTGAGCAACTTGTTGCCATACCGCATGTTTGATTTC
AATGTCTTCTTTAACAGCTTCGATATATAAGTCAGCATCATCATTAGCTAAGTCATCGTT
AAAATTACCGTATGTTAAATTACTTGCTAAATTTAAGTCGAATAGAAGTGGCCGTTTTTT
GTCTACGATTTTATCATACGATTTCTTCGCAATAAGATTTGGATTATTTTCGTCGACTAC
AATATCTAATAATTTTACTTTTAGACCTGCATTTACAAAAAGTGCTGCAAGTTGTGCACC
CATCGTACCTGCACCAAGAACTGTTACTTTATTAATTGTCAT
>>BDS-53E_[0234720 to 0235931]_fadD_(putative acyl-CoA dehydrogenase)_RVRS
TTAAACAAATGCAGAATCACCAGTTAAGGCACGTCCAATTACTAACGCATTAATTTCGTG
TGTACCTTCGTATGTGTAAATTGCTTCTGAATCCGAGAAGAAACGTGCAATATCATAATC
GTCAGCTAGTATGCCATTACCACCTGTAATGCCTCGTCCCATTGCTACCGTCTCGCGTAA
ACGTAATGCATTCATCATTTTAGCTGTAGAAGTTGCAACTTCATCATATTCACCATGTGC
TTGCATGTTAGCTAATTGGGCACATGTTGCCATTGCTTGTGCTAAATTACCTTGCATCAT
CGCTAGCTTTTCTTGAATTAACTGATATTTACTAATTGGTTTACCGAATTGTTTACGCTC
TGTGACGTAATCTAATGTGGCACGTAGTGCACCAGCCATACCACCCGTAGCCATATATGC
GACACCTGCTCGTGTTGAATAAAGGATTTTGGCAATATCTTTAAAGCTTGTAATATTTTG
TAAGCGATCAGATTCATCAACTTTAACATTGGTTAATTTAATCAGCGCGTTTGGCACGAT
ACGAAGGGCAATTTTGTTATCAATGACTTCAATATCCACACCATCTTGCTCTGGTCTGAC
AACAAAGCAATGTGGTTTGCCTGTCTCCTTATTTACAGCGAATACAGGGATTACGTCAGA
AACATGTGCACCACCAATCCATTTCTTTTCACCATTAATAACCCAAGTGTCACCTTGACG
TTCTGCGACTGTTTCTAAGCCTCCTGCAACGTCAGAGCCATGCTCAGGTTCTGTTAATGC
AAAGCATGTACGCAATTCATGAGACTGTAATTTTGGTACATATTTCGCGATTTGTTCTTT
GCTACCCCCGAAAAAGAAAGTGTTATGCCCCAAACCTTGATGGACACCAAGAAGGGTTGC
AAGTGAAATGTCAAAACGAGCGAGTAGATAAGACATGAAAAATTGAAATAGTTGACTCGG
CATTTTGGCATTTGGTCTATCTTTATAAAGTAATGGGTTATTAAAGTAATTTAATTCTCC
TAAATCTTTAAAATAATCTTCAGGTACTGTGGCATCTATCCAATGTTGATTGATATCTGG
TCGATATTTACTTTCAAGTAAATCGTCAACTTGTTGTAAAAATTCAACTTCACCGTCTGT
TAAACCTTTAGCAATACTAAGCACATCTTCAGGGAATAATGATTTTAAGACTTTTTCTTT
TTCAAATGTCAT
>>BDS-53E_[0236039 to 0237547]_fadE_(putative long-chain-fatty-acid--CoA ligase)_RVRS
TTACTTTAATGTTTCTGATACTTTGTCATTCATCATTTGTCGAATCGCAAGTTTGTCTGG
TTTTTGTGTACTATTTAACGGCATATGTGTTACAGGTACGTACATTCTTGGTACTTTGTA
GCCAGCCAAACGATGTCGCATATGTTGATCTAACTTTTCAGCATAGTTAGGATCATCTTC
ACGAAGTATGATGGCTGCTGCTATTGACTCACCATATTTTGGATGATCATAGCCTACGAC
AACACACCGGTCAATTAGTGGATGCTCAGCTAAAGCATTTTCAACTTCAGATGGTAAGAC
ATTTTCGCCACCTGTAATGATAAGTTCTTTTTTACGATCAATGATGAAAATATCGCCATC
TTCATCCATTTTTGCTAGATCGCCTGTTAATAAATAACGACCATGAAACGATTTGGCAGT
TTCTTCAGGTTTGTTCCAATATCCAGGTGTTACATTTTTCGCTTTAATAGCAAGCTCGCC
GATGTTGCCAGTAGGGACTTCTTGACCATTTTCATCAAGAATTCGTGCATCAACAAACAT
GACTGCTTTACCAATACTCATCGGTTTGCGTTTCGAATTTTCCGGTGTATTAACGAGTAC
TAGAGGTGCTTCAGTTAATCCATAACCATTGATAATATTAATACCAAATTGTTTAAATGC
TGCTTGAATACTTGGTAATGGCTGTGAACCACCTTGAATAATGTAATCCATTGCTTTAAA
ATTATCAGGGTTAAAATTACTGGCACGTAGTGTACTATAATACATCGTTGGAATCATGAT
AATAAACGTAGGCTTGTACTGTGCAATCATGTCGTTCAATTCTTCTCCATTAAAATAACG
TTGAAGAATCAATGTGCCGCCTGACATCAAAACGGGCAACACTGTATCATTAAATCCTAA
AACATGGAACATAGGTGTAGATACAATCGTAATATAATTTGAATTAAACTTATATGTCAG
TTCTAAGTTTGCACCATTATGAACAAATGATTCATACGAGAACATTACGCCTTTAGGTGA
TCCAGTAGTACCACTTGTATAAATTAACGCTGCAAGATCTTGTGGTTCGACCGGTGTTGC
TTGAAAAGGTTGATGATGATTTGGATCTACAATTTCATCATATTGACGCGAATCGATATC
CATGTGTAATAGCTTTTGATCAATGTTTGTTAAAGAACTTAGGTGTTTTTCTGCATAAAA
GAGAAGCTTTAGTTGTGCATCTTCCACAATAGCTGCTATCTCTTTAGGACTGAGTCTCCA
ATTCATGGGTAAAAATACAGCACCTGTTTTAAAACAAGCAAATAGTAAATCTAATATTGC
AATATCATTTGGAGCAAAAACACCTATGACATCACCTTTCTTAACACCTTGAGAAGTTAA
ATAATGCGCCATATTATCAGCGCGGGTGTTAAGTTGTTGGTATGTCCAAGAGGTCTGTTT
TGTGTGATCAATGACAGCAGGTTTGTCATCATCGAAATCTGAACGCGTTTTAATCCAATC
GAAATTCAT
>>BDS-53E_[0237573 to 0239135]_fadX_(putative acetyl-CoA/acetoacetyl-CoA transferase)_RVRS
TCATACTTTATGAATTGATTGTCTAAGTTGTCCCCACTTTTTCTGATAAATACTACTATC
AATCAATTTTAAATTGTCAGCAATCAATGGTTTAAATGCCATTTGATTTAATATATCTTT
TTGCAAATCAAGACCTGGTGCGATTTCAATTAGCTTTAAAGCTTTATCCACTAGCTCGAA
TACGGCACGGTCAGTAACAAAGTATACTTCTTGATTAAGTGACCGCGAGTACTGCGCATT
AAAGTCTATATGGCTTACTTCTGATACAAATTTTTTAGTATGACCTTCATTTTCAATATC
TAATTTTTGTTCATAACATGATATTGTGCTCCCTGCGACGAATGATCCTGAAAAAATAAT
TTTGTTTACAGATTGCGTAATGTCTATAAAACCACCACAACCATTTAATCGGTCATTAAA
ATAGGACACATTGACATTGCCATATTGATCTACTTCTGCAAAGCTAAGATAAGCAACAGA
TACACCATTGTTATAGATAAAATCCCAAGCTTGATCATGACGCATACGTACATCTGCGTT
ATAGTTCATACCAAAACGTTCACGGCTTCCTACAAATCCACCAAAAATGCCGACATCTAG
AATTGGTTGTACGTCATGTGCGACACGTTCTTCATAAAGCAAATTTGAAAGCTCATTGTT
AATACCATAGCCAATACTAATCGTATCGCCGTATGTTAAAAATTGAGCGGCACGTCTAAG
AATAAGTTTGCGATTATTAAATGGCAACGGTTGTTCAGGTATACAATCAATCCGTTCTTG
ACCTGACAATGCAGGTAAATAATGACTTTGAATTACTTGACGATGATTGCAATCTTCTTG
GGTAACATATACATAATCAACAATACTTCCAGGAATAATAACATCATTTGGCTTTAGTTG
ACAGTCATCAACTATAGCTTTAACTTGTACGATAACAGTGCCATGATTGGCCTTAGTATT
TAAAGCAACATGATAACATTCACTCAAGTATGATTCTTGTGTTAAATATATATTACCTTG
CTTATCTGCATAGGTTCCTCTCAGCAATGCCACATCAACGCTAGGGAATGTGTAATGCAA
ATATGTTTCATCGCGTATATTGACTATAGAAACTAAGTCTTCTGTCGTACACTTGTTTAC
TTTGCCGCCTCCATATCTGGGATCAACAGCAGTATTTAAACCAATTTTTGTAAGCACACC
AGGTAAAAGATGGTTACTTTGACGATAATGAGTAGCAATGACACCTTGTGGTAAGAAGTA
TGCTTCAATGTCATTGTTTTTCATAGCTTGTGCTGTTTTTGACGAAGCAGTTAAAATACT
CATAATGACACGCTTAATCATGCCACGTTCAATAAAGTCATCTAGATCGGGTGCGACGCC
TAAACTATGGATATCATTCGCTAAAATAAAGGTTAAATCATTAGGCGTCTGGTATTTGTC
GTGTTGCGCTAACACAGCACGTAGAACTTCGGCAGGTAAATTGGCAACAGCTAGAGCCGA
TAAACCAATCACATCACCGTCTTTAATGATATGTTGTAAATCGTGCCATGTGATTTGCTT
CAA
>>BDS-53E_[0239510 to 0240181]_Q6GK79_(class-I glutamine amidotransferase)_FRWD
ATGAGAATAAATGTTTTACAACATACACCGAATGAAGGCTTAGGATATATTAGGGAGTGG
GCTAAAGAGAGAGGTCATACTGTTTATATTTATCATCCATATTGTTATAAAGGTGTGTTG
CCCCGTGCCGATGAAACAGATATGTTAGTCATTCTTGGAGGACCAATAAGTCCTGATGAT
AATATACCTTGGATTAAAAATGAGCGGCAATTAATATTGGAATTGATGGCTAAGCACAAA
CCAATATATGGCGCCTGTTTTGGAGCACAACAAATTTCTAAAGCATTAGGCAATGAAGTT
TTGAAATCACCCGTTAAAGAAGTGGGATGGGATGACGTGTATTTAGAGTCTGACATTATT
TCGGATATACCAGGTAGATTAATGGCGCTGCATTGGCATGAGGATATGTTTCAGATACCG
GAACAAGCGACATTACTATTTTCTGGGAATCATATTAGAAATCAAGGATTTATCATTGAA
AATAATGTAATTGGATTACAGTTTCATTTTGAACCTGGTCCAGATGATGTTAGGGAAATT
GTTATAAACGATCATGAGTATATTGCTAATTCTGTTTTGCAACAGTCGGCGGATGACATT
TTATCCTTTAAGGTACCAAAACAAAATAGAGTAACTATCTTCAAAATATTAGATTTTATA
GTAAAAGCGTAA
>>BDS-53E_[0240320 to 0241610]_prsW=prsS_(protease responsible for activating sigma-S)_FRWD-FRAMESHIFT
ATGGAAGGTCTTAATCATCGAAGAGACACAGAAAAAGAAACAACAACACAAGAGCAATCG
ATTTTAGATCAAGATATGACAAAGGAAGATGGGACATCAACAACAAAACAGGAAGCTGTT
CATCAAAGTGTACAAACTAAGCAGACAGCGGATATACATAACAATAAGTCTATAGAAAAA
CAAATGGATGATAAAGCTTATGAGACAGCACAAAATGCAGATTTAAAGCACGAAGCAAGG
AGTTTGTTTGATAATGCGACGAAATCTATTGGCAGACTGGCAGGTAATGATGAAAGTTTA
AACCTTAATTTGAAAGATATGTTTTCAGAAGTTTTTAAGCCACATACTAAAAATGAAGCA
GATGAAATATTTATCGCGGGAACGGCAAAAACAACGCCGGCTATTTGTGATATTTCAGAA
GAGTGGGGTAAACCTTGGCTCTATTCACGTGTGTTTGTTGCCTTTACAGTGACATTTATT
GCATTATGGGTCATGGCTGCATTTTTCAATAATACAAATGCGATTCCTGGTTTAATTTTT
ATTGGTGCATTAACAGTACCATTATCGGGTTTATTCTTCTTCTATGAATCAAATGCATTT
AAAAATATAAGCATTTTTGAAGTCATCATCATGTTCTTTATTGGTGGCGTATTTTCATTA
TTAAGTACAATGGTGTTATATAGATTTGTCGTTTTTAGTGATCAATTCGAAAGGTTTGGT
TCTTTAACATTTTTCGATGCATTTTTAGTTGGATTGGTTGAAGAAACAGGAAAAGCGCTC
ATTATTGTTTATTTCGTCAATAAATTGAAAACGAATAAAATTTTGAATGGTTTATTAATC
GGAGCTTCCATAGGTGCCGGGTTTGCAGTTTTTGAATCGGCAGGTTATATTTTAAATTTT
GCTCTAGGTGAAAATGTACCGTTATTGGATATTGTATTCACACGTGCATGGACTGCAATT
GGTGGTCACTTAGTGTGGTCAGCCATAGTCGGAGCTGCTATTGTTATTGCTAAAGAGCAA
CATGGTTTCGAGTTTAAAGATATTTTAGATAAACGATTTTTAATATTCTTTTTATCAGCT
GTTGGGTTACATGGCATTTGGGATACATCATTAACGGTTCTTGGCAGTGATACTTTAAAA
ATATTCATTTTAATCGTAGTCGTATGGATACTCGTATTCATTTTAATGGGTGCAGGTTTG
AAACAAGTTAATACACTACAAAAAGAATTCAAAGAACAACAGAATAAAGTAGTAGAATAA
AAATCAAAGCTTATGTTGCTATGTGTTTTAG
>>BDS-53E_[0241875 to 0243353]_nikA_(nickel  ABC transporter, substrate-binding protein)_RVRS
CTATCGTTCAATCGTTGTTTGATAATCTATTAAATATATGCCTTCAGGCGTAACTTTATA
ATTTTTAACGTTAGAATTTGCAGCGACAATTTGATCATTATAGGCTATGTAACTATTTGG
CACATCTTGGCTAGATAATTTGATAATGTCATTAGAAATATTGTGACGTTCATCAACATT
AACGGTATGATTCAACTGATCAATTAAATCATCGACTTTACTATTATCATAGTTTCCTTT
ATTAATGGCACCATCTTTTTTATATGCTTGATTAAAGTAATAACCTGTATCACCGCGAGG
GATTGTCCCAAAACTATACATCGTTGCATCCCATGCAGTACGGTCTTTTAAATAACCTTC
AATGTCATCGACACTTTTAATATCGATATCAATGTTCGCCTTTTTAGCATCTGATTGTAG
TACTTGTGCAATTTTAGATAATTCTGGACGACCATCATAAGTGATTAATTTAATTTTTAA
TGGATGACTTTTCGTATAACCTTCTTTGGCTAATAAATCCTTAGCTTTATCAATATTTTG
CTTGGTCAATTTAGGCTCTTTAATGTAAGGTATTTTATCATTAAATGGACTTGTTGCAGG
TTTTGCATAACCTTGATAAATATGGTCTGCAATACCTTGTCTATCAATGACATTGTCTAG
TGCTTCGCGAATGGGCTTAGTCATTTTTTTATTTGTATGATTATACATAAGTAAAGAAGT
TCTAAATCCAGACTTTTTCGATACTTTCAAATGCTTATCGCTCGTAATATCTTCTACTTT
ATTAACGGGTACATCCGTAATTAAATCGGCTTTTTTAGATTCTAAATTTCTGACACGATT
ATTACCATCTTCTTGATACGTTACAGTAATATGATCTAATTTAGGTTTACCTTGCCAATA
GTCTTTAAATTTTGCTAACGATATTTTTTGTGATTGTTTATAATCTTTTATTTCATATGG
TCCTGTACCAACAGGTGTTTGATTCACATCTGATTTTGCATCCGTGTCATAAATCGCCAT
AAATGGATTCGCTAATTCAGATACAAGTTCAGGATAAGCTGATTTCGTTTTAATCGTTAG
TTTTTGACCTTTAGCAGTAATAGATGATATAGGTAATGTAAATTTAACTAAATCACTTTT
CTTCATGCTATTTTCCAGACTTGATTTTACTTTTTCAGCAGTTAGTTTTTGTCCATTTTG
AAATTTTATATTGTCTTTTAACTCTAAATCTAATGTCGTGTCATTTGGTTGATGATATGA
TTTTACTAATACTTTTTCGATTTTACCTTGATCATTTGTTTTGAATAAGGACTCTGCAGC
ACCAATTTTAACAGGTACATCTGTTTCATAAGGCGCAATGGACTTCGTTTTTAAAGGTAA
CGAGATATTTAAATCTTTGCCAGATGAATGTGTTGAACCACATCCTGATAATACTAAAGT
TGCTGATGCGACAATTGTCGCAAGACTTTTAAACTTCAT
>>BDS-53E_[0243511 to 0243906]_DUF488_(putative protein)_RVRS
TTAACGGCAAGTGTAGTGATTTATGCCATACACATATGCTTAAGTATTTAGTAACTGCTG
AAGTATCACAGCTTGGTTATGCTCAATATCTTTGGCGGCATATAACAATAGAACATGGTT
ATGTTTTTCAACAAGCCCTTTTAATTCTTTGAAAGCAGCATTTTGAGCATCATTATCACG
CAACTCTTTTTGATACTTTTCTTTAAAAGCACCAAAAAGTCTTGGGTCATGATTGAACCA
TTTTCTTAATTCAGTAGAAGGGGCGACGTCTTTTAACCAATAATCAATATTCGCAGTGCT
TTTCGACATACCTCTAGGCCACACTCTATCAACTAACACACGAATGGCATCAGTCTGTCC
TTTGTGATCGTAAATTCGTCCGATATCTATGGTCAT
>>BDS-53E_[0244148 to 0244321]_Q5HJD9_(NCTC13712_00185, Uncharacterised protein)_RVRS
TTATTTATTTTTATGTTTAGTTAAATATTTTAAACCAATGGCGAAAACAGTATAGCCAGT
AATTGTTTGCACCAATGTTTTAATTAAATTGTTGTTTTTAACGATGATATTTGCAGTAAT
AATGCTTGTGAAATATAATACAAATACTTTAATGTAGCGTTGGTTAAGTTTCAT
>>BDS-53E_[0244347 to 0245492]_hmp_(radical nitric oxide-detoxifying flavohemoglobin)_RVRS
TTAGACTGCAACACTTAATCTTGGAATAAATGTTTCATAATGGACGCGATTCATATTGTA
ATTTAAAGACTTAAGTGCTTCAATCATAGATTGTAAGAATTTTGTACCACCACAGATATA
AATTTCAGGCTTATTCTCTAAAAATGCTTTTAATTCTTCAGCACCAATATAGCCTTGTTC
ATCTTTTAAATGTGTATATAATTTAGCGTTGTCATGACGACGCGCGATACTGTTGAAGTT
GTCTTTGAAAGGTAAATGTTGTTCATTTTCAGCAACTTGAACCATCTGTGTATCTATACC
TTTGGCACTAGCAGCTTCAAACATTGCAACTAAAGGTGTAACACCAATACCAGATCCTAA
GAATAGTTGTGGTTCAGTCATATTTTCTAATACAAAGCCACCTACAGGTGCAGCTAAATT
AATCATATCGCCTTCTTTAATTTCATCATGTAAAATTGTAGAAACTTCGCCTTCATGTTC
TGTTGTGACATCACGTTTAACGCCAAAAGTTAAATTGTTTTTATCACCTGATACGATAGA
ATAGTGACGTTTAGCTCTATATGGAAGTTTGTCACTAGAAACATCAACTGTGATGTATTG
GCCTGGTGTAAATTTACTAAAGTCATATTCATCAGTTTCAACAGTAAATGATTTAATGTC
TGCAGATTCTTGCTTAATGTTAGTGATTTTGAACGGTTTGAAACCAATCCACATCATCTG
ATCATAAATGTCTTTTTCAATTTGGATAAACACATCTGCTATAACACCATATGCTTTTGC
CCAAGCTTGAATGACAGGATCATTTTCTTCTAATCCAGTAACATCTTGAATTGCTTTTAA
TAAATTTTCCCCCACGATTGGATAATGTTCAGCGTAAACTTGTAACGCGCAGTGTTTATA
TGCAACTGGCATAATGACTGGTTTAATAACACTTAAGTTGTCTATGTTAACAGCTGCGGC
CATCACAGCTTGTGCTAGTGCTGAAGATTGCATGCCTCTTTTTTGGTTTGTTTGATTAAA
CATGTTTAAAAGTTCAGGGTGAGCTTTAAACATTTTTGGATAAAAGATTGATGTAATTTC
AGTACCTTTCTCTTTAAGCAAAGGAACCGTTTGTTTGATAATGTCTTTCTCTTGTTCTGT
AAGCAT
>>BDS-53E_[0246054 to 0247007]_lctE_(ldh1 L-lactate dehydrogenase 1)_FRWD
ATGAACAAATTTAAAGGGAACAAAGTTGTATTAATAGGTAATGGTGCAGTAGGTTCAAGC
TATGCATTTTCATTAGTAAACCAAAGCATTGTCGATGAATTAGTAATCATTGATTTAGAC
ACTGAAAAAGTTCGAGGAGACGTTATGGACTTAAAACATGCCACACCATACTCTCCTACA
ACAGTACGCGTAAAAGCTGGCGAGTACAGCGATTGTCATGATGCTGATTTAGTTGTAATT
TGTGCTGGTGCTGCACAAAAACCTGGAGAAACACGTTTAGACTTAGTATCTAAAAATTTG
AAAATATTCAAATCAATCGTTGGTGAAGTTATGGCATCTAAGTTTGATGGTATTTTCTTG
GTAGCTACAAATCCAGTTGATATATTAGCGTATGCAACATGGAAGTTCTCTGGATTACCT
AAAGAGCGCGTTATAGGTTCAGGTACAATTTTAGACTCTGCACGCTTTAGATTATTATTA
AGTGAAGCATTTGATGTTGCGCCACGTAGCGTCGATGCTCAAATTATTGGTGAACATGGT
GATACTGAATTACCAGTATGGTCACACGCTAATATTGCAGGTCAACCTTTAAAGGCATTA
CTTGAAGAACGCCCAGAAGGCAAAGAACAAATTGAGCAAATTTTTGTTCAAACACGTGAT
GCAGCATATGACATAATTCAAGCTAAAGGTGCCACTTATTATGGTGTTGCGATGGGGTTA
GCTAGAATTACTGAAGCGATTTTCAGAAATGAAGATGCCGTATTGACTGTATCAGCATTA
TTAGAAAGCGAATACGAAGAAGAAGATGTTTATATTGGTGTTCCAGCAGTCATCAATAGA
AACGGTATTCGTAATGTCGTTGAAATCCCATTAAACGACGAAGAACGTAGTAAATTTGCG
CATTCAGCTAAAACATTAAAAGATATAATGGCTGAAGCCGAAGAACTAAAATAA
>>BDS-53E_[0247421 to 0248949]_ptsIIBC_(ptsG_2, EIICBA-Glc)_RVRS-FRAMESHIFT
TTAATCTCCGAGTAATTCTTCAATTTCATTTTTAATAACTGTTACATGTGGACCGTAGAT
AACATGAACGCCGCTACCTTGTTGAATGACACCTTTAGCACCAGTACTTTCTAACATTTC
TATATCAACATAATCGCTATGTTGGATTGTGACACGTAATCGTGTAGCACAGCAATCAAC
GATTTCAATGTTATCTTTTCCACCTAAACCAGCTACAATAGTTTGTGCTCTTTCAGTTGC
CTCAACTTGCTGTTGCAATTCTTTATCTTCTCGACCTGGCGTTTTAAAATTAAACTTCGT
GATTAAGAAACGGAAGACGATATAATACAAGCAGAACCACACAATGCCAATAGGTATGAC
ATATAAATAGTTTGTTTTACTATTGCCTTGTAACACGCCAAAGAGTAGGAAGTCGATAAA
GCCACCACTGAATGTTTGACCAATTGTAATATTGAAGATATCGGCTAACATAAATGCTAA
ACCATCAAAAAAGGCATGAATCACATAAAGAATTGGTGCGACAAATAGGAAACTAAATTC
CAAAGGTTCAGTAATACCTGTTAAAAATGATGTTAGTGCAGCAGATAGCATTAAACCACC
AACCACCTTTTTATTTTCAGGCTTAGCGGTATGATAAATAGCAAGTGCAGCACCGCATAA
GCCAAACATCATTGTAATAAATCGACCGGACATAAATCTAGAAACACCTGAATAATATTT
AGTTACATCTGGATCACCAAGTTGTGCGAAAAATATATTCTGTGTACCTTGAACCAAATG
TCCTTTCACTTCTAACGTACCCCCAAGCGCTGTTTGCCAAAAAGGTAAGTAAAAAATATG
GTGTAAACCAAGGGGGCCTAACAATCTTAAAATAAAACCATATACAAATATACCAATGGC
ACCTGTTTTTGTTACGAAACCACCAACATGATAAATACCTGCTTGAATTGTTGGCCAAAT
AAAGAACATGAAGACGCCTAAAAAATTGCAGCAAAGGCAGTGACAATAGGGACAAATCGA
GAACCACCAAAAAAGCCTAAATAAGGTGGTAAGGTCACCTTATGATATTTATTATGAAGT
AATGCGGTCATTATACCTGTAATAATCCCACCGAAAACACCTGTTTCAACAGTTTGTATA
CCTAGTACCATTCCTTGGCCACTTTGTGCAAGCTGATCTTTCGCTAATGTTCCAGTAATT
GTTAATAAACCATTCATCGTCGCATTCATAATTAAAAATCCAAGTAGTGCAGCTAAACCA
GCTGTACCTTTATCACTTCTAGATAAGCCAATTGCAACACCAATCACAAAGATGACGGGT
AAATTTTGAAAAACGATACTTCCTGCAGCTGACATTAATGTAAAAATATTTTGTAATAAG
GTAATATCTAAGATAGGGTAAGCTTTCACGGTGTTAGGATTACTTAATGCACCACCGATA
CCCAACAATAGACCTGCAGCTGGCAAGATTGCGATAGGTAGCATAAATGATTTGCCAAAC
TGCTGTGCTTTTTCAAATAAAGATTTCAT
>>BDS-53E_[0249320 to 0250255]_rihA_(rihA, Pyrimidine-specific ribonucleoside hydrolase rihA)_FRWD
ATGAAGAAGAAAATTATTATGGATTGTGACCCAGGACATGATGATGCGATAGCACTTATT
TTAGCAGGCGCAAATGATAGTCCGTTCGATATATTGGCAGTAACGACCGTAGCGGGAAAT
CAAGCAGTTGAAAAGAATACGACCAATGCATTGAACGTATTAGATATTATGGGGCGTCAA
GATATAGAAGTAGCCAAAGGTGCAGATAGACCATTGATTAAACCGGCGGCCTTTGCATCT
GAAATACATGGAGAATCTGGCTTAGATGGTCCGAAACTACCTTCAACACCTTCACGTCAA
GCAATTGAAATGTCAGCATCAGATGTCATTATTAATAAAGTATTGGCAAGTGATATACCT
GTCTCAATTGTAGCAACAGGACCACTTACAAATATAGCAACAGCATTGATTCGTGAACCA
AGAATCGCTAAGCACATTGAATCTATTACTTTGATGGGTGGTGGCACTTTTGGTAATTGG
ACGCCTAAAGCAGAATTCAATATTTGGGTAGATGCTGAAGCAGCGAAGCGTGTTTTTGAA
AGTGGGATTCCAATCCATGTGTTTGGTCTTGATGTAACGCATCAAGTATTAGCAACTAAT
GAAGTAATAGAACGCTTTGAACGTATTAATAATCCTGTAGCACAGTTCGTTGTAGAACTA
CTGGAATTCTTTAAGACAACGTATAAAGAACATTTTAATATGGACGGCGGTCCAATTCAT
GATGCGTGTACAATTCTGTATTTATTACGACCAGATCTTTTTACAATGACACATGTCAAT
ATCGATATTGAACATCAAAGTTCGTTAACATACGGGACAATGGCTGTTGATTTAAATCAT
GTTACAGGTAAGCCTGACAATGCTTATTTTGCTACGGCAGTAAATGTTGAAGAAGTATGG
AACGTAATGGAAGAAAAATTGCGTACATACGACTGA
>>BDS-53E_[0250594 to 0252690]_bglG_(licR_1 Probable licABCH operon regulator)_FRWD
ATGAACGTGGATAATCAACAAATACTAAGAGAAATTGTATTGAATCCTACAATTCATGGT
AAAGAACTTGAATCAATATTTGGATTGTCTAGACGGCAATTAGGCTATCGTATTCAAAAA
ATCAATCTATGGCTAGAGCAAGAAGGTTATCCGAAGGTTGAACGAACAAGCCAAGGAAAT
TTCATTGTAAGTTCTGAAATCATGACGTTATTTAAACAAGAATTGAGAGATGAACAAAGT
ACAAATGCACATCAGATGATTTTTAGTATTGAAACGCGTCGATATTATTTAATGCTAATG
CTTTTTAGCAAAGAAAATGCAATGTCTCTTAATCATTTTGCGATTGATTTACAAGTTAGT
AAAAACACTATTATTCACGATTTGAATCATGTGAAAAATTTGCTTGAAAGCCAAGGATTG
GCACTTAAATATTCTCGTAAACGTGGATATGAATTAGTAGGGGATGAATTTGAAATTCGA
CGTTTTTTCATTAAATTAATTGATCAGAGGTTGGTCCATGATATTACGAAAAGTGAAGTT
TTGAAGGCGCTCAATCTTACATTTGAAGATATTGCATTTCAAAAAGACAAAATCAAACAA
GTGGAACAATTTTTGAAAAGCCAATTTATTGATAAATCATTGAGTTCATTGCCATATGTT
CTATGTGTCATTCGTAGAAGAATTAAAAGTGGGCATGTCATTAATCCGTTAAATATTAAT
TATCGATATTTAAGGGATACGAAGGAATACGCAGCAACAGAAATTATGACGCAAGACGAA
CTAGGGATACCAGAAGCTGAAAAACTATATTTAACATTGCACTTGTTATCAACTAGTGTT
CAATGGACTGATTTGCAAGAATCTGATAACTTGTCGAATTTAACCGAAGCTATTGAACAA
ATGATTCGTCATTTCGAGCAAATAACGTTTATTAATATCGAAGATAAGGAGAAACTTTCG
AATCAATTATTGTTGCATTTAACGCCCGCCTTTTATCGAATTAAATATAATCTGACGGAT
CGTGATGAATTGATCGACCCTTTGCAAGGAAATTATAAATCGTTATTTCATATGGTGAAA
CAATCATGTCAATCATTAACTGAATATTTTGGAAAATCTTTACCAGACAATGAAATTGCG
TATTTAACAATGTTGTTCGGAGGTAGCTTAAGACGTCAAGATGAAAATTTCGATGGAAAG
ATTAAGGCGATTATTGTATGTTCTCAAGGCACATCGGTATCACAAATGATGTTATATGAA
TTACGAAGTTTATTCCCAGAAATCATTTTTTTAGATGCAATTTCACTTAGAACATTTGAA
AATTACGCTCTGGATTATGACATCGTCTTTTCACCAATGTTCATATTAACGCATAAAAAA
TTGTTTATCACAAAGGTAGCATTATCCAGAAATGAACAGCGTAAATTACGCAAAGAAGTA
ATGAAGTATATCAATAAAGAGTCGGCAGATATTGAGAAAGAAATTAATAAGCTAATGGCG
TTGATTGAACGAACTACAACTGTCAATGACATAAGTGAACTGCGTGAAGGGCTTGAAGAT
TTTGTTGCGAATTACAATTCTATTTCAACAATTAATGGTTCTATTGTTACCCAAAGTAAG
ACATTAGATTTAGTGGATTTAATACCAGCAAGACATATTGTGCGAGTTCATCGAGTCCAT
AATATCGATGAAGCAATTACAAAAGCGAGTGACATTTTGGTTAGAAATCATTTTATTGAT
GAACAGTATATTCATGAGATGCAACAAGCGTTCGATGATTCCTATATGGTAATCATGCAA
AATATCGCTATTCCACACGCTTATTCGGAATATTATGTTCATAAAACCGCGATGAGTATG
CTCGTATTACAAGAACCATTATACATGTCAGATGGCACGCCTATTCATATTATTGTACCA
ATTGCTGCTGTTGATAAAGTGACGCATCTAAGAGCATTACTACAATTAAGAGATTTAGCA
CAAAATCAAGATGCAATTAATCAAATTATTCGTAGTCGAAAAAATTATGATGTGAATCAG
ATTTTAAATACATTTTCAAATAAAGAAACGAGGGGAAATGGATGGGACACCGATTAA
>>BDS-53E_[0252675 to 0253142]_Q5HJD2_(putative protein)_FRWD
ATGGGACACCGATTAATCCATGAAGAGAATATAATCATCAATTTGTCGGCAACTGATAAA
GAATCAGTATTATCGCAAATGTCAGATGTGTTGTATCAAAACGGTTTTGTAAAATCAACG
TTTAAAGATGCAGTCATTGAAAGAGAAAGAGAATTTGCGACGGGATTACCGACACATCTT
TGTTCGGTAGCCATACCACACACAGATGTCGAACATATTAATAATAGGACGATAGGTGTG
GCTATTTTAGAAAAAGAAGTACCGTTTGTTGAAATGGGGACACTTGATCAACAGACTGAT
GTGAAAATTGTCTTTATGTTAGCTATGGACAAGGTAGATGATCAACTTAAGCTATTACAG
CAGTTGATGCAGATTTTTCAAAGTGAAGAAAAACTAGAACAGATTCTAAGAACGAAAGAC
CAAGCAGCTTTAGCAACAATTATCAATGGATATTTGGAATATAACTAA
>>BDS-53E_[0253165 to 0253443]_Q5HJD1=gatB1_(phosphotransferase system sugar-specific component IIB)_FRWD
ATGAAACAAGTATTAGTCGCATGTGGTGCAGGTATTGCAACATCAACGGTAGTAAATAAC
GCAATTGAGCAAATGGCAAAGGAACACAATATTAAAGTTGATATTAAACAAATCAAAATT
ACGGAAGTCGGACCTTATGAAGATACAGCGGATTTATTAGTTACAACAGCTATGACGAAG
AAAGAATATAAATTCCCAGTCATTAATGCACGTAATTTTTTAACTGGTATCGGCATTGAA
GAAACAAAACAACAAATTTTAACAGAGTTACAAAAATAG
>>BDS-53E_[0253561 to 0254820]_Q2G2C8=gatC1_(PTS system transmembrane permease)_FRWD
ATGAGTTACTTCACTGATTTTGTAAGGGGATTTTTAGATTTAGGTGCAACTGTTATTTTA
CCGGTTGTCATATTCTTACTTGGACTATTTTTCAGACAAAAAATTGGAGCAGCATTCAGG
TCTGGTTTAACTATAGGTGTGGCTTTTGTAGGGATTTTCTTAGTCATCGATTTATTAGTG
AAAAATTTAGGACCGGCTGCACAGTCAATGGTTAAAAATTTAGGTGTCAGTTTGAATGTA
ATTGATGTAGGTTGGCCAGCAACATCATCTATTGCATGGGCATCGTCAGTAGCAGCATTT
ATCATTCCACTCGGCATCATAGTCAACGTTGTATTGCTAGTAACTAAAATGACTAAAACA
ATGAATGTTGATATTTGGAATTTTTGGCATTACACGTTTACAGCAGCAATGGTATATGCG
GTATCAGGTAGTATTTGGCAAGCGTTATTAGCAGCAGTTATTTTCCAAGTCATCTGCTTA
AAAGTAGCAGATTGGACAGCGCCAATGATGAGTGAATTCTTTGATTTACCAGGTGTATCG
ATTGCCACAGGAAGTACAATCTCTTATGCACCAGGTATCTACTTAGTTAAATTATTACAA
AAAATACCTGGTCTGAATAAATTAGATGCAGATCCTGAAACAATTCAAAAACGATTTGGC
GCATTTGGAGAGTCAATTTTTGTTGGTTTGATTTTAGGATTGGGAATTGGCGTGTTAGCA
GGTTATAAACCTGGAGACGTTATAAATTTAGGAATGTCAATGGCAGCGGTTATGGTGTTA
ATGCCTAGAATGGTAAAAATCTTAATGGAAGGTTTAATGCCTGTATCAGAATCTGCAAGA
ACATGGTTGAACAAACGCTTTGGCGAACGTGAAATTTATATTGGTTTGGATGCAGCAGTA
GCCTTAGGTCATCCAGCAGTTATTTCGACAGCATTAATTTTAGTTCCCATCACTGTATTG
TTAGCAGTCATTTTGCCAGGGAACCAAGTACTACCATTTGGTGACTTAGCAACGATTCCA
TTTGTTGTAGCATTTATCGTTGGCGCAGCAAGAGGTAACATTATCCATTCTGTTATTGTA
GGTACGATTATGATTGCTATTTCATTATATATTGCGACAGACGTTGCACCAATTTTCACA
GATATGGCGAAAGGTACTAATGTACAAATGCCTAAAGGTTCATCTGAAATTTCAAGCATT
GACCAAGGCGGTAACATTGTTAACTATCTTATTTTTAAATTGTTTAGTTTATTTAATTAA

>>BDS-53E_[0254838 to 0255881]_gutB_(L-iditol 2-dehydrogenase)_FRWD
GTGAAAGCTTTAGTAAAAACAAGAGAAGGACATGGCAACTTAGAACTTCTTGATAAAGAA
GTGGCAACACCGCTAGATGATAAAGTGAAAATTAAAGTACATTATGCAGGAATTTGCGGT
ACAGATATTCATACGTTTGAAGGACATTATAAAGTTAATCTCCCAGTAACATTAGGGCAT
GAATTTTCTGGTGAAATTATTGAAGTTGGCGAAGATGTTAAAGATTTTAAAGTTGGTGAT
CGTGTGACATCTGAGACGACATTTTATGTTTGTAACGAATGTGAGTATTGTAAAACAAAA
GATTACAACTTATGTAATCATCGAAAAGGTATTGGGACACAAGTTGATGGTGCATTTACA
AACTATGTGATTGCGCGTGAAGAAAGTTTGCATCATATACCGGATACAGTATCGTACCAA
TCTGCGGCTATGACTGAACCATTAGCATGTGCCCATCATGGTGTTTCAAAGATACAAGTA
AATTCTGGTGATGTTGCAGTGGTAATGGGACCTGGTCCAATAGGATTACTTGTAGCCCAA
GTATTGAAAAGTAAAGGTGCAATCGTAGTAGTAACGGGTTTAGATAATGACAAAGTAAGG
TTAGATAAAGCTGAACAATTACAAATGGATTATGTTGTTAATTTGCAACAAACAGATTTA
AAAACATATATCGATAATCTGACGGATGGTTACGGTGCAGACGTTGTTGTTGAATGTTCA
GGCGCAGTACCAGCAGCACGGCAAGGTTTAGATATTTTACGCAAAAAAGGATCATATAGC
CAAATTGGTATCTTTAAAGACGCTGAAATCCCATTTGATATGGAAAAAGTGATCCAAAAA
GAATTAACAGTTGTCGGTAGTAGAAGTCAAAAGCCTGCTGATTGGGAACCTTCATTACAA
CTGATAGCAGATGGATTAGTGGATGCTGAAGCATTAGTAACAAATGTATATGACATTTCA
CAGTGGGATGACGCTTATCATCATTTAAAATCTGGTGAGGGAATTAAAGCACTACTAAAA
CCACTCGATTTAGATAACAATTAA
>>BDS-53E_[0255895 to 0256041]_Q5HJC7_(putative protein)_FRWD
ATGGTTGAAACGATGTTAACATTTATGCTTGGACCATTGAGAAAAATTACTGATTTCTAT
ATGGAACATTTACTTGTAAGTAATTCCATCGTCATTGCAGGTTATTTTGCAACAGGTATT
TTTAAAAAGAAAAAAGTTGTGAATTAA
>>BDS-53E_[0256065 to 0257108]_Q5HJC6_(putat sugar-phosphate dehydrogenase galactitol-1-phosphate 5-dehydrogenase, Sorbitol dehydrogenase gutB2)_FRWD
GTGAAAGCTTTGAAGTTATATGGTGTGGAAGATTTAAGATATGAGGATTGTATCGAACCA
GACATTGAGGAATCGAATGATGTCGTTGTTAAAGTTAGAGCAACAGGTATTTGTGGTTCA
GACACAGCACGTTATAAAAAGATGGGACCATATATTAAAGGTATGCCATTTGGTCACGAA
TTTTCAGGAGTTGTAGAAGCAATTGGTAGTAATGTTACACATGTAAAAGTTGGTGATAAA
GTAACTGGGTGCCCTGCAATACCTTGTTATGAATGTGATTATTGTTTGAAAGGTGAATTT
TCACGATGTGAACAGCTATATGTCATAGGTTCTTATGAACCTGGATCATTTGCGGAGTAC
GTGAAATTACCTGCACAAAATATTATAAAGGTACCTGAAAATGTTGATTTTATTGAAGCG
GCAATGATCGAACCTTCAGCAGTTGTATCTCATGGATTTTATAAGACAAATATAGAACCA
GGAATGACAGTTGCAGTGATGGGATGTGGCAGCATAGGATTGTTAGCAATTCAATGGGCA
CGTATTTTTGGTGCTACACATATCATTGCTATAGATATAGATGCACATAAATTAGATATT
GCGAAATCATTAGGTGCACATCAAACAATTAATTCGAAAGATGTAGACCTTGAGGCATTT
ATTAAAAATAATTACGCAAACCAAATCGATTTAGCGATAGAATCTTCCGGTGCAAAAGTA
ACAATCGGTCAAATACTGACGTTACCCAAAAAAGGTGGCGAAGTAGTGCTACTAGGTATT
CCTTATGATGATATTGATATAGAAAGAGTACACTTTGAAAAAATTCTACGTAACGAATTA
ACGTTATATGGTTCATGGAACGGTTTGTCTAGTCATTTTCCAGGGCGAGAATGGACAGCT
ACATTAAATTACATGGCCACGAAAGATATAAATGTTAAGCCAATAATTTCACATTATTTA
CCTTTAGAAAAAGGACCAGAAACATTTGATAAGCTAGTAAACAAAAAAGAAGCGTTTGAT
AAAGTGATGTTTACTATATATTAA
>>BDS-53E_[0257613 to 0258329]_tarI1_(2-C-methyl-D-erythritol 4-phosphate cytidylyltransferase 1)_FRWD
ATGATTTATGCAGGTATTTTAGCAGGAGGCATTGGTTCAAGAATGGGAAATGTCCCATTG
CCAAAACAATTTTTGGATATCGATAACAAACCGATTTTAATCCATACAATTGAGAAATTT
ATTTTAGTAAATGATTTTAAAGAGATAATTATCGCGACGCCAGCACAGTGGATTTCACAT
ACACAAGATATTTTAAAGAAACATAGTATTACTGATGAACGTGTCAAAGTCGTTGCAGGT
GGTACAGATCGTAATGAAACAATCATGAATATCATTGAGCACATACGCAATAATCATAGT
ATTAATGATGACGATGTGATTGTGACACATGATGCAGTAAGACCATTTTTAACACAACGC
ATTATTAAAGAAAATATTCAAGTGGCTGTAGAACATGGTGCCGTAGATACGGTAATTGAA
GCTATTGATACAATTGTGATGTCTAAAGATAAAGACCATATACACAGTATTCCAGTGCGC
AATGAAATGTATCAAGGTCAAACACCACAATCTTTTAACATTAAACTATTACAAGAGAGT
TATGAAGCCTTAAGTGATGCTCAAAAAGAAATACTTTCAGACGCATGTAAAATTATTGTC
GAATCAGGTCATGCAGTTAAGTTAGTACGTGGTGAATTATACAATATTAAAGTGACAACA
CCATATGATTTAAAAGTAGCAAACGCCATTATTCAAGGTGATATTGCCGATGATTAA
>>BDS-53E_[0258322 to 0259347]_tarJ1_(CDP-ribitol synthase)_FRWD
ATGATTAATCAAGTATACCAACTCGTCGCACCGAGACAATTTGATGTTACATATAATAAT
GTTGATATATATGGCAACCACGTCATTGTTCGACCGCTGTACATGTCAATTTGTGCAGCA
GATCAAAGATATTACACAGGTCGTAGAGATGAAAATGTATTGCGACAAAAATTGCCAATG
TCATTAATCCATGAAGCCGTTGGAGAAGTCGTATTTGATAGTAAAGGATTATTTAAAAAA
GGTACCAAAGTAGTTATGGTACCTAATACACCTACAGAACAACATGAAGTTATAGCTGAA
AACTATTTAACTTCTAGTTATTTTAGATCAAGTGGTTATGATGGTTTCATGCAAGATTAT
GTAGTCATGGCACATGATCGAGTTGTTCCATTACCTGAGGATATCGATTTAAGTACGATT
TCGTACTCAGAATTAGTTTCAGTAAGTTATCATGCCATTCAACGATTTGAACGTAAATCT
ATTCCATTGAAAAATAGTTTTGGTATATGGGGCGATGGCAACTTAGGTTATATTACAGCT
ATATTGCTTCGTAAGTTATACCCAGAAGCTAAAATTTATGTATTTGGTAAGACGGACTAC
AAATTAAGTCATTTTTCATTTGTAGATGAAGTTTATACAGTAAATCAAATACCACATGAT
TTAATGATTGATCACGCATTTGAATGTGTTGGGGGCAAAGGTAGCCAAGTTGCACTTCAA
CAAATCGTCGAGCACATTTCACCAGAAGGCAGTATTGCTTTGCTAGGTGTGAGTGAATTA
CCTGTAGAAGTAAATACACGTTTAGTGCTTGAAAAAGGCTTAACACTAATTGGTAGTAGT
CGAAGCGGTTCTGAAGATTTCGAGCAAGTAGTTGATTTATATCGTAAATATCCAGATATC
GTTGAAAAATTAGCGCTGTTAAAAGGACATGAAATCGATGTACGTACGATGCAAGATATC
GTTCAAGCATTTGAAATGGATTTATCGACATCTTGGGGAAAAACGGTGTTGAAATGGACG
ATTTAA
>>BDS-53E_[0259369 to 0261063]_tarL1_(glycosyl/glycerophosphate transferase)_FRWD
ATGACAAAAATGAAACAAGCAATACATATTGACAAAATATATTGGGAACGTGTGCAGTTA
TATATTGAAGGACATAGTGAAGGTATCGATTTTAATGCTGGACAATTTGTACTAAGAAAT
TTAACTGAGACAAAGACGTTAGAAGCAAATGAAACAGTTATAGATGGCAATGCATTTAAA
TGTAGATTTAATGTTGCGATTTTAGACGATGGTTACTATTTACCTATGGATAAATATTTA
TTTATCTATCATGAACAATTAGATTACATTGGACAACTAAATCCAAATATTATTGATCAA
GCCCACGCATCTTTAAATGAGGAACAGATTGAAGAATATGATGAGCTGATGACGCAAAAT
GGGAAAATCAATTATTTATTAGCCAATGAAGCTAAAGTATTTCGTAAAGGTGGCGTATCA
CAGCATACGGTTTACACAATTACTCCGGAAATAGCGAGTGATGTAAATGAATTTGTATTC
GATATTCAGATTACTTTTCCACAAGAAAAATCAGGAATGATAGCGACAGGCGCACACTGG
ATCCATAAACAAGGACATAAAGCCTCATTTGAAAGTCGTAGCTTTTTATTCAAAGCTATT
TTCAATATTACAAAATTACTTCATATTAAAAGAAGTAAGACGATATTATTCACATCAGAT
TCAAGACCGAATTTGTCTGGGAACTTTAAATATGTATATGATGAATTGCTATGCCAAAAA
GTAGATTATGATTATGATATAAAGACGGTATTTAAGGCAAACATAACAGACAGACGTAAT
TGGAAAGATAAATTTAGATTACCTTATTTACTTGGTAAAGCAGATTACATCTTTGTTGAT
GATTTCCATCCATTGATTTATACCGTGCGTTTTAGACCATCACAAGAAATTATTCAAGTA
TGGCATGCAGTTGGTGCTTTTAAAACCGTTGGATTTAGTCGTACTGGTAAAAAAGGCGGT
CCATTTATAGACTCGTTAAATCATCGTAGCTATACAAAAGCGTATGTGTCATCAGAAACG
GATATTCCATTTTACGCTGAAGCGTTTGGTATTAAGGAAGAAAATGTTGTGCCAACAGGC
GTGCCACGTACAGATGTATTATTTGATGAAGCGTATGCGAAACAAATTAAACAAGAAATG
GAAGAAGAATTGCCAATTATTAAAGATAAAAAAGTAATTCTTTTCGCTCCAACATTTAGA
GGTAGTGGTCATGGTACAGCACATTATCCATTTTTCAAAATAGATTTCGAACGTTTAGCA
AGATACTGTGAGAAGAATAACGCGGTTGTATTATTTAAAATGCATCCATTTGTTAAAAAT
AGATTGAATATTTCACGGGCACATCGTAAATACTTTATTGATGTGTCAGATTATAGAGAA
GTTAACGATATACTCTTTGTCACAGATTTATTGATTAGTGATTATTCATCATTAATATAC
GAATATGCAGTATTTAAAAAGCCAATGATTTTCTATGCATTTGATTTAGAAGATTACATT
ACAACGCGTGATTTCTATGAACCATATGAATCATTTGTTCCAGGTAAAATTGTGCAATCA
TTTGATGCCTTGATGGATGCTTTAGATAATGAAGATTATGAAGCGGAAAAGGTTGTACCA
TTCTTGGATAAACATTTTAAATATCAAGATGGTCGCTCAAGTGAACGTTTAGTCAAAGAC
TTATTCAGACGCTAA
>>BDS-53E_[0261484 to 0262653]_tarF_(CDP-glycerol:polyGlycerophosphate glycerophosphotransferase)_FRWD
ATGATTAAAACTATAATTAAAAAAATGATTGAACGTTGTATACATACGAGTTTTAAATTA
CTATCAAAATTGCCAAATAAAAATCTAATTTATTTTGAAAGCTTTCATGGTAAACAATAT
AGTGATAATCCTAAAGCGTTATATGAGTATTTAGTTGAACATAGTGACGCGCAATTAGTT
TGGGGTGCCAAAAAAGGATATGAAAGTATATTCAAACAAAACAATGTGCCATATGTTACA
AAGTTTTCAATGAAATGGTTTTTGACGATGCCAAGAGCGAAAGCGTGGATGATTAATACA
CGTACGCCAGATTGGTTATATAAAGGACCTCAAACAACGTATTTACAGACTTGGCACGGT
ACACCATTGAAAAAAATTGGTTTGGATATTAGTAATGTGAAAATGCTAGGTACAACGACA
ACGGCATACCAAAATGATTTTAAAAAGGAAAGTCAACGTTGGGACTACTTAGTATCACCT
AATCCGTATTCAACAGACATATTCCAACATGCATTTCATGTTAACCGAGATAAAATATTG
GAAACGGGTTATCCACGTAATGACAAATTAACACATAAACAAAATGATACTGAATATATT
AATCGTGTAAAGATGCGTTTAAATATACCTTTGGACAAAAAAATAACTATGTATGCACCA
ACTTGGCGTGATGATGAAGCCATTCGAGAAGGTTCATATCAATTTAATGTTAACTTTGAT
ATCGAAGCTTTACGTCAAGCGCTGGATGATAATTATGTCATTTTATTACGCATGCATTAT
TTAGTTGTGACTCGTGTAGACGAGCATGATTATTTCGTGAAAGATGTCTCGGATTATGAA
GATATTTCTGATTTGTATTTGATTAGTGACGTACTAATAACAGATTATTCATCTGTTATG
TTTGACTATGGTGTTTTAAAGCGCCCACAAATTTTCTATGCTTATGATTTAGAAAAATAT
GGCGATGAACTCAGAGGATTTTATATGTATTATAAGAAAGAGTTGCCTGGTCCTATTGTT
GAAAATCAAGCAGCACTTATTGAGACATTAAAACATATAGATATAACAGCTAATGATTAT
GTTGCAGAACGAACAGCCTTTTATCAAAAATATTGTTCATTAGAAGATGGATATGCATCG
CAGCGAATTTGCCAAACACTTTTTAAGTGA
>>BDS-53E_[0262931 to 0263647]_tarI2_(2-C-methyl-D-erythritol 4-phosphate cytidylyltransferase 2)_FRWD
ATGAAATACGCTGGTATTCTAGCTGGGGGTATAGGTTCAAGAATGGGTAATGTACCTTTA
CCTAAACAATTTTTAGATTTAGATAACAAACCTATTTTAATCCATACTTTAGAAAAATTT
ATTTTAATTAATGACTTTGAAAAAATTATTATTGCGACACCACAACAATGGATGACGCAT
ACAAAAGATACACTTAGAAAATTCAAAATTTCTGATGAGAGAATTGAAGTGATTCAAGGT
GGTAGTGATCGTAACGATACAATTATGAATATCGTTAAGCACATTGAATCTACAAACGGT
GTAAATGAGGATGATGTTATTGTAACGCACGATGCAGTAAGACCATTTTTAACGCATCGT
ATTATTAAAGAAAATATTCAAGCTGCATTAGAGTATGGCGCGGTAGATACAGTTATTGAT
GCTATCGATACAATTGTTACATCTAAAGATGATCAAACAATTGATGCCATTCCAGTGCGT
AATGAAATGTATCAAGGGCAAACACCACAATCATTCAATATTAATTTATTAAAAGAAAGT
TATGCGCAGTTAAGTGATGAGCAAAAGAGTATCTTATCTGATGCATGTAAAATTATTGTT
GAAACAAACAAACCGGTACGTCTTGTAAAAGGTGAATTATATAATATTAAAGTAACAACA
CCGTATGATTTAAAAGTAGCTAACGCTATTATTCGAGGTGGTATTGCCGATGATTAA
>>BDS-53E_[0263640 to 0264665]_tarJ2_(CDP-ribitol synthase)_FRWD
ATGATTAATCAAGTATATCAATTAGTTGCACCTAGACAATTTGAAGTTACGTATAACAAC
GTAGATATTTACAGTGATTATGTCATTGTACGTCCTTTATATATATCAATTTGTGCTGCC
GATCAAAGATACTACACAGGTAGCCGTGATGAAAATGTTTTATCGCAAAAACTACCAATG
TCTTTAATTCATGAAGGTGTAGGAGAAGTAGTATTTGATAGTAAAGGTATATTCAATAAG
GGCACGAAAGTTGTTATGGTACCAAATACGCCAACAGAAACAGACGATGTCATTGCTGAA
AACTATTTGAAATCAAGTTATTTCAGGTCAAGTGGTCATGATGGCTTCATGCAAGATTTC
GTCTTGCTAAATCATGATAGAGCTGTCCCGCTACCCGACGATATTGATTTAAGTATCATT
TCATACACAGAACTTGTGACAGTTAGCCTACATGCCATCCGTCGATTTGAAAAGAAATCC
ATTTCCAACAAAAATACATTTGGTATTTGGGGAGACGGAAACTTAGGCTATATCACAGCT
ATTTTACTGCGTAAATTATATCCAGAGTCTAAAATTTATGTCTTTGGTAAAACAGATTAT
AAATTGAGCCACTTCTCATTTGTTGATGATGTCTTCTATATTAACAAAATACCTGAAGGC
TTAACATTTGATCATGCATTTGAATGTGTTGGTGGGCGCGGTAGTCAATCAGCAATTAAT
CAGATGATTGATTACATTTCACCAGAAGGCAGTATTGCTTTATTAGGTGTAAGTGAGTTC
CCAGTTGAAGTTAATACACGTCTTGTGTTAGAAAAAGGGTTAACATTGATTGGTAGTAGC
CGAAGCGGATCAAAAGATTTCCAAGATGTTGTAGACTTATACATTAAATACCCAGATATC
GTAGATAAATTAGCACTGTTAAAAGGTCAAGAGTTTGAGATTGCGACAATTAATGATTTA
ACAGAAGCTTTTGAAGCAGACTTATCTACATCTTGGGGTAAAACAGTACTAAAATGGATT
ATGTAA
>>BDS-53E_[0264687 to 0266375]_tarL2_(glycosyl/glycerophosphate transferase)_FRWD
TTGGTTAAAAGTAAGATATATATAGATAAAATCTATTGGGAACGTGTTCAATTATTCGTT
GAAGGACATAGTGAAAACCTAGATTTAAAAGATAGCAATTTTGTATTAAGAAATTTAACT
GAGACACGCACAATGAAGGCAAATGATATCAAAGTTGATGGTAATCAATTCGTTTGTCGT
TTCAATGTAGCTATCTTAGACAATGGTTATTACTTACCTGAAGATAAGTATTTATTAGTT
AATGAGCAAGAACTTGATTATATAGCACAGTTAAATCCAGATGTGATTAACGATGCATAT
CAAAATTTAAAGCCAGAACAAGAAGAACAATACAACGAATTAGAAACACAAAATGGTAAA
ATCAACTTCTTATTGCAGACTTACCTAAAAGAATTTAGAAAAGGCGGCATTTCAAAGAAA
ACGGTTTATACTGTGACACCTGAAATTTCTAGCGATGTTAACGAATTCGTCCTTGATGTT
GTTGTAACAACACCGGAAGAAAAAAGCATGTTTATCGTTCGTAAATATAAAGAATTGCGT
AAGTATTTCCGCAAACAATCATTTAATACGAGACAATTTATTTTTAAAGCGATATTTAAT
ACGACAAAGTTTTTCCATTTGAAAAAAGGGAATACGGTGTTGTTCACATCAGACTCTAGA
CCAACGATGTCTGGTAACTTTGAATACATCTATAATGAAATGTTACGTCAAAATTTAGAT
AAAAAGTATGATATTCACACTGTATTTAAAGCAAATATTACAGATAGACGTGGTATTATC
GACAAATTTAGATTGCCATATTTGCTTGGTAAAGCAGATTACATCTTTGTTGATGACTTC
CATCCATTGATTTATACAGTGCGTTTCAGACGTTCTCAAGAGGTTATTCAAGTATGGCAT
GCAGTTGGTGCCTTTAAAACAGTCGGCTTTAGCCGTACTGGTAAAAAAGGTGGACCATTC
ATAGATTCTTTAAATCATCGTAGCTATACAAAAGCTTATGTATCATCAGAAACCGATATT
CCATTTTACGCTGAAGCATTTGGCATTAAAGAGAAAAATGTAGTGCCTACTGGTGTACCT
CGTACAGACGTACTATTTGATGAAGTTTATGCGAAACAAATTAGACAAGAAATGGAAGAT
GAATTACCAATTATTAAAGGTAAGAAAGTCATTCTTTTCGCACCAACATTCAGAGGTAGT
GGTCATGGTACAGCACACTATCCATTTTTCAAAATAGATTTCGAACGTTTAGCGAGATAC
TGTGAGAAAAATAACGCGGTTGTATTATTTAAAATGCATCCGTTTGTAAAAAATAGACTT
AATATTGCAGACAAGCATAAACAATATTTTGTTGATGTTTCTGACTTTAGAGAAGTTAAT
GATATACTGTTTATAACAGATTTATTAATTAGTGACTACTCATCTTTAATATATGAATAT
GCAGTATTTAAAAAGCCAATGATTTTCTACGCATTTGATTTAGAAGATTACATTACGACG
CGTGATTTCTATGAACCATATGAATCATTTGTTCCGGGTAAAATTGTACAATCATTTGAT
GAATTGATGGATGCCTTGGATAATGAAGATTATGAAGGAGAAAAAGTTATTCCGTTCTTA
GATAAACATTTTAAATATCAAGATGGCCGCTCAAGTGAACGTTTAGTTAGAAATTTATTT
GGTAGCTAA
>>BDS-53E_[0266408 to 0268132]_tarS_(beta-GlcNAc appending glycosyltransferase)_FRWD
ATGGTAAAATTTTCAGTAATAGTTCCGACATACAATTCAGAAAAATATATAACAGAATTG
CTAAATAGCCTAGCGAAACAAGATTTTCCGAAAACTGATTTTGAAGTGATTGTCGTTGAT
GACTGTTCAACAGATCAAACGTTACAAATAGTTGAAAAGTATCGTAATAAACTGAACATG
AAAGTAAGTCAACTCGAAACAAATTCAGGCGGTCCAGGTAAACCGAGAAATGTGGCGTTA
AGACAAGCAAAAGGTGAATTTGTATTATTTGTGGATTCTGATGACTACATTAACAAAGAG
ACATTGAAAGATGCAGCAGCATTTATTGATGAACATCATTCTGATGTATTATTGATTAAA
ATGAAAGGTGTCAATGGTCGTGGTGTACCACAATCAATGTTTAAAGAAACAGCACCGGAA
GTCACTTTGTTAAATTCAAGAATTATCTATACTTTAAGCCCAACCAAAATCTATAGAACA
GCTTTATTAAAAGATAATGACATTTATTTCCCAGAAGAATTAAAGAGCGCAGAAGATCAA
CTATTTACGATGAAAGCATATTTAAATGCGAATCGAATTAGTGTATTAAGTGATAAAGCA
TATTACTATGCTACTAAACGTGAAGGGGAACATATGAGTAGTGCATATGTTTCACCAGAA
GACTTTTATGAAGTTATGCGATTGATTACATTAGAAATTTTAAACGCTGATTTAGAAGAA
TCACATAAAGATCAAATCTTAGCAGAATTTTTAAATCGTCATTTTAGTTTTTCACGTACG
AATGGTTTTTCACTTAAAGTTAAGTTGGAAGACCAACCACAATGGATTAATGCGTTAGGT
GATTTTATACAAGCAGTACCTGAACGCGTAGATGCCTTAGTGTTAAGCAAATTACGCCCA
TTATTACACTATGCGAGAGCCAAAGATATTGATAATTATAGAACTGTAGAAGAAAGTTAT
CGTCAAGGGCAGTATTATCATTTTGATATAGTAGATGGCAAATTAAATATTCAATTCAAT
GAAGGTGAACCATTCTTTAAAGGTATTGATATTGCTAAACCGAAAGTTAAAATGACAGCC
TTTAAATTTGATAACCATAAAATCGTTACAGAGCTAACATTAAATGAATTTATGATAGGC
GAAGGACATTATGATGTCAGACTTAAGTTACATTCACGAAACAAGAAACATACAATGTAT
GTACCTTTAAGTGTTAATGCGAATAAACAATATCGTTTTAACATCATGTTAGAAGACATT
AAAGCGTATTTACCTAAGGAAAAAATTTGGGATGTTTTCTTAGAAGTCCAAATAGGTACT
GAAGTATTTGAGGTTCGTGTTGGAAATCAACGTAATAAATATGCATATACTGCTGAAACA
AGTACATTAATACATTTGAATAATGATTTTTATAGATTAACACCGTATTTCACAAAAGAC
TTTAATAACATTTCATTATACTTTACTGCTATTACGTTAGCTGATTCAATATCAATGAAG
TTAAATGGTAAAAATAAAATTATCTTAACCGGTATTGATAGAGGTTATGTATTTGAAGAA
GGTATGGCTAGCGTTGTCTTAAAAGACCAAATGATTATGGGTATGTTAAGCCAAACATCA
GACAACGAAGTGGAAATCCTACTCAGCGAAGATATTAAAAAGCGAGACTTCAAAAATATC
ATAAAATTAAACACAGCACATGTAACATATCAAATAAACAAATAA
>>BDS-53E_[0268476 to 0270230]_lytS_(two component sensor/regulator, sensor histidine kinase)_FRWD
GTGCTATCGCTAACAATGTTATTACTTGAACGTGTAGGTTTAATTATTATTTTAGCCTAT
GTGTTGATGAATATACCGTATTTTAAAAATTTAATGAATCGTCGACGTACATGGAAAGCA
CGTTGGCAGTTATGCATCATTTTTAGTCTATTTGCCTTAATGTCTAATTTAACGGGTATC
GTCATCGATCATCAACATAGTTTGTCAGGAAGTGTGTACTTCCGTTTAGATGATGATGTA
TCTTTAGCTAACACACGTGTATTAACGATAGGTGTCGCAGGATTAGTTGGTGGCCCTTTT
GTAGGTCTATTTGTTGGCGTTATTTCAGGTATTTTCAGAGTGTATATGGGTGGTGCTGAT
GCACAAGTTTATTTAATTTCTTCATTGTTTATCGGTATTATCGCTGGATATTATGGTTTA
CAAGCACAGAGACGTAAACGTTATCCAAGTATCGCGAAAAGTGCTATGATTGGTATTTTT
ATGGAAGTCATTCAAATGTTGAGTATCTTAACATTTTCACATGACAAAGCATATGCGATT
GAACTTATTTCATTAATCGCTTTACCTATGATTATAGTGAATAGCGTGGGTACAGCTATA
TTCATGTCTATTATTATTTCAACTTTGAAACAAGAAGAACAAATGAAAGCCGTGCAAACC
CATGACGTGTTGCAATTGATGAATCAAACATTACCTTATTTTAAAGAAGGTTTAAATAGA
GAATCAGCTCAGCAAATTGCCATGATTATCAAAGATTTAATGAAAGTATCTGCAGTAGCG
ATTACTAGTAAAAATGAAATTTTATCTCATGTTGGTGCAGGCAGTGATCATCACATTCCA
ACTAATGAAATATTAACGAGCTTATCTAAAGATGTATTGAAATCGGGGCGCTTAAAAGAA
GTACACACTAGAGAAGAAATTGGATGTAGCCATCCCAATTGCCCGCTTAGAGCTGCCATT
GTAATACCACTGGAGATGCATGGTTCAATTGTCGGAACGCTAAAAATGTACTTTACTAAT
CCTAATGATTTAACATTCGTTGAGCGTCAACTGGCTGAAGGTTTAGCTAATATTTTTAGT
AGTCAAATTGAACTAGGTGAAGCAGAAACACAAAGTAAATTATTGAAAGATGCGGAAATT
AAATCATTACAAGCACAAGTGAGTCCACACTTTTTCTTCAATTCAATTAACACCATTTCT
GCATTAGTTAGGATTAATAGTGAAAAGGCACGTGAATTATTATTAGAACTGAGTTACTTT
TTCCGAGCAAATTTACAGGGTTCAAAGCAACATACAATTACTTTGGACAAAGAGTTGAGT
CAAGTTCGCTCATACTTATCGTTGGAACAAGCGCGATACCCAGGACGATTCAACATTAAC
ATTAATGTTGAGGAGCGATATCGTCACGTTCTTGTACCACCATTTTTAATTCAAATTTTA
GTTGAAAATGCCATCAAGCATGCGTTTACGAATCGAAAACAAGGCAACGACATTGATGTG
TCTGTTATTAAAGAAAATGCGTCACATGTTTGCATTATAGTGCAAGATAATGGACAAGGT
ATTTCTAAAGATAAAATGCATTTGTTGGGAGAAACATCTGTAGAATCAGAATCCGGAACT
GGTAGTGCTTTAGAAAACTTAAACTTACGCCTAAAAGGATTATTTGGAAAGTCCGCAGCA
TTACAATTTGAATCGACATCAAGCGGTACCACTTTTTGGTGTGTACTTCCTTATGAAAGA
CAAGAGGAGGAATAA
>>BDS-53E_[0270233 to 0270973]_lytR_(two component sensor/regulator, transcriptional regulator)_FRWD
ATGAAAGCATTAATCATAGATGATGAGCCATTAGCGCGTAATGAATTGACCTATTTACTT
AATGAAATTGGTGGATTTGAAGAAATTAATGAGGCGGAAAATGTGAAAGAAACATTGGAA
GCATTACTTATCAATCAATATGACATTATATTTTTAGACGTGAATTTAATGGATGAAAAT
GGTATCGAATTAGGTGCTAAAATTCAAAAGATGAAAGAACCACCTGCGATTATTTTTGCG
ACTGCACATGATCAATATGCAGTACAGGCTTTCGAATTAAATGCAACAGATTATATTTTA
AAGCCATTCGGTCAAAAACGTATAGAACAAGCAGTCAATAAAGTTCGTGCGACTAAGGCT
AAAGATGAAAGTAGTTCTAGTGCAATTATTAATGATATGTCAATGAATTTTGATCAGAGT
TTGCCTGTTGAAATTGATGATAAAATTCATATGATTAAGCAACAGAATATTATCGGTATT
GGTACGCATAATGGTATAACAACAATACATACTACAAATCATAAGTATGAAACAACAGAA
CCGTTGAATCGTTATGAAAAACGATTAAATCCATCATATTTTTTACGTATCCATCGATCA
TATATTATTAATACTAAGCATATTAAAGAAGTACAGCAATGGTTTAACTACACTTATATG
GTAATATTGACAAATGGTGTCAAAATGCAAGTTGGGCGCTCGTTTATGAAGGAATTTAAA
GCGTCGATAGGGTTACTTTAA
>>BDS-53E_[0271086 to 0271529]_lrgA_(antiholin-like protein)_FRWD
ATGGTCGTGAAACAACAAAAAGACGCATCAAAACCAGCACACTTTTTTCACCAAGTCATT
GTAATTGCTTTAGTACTCTTTGTATCGAAAATAATTGAATCATTTATGCCAATTCCTATG
CCTGCATCAGTAATCGGTTTAGTATTATTATTTGTTTTATTATGTACTGGTGCTGTTAAG
TTAGGCGAAGTCGAAAAAGTAGGAACGACACTAACAAATAACATTGGGTTACTCTTCGTA
CCAGCCGGTATTTCAGTTGTTAACTCACTAGGTGTTATTAGCCAAGCACCATTTTTAATC
ATTGGATTAATCATTGTATCTACAATTTTATTACTAATTTGTACAGGATATGTGACACAA
ATTATTATGAAGATTACTTCAAGATCTAAAGGTGACAAAATCACAAAAAAGATCAAAATA
GAGGAGGCACAAGCTCATGATTAA
>>BDS-53E_[0271522 to 0272223]_lrgB_(antiholin-like protein)_FRWD
ATGATTAACCATTTAGCGTTGAATACACCATATTTCGGAATATTATTATCCGTTATACCA
TTCTTCTTAGCAACAATCTTATTTGAAAAAACAAATCGTTTCTTCTTATTTGCGCCGTTG
TTTGTCAGCATGGTGTTTGGTGTAGCCTTCCTTTATTTAACAGGTATTCCATATAAAACC
TACAAAATAGGTGGAGATATCATTTACTTCTTCCTAGAACCAGCAACAATTTGTTTTGCG
ATTCCTTTATATAAAAAGCGTGAAGTGCTTGTTAAACATTGGCATCGTATCATCGGAGGT
ATTGGTATCGGTACAGTTGTAGCGTTATTAATTATCTTAACTTTTGCGAAATTAGCGCAA
TTTGCGAACGATGTAATTTTATCAATGTTACCACAAGCCGCAACAACAGCGATTGCATTA
CCAGTGTCAGCCGGAATCGGTGGTATAAAAGAATTGACGTCATTAGCAGTTATTTTAAAT
GGTGTTATTATTTATGCCCTAGGTAATAAATTCTTAAAACTATTCCGAATTACTAACCCT
ATTGCCCGAGGATTAGCACTTGGAACAAGTGGACACACATTAGGTGTAGCTCCAGCTAAA
GAATTAGGACCTGTAGAGGAATCAATGGCAAGCATTGCTTTAGTGCTTGTAGGTGTGGTT
GTTGTAGCAGTTGTGCCTGTCTTTGTAGCAATATTCTTTTAA
>>BDS-53E_[0272344 to 0273048]_Q5HJB2_(GntR family transcriptional regulator)_RVRS
TTATTTTTTACTAGGAATATAAAAATGTGCGTTGCGATAATGGAATACAATGTCGGAGGA
GTCGAAAGGTGTACCAGTCATTGTATAAAATGTTTGATGATAACGTAAACAAGGTTCGCC
CTTAGATAATTGTAGTAAATTAGCTTCTTTTACATCGAGTTGATCGACGTTAAAGAAAAT
GTCTGAAAAGCCAATACGTAGCTTCATTTGTGATTCTAAATAGTCAAATATAGAACCTTT
AGCAATATCAGCAGTTAAAAATTTAACAACAGCTTTATGATAATAAGAATATTCAATACA
CAAAATATCATTATCTACGTAACGCAATCGCTTTAAATAGTAAACAGTATCGCCATCATT
TAACTGCAATTCTTCTTTTACAGATTGAGGTGGTGTATGTATTTCCTCGAAAGCTAGTAT
CTTACTTGTCATACGGTCTGCACCTAAACTTTTAGAAAACCCATTCGTTTTAAAAACATT
AATACGATTTGTATCCTTAATATTTCTAACATAAATGCCACTACCTTGTGCTTGATATAT
CATTCCATCTTGTTCCAATAATTCTAATGCTTTGATGATTGTACTTTTACTAACTTGATA
ACGTTCTTTTAATTGATTTACACTTGGTAATTTATCGCCAGGTTTGAAATTCGATTGATG
TATAAATACATTAAGTTGCTTAGCAATTTGTTCATACTTTAGCAA
>>BDS-53E_[0273192 to 0273995]_Q1YAD5=ptsG3_(PTS system, IIA component)_FRWD
ATGAGTAATACACATATCGAGCAAGCACAAGATATTCTTACAGCTGTTGGTGGCGTTGAA
AATGTTGTTAACGTTTCAAGAGATACAAAACGTATGACGATTCATATGAATCATGCTATT
CCTTCTACTGCAAATGAAGTAAAAAAGATAGCTGGTGTAAAAGCTGTTGAGGAACATGAT
GAGCAGTTTATTATCATGTTTGATGAAAATGTTGAAGATATTTATAAACAGCTACAGCTA
TTAATTGAGAAAGATAAATCTCGAGCAGATTCAAAAAATAATAATAAGAAAACACAAAAG
ACAAAGCAAGGACGAAATGCTAAAGTAACAACGCCTATATTAGTTAAAGCCCCAATTGCA
GGACGTCGTATTTTGCTAAAAGAAGTTAGAGATTCCATTTTCAGAGAAGAAATGGTAGGC
GAAGGATTAGCGATTAAGGCACATGATATGTCTAAAATCATATCGCCGTTTACTGGTACC
GTTTCAATGACTGTACCTACCAAGCATGCCATTGGAATTCATTCAGAAGAAGGCGTTGAC
TTAGTCATTCATATTGGAGTCAATACAGTTAAACTAAATGGTGAAGGGTTCGAATGTCTT
GTAAAACAAGATGCCTATGTTAATTCGGGGCAACCACTTTTAAAATTTAATCGAGATTAT
ATTGAACAACAAGGCTTTAACTCAGACGTTATTGTTGTGATTAGCAATTCTTCGGATTAT
GCCAAAGTTGAACAAACAATGAATGAAATCATAACGACAGAAGATGTTATTTTTAAAATA
TTTAAAACTAGGAGTGTATTGTAA
>>BDS-53E_[0274001 to 0275443]_bglA_(putative 6-phospho-beta-glucosidase)_FRWD
ATGAAATTACCTAAAAACTTTTTGTGGGGCGGTGCACTGGCCGCGAATCAATTCGAAGGT
GGGTATGACAAAGGTGGTAAGGGACTAAGCGTCATTGATGTTATGACTAGTGGTGCACAT
GGAAAACCTCGTCAAATTACTGATTCCATTGATCCAAATCAGTATTATCCCAATCATGAA
GGTATCGATTTTTATCACCGATTTAAAGAAGATATTGCATTGTTTAAAGAAATGGGATTG
AAATGTTTACGTACGTCTATTGCATGGACACGTATTTTCCCAAATGGTGACGAAGAAACA
CCTAATGAAGAAGGATTGGCATTTTATGACCATTTCTTTGACGAACTGATTTCGCAAGGA
ATAGAACCCGTTGTGACGTTATCACACTTTGAAATGCCGCTTCATTTAGCGAAAAATTAT
GGTGGTTTTAGAAATAGACAAGTTGTGGATTACTTTGTACGATTTGCGCGAGTAGTATTT
GAAAGATATAAAGATAAAGTGACATATTGGATGACATTCAATGAAATTAATAACCAAATG
GATACATCAAATCCTATCTTTTTATGGACGAATTCGGGTGTGATTATATCTGAAAAAGAT
AACGCAGAAGAGGTGTTGTATCAAGTTGCACATCATGAATTATTAGCTAGTGCTTTAGCT
GTCAAAATTGGTAAAGAAATAAATCCTGAATTTAAAATTGGAACGATGATTTCACATGTA
CCGATTTATCCGTATTCCTGTCACCCAAAAGATATGATGGAAGCACAAAGTGCAAATCGC
TTAAGATTCTTTTTCCCAGATGTTCAAGTGAGAGGGTATTATCCTGGATATGCTAAAAAA
ATGTTTGCTCGAAAAGGTTATGACATTGGATGGCAAGAAGGGGACGACAAAATTTTAAGA
GATGGTACAGTAGATTACATCGGTTTCAGTTATTATATGTCTACTGTTGTTAAACATGAT
GCTGATGCTACAGTTGAAAATAATATCGTCAATGGCGGTTTAAACAATTCTGTTGAAAAT
CCACATATTGCGACAAGTGATTGGGGATGGGCTATTGATCCAGACGGGCTAAGATATACA
CTTAATGTATTGTATGAACGTTATCAAGTTCCATTGTTTATCGTTGAAAATGGATTTGGT
GCTGTCGACGAAGTAATAGATGGACACATTCATGATGATTATCGTATTGAATATTTAAAA
GCACACATTGCAGCAGCAATCGAAGCAGTAGACCAAGATGGTGTAGATTTAATAGGTTAT
ACACCATGGGGAATTATAGATATTGTCTCATTTACAACTGGTGAAATGAAGAAACGTTAT
GGTTTGATTTATGTGGATCGAGATAATGATGGACATGGCACAATGGAACGATTGAAAAAA
GATTCTTTCTATTGGTATAAACAAGTAATAGAAACGAATGGTGAAGTAGTGAACGATAAT
TAA
>>BDS-53E_[0275558 to 0276922]_BDS-53E_000227_(amino acid permease)_RVRS
TTATTTACTTAATTGTAATTTCTTCTTGTTATAAAAATAAGCACAAATTAATCCAGCATA
CCAAATAGGTGACAAGATAATACCGATTCGAGTTTCAGCATTAAATAATAATATAATAAT
GATGAAGACGAAGAATGCGACAACTGCATAAGCAGATGCGATGCCACCTGGTAATTTAAA
TGTACTTGCGTCATGTAATGCTTTATCTTTTTTAATATAACTAATATATGAAATAGCGAT
TAATGACCATACAACTAAAGTGATAGATGTAGCTACAGAAGTAATGTAAACAAATACTTC
TTCCCCATTTGGTATCACTAAATTTAAAATGACTGTGATTGAAATCAATGCACATGTAAC
TAGTAAAGCATTTTGAGGAATACCTCTTTTAGATAAACGATGCATTGCTTCAGGTGCTTG
TTTTTTGTTACCTAAACCGAATAGTACTCGGCTATTTGCAAAAATACCGCTATTTGCAGA
AGATGCCGCAGCCGTTAAAACAACAAAGTTAATCAATCCTGCAGCGAATGGAATTCCAGC
TAAAGCAAATAATCCAACAAAAGGACTGTTTTGAGGATTGATTTGATCCCACGGAACAAT
CATCATAATGACTGCCAAAGCACCAACGTAGAATAAAATAATACGTAATGGCACACTATT
AATTGCGCGAGGCAACGTTTTATGAGGATTCTTTGTTTCACCAGCAGTAATACCGATGAA
TTCAATACCTGTAAATGCAAATACAGCCATTTGGAATGACATTAAGAATCCAAAGAAGCC
ATGTGGGAACAAGCCACCATGTGAATATAGGTTTGAGAAGCTTGCTGTTGTGCCGGAAGG
TGACTTAAATGATAACACCACCATAATAATGCCGACTACGATTAAAGCGATAATTGTAAT
GACTTTGATAATTGCAAACCAAAATTCTAATTCTCCAAATACTTTAGTACTCGTTAAATT
AAGAACTAGCAGTAATAAAATAATAGAAAAACAAGTAAGCCATGTTGGGATGTTTGGATT
GAAATATTTAATGTATTGGGAAATTGCAGTGACATCGGCCATGACTGTAATAACCCAAGA
CATCCAATAAGACCAACCAACAATAAATCCAGCAAATGGCCCTAGATATTCATGTGCGAT
ATCAGGAAATGATTTGAATTTAGTTTTCGCTAATAACATTTCTCCCATTGCGCGCATGAA
TAAAAATAAAAAGAAACCAACAAGCATATAAGTAAATAAAATGGATGGACCAGCTTTAGA
AATAGTATTACCAGATCCAAAGAATAGGCCTGTACCAATTGCACCACCAATTGCAATTAG
TTGAATATGGCGATTGCTTAAATCCCTCTTTAATTCATTTGTCAT
>>BDS-53E_[0277365 to 0278282]_rbsK_(ribokinase)_RVRS
TTATGCTTTATTTTCAACTTCTTCTAATAGAGGAATTGACGCTTGAGAACCATGTCTTTG
AACAGTAAACGAACTTGCTTTGTTACCGAAGTCTATAGCCTCTTCTAAATTATCTTGAGA
CTTATTTAAACGACTCACAAAAGCACCGATAAATGTATCGCCAGCAGCAGTCGTATCGAT
AGCTTTAACTTTATAAGCCTGAATTTGCTGGCTATGGTCACGTGTAGCAAAATATGTACC
TTGTTTACCTAATGTAATTAAAACAGTTTTAATACCTAAAGATAAAAAGTAATCTGCATT
CGCTTGCATGGATGATTCATCTGTTACTTTGATGCCAGGCAATAATTCAGCTTCTGTTTC
ATTCGGCACGATAATATCAATGAGTGATAATAGTTTATCAGGTAATGGTTTTGCTGGTGC
AGGATTTAACACTGTTGTTACACCATGTGCTTTAGCAATTTCAAATGCAGAAGTAATGGC
AGGTATCGGCACTTCTAATTGTGCAACTATAAAGTCTGCTTTAACAATTGCATCTTTTGC
TGTTTCGACATCTTCAGGTGTTATTGTCATGTTTGCACCACCATATACATAGATAGAATT
TTGACCTTCAGCATTAACAGTAATGAATGCTTGACCAGTTTTAGCTTCATCAGTTTTGAT
AATATATGATGTATCTATATTTGCTTCTTTAAAGTCTTCTAAGATGAAATCAGCGACACC
ATCATTTCCTATTTTCGTAATAAATGTTGTATCTGCTTGCATGCGTGCAGTTGCAATCGC
TTGGTTAGCCCCTTTACCACCACCAAATGCTTTTTGAGCTTCTTCAACATGTAAAGTCTC
TCCTGGTTGAGCATATCTTTCAACTGTTAAAAATTGATCTACGTTTGTAGAGCCTAATAT
AACAACTTTATTGGTCAT
>>BDS-53E_[0278310 to 0278714]_rbsD_(rbsD D-ribose pyranase)_RVRS
TTAAAATGTAACATTTGATTCTAAGGCGATATTGGAATAAGGTGTTATTTCACCTGTACG
AATATTACCTTTATTTAATGGATGTGTTAAATTTGTTTTCATGTCTTCGTGAGGAATGAA
AACAATATCTATATCAGATGAAAGCAATTGTTTAATTTGTTGTAATTGTTCAGGGTTATG
TTCCTTAATTTCTTCAGCTAAGTAAATTTTTTGTATTTCCATTTCTTCCAATACTGTAGC
TAATACATCGATAAAGCGTGGTAAATTTTTTGTGACAGCTAAATCAATACGACGATGATC
ATTTGGAATTGGCATACCAGCATCGTTAATTGTTAATAAGTCAAAATGTCCGATTGTTGC
GATTGCTTTCGATATATGTTCATTTAAAACGCTCGATTTTTTCAT
>>BDS-53E_[0278729 to 0279610]_rbsU_(ribose uptake protein)_RVRS
TTATTTTATAAATACTGTAACAGAAGCGGCTACTAAAATGAGTATTAAGCCGATAATAGT
AATGACCATTTCTTTTGATGTTTTATGTTGTTTTAAGAAATATATACCAGTTAATGTTGC
AAGTACGACAGAAGTTTGAGAAAGAATAAAGCCAGTCGCTAAACCATTCATATCAGGTTG
AGCAGAAATTAAATATGTTAAGGCACCAAATGCAAAGAAAAACCCAGAAATAATTTGTAA
CCATGTAATTTTGTTACGGAAAGGATTTTCTTCTTTCATATTCATTAGACCATAAATTAC
TGCAACTAAAACCATACCAATAGCTTGAGGTAAAAAGGCAGTTAAGCCATTAATTGATGT
TGCTTGTGGTGCTGCAGAATATAACCAGTATCCAAACTCACCAATTAATAAAAGTATAAC
GGCGCGACGTAAATTTTTAGCGTTACTAGCTTCTTTACGTTCGCTCCAAACTGTCATACG
CGCACCAATTAAGATAACGATTAAAGCGGTGAATCCAATGATTTTGTGACCAATGCCTGG
CCAATTTCCTAAGGCGAAAACACCCCATAAAGATGCACCTAATAATTGAAATGCTGTTGT
AACAGGCATAGCACGAGATGAACCAACAAGTTCAAATGCCTTAAATGTAATAATTTGTCC
AAAGCCCCAACCAGCACCGGATAAAATGGCAAATAGTAAATTTGCTCCAGTAGGGAAGCC
GCTTGAAGTGACCATGGCTAAAATAATAGCGAAGATTAATGTACCTACAGTTGCACCGAT
AATTTGATTTACAGGTTTACCTCCAAATTTAGAAGCAACTGTTGGGAAGAAACCCCAGCC
AATTAAAGGTCCCAATCCAATAAGTAAAGCAACAATGCTCAT
>>BDS-53E_[0279851 to 0280849]_rbsR_(ribose operon transcriptional repressor)_RVRS
TTAGTACAAAATATTTGAAGAGGTAGTGGATCTAATTTTTAATGTCGTCGGAAGTTCGAT
CATTTCAATTGTCTTATCTAATTGTTGTAAACGTTGAAGTAATAAATTTAAAGACATTTT
ACCAATTTCAGTAATTGGTTGTGCTATCGTAGTCAACGGAGGTGTGACATAAGCAGCATA
GTCGATGTCATCGTAACCTATCAATGAGATGTCTTTCGGAATATTAATTCCATGTTCGAT
TAAGCCACGCAAAATACCAATGGCGAGTTCATCGTTAATAGCAAATATCGCAGTAGCAGG
TTGAATCATAATGTCATCAACGATAGTTAGACCACCATGTTTAGATAGATCAGTGTAAAT
GATTTCAGGTTCGGATAATTGATGAGCGCGTAAAGTATCAATAAATCCGGTAACACGTGC
AGTCATATTTGACATCATGTTAAATGGTGCAACAATCGTCATATTTTTGTGACCTAATTC
TATTAAATGTTGAGCTGCAAGTTGACCTCCTTGATATTCATTTGTGCGTACAAAATCAGT
GTAACCTTGATGGTCATTTTGATCGAGAACAACATATGGAACATGATGCTTTTTTAAATA
ATCATCAAGTGTTTCAGGAGAAGCGATATATTGCGCAATGATCAAGCCGTCTATACCGCG
ATCAATTAAATGTTTAACATTATTGCATAATTCGTGAGCTGTAGACGTTAAGAAACATAA
ATCAACATCAGATGGTTTATAATCATGGATACTTTGCATGAGTGATGAGAAAAACGGATT
TGTTAAGCTCGGGAGAATGACACCAATAGTTCGAATCTTACTACCACGTAATTGTTTGGC
ATGTTTATTAGGTGCATAGCCCAGTCGCTCTGAAACAGCATGTACATTTTTAATTGTAGT
TGCTGAAAACCTACTATCATTATGATTTAAAATATGTGACACAGTAGTAACAGATACACC
AGCTTCTTTAGCAACATCTTTAATTGATATCTTTTTCAT
>>BDS-53E_[0281214 to 0281606]_Q5HJA3_(NCTC13712_00218, Uncharacterised protein)_FRWD
ATACAATTCAAATTAAAAGAAGAAGAGATTATTAGTTTTTTAGAATTGAAATATCCAGAA
AAAGAGTTCGAATATGGTCGTTTGTTAGTTGGACAACATAAACGAGATGATTTAGATGTT
TATTACTTTAGTGATACGTTTTTAATGTGCACGATTATTTCATTCAAGACATTTGAAATT
AAAGAAACAGTAGAATTATCATATGATGCTGTTCATCGTATTGTGTTAAAAGATGGATGG
TTATTTAGAAAAATGAGAATAGAAACAATGCAAAAAGTATTAAAATACGGTACATCTAAG
TTAATGTTAACTGATTTTCAAAAAGAGAATTATGATAAATACATTCAAGGTCAGAAACAA
CGCGTTATCTTTGAAAATGGCCATTTTGTCTAA
>>BDS-53E_[0281726 to 0283108]_yusP_(major facilitator superfamily transporter)_RVRS
TTATGATTTAACCGTTTTTGGAATGATCATGTATGCAGACAATGAGCCAAGGATCATCAA
TACAATGCTGACTATAAAAGTTACAGTTGCAGCTACACTAGGCGTATAGTTTAGTTGTAA
CATACTGAAAACAGTTGTACTTAACGCTATACCAAAAGCACCACCTAATGTACCACTCAT
TTTATATAATCCTGTAGCTAAACCAACTTTTTCATTTGGCATACTAAAAATTGCAATCGT
AAGTCCAGGTGTTGCGACTAAACCATTACCTATCGCACATATGACGAAACCAATAACAAC
AGCAATGATATATTGTGATGCTTGAAGTGATGTCATGCTAATAATAGTGATACCGATGAC
AGGAAACGACGGACCAATGATGAGCATCAACTTGCCACCGAAGCGTAATGTCGCTTTTTC
ACCTAACCGAATCATCGCAACGGCTACAATGGCATAAGGTAATGTAACTAAACCAGATTG
AGCAGCAGATAAGCCGAGATGAGTTTGTGCATATATGAAGAAGACAACCGTTACACCGAG
ACCGCTGTTTAAAACAAAGTTATTCAAAAATGCACCGATAAATGGACGGTTACGAAATAC
TGCAAAATCAATAAATGGTGCTGTATGACGGCGTTCAATGATAATAAATATAAATGTAGA
GATAATAAATATACCAAGACAAATATATGAAAATGTACTAAACCAGCCTTGTTCAAAACC
TTGTGTTAATAACAATGTGAAGCTTCCAATCATTACAGCAAAGACTGTCATACCTTTATA
ATCAAAAGGATGATGAGTACGATGTTGTCTTACTGTTTCAGAAGTTCCTTTAAGAAGTAG
TATGGCAATTAAAGCTATTACGATACTTATAATGAAATTAGTTTGCCATCCGAAATTTGT
GGCAATTAAACCGCCAATGACACCTGCTAGACCGAGACCACCTACTGTACTAATCATTAA
GTAACTAATAGCACGTCTTAAATGATCACCTTTAAATTGATGATTTAAAACACCTACTGT
TGAAGGTAATAAGATAGCTGCTGAAAGACCTTGTAAAATTCTCCCCAAAATTAACAGGGC
AGTTATGTCCGAAATAATTAACAGAATAGAACCAATAATGCTGACTATGAGTCCAATGTA
TGTCATTTTTAATTGTCCTATTTTATCAGCTATGTCACCCGCTGCTACCATAAAAATACC
AGTGGCAAAAGAAGTTAAACTAATCGATAAATTTAAAATGGCAGGTGACGTATGATACGT
TTGACCAACGAGTGGTCCTATATTAATAAATGATTGTGCAAACAACCAGTATGTTAATGC
AGATAACATAATCGCAATAATAATATGACTGCGTGTTGAAGATTGTGATTGTGTGTGATT
CAC
>>BDS-53E_[0283343 to 0284335]_yxeI_(choloylglycine hydrolase family protein)_FRWD
ATGTGTACAGGGTTCACAATGCAAACATTAAATAATGAAATATTTCTTGGTCGTACAATG
GATTACGATTATCCGTTAGATGGTTCGCCTGCAGTGACGCCTAGAAATTACCATTGGACA
TCACGAACAGGAACTACAGGTCAAACTAAATTCGGCTTTATTGCTACTGGGACAGATATG
GAAGGTTTTATTTATGGTGATGGTGTTAATGAGCATGGCGTTGCCATTTCAACGCAGTAT
TTCCGAGGTTATAGTTCATATGCTTCCGCTCATAAAACAGGAGCGATGAATATTACACAA
AATGAAATTGTGACATGGATTTTAGGATATACAACGAGTATTGAAGATATTAAACAACAA
GCTTCTCAAATTAATGTTGTTGCAGTTTGTTTAAATGATATTGGTGAAGTGCCTCCGTTA
CATTATCATGTTTCTGATAAAACAGGACACTCAGTAGAAGTGTCATTTGAAAATGGTGAA
GTAGTTATAACAGATAATCCTATCGGTGTATTAACAAATCATCCAGATTTAGCATGGCAT
TATAGTAATTTAAGACAATATATTAATGTTTCTCCTTATTCATCTTCATCAAAGCTTTTG
GAAGATGTAACGATTGAACCTCTAGGTAATGAATCAGGCACATATGGTTTGCCGGGTGGA
TTTACTTCAACAGAACGTTTTGTACGTATGGCATTTATGAAGTCACATATTTCTCAGGAT
AATGATAAAGAGATGGATTTAATGAATGCATTTTATTTATTAGATGCAGTTAACATTCCT
ATAGGCATTGTACGTCCACATGATGCTGATAGTCATTATACGATGTATCAAACGGTCATA
AATTTAACTACAAAAACGTTGTACATTAAATATTATGGAAGTAATGAAATTGTAGAACTT
AAACTTACGGATGATTTAATTCGTAAAAAGGATATGACAATTTTTAAGCCAGAAACTCAT
TTAGTTGTAAAAAAATTGAATGAAGATCATTAA
>>BDS-53E_[0284740 to 0285702]_lytM_(lysostaphin)_FRWD
ATGAAAAAATTAACGGCAGCAGCAATAGCAACGATGGGCTTCGCAACATTTACAATGGCA
CATCAAGCAGACGCAGCAGAAACGACAAATTCGCAACAAGCACATACACAAATGTCAACA
CAATCACAAGACGTATCTTATGGTACTTATTATACAATTGATTCTTATGGGAATTATCAT
CACACGCCAGATGGTAAGTGGAATCAAGCAATGTTTGACAATAAAGAATATAGCTATACA
TTAGTAGATGTACAAGGGCATACACATTACTTTTATAACTGTTATCCAAATCATGCAGAT
GCCAACGGAAGCGGACAAACATATGTGAATCCAGCAACAGCAGGAGATAACAATGACTAC
ACAACGAGTCAAAGCCAACAACATATTAATCAATATGGTTATCAATCAAATGTAGGTCCA
GATGCGAGTTATTATTCACAGAATAATAATGGTCAATCATATACGCGTCATGATGGAAAT
GGAGAAGTTAATTATCCTAATGGCACATCGAATCAAACAACAAATCAAAATGGTGGAACA
GCAAGTAAAGCAACAGCTAGTGGTCATGCGAAAGACGCAAGCTGGTTAACAAGTCGTAAA
CAACTACAACCGTATGGACAATATCACGGTGGTGGTGCGCATTACGGTGTTGATTATGCA
ATGCCTGAAAATTCACCTGTATACTCACTGACTGATGGTACAGTAGTACAAGCAGGCTGG
AGTAATTATGGTGGAGGTAATCAAGTAACAATTAAAGAAGCGAACAGTAATAACTACCAA
TGGTATATGCATAACAATCGTTTAACTGTTTCAGCTGGTGATAAAGTAAAAGCTGGCGAC
CAAATTGCATACTCAGGTAGTACAGGTAATTCAACAGCACCTCACGTACACTTCCAACGT
ATGTCTGGTGGAATTGGTAATCAATATGCAGTAGACCCAACGTCATATTTACAAAGTAGA
TAA
>>BDS-53E_[0285754 to 0286413]_Q5HJ98=ybhF_(putative ABC transporter, ATP-binding protein)_RVRS
TTAATAATAGGTATATGTCCATTGCTTTTCCTCTAAAACGTGTTGATAAAAAGGATCTTG
TCCAATTAATTTGATATCATCTGCAAGTGCTTCAACTTCATCTAAATGATGAGTAGTTAA
TATAATTAAGCATTTAGTTTTCATTATGTTAAGTAGTTGGTGAATATCATGTCTAGACTT
TAAATCAATTCCGACCGTAGGCTCATCTAGAATAAGAATTCGTGGTTGTCCTAACAAACC
AACTAATATATTGATTTTACGTTTGTTCCCTCCAGATAATGTAGATACTTTTACAGATGT
ATCATCAAAGTTTAATTGCTGTAAATATTCATTGATTGTTGTGTTAGATATAGGTGTTTT
GCAGAGTGATTTAAAGAACTTAATATTCTCAGCAACTGTCATATGCTCAAATAATGCAAT
ATCTTGAGGTACATAACCGATATGATTTTGAATTTGTCTTTGATTCCATTTTTCACCAAA
ATAGGTGATGCTTCCATTGTTAACTTTTTCAATACCAGCAATCATACGAAGTAACGTTGA
TTTTCCTGCGCCATTATCACCGAGTAAAATCGTTAAGCGGTTGCTATCAAATGACATGGA
TAAGTGATGGAAAATCTGTTTATTGCGGTATCGCTTTGTAAGATTATTAATTTCTATCAT

>>BDS-53E_[0286427 to 0287347]_Q5HJ97_(putative ABC transporter, transmembrane permease)_RVRS
TTACATGAAAATGGTCAAATATACGATACTCATAGCAAATGCATATATAAATGTCATAAA
TAGACGATGACTTAATGTTTGAATATGGAATAAGATGAACACAATGCCAATTTCATAAAC
TAATATAAGTAACAGTGATTTTAAGTAAAATACTAAGCTGAGTGGTTGTGACATGTATAA
ACTAACTGCCCATAATACAACCAATAACAAGGTACTATGTGTTAGTACATAGGTGCTATA
TAGTTTCAAGCGACTTAAGTGATATTGAGATAAACGTTGCAAAGCTGCTTGTTGGTTTAA
TCGATAGTGAAGTACAACTTGAACAGCACTTACACATAAAATTACAGCAAATATTAAGCT
GATTGAAATGGAGTGTTGTGCTTGATGTGTAAGTGAAACAAATTTAATTTTAGAGTCTGG
TGTATGTTTATAATACGACTTATTGATATCTGTTATAGAATGATGTTGTTTCATATCATC
GAGATGTTCATAAATAATATTAGGTATTTGTTGTTCATACAACGAACTACTAACGATTTC
TACAGCAATGCTACCGATAAAATCATCTCTGCCATATAATTGTATGACTTCTTTTAAACG
ATTCTCTTTTAACTTTTTAGAGAACCCTTTAGGAATTTGCATACTCAAAATAGATTCCTT
TTTAGTAACATCATCTTCAATGTAACCTTCATCTTCACCAACTGTTTTAATAGTTACATA
GTCAGAGTGTTTTATTTTATTTATTAATGATTTTGAAGCGGTAGTTTGGTCTAAATCTTG
AATGGTAATCGGTATTTTGAAGTTGTCATGCGCCATACGATAACCAAAACTGCATAGTAA
AAGTGCAATTAATATGATTGCAACTAGCATAATATATTGTAGCCACTGTTTTAACACAAC
AAGTTGGATATAAGGTTTCAT
>>BDS-53E_[0287344 to 0288510]_Q5HJ96_(putative ABC transporter, ATP-binding protein)_RVRS
TCATCTGCGATACCTCCAAACCAATACAACTAAGTTAATAATAAGAAGTAGGGCTATACT
GATAAAGAAACTAGGATGTAGTTCTAAAATATAGTTGTTTAAAATAATTTCTAATAGTTG
ATTCGTTACAATAGCAAATGGTTGAATAGTAAAAATGCCGTTTGCTACGTGCTGTAGAAA
AATAGTAGGTACAGTCATGCCAGAGAGCATCAAAACTATAATTGCTAATATGATTTTACA
AATACTATTGAATAAATAGGTTGTTAAGAGTTCGATTAACAGCAAACACAGTACTAAAAA
GGTAACATAATAGCTTAAATGAATGGCTAACGTTGGCCAATTATATAATTCAAAGGTACT
TGGAATACTGAATATGATCCAAACGACGCCAACGATGCTCCATAGCATCGTATATATCCA
TGTAATAAATGCACGAATGATTAACAAATGCTCTTTAGCAAAATGAAACATTTTCAAACG
TTCTTTTAATACTGTATCTTGATTCATTTTCAAAACTGTAAATAAAGATAGTACAAAGAT
GAATATCGTTGCTAAAAATCCGGTAATTGCATAATAACTCCCCGTATCGTATAAATGAAT
AGGTTCTAAGTTGAATGCGCCTGAACGGTTTAATCCCGTAATCAGCAAATCTGTCATGAC
ATTAATACTGTCAGAATGTGATGCTTTCGGTGCTAAGTCTTGAAAAGCTAAAATGCCACC
CATCGATAGCATAAGACGTTGGTAAACAGAATCTGTTAACTGTGACAACACAACACTCTT
CATTGATTGTTGATTGTATGTATATACTGAAATTGGTAATTCACCTTGTTTATAAAAGGC
CTTTGTCATACCTTTATCAAAGACAAAGTAGCCTTGAAGTTTCTGCTGCTTTAGCAAATC
ATGTGCTTTTTTTTCATCATAACCTTTAATACTCACATTTTTCCCTAAGTTACTCCCTTT
ACCAATAGAGTTTAAGATTAATTTCGTTTCACTTGATTGATCTTTATCTACGACCCCTAT
ATTAAAATAGTTGTCATCCTCTGTTACATGTTGAATAGTCGTTAATGTAATAAGAAGTGC
CGCTAAGATAAATAGTAAATAGATAATTAAATACCACTTTTTCAATAAAAAAGAGTGGTA
GATGCGAAACAAATGTATTGTTTTCAT
>>BDS-53E_[0288578 to 0290101]_Q5HJ95_(putative membrane protein)_RVRS
TTATTTAGATGTCTTTTTTAAAATTGATTCAAACATTTTACCGCTATTTTTATCGATTTC
TTTTTCAAGTTTTTCGCGGTCTTTTGAAGATAAACTATTGAAGTCTTTAGTACCGCTAGC
ATCAAAATCAATATCTGCTTTTAATTTTGTACTAGATTTTAAGATAAAGTTAATAGGTTC
TTCAGCAAATTTGATACTAATATTTAAAGTAGATTTCTGAGTATTATTTTTAACATCAGA
CTCTATGTTGTTTTCAAATGTAATTTCATTTTCATCGCTATATTTATCCATTGCAAAAGC
GATTTTACCTTTATCTTGACGTTTTGTGCCGTCAACTTTTTCTTGGTTATCTAATGTGAC
TTTTGATTCATCATATTCTGTCTTTTTAGCTAATTCGTATTTATCATTATATTTATTATC
TTTTTCTTTAGAAGATACGCCTTTAATTGTATATTTTGATTCATCATACGAGTACTTATC
TTGGTCGAAGTTAATTGCATAATCTACTTTTAATTTATCGTCTTCTAAAGTGTTAGTACC
TTTAATTTTAGTTTTATGATTTTCTTTGTCTGTAATTGTAATTTCTCTTTTTAAAATTTT
ATGTTTTTCTGTATAAATTTTAGATTGAATTTTAGGGAATTCATCTTTTTTAGTTTCTTT
GACATCGTCAATTGCTTTTTTGATTTCTTTATCAAAGTCTTTTTTAGCACCTTGTTTTTC
AACTAATTTTTTAATATCTTTATCTTTTTTAGCTTCTTCTAATACAGCTAATGTAATTTT
TTTAGTGTCTGCTCTGCTAAGTGTTAATGTGACAGGTCTAACTTTGTACTTTTCACCATT
AATTTTAATTTCTTCTTTTTTGCCTTTTTCAAAATTGTCGTCATTTAATTTATCGACAAT
AAGTTCTGAATATTTTTCAGCAATTTTTTCGTAGTCACTTTGTTGCGTTTGAGCATTACT
AAAAATACTATTTAAGTTTAATTGTTGGTTTGTAATACCATTTTCTTTTGCTGTTTCTTC
ATCTTCACCTGTAAGTTTTGAATAAGTTGATAACAAATCAGAATTATCAATACTATATTT
CCCTTTAAATAACGGTGATTCAAAATAATGCTTATCTTTATCTGCAGCTAACTGGAATTT
CCCTAATTCAGTGTCTGCTAATGTTGGTTCAAGGTTAATCTTTGATTTTTCTTTTTTAGG
ATCATAGCCATACGACATTTTAATTTTAGAAGCATTAACAACAGATTTTGGAATATCAAG
ACTTTTAGTGAGCTCATCTGATGCATCTGCACTTAATTCTAATGAAGATAAAAATGAATT
ATCTTTCATCTTTTCTTGGAACTTCACTTCATTTTCAAAACGGTCATTAAAATAATCTTT
ATACATTTTTGCTGTTTGTTGTTCACTTTTTAGGTATGTATTTTTCGGTGTATTAGCAAA
AAATGCATAAACTCCCCATGCGATTCCACCTATTAATAATAAGACAACAATAATAGGAAT
TATAATTTTTAGTTTTTTAGACAT
>>BDS-53E_[0290463 to 0291365]_ssaA_(staphylococcal secretory antigen A)_RVRS
TTAGTGAATGTAATTATATGATGAAACTTCTGAAGCAGAGATGGTTCTTGATGAAACGAT
ATATTCACCAACCCAGTTCATCTCGGAAATTAAAATACTTCCATCAATATTAACTTTTTC
AACGTAGGCTACGTGACCAAAGGGGCCGTTTACAGTTTGTAAAATAGAGCCTCTTGTAGG
ATGTCTATCTACTTTAAAGCCATTGCTAGCAGCTTGACCTGCCCAGTTTTTGGCGTCTCC
CCAAAATGTACTAATCGTGTGTCCCTCTTTTGCACGTTTATCAAAGACATACCAAGTGCA
TTGTCCAGCAGTATATAAGTTGTTTTTACTTGTGAACAAAGGCTGATCAATGATTTTACC
ATTTCCTAACGCTAAAGGTTTACCGTCAGCAGTCTTTGCTTTGTCATTAAATTCAGCAAT
TTGTAGTTCGTCATACAATTCATCTAAGTCGATTCCTGTAATGAGTCCTTTTTTGTCTTT
TGAAAATGCATTATTTAATTCGTCATCGTTACTTTCGATATTTGGTGTTGCAGGTGTCAA
CGGATTGCTTGGTGGCGTTTGAGGTGGTGTGTGTGAATCTATTGCATCGTTAATGTTAGT
GTACTGATCACTCAATGGTGAATGGTACTGATTAGTATTATGGTCACGCTGATTTGTGCG
TTGATTATTCTCAGATGTACGTGACTGTGATTGCTGATTACTATTTGGCACACTATTTTT
GTCGTAAGTATATGTATATGTGCCATTGTCTTTATTCACTTTGAATTGTGCATTTGGGTG
TGCTTTTTGTGCTTCTTCTAGTGTTTGATTGTCCTTCGTAGTAGCTATGGCCGAATGGGG
CAATATACTAAAAAAAGTAAGAGTTGTCATAGTCAGTAAAATTGTTTTCTTCATAATAAC
CAT
>>BDS-53E_[0291604 to 0291897]_esxA_(esxA, Virulence factor esxA)_FRWD
ATGGCAATGATTAAGATGAGTCCAGAGGAAATCAGAGCAAAATCACAATCTTACGGGCAA
GGTTCAGACCAAATCCGTCAAATTTTATCTGATTTAACACGTGCACAAGGTGAAATTGCA
GCAAACTGGGAAGGTCAAGCTTTCAGCCGTTTCGAAGAGCAATTCCAACAATTAAGTCCT
AAAGTAGAAAAATTCGCTCAATTGTTAGAAGAAATCAAACAACAATTGAATAGCACTGCT
GATGCTGTTCAAGAACAAGACCAACAACTTTCTAATAATTTCGGTTTGCAATAA
>>BDS-53E_[0291981 to 0295010]_esaA_(NCTC13712_00228 type VII secretion protein EsaA)_FRWD
ATGAAAAAGAAAAATTGGATTTATGCATTAATTGTCACTTTAATTATTTTAATTGCCATA
GTTAGTATGATATTTTTTGTTCAAACAAAATATGGAGATCAATCTGAAAAAGAATCTCAT
AATGTAAGTAATAAAAATAATACAATACATATCGCAATTGTTAACGAGGATCAACCAACT
ACATATAACGGTAAAAAGGTTGAGTTGGGTCAAGCATTTATAAAAAGGTTAGCAAATGAG
AAAAACTATAAATTTGAAACTGTAACGAGAAACGTTGCCGAGTCAGGCTTAAAAAATGGT
GGATATCAAGTCATGATTGTTATTCCAGAAAACTTTTCAAAATTAGCAATGCAATTAGAC
GCTAAAACACCATCGAAAATATCATTACAGTATAAAACAGCTGTAGGACAAAAAGAAGAA
GTAGCTAAAAACACAGAAAAAGTTGTAAGTAATGTACTTAATGACTTTAATAAAAACTTA
GTAGAAATTTATTTAACAAGTATTATTGATAATTTACATAATGCACAAAAAAATGTTGGT
GCTATTATGACGCGTGAACATGGTGTGAATAGTAAATTCTCGAATTACTTATTAAATCCA
ATTAACGACTTCCCAGAATTGTTTACAGATACGCTTGTAAATTCAATTTCTGCGAATAAA
GACATTACAAAATGGTTCCAAACATACAATAAATCGCTATTAAGTGCGAATTCAGATACG
TTCAGAGTAAACGCAGATTATAATGTTTCGAACTTAATTGAAAAGCAAAGTGCACTATTC
GATGAACAAAATACAGCGATGGACAAGGTTTTACAATATTATAAGTCGCAAAAAAATAGC
GTAGAACTTGATAACTATATTAATGCGTTGAAACAGATGGATAGCCAAATTGATCAACAA
TCTAATATGCAAGATACAGGTAAAGAAGAATATAAACAAACAGTTAAGGAAAACTTAGAT
AGATTAAGAGATATCATCAAGTCACAAGAATCTCCATTTTCAAAAGGGATGATTGAAGAC
TATCGCAAGCAATTAACAGAATCATTACAAGATGAGCTTGCAAATAACAAAGACTTACAA
GATGCGCTAAACAGTATTAAAATGAATAATGCTCAATTTGCTGAAAACCTAGAAAAACAG
CTACATGATGATATCGTTAAAGAACCTGATACAGATACAACATTTATCTATAACATGTCT
AAACAAGACTTCTTAAATGCAGGTTTAAATGATGAAGAAGCAAATAAATACGAAGCAATT
GTCAAAGAAGCAAAACGTTATAAAAATGAATATAATTTGAAAAAGCCTTTAACAGAACAC
ATTAATCTAACTGATTATGATAACCAAGTTGCGCAAGACACAAGTAGTTTAATTAATGAT
GGTGTCAAAATTCAACGTACTGAAACAATTAAAAGTAATGATATTAATCAATTAACTGTT
GCAACAGATCCTAATTTTAATTTTGAAGGTGAAATTAAAATAAATGGTAAAAAGTATGAC
ATTAAAGATCAAAGTGTACAGCTAGATACATCAAATAAAGATTATAAAGTTGAAGTCAAT
GGTGTCGCTAAATTGAAAAAAGATGCTGAAAAAGATTTCTTAAAAGATAAAACAATGCAT
CTACAATTATTATTCGGACAAGCAAATCGTCAAGATGAACCGAATGATAAAAAATCAACA
AGTGTTGTAGATGTAACGTTGAATCATAACCTTGATGGTCGTTTGTCTAAAGATGCATTA
AGTCAACAATTAAGCGCATTATCTAGATTCGATGCACATTATCAAATGTACAAAGAGACA
AAAGGTAGAGAAGATAAACCATTCGATAATAAACGTTTAATTGATATGATGGTTGACCAA
GTTTTTAATGACATGGAAAGCTTCAAAGACGACAAAGTAGCTGTTTTACATCAAATCGAC
ACTATGGAAGACAATTCAGACAAACTGATTGATGACATTTTAAATAACAAAAAGAATACA
ACAAAAAATAAAGAAGATATTTCTAAACTGGTTGATCAGCTAGAAAACGTTAAAAAGACA
TTTGCTGAAGAACCACAAGAACCAAAAATTGACAAAGGCAAAAATGATGAATTCAACACA
ATGTCTTCTAACTTAGATAAAGAAATTAGTAGAATTTCTGAAAAGAGTACGCAATTGCTA
TCAGATACACAAGAATCAAAAACAATTGCAGATTCAGTTAGTGGACAATTAAATCAATTA
GATAATAATGTGAATAAACTACATGCGACAGGTCGAGCATTAGGCGTAAGAGCGAATGAC
TTGAACCGTCAAATGGCTAAAAACGATAAAGATAATGAGTTGTTCGCTAAAGAATTCAAA
AAAGTATTACAAAATTCTAAAGATGGTGACCGACAAAACCAAGCATTAAAAGCATTTATG
AGTAATCCGGTTCAAAAGAAAAATTTAGAAAATGTATTAGCAAATAATGGTAATACAGAT
GTAATTTCACCAACATTATTTGTATTACTGATGTATTTACTATCAATGATTACGGCATAT
ATTTTCTATAGCTATGAACGTGCTAAAGGACAAATGAATTTCATCAAAGATGATTATAGT
AGTAAAAACAATCTTTGGAATAATGCGATTACGTCTGGTGTTATTGGTGCAACTGGTTTA
GTAGAAGGATTAATTGTCGGTTTAATTGCGATGAATAAGTTCCATGTATTAGCTGGCTAT
AGAATGAAATTCATCTTAATGGTGATTTTAACAATGATGGTCTTCGTACTTATCAATACG
TATTTATTACGACAAGTTAAATCAATAGGTATGTTCATAATGGTTGCTACATTAGGCTTA
TATTTTGTAGCTATGAATAATTTAAAAGCAGCTGGCCAAGGTGTTACTAATAAAATTTCA
CCATTATCTTATATTGATAATATGTTCTTCAATTATTTAAATGCAGAACATCCAATAGGT
TTAGCGTTAGTAATATTGACGTTAATCGTGATTGTTGGATTTGTACTGAACATGTTTATA
AAACACTTTAAGAAAGAGAGATTAATCTAA
>>BDS-53E_[0295010 to 0295468]_essA_(protein essA)_FRWD
ATGTTGATGAATAGCGTGATTGCTTTAACTTTTTTAACAGCATCTAGCAATAATGGCGGA
CTTAATATTGATGTGCAACAAGAAGAGGAAAAGCGTATCAATAATGATTTAAATCAATAT
GATACAACGCTATTTAATAAAGATAGTAAAGAAGTCAACGACGGGATTGCTAGACAGAAA
AAAGAACGACAACAACAAATAAAAAATGATATGTTTCATAATCAAGCGAGTCACTCGACT
CGCTTGAATGAAACTAAAAAAGTGTTATTTTCCAAATCTAACTTAGAAAAGACTTCGGAG
AGTGATAAAAGCCCCTATATTCAAAACAAGCAGGAGAAAAAAATATTCCCGTACATTTTG
ATGTCTGTAGGGGCTTTTTTGACTTTAGGGTTTGTCATTTTTTCAATTCATAAAGGGAGA
CGAACGAAAAATGAATCAGCACGTAAAAGTAACATTTGA
>>BDS-53E_[0295440 to 0295682]_esaB_(NCTC13712_00230, Uncharacterized small protein)_FRWD
ATGAATCAGCACGTAAAAGTAACATTTGATTTTACTAATTATAATTACGGCACATATGAC
TTAGCAGTACCAGCATATTTACCGATTAAGAAGCTAATAGCATTAGTGTTAGACAGTTTG
GATATTTCGATTTTCGATGTAAATACACAAATTAAAGTAATGACGAAAGGTCAATTACTT
GTTGAAAACGACCGACTTATTGATTATCAAATCGCTGATGGAGATATTTTGAAGTTACTA
TAG
>>BDS-53E_[0295695 to 0297029]_essB_(protein essB)_FRWD
ATGGTTAAAAATCATGACCCTAAAAATGAAATGCAAGATATGTTAACACCTTTAGATGCC
GAAGAAGCAGCTAAAACAAAATTACGTTTAGATATGAGAGAGATTCCTAAGTCTTCAATT
AAACCAGAACATTTTCATTTAATGTACTTATTAGAACAACATTCTCCATATTTTATAGAT
GCTGAATTAACTGAATTACGTGATAGTTTCCAAATACATTATGATATTAATGATAATCAT
ACAGCTTTTGATAATATTAAGTCATTTACTAAAAATGAAAAATTACGTTACTTACTCAAT
ATCAAAAATTTAGAAGAAGTAAATCGTACACGCTACACATTTGTGTTGGTACCAGATGAA
TTATTTTTCACTAGAGATGGACTGCCGATTGCCAAAACGAGAGGATTACAAAATGTTGTT
GATCCTTTGCCAATGTCAGAAGCTGAATTTTTAACAAGATATAAAGCACTGGTTATATGT
GCATTCAATGAGAAACAGTCATTTGATGCTTTAGTTGAAGGAAACTTAGAACTACATAAA
GGAACACCATTTGAAACTAAAGTTATTGAAGCGGCAACATTAGACTTATTAACGTCGTTT
TTAGATGAACAATATCAGAAACAAGAACAAGATTATAGTGAAAATTATGCATATGTTCGT
AAAGTAGGGCATACCGTTTTTAAATGGGTTGCTATCGGTATGACAACATTAAGTGTGTTA
TTAATTGCATTTTTAGCCTTTTTATATTTTTCAGTAATGAAGCATAATGAGCGCATTGAA
AAAGGATACCAAGCATTTGTGAAGGAAGATTATACGCAAGTACTAAATACGTATGATGAT
TTAGATGGTAAAAAATTAGACAAAGAAGCGCTTTACATTTATGCCAAAAGCTATATTCAA
ACGAACAAACAAGGTTTAGAAAAAGATAAGAAAGAAAACTTGCTTAATAATGTGACGCCA
AATTCAAACAAAGATTACTTATTATATTGGATGGAATTAGGACAAGGACATCTTGATGAA
GCGATTGACATTGCAACATATTTAGATGATAACGATATTACGAAATTAGCGTTAATAAAT
AAATTGAACGAGATTAAAAATAACGGTGATTTATCTAATGATAAACGTTCTGAAAAAACG
AAAAAATATAACGATAAATTGCAAGATATTTTAGATAAAGAAAAACAAGTTAAAGATGAA
AAAGCGAAATCTGAAGAAGAAAAAGCAAAAGCGAAAGATGAGAAATTAAAGCAACAAGAA
GAGAACGAAAAGAAACAAAAAGAACAAGCACAAAAAGATAAAGAAAAACGTCAAGAAGCT
GAAAGAAAAAAATAG
>>BDS-53E_[0297051 to 0301499]_essC_(protein essC)_FRWD
ATGCATAAATTGATTATAAAATATAACAAACAATTGAAGATGCTCAATTTGCGAGATGGT
AAGACATATACTATTAGCGAAGACGGGCATGCAGATATTACGTTGAAATCCTTAGGCGAA
GTCATTCATTTAGAACAAAATAATCAAGGTAATTGGCAAGCGAATCATACTTCTATTAAT
AAGGTGCATGTTATAAAAGGTGACCTTGATGACATTACATTACAGCTTTATACAGAAGCT
GATTATGCATCATTTGCGTATCCTTCGATTCAAGATACGATGACGATTGGATCAAATGCA
TATGATGACATGGTCATTCAAAGTTTGATGAATGCCATCATTATTAAAGATTTTCAATCG
ATACAAGAAACTCAATATGTGCGCATCGTACACGATAAAAATACAGATGTGTATATCAAC
TATGAACTACAAGAGCAATTAACGAACAAAGCTTACATTGGTGATCATATTTATGTTGAA
GGGATATGGTTCGAAGTACAAGCCGATGGTTTAAATGTATTGAGTCAGAATACAGTGGCA
TCGTCATTAATTCAATTAACACAAGAGATGCCACACGCACAGGCAGATGATTACAATACG
TACCATCGTTCGCCAAGAATCATTCATCGTGAACCGACCGATGATATTAAGATTGAAAGA
CCGCCACAGCCAATACAGAAGAATAATACAGTGATATGGCGTTCCATTATACCGCCATTA
GTGATGATTGCTTTAACTGTTGTCATCTTTTTAGTGAGACCAATTGGTATTTATATTTTA
ATGATGATTGGTATGAGTACAGTAACGATAGTATTTGGTATTACAACGTATTTCTCTGAA
AAGAAAAAGTATAACAAAGATGTTGAAAAACGAGAGAAAGATTACAAAGATTATTTGGAT
AATAAATCTAAAGAAATTAATAAAGCGATTAAAGCACAACGTTTTAGTTTGAATTACCAT
TATCCAACGGTTGCTGAAATTAAAGATATCGTTGAAACGAAAGCACCAAGAATATATGAA
AAAACATCGCATCATCACGATTTCTTACATTATAAGTTAGGTATTGCGAATGTAGAAAAG
TCATTCAAATTAGATTACCAAGAAGAAGAATTTAACCAACGTCGTGATGAATTATTCGAC
GATGCTAAGGAATTGTATGAATTTTACACAGATGTAGAACAAGCACCATTAATCAATGAT
TTAAATCATGGACCGATTGCATATATTGGTGCACGACATCTTATTTTAGAAGAATTGGAG
AAAATGCTAATCCAATTATCAACATTCCATAGTTATCATGATTTAGAGTTTCTATTTGTG
ACACGTGAAGATGAAGTTGAAACATTGAAATGGGCACGTTGGTTGCCACATATGACATTG
AGAGGTCAAAACATTAGAGGGTTTGTTTACAATCAACGAACACGTGACCAAATTTTAACG
TCAATTTACAGCATGATTAAAGAACGTATCCAAGCTGTGCGTGAACGCAGTAAAAGTAAT
GAGCAAATTATTTTTACACCGCAATTAGTGTTTGTCATTACAGATATGTCATTAATTATT
GATCATGTCATTTTAGAATATGTAAACCAAGATTTATCAGAATATGGTATTTCATTAATC
TTTGTTGAAGATGTGATTGAAAGTTTGCCAGAGCATGTAGATACCATTATTGATATCAAG
TCTCGTACTGAAGGCGAACTGATTACGAAAGAAAAAGAATTAGTTCAATTGAAATTTACA
CCTGAAAATATTGATAACGTCGATAAAGAATATATCGCGCGACGTTTGGCGAATTTGATA
CACGTCGAACATTTGAAAAATGCAATTCCTGATAGTATTACATTTTTAGAGATGTATAAC
TTGAAAGAAGTAGATCAGCTTGATGTGGTTAATCGATGGAGACAAAACGAAACATACAAA
ACGATGGCAGTACCTTTAGGTGTAAGAGGTAAAGATGACATTTTATCATTGAACTTACAT
GAAAAAGCACACGGACCACATGGTTTAGTTGCTGGTACCACTGGTTCAGGGAAATCTGAG
ATTATCCAATCATATATTTTATCTTTAGCTATTAATTTTCACCCGCATGAAGTTGCATTC
CTATTGATTGACTATAAAGGTGGGGGTATGGCGAACTTATTTAAAGATTTAGTCCATTTA
GTTGGTACGATTACAAACTTAGATGGCGATGAAGCGATGCGTGCCTTAACATCAATCAAA
GCCGAATTGAGAAAACGTCAACGTTTATTCGGAGAGCATGATGTTAACCATATTAATCAA
TACCATAAGTTATTTAAAGAAGGTATTGCGACAGAACCAATGCCACATTTATTCATTATT
TCCGATGAGTTTGCCGAATTAAAATCAGAACAACCTGATTTTATGAAAGAACTTGTATCA
ACGGCACGTATTGGACGTTCGTTAGGTATTCATTTAATACTTGCTACACAAAAACCATCG
GGTGTGGTTGATGACCAAATTTGGTCTAACTCTAAATTTAAATTGGCATTAAAAGTACAA
GATAGACAAGACAGTAATGAAATTTTAAAAACACCAGATGCAGCAGACATTACATTACCA
GGTCGTGCGTATTTACAAGTTGGTAATAATGAAATTTATGAATTATTCCAATCTGCATGG
AGTGGTGCAACATATGACATCGAAGGCGATAAATTAGAAGTTGAAGATAAGACGATTTAC
ATGATTAATGACTATGGTCAACTTCAAGCAATCAACAAAGACTTGAGTGGACTTGAAGAT
GAAGAAACGAAAGAAAGTCAAACTGAGTTAGAAGCGGTCATAGATCATATCGAATCTATT
ACAACACGATTAGAAATTGAAGAAGTTAAGCGTCCATGGTTACCACCATTACCAGAAAAT
GTATATCAAGAAGATTTAGTAGAAACAGATTTCAGAAAATTATGGTCAGATGATGCAAAA
GAAGTGGAATTAACATTAGGACTTAAAGACGTACCAGAAGAACAATATCAAGGACCGATG
ATTTTGCAATTGAAAAAAGCTGGTCACATCGCGTTAATCGGAAGTCCAGGATATGGTAGA
ACAACGTTCTTACACAACATTATTTTCGATGTTGCAAGACACCATCGTCCTGATCAAGCA
CATATGTACTTGTTCGATTTCGGTACCAATGGTTTGATGCCAGTCACAGACATACCACAT
GTCGCTGATTATTTCACAGTAGATCAAGAAGACAAGATTGCGAAGGCGATACGGAAGATA
CATGATATTATTTCTGAGCGAAAAAGACTATTAAGTCAAGAGAGAATAGTTAATATAGAG
CAATATAATAAAGAAACTGGAAATTCAATTCCAAATATTTTCTTAATTATCGATAACTAC
GACACGGTGAAAGAGTCACCATTTATGGAAGAATATGAAGAAATGATGTCTAAGGTAACA
CGTGAAGGTTTAGCGTTAGGGGTATACATCGTTCTTTCAGGATCAAGATCAAGTGCAATA
AAATCAGCTATATTTACTAACATTAAAACAAGAGTTGCACTGTACCTCTTTGAAAACAAT
GAATTAACAAATATTATTGGTTCTTATAAAAAAGGTGTGAAAGATGTTAAAGGTAGAGCT
GCAATAAATGATGATAACTTCACACAGTTCCAAATTGCGCAACCATTTGAATTAGCAGAA
GGACAAACATATAACGAGCGCATTAAAAATGAAGTAGCACAAATGAAAGAATTCTATGTA
GGAGATTATCCAAAACATATTCCAATGATGCCAGATAAGGTATTAATGGAGGATATTCGA
GAAGCATATGATTTGGAAAAAATCATTCATGAAGAACACAAATTACCATTAGGATTAGAC
TTTGAGGATGTGGAACTAGTTGGTTTAGATCTGACAAGTTCTTCGATTGTAACAGCAATT
AAACCAACTGAGATGGAAAAAATGAATGATGTTATAATGTCTAGTTTATCAGTATATAGT
AAAAACCAATTTGTTATCTTGGTTGATGCAGAAGATAATATGAGCCAGTATGCAGAAGAT
GTAACCTCTTATTATTCAGCACCATCAGATTTGAATCACATTAGATTAGGGTTTAAGCAA
GAAATAGAAGCAAGGAAAAATGGAGAGAAAAGTATAGAGGAATGCAAGATTGTATTTATA
AATAATATTAAACGATTCAATCAATTAACTGGAATGACAGAAGATGAAATTCGTGTGTTA
TTTAATGAAGGTCAAAAAGTTAATATTATCATTATTGCAAGTGGACTATACTCAGATACA
ATTGGTGCATTTGATAGAGAAAGTAAAATGATGGTAAGAACTATAAACCAAGCTTTGATT
AGTCATAAGATATCGGAACAAGAATTTATAAGAGTTAAAGATCGATTTGGTGAACCAGAA
TTAAAAGTGAGAGAAATGTATTACATTAATAATCAAGAATATCAAAAAATAAAACTAATG
GAGGGATAG
>>BDS-53E_[0301502 to 0301768]_Q6GK23_(putative protein associated with essC-var2)_FRWD
TTGATAAAGTTAAACCAAGCCTCTGTGAGCAAAGAAATATCAAGCATTCGAACAAATGGA
CAAGGCTTAAAACAATCAAATGGGAATGTAAATTTAAGTAAAACAAATCTCGTTACTTTT
AAAGAATATGTAAATATGTTTGAAGATTACCAATCAGCATTATCTAATTATGAAAACATA
ATTGAACAAGATACGACGGCTATGGACACAACGGTAACAGAAATTGTTGAAAATGATAGA
GAAATAGCAGGACAAATTAATAAATAA
>>BDS-53E_[0301791 to 0302186]_Q6GK22_(putative protein associated with essC-var2)_FRWD
ATGAGTAATAAGGGAGAAATAAGAAGGCAAATTGCTAATAAAGAAAGAGAAAAAGCAAGT
AAAGAAGCACAACTAACAGATTTAAAAGAGGATTTAAGAAGGTTGAAAGATGCTTCGAAA
AAATTGGATACAGCAGGCGAAGATTTTAACAAAGGACAGAGTAGTTATAACAAAGTAGAA
ATTAGTACTTCAGATTGGAAAGGAGAAAGAAGGACTAAAAGTGACAGCAAAAAGAAAGAT
GTCGATTCTGAAGTAAAAAAAGTTGAACAAGACTTTGATGATGCGAAGAAGGCTATTAAA
AAAGATATTCAGGATAAAGAAGAAGAAATCAAGGGAGTCGAAGGAGAAATCAGTACAATA
AATGCAGCTATAGATGCACTTAAATCAAAATTATAA
>>BDS-53E_[0302208 to 0303890]_Q6GK21_(LXG protein associated with essC-var2)_FRWD
ATGGGGTACAAAGTTGATATGTCCGAAGTGCACAATATGCAAAAATCTATTGATTCAAGC
TTAAGTGCAATAAATACAAAGGTTAGCACCCTTAATAGTAGTATAAATAATCTTATAAAT
ACTGAAGGGTTCGAAGGTCAGGCAGCAAGTAGTGTTAAAAACTATAGTAAGACATTTCAT
TTACAATCAATAAAAAAGATTGAAACAATAAACAAAGATTTTAAATCAGATATTGCGAAA
TCTATACGTAAATTCCAAAGTGAAGTTGATAATAATGCTTCAGCTATATTGGATGAAGAC
GAAATAAAAAAATACAAAAAAGATATTGATGATGCATTAAAAGATGTTTTCAAGTCTTCT
AAAGATGCAAACGGAGCTATTTCAGATGTTTCAGATTTAACAACAGCCAAAAAAATAAAG
ACAGAAAATCTGGCCAATAAAATGGGGGATTTTAATAAAGATATTGATCAAACGATGGAA
AGATTAACGAACTTCGACGCCAACAATTCTATAGATGGTGATAAGACAGATAACTTAATA
ACTGAATTAAGTGGTGTAAATTCATATGTCAAAAATATGAAGCCAAACCGTGCAAGAATT
AGTTCTACAAGTGGAAAAATTGAAGGTGCAATTGCAAGACATAAAACAAATGAAGAGTTA
GTAAGATGGCAAACTTATATGGAAACATTAAGTGAAAATCTTTATAAAACACCAAGTCTA
AGCAAAGCAGCTTCTGACACAATTACACAAGCAGGACGTGAGTACTATGCTATCAAAGCT
GTAGGGAATGGCAGCGCTTTAAGAGGATATCAAGAATATCTGAAAACACGAGATATCAAT
AAATTAATTAACAAAATGAGTAAAAACCAATTAAAAAAAATGGCGTTGGTATTAAATACA
GATAGAGGTAATATTAAAATAAAAAATGCAGTAAAAATGGCAAGTGAATTTGCTCGTAAT
AATCCATTTGAAAAAGGTAACTTAGTAAATTGGATGAGCAAAGTCCAAGGGTATCAAAGT
GTAAGTGCCCAAGTATTAAAAAAAGGGTTGCAAGATAAGAACTTTAAATATACATTTGGA
GATGCAAAGAAATTTTTTGATACAGCTGATATGAAAAAAGCAGCAGTTACAGAATTTAAA
AATACCTTTGTACCTCAAAACATAAGGGAAACATTCTTTAAGAAAGAAAATATAACATCC
AAGACAGCATTAAAGAAAAATATGAGCAAATTCTGGAATGAAGATATCAAGGGAGGAATC
AAAGAGTTTAAATTAGACTTTGCTAACAAAAATATCATTGGTAAACTTGGTAAAATGTTG
AAACTAGGAGGGAAAGCTCTAAAGCCACTAGCATTTGTTACTGCAATTACAGATAACATA
GGAAAGAAATCTTGGCAAGAAAAATTAGTGGGTATGGGGGTAGATTTAAGTGCTATTGGT
GCAAGTGCAGCTGCAGGTGCAGCCATTGGTACAGGAATACCATTACCTGTAGTAGGAACA
GTTGTAGGTGCATTAGCTGGAACGGCAGTGGGTATAGCTTTAGATTATAAAATACCGGGA
ACAGACATGTCAGTGACAGATTATGCGAAAAAAGGTATTAATTCTGGAATAAATAAAGCG
AAAAGTGCTGTTAGTAGTGGATTTAAAAGCGTTACAAGAGGATTTAAGGCAGTATTCAAT
TAA
>>BDS-53E_[0303906 to 0304550]_Q2G192_PFESA1303_(putative membrane protein)_FRWD
ATGAATTTGAAAGAAATTGTAGGAAATATAAAAAGACCATATTTAACTCCCATGGTAATT
TTCAGCATTATATTTACTTTGTTTTTTAGTTCATTTATGTATTTTGCTGGAAATATTCAA
GGTAAATTACCTATTTATTTAGATGTGTTTCTTATTTTTGGAGTTGTTATTTCGATTCTT
ATGTATATTCAAGAAAAAAGTGGAACGGTGAAAGTAAGTAAACGAAATGTATTAATATAT
TTAACTTTGAATGTATTAACAGGATATACATTAGTATTACTTATAGCTTCAGTTTATGTA
TTTGGTGCAACAGTTAATGGGTTTGATGTATTTAATTACTGGTTAGGTATTATATTAATG
CTATTTGTATCGTGGTTTGCTCTATTTTTGTTTTATAAAAATGAATTTGATAGTGAAAAT
CCAAATAAAGCAGTTAATGTCATAGCAATTATTATAAAGTTATCTGCTTTTGGAGGACTT
TTTTATATCAGAACAGTCGTCCCTAATACTGCAGATGAAGAGAAATTTATAACTCTAAGT
ATTTTAATTAATATAGCTGTCGATGCATTACTTGTTAGATCATATTTCAACTATGCATTA
TATAAGAGTGTAAAAAAAGACATTGAGAACGGGGTGGATGATTAA
>>BDS-53E_[0304550 to 0305005]_Q6GK19_(putative protein)_FRWD
ATGGAAGTAGGAATGTTAATTATGCCGTTTTGTGTGAAGATTACATTTGAAATTGATAAA
AATGATAATTGGTTAAATGCATTAGATACAGTAAATGAATTTTTCATGGATAAAGATATA
TATCCTACTGGACCTATAATTTTCCAAAGAGAATTAGCAGGTTTGGGTGAATATAAATAT
ACAGCATATATAGCTCTTAATGATGAACTCCAAGATATACCTGAATTGAACATTAAATAT
ATTGATTGTTTAGAGGTAGGACCTACGTTATCAACTAAGTGTTTTGAAGAAGAGGAATTT
GAAAGAGCTTATAAAGAAATTGAATATGTAGCTAACGAAAATAATATTAAGATCCTAAAT
CAACCATATTATCATGTAATGGTAGATTATTTTGGTGGTACGGCTTTTGAAATTTATGCT
CAAGTAGATTTGGATGAGAGTGAAGTATATGGATAA
>>BDS-53E_[0305025 to 0305456]_Q6GK18_(putative protein)_FRWD
ATGATGAAAAATGTAGCTTACAAAACTTATTTTGATGTGACTATGGATGACTATGAAGAT
ATATTAAAAGACTTTACAAATCTTGCAATTTCTAAAGGTAAAATAATTACAGGGCCATTA
ACCTTTGCAGTCACGCAAATAGACTTGCAAAAAAGGATGAATATTGATTTATTTATTTCA
GTTGGAAAATGTTTTAAATCAAATGAAGAACTATCATATAGAACATATTTTTGTCTAGAT
AACATGTTACATGGTCGTATCACTTCTAACAATTTTATAACAGATGAAATAGCGTTACTT
GAGGATATGAACGAATTTGCTTCTGACAACAATTTAACGTTTACTTCGCCCTATTATCAC
ACAATGAGAAAAAGTTTTAGCGGTGAACAAGGTTGGATTGATGTAAAGGCCAAAGTGTAT
GAAAATGATTAA
>>BDS-53E_[0305480 to 0306067]_Q6GK17-var1_(putative protein)_FRWD
ATGATAATTTTTATTTTATTAACAGTTTTTGCACTCTTTTATATAGCGATGATTGCTAGT
TTATTTAAAAGTGAAGGTTTTTCAATAATAGGCTTAATATTGGATATAGTTATTTTGACA
ACGTTAATATTTTATTATTTTGTAGGTGCGCGTTTTGTTGATAATGATTTAAGTAACTTT
TTAGCATTCATGAATTTTGGGTCATTTGTGTATATGTACTATGCAATTAAGAGCTTGTGG
GTGAAGCCTAAGTTAGTAAATTATATAATTGCAAAAGAAATAGGCGAATCAAAAGATGTC
ATTGAAGAACAGGAATTAGATTTACAGACATCAAAGATAAGAGGTATCTACTTTTTCATT
ATTGCAATTGCCTTGTTAATAATTACTAAATTAAGAATGCAACCTGAGTTACAGGCAGAT
GCTATATCGATGAATCCTGTATTTATTTTTATAGGAGTTATTATCATTTTAATTTGGCTA
GTACTGGATATATATCGTAAGAAAAAATACGGTATTTTCTTATTCAAGACGATAGTGCCA
TTAGTTGTTACGACTTGGATTATTATAGCTACTATTGTACTTTCGTAA
>>BDS-53E_[0306247 to 0306465]_Q9L3N6_(NCTC13712_00240 Uncharacterised protein)_FRWD
ATGGAAAACCAAAATCAAGGCAATGGCTTAAAAATTGCAACATGGGTATTTATTGTATTA
ACAATAGTTACACCGTTATTTGGTATTGGAAGTATTATTTGTAGTATTAATTACAAAAAA
TACGATGCTGAAAAAGGTTCGAAGTTATTGAAAATTGCAATTATCGTAACAATAGTTGTT
TTTGTTTTAAATTTATTAGCATATTTAGGTTTAAGATAA
>>BDS-53E_[0306555 to 0307043]_DUF600_(putative protein)_FRWD
ATGACTTTCGAAGAAAAAATAAGCAAATTATATAATGAGATTGCAAATGAAATCAGTGGG
ATGATACCAGTAGAGTGGGAAAAGGTATATACAATTGCCTACCTAGATGATGAAGGTGGA
GAGGTCGTTTTTAATTATACTAAACCAGGTAGCGATGAATTGAATTATTACACGGATATA
TCTAGAGATTATAATATTTCAGAAGAAATATTTGATGATTTATGGATGAATCTTTATTAC
TTGTTTATGAATTTAAGGGATTTATTTAAAAAAGAAGGTCTTGAACCATGGACATCATGT
GAATTTGATTTTACAAGAGAGGGTAATTTGAAAGTATCGTTTGATTATATAGATTGGATT
AAATTAGGTTTTGGCCCATCAGGAAAGGAAAACTATTATATGTATAAAAAGTTTGGTGTT
TTACCAGAAATGGAATACGAAATGGAAGAAATTCGAGCAGTAGAGAAGTATGTTAAAGAG
CAAGAGTAG
>>BDS-53E_[0307647 to 0308021]_Q1Y4S0_(putative protein)_FRWD
ATGAAAAGAATATTGGTAGTATTTTTAATGTTAGCAATTGTATTAGCAGGTTGTTCTAAT
AAAGGTAAAAAGTATCAAAAAGATATTGATAAAGTGTACAAAGAACAGAATCAAATGAAT
AAAATTGCCTCGAAAGTACAAAACACTATTAAAACAGACATTAAACAAGAAGACAGTAAT
ACACATGTCTATAAAAATGGTAAAGTCATTGTTATTGGTATTCAATTGTATAAAGATCGT
GAAAAAATGTATTATTTCGCATATGAAATAAAAGATGGTAAGGCAGAGATCAATAGAGAA
ATAGACCCAATTAAGTATATGAAAGACCATAAAGCAGATTATGAAGATGAAAATGTAGAA
GTGGAAAAAAAATAA
>>BDS-53E_[0308171 to 0308569]_Q2G173_(putative membrane protein)_FRWD
ATGGAAAAATCGATCAAAATAATGACAATAATAGGAATTGTTGTTCAGGGTTTAGCAACG
GTATTTAGTTTACTATTGATGGTTTTAGCAGCATCAGGTGTAATGACTACAGATGTGTCA
ACAACAGTTAATGGTGAGGTTGACCCAGTTGATGCAGAAACAGCAGCAGCAATTTTCACT
GTATTATTCTTATTCCTATTCATATTTGGAATCATTTCAATTATTTTAGGTGCAATCGGT
ATGTTTAAAGCATCTAAAAACAAAAAAATGAGTGGTATATTGTTGATTATTGGAGCTGTA
ATAAGTGGTAACATAATTACATTTGCTTTATGGTTAGTCAGTGGTATTAAACTCCTTACT
AATAACAAGCCTAAAGATGAAATAAGCGACTTATCATAA
>>BDS-53E_[0308820 to 0309644]_focA-L1=nirC_(formate/nitrite transporter, locus 1)_RVRS
TTAATTATTTTTATAAAATTGATGATGATCATTCAAGTAAGCATAGAATAAACCTATAAT
GAGTCCGCCTCCAATATAGTTACCGATAAAAGCCGCAGCGATATTCGAAATAGCTGGTAT
GAAGTGCAATGTATCAACTTGATAAATTAAACCACCCATAAATAAGCAACTGTTGTAAAC
TACGTGTTCATAACCCATAAAGGCGAATATGGTAACACCGAACATCATGACAAACATTTT
TGCGAGTACATCATCAATTTGCATGGCAATAACTAATGAAATATTGATAAAGAAATTGGC
GAATATCGCTTTCATTAATATACTTACAAAACCAGTAGACAACGTTTTATGCTCAATAAC
TGCTGATAACTGATTTAACATATCTGGCGTCATTACATTTGAAAAACGCATGAAACTAAA
TAAAATAGCAGCACCTAAAATATTTCCTGCAAAGCACAATAAAAATATTTTCAATACTCT
AGTCGGTTTAATTACTTTATAATACAGGCCTACAGTAAAGTACATGAAGTTACTGGTTAG
TAGTTCGGAGTTTGTAAATAAAATGAGTACTAACGCAAAGCTGAATGTAATGGCACTGGC
CATATTCACAATGCCTGGCGGTAAATCTGGTTCGTGTGTTGCTTTAACTGATAATACGAA
GACCGTAATAATCCCGATAATAAATCCTGCCATCATCGCGCGTAATAAATAACGTTTTAA
ATAAACGCTTTGTAATATATCTTTTGTTCTTATTGTTTCGACTACGTTATTTACCCAGTC
GTCCCCATAAAAAATCTTATCCCATTTAATATGTTTCTCCTTCAC
>>BDS-53E_[0309881 to 0311188]_brnQ2_(branched-chain amino acid transport system II carrier protein)_RVRS
TTAAGTTGTCGCTTGTTTCGGGCGGCGTATCAATACATCGATAATGAAACCGATAATAGC
AAAGAGCATGAATGGTACAAGCCAAGCTAAATCGATATCTGCTAAAGGTAACATCATAAA
CCATTTCAAAATAACACCGTGTAATAAGTTGAAACTATTTAGTATTTGTAAAATTGAAAT
AATCAATGTAATAACAGTTGCGAGTCGATATGCCCAACTGAATCTGAATTTGCTAAACAT
GTTAGCAAATGATATGAGCACAAGTGCGATTGATACAGGATATATTAAAGTCAATAATGG
GACAGCAATTTTTAAAATCATTTCTAAACCAAGTGTTGTAAATAAGAACCCTATGATAGA
GAAAATAAGTGCGAATATTTTATAAGAAAACTTAGGCACGTGTTTCTTAGTAAATGTGGC
GCAAGCATTGACGAGTCCTATACATGTTGTTAAACATGCAAGTATCACTGTCATACCAAA
TACTATGTTGCCAAATGAACCAAATACTCGTAATGAGTTGTACGTCAATATATCTGTACC
ATCTTTAAAGTTTCCTGGAGCTGTTGATGCCCCAACGTATGCAAGTGCAAAGTAAATCAT
TCCAAGTAATATGGCTGCAATAAGACCTGAAAAGCAGACATATTTTAAAATTTTCATGCG
ATCTGTGAGCCCTTTAAACTTATAGCCATTGACAATGACTACGGAAAAAGCTAACGCAGC
AACAAGATCCATTGTAAAATAGCCTTCCAAACTTCCTGAAATGAAAGGATGTATTATATA
TTTATCCTTAGGTGCACTTAGTGCAGATTCAGGGTTGAAAATGACAGCAATACTTAATAG
AGCGACCATTAATAGTAATAACGGTGTTAATAATTTACCTAAATTATCAACGATTTTCGA
TGGATTTAAACTAATCCAGTAAACGATGGCAAAAAAGATTGCTGCGAATATAATTAAAGT
CCATTGGTTATGCACAGGTAAAATGTGTCTTGTACCAATTTCGTACGCGACATTTGCAGC
ACGCGGAATACCGTAAAATGCTCCGATAGACATGTAAATCACGACAGCAAAAATAAATCC
GAACCATGGGTGTATACGATTGCCTACACTTTCAACACCTTCATCATAAAATGCAACAAC
AATAACAGTAATAAAGGGGAGTAATATGCCTGTAAGGGCAAAGCCTAGCATACCAATCCA
CATATTTTGACCCGCTGTATGGCCAAGCATGGGCGGGAATATTAAATTTCCGGCTCCAAA
AAAGAGTGAAAATAACATGAGGCCCGAAATAATAACTTGTTTTTTCAA
>>BDS-53E_[0311783 to 0312673]_Q99WS0=sapS_(secreted acid phosphatase)_FRWD
ATGAATAAAATTTCAAAGTATATTGCAATAGCATCATTATCGGTAGCGGTTACAGTTTCA
GCACCACAAACGACAAATTCTACAGCGATTGCCAAAAGTTCTGCTGAAGTTCAACAAATG
CAACAAGCTTCAATGCCGGCTTCACAAAAAGTGAATCTTGGAAATCAGAATATTATGGCA
GTTTCTTGGTACCAAAATTCAGCTGAAGCAAAAGCTTTATATTTGCAAGGTTATAACAGT
GCGAAAGTTCAACTAGATAAAGAAATTAAAAAGAATAAAGGTAAGCATAAATTAGCTATT
GCATTAGATTTAGATGAAACAGTTTTAGATAATTCTCCGTATCAAGGCTATGCATCAATA
CATAATAAACCTTTCCCAAAAGGTTGGCATGAATGGGTACAAGCTGCTAAAGCTAAGCCT
GTTTATGGCGCAAAAGAATTCTTGAAATATGCTGATGAAAAAGGTGTCGATATCTACTAT
ATTTCTGATAGAGATAAAGAGAAAGATTTAAAGGCAACACAAAAGAACTTAAAACAACAA
GGTATCCCTCAAGCTAAGAAGAGTCATATTTTACTAAAAGGTAAAGATGATAAGAGTAAA
GAATCACGCAGACAAAAAGTTCAAAAAGATCATAAACTTGTCATGCTATTTGGAGACAAT
TTATTAGACTTTACAGATCCAAAAGAAGCAACAGCTGAATCTCGTGAAGCTTTAATCGAA
AAACATAAAGATGATTTTGGTAAGAAATATATTATTTTCCCTAACCCAATGTATGGTAGT
TGGGAAGCTACAATTTATAACAATAACTATAAAGCTAGTGATAAAGCAAAAGATAAATTA
CGTAAAAATTCTATTAAACAATTCGATCCTAAAACAGGCGAAGTTAATTAA
>>BDS-53E_[0312922 to 0313971]_Q2G168_(ABC transporter, transmembrane permease)_FRWD
ATGTTTTTAGCTTGGAATGAAATACGGCGCAACAAATTGAAGTTTGGACTGATTATTGGT
GTGTTGGCAATGATAAGTTACTTACTTTTTCTATTGTCGGGATTGGCTAATGGTTTAATT
AATATGAATAAAGAAGGTATTGATAAGTGGCATGCGAATGCCATTGTGTTAAATAAGGAT
GCTAATCAAACTGTGCAACAATCTATTTTTAATAAGAAAGATATTGAAAATAAATACAAG
AAACAAGCTACATTGAAGCAAACAGGGGAAATTGTTTCTAATGGTCATCAAAAAGACAAT
GTCTTAGTGTTCGGCGTTGAAAAGTCGTCGTTTATAGTTCCGAGTCTAATTGATGGGCAT
AAAGCAACTAAAGATAATGAAGTGTTAGCAGATGAAACACTTAAAAATAAAGGGTTTAAG
ATTGGTGACACATTAACACTATCTCAATCTGATGAAAAACTGCATATTGTAGGTTTTACA
GAAAGTGCAAAGTATAATGCATCACCAGTCATTTTTACGAATGACGCTACTATTGCTAAA
ATTAATCCTCGATTAAGTGGCGATAAAATCAATGCAGTTGTTGTACGTGATGCAAATTGG
AAAGACAAAAAATTAAATCAAAAACTTGAAGCAGTAAGTATTAATGACTTTATTGAAAAT
TTACCAGGTTACAAACCGCAAAACTTAACATTAAACTTTATGATTTCATTCTTATTTGTC
ATTTCAGCAACAGTGATTGGTATTTTCCTATATGTAATGACATTACAGAAGACGAGTTTA
TTTGGCATATTAAAGGCTCAAGGATTTACGAATGGCTATTTGGCGAATGTGGTAATTTCT
CAGACGGTCATATTAGCGCTATTCGGTACGGCATTGGGATTACTATTCACAGGCATTACA
GGTGCATTTTTACCTGATGAAGTACCGGTCAAATTTGATGTACTAACATTACTCGTATTT
GCAGTTGTGTTAATGATTGTTTCTGTATTAGGAAGTTTATTCTCCATTTTAACGATTAGA
AAAATAGATCCGTTAAAGGCGATTGGATAG
>>BDS-53E_[0313984 to 0314661]_A5IPH6_(ABC transporter, ATP binding protein)_FRWD
ATGTTGAAATTTGAAAATGTAATGAAGTCATTTAAAGATGGTAATCGTACAATTGAAGCG
GTTAAAAATACAAACTTTGAAATAAATAAAGGTGATATTGTAGCATTAGTTGGACCTTCT
GGGTCTGGTAAAAGTACATTTTTAACTATGGCAGGTGCTTTACAAACGCCGACATCTGGT
AATATTTTAATTAATAATCAAGATATTACGGAAATGAAGCAAAAAGCATTAGCAAAGGTA
AGGATGTCTGAGATAGGGTTTATATTACAGGCGACCAATCTTGTGCCATTTTTAACGGTA
AAGCAGCAATTTACCTTACTGAAAAAGAAAAATAAGAATGTCATGTCGAACGAGGACTAT
GAGCAACTTATGAAGCAATTAGGGTTAAATTCTTTACTCAATAAATTACCGTCAGAAATT
TCAGGTGGTCAGAAACAGCGTGTTGCAATTGCGAAAGCATTGTATACAAATCCTTCTATT
ATACTTGCGGATGAACCCACTGCATCGTTAGATACTGAAAATGCAATTGAGGTTATTAAA
ATTCTGCGTGATCAAGCCAAACAAAGAGAAAAAGCCTGTATTATCGTTACACATGATGAA
AGGCTTAAGGCATATTGTGACCGTTCGTATCATATGAAAGATGGCGTTCTTAATCTTGAA
AATGAAACAGTAGAATAA
>>BDS-53E_[0314867 to 0315898]_pfoR_(NCTC13712_00258 Predicted membrane protein, putative toxin regulator)_FRWD
ATGGATTTATTAATAGGTACTTTATTTTTATTTTTAGTCTTAGTCATTTTTACATTATTT
ACATATAAAGCGCCTAATGGTATGCGTGCTATGGGCGCATTGGCAAATGCAGCGATTGCA
ACATTTTTAGTGGAAGCATTTAATAAATATGTTGGTGGCGAAGTATTTGGTATTAAATTT
TTAGGAGAGCTAGGGGATGCTGCAGGAAGTCTAGGTGGTGTCGCTGCCGCTGGATTAACA
GCATTAGCTATCGGTGTATCACCAGTTTATGCTTTAGTAATTGCAGCAGCTTGTGGTGGT
ATGGATTTATTACCTGGCTTCTTTGCTGGATATATTATTGGTTATGTAATGAAATATACA
GAAAAATATGTACCAGATGGTGTCGACTTGATTGGATCTATCGTTATCTTAGCACCACTA
GCTCGTCTCATTGCAGTGTTATTAACGCCAGTAGTGAATAGTACATTGATTCGAATTGGT
GATATTATTCAAAGCGGTACGAATACGAATCCAATTATCATGGGTATCATTTTAGGTGGT
ATTATTACGGTTGTTGGAACAGCACCTTTAAGTTCAATGGCCTTAACCGCATTGTTAGGT
TTAACAGGTGTCCCTATGGCTATAGGTGCGATGGCAGCATTTAGTTCTGCGTTTATGAAT
GGAACATTATTCCATCGTTTAAAATTAGGCGATCGTAAGTCAACGATAGCAGTTAGTATT
GAGCCTTTATCACAAGCAGATATTGTATCAGCGAACCCAATTCCAATATATATAACAAAC
TTCTTTGGCGGTGCCGTTGCCGGTCTAATCATCGCTATTTCAGGTTTAGTTAATGATGCA
ACAGGTACAGCAACACCGATTGCAGGATTTTTAGTAATGTTTGGATTTAATCATCCAATG
ACTATTGTAATTTATGGTGTAGTAATGGCGATTGTAGGTGCGCTTGCAGGTTATCTTGGT
TCTATTGTATTTAAAAAATATCCGATTGTTACTAAGCAAGATATGATTAATCGAGGCGCA
GTAGATGCATAG
>>BDS-53E_[0316240 to 0317358]_Q5HJ57_(PfkB family carbohydrate kinase)_FRWD
ATGAGTGATTCTGAGAAAGAAATTTTAAAGAGAATTAAAGAAAATCCATTTATTTCACAA
CGTGAACTTGCTGAAGCAATTGGATTATCTAGACCAAGTGTTGCAAACATCATTTCAGGA
TTAATACAAAAGGAATATGTTATGGGAAAAGCATACGTCTTAAATGAAGAATATCCTATT
GTTTGTATTGGTGCTGCGAATGTAGATCGAAAGTTTTATGTCCATAAAGCTTTGGTTGCA
GAAACATCAAACCCTGTAACATCAACGCGTTCCATTGGTGGTGTAGCAAGAAACATTGCT
GAAAACTTAGGCAGACTTGGTGAAACAGTCGCATTTTTATCTGCTAGTGGACAAGATAGT
GAGTGGGAAATGATTAAAAGATTGTCCAGCCCTTTTATGAATATGGATCATGTTCAACAA
TTTGAAAATGCAAATACGGGTTCGTATACAGCTTTAATCAGTAAAGAAGGAGACATGACA
TATGGTTTAGCTGATATGGAAGTGTTTGACAACATTACACCTGAGTTTTTAATAAAGCGG
TCGCACTTGTTGAAAAAAGCTAAATGCATCATTGTTGATTTAAATTTAGGCAAAGAAGCA
TTGAATTTCTTGTGTGCCTATACCACGAAACATCAAATCAAATTAGTTATTACTACCGTA
TCTTCCCCAAAAATGAAAAACATGCCAGATTCATTGCATGCTGTTGATTGGATTATCACA
AATAAAGATGAAACAGAGACATACTTAAATTTGAAAATTGAAACTACTGAAGATTTAAAA
GTAGCTGCTAAACGATGGAATGATTTAGGTGTTAAAAATATTATTGTTACAAATGGAGTG
AAAGAACTCATTTATCGAAGTAGTGAAGAAGAAATCATAAAACCAGTTATACCATCAAAT
AATGTGAAAGATGTTACAGGTGCAGGTGATTCATTCTGTGCTGCTGTAGTGTATAGCTGG
TTAAATGGGATGTCTACGGAAAATATATTAATAGCAGGCATGGTTAACGCAAAGAAAACA
ATAGAAACAAAATATACAGTTAGACAAAATCTAGATCAAACGCAACTTTATCACGATATG
GAGGACTATAAAAATGGCAAATTTACAAAAGTATATTGA
>>BDS-53E_[0317333 to 0318256]_psuG_(pseudouridine-5'-phosphate glycosidase)_FRWD
ATGGCAAATTTACAAAAGTATATTGAGTATTCCAGAGAAGTTCAGCAAGCAAAGGATAAC
AATCAACCGATTGTAGCATTAGAATCAACAATTATTTCACATGGTATGCCGTATCCCCAA
AATGTTGAAATGGCAACAACAGTAGAGCAAATTATCAGAGAAAATGGTGCCATTCCAGCA
ACCATAGCAATTATTGACGGCAAAATTAAAATTGGTTTAGAAAGCGAAGATTTAGAAATA
CTGGCAACTAGTAAAGAAGTTGCTAAAGTATCTAGACGTGATTTAGCAGAAGTCGTTGCG
ATGAAGCGCATTGGTGCTACTACTGTAGCAACGACGATGATATGTGCGGCAATTGCTGGT
ATTCAATTTTTTGTTACAGGAGGTATTGGTGGTGTTCATAAAGGTGCAGAACATACGATG
GACATTTCAGCAGATTTAGAAGAATTGTCTAAAACAAATGTCACTGTTATTTGTGCGGGT
GCAAAATCCATTTTAGACTTACCTAAGACGATGGAGTATTTAGAAACAAAAGGTGTTCCA
GTTATTGGTTATCAAACGCAAGAACTGCCAGCATTTTTCACTCGTCAAAGCGGTGTTAAG
TTAACAAGTTCGGTTGAAACTCCGGAACGCCTTGCTGACATTCATTTGACGAAACAAGCA
TTGAATCTTGAAGGTGGCATTGTCGTAGCTAATCCAATTCCACGTGAATATGCCATGTCA
AAAGAATATATTGAGACAATCATTAATGAAGCTGTTGTTGAAGCGGAAAATCAAGGGATT
AAAGGTAAGGATTCAACACCATTCTTGTTAGGGAAAATTGTCGAAAAAACAAATGGCGAA
AGTTTAGCAGCAAATATAAAACTCGTTGAAAACAATGCTGTGTTGGGAGCTAAAATTGCT
GTCGCTGTTAATAAATTATTGTAG
>>BDS-53E_[0318267 to 0319487]_nupC2_(nupC_1, Nucleoside-transport system protein nupC)_FRWD
ATGTCTATTTTATTGGCTATCACAGGGGTAGCATTTGCGTTATTTGTAGCGTTTTTATTC
AGCTTTGATCGCAAGAATATAGATTTCAGAAAAACATTAATTATGATTTTCGTTCAAGTA
TTGATTGTGTTATTTATGATGAACACAACGATTGGTTTGACAATTTTAACTGCACTAGGT
TCATTTTTTGAAGGGCTAATAAATATTAGTAAAGCAGGCATAAATTTTGTTTTTGGAGAT
ATACAAAATAAAAATGGCTTTACGTTCTTTTTAAATGTATTGCTACCATTAGTATTTATT
TCTGTATTAATAGGCATCTTTAATTATATTAAGGTATTACCATTTATTATCAAATATGTA
GGTATCGCTATTAACAAAATAACTAGAATGGGGCGCTTAGAAAGTTACTTTGCTATTTCA
ACAGCAATGTTTGGTCAGCCAGAAGTATATTTAACAATAAAAGATATTATTCCAAGATTA
TCTAGAGCGAAATTATATACAATTGCGACGTCTGGTATGAGTGCTGTTAGTATGGCAATG
TTAGGTTCATATATGCAGATGATTGAACCCAAGTTCGTAGTTACAGCTGTAATGTTAAAT
ATTTTTAGTGCACTTATAATTGCTAGTGTTATCAATCCATATAAATCTGATGATAATGAT
GTCGAAATTGATAATTTAACTAAATCAACGGAAACGAAATCAGTGAATGAAAAAACAGGG
AAACCTAAGAAAGTTGCCTTCTTCCAAATGATAGGTGACAGTGCGATGGATGGATTTAAA
ATAGCTGTTGTAGTAGCAGTGATGTTGTTAGCGTTTATTTCATTAATGGAAGCGATCAAT
ATCATTTTTGTTAGCGTTGGTTTGAATTTTAAACAGTTAATTGGTTATTTGTTTGCACCT
ATCGCATTCTTAATGGGGATTCCTTGGAGTGAAGCTGTTCCAGCTGGCTCTTTAATGGCT
ACAAAATTAATTACCAATGAGTTTGTAGCAATGCTAGATTTTAAAAATGTCTTGGGTGAC
GTATCAGCTAGAACACAAGGTATTATCTCAGTTTACTTAGTAAGTTTTGCTAATTTCGGT
ACTGTTGGTATCATCGTTGGTTCAATTAAAGGGATTAGTGATAAGCAAGGAGAAAAAGTT
GCATCATTTGCTATGAGGTTGCTACTTGGTTCAACATTAGCTTCAATCATTTCAGGATCA
ATCATTGGCTTAGTATTGTAA
>>BDS-53E_[0319636 to 0321168]_nanT_(N-acetylneuraminic acid transporter/sodium:solute symporter)_RVRS
TTACTTTTTCATAGCAGTTTTTGAAATGTATGTTGATGGTTTATCTTTTTCAAATATTGT
TAATCCCGTAATATCTTTTTTATGTTTTGAAGGGGCGATAAAGCTAAGTACATAAGCAAA
GACAAAGGCAACAGTAAATGAAATGGTTGATACATAGAAAGGTGAGTTACCTTTACCGAC
GCCATTATATACATACGCAAAGATAATACCTAAAATTAATCCACAAATGACACCGAATGT
ATTTGTGCGCTTTGTAAAAATACCGACAGCGAATACACCTGCTAATGGAACACCGAATAA
CCCAGTAACAAACAAGAATAAGTCCCATAAATCATTTGAATTTGAAGCAATTAAGTATAA
TGACATACCAAAACCAAATATACCTGCAATAATGATAACCAAACGAGCAAAGTTAACTTC
ATGTCGCTCGCTACCTTTACCAAAGAAGCGCTGTTTAATATCGATTGAAATACAAGCAGA
AATAGAATTTAAGCTAGATGAAATGGTAGACTGTGCAGCAGCGAAAATAGCTGCAATGAG
TAATCCTGCTACAAATGGTGGCATCTCAGTTAAAATGAAATATGGCACAACAGATGACGT
GTTAAATCCTTTTGGTAAAACAGCTTCATGTGCATAAAATGAGTACAACATTGTACCCAT
ACCATAAAATAACGGTGCTGAGATTAATGCAAGGATACCATTTGTCCATAATGATTTATT
TGTTTCTTTTAAGCTATCAGAAGCTTGGTATCTTTGTACGACATCTTGACTCGCAGTATA
TTGATACAAGTTATTAAAAATATTTCCAAGGAAAATAATGGGTATGGCAGCTGCTGCAGT
ATTTAGTTTCCAATTGTCAGCACTAATTAATTTTTTGTGTTCAATTGCATCTGAAAGAAC
AGTACCGAATCCACCTTTAATGTGCATGATACCTAAAATGATAATTACTAAAGCGCCACC
TAATAATATGACACCTTGAATGAAATCACTCCATACAACACCTTCGAATCCACCTAAAAA
TGTATATAAAATACAAAGCAAACCAACAAGTGATGCAACAACGTAAGGGTTCATATCTGA
TACAGATGTGATTGCTAATGTTGGTAAGTAGATAACGATTGCAACACGTCCTAAATGGTA
AACGACAAATAACAATGAGCCAATAACACGTATACTAGGACCGAATCTAGCTTCTAAATA
TTCATATGCTGATGTTACTTTTAACTTTTTAAAGAAAGGGACATAGAAATAAATAAGTAA
TGGAATAATTGCGACGATAGCAATGTTACCAGCGATATATGACCAATCTGTTAAAAATGC
TTTCTCTGGTGTCGACATAAATGTAATCGCACTTAACGTAGTAGCATAAATGGAAAAACC
AACTACCCAAGATGGCAAGCGGCCACTTGCAGTAAAGAAACTATTCGTACTTTGACTTGC
ACGTTTGGTAAAGTACACGCCAATGAATAACATAGCTAATAAATAAATGATAACGGCAAC
CCAGTTCAATGTGCCAAATCCAACTTCTTTCAT
>>BDS-53E_[0321208 to 0322089]_nanA_(N-acetylneuraminate pyruvate-lyase)_RVRS
TTATAAATTGTATTTTGCAATGAGTTGTTCTAATGTTTGTCGATGCGCTTCGTTAAAAGG
TTTGAAAGGTCGTTTTGGTAATCCAGCTTCGATACCACGGTGACGTAATATTTCTTTTAA
TGTAGGATAAATTCCCATTGATAAAACAGTTTCAATAATATCATTTGAATCATGTTGCAG
TTGATAAGCTTCTTGAATTTGTCCTTGTTGTGCTAGGTCAAAGATTTTTCTTGCACGACG
ACCATTAACATTATATGTAGAGCCGATTGCACCGTCTACGCCAGAAATGGCTGCTTGAAC
TAACATTTCATCGAAACCAGATAAGATTAATTTGTCTGGAAATGCTTTTCTAATACGTTC
AAGTAAGAAGAAATTAGGTGCTGTATATTTAACACCTACTACTTTTTCATGGTTAAATAG
TTCGCTGAATTGTTCTATAGAAATATTTACGCCAGTTAAATCTGGAATAGCGTAAATAAT
CATATTGTTCTGCGTGGCTTCGATAATGTCGAAATAGTAATCTCTAATTTCTTCAAAAGT
AAATGGATAGTAGAATGGTGTTACGGCAGAAAGTGCATCATAACCGAGTTCTGTGGCATA
TTTTCCAAGTTCAATTGATTCATTCAAGTCTAATGAACCTACTTGAGCAATCATTTTAAC
GTTGTCACCAACTGCTTCTTTAGCAATCTTGAAAATTTGCTTCTTTTGTTCAGTGTTTAA
TAAAAAGTTTTCACCAGAGCTACCATTTACATAAAGTCCGTCTAATTCTTCAGTTTCAAT
TGCATTTTTAGCGATTTGTTGTAAGCCTTTTTCATTTACTTGACCGTTTTCATCTAAAGG
AACAAGTAATGCTGCATACAAACCTTTTAAATCTTTGTTCAT
>>BDS-53E_[0322246 to 0323106]_nanK_(N-acetylmannosamine kinase)_FRWD
GTGTATTACATTGCAATCGACATTGGAGGAACACAAATCAAATCAGCAGTCATTGATAAA
CAAATGAATATGTTTGATTATCAACAAATACCAACACCAGACAATAAAACTGTACTTATT
ACTGAAAAAGTATACGAGATTGTAACGCAATATATGGAAAAATACCGCTTAATTCAACCT
GTTATAGGTATTTCGACAGCGGGTGTTGTTGATGAGCAAAAAGGTGAAATAGTTTATGCT
GGGCCAACCATACCGAATTATAAAGGGACAAATTTCAAACGATTACTAAAAACATTATCG
CCGTATGTCAAAGTAAGAAATGATGTGAATGCAGCTTTATTAGGAGAACTAAAATTATAT
CAGTACCCAGCTGAGCGGATTTTCTGTATGACGCTTGGTACTGGTATTGGTGGTGCGTAT
AAAAATGACCAAGGACATATTGATAATGGTGAGCTACATAAGGCTAATGAAGTGGGTTAC
TTATTATATCGACCATCCGATAATACAACATTTGAGGAACGGGCTGCGACAAGTGCTTTA
AAGAAACGAATGATTGACGGAGGATTTACGAGAAGCACACATGTACCAGTATTGTTTGAA
GCAGCTGAAGAAGGTGACGATATCGCAAAACATATATTAAATGAATGGGCGGAAGATGTT
GCAGAAGGTATAGCTCAAATACAGATTATTTATGATCCAGGTTTGATATTAATAGGTGGT
GGTATTTCGGCACAAGGAGATAAACTTATTAAATATATTGAACCCAAAGTCGCTAATTAT
TTACCAGCAGATTATAAATATGCACCTATTAGAACAACTATAAGTCAAAATGATGCAGCA
CTATATGGCTGTTTGCAATAG
>>BDS-53E_[0323450 to 0324250]_nanR_(rpiR Als operon repressor)_RVRS
TTATTTATTGTCTAGAATAATTGATTTTGTATGTTGATATGTATCACTAAGACGTTTATT
TTCTAATAAATGATAGCTCACAATATCAATTAAAAATAGAGTTGCAATTTGAGTGTTTAT
AAATTGATGATCGGTATTACGAGACTGATCTGTAGTTAATAATACTAAATCAGCACAATC
TGTCAGGTTACTACCTTCGAAATTGCTAATGGCTACAACATAAGCGCCATGGGCCCTAGC
AACTTTAGCTGCCGAAATTAATTCTGAAGTATTGCCACTGTTAGACATAGCGATAAACAT
ATCAGATTTCGATAACAGTGAGGCGGATATTTTCATCAAATGTGAGTCGGTTGTGACATT
ACCTTTAAGTCCCATACGAATTGTTCGATAATAAAACTCTGTAGCAGATAGCCCAGAACT
GCCTAGTCCTGCGAATAATATATGACTGCTTGATTGTAATTTATCAATAAAAGTTTGAAT
AATGTCATTATCAATAAATTCGCCTGTTTGTTGAAGCATTTGTTGATGATATTTATGAAT
CCTTTGAATAATTGGGCTATTTTCAATAACAGTTTCGGTCATTTCTTGTTGAATATTAAA
TTTTAAATCTTGAAAATTTTCGTAGTCCAGTTTATGACTAAAGCGTGTCATTGTGGCTGG
AGATGTACCAATGGCATGTGCTAAGGAGTTGATGGTTGAAAAGGCATCACTATATCCATG
TTTCCTAATATAGCTTACAATTCGTTTATCTGTTTTTGTAAATAAGTGTTGATGGCGTTG
AACGCGATTCTCAAATTTCAT
>>BDS-53E_[0324389 to 0325060]_nanE_(N-acetylmannosamine-6-phosphate 2-epimerase)_FRWD
ATGTTACCACATGGTTTAATTGTATCTTGTCAGGCACTACCTGATGAACCGTTACATTCA
TCGTTTATAATGTCTAAAATGGCATTAGCTGCGTATGAAGGTGGGGCTGTAGGTATTCGC
GCAAATACTAAAGAAGATATTTTAGCAATTAAAAAGACAGTAGATTTACCAGTCATTGGT
ATTGTAAAACGTGATTATGACGGATCAGATGTTTTCATTACAGCAACGTCAAAAGAAGTA
GACGAATTGATTGAAAGTCAATGTGAAGTGATCGCATTGGATGCAACGTTACAGCAACGT
CCAAAAGAAACGCTAGATGAATTGGTGGCTTACATTAGACAACATGCACCTAATGTTGAA
ATTATGGCTGATATCGCAACAATTGAAGAAGCAAAAAATGCAGAGCGCTTAGGTTTTGAT
TATATTGGTACAACATTACATGGGTATACTAGCTATACAAAAGGACAGTTACTATATCAA
AATGATTTCCAGTTTTTGAAAGATGTGCTGCATAGTGTTGAAGCGAAAGTCATTGCAGAA
GGAAATGTTATTACGCCAGATATGTACAAACGCGTTATGGACCTTGGTGTTCATTGTTCA
GTAGTAGGTGGTGCGATTACGCGACCAAAAGAAATTACGAAACGATTTGTACAAGCTATG
AAAGATGAATAA
>>BDS-53E_[0325180 to 0326493]_Q5HJ49_(nucleoside recognition membrane gate protein)_RVRS
TTATCCAAATATGAATAACGCAAATGGAATTGTAATCAATAGGGATAATGCTACTCGTAA
AAACCAAATAATTACTAACTTCCATACAGGAATTTTAATTTCTGTTGCTAAAATACATGG
CACTAAAGCTGAGAAAAAGATTACTGCTGATACACTTACAACACCAACTACAAATTTTGT
ACTCATAGCGGCTTTAGCAACTAATAATGATGGTAAAAACATTTCTATAATTGAAATTGC
TGAAGCTTTTGCGAGTAATACTTGATCTGGTATTGGGAAAATATAAATAAATGGATAATA
AATATACCCTAACCAATCGATAAGTGGTGTATAGTTCGCTGCAATTAGCCCCAAAAATCC
TATCGACAAAATTGATGGTAGAATACCGACAGTCATTTCTAATCCATCTTTAAGGTTATC
CCAAATATTTTTTATTAGAGACGGCGTTGACGCGTTCTGTTTCATTGCTTCTGCGTAAGC
AGTTTTTAGTCTGCTTCCTTCTATAGCAACTTCTTTGTCGCCTTCTTGGCCATCATAATA
TTCTGTCGATTCATTAGCAATAGGTGGCAACCAAGCTGTAATGGCAGTCACGATAAATGT
GATAACCAATGTAGCCCAGAAATATAAATTCCAATGAGACATTAAATTTAAAGTTTTGGC
AACAATAATCATAAAGGTTGCTGATACTGTTGAGAAACCAGTTGCGATAATGGTTGCTTC
TCTTTTGTTATATATACCTTGCTTATATACTCGATTTGTAATTAATAGTCCTAAAGAATA
ACTGCCAACAAATGAAGCAACTGCATCAATTGCTGACTTACCAGGTGTTTTAAATATAGG
ACGCATAATAGGCTCCATATAAACACCGACAAACTCAAGTAATCCATAACCTACTAATAA
AGAAAGTGCAATTGCACCGACAGGAATTAAAATGCTAAGTGGCATCATTAATTTTTCAAA
CAGAAATGGACCATAGTTTACTTTAAATAATAAAGGTGGTCCGATTTTAAATACATACAT
TATACCGATAATTGCACCTGCAATTTTAAATGATGAAATGATAAAGTTAGTCATCGAAGT
CATAAAAGTCCGTTTTATTAATGGTAATGCTGCACCAATAATTATCATGATAAGTGCGAT
ATAAGGCATGAGCGGACCTAACAATGAACGAATGGCAAGATGTACATGATCCACTAATAT
TGTATTGTTTTCACTGATAGTAAAAGGTACAAAAAAGCAAAGTATACCAATCAAGCTATA
GACATAAAAACGCCATGCACTTGGCTGTTGTGCATTTAAACGTTGATTATTCAT
>>BDS-53E_[0326905 to 0328995]_lip2_(lipase 2)_FRWD
ATGATAAGAGAACAAGAGAGAAGAAAGTATAGTATCAGAAAGTATAGTATCAGAAAGTAT
TCTATTGGTGTGGTGTCAGTGGTAGCAGCAACAGTGTTTGTAGTATCAACACATGATGCA
AAAGCTGCAGAAAAAATGCCAACGTCACTGTCAGGTACACAACAAGAAAAATTGAATCAA
TCGGGAGAACATAGGGATATTCAACGATTACAGCAAGATGAACAGTCATTAAGGCAATTA
AATGATGCGCACAAAACAAATAGCGAAAGTCAAATTGACAGACAAGCTAACGATGCGCCT
CAATCATCAAAGCAACAACCAACTAAAGACCGTAAAACAGATGAATCACAAAATAATAAC
AAAGTAACACGAAATTCTGATCAACAAAATGTCAATCAATTATCTAAAGATAATTCGAAT
AAAAGCACTAAAAATCAAGATGCTAGTAAACAAAATGACATTCGTGTAGAACAGGATAAT
TCAGAATCAAATTCAGATACGATAGAAGTTGATAAATCACAACCATCTGTTCAGACACAA
ATACCGACAACACAAGATGATAAAGCAACATCATCTTCAACTACACCCTCATCAAAAGAA
AAGACTACAACTGCATCGGAAGTACAAGATGAACCCACAAATAAAAATCCAAATCAACAG
GACACACATCAAGTATCACAGCAAATTAAAGATGCTAATCAAGATGATGCTGTTCACCAA
AGACAAGACAAACCACAAGTTAATGATTTAAATAAACATAACAATACTCAAAATTCCCCA
ACAATACCGACAGATAAAAATACGGATAATCAAAGACTAATTAAAGATGCACTTTTAGCA
CCTAAAACGCGCTCGACTATAAATGTAGCAACAGCAGATGCTAAAAAGATACATCCGCTT
AAAGCGAATCAAGTACAACCACTCAACAAGTATCCAGTTGTATTTGTACATGGCTTTTTA
GGGTTAGTTGGCGACAATGCACCAGCATTATATCCGAATTACTGGGGCGGTAATAAGTTT
AAGGTTATAGAAGAACTGAGAAAGCAAGGCTATAACGTCCATCAAGCAAGTGTCGGAGCT
TTTAGTAGTAACCATGATCGTGCTGTAGAACTTTATTATTATATTAAAGGTGGACGCGTT
GATTATGGCGCAGCTCACGCCGCAAAATACGGACATGAACGATATGGCAAAACATACAAA
GGTATTATGCCGGATTGGGAACCAGGTAAAAAAGTACATCTAGTTGGACATAGTATGGGT
GGTCAAACTATTCGTTTAATGGAAGAATTTTTAAGGAATGGTAATCAAGAAGAAATTGCC
TACCATAAAGAGCATGGTGGAGAGATATCACCATTATTTGTTGGAGGTAAAAATAATATG
GTTGCCTCGATTACAACATTAGGTACGCCACATAACGGTTCACAAGCGGCAGATAAATTT
GGAAATACTGAGACTGTCAGAAAAATTATGTATTCATTGAATCGAATTGCAGGTAATAAA
TATTCAAATATCGATTTAGGTTTAACGCAATGGGGCTTTAAACAGCAACCGAATGAAAGC
TATATTGATTATATGAAACGCATGAGTAATAGTAAAATTTGGACGACAACAGATAATGCA
GCATACGATTTAACGTTAGATGGATCTGCCAAATTGAATGCAATGACGAGTATGAATCCT
AATATTACGTATACGACTTATACAGGTGTGTCTTCACATACTGGACCATTAGGATACGAA
AATCCAGATATAGGTACGTTCTTTTTAATGGATGCAACAAGTAGAATTATTGGACATGAT
GCAAGAGAAGAGTGGCGTAAAAATGATGGTGTTGTACCGGTGATTTCATCGTTACATCCA
TCAAATCAGCCATTTGTAAATGTAACGTCTGATGAGCCGGTGACACGAAGAGGTATTTGG
CAAGTTAAACCAATTTTACAAGGTTGGGATCACGTTGACTTTATCGGGATAGATTTTGCA
GATTTTAAACGAAAAGGTGCAGAACTCGCAAATTTCTATACAGGTATTATTAACGACTTG
TTGCGAGTTGAAGCAACTGATGAGAAAGTAGCTCAATTGAAAGCAAGTTAA
>>BDS-53E_[0329233 to 0330060]_A5IPQ2_(esterase/lipase-like protein)_RVRS
TTACTTCGTTATTATAGCGTTCAAGAAAGCAACGACTTTGTGATAAACGGTTATTGCTTC
ATCATTTGGTCTACGGTCAAAATCATGCTCGTTTTTACCGACGCGTTCAATTGTAGTATT
TGGAGCATGATTCATTATATGTTCACTTTCCTCAATAGGAACGTCATAGTCGCCAATACA
ATGCGCAATAAACACTGGTGGTAATGATTTAAGCTCATTTGGAGCTATATTATATTTTAA
ATCAGTATAATCAGGGACATTAATCATATTCATCCATTCACCAGTGCCACGCGCATAAAC
GTATATTAAGAATCTTTGCGCGATTTGATCTTGAATAATTGGTGTTGGTGAAGTCAGTTG
TTTAACCATAGATTCATTAACGCTTCGGGCTATTTTAGCGTAGTAATCATTTTGAATTTT
AAAAGGCTCTGTGTCGATTCGACTATAGCCATAAAAATCAATAACGCCATCAATGGCTCT
ATCTCGTGCAATCAATAAACTTAAATATGCACCAGATGATCTGCCAAATGTGAAAATAGG
GGTATTAGGATATAGTAAGTTAATAGCATCAAATGATGTGAAAATATCATCAATAATACA
ATCTAGACTTACTTCTGGAGATAAACGATAACTCAACTGAACTAAGTCGTATTGTTCAGT
AAGTATATCGATGTATTGTTGTGATAAATCATTTGCATTGCCAAACATGAGACCACCGCC
ATGTATGTACACAATAGCTCCTTTAGTTGGCTGTTTTTTCGCTTTAATAATTGTATAAGG
TAATGTAAAAGTATCTGTAGTAGTTACTTTATCTTTAATTTCAGTCAC
>>BDS-53E_[0330134 to 0331333]_Q6GJZ4_(putative NADH:flavin oxidoreductase)_RVRS
TTAGGACGATGAATCATTATAATTTTGTTCTAATTGTCGTAATGTATCACGCGTATTCTT
TTTAAGCCCCTCACCATAATCCATCATTTTAACAATATCTTTAAAAGCAGCACGCGGAAT
AGCTAAACTTTCTAAATCTTCCATAGAAAATCCAAGATCAATATCCTCAAGACGTTGCTC
TGCAAGTTTATGCACAAAGTCAGGTTCTGTCACAAAAGGAGAAGACATACCGACCATATC
TGTATGTTGTAAAGCTTCTAATGCAGATTCTGGAGAATTTATACCGCCACTGGCAATTAA
TGGTATACGTCCAGCTAAATGTTCGTAGACAATTTGATTAACAGGACGACCAAAATGTTT
GCCGGGTGTTCTTGATGTGTTTTGATAAATATGACGTCCCCAACTAGCAATCGCTAAATA
CTGGATATTGGCAATTTCCAACACCCAATCTATTAGTTGATTGAATTCATCGATGGTATA
TCCTAAATCACTACCTCTTGTTTCTTCTGGCGTTGCACGAAAGCCTAAAATAAAGTTGGC
AGGTGCTTCTTTTTCAATCACATCTTGTACTGCACGCATAACTTCTAGACACAATCTTGC
GCGATTTTCTAATGTATCAAAACCATATTGATCTGTACGCTGATTTGAAAATGTTGAGAA
AAATGTTTGGATGAGTAAACGTTGCGCAATTGAAATTTCCACACCATCAAATCTTGCTTT
AATCGCTCGTAATGTAGCATCACTATATTGTTGAATGATTTCATTGATTTTATCTTGTGT
CATAGCAATGACTTCATGCTGAATGGGCGAATGTAATGTCATCGGACTAGGTCCATATAC
TTTTCCAAAATTTAAAATTGCTTGATTTGAAAAACGACCAGCATGAGCTAGTTGAATTAT
AGCGAGATTACCATGTTGCTTCATGGTAGTTGCCATGTCGGTTAATCCAGGTATACATGC
ATCATGATCAATGTTGAACCCGTATTCAAATAATTGACCATATGGCTCAATGTAGGCAGC
ACCAGTTACTTGCATGCCAGCTGAATTAGAGCGACGTGCAGCGTAAGCTAAGTCTGCTTG
AGTAATATAGCCATCTTTTGTAGATGAATTTACAGTCATTGGTGATAATACAAAGCGATT
TGCTATGTTAATGCCATTAGGTAATTGGAGTGGTTGTAAAAGTGGTTTGTATCGGTACAT

>>BDS-53E_[0331633 to 0332634]_limB1_(putative monooxygenase locus 1)_FRWD
TTGGTTGAATTAAGCGTATTAGATTATGCATTAATAGATGAAGGTAAGGATGCGCAAATG
GCATTACAAGATTCAGTGACACTTGCAAAATTAGCAGATCAACTAGGTTATAAACGTATT
TGGTTTACTGAACATCATAATGTGCCAGCGTTTGCATGTAGTAGTCCAGAACTGATGATG
ATGCATGTGTTGTCACAGACATCACAAATTCGTGTTGGTTCTGGTGGTGTGATGTTGCCT
CACTATAGTCCTTATAAAATTGCTGAGCATTTTAGAATGTTGGAGGCTTTATACCCAAAT
CGTGTTGATTTAGGTATTGGAAATAATCCAGGTACTACGATGGTAAAACAAGCATTAGAC
GGTGAAAATCCAACATATGATAATTACGAAGAAGCGATTAAGTTATTGTGCCAATTTGTT
ACTACTACGGATAAACCTAGTGCACATAATTTAGGTGTACAGCCACATTTGCTTCATTTT
CCTGAAATGTGGTTACTAAGTAGTAGTCCATCCTCTGCCAAAATAGCAGCAGAACAAGGT
ATAGGGCTATCAGTTGGAACATTTTTACTGCCAAATAAAGAAATGATCCAGTCTGCAAAG
CATAACATTGACATTTATAAAACGAATTTCCAAGTGTCGACACTTAAAATGAATGCAAAG
GTGATGGCATCAGTGTTTGTTATCGTTGCTGATAAGGAAGAAGATGTTGCTAAATTACAA
CATGCCTTAGATGTCTGGTTATTGGGAAAATTACAATTTGCAGAGTTTGATTATTTTCCT
TCAGTGAAAACAGCACAAAATTATAAATTGAATGAGCGGGACAAAGAGATGATTCAAGTG
CATCGTGCACGTATAATGGCAGGTACAAAAGGTCAAGTTAAAGCACAGTTAGATGATTTT
ATTGCTACGTTTGAAGTTGATGAAATGATAGTCGCACCGCTAATTCCTGGCATTGAACAG
CGTTGCAAAACATTAGAATTACTTGCAGAAGTTTATTTATAG
>>BDS-53E_[0332669 to 0333001]_gcvH1_(glycine cleavage system H protein, locus 1)_FRWD
ATGAAAAAGTTAGCCAATTATTTATGGATAGAAAAAGTTGGAGATCTATATGTATTTAGT
ATGACGCCTGAATTACAAGATGACATTGGAACGGTAGGCTACGTAGAATTTGTAAGTCCA
GATAAGGTGAAAGTCGATGATGAAATTGTTAGTATTGAAGCGTCGAAAACGGTGATTGAT
GTACAGACGCCTTTGTCAGGAACGATTGTTGAGCGTAATACGAAAGCGGAAGATGAACCA
AATATTTTAAATTCTGAAAAGCCAGAAGAAAATTGGTTGTTCAAGTTGGATGATGTGGAT
AAAGAAGCATTCAATGCATTACCGGAGGCGTAA
>>BDS-53E_[0333002 to 0333805]_UPF0189=ymdB_(macro domain protein/putative glycine cleavage H-protein)_FRWD
ATGAAGACGTTGAAGACAAATGAAGAACGATTAGAATATTTAATCGATTATATGAGGCGA
GAGCGAAATGACAATAATGAATTAGAGATGCCAACATCATTTGAAGCAATGTGGGAATTA
TATCGAGGTTTAGCTAATGTAAGACCAGCCTTACCTGTTAGTGAGACATATTTAGCCGTT
CAAGATGCGTTGTTAAGTGATTTGAACCGCCAACATGTTATGGATGTAAATGATTTGAAG
CCGATAAAAGGAGGCAATATCTTTGTTTGGCAAGGTGATATTACCACATTGAAGATTGAT
GCGATTGTAAACGCGGCGAATAGTCGCTTTTTAGGGTGTATGCAAGCAAATCATGATTGT
ATTGATAATATCATTCATACAAAATCAGGTGTCCAAGTTCGATTAGATTGTGCAGATATT
ATTCGACAGCAAGGGCGCAAAGAAAGTGTTGGTAACGCTAAAATGACACGTGCATACAAT
TTGCCTGCAAAATATATTGTGCATACGGTAGGGCCTCAAATACGTCGATTGCCTGTTTCA
AAGATGAATCAGGACTTGTTAGCCAAATGCTATTTGAGTTGCCTTAAATTGGCTGATCAA
AAAAGTTTAAATCATATAGCATTCTGTTGTATTTCAACAGGCGTTTTTGCTTTTCCTCAA
GATGAAGCAGCTGAAATCGCAATTCGAACAGTACAACAATACCTCGCTGATACAAATTCA
AAATTGAAAGTCGTATTTAATGTATTTACAGAGAAGGATTTACAATTGTATGAGGAGGCA
TTTAATCGTGGTACAGAACAATGA
>>BDS-53E_[0333771 to 0334736]_sir2_(NAD-dependent protein deacetylases, SIR2 family)_FRWD
ATGAGGAGGCATTTAATCGTGGTACAGAACAATGAATGGAAAGCGATGTCTCTTGTTACA
AATGAAAATACAACACAGACGGATATATTACGTACTGCAATTGAGGAAGCGGAGGCAATA
GTCATTGGCATTGGTGCGGGCATGTCTGCATCGGACGGCTTTACATATGTTGGGGAACGC
TTTACAAAAAATTTCCCTGACTTTATTGAAAAGTATCGTTTCTTTGATATGTTGCAAGCG
AGTTTGCATCCGTACGGAAGTTGGCAAGAATATTGGGCGTTTGAGAGTCGATTTATCAAA
TTAAACTATTTAGATCAACCTGTAGGTCAGTCTTACCTCGCTTTAAAAGCACTAATGAAA
GATAAACAATATCACATCATAACTACAAATGCAGATAATGCTTTTGAGGTTGCTGATTAT
GATATGACTCATGTATTTCATATACAAGGAGAGTATATTTTGCAGCAATGTAGTCAGCAT
TGCCACGCGCAAACATATCGTAATGATGACTTAATTCGTGAAATGGTAGTGGCACAACAA
GACATGCGTATTCCTTGGGATATGATTCCAAGATGTCCAAAATGTGATGCTCCAATGGAA
GTTAATAAACGTAAAGCAGAAGTTGGCATGGTTGAAGATGCAGATTTTCAGGCACAATTG
CAACGTTATAATACATTTCTAGAGCAACATCAAGATGATAAAGTATTGTATTTGGAAATT
GGAATTGGCTATACAACTCCACAGTTTGTGAAACATCCGTTTCAGCGTATGACGCGTAAA
AATGAAAACGCACTTTATATGACGATGAATAAAAAAGCTTATCGTATTCCAAAATCGATT
CAAGATCGTACAATTCATTTAACCGACAATATTTCAACGTTAATTACAACAGCACTCCGG
AACGACAGCACAACGAAAAATAACAACATAGGAGAAACAGAAGATGTACTTAATAGAACC
GATTAG
>>BDS-53E_[0334714 to 0335736]_lplA1_(lplJ_1 Lipoate-protein ligase LplJ)_FRWD
ATGTACTTAATAGAACCGATTAGAAATGGTGAATATATTACTGATGGTGCGATTGCACTC
GCCATGCAAGTGTATGTTAATCAGAATATCTTTTTAGGTGAAGATATTTTATTCCCTTAT
TATTGTGATCCAAAAGTGGAAATTGGTCGTTTTCAAAATACTGCTATAGAAGTGAATCAA
GATTATATAGATGAACACCACATTCAAGTAGTTCGTAGAGATACTGGTGGTGGTGCTGTA
TATGTTGATAAAGGTGCCGTCAATATGTGTTGTATTTTAGAACAAGATACAACGATTTAT
GGTGATTTTCAACGATTTTATCAGCCGGCAATAAAAGCATTGCATACATTAGGCGCAACA
GATGTGATACAGAGTGGCAGAAATGATTTAACACTGAATGGTAAGAAAGTATCGGGTGCG
GCAATGACATTAATGAATAATCGTATTTATGGCGGTTATTCTTTATTACTTGATGTCAAT
TATGAGGCGATGGATAAGGTGTTAAAACCAAATCGTAAAAAGATTGCATCGAAAGGTATT
AAATCAGTACGAGCACGCGTTGGTCATCTGCGAGAGGCGCTTGATGAAACATATCGTGAT
ATAACAATTGAAACATTCAAAAATTTAATGGTGACACAGATTTTGGGAATCAATGACATT
AAAGAGGCAAAACGATATGAATTAACGGATGCAGATTGGGAAGCGATTGATGAATTAGCT
GATAAAAAGTATAAAAATTGGGATTGGAATTATGGCAAGTCACCTAAATATGAATACAAT
CGAAGTGAAAGATTATCTTCAGGTACGGTAGACATAACAATTTCTATTGAACAAAATCGT
ATCGCAGATTGTCGCATTTATGGGGATTTCTTTGGACAAGGTGATATTAAAGATGTGGAA
CAAGTGTTACAAGGTACAAAAATGACAAGGGAAGATTTATTGCATCAATTAAATAATATA
GACATTACTTATTATTTTGGGAAAGTGACAGCAGAAGCATTAGTAGATATGATTTTAAGT
TAA
>>BDS-53E_[0336052 to 0337077]_Q5HIW6-var1_(putative NAD-dependend oxidoreductase)_FRWD
ATGAATAATAAAGTGTTGGTAACAGGTGGTACTGGTTTTGTTGGTATGCGTATTATTTCG
CGATTATTAGAACAAGGTTATGACGTACAAACAACGATACGTGATTTAAGTAAAGCTGAT
AAAGTAATTAAAACGATGCAAGACAATGGTGTTTCAACAGATAAACTTGCATTTTTTGAA
GCGGATTTATCACAAGATGAACATTGGGATGAAGCAATGAAAGATTGCAAGTATGTCTTG
AGTGTTGCATCTCCGGTGTTTTTCGGTAAAACAGACGATGCAGAAGTGATGGCGAAGCCT
GCAATTGAAGGTATACAACGTATTTTGAGAGCGGCACAACATGCGGGTGTTAAACGTGTG
GTAATGACTGCAAATTTTGGTGCAGTTGGTTTTAGTAATAAAGATAAAAATTCAATCACA
AATGAAAGTTACTGGACAAATCAAGATGAACCAGGCTTATCAGTATATGAAAAATCAAAA
TTATTAGCTGAAAAGGCAGCATGGAATTTTGTTGAGAATGAAAATACGACAGTAGAATTT
GCCACAATAAATCCAGTTGCTATTTTCGGTCCATCATTAGATGCGCATGTTTCAGGAAGT
TTCCATTTGTTGGAAAATTTATTAAATGGTTCAATGAAACGCGTGCCGCAAATTCCATTG
AATGTTGTTGATGTCAGAGACGTAGCTGAACTGCACATTTTGGCAATGACAAATGAACAG
GCTAATGGCAAGCGATTTATTGCTACGGCTGATGGACAAATTAATTTGTTGGAAATTGCA
AAATTAATTAAAGAAAAGCGACCTGAAATAGCTCAAAAAGTTTCTACTAAAAAATTACCA
GACTTTATTTTGAGTCTAGGTGCTAAATTTAATCATCAAGCTAAAGAAGGTAAACTTTTA
TTAGATATGAATCGAAATGTAAGTAACGAACGTGCAAAAACACTTCTTGGTTGGGAACCG
ATTGCTACTCAAGGAGAAGCTGTTTTAGCAGCTGTCGATAGCATGGCTAAGTATCATTTA
ATATAA
>>BDS-53E_[0337163 to 0338509]_ulaA_(putative sugar-specific permease, SgaT/UlaA)_RVRS
TTATTGTTGTGCTTTTTGACGACCTTTTAATAAAATCGCTGTAGCTCCTACGATGATAAT
AAATAGAACAGCACCAAATAATCCCATATATTTTACTACGTTACCAAATACAATACCGAC
AGCTAAAAAGTCTGTATCGGAGAATGTTGTTGCTGCACCACCTAACTCACCTAAAAATGG
TAAGAATAATAAAGGTAAGAATGTAATCAGGATACCATTAAGAGCAGCTCCTGCAACCGC
CCCTTTAATACCGCCTCTTGCGTTACCGAAGACTGCGGCAGTTGCACCTAAGAAGAAGTG
TGCCACAACGCCTGGTAAAATAACGACGCCACCAAATAAGAATAAGATAAACATACCGAT
GACACCTGTAATAAAGCTGACAAAGAACCCAATTAACACAGCGTTTTGTGCATAAGGGAA
TACAATAGGGCAGTCTAACGCAGGTTTAGAATTTGGTACAAGTTTTTCAGAGATACCTTT
AAATGCTGGAACGATTTCAGCTAAGATTAACCGCACACCTGTTAAAATGATAAATACACC
AGCGGCAAATGTGACACCTTGAATTAATGAAAAGACAATAAAGTTTTGTCCATTACTAAT
TGATTGGTGTACATAACTGACTCCTGCAAACAAACAGGCAATGAAATAAAGTAATGCCAT
TGTAATAGAAATACTAATTGTGCTTTCTCGTAAAAAACTTAATCCTTTTGGAAATTTAAT
ATCTTCTGTTGATTTAGATTTCCCTTCAAATAATTGACCTATGGCATCAGCAGCAAAGTA
ACTGATTGAACCAAAATGCCCTAATGCTACTTGATCATTGCCAGTAATTTTACGCATCGT
AGGTTGGAGTAGTGCAGGTAAGACTGCCATGATTAATCCTAATACAAGTGCGCCGATAAC
AATCGTTAGCCATCCCTTATTATGACTCACTGTTAAAATAATTGCTAAAAATGCTGCCAT
GTAAAATGTATGGTGACCTGTTAAAAAGATATATTTTAAGTTAGTAAAACGTGCAATTAA
GATATTTACTATCATGCCGCAGACCATAATCAGTGCGGCTGTTGTTCCAAAATCTTTTAA
GGCAAGTGAAACGATGGCTTCATTATTTGGAACAATGCCTTGAACACCGAAAGCATGCTG
GAATATTTTTCCAAATGGTTCAAGTGAACGAACAACTACGTCGGCACCGGCACTTAAAAT
TAAGAACCCCAATATTGTTTTAATGGTACCTGAAGTAATCGTAGCGGCAGGTTTTTTCTG
GACAATTAAACCAATAAAAGCAATCAGGGCAACAAGAATTGCTGGTTGGCTTAAAATATC
GACAATGAAATTAAGGATTGATTGCAT
>>BDS-53E_[0338524 to 0338808]_Q5HIW4_(putative phosphotransferase system protein)_RVRS
TTAAATAATGTTAAGTTGTTGTAATCTTTTTTCAAGCTTTTGCTGCAATTCTGCTTTGTC
TAAAATGTTATCAAGGATTAAGACTTCTCCTAGACGTTCTGCATTTTCAGCTAAATCTCT
ACCGCAAATAAATAAGTCTGCCATTTCTGGACTAGCCGTCATAATGTCACTGTGCTCAAC
CTCTATATCAGATGGTGCATTAAGTTGTCTAAGTGCTTCTTGTGCATTCATTTCTACCAT
AAAACTACTACCTAAGCCGTGGCCACATACTACTAAAATTTTCAT
>>BDS-53E_[0338810 to 0339253]_Q5HIW3_(putative phosphotransferase system protein)_RVRS
TTAATCATGCTCCTTTAAAATAGTGGTAATTTCTTGTGCATTTTTTGCATTTAATAATTG
CTGTACTGTTTGATTATCGCCCAATATTGTTGCTAAATTTTGCAATATAGATAAGTGTGA
ATGATTGTCGATGGCACTTAATACGAATATGAGAGATGCGTAATGATCTTCATCGCAAAA
CGCCACGTGTTGATTCAACTTTAATAGACTTAATCCAATTTGATGCACGTTATTATTGGG
GCGTGCATGTGCAATTGCAATTTCAGGTGCGATAACGATGTATGGTCCTAATTCATTTAC
ACTTTCAATCATTGCTTCAACATAACCTTGTTCAATAACTTGTTCTTGTAATAAAGGTTG
CGAAGCTACAGTAATGGCTTCATGCCAATTATTGACTTGTTCTTTTACAATGATGCGTGT
TGTGGTCAAAATATCTAATGCCAC
>>BDS-53E_[0339258 to 0341213]_A8YZF7=licR2_(transcriptional antiterminator, BglG family)_RVRS
TTAAACCTCCTTTGTCTTAGTTACAGTGATGTGTTGCTTAATTTTACAAATTTCCCCATC
TAAGAAATCTTGTCGAGATAAGTCGTTACTTAATAGTTCACTTAGTTGTCCTAGTGCTTT
TAAATGTGCATTGGGATGATCCGTTGCCAATGTAATCACAAGGTATACGGGATCGTTTGC
TTTGCTACCAAATTCAACACCTTCAGTAAAATAAGTTAATGAAAAGCCGACACCATTGTG
TACATATTCAGTTCCAGCGTGAATTAGTGAAATGTGTGGACTAATCACCATATATGACCC
GAATTGTTCAAATTGATTTAAAATTGCTTCTATATAATTGGGACCAACAATATCATCTTT
TATTAAAGGTTGAACTGATACAGTAACTGCTTCATTAATTGATAGTGATTGTGTGTTTAC
ACTGATACGGTGTTCGGGTAGTAAATCAGCTAATGACTTACCTTCAGTAGCCATTTTTAT
TACACGCTTTTCTCTAGCATCATTAATGAGTTGATTTAATTTTTGACGTGATTGCTCATT
GATGAACGAATCGACGTTTATAACGGGTACTACTGAAATATCGCACGGTACGGTTGAAAT
CACATAGTCAATGTTATTTTGAATTAACTGCTTTTCATCTAACTGATAGATAGAATAGGC
GTCCCAAATATTAAATTCTGGATAAAGATGATTTAATTTTGATTTTAAAAGTTGAGATGT
GCCAATACCTGATCCACAAAGTAAGACAACTTTAATCATTAATTGTTTATTTGTTGCGCC
ACGTTCCATACTTGATGCAAAGTGAATTGCAATAAATGTTAATTCATCTTCATTGAAACT
AATAGCTGTATCTTTTTCTATCGTACTAATATGTTTACTGATTACATCAACAACTTGAGG
ATAGCGTTTATACACTTCTTGTTTTAATGGATTAGCTTGTATCATATCGTATTTAATTCG
ATGTATAGCTGGCTTTATATGTGTAAGTAAACTGGTATGCAGTTTATGGTCATTTGACAT
ATCAATTCCTAATTCTTGGCTAACACAAGTGATGAATTCTTGGATGTTTTCTGATAAAAC
ATGTTGTTCATTTATATTGGTAGATATAGTGCAATCAGTCATTTTTGAACCAAGTAAATG
TAACGTGATGAAGATAATCTCAGATTCTGGAAATTTGACATTACAACTGTTTTCCAAGCT
TTCTTTAATCTTCGAAGCTATAGCATACTGTTTAGTATGGCGCCATTTATCAATTTCTTT
TGCAGGTATGGCGAATGAAAAGTTTTCGTTTAGTCGCTGAATCGCAATGAGTATATGATA
AATTAAGCCATCAATGGCAGACTGTACTAGATGATAATTTTCACGGTTTAATGTATTGAT
TATAGCTTGCCTTACAATTGCAATAGCTTGTGAATTGAAAATATCTGCTTCGATAAATGG
CGCTGCTTGTTTCATGTATTGACGAATGAAATGAGCATATGCTTTCCGATATTGATCTTC
TTCACCAACAATATTAAATCCTTTATTATGAATATAATATAGCTTCAAATGATAATGTGC
TAATCGTTTTTGAATAATCTTAATGTCATCAGCAATGGTGCGACGAGAAACATTGACGTC
GTGGGCAAGCTGTTTTGTTGAAATTGGCTCAGTTGTTTCGAATAATTTTAAAGCAATATG
AGTCAGTCGTTCATCCTTTGAAAAATGAATTTGATTTGTTATGCGTTGTTCTAACTCATT
TAAAAGTGTTGAATCATTAGTTATTATTTTAATGCCAGCTGCTTTATTGCGAATGACTTG
ATATTGGTATGTTTCTGCATATTGTTCGATGTACGATATATCATATTGAATGGTACGTGG
CGTTACACCAAGTTGGTCAGCGATATTGTTGATTGGGATAAACGTTTGTTCTTGAACTAA
AAGATACAAAATTTCAATTTGTCTATGACTTAGCAA
>>BDS-53E_[0341424 to 0341843]_mepR_(MATE regulatory protein)_FRWD
ATGGAGTACACTTATTCTTATTTATTTCGAATGATAAGTCACGAAATGAAACAAAAAGCA
GATCAAAGACTTGAGCAATTTGATATAACGAATGAACAAGGCCACACTTTAGGTTATCTT
TATGCGCATCAGCAAGACGGACTTACGCAAAATGATATTGCTAAAGCATTGCAACGAACA
GGGGCGACCGTAAGTAATTTACTGAAGAACCTTGAAAGGAAAAAGCTTATTTATCGTTAC
GTTGATGCTCAAGATACGCGAAGAAAGAATATTGGACTGACAACTTCTGGCATTAAACTA
GTAGAAGCATTCACTTCGATATTTGATGAAATGGAACAAACGCTTGTATCACAGTTTTCT
AAAGAAGAAAACGAACGCATGAAAGAAAATCTAACTAAAATGTTATCTAGTTTAAAATAA

>>BDS-53E_[0341951 to 0343306]_mepA_(mepA Multidrug export protein mepA)_FRWD
ATGAAAGACGAACAATTATATTATTTTGAGAAATCACCAGTTTTTAAAGCAATGATGCAT
TTCTCTTTACCAATGATGATAGGAACTTTATTAAGTGTTGTTTATGGGATTTTAAACATT
TACTTTATAGGATTTTTAGGAGATAGCCATATGATTTCTGCTATTTCACTTACACTACCA
GTATTTGCCATCTTAATGGGTCTAGGTAATTTATTTGGAATTGGTGGCGGCACATACATT
TCACGTTTATTAGGCGCTAAAGATTACAGTAAAAGTAAGTTTGTAAGTAGCTTTTCGATT
TATGGTGGGATTGCATTAGGAATTATAGTTATTTTAGCTACAATTCCATTTAGTGATCAA
ATTGCGATGATTTTAGGAGCAAAAGGCGAAACTTTAGCATTAACAAGTAATTATTTGAAA
GTAATGTTTTTAAGCGCACCGTTTGTTATTTTATTCTTTATTTTAGAACAATTTGCGCGT
GCAATTGGTGCACCAATTATATCTATGATTGGTATGTTAGCTAGTGTAGGATTAAATATT
ATATTAGATCCAATTTTAATATTTGGCTTCGATTTAAACGTTGTTGGTGCTGCTTTGGGT
ACTGCTATCAGTAATGTTGCAGCTGCTGTTTTCTTTATTGTTTACTTTATGAAAAATAGT
GATGTTGTATCTGTGAATATTAAATTTGCGAAACCTAATAAAGAAATGCTTTCAGAAATC
TTCAAAATTGGTATTCCAGCATTTTTAATGAGTATCTTAATGGGATTCACAGGTTTAGTA
TTAAATTTATTCTTGGCACATTATGGTAACTTTGCAATCGCAAGTTATGGTATTTCATTT
AGACTTGTACAATTCCCTGAGCTTATTATCATGGGGTTATGTGAAGGCGTTGTACCTTTA
ATTGCGTATAACTTTATGGCAAACAAAGGTCGTATGAAAGATGTCATTAAAGTAGTTATT
ATGTCTATTGGTGTTATATTTGCAATTTGTATGATTGCTGTATTTACTATTGGACATCAT
ATGGTAGGCCTATTTACTACTGATCAACAAATTGTTGAAATGGCTACATTTATTTTAAAA
GTAACAATGACATCATTACTTTTAAATGGTATTGGCTTCTTATTCACTGGTATGCTTCAA
GCGACTGGTCAAGGTCGTGGAGCTACAATTATGGCTATTTTACAAGGTGCAATTATCATT
CCAGTATTGTTTATCATGAATGGTTTATTCGGATTAACTGGCGTTATTTGGTCATTGCTA
ATTGCTGAGTCACTTTGTGCATTTGCTGCAATGTTAATTGTTTATTTATTACGTAATCGT
TTAACAGTTGATACATCTGAATTAATAGAAGGTTAA
>>BDS-53E_[0343411 to 0343851]_mepB_(MepB family protein)_FRWD
ATGTATAAATCAATAAAGATATTAGAAAAGGTTTTTAGTGTGGAATTGGAAGCCATAGAC
ATAATTGAAGAAAAATATAATAAAGAATATGAAGCTTTAACATTTAACTATAAAGAAAAG
ATTTACAAAAGTAGATTAGCAAAGAAAACGCCGGATAAATCGGGATATTTCGTGACATGT
TGGACTAAAAACGAAGATAATTATAATCGACCATACAAAATAGATGAATTTGCAGATTAC
CTGATTGTCGCTGTTATCGATGATGAATTAAATGGTTACTTTCGATTTCCTAAAGAAGCA
TTGGTTGAAAAAGGTATTTTAGCTTCATCTAAATATCAAGGGAAAATGGCTTTTAGAGTT
TATCCCACATGGTGCAATGATTTGAATCAAACGGCACAACGTACACAAAATTGGCAATGC
AATTATTTTTTTGAATATTAA
>>BDS-53E_[0343936 to 0345294]_glpT_(glpT G-3-P permease)_RVRS
TTAATGATGAACGGTTTCTTGACCGACTTTATTCCAAGTTAGGATAAAGCTTAACATTGC
AAACACACTAATTGCTGTTAATAAAATAAAACCAACATCCCAGCCAAATTTATCTACTAC
GGCACCTAGGACTATGTTAGCCATAACGGCGCCGAATAGATATCCGAATAAGCCTGTTAA
TCCTGCAGCTGTTCCTGCAGCTTTTTTAGGAACATAGTCTAAAGCTTGTAAACCAATTAA
CATTACTGGTCCATATATTAAGAAACCGATGGCAATTAATGAAACATTATCTAACCAAGC
ATTGCCTGGAGGATTTAACCAATAAATTAATACAAATACTGTAACTCCTAACATAAAGAA
GAAACCTGCTGGTCCGCGACGTCCTTTGAATAATTTATCAGAAATATATCCACATAATAA
TGTACCTGGAATCCCAGCCCATTCATAAAGGAAGTATGCCCATCCTGATGCTTTTAAGTC
GAAGTGTTTTTCTTCGCTTAAATATACTGGTGCCCAGTCAAGTACACCGTAGCGGACAAA
ATAAACGAAGATATTCGCAAATGCAATAGCCCATACCCATTTATTGTTTAGTACATATTT
AAATAAAATTTCTTTTGTTGTTAATTCCGTTTCTAGCGTCTTTTTATCGCTTGTTGCAAA
GTCATTTTTATAAACTTCAATTGGAGGTAAACCTTGAGACTGTGGTGTATCTCTAATCAG
TACATATGAAATTGCTGCTATGATAAGTGCTAAAAGTGCAGGATAAATAAATACACCTTC
AAAGCCTTTTAAATAACCGAAATTGATGAATGCTGTTGTTGTAATACCCCAAGCAGCAAT
TGGCGCCATAATACCGCCACCAACATTATGTGCAACATTCCATAGAGCAGTCTTACTTCC
GCGTTCACTTACACTAAACCAGTGAACGAGCACTCGGCCTGATGGTGGCCAGCCCATACC
TTGAAACCATCCATTTAAGAATAATAGGATAAACATAATGCCTATACCTGATGTGAAAAA
TGGTACAAATCCCATTAATAGATTGACGATAGCTGTCAGAGCTAATCCAAGAACTAAGAA
AATCCGCGCATTACTCCGATCACTCACAGTACCCATAAAGAATTTACTGAATCCGTATGC
GATGGAAACAGCAGATAATGCAAATCCAAGTTCTGCTTTTGTAAAGCCCTGTTCTTGTAA
TGCTGGCATAGCTAGTGAAAAGTTTTTGCGTAACAGATAATATCCGGCGTAACCGATAAA
GATACCAATGAATACTTGGAGACGTAATCGTTTATAGGTATCATCTATCTGATTTTCTGG
CAAAGGCTTAATATGCTTTGCAGGTTTAAGAAAATTCAT
>>BDS-53E_[0345605 to 0346531]_mhqA-1_(VOC family protein,putative hydroquinone-specific extradiol dioxygenase, Zn binding dioxygenase)_FRWD
ATGAATATAGTAGGGCACCATCACATATCAATGTATACAAAAGACGCAAAACTTAATAAG
GATTTTTACACAAATATACTCGGTTTAAGGTTAGTAGAGGTATCGGTTAATCAAGATAGT
CCGACAATGTATCATTTATTTTATGGTGATGAAATTGGATCAGCTGGCACACTTTTAACA
TTTTTTGAAATTCGAGATGCAGGTCATAAACGCCAAGGTACAGAGTCTATTTATAGATTA
TCATTATTAGTACCAGACGCTGAAGCACTTCAATTTTATGAATCACGACTTCACGATAAT
AGTATTAAGACAGAACGTTTAAACTATCTCGGACAAGAGGCAATTGCTTTTAAAGATGTA
GATGATTTAGAAGTACTATTAATTGCAAATGATAACTATGAAATCCCTCATAAATGGAAG
ACTAATACTTATAGTGACATTCCTAAACAATATCAAATTTTAGGATTGGGGCCAGTAGAA
TTAAGAGTTAGAGATGCGAAACGTACGATTGAATTTTTAGAAAATATACTAGGATATCAA
ATGAAAGAAGGTTTTGCACATAGTGTAATGACTGTTGCACCGCAAGGGTTATATTCTGAT
TTTGTAGTTGTTGAACAACAAGGTGAACGAGAAAGACCAGGACGTGGTTATATCCATCAT
ATTGCAGTAAATACACCGAAATTGAGTGATTTAAATGCAATTTACAAGAAATTACAACTA
CAACCACAAAATAATTCAGGCATTATAAATCGTTATTTCTTTAAATCTTTATATTATCGA
CATAATTCAATTATGTATGAATTCGCGACTGAAGAACCTGGATTCACTGTAGATACATCT
GTTGAAGATTTAGGGAGTAACTTAAACTTACCGGACTTTTTAGAAGAGAAACGTGAACAA
ATAGAAAGTAAGTTACACAAAATGTAA
>>BDS-53E_[0346545 to 0347607]_ssuD=luxA_(flavin utilizing monoxygenases, luciferase family)_FRWD-FRAMESHIFT
ATGGGAAAATTAGAGATGAATAAAAATACACCGTTAGAATTTGGATTATATTCATTAGGC
GATCATCTATTAAATCCATTTAAAGGTGAAAAAATAAGTTATGAGCAACGTATTAATGAA
ATTATTGAAGCAAGTAAGTTAGCTGATGAAGCGGGTATTGATGTCTTTGCTGTTGGTGAA
AGTCATCAGGAACATTTTACGACGCAAGCCCATACAGTAGTATTAGGTGCCATCGCTCAA
GCTACAAAGAATATTAAAGTCTCAAGCTCATCAACTATTATTAGTGCAACAGATCCTGTA
AGAGTATTTGAAGATTTTGCGACGTTAGATTTAATTTCGCATGGCAGAGCTGAAATTGTT
GCAGGTAGAGCATCAAGAACAGGTATCTTTGAATTATTTGGGTATGATTTAAAAGATTAT
GATGAATTATTTGAAGAAAAGTTAAATCTACTTCTAGAGTTAAATAAAACAGATCGTATT
ACATGGTCTGGAAAATATCGTCCAGAACTTAGAAATATGAAAATATTCCCAAGACCAATC
GATGATACATTGCCAATATGGCGTGCTGTTGGCGGACCACCCGCAAGTGCTATTAAAGCT
GGTAAACAAGGTGTACCTATGATGATTACTACACTTGGTGGTCCAGCAATGAACTTTAAA
GGTTCTATAGATGCCATATCGTCAAGCGGCAACTGAAGCAGGTTTTGATGCTTTTCCTGA
GTCATTACCGGTAAGTACAGCAAGTTTATTTTATACAGCGGAAACAACGCAGGATGCTAT
GAGAGAATTTTATCCACATTTGAATACGGGCATGTCATTTATCCGTGGGGTTGGATATCC
AAAACAACAGTTTGCTAATTCTCCGGATTATCGTGAAGCGTTAATGGTTGGAAGTCCTCA
ACAAATTATTGGAAAGATATTGTATCAACATGAGTTGTATGGTCATCAACGCTTTATGGC
TCAGTTAGATTTTGGTGGTGTACCTTTCGAAAATGTGATGAAAAATATAGAATTAATTGG
TAACGAAATCATACCAGCTATTAAAAAGCATTTATCAAAATAG
>>BDS-53E_[0347621 to 0348187]_ssuE_(ssuE FMN reductase NADPH)_FRWD
ATGAATATTGTATTATTGTCAGGCTCAACAGTCGGTTCTAAAACGAGAACTGCTATGGAT
TATTTAAAAAATGAATTAGAAGTCATCAATGAGGGACATCAAATAGAGTTGATGGATTTA
AGAGATCTTGAATTAGAGTTTAGTGTTGGAAAGAACTATTTAGATACTTCAGGTGATGTG
TACAAATTGACGACCTCTTTAATGCAGGCTGATGTGATTTTTATTGATTTTCCAATTTTT
CAAGCTTCCATAACAGGTTCTTTGAAAAATGTGTTTGATCTACTTCCGGTCAATGCGTTT
CGTGACAAAGTAATAGGACTGATAGCTACAGCAGGTTCTAGCAAACACTATTTAATTCCT
GAGATGCATTTAAAACCAATCCTTAGTTATATGAAAGCACATACGATGCAAACATATGTA
TTTATTGAAGAGAAAGACTTTTCGAATCAACAAATCGTTAATGATGATGTAGTATTTCGC
TTAAAAGCGTTGGCACAATCTACAATGCGAACTGCTAAAGTACAGCAGCAAGTGATTGAA
GAAGAAAATAACCAATATGACTTTTAA
>>BDS-53E_[0348304 to 0349299]_yeiH_(UPF0324 membrane protein)_RVRS
TTAACTATATAGCCAATGTACTACGATAAGGGCAAGCGAAGACAGGCATATTGAAGTAAT
AACAATAGTGATGAGTGGTTTGAGTGCACGATTTTTAAGGTCTTTAACTGCAACATTTAA
ACCTAATGCAACCATTGCCATTAACAAACAAATTGTTGATACAGTGTTTAAAATGTTTAA
CAATGTTGACGGAATAGTTACATATGTATTTACTAATGCCATAATAACAAACCCAATTAA
AAAGTAAGGAATGCTAATACGACCATTGCTAGACGATTCTAATGAACGGAAACGCATAAT
TAAAATGAGTACTATCGTTAATGGGATCAATAAGAATACTCTTCCAAGTTTACCTAGAAG
TGCAACTTTAAGTGCATCACTACCTCCGAAGCCACCAGCTAAGACAACGTGCGCAATTTC
ATGAAGACTTACTCCTGACCATGCACCATAAACATTTGTCGTCATTGAGAAGATAGCGTA
GATTGCTGTATAGATAAGTGAAAATATAGTACCAATCAATGCAATGATACCTATACTAAT
GGCTGTATCCTTTTCGCGCGATTTGAATATAGGGGCAACTGCAGCAATAGCAGCAGCACC
ACAAACACCAGTACCTACACCGAGTAGTAAGGCGATATTTTTGTCACCATGCAATAATTT
ATTGACCAAGAGCATCATTACAATACTAAAAATAACGACGCCTACATCAATGGCCAATAA
TTTACTTCCTTGCCCGATAATGTCGAATATATTGAGTTTAAGTCCGTATAGGATAATTGC
AAATCTTAATAAATATTTGGATGAAAATGTAATACCTGAGCTATATTTTTCAGGATATCC
TTTAAAGTGACGATACAGAATAGCGATTAATATCGCGATAGTTAGTGCACCGACTTTATC
TAATATTGGTAATTTAGCTACTAAAAAACTAAATAAAGCCACAATAAATGTTAATGATAG
TCCAACAATAAAATGCTTGTTTTTCGATAATGCCAT
>>BDS-53E_[0349718 to 0350263]_rimL=ydaF_(ribosomal protein N-acetyltransferase)_FRWD
ATGTTTGGAATGAAAGTGAATGAACAAATAACATTAAAAATTTTAGAAGCTCATGACACA
GAAGCGCTTTTCAATTTAGTCAATCGTTCAAGAGATTCACTTAGGGAATGGTTACCTTGG
GTAGATGCAACTGAGCAGCCATCAGATACGCGTGCGTTTATTAAAAGAGGGCTTTTGCAA
TTTGCGGATGGTAATGGTTTTCAGTGTGGCATTTGGTATGAAGGAAGGCTAGCTGGTGTA
GTCGGTTTACATGAAATTAACCATATGCATAGAAAAACATCATTAGGATATTATTTGGAT
AAACAATTTGAGGGAAAAGGGGTTATGACACAAGCCGTCGAGACATTGATAAAGTATTGT
TTCGAAGAGATTGGCTTAAATCGAATTGAAATAAGTGCCGCAGTTAATAATCGGAAAAGC
CAAGCGATTCCTGAAAGGCTTGGGTTTACTAAAGAAGGAATGTTACGTGACAATGAATTA
TTAAATGGTGTTTATTCATCGAGTTATATTTATAGTTTATTGAAATCAGAATACGACCAA
AAATAA
>>BDS-53E_[0350531 to 0351385]_fepA_(lipoprotein)_FRWD
ATGAAAAAGTTAACAACGCTATTATTAGCATCAATGTTATTAATTGCTGCATGTGGGAAC
GACGATAGTAAGAAAAATGATTCAAAGGCATCGAAAAAAGATGACGGTATTAAAGCAGAG
TTGAAACAAACAACTAAAGCATATGATAAATATACTGATGAACAGTTGAATGAATTTTTA
AAAGGAACAGAGAAATTTGTTAAAGCAATTGAAAATAATGATATGGCTCAATCAAAAGCA
TTATATCCAAAAGTGCGTATGTATTATGAACGCTCTGAACCAGTTGCCGAAGCATTTGGT
GACTTAGATCCTAAAATTGATGCGCGTCTAGCAGATATGAAAGAAGAGAAAAAAGAGAAA
GAATGGTCAGGATATCATAAAATTGAAAAAGACTTATATGAAGATAACAAAATTGATGAT
ATGACTAAAAAAGACGCACAACAATTATTAAAAGATGCTAAAGAATTACATGCAAAAGCA
AATACTTTAGATATTACACCGAAACTAATGTTGCAAGGTTCTGTTGACCTATTAAATGAA
GTTGCAACTTCTAAAATTACAGGTGAAGAAGAAATTTACTCGCATACAGATTTATATGAT
TTTAAAGCTAACGTTGAAGGTGCACAAAAAATTTATGATTTATTCAAACCAATCTTAGAG
AAAAAAGATAAAAAATTAAGTGACGATATTCAAACAAACTTCGATAAAGTAAACCAACTT
TTAGATAAATATAAAGATAAGAATGGTGGTTATGAATCATTTGAAAAAATATCGAAAAAA
GATCGTAAAGCATTTGCAGATGCCGTTAATGCATTAGGAGAGCCACTAAGTAAAATGGCT
GTGATTACTGAATGA
>>BDS-53E_[0351382 to 0352602]_fepB_(iron-dependent Dyp-type peroxidase)_FRWD
ATGACAAATTACGAACAAGTTAATGACAGCACACAATTTTCAAGAAGTACATTTTTAAAA
ATGTTAGGTATTGGTGGTGCTGGTGTTGCAATTGGCGCGAGTGGTGTAGGAAGTGTTTGG
TCTTTCAAATCAATGTTTAATACACCTGAAGACCCAGAAAAGGATGCATATGAATTTCAT
GGCAAAGTTCAACCAGGGATAACAACACCTACGCAAAAAACATGTCATTTTGTAGCATTA
GATTTAAAATCAAAAGATCGTGATGCGATTAAGTCGATGTTTAAAAAGTGGACTGTGATG
GCTGATCGAATGATGGATGGAGATACGGTTGGTAAAGCAAGTAAGAATCCGCTAATGCCA
CCTGTAGATACTGGTGAAGCTATCGGTCTTGGTGCGAGTAAATTGACTCTTACATTTGGT
ATTAGCAAATCGATGATGAAGAAAATAGGATTATCCGGTAAAATTCCTGATACTTTCAAA
GATATACCGCATTTTCCAAATGATCAATTAATCGATGACTATAGTGATGGCGATATTATG
ATTCAAGCTTGTTCTAATGATTCGCAAGTTTCATTTCATGCAGTCCATAATTTAGTTCGT
CCCTTTAGAGATGTCGTTAAGGTACGATGGGCACAATCTGGCTTCATATCTGCTAAAGGT
AAAGAAACGCCTAGAAATTTGATGGCTTTTAAAGATGGAACAATTAATCCTAGAAAAAGT
AATCAACTGAAGGATTATGTGTTCATTGATGATGGATGTGCGAAACATGGAACTTATTGT
GTTATCAGACGTATTCAAATACATATTGAGACATGGGACCGTACCGCATTAGAAGAACAA
GAGGCGACATTTGGTCGTAAACGTCATAGTGGTGCACCTTTATCAGGTGGCAAAGAGTTT
GATGAAATTGATTTGAAAGCGAAAGATAGTCACGGCGAGTACATTATAGATAAAGATGCG
CATACGAGACTAGCGAAAGAAGCTAATACCTCTATTTTACGTAGAGCATTTAATTATGTT
AATGGTACCGATGAACGAACTGGTAACTTTGAGACAGGCTTACTTTTTATTGCTTTTCAA
AAAGCGACAAAACAATTTATCGATATACAAAATAATTTAGGTGGTAATGATAAATTAAAT
GAATATATTACACATAGAGGGTCTGCTTCATTTTTAGTGTTACCAGGTGTTAGTTATTAT
GATAATCAACCTCACTCATAA
>>BDS-53E_[0352690 to 0353079]_DUF1398_(putative protein)_RVRS
TTATTGAGGGATTAATTCTGAAATAACAGCTTGGTCTTGCAAGTCGATATAAGTACAAGT
ACCCGCTTGAATATCGATATGCCATTTATAGATGCCAGCTTCAGCCATTTCATCACAAAA
TGTTTCAAAATCTGTTTGCCCTTGTTGATGTCTTGTTAAGACGTCTTGAACCATTGTTTT
GTTTGATTTTTGAGCAACAGGAATCGTACTTTTCACAGATGAAGTAACGATATCATCTTC
TGATTGATGTACGTATGTTGCAGTGCCATCTTGAATGTTGACGATATTGTAAGTCATCCC
CATATTTTTAAAAGCTTTGAATAGTTTTGGAAAATCAACACCAGTAAATTGTTGATGTGC
TTGTTGAATTGCAGATAATGTAAATGCCAT
>>BDS-53E_[0353346 to 0353549]_Q5HIU5_(putative transcriptional regulator)_FRWD
GTGCGTAATCGATTGAAAGAGTTACGAGCACGAGATGGCTTAAATCAAACGCAGCTTGCC
AAACTAGCTGGTGTTTCAAGACAAACCATTTCGCTAATTGAGCGAAACAATTTTATGCCA
TCAGTATTAACGGCAATAAAGATTGCTCGCATTTTCAATGAAACGGTGGAAACGGTTTTT
ATTATTGAGGAGGATGAAGCATGA
>>BDS-53E_[0353546 to 0354259]_DUF3169_(ABC transporter, transmembrane permease)_FRWD
ATGAAAATACTAAGATATATCGGATATCTTTTACTGGGTGGAATTGTAGGTGGAATCATT
GGTGGAATTTTAGGTAACTTTGATGGATTTGGTATTGAGAACTTGACGTTTGCGACATAT
AACAATGTCGTTGTAATATCGATAGTTGCGACGATTATCATCATATTGGTAGAAGGCATT
ATTTTGATGAATCAAAGACGTGCATTGAAGTATAAGCAACTTGTAGATAAAGAAGTAGAT
ATCGATGCAACAGATCAATATGAGTTGCTTGCGAATCGTTATGTTTTAAATGGAAGTATA
TTAAGTATTCTGCAGACAGTTATTGCTTTTTTAGTATTGCTTATTTTTGTGGTAGGGCAC
GCTGAAGCAAATGCAATACTATTCTTTTTAATACCATTTTTTGCTAGTGCTATTTTCAAT
ACACAATTTACACTGTTTAATAGAAGATTTGATGATAGAATGCCAAAAATTGCAGATAAG
AATTACACTGAAAAGCGTTTGGAAATATTGGATGAAGGTGAACGACACATAGAATTAGTT
GCATTGTTTAAAACTTATGCGATCAACTTATCAATATTGATACTAGCCATTATTTTTATA
GGGTCTTATTCAATTACTACTGGAATTAATCAAAGCTTCAGTTTGCTACTTATCATCGCT
ATTTTCATATATAACGCTTTTAGTTATTTATTGAAGAGAAGACGTTTTTATTAA
>>BDS-53E_[0354284 to 0355126]_Q5HIU3_(ABC transporter, ATPase)_FRWD
ATGACAACATTGTTAAACGTAGATCGTGTGAACAAACAATACAAAGATTCGGATTTTAAA
TTACAAGATGCATCTTTAACGATTTCTACTAATGAGACAGTAGGATTAATCGGGAAAAAT
GGCTCAGGTAAATCGACATTAATTAATATTTTAGTAGGCAATCGACATAAAGATAACGGT
AATATTGCATTTTTTGGAGAAGAACATGCTATGGATGATGTCGAATATAAAGAACACATA
GGTGTTGTGTTTGATGATCTGAGAGTACCTAATAAATTGACTATTAAAGATATTGATAAA
GTATTTCAATCTATTTATACGACTTGGAATAGTCAAAAATTCTTTGATTTAATCAAATAT
TTCGAGTTGCCACTACAAACTAAAATTAAAACTTTTTCAAGAGGGATGCGAATGAAGATA
GCTTTAACGATTGCGCTTTCTCATGATGTGACGTTATTAATCTTAGATGAAGCAACTGCG
GGTATGGATGTTTCTGGAAGAGAAGAAGTAATGGAAATACTAGAAGATTTTGTCGCACAA
GGTGGAGGCACCTTAATATCATCGCATATTTCTGAAGATATTGAACATTTAGCGGATAAA
TTAGTGTTTATGAAAGATGGAAAAATTATTTTAACTGAACAGAAAGATATACTGTTAGCA
CAATATGGAATCGTAACGACGGAAGATAAAGATGTCGAAATTCCTAAGCATTTAATGATT
GCTTCTAGATTATCGAAGGGGAAACAACAAATTTTAGTTAAAGATTATGCAGAAATTAAA
AATGCAGAGCCTTTAAAACACATTGATGACGCTACGAAAATCATAATGCGAGGTGAAGTA
TAA
>>BDS-53E_[0355126 to 0355755]_Q5HIU2_(ABC transporter, transmembrane permease)_FRWD
ATGAAAGGTATGTTACTAAGCAGTTTTTATGCTACGAGAAAGCAAACATATATTTATTTT
ATTGTTGCTATTATTGCTGCGGGATACTTTGCAGTATTTAATCCGTTGATGAGTTCTGCA
ATGGCTGGGGTTATGTTAATTACACCCATTACTGATAATATTAAACATGAAAAAGATTCA
AGATGGATGTACTATGTATCTACTTTACCGGTTAAGCGAAGTGATTATATTAAGTCATAC
TTTGCCTTTTACTTAATCTTATTCGGTACAAGTTTAATGATTGGATTAGTTGTGACTACG
ATTGTGACCCAAAGTGTGATGATCGGTATTATGTCATGTTTAATGAGTTTTGGCGTCATA
GGGGCATACTCTATCATTTTCCCGTTGACATTTAAATTTGGCGCTGAAAACTCAAATGTC
ATTATGATATTTGCATCTATACTACTACTTATTTCTTTTATGGCCTTTTTCTTTATATAT
GGTATGGTTAGTGGTGCATCTGCATTAGAATTTGACAAAATTAGCACTGAAGGATGGCTA
GTTGTCATAGCATATGCGGTCATTGGTATAGTTATAACAAGTGTTTCTTATATCTTGTCT
ATTAAAATTTTTAACAAACAAGAACTATAA
>>BDS-53E_[0356122 to 0357255]_ltrA-L1_(low temperature requirement A, locus 1)_RVRS
TTATTCATGTTTATTACGTAGACGTTGATTTTTAAAATAAATTAGCATGATGCAGAAGGT
TGCAACTGATACCGAGATAATCATTACATGGTCGTGACCCTTAAATACAAGGCTGACAAT
ATAAGACATAACAAGTATCCCTAGTGAATATGAAATATACTTCGCATTTGTCAATTCGTT
ATGGAAATAAGGCGTAATTAACCATAATCCAATGTAGAATATTAAAACACTGATGTACAT
CATATTAATTTCAAATAAGTCATTTAGTTTATTATTATTACTAAAAACAATAGCTGCATT
AATAACACCTAAAGCGATATTCATTAACAAGTGTGTATACGACAAGCGAAAACCAATAGA
TGTTAATTTATGATTAATATAATTTTCAGTAATAATCCAATATACACCGAAAAGGCTAAT
TAAAATCATAAATTGGAATATATAAATGTAACTAAAACGTTCAATACTAAATGATGAAGA
GGCTAAACCGACAAGTACTTCACCAAAGATGATAATTGTCAGTAATGAAAAACGTTCTAC
TAAATGCATCATATTAACAGGTGATAATATGAGATATTTCTGGAATGGAATAAGTCCTGT
TGCTGCTATAAATACACCTAAAAAACCAGGTATATAGTGAATGCTTTGAGGTAGTACTAA
TGATAAAAATGATAAGAATGAAATCACAAAAGCTACAGTAGCAAAGGCTTGGCATGTACG
CTTATCCCCATAATCTAAACCGGTACGTATATGTAACAAGTATTGTAAACCGATACTTAG
ATACATAATTGCAACGCATAAGAAGAATGGGAAGAATGTTTTTTCAAAGTCTGGATATAA
GCTATTAGATAGAAAGACCATGATAAACATGTTGAACATCATAAACGAGACATCTTTAAA
TGTGACTTGACCAAATCGATTTGTAAAAAATGTTTGGTGAGACCACATTAACCATAAAAA
TAAACTCATGACGATATATTTGAAAAATAATTCAGCTGAAATAGAACCATTTTGTGTTGT
TAAAATCACATGTGCTATTCTTTGAATCGCATAAACGAAGATTAGATCAAAGAATAGCTC
ATGAAATCCTGCACGTTTTTCAGCTAAATGTTTTGGCGTTAATGTATTAACCAT
>>BDS-53E_[0357780 to 0358961]_thlA=yqil_(acetyl-CoA acetyltransferase)_FRWD
ATGACGAAAGTCGTATTAGCAGCAGCATATAGAACACCAATTGGCGTTTTTGGAGGAGCA
TTCAAAGATGTACCAGCCTATGATTTAGGTGCGACTTTGATAGAACATATTATTAAAGAA
ACACGTATGAATCCTAGTGACATTGAGGAAGTCATTATTGGTAATGTACTTCAAGCAGGA
CAAGGACAAAATCCAGCTCGTATTGCTGCTATGAAAGGCGGTTTGCCAGAAACAGTACCT
GCATTTACGGTGAATAAAGTTTGTGGTTCAGGATTGAAGTCAATTCAACTAGCGTATCAA
TCTATCTTGACGGGAGAAAATGATATCGTCTTAGCTGGTGGTATGGAGAATATGTCTCAG
TCACCAATGCTTGTCAATAACGGTCGCTTTGGTTTTAAAATGGGACATCAAACAATGGTT
GATAGCATGGTATATGATGGGCTAACGGATGTATTTAACCAATATCATATGGGTATTACT
GCTGAGAATTTAGTAGAACAATATGATATTTCAAGAGAAGAACAAGATACGTTTGCTGTT
AATTCTCAGAAAAAGGCGGCAAATGCACAACAAAATGGTGGATTTGACAGTGAGATTGTT
CCGGTATCAATTCCACAACGTAAAGGTGAGCCAATCGTTGTTTCAAAAGATGAAGGTGTT
CGAGGAGATGCCTCTGTTGAAAAATTAAGTCGTTTGAGACCAGCTTTCAAAAAAGACGGA
ACAGTTACAGCAGGTAATGCATCAGGAATTAATGATGGTGCTGCGATGATGTTAGTCATG
TCAGAAGAGAAAGCCAACGAATTAAATATTGAACCATTAGCAGTGCTTGATGGTTTTGGA
AGTCATGGTGTGGATCCTTCTGTTATGGGTATTGCACCAGTAGGCGCTGTAGAAAAGGTA
TTAAAACGTAGTAACAAAGAACTGAACGATATTGATGTATTTGAATTAAATGAAGCATTT
GCAGCTCAATCATTAGCTGTAGATCGTGAGTTGAAATTACCACAAGAAAAAGTAAATGTT
AAGGGTGGTGCCATTGCATTAGGGCACCCAATTGGGGCATCAGGTGCTAGAGTATTAGTG
ACTTTATTACATCAATTAAATGATGAAGTTGAAACTGGATTAACATCATTATGTATTGGT
GGTGGACAAGCAATCGCTGCAGTCGTTTCAAAATATTAATAA
>>BDS-53E_[0359052 to 0359804]_mdh_(NCTC13712_00301 Putative cyclase)_RVRS
TTAGTCATTTGATGGTTTGATTGCAAATGCTCTAACTGGGAACCCTGGCGCATCTTTTGG
TTTAGGACTAATGGCATAAATAATGGCGCCACGAGTTGGTAATTGATCCAAATTAGTTAA
TAACTCAACTTGGTACTTATCTTGACCAAGAATATAGCGTTCGCCAACTAAATCACCGTT
TTTTACAGCGTCCAGAGATGCATCAGTATCGAATGTTTCATGACCAACAGCTTCAACTTG
ACGTTCTTCAATCAAATACTTCAAAGCATCTAATCCCCAACCTGGTGCATGTTGTTGTCC
ATTAGCGTCTTTGTTTTCAAATTGCTCGATATTAGGCCAACGCTTTGACCAATCTGAGCG
AAGCGCAATAAATGTACCTGGTTCAATTGTGCCATTTTCTTTTTCCCATGCTTCTATATG
TGCTCGTGTTACGATGAAATCATTGTTGCTCGCTACTTCTGTTGAAAAGTCTAATACGAT
TAAAGGTAATACCATTTCTTTTAAATCAATGTCTTCTAAATATCGTTTGTTCTCAACGAA
ATGTATGGGCGCATCAATATGCGTGCCATATTGCGTTACAATATTCCAACGTTGAACATA
GAAACCATGATCTTTAACAGTAAATAAAGTTGATACTTCGCCTTTTTCGAACTCACTAAA
ACGTGGAATTTCAGGATCAAATGTATGCGTTAAATCTACCCAAGTTGCTTGTTTTAAAGT
ATTTAATTGTTGCCATAAAGGATATTGTGTCAT
>>BDS-53E_[0359847 to 0362075]_metE_(5-methyltetrahydropteroyltriglutamate--homocysteine methyltransferase)_RVRS
TTATTCTTGACGTTTGGCTTTAACGGCATTCACAAGAACAGTCAAAGCATCTTTAACTTC
TTCTTCTTTTCTTGTTTTTAAACCACAGTCAGGATTAACCCAGAATAATGAGCGGTCGAT
TTGTTGTAATGAACGATTAATTGCTGTCGTAATCTCTTCTTTTGTTGGAATACGTGGGCT
ATGAATATCATAAACACCTAATCCAATGCCTAAATCATAGTTGATATCTTCAAAGTCTTT
GATTAAATCACCATGGCTACGAGATGTTTCAATTGAAATAACATCGGCATCTAAATCATG
AATGGCATGAATGATTTGACCAAATTGAGAATAACACATATGTGTATGGATTTGTGTTTC
GTCACGAACAGATGACGTTGCAAGTTTAAATGATAACACTGCATCTTTAAGGTATTGTTC
ATGATATTCAGAGCGTAATGGTAAACCTTCACGTAGTGCAGGTTCATCAACTTGAATAAC
TTTGATTCCAGCAGCTTCAAGCGCTAATACTTCTTCGTTGATCGCTAAAGCAATTTGATC
TTGAACAACTTTACGTGGTAAGTCGACACGTTCAAATGACCAATTCAGAATCGTTACAGG
TCCTGTTAACATACCTTTAACAGGTTTGTCAGTTAAACTTTGTGCATATACTGTTTCGTC
CACAGTTAATGGTGCTGTCCATTTAACATCGCCATAAATAATTGGTGGTTTTACTGCACG
TGAACCATATGATTGAACCCAGCCAAATTTTGTTACTAAGAATCCTTGTAATTTTTCGCC
AAAGAATTCAACCATGTCATTACGTTCAAATTCACCGTGAACTAATACATCTAAGCCGAT
GTCTTCTTGAATTTTAATCCATCGAGCAATTTCATTTTTTAAGAATGTTTCATATGCTTC
ATCTGTAATGCGTTTGTTTTTCCAATCTGCACGGTATTTTCGAATTTCACGACTCTGTGG
GAATGATCCAATTGTTGTTGTTGGTAGATCTGGTAAGTTTAAACGTTTTTGTTGTTGTTC
AATACGTTGTGCAAATGGTGATTGTCTAGAAGTACGTACACTTTCGAAATCATAATCTAA
GTTTTTGAATGATTGGTTTTGGAAACGTTCATAACGCGCTTTAAATTTATCATATTTTGC
ATTATCACCTTGGTTGAATAAACGACGTAATGCATCTAGTTCATCTAATTTTTCAGTCGC
AAAGCTTAATCCTTCGCCAACACTTGCATCTAATGTTTCATCATCTGATGATACTGGAAC
ATGTAATAATGAAGATGAAGGTTGGATAACAAGGTTATTAGTATGTGCTAATAATTTATC
GATTAAGATTTTCTTAGATTCAATGTCACTAGCCCATACATTACGTCCATCAATAATGCC
AGCATATAAAGTTTTCGACTTGTCAAAATCACCTGCTTCAATCTGTTCAAGGTTATATCC
GTTATCGTGAACAAAGTCTAAACCTAAACCGCCCACAGGTAATGAACTTAAAAATTTAAG
GTGCGCACGTTCAAAGTATGTTTGAATTACTAATTTTTTAGCAACACCAGCTTTTTCGAA
ATAGTCATAAGCTTCACGTGTAATATTTTCGTAGCTTTCACTGTCGTCTGTAACTAAGAT
TGGCTCATCAACTTGAATGTACTCAGCACCTGCATCAATTAATGATTCAAACACTTCTTT
ATAAAGTGGTAATAACGTTTTAACTTTTTCTTCAAAAGTTTGATGACCACCTTTTGATAA
TTTAACAAAAGTAATTGGACCTACAATGACAGGGTGAGCGTTAACGTTAAGAGATTGTGC
ATATTTAAAACGATCTAGTAATACGTTGCGACTTACTTTAGGTTCAACGTTATCCCATTC
AGGTACGATATAGTGATAGTTTGTGTTAAACCATTTAATAAGTGCACTTGCAACATGTTC
TTTATTACCACGAGCAATATCAAATAGTAAATCATCATCAATAGTTCTTCCTTGGAAACG
TTCTGGAATAATATTGAATAGTAATGACGTATCTAGAATATGGTCATATAAAGAGAAATC
ACCAACTGGGATACTATCTAAATGGTAGTATTTTTGTAACAATAAGTTCTCTTTATGAAG
ATCAGTAAGAGTTTGATCTAATTCTTCTTTAGAAATCTTTTTTGCCCAATAACTTTCGAT
GGCCTTTTTCCATTCTCTTTTTCTACCTAATCTTGGGAATCCTAAATTTGATGTTTTAAT
TGTTGTCAT
>>BDS-53E_[0362072 to 0363913]_metF_(metH Methionine synthase)_RVRS
TCATAATATTGCCTCCTTGTGAGCAGTAATAGATTTTGAGTATGCTGCAAGTTCTAATGA
ATCTTCGACATTTTGGAACGGTGTAATAATGTATAAACCATTGAAATATTCGTGGACAGT
ATCAATTAAGTCTTTAGATAGTTTTAAACTTAATTCACGTGTTTTGGCTTTATCATCTTT
AACTGCTTCAAATTGTTGTAAAATTTCGTCTGACATCTTGATGCCTGGCACTTCATTATG
TAAAAAGAGTGCGTTTTTGTAACTTGCGATAGGCATAATGCCTATGAAAAATGGTTTGTT
CAAGTGCTTAGTGGAATGGTAAATTTCAATAATTTTTTCTTTGCTGTACACGGGTTGCGT
AATAAAATAAGACATTCCGCTTTCTATCTTTTTCTCTAATCGTTTCACGGCGCCGTCTAA
TTTTCGAACGTTAGGGTTGAAGGCGCCAGCGATGTTGAAGTGTGTACGTTTCTTCAGCGC
ATCACCGTCAGTGTTAATACCTTGATTGAATCTTAGTGCGAGTTCAGTTAATCCTTTAGA
ATTAACATCATAAACATTTGTCGCACCAGGTAAGTGACCAACTTTTGAAGGGTCACCAGT
TATTGCTAAAATTTCGTTAACGCCAATGAGTGATAATCCAAGTAGGTGTGACTGTAAGCC
GATTAAGTTACGATCTCGACATGTAATGTGTACGAGTGGTTCGATATTGTAATATTGCTT
AATTAAGCTAGCAGCAGCAATATTACTAATTCTGACAGTCGCTAATGAATTGTCGGCTAG
TGTTACAGCATCTACATTAGCTTTATCGAGTTTAGCGATATTTTCAAAAAATCTATCAGT
ATCTAAGTGTTTCGGTGTATCCAATTCGATAATAACGGTTGGACGTTCTTGAACTTTAGA
TGTTAAAGATTGTCTCACTTTATGTTGAGACGGATTGAAAAGTGCTTTCGTTGGTATCGG
AATCACTTTCTTATCATTAACTGGTTTAAGTGTCAGAATAGACTCTTTAATAAATTTAAT
ATGTTCTGGTGTTGTACCGCAGCAACCACCTATTAAGCGAACGCCTTCACGAATTAAGTT
TTGAGCAACTTTACCGAAGTATTGTGCGTTGTCGCTATACTTAAATTCACTATTTTCAAT
ATCTAGTAAGCTAGCATTTGGATAGCAAGATAAGTATGCTTGTTCTGGTAATTCAATGTG
TGTAAAAGACTCTTGCATATGGTGGGGGCCATGATGACAATTTAGTCCAACGATGTTTGC
ACCACATTGTACGAGTTGTTTTAATCCTTCGTTAATAGCTTTACCATTAACTAAATAATT
TGTATTTGATGCAGTTAATTGGGCAATGATTGGGATATCATATTTCTTTCTTGTACGTGT
GATTACATTCGTTAGTTCTTCCAAGTCATAATACGTTTCGAAAAGTAAGGCATCGACGCC
TTCTTCCACCAATGTGTCTATTTGAATTTCTGTATGATAAAGGATTGTTTGTAAGCTGAT
TTCTTCTTGTTTAATACCTCTAAATCCACCAACTGTACCTAATATAAATGTATCTTTATT
TGAAGCTTTCTTGGCGATACGTACAGCAGCTTGATGAATATCTTTGACTTTGTCTTCAAG
ACCAAAGCGCTTTAATTTTTCGAAATTTGCGCCATAAGTATTCGTTTGAATGACATCAGC
ACCAGCTTCTATATAAGAACGATGGATGCGTTCAACTTTATCAGGATGGCTAAGGTTATA
TGCTTCTGGACAGGTATCTAAACCTTCAGAGTATAAAATTGTTCCAATAGCACCATCAGC
TACCAAAACATTATCTTTCAATTGTGTGAGGAATTGACTCAT
>>BDS-53E_[0363882 to 0365042]_metC_(cystathionine beta-lyase)_RVRS
TTATCTTTCAATTGTGTGAGGAATTGACTCATTGAATGCCTCCTTTAATGCGTATTTGAT
GTCAGCAATAAGCTCATCAGGGTCTTCCAAGCCAACACTCAATCGGAATAAACCGAATGT
AATACCACGAGCTTCTCTTACTTCTTCAGGTAATGCAGCATGTGACATCGTTGCTGGATG
AGATAGTATCGTTTCAATACCACCAAGACTCACTGAGACAAGTGGTAATGTTAAAGCATC
GACGAATTGTTGAGCTTTAGATTCATCTTTTAAACGTAAGCCGATAACAGCACCACCATT
TTCAGCTTGCTCTAAATGAGCAGAATTGAGACCAGGGTAATAAACTTCTGAAATTTCTTC
TTGTTCTATTAAAAATGACACGATTTTTTGAGCATTTTCGACCGATTGCTTAAATCTAAT
CGGAAATGTCTTTAAATGTTTAGCTAGCATCCAACTATCTTGAGCAGATAACATATTTCC
AGTACCGTTTTGAATTAAATAAAGTGCCTCATGAATTTCTTCGTTATTAGTAATAACCGC
GCCGGCAATGAGATCACTATGTCCACTTAAAAATTTAGTAGCACTGTGTATAACAATGTC
AGCTCCTAGTAATAAAGGTGATTGACCTAACGGTGTCATAAACGTATTGTCAACGGCGAC
TAGTAGTCGATGCTTTTTAGCTATGTTTGAAACAGCTTTGATATCGGTAATTTTAAAACA
GGGATTCGATGGTGTTTCAATATAAATTAATTTAGTGTTAGATTGAATTGCACCTTCGAT
TTGTTCAATCTTTGTTGTATCAACAGTTGTAAACTCGATGTTGAAACGATTTAAAATTTG
CTCAGTGAGACGGAATGTACCGCCGTATACATCGTCTGGTAAAATGACGTGATCACCAGC
TTTAAGTGTTAGAAGTACAGCTGAGATTGCTGCAATTCCTGATGCAAAAGCAAAAGCAAA
TTTTCCGTGTTCTAATCGTGCTAGTTTCTCTTCTAAAAGCTCGCGATTAGGATTACCACT
TCGTGCATAATCATATTTAACATCGCCACCAAGACGTTTTTGATGGAATGTTGAAGAATC
ATAGAGTGGTGGGTTAGCTGAATGATATTCCACACCTCTACGCCAATCGAATATCACTTC
TGTCTCTTTTGAAAGTGTCAT
>>BDS-53E_[0365039 to 0366142]_metI_(cystathionine gamma-synthase/cysteine synthase)_RVRS
TCATACAATCTCTCCAATCTGAGCTTTATCTAATGCTTGGATGATATCGCTTTCGATGTC
TTCATAATTTTCAACGCCTAAAGATAAGCGGATTAAATACTCATCAATGCCACGTTTATC
TTTCTCAGCATCTGGCATATCAACATGTGTTTGTGTATAGGGAAATGTCACAAACGTTTC
GGTTCCTCCTAAACTTTCTGCAAAAATACAAATATCTAAATTTTCTAATAATTTAGCGAC
GCTATAGGCTTTATTAAGTCTTAAACTAAGCATGCCAGTTTGCCCACTATATAGTACTTC
GTCAATTGCTTGCAGTGACTGACATTTTTCAGCAAGTCTTCTTGCGTTTGATTGTGCTCG
CTCAATGCGGAGATGCAAAGTTTTGAGTCCGCGTAACAACAAATAACTATCTATTGGTGA
TAGTGTTGCGCCAGTCATGTTGTGAAAATCAAACAACTGTTGAGCGAGCGATTCATCTTT
AACTGTGACTACACCAGCTAGCACATCGTTATGTCCGCCAATATATTTTGTAGCTGAATG
TAAGACTATATCAGCACCATCTGCTAAAGGCGTTGAAAGATAAGGTGTTAAAAAGGTATT
GTCGATAATAGATAATAAATCTTTATCTTTACAAAGCTGGTAATATGGCTTCAAGTCGAT
AGCAATCATTTGTGGATTAGATATTGATTCAATGAACAATGCTACAGTTTTATCTGTTAT
ATGATTTAGAACTTGTTCATAATCTGTAAAATCAATGTATTTAAATTTGATATCATACTG
TTGTTCATAGAATTCAAATAATCTAAATGTGCCTCCATATAAATCAAAGGAAACTAAGAT
TTCATCGTGTGGCTTAAATAAATTACATATTAATTGGATTGCAGACATCCCACTTGATGT
GGCAAATGATGCAACACCTTGTTCTAACTTTGCAAAACAGGTTTCAAATGTTGAACGAGT
AGGATTTTTAGTTCGTGTGTAATCAAATCCAGTTGATTGTCCTAGTTTAGGATGTTTGTA
GGCAGTAGATAAATGGATTGGATTTGCAATAGCACCGGTTGAATCATCAGTTAATGTGAT
TTGTGCTAACTGAGTATCCTTCAT
>>BDS-53E_[0366808 to 0367653]_spo0J_(chromosome partitioning protein)_FRWD
GTGAGTGAATTGTCAAAAAGTGAAGATCAACGTATTACTAAAACAAAAGGCGAGCAAATA
AAACAAATAGATATAACTGAAATTAAACCGAATCCATATCAACCAAGAAAAACATTTGAT
GAAAATCATTTAAATGATTTAGCTGATTCAATTAAACAATATGGGATTTTGCAACCGATT
GTACTTAGAAAAACAGTGCGTGGTTATTATATTGTCGTAGGCGAAAGAAGATTTAGGGCA
TCGAAAATTGCGGGGCTTAAACATGTTTCGGCAATTATTAAAGAGTTAACTGATGAAGAT
ATGATGGAACTTGCAGTAATAGAAAACTTGCAACGTGAGGATTTAAATGCGATTGAAGAA
GCTGAAAGTTATCAACGCTTGATGACTGATTTGAAAATTACTCAACAAGAAGTAGCTAAA
CGGTTAAGTAAGTCACGCCCATATATAGCGAATATGTTGAGATTATTGCATTTACCTAAA
AAGATTTCCGATATGGTAAAAGATGGACGACTTACAAGTGCACATGGACGCACGTTGTTG
GCCATTAAAGATGAACAACAAATGATGAAATTGGCGAAGAAAGTCGTTAAAGAAAAATGG
AGTGTTAGGTTTTTAGAAAATCATATTAATGAAATGAAGAAAATGGCATCAAAACTTGAA
ACAAGTAATGTGGATGTGTCAAAACCTAAATTTATTAAGCAACAAGAACGCCAATTGAGA
GAACAGTATGGTACCAAAGTAGATATATCAATAAAGAAATCGGTTGGTAAAATCTCATTT
GAGTTTGATTCACAAGAAGATTTTCTAAGAATAATTGAACAATTAAATCGTAGGTATGGT
AAATAG
>>BDS-53E_[0367810 to 0368691]_ykuT_(putative small-conductance mechanosensitive channel)_FRWD
ATGAATCAAGTCATGAATATTATTTCATCTCTATTTGAGCCATTAACAAAAATAGAAACA
TATGAAAATATTGCAACTAAAATCGCTATGATTGTTATTTATATTATCGTAGCCCTCATA
GTTATTAAAATACTGAATAAAATGATTGAACAGGGATTTAAGATTCAAAATAAAAGTAAA
AAGAGTAACAAAAAGCGCTCTAAAACTTTAATATCTCTTGTTCAAAATGTAGTGAAGTAT
ATCGTTTGGTTTATAGTTATTACGACGATTTTAAGTAAATTTGGCATTAGTGTTGAAGGT
GTTATTGCAAGTGCTGGTGTCGTAGGTTTAGCAGTAGGTTTTGGTGCGCAGACCATTGTT
AAAGACGTTATCACTGGATTTTTCATTATATTTGAAAGCCAATTTGATGTAGGAGATTAT
GTTAAAATAAACAATGGTGGTACGACTGTGGCAGAGGGAACGGTTAAATCAATAGGACTT
CGTTCAACACGAATCAATACAATTTCAGGAGAATTAACAATTTTACCAAATAGTAGTATG
GGAGAAATAACGAACTACTCAATTACAAATGGTACAGCTATCGTTAAAATTCCAGTGTCT
GTCGAAGAAAACATTGATAATGTTGATAAAAAACTAAACAAACTATTTACTTCTTTACGT
AGTAAATATTACTTATTTGTTAGTGATCCAGTTGTTATTGGTATTGATGCTATTGAAGAT
ACAAGAGTAATATTGAGAATATCTGCAGAAACAATTCCGGGTGAAGGATTTGCTGGAGCT
CGAATTATTCGCAAAGAAGTGCAAAAAATGTTTTTACAAGAAGGTATTAAAACACCTCAA
CCAATTATGACTGCTTATAATCATAGTGAAAACGGTGTTTAG
>>BDS-53E_[0368721 to 0368924]_yyzM_(putative DNA binding protein)_FRWD
ATGGCGTCAAAATATGGAATAAATGATATAGTAGAAATGAAAAAACAACATGCGTGTGGA
ACAAATCGATTTAAGATTATTAGAATGGGTGCAGACATAAGAATTAAATGTGAAAATTGT
CAAAGAAGTATTATGATTCCACGTCAAACGTTTGATAAAAAACTTAAAAAAATCATCGAA
TCTCATGATGATACACAAAGATAG
>>BDS-53E_[0368936 to 0370033]_yyaF_(engD GTP-dependent nucleic acid-binding protein engD)_FRWD
ATGGCTTTAACAGCAGGTATCGTTGGATTGCCAAACGTTGGTAAATCAACATTATTTAAT
GCAATAACAAAAGCAGGTGCTTTAGCAGCGAACTATCCATTCGCTACGATTGATCCTAAT
GTAGGGATTGTAGAAGTGCCAGATGCTAGATTACTTAAATTAGAAGAAATGGTTCAACCT
AAAAAGACATTGCCGACTACATTTGAATTTACAGATATCGCTGGTATTGTGAAAGGTGCT
TCAAAAGGTGAAGGTTTAGGTAATAAATTCTTATCACATATTAGAGAAGTAGATGCAATT
TGTCAGGTTGTTCGTGCTTTTGACGATGATAACGTAACTCATGTTGCTGGTCGAGTAGAC
CCTATTGATGATATTGAAGTTATTAATATGGAATTAGTACTTGCGGACTTAGAATCTGTT
GAGAAACGTTTGCCTAGAATTGAAAAATTAGCACGTCAAAAAGATAAAACTGCTGAGATG
GAAGTGCGCATTTTAAATACTATTAAAGAAGCTTTAGAAAATGGTAAACCTGCCCGCAGT
ATTGACTTTAGTGACGAAGATCAAAAATGGGTTAATCAAGCGCAACTATTGACTTCTAAA
AAAATGCTTTATATCGCTAATGTTGGTGAAGATGAGATTGGTGATGACGATAATGACAAA
GTAAAAGCAATTCGCGAATATGCAGCACAAGAAGATTCAGAAGTAATTGTTATTAGTGCG
AAAATTGAAGAAGAAATTGCAACATTAGATGACGAAGATAAAGAAATGTTCTTAGAAGAT
TTAGGTATTGAAGAACCAGGATTAGATCGATTAATTAGAACAACTTATGAATTATTAGGA
TTATCAACATACTTTACTGCTGGTGTGCAAGAAGTTCGTGCTTGGACATTTAAACAAGGT
ATGACTGCACCACAATGTGCTGGTATCATTCATACTGATTTCGAACGTGGATTTATTCGT
GCAGAAGTAACAAGTTATGATGATTATGTACAATATGGCGGCGAAAGTGGTGCTAAAGAA
GCGGGTAGACAACGATTAGAAGGTAAAGAATACATTATGCAAGATGGCGATATCGTTCAT
TTCAGATTTAATGTATAA
>>BDS-53E_[0370119 to 0370310]_Q5HIT0_(putative bacteriophagal protein)_RVRS
TTAAAAGAATGGAATAATTTTACTAGCGTTAATAATATCTTGAGTGCTGAAAAATTGTTT
GCCTTCACCAGTGTAAGCCGGTTCTAAAACAAGATTAGCCTTTGCACAATAAAGCCATTC
AGGATGAATACCACTATTAAGTATCTCTTGGAATTCTTGAAAATCTTTAGACCAATCAAT
ATTTAAATTCAT
>>BDS-53E_[0370554 to 0370850]_rpsF_(30S ribosomal protein S6)_FRWD
ATGAGAACATATGAAGTTATGTACATCGTACGCCCAAACATTGAGGAAGATGCTAAAAAA
GCGTTAGTTGAACGTTTCAACGGTATCTTAGCTACTGAAGGTGCAGAAGTTTTAGAAGCA
AAAGACTGGGGTAAACGTCGCCTAGCTTACGAAATCAATGATTTCAAAGATGGCTTCTAC
AACATCGTACGTGTTAAATCTGATAACAACAAAGCTACTGACGAATTCCAACGTCTAGCT
AAAATCAGTGACGATATCATTCGTTACATGGTTATTCGTGAAGACGAAGACAAGTAA
>>BDS-53E_[0370871 to 0371374]_ssb_(single-stranded DNA-binding protein, chromosomal)_FRWD
ATGCTAAATAGAGTTGTATTAGTAGGTCGTTTAACGAAAGATCCGGAATACAGAACCACT
CCCTCAGGTGTGAGTGTAGCGACATTCACTCTTGCAGTAAATCGTACGTTCACGAATGCT
CAAGGGGAGCGCGAAGCAGATTTTATTAACTGTGTTGTTTTTAGAAGACAAGCAGATAAT
GTAAATAACTATTTATCTAAAGGTAGTTTAGCTGGTGTAGATGGTCGCTTACAATCCCGT
AATTATGAAAATCAAGAAGGTCGTCGTGTGTTTGTTACTGAAGTTGTGTGTGATAGCGTT
CAATTCCTTGAACCCAAAAATGCGCAACAAAATGGTGGCCAACGTCAACAAAATGAATTC
CAAGATTACGGTCAAGGATTCGGTGGTCAACAATCAGGACAAAACAATTCGTACAATAAT
TCATCAAACGCGAAACAATCTGATAATCCATTTGCAAATGCAAACGGACCGATTGACATA
AGTGATGATGACTTACCATTCTAA
>>BDS-53E_[0371426 to 0371668]_rpsR_(30S ribosomal protein S18)_FRWD
ATGGCAGGTGGACCAAGAAGAGGCGGACGTCGTCGTAAAAAAGTATGCTATTTCACAGCA
AATGGTATTACACATATCGACTACAAAGACACTGAATTATTAAAACGTTTTATCTCAGAA
CGCGGTAAAATTTTACCACGTCGTGTAACTGGTACTTCAGCTAAATATCAACGTATGTTG
ACTACAGCTATCAAACGTTCTCGTCATATGGCATTATTACCATATGTTAAAGAAGAACAA
TAA
>>BDS-53E_[0371907 to 0372806]_BDS-53E_000317_(Abi family protein)_RVRS
TTAATTGCTCTTGGTGTAATAGTCAATCATTTTGTTGAGGGATAGGAAAAAATAAGATAA
GGATGGTACATTTCTGTAATGTTTATATTTTCTATCTTTACGTTTTTTAAAGGCAATTAA
ATCGTTTTTTCTATTATTTTTAATACCTTCACTGCAATATTTAGAATGTAATATAAATAA
TGAAAGTATATCTATAATTGGTAAAACTTTTAAACTAACTTCTGATAAACCTTGTTTTTG
ACCAAGTCTTTTTAGTTCGCTTTCCGTTTTCAATTTATATCTAGGAGTTAAATTTAGTAA
TATAGGTTGACTATGAGCACACTTATTTCTAATATTTTTAGTGAATTTAATAAACTTACC
TGCCTTTCTTAATTCGTCGTCATTGGTTCTATCTGAATAGAATTCCACAAATGCAGAAAA
TTGTCCGAAAGACATTAATTCTAAACACACCCATACTGGTGGATCTTCATAGTATTTTTG
AAAACTAGGCATAACAGTGTTATCTCTTTTTATAACAGTAGAAAAAATTTTGTTTAAATC
TCCTTGATGATTATTAATAAAATCTTTCATAATTTGATAACCATCCTCTGAATCGTCATT
AGTTATTTTTTCGAGAATGTCTGTTTTAAGTGAGTGTTCAATGTCTAAACACATAGGTAA
TAACATGTAGCGTAATCTCATATCTAAGGTTGCTAAATCAGATAGTGCAGAAAATTCAAA
GTTATAATTTCCACTATTATCTTTAGGTATGTTTTTTCTGAAAGAAGATAATTTGAAAAA
GTATGTGTTGTTTTTCAGTATCTCTTTAGCTTTGTTTTCATTTATTTCGTTAAATAAAAT
ACCTAGTGATTTTAACTTTTTAATTTGTTCTTCGTAGTTTAATTTTGGTTTTCTGCCCAT

>>BDS-53E_[0373727 to 0374119]_DUF1433-var15_(DUF1433 family protein)_FRWD
TTGAATAGAAAAGCAATTATTATATTAATTAGTATAATATTAATATCAGGAGGGGTCTAT
TTAAAAATGAAACATGACGAAAAAGAAAAATATTATAATGAACAAAAAGAAAGAATAATA
TTATTTATGAAATATAATGTTAAAGGTTATAAAGAAATACATTTTGAGGAGCAAAAACCA
AACCCTTTAGATGGATATGTTATTACAGGTTATATAAATAATGACAAGACGAATACTTTT
TCAGCACATATGTGGTCTGAAGACGATTATCAATTTGAATATCTATCAACTTATAGTGGC
TATATAGCTAAAAATATGCCAGAAAACCCTAAATCAGTGTCTGAAATAAAAAAAGAACAA
TCTAATAAAGAAGATAAAAAGAATGATGATTAA
>>BDS-53E_[0374559 to 0374732]_BDS-53E_000319_(VraH family protein)_FRWD
ATGAGTATAAAAGAAATATGGAGATATCTCGTAAATAAGAAATGGGAAGCTGACGAAGTA
TGTTATTTAGTACTTTACATCTTCTTAGCAAGTATATTTACAACGCCTTTATTAGGCGTT
CCAATAGGCGTATTAGTCTATTTGTACTTTAATGAGGAGCTGTTTAAGAATTAA
>>BDS-53E_[0375265 to 0375319]_txbi_rpsR_(bidirectional rho-independent terminator of rpsR)
TAATATATTATAACCCTCGTAGGCATAGGCTTACGGGGGATTTTTTATGCTTTGG
>>BDS-53E_[0375443 to 0376465]_Q6GJS9_(anti bacteriophage infection-like protein)_RVRS
CTATTTGTATATGATATTAATCTATTTTCAGATAAAAATCAAGGTTATTGATAAAGTTCT
TTAAACTTCTTAATTTAGGTCTTGCTTGAACACCTATAATTTTATCATAAGTCGACTCGC
TTATCTTTGATCGTAAAAAATCAAGGTTTTGTTCGAATTGGCTTATAATTTTTTGGAGTT
CTGTTTCAGAATACGAAAGACCGGAACAAATTAGAATTAATAAAATGAGATAATCAATTA
TTCTGTCGAAATTTAAATTGTGTATATCCATTTTTACTGCTAAATATTCTTTTAATCTAT
TACTTGTCTCTCCAGTTTTAAATCTACAGTCATAAAGTATACCATTGTGAGCTATAGCAT
TTCTTAAGCCTTTCATACAATCAATGATGTCACCTAGTATATCTTTACTTTGATCAAATG
CTGGTGAGTATAATTTTAGTTGTTTTTGAGCTTCTATATTCAAATTTTGGGACATGCAAC
GAGTGAAAAATACTAGATTTCCTAAAGTGAATAATTCAAATACTGCATATAGTGGCACGG
CTCTATCTTGATGTATGTAATGATATATGTAAGGCTTTGAATTACAATGTTCATGTATCA
TGTCGTAAATATCTCTTCTTAGTCTAGTAGTATTTTTTAAATGCTTTTTATATTTTGTGC
TACCGGGACTATAACTTTTATAATATGTTAATGATTTTTGAAATAAACTATCTAAATCAA
AACCAGAGTTTTCACAAACTATTTCTAGCAATCTGTTTTTAATAGCTGTTTCACAGAACA
TAACGTGTTTATAGAAAAGGCTTTTAATTTCTGTATCAAAACTGTATAAAGCTTGTAATT
CGCTGAATTTTTCAAAATTAAATTCTCCTCTTTGTTTAAAAAGAAATTATATCCTTTAAA
TCCATGAAAATAGCCGATGTTTCGTAACTGGATTTTTTCCGTGCTACCATTTATTTGGAT
ACCTTTATTGTCTCTTATATGCCTCATTAAATCATCAGTAGTTTTTGGTGTTTTTCTGTT
CAT
>>BDS-53E_[0377406 to 0378017]_setC_(staphylococcal enterotoxin-like toxin X)_FRWD
ATGTTCAAAAAATATGACTCAAAAAATTCAATCGTATTAAAATCTATTCTATCGCTAGGT
ATCATCTATGTGGGGACATTTGGAATATATTCAAAAGCAGATGCGTCAACATAAAATTCC
TCAAGTGTACAAGATAAACAATTCCAAAAAGTTGAAGAAGCACCAAATAATTCGGAAAAA
GCTTTGGTTAAAAAACTTTACGATAGATACAGCAAAAATACAATAAACGGAAAATCTAAC
AAATCTAGGAATTGGGTTTATTCAGAGAGACCTTTAAATGAAAATCAAGTTCGCATACAT
TTAGAAGGGACTTACACAGTTGCTGGCAGAGTGTATACACCTAAGAGGAACATTACTCTT
AATAAAGAAGTTGTCACTTTAAAAGAATTGGATCATATCATAAGATTTGCTCATATTTCT
TATGGGTTATATATGGGAGAACATTTGCCTAAGGGTAACATCGTCATAAATACAAAAGAT
GGCGGTAAATATACATTAGAGTCGCATAAAGAGTTACAAAAAAATAGGGAAAATGTAAAA
ATTAATACAGCCGATATAAAAAATGTAACTTTCAAACTTGTGAAAAGTGTTAATGACATT
GAACAAGTTTGA
>>BDS-53E_[0378048 to 0378109]_tx_setC_(rho-independent terminator of setC)
TATCGCTAATACTTTGAAAGTTAGGTATCTAAAGGTGCCTAGCTTTCTTTGTTATGATCA
GC
>>BDS-53E_[0378386 to 0378757]_Q2G106_(putative exported protein)_FRWD
TTGAAAACGATTTCAAAAACAATTATATATATCGCACTTACTATCATTGGCGCTTATGCT
ACTTTGTTCATTTTAAAAACAATAGATTCTCATGGTGTAACAGATCAGTTTAATCCATTG
GTAAAGAAGGAAGATTCTTATGTTAAAACGACAGAGGTATCTACTAGAATGGATGATCAA
CTCCGAAGTTATAATCAAAGTGCTTTTAATAAAGAAGGGAAAGAAACACAATTAATGTAT
ACTGCTACATTTGATATTAAACCGCATAGATACTTGAAAATAACACATAAAGGTCATCAT
GTAGAAACTTTTGAAGAAGTTGAAAAGGGTCAAGTACCTAAAAAAGCATTAGACAAATTG
AGTCGATTATAG
>>BDS-53E_[0378935 to 0379507]_Q1Y9M1_(NCTC13712_00317 Peptidase propeptide and YPEB domain)_FRWD
ATGAAATTAAAATCATTAGCAGTATTATCAATGTCAGCGGTGGTGCTTACAGCATGTGGC
AATGATACTCCAAAAGATGAAACAAAATCAACAGAGTCAAATACTAATCAAGACACTAAT
ACAACAAAAGACGTTATTGCATTAAAAGATGTTAAAACAAGTCCAGAGGAAGCTATGAAA
AAAGCTGAAGAAACATATAAAGGTCAAAAGTTAAAAGGAATTTCATTTGAAAATTCTAAT
GGCGAATGGGCTTATAAAGTGACACAACAAAAAACAGGTGAAGAATCAGAAGTACTTATT
GCTGATAAAAACCAAAAAGTAATTAATAAAAAGACTGAAAAAGAAGATACAGTAAATGAA
AATGATAATTTTAAATATAGTGATGCAGTAGATTATAAAAAAGCTATCAAAAAAGGACAA
AAAGAATTTGATGGTGATATTAAAGAATGGTCACTTGAAAAAGATGATGGCAAACTTGTT
TACAACATCGATTTGAAAAAAGGTAATAAAAAGCAAGAAGTTACTGTCGATGCTAAAAAC
GGTAAAGTATTAAAGAGTGAACAAGATCATTAA
>>BDS-53E_[0379643 to 0379906]_Q5HIS2_(putative protein)_RVRS
TTATTTATCCATGCGAATATCAACTTCTTCTAAATGTTTCTGATATTCTTTAACTTTGCT
TTCTAAAAACATTTCATATGGTGCATCAAAAAAGTCAGCTAAATGCATGGCATCTTTAAA
TTTAGGTTCATGATGATGATTCTCCCATTCCCAAATTTGATGTGCTTCATATTTAGTACC
ATATTTTTCGTTTAATTGTTGTGCTAATTCGTCAATTTCTAAATTATGTTTAGTTCGTAA
GTTATATAAAATATGCATATTCAT
>>BDS-53E_[0380205 to 0380456]_Q5HIS1_(GlsB/YeaQ/YmgE family stress response membrane protein)_FRWD
ATGTTTGGATTTATTGGAATGTTAATCGTCGGTGGCTTAATTGGATGGGCTGCTGGTGCT
ATTATGGGTAAAGATATCCCAGGTGGTATTTTAGGTAATATTATCGCAGGTATTATTGGA
TCATGGGTAGGTGGCAAACTATTCGGACAATGGGGTCCTGAATTAGGAAGCATTTACATC
TTACCAGCATTAATCGGATCAATTATCTTTATCGCAATTGTAACTTTAATTTTAAGAGCT
ATGCGTAAATAA
>>BDS-53E_[0380885 to 0381466]_Q7A7J4_(gpmA_1 2,3-bisphosphoglycerate-dependent phosphoglycerate mutase)_FRWD
ATGACGATTTATTTAGTTAGACATGGAGAATCGAAGTCGAATTATGATAATAAACATTCA
CGATCATATTTTTGTGGTCAATTAGATGTACTGTTAACGAATGCTGGCAAAAAAAGTGCA
GATGATTTATACCAATATTTTAAAGAAAAAAATATAGCACATGTATATGTGTCGGACTTA
TTGAGAACACAACAAACATTTAAACATATTTTTCCATATGACATTCCTTCTACGACAACA
CCCTTACTAAGAGAGCGTTCATTAGGAGTATTTGAGGGTAAATATAAAGATGATGTCAGT
GTTAATCCGAAATATGAAAAATATTTTAATGATCCTAAGTTTAAAGATTTTCGTCATAGT
TTTTCTCAAAAAGCGCCTGAAGGAGAAAGTTACGAAGATGTATACCAACGTGTTTCGCAT
TTTATGAATCATGTTGTTAGTGAAAATACTGAACAAGATGATATTGTCATTGTTGCACAT
CAAGTTGTTATTCGTTGTTTGATGGTTTATTTTAACAAAGTTTCAAGGAAAGAAGCTGTG
GATTTAAAGGTAGAAAATTGCAAGCCATATATCATTGAATAG
>>BDS-53E_[0381533 to 0381916]_Q5HIR9_(putative membrane protein)_RVRS
TTAATGGAAGTCATCGTTATTAACAGGCTTACCACCAATAGCTAATGTAATGATTGCACT
TACGAACAATATAATTGATGTAACAAATGACGCTACTGTAAAAGGTGTAAATTGGGTGAG
TGATAATATCAATGATAAAAAGAACCAAGAGATAGCCCCTAGAAATTGTAAAATAGCAGA
AGAAATTCTAAAACTCATATTATTGAATATAGCTAAAATAAGTGCGGGTAATGCGACTAA
TACCATTATAATGATGTTGAGGGTGAATAAATATGGCTGTTCAAAAGTTACTGTGTTTGG
ACCTGTTGGATGCATGGCTGCTAAAAATAAGCAAACAATCGTTGATAAAATTGATAAGAT
AATAAAAGTAATTCGAACTTTCAT
>>BDS-53E_[0382185 to 0382811]_A5IPV8_(NCTC13712_00322, Uncharacterised protein)_RVRS
TTATTTATCGATGACATCGCTATTGATACCTTTAGATTTTAAGAAATCTTTAATTTTATC
TTGTTGCTTTTTATTAACGTCTCCAGCATATTTTGTTGGTACGTCGACCACATTGATTTT
GTTTTGAGGTTGATAGTTAAGCTTTTCAATATCTTCATCAACATTGGCGATTGTACTATT
TAAAGCTTTGAAGTAATTCATCATTAATTCAACGGGTTTCTTATATTCTTTAGGAATATT
GTTTTCAGTGACAAATTTCTTGAAATGTAAGTCGTTTTTAACAGCTAAATTAGATAAGTG
GCTAAGTGTTTCTGCTTGCTTTTCGGTTACTTTTGTTTGACTGTCAATTTGGTTGTCGAG
TTTGTGTTGCATAATATATTTGTTATCAAGTATATCGCTATTTACAGATAAATATTTTTC
GACAGCTTTCTTCATTTCTGCTTCGCTAATATCACTGTTTTTCTTGTTTGAACTAAAAAT
ATCTTTTTCTTCTAATTTTTTAGCACTTTTAGGTGCATGTATGCCAGTACTAGAATGATG
GTCATCTTTGTCAGATTGATCAGCTGCACAACCTGTAAGAATTAATGTTGATGCTAAAAA
TGTACTTAGTAATAATCTCTTTTTCAT
>>BDS-53E_[0382884 to 0383120]_Q6GJR9_(NCTC13712_00323, Uncharacterised protein)_RVRS-TRNC NOSTART
TTAGTTTGGAATGTCACGATGACCTTGCAATGACCATAGACGTAAATGATTACGTGCATG
AGTTGCTTTGTCGATAAATAATGCGTCATTTTGAATGTTGTTAAGAATATCATTATCTAT
AAATAATTGCATAATTGGTTGAATCAATTTAGAAGTAGGTATCGTACGTAAAAGCATAAT
GATTTCATTCACATACTTTTCTTTCTCAATATCATTTGCCATATTGATTTGTTTGCG
>>BDS-53E_[0383259 to 0384782]_ahpF_(ahpF Alkyl hydroperoxide reductase subunit F)_RVRS
TTAGTTTCTGATAATATAGTCAAAGGCATTTAAAGCTGCATTTGCACCTGCGCCCATTGA
AATAATAATTTGTTTGTTCTTCTGATCTGTGACATCACCAGCTGCGAATATACCAGGAAC
ATTTGTATTATTGTTACGATCAATCACAATTTCACCACGTTCGTTTAATTCAACAGCATC
GTTTAACCATGATGTGTTTGGAAGTAACCCAATTTGAACAAAGATACCATCTAAGTTAAG
TAAATGCTCTTCGCCAGTACTCATGTCTTCGTAACGTATACCTGTAACATGGTGTTCGCC
TACAACTTCAGTAGTTTTAGCATTTGTTTTGATATCAACATTTGATAATGAACGTAAACG
ATCTTGTAATACGTTGTCAGCTTTCAATTCACCAGCGAATTCGAATAATGTTACGTGATT
AACGATACCTGCAAGATCAATTGCTGCTTCAACTCCAGAGTTACCGCCACCGATTACTGC
TACGTCTTTATTTTCAAATAGAGGTCCGTCACAGTGCGGGCAGAATGCAACACCTTTATT
AATCAATTGTTCTTCACCTGGAATGTTTAGCTTACGCCAACCTGCACCAGTAGCAATAAT
GACTGTTTTACTTTCTAATACTGCTCCGTTTTCTAACGTAACTTTAATTGCTTCGTCTGT
CTTTTCGATATCAGTAGCACGTATTCCTGTCATTGCATCAATATCATATTGATCAATATG
CGCTGCTAAGTTAGAAGAAAATTCAGAACCAGTAGTTTCTTTAACAGTAATGAAGTTCTC
AATGCCGGCAGTATCATTTACTTGCCCACCGATACGATCAGCAACTATACCAGTACGTAA
ACCTTTACGTGCTGTGTAAATGGCTGCACTACCACTAGCAGGGCCACCACCAACGATTAA
GACATCATAAGGTTCTTTATTTTCAAACTCAGATGCATCTGCCGTACTACCTAGTTTAGA
AAGAATATCTTGGATTGTCATACGACCATTGCCAAATTCTTCACCATTTAAAAAGACAGC
AGGAACTGCCATGATGTTTTCAGATTCTTCACGGAACACCGCACCATCAATCATAGAATG
CGTGATGTTTGGATTAATCACACTCATTAAGTTAAGTGCTTGAACAACATCAGGACATTT
TTGACAAGTTAAACTGATAAATGTTTCAAAATGGAATGAACCCTCTAAGTTTTTAATTTG
ATCAATAATAGATTGTTTTTCTTTAGGTGCACGACCACTTACTTGTAAAATTGCTAAAAC
AAGTGAGTTAAATTCGTGACCTAATGGAATACCTGCAAATGTTACACCTGTTTCTTCGCC
AGGACGATTGACTTCAAAACTTGGTGTGCGTTTTAAAGATTTTTCAGAAAGAGATAGTCT
AGGTGACATATCAGTAATTTCTGTCAACAAATCTTTAAGTTCTTTGGATTTATCATCTGA
ACCAAGGCTGGCAACGAATTCAACGTTGCCCTCCATTAGTTCTAATAGTTGTTTAAGTTG
TTGTTTTAAATCAGCATTAAGCAT
>>BDS-53E_[0384798 to 0385367]_ahpC_(ahpC Alkyl hydroperoxide reductase subunit C)_RVRS
TTAGATTTTACCTACTAAATCTAAACCAGGTTGCAATGTTTTAGCGCCTTCTTCCCATTT
AGCTGGACATACTTCGCCTGGGTTTTTACGTACGTATTGAGCTGCTTTGATTTTGTGAGC
TAATGTGCTAGCATCTCGGCCGATACCGTCAGCATTAATTTCAGATGCTTGAACAACACC
GTCTGGGTCGATAATGAAAGTACCACGTTGAGCTAAACCTGTAGCTTCATCTAATACATC
AAAATTACGAGTGATTGTTTGTGAAGGGTCACCAATCATAGTATAAGTAATTTTGCTGAT
TGCATCAGAGTGATCATGCCATGCTTTGTGGACGAAGTGTGTATCAGTTGAAACTGAGAA
TACATTTACGCCTAATTTTTGTAATTCTTCATATTGATTTTGTAAGTCTTCTAATTCAGT
TGGACAAACGAATGAGAAGTCAGCAGGATAGAAACATACTACGCTCCATGAACCTTTTAA
ATCTTCTTCTGTAACTTCTTTAAATTGATCTTTTTTTGGATCAAAAGCTTGCGCTGTAAA
TGGTAAGATTTCTTTGTTAATTAATGACAT
>>BDS-53E_[0385857 to 0386612]_nfrA_(NADPH-dependent oxidoreductase)_FRWD
GTGTCAGATCATGTATATAATCTTGTGAAAAAACATCATTCGGTTAGAAAGTTTAAAAAT
AAACCATTAAGTGATGATGTTGTAAAAAAATTAGTAGAAGCAGGTCAAAGTGCTTCGACA
TCTAGCTTTTTACAAGCATATTCAATTATCGGTATTGATGATGAGACAATAAAAGAAAAT
TTACAAGAAGTTTCTGGACAACCTTATGTAGTAGAAAATGGCTATTTGTTCGTCTTTGTA
ATTGATTATTACCGTCATCATTTAGTCGATCAGCATGCTGAGACTGATATGGAAAATGCA
TACGGCTCAACAGAAGGTTTATTAGTAGGCGCAATTGATGCGGCATTAGTTGCTGAAAAC
ATTGCAGTTACTGCTGAAGATATGGGATATGGTATTGTCTTTTTAGGTTCATTAAGAAAT
GATGTTGCACGAGTTCGTGAAATATTAGACTTACCTGATTATGTCTTCCCATTATTTGGT
ATGGCAGTAGGGGAACCAGCAGATGATGAAAATGGAGCGGCCAAACCACGCTTACCGTTC
GAACATGTCTTTCACCATAATAAGTATGATGCTAATAAAGAAACACAATATGCAGAAATG
GCTGATTATGATCAAAGAATTAGTCAATATTATGATCAACGTACAAACGGTGCTCGCAAG
GAAACTTGGTCAAGACAAATTGAAATGTTCCTAGGAAACAAAACAAGATTAGATATGCTA
GAACAATTGAAAAAAGCTGGCCTCATCCAGCGATAG
>>BDS-53E_[0386692 to 0388080]_tcyP_(tcyP, Transporter of cystine tcyP)_RVRS
TTAATGTGAAGTTAATGCAGCATCGTCATTAGATTCAAAAGTATCTTTATCCCAATGTTT
AGTTAACTTAGCGGTACCTGTACCAGCTAGCATTGCATCGTTCACATTTAATGCTGTTCT
ACCCATATCAATTAATGGTTCAACAGATATGAGCACACCGGCTAAAGCGACAGGTAAGTT
TAACGTAGACAATACCAATATAGATGCGAATGTCGCACCGCCACCGACGCCAGCAACGCC
GAATGAACTGATAATCACGACAGCGATTAATGTGACAATAAATTGTAAATCAATTTCTAC
ATTAGCAATAGGTGCAACCATTATTGCAAGCATGGCAGGGTAAATGCCAGCACAACCATT
TTGCCCGATAGATAGACCGAATGTTGCTGCAAAATTGGCAATTCCCTCCGGTACACCTAG
ACGTCTTGTTTGTGTTTGAACATTCAACGGTAAGGATCCAGCACTTGAACGAGATGTGAA
TGCAAAGATTAATACTTCTAAAGTCTTTTTAACGTAACGGATAGGATTAATACCTAATAC
ACTTAAGATGATTAAGTGGATAATATACATAGTGATTAATGCAGCATACGATGCGATTAG
AAATTTTCCTAAAGTCCAAATAGCACCAAAATCACTTGTAGATAATGTGTTAGCCATAAT
TGCTAACACTCCGTATGGCGTTAATCTTAAGACAAACGTTACAATCGCCATAACTAATGA
ATAGATAGCATCAATTGCACGTCTAAGCAATTCGCCGTGTTCGGGCTGTTTGCGACCTAC
ACGTAAATAAGCAAATCCTACAAATGATGCAAAGATAACTACCGCAATCGTTGAAGTTGC
ACGTTGTCCTGTAAAATCTAAGAATGGATTTTTCGGTAATAGCTCCAAAATTTGTTGTGG
TAAGGTATGTGCTGTTAAATCTTTAGCTTGCTTAGCAATTTCACTACCTCGAGCTTGTTC
AGCATTGCCAAGATTAATAGTTGATGCATCTAAACCAAATAGTAAAGCATATACGACACC
GACAATAGCAGCAATTGTTACGGTACCGATTAGAAACATAAAAATGAAACTACCAATTTT
TGCGAACTTTTCCCCGATTTGGATTTTAGTAAATGCAGCTACGATAGAGATGAAAATTAA
AGGCATCACTATCATTTGCAATAATGCAACATAACCTTGACCTACGATGTTATACCAATC
ACTTGTAGACGTAATGATGTTAGAATTTGCACCGTAAATAAGATGTAATAATACACCGAA
TACAATGCCGATGCCTAAAGCTGTGAATACACGTTTGGCAAATGAAACATGTTTACGAGC
CATAAGATGCAATATTACGATGAAAATGATTAAAGCAGCAATATTGATTGATGTTAGAAA
AGCATTCAT
>>BDS-53E_[0388921 to 0389856]_Q5HIR2_(NCTC13712_00328 Uncharacterised protein)_RVRS
TTATAAATTGAACAAACGTGCGAAGAATCCTTTTTTCTCTTCTTGCGGTTTAGATTTTGT
AGTTTCAGGTTCTGAAGTATTATCTTTTTCTGATTTCGCTTCTGCTGAATCATTTGTAGC
TGCTTGTTCAGAAGCATCAGCGTGTGCCTCTGCTACTTGTTGCTCGGCATCATGTTGTGC
CTTAACTGTAGCTTCATTGTCTGAAGTTTCAGTTGCCTTGTCATTTTTAGATTGCTCAAT
GTTTGCTTTTTCAATTGCTTCTGTTGCTGAAATTTGATCTTCTTTATCTACTTTGGTAGT
AGCATCATCATTTGCTTTGTCTGCTTTAGCAACCGCTGTAGCATTTGCTGTTGAATCTTT
CGAATCTTTACTTTCAGCCTTTTCATCAGTTGCCGCATTAGATTCAGTTTTCGTTGCTGA
CTCAGCTAATACTTTAGCTTGAGATGCTTGTGCTTCTTGAATTGCTTCTTGTGATGTTTG
GATTGCTTTTAACGATTCGCTATTAGAATCAATTTTAGTAGTAAGTTGATTTTGAAGCTC
TTTTAATTCTTGTTGTTGTTGATGTACTTGATTCATCATTTGACCAAGTAAATGACGCTC
TTCTCGCATTTTTTGGATTTCTAAACGTAAATCTTCTACTTGTTGTGCGACATTTTGGTT
AGTAGGTAAATGTTTGTCATCGTTTTTAACAATGACTTGCAGGAAGTCCTTTTCTTTTTC
CAATTCATCAAACGCTAAATCATAACTATTTGTTTGTTTTACTTTGTCAGCGATGTCTTT
GAAAAGCTCGACATCTTCTTCTTTGAAGTCTGTTGCTTCACGACCACGGTATTCAGTCTT
GCTCAATTGGTATCCACGTTCTTCTAAATGTTGGACTATTTTACGGACCTGTTTCTCACT
TAGTTCAACGCGTTGTGCGAATTCTTTTGTTAACAT
>>BDS-53E_[0389974 to 0390636]_Q5HIR1_(NCTC13712_00329 Uncharacterised protein)_RVRS
TTAAAATGGTTTGCGCAAATCCATTTCTTCTAATAGCGCATAAATAATATCGCGTGAGAT
ACCATTAGCAAAAACATACTTTAATATATAATTTGATTTCACGCTTGTACCATAAATATC
TTTCGTTAATTTAATATTTTTCTTTAAAAATAAATCCACCTTTTTAGCATGACCATCTTT
ACTTGGGTGAATATAATCAATTTCAGTTTGTCTTTCAAACTGATGCTCATATAAAAATTG
TCTGCGATGTTCAATGATGAGACCATTTTCTTTTGTTAAGTCTGCTGGTTCTTTCGGCAC
TTCCATCATTAAAAAGTTATTATCTCTTGAGTGAACGATATTTGATAATACATTGAGCTC
ATGCTCGATTTGATGAAGTGTTTGTGTCATTAACTCGTCGTGGTTGGGTAGGTCTTTTGC
AAATAAATAAATTAAAAATGCTGCATTGGTTGTGGCTTCATAATGCGCGGTTGCTAAACT
AACTACGGCATCATTTTCTAAGCCTACGATAAAGACATAATCGTTTTCAGTTTTATTGTT
TTCTAATGAGTATTTAATCATACGTTTATCTTCAGTTAAAGACAGGTTCAACTTAGTATC
ATAAAGTTGAAGTGCCTCCTTATAATGTGGATCTTTGACAGATTGAATGGTTTTAAATTC
CAT
>>BDS-53E_[0390780 to 0391187]_yflT_(heat induced stress protein)_RVRS
TTAAGCTTTAGGTCCCTTTGACGCTTCAGCAAAATGAGTAATATCAATTTCTTCATATGC
TGAGTTATGTTCTTGAACTTCTTTATGTGATGAATTGTCACGCACAGCTACAACTAACAT
TTTGTCATCTAAAATAAGTTGCTTATATTTTTCTAATTCATCAGGTGCTAAATTATATCT
TGATAAGACAGCATGTTCACCATCTTCACCTGTTAACAATTTAGTCATTCTATCGCTAAA
TGTGCCACTTGTTGAGATAAGGGAGATTTCAGAATCGTGTAAGTCATTTAAATGCAATTT
ACTTTTACTTATAATCGCTAATTCTGTTTCTAAATAACCTTCAGATTTTTTTTGATTGAT
TACGTTGTATAATTCACCAGTGTCATTTACTACAGTAATATCTGCCAT
>>BDS-53E_[0391367 to 0391469]_RF00167_(purine riboswitch)
GTTAAATAATTTACATAAACTCATATAATCTAAAGAATATGGCTTTAGAAGTTTCTACCA
TGTTGCCTTGAACGACATGACTATGAGTAACAACACAATACTA
>>BDS-53E_[0391704 to 0392282]_xpt_(xanthine phosphoribosyltransferase)_FRWD
GTGGAGTTACTAGGACAAAAAGTAAAAGAAGACGGCGTTGTCATTGATGAAAAAATATTG
AAAGTCGATGGATTTTTAAATCATCAAATTGACGCAAAGTTAATGAATGAGGTAGGGCGT
ACTTTTTACGAGCAGTTTAAAGATAAGGGAATCACTAAAATTTTAACCATTGAAGCTTCA
GGTATCGCACCAGCAATTATGGCTGCACTTCATTTTGATGTACCATGCTTATTTGCAAAA
AAAGCAAAGCCTAGTACTTTGACAGATGGTTATTATGAAACATCAATTCATTCATTTACT
AAAAATAAAACTAGTACAGTAATTGTTTCGAAAGAATTTTTATCAGAAGAAGATACAGTA
CTGATTATTGATGACTTTTTAGCGAATGGAGATGCGTCATTAGGTTTATACGATATCGCA
CAACAAGCTAAAGCTAAGACGGCTGGTATTGGCATTGTTGTTGAGAAGAGTTTCCAAAAT
GGACATCAACGTTTAGAAGAAGCAGGTTTAACAGTTTCATCTCTCAGCAAGGTAGCATCA
CTAGAAGGTAATAAAGTGACATTGGTGGGAGAAGAATAA
>>BDS-53E_[0392282 to 0393550]_pbuX_(xanthine permease)_FRWD
ATGAAAAATTTAATCCTAAGTGTTCAACATCTTTTAGCTATGTATGCCGGTGCCATCTTA
GTTCCAATTATTGTTGGTTCAAGTTTGAAATTCACACCGGAACAAATCGCTTACTTAGTT
ACAGTAGATATATTTATGTGTGGTGTCGCTACATTTTTACAAGCCAATAAAGTAACAGGG
ACAGGATTACCAATTGTTCTTGGATGTACATTCACGGCTGTGGCACCCATGATATTAATC
GGTCAAACTAAAGGTATCGATGTGTTATATGGTTCGTTATTCTTATCTGGGATATTGGTT
ATTATCATCGCACCTTTCTTTTCGCATCTTGTGAAATTCTTCCCGCCAGTAGTAACGGGA
AGTGTTGTGACGATTATAGGTATTAATTTAATGCCAGTAGCTATGAACTATTTAGCTGGT
GGTCAAGGTTCTAAAAATTATGGAGATGTTAAGAACATTTTATTAGGTTTAATGACATTA
ATCATTATTCTTGTTTTACAACGATTCACAACTGGATTTATTAAGAGTATTGCTATTTTA
ATCGGCTTAGTAATTGGAACGATAGGTGCTGGTTTACTAGGTATGGTAGATGTAAGTCAA
GTCAATCATGCTAATTGGTTAGGGGTTCCGGTACCGTTTAGGTTCTCAGGATTCAGTTTT
GATGTGACATCGACGTTAGTGTTCTTCATTGTAGCTATCGTTAGCTTGATTGAGTCGACA
GGTGTCTATCATGCATTAAGTGAAATTACCGATAAAAAGTTAGAAAGAAAAGATTTTCGT
AAAGGTTATACTGCGGAAGGTCTAGCAATTGTGTTAGGATCCATCTTTAATTCGTTTCCG
TATACAGCCTATTCGCAAAATGTAGGACTCGTTTCTTTATCCGGTGCTAAGAAAAATAGT
GTTATATACGGCATGGTTGTGTTATTACTTATTTGTGGTTGTATACCTAAACTTGGGGCA
TTAGCGAATATCATTCCGCTACCTGTGTTAGGCGGTGCCATGATAGCTATGTTTGGCATG
GTAATGGCATATGGTGTTAGTATATTAGGACATATCGATTTTAAAAATCAAAACAACTTA
TTAATTATTGCTGTATCAGTAGGATTAGGTACTGGTATAAGCGCGGTACCACAAGCATTT
AAAGGCTTAGGCGAACAATTTGCATGGTTGACTCAAAACGGTATTGTGTTAGGAGCAATC
GCTGCAATTATTCTTAATTTCTTTTTTAATGGAATAAAGTATAAACAAACAGAAGAAAAT
GTGAAATAA
>>BDS-53E_[0393588 to 0395054]_guaB_(guaB, Inosine-5'-monophosphate dehydrogenase)_FRWD
ATGTGGGAAAGTAAATTTGCAAAAGAATCATTAACGTTTGATGATGTGTTATTAATTCCA
GCACAATCTGATATTTTACCGAAAGACGTTGATTTAAGCGTACAATTATCAGACAAAGTT
AAATTGAATATTCCAGTTATTTCTGCTGGTATGGATACAGTAACTGAATCTAAAATGGCG
ATTGCTATGGCTCGTCAAGGTGGTTTAGGTGTTATTCATAAAAATATGGGCGTTGAAGAA
CAAGCGGACGAAGTTCAAAAAGTAAAACGCTCAGAAAATGGTGTCATTTCAAACCCATTT
TTCTTAACGCCAGAAGAAAGCGTTTATGAAGCAGAAGCATTAATGGGTAAATACCGTATT
TCAGGTGTACCAATTGTTGATAATAAAGAAGATCGCAACTTAGTAGGTATTTTAACAAAC
CGTGACTTACGTTTTATTGAAGACTTCTCGATTAAAATTGTAGATGTAATGACGCAAGAA
AATTTAATTACAGCTCCAGTTAATACAACACTTGAAGAAGCAGAAAAAATTCTCCAAAAA
CATAAAATTGAAAAGTTACCATTAGTTAAAGACGGACGTCTAGAAGGTCTTATTACTATT
AAAGATATTGAAAAAGTTATCGAATTCCCTAATGCAGCAAAAGATGAACATGGTCGTCTA
CTCGTAGCCGCAGCAATCGGTATTTCAAAAGACACTGATATTCGTGCTCAAAAATTAGTC
GAAGCGGGTGTGGATGTCTTAGTTATCGATACAGCACATGGTCACTCTAAAGGTGTAATC
GATCAAGTGAAACATATTAAGAAGACTTACCCAGAAATCACTCTAGTAGCTGGTAACGTA
GCAACTGCAGAAGCAACAAAAGATTTGTTTGAAGCGGGTGCAGATATTGTTAAAGTTGGT
ATTGGCCCAGGTTCAATTTGTACAACGCGTGTTGTAGCAGGTGTTGGTGTACCACAAATT
ACAGCAATTTATGATTGTGCAACTGAAGCACGTAAACATGGTAAAGCTATTATTGCTGAT
GGTGGTATTAAATTCTCAGGAGATATCATTAAAGCATTAGCTGCTGGTGGACATGCGGTT
ATGTTAGGTAGCTTATTAGCAGGTACTGAAGAAAGCCCAGGCGCAACAGAAATTTTCCAA
GGTAGACAATACAAAGTATATCGCGGTATGGGTTCTTTAGGTGCGATGGAAAAAGGTTCA
AACGACCGTTACTTCCAAGAAGACAAAGCGCCTAAGAAATTTGTTCCTGAAGGTATCGAA
GGACGTACGGCTTATAAAGGTGCGTTACAAGATACAATTTACCAATTAATGGGCGGTGTG
CGTGCTGGTATGGGTTATACTGGTTCACACGATTTAAGAGAATTACGTGAAGAAGCTCAA
TTCACACGTATGGGTCCAGCTGGTTTAGCAGAAAGCCACCCACATAATATTCAAATTACG
AAAGAATCACCGAACTACTCATTCTAA
>>BDS-53E_[0395079 to 0396620]_guaA_(GMP synthase [glutamine-hydrolyzing])_FRWD
ATGGAAATGGCAAAAGAACAAGAGTTAATCCTTGTCTTAGACTTTGGTAGCCAATACAAC
CAATTAATTACACGCCGAATTCGTGAAATGGGCGTTTATAGTGAATTACATGATCATGAA
ATTTCAATTGAAGAAATTAAGAAAATGAATCCAAAAGGTATCATCTTATCAGGTGGTCCA
AACTCAGTTTATGAAGAAGGTTCATTTACAATTGATCCTGAAATATATAATTTAGGAATT
CCAGTACTTGGTATTTGTTATGGCATGCAATTAACTACTAAATTATTAGGTGGTAAAGTT
GAGCGTGCTAATGAACGTGAATACGGTAAAGCAATCATTAATGCGAAGTCAGATGAGTTA
TTCGCTGGCTTACCAGCAGAACAAACAGTTTGGATGAGTCATTCTGATAAAGTTATTGAA
ATTCCAGAAGGCTTCGAAGTTATCGCTGATAGCCCAAGCACAGACTATGCAGCAATTGAA
GATAAGAAACGTCGCATTTATGGTGTGCAATTCCATCCAGAAGTACGTCATACAGAATAT
GGTAATGACTTATTAAATAACTTCGTACGTCGTGTTTGTGAGTGTAAAGGACAATGGACG
ATGGAAAACTTTATCGAAATCGAAATTGAAAAGATTCGTCAACGCGTAGGCGACCGTCGT
GTATTATGTGCGATGAGTGGTGGCGTAGATTCATCTGTTGTTGCTGTACTATTGCATAAA
GCAATTGGGGATCAACTAACATGTATCTTTGTAGACCATGGCTTACTTCGTAAAGGTGAA
GGCGACATGGTTATGGAGCAATTCGGTGAAGGTTTCAACATGAATATTATTCGTGTTAAT
GCGAAAGATCGCTTTATGAATAAATTAAAAGGTGTTTCTGATCCTGAACAAAAACGTAAA
ATCATTGGTAATGAATTTGTATACGTATTTGATGATGAAGCATCAAAACTTAAAGGCGTA
GACTTCCTTGCGCAAGGAACACTTTATACAGACGTTATCGAATCAGGTACTAAGACAGCA
CAAACAATCAAATCACATCACAATGTTGGTGGATTACCAGAAGACATGGAATTCGAATTA
ATCGAACCAATCAATACATTGTTTAAAGATGAAGTGCGTAAATTAGGTATTGAGTTAGGT
ATTCCAGAACATTTAGTGTGGAGACAACCATTCCCAGGGCCTGGTCTTGGCATTCGTGTA
CTTGGAGAAATTACTGAAGATAAACTAGAAATCGTTAGAGAATCAGACGCAATTTTACGC
CAAGTGATTAGAGAAGAAGGTCTTGAAAGAGAAATTTGGCAATACTTCACAGTGTTACCA
AACATTCAATCAGTAGGTGTTATGGGAGACTATCGTACGTATGATCACACAGTAGGTATC
CGTGCAGTAACATCTATCGACGGTATGACAAGTGACTTCGCACGCATCGATTGGGAAGTC
CTACAAAAGATTTCAAGTCGTATCGTAAACGAAGTAGACCACGTCAACCGCGTAGTCTAT
GACATTACATCAAAACCACCAAGCACAATTGAGTGGGAATAA
>>BDS-53E_[0396715 to 0397377]_BDS-53E_000341_(hypothetical protein)_RVRS
TTAATTGTTATTTCTTCTACCATATTTTAATTCGATAGCATGATCTGTTTCCTCGTCTTC
TTTGTTAGGTGAATAATAAAAACTGATTGTTGATTCTTCCTTATAATTTTCATAAAGATA
TGGCCGAAGAAGTTTGGTTTTTTCTGAGTTTTCAATACTTCTATGTTTATTTACTGGTAA
TCTTCTCATATCATAACAATATAACCTATCTTCTTCTTCTGTACTGTCATATAAAGCTTT
AGACAATTCTGATTTATAATTTTTTCTATTTTCTAAATTTATTTCTAATGGAATGCTGTT
ATTTAATTTTTCATATAATTCGCTAAATTTCAACTCTTTATATGTTCCGTAAGGAAGTTC
AAAAAACTCTCTTATTTCTTTGACTTCAGTTTTACTCATGTATTTGCCCTTAGTCATAAA
ACCGTTAGCATTAACGTATTTACTTAATACAGCAATTACATTATCTTTAGAATCTAATTT
TTTTATTAAAAAGTGTCCAGATTGGTATTTATATTCTGATGATTTTTTTTCTTTATCATT
TAACAAACGGAAAAATACTAAAAAATTCTTTGATTTATATCTAAATGTGAATAGTTCAAT
AAAAAAGCCATTGTCGAGTAGTGATTGTTTTAAACTTCTTAAATTAATTAATTTTATAGT
CAT
>>BDS-53E_[0397379 to 0398593]_BDS-53E_000342_(site-specific integrase)_RVRS
TTAAATTCCCACCTCTTCCAATTTTTTCATCATATCTTTATCCATTTGCTCAGTTACATG
GCTATATATCTGTAGGGTAGTCTTATGGTCAGTGTGGCCTACACGTTCCATAATGGCTTT
GAGAGATACTCCTAATTGAGATAATAGTGATATATGGCTATGACGCATAGTGTGACTTGT
TATGTGTTTTGTAATGCCTACATTAGACGCTGATTGTTGCATATTTCTATTAATGGTACT
AAGCGACATAGGATTGCCACGATGATTAGTGAATATGAATCCTCTATCTTGATACATAGA
TTCCCATTGAATAGCTTTCTTGTTTTCTAGCATAGCTTTGCGTAATATGTCACAACTACG
AGAAGTTAAAGAAATTGATCTATAAGATGATTCGGTCTTTGTTGTATCTTTGAATCCCAC
TGCATTACCTTCATTACGCCAATGGATTGTACCATCTATTTCTAATGTCTTTTTGTCGAA
ATCAATATTATTAGGTTGTATTGCTAATAATTCGCCTATACGCATACCATTGAGCACTTG
AAACTCCATGATATATGCGGTCATGATAAAAGAACGTTTCATATAGCTAGCACGCTTAGA
ATCAGCTAGTATGAGCAAGTTATCTACAATAACTTTAACTTCATCCATTTCTAAGTAATT
TTCACGCTTAGCTTTTACATCTTCTCTTGTAGTGGCTTTTTTAGGGATGACAATGTCGTC
TAGGTAACTTATGTCAGTGAGCTTATACTTACGTTGAGTGAACTTCATAATATTTCTGAT
GATACTCATAGCGTCTTTAACAACTTTATGGCTTAGGTTATCTTTAACAGCATTGTCTAC
TAACTTTTGAACAATATCGGTATTCAAATTTTTAACCAGAATATCTGATTCAATATTACG
CTTAATATGTTTAATTTTATATTCTTTAGTTTTGATTGTAGATAACTTAGAACCAGAAGT
TTTTATGTACCTATTTAGCCACTCATCACACGCTTGATGGAAGGTAAGCGTCTTTAGGTC
AGTTGGTGTCTTATCATTCAACTTACTCTCTATACGCTCATTTAAGAGCCTCTGAGCCTC
TTTCTGTGATTGCTTACCATTCTTATTAAGAACAACACTCGCACGTTTCCATTTGTCTGT
GTATGGGTCTTTGTACTTTTCATAGAAGCGATACTGTATTTGATTATGCTTATTAGTGAA
TTGCTCATACCACAT
>>BDS-53E_[0399258 to 0400013]_BDS-53E_000343_(hypothetical protein)_RVRS
TTAAGTACTTTCGGTATATATTCTTATTAAATTGTTAAATTCAAACCAAAGTTGAGGTGA
AATATCTTCTTTTCTTTTTATGTCTATGTTTATGTGTAAATGATTATTCTGTATATAAAC
GGGATTTATTAAATAATTAATTGCTTCTTTATATTCTGATAAATTTATTATTGTTTGATG
CATTTGGAGTTTATTTAATATTTTAGGATCAATACGATAGCGTGAAGTTTTCTTTAACCA
TTTTACTTTTCTATTAAGTTTATTTTTTGAATATTTATAATCCTTTTTCTTACTATCTGT
TTTAAAGTTTTGGATGTCTTCATCGGTGTATTCAATCGCATTGCTAACAATGATGCCTAT
AGAAAATTCGGAAGATCTATAATTAGGGATTATTATATAATCACCTATATTAATTTCGTG
AATAAACTCAAATAAACGCTTACTTAAATCGGTGATATTTCTTTTGGTTAAATTATTATT
TTCTAATATTCTATCTCTTTCATCTTCGGATAAGTTAGAAAGGGATTTTTTTAATTCTTT
CTGCTTACTATCATTTTTTGATGTAATTACTTTTTTGTAGTCGTCTAATTTATTGATTTC
TTTTAAAGTATTTAAATCTACAACGTTGTTAGTTATAGATACATGGTTATTATATTTAAA
ATCTTTGTACCAACTTCCTCCATTTGTACGAATTAGCCAATAATTTGTATTGTCAGGAAT
TATATCAATTTTTAAATAATTTTCTTCCAGCCCCAA
>>BDS-53E_[0400031 to 0400168]_BDS-53E_000344_(hypothetical protein)_RVRS
TTATTCATCTTTCTCTAACCCTATAATCAGCATTATTACTACTGAAATCAGCATGAATGG
TACGAAAATAGATGTTACTAAAAAGCCACCAATCATGATCAGATAAAACTCATCAATTTT
ATACTTGCCGAACTTCAT
>>BDS-53E_[0400244 to 0400486]_BDS-53E_000345_(hypothetical protein)_RVRS
TTAGTTAGATTCATCTTCTTCACCCAATAAGTCAATTACGGTTACTACAATCTCTCTAGT
ATCTACTTTGAATGATACATCATTTCCGTAACTTAGTGATTTAACTTTTATAGTGTCATT
TTCCACTTTTAAATATAACGCTACATGTTGAGAGTTTTCTAAAACTACTAATGTATTATC
GTCACTAATTATTTCATAAGCGCCTTTACCTTTGATTATAACTTTCCAATTATTAAATTC
CAT
>>BDS-53E_[0400657 to 0401388]_BDS-53E_000346_(helix-turn-helix transcriptional regulator)_RVRS
TTAGTTTTCTGAATTATTATCCTTATCATTTTTATTACCATTAATTATGAGTTCTGTTGA
ATTATAACTTTCTATAAAATTCTTAAACATTGAATTAAAAAAGTTTGAATCTATATTGCT
AGTTTTTTCGTATTTTGTAGATAAATAAGCGTGGATGATATTTAAAATAACTTTTTTATC
TGCGTCATTTAAAATATTGTAATCTATATCTTTGTATGAATTATTAGTAATTATTGAGCG
TGAATATAGAAGTTCGAAAGAATTTTGAGTTAAAAGCCACTCTATATCAGTTAATGGCTT
ATTTGAGATTATATCGAAAATAGATTTTTGATCATCAGTAAAATATAGAGTTCTATTTTT
AGTGAGAATAAATCTATTTTTTTGTATTTTTTCTTTGAAATTATATAATTTTTCTTTGCC
TTCATTTTGTCTATCCTCCATATATTGAATGAATTCATCCAAAAATCCTTCTAGTTCACT
AGTTTTAGCGTTACCTCCCAAATAACTTCTTATCAATTTAGTCGCTATTTCATTTGTGTT
AAAGCTTTGCTTATGCCCTTCTACAAATAAAGCATAAATAATTTTGAAAACTATTTTCTT
TGAAGGGTGTTTATCAGGGTTGTTTTGAATGCGGCTAATGTAGGTTGGTGATATATCTGA
TAGTGCACCTAACTTATTTATAGATATATTTAAAGATTGTCTTACTTCATTTAAAGTTTC
TCCGAATTCCAT
>>BDS-53E_[0401556 to 0401768]_BDS-53E_000347_(helix-turn-helix transcriptional regulator)_FRWD
TTGAATAATAATTTAAGTTTGTTGATGGGTAAGCATAGAGTTACAGCATCAAAACTAAGT
ACAAAAACTGGCATTTCTAGAACTTCAATACATGGCTTGTATCACGAGCGTACTGAAAAT
CCAGATACAAAAACAGTTATGAAGTTGTGTGAATACTTTAATGTAACGCCAAACGAATTT
TTTGGAATTAATGACAAAGAGGGGGCTAAATAA
>>BDS-53E_[0401768 to 0402040]_BDS-53E_000348_(helix-turn-helix domain-containing protein)_FRWD
ATGGGAGTTCACAAATTACATGAAAAACCTACGAGGGAAAACACTGTATTAGAGCCAAAA
CAAGTAATAGCACATCCAATTTACTGTGCGCCTAAAAGTATTGGAGAGTTATTCGGTTTC
AGTAGATCAACAACATCAAGGTTGTTGAATGAGTACAAAGAGAATGATAGAGGAGTCAAA
GATATGTACCTGAGTCTCAGCAGTACATTAGTAGTGATAAAGATAGAAAAGTTTGAGGAA
TGGCTAAAATTGAAGAATGGAGAGTGGTTATGA
>>BDS-53E_[0402037 to 0402198]_BDS-53E_000349_(hypothetical protein)_FRWD
ATGATGGGTTTATATTCAATACTAATGACACTCATTACCACAATAACAATTTTAACTGCG
ATTATATTTAAAGATATTTATTTATCAATCGTCATTTTTGGATTATTAAGCATTATAGCT
ATACCAATATCAGACCAATATAAATTAAAGGAGAATGAATAA
>>BDS-53E_[0402200 to 0402592]_BDS-53E_000350_(pathogenicity island protein)_FRWD
ATGGATTTAGAGCAAAAATACGAATTATCAAATGTAGTAAAGCAAATTAATAACATTCTA
AACCATACTGAAAAATTGAAAGTTAACTATAACTTTATAACTGATTCGGTAGTAGAAACA
GAGCAGTTTTTAGAAAGAATATTAAAAATTGTGAATAAAAATATATGGAATATTTTAAAG
AATTTAGATTTCGAATCAGAAGAATTTTTAATTATGAACGAAGTTAATACAACACTAGAT
GACGTATCGAAAGAAACTGCCACTGTATATCATGCAAGTGTAATTGATGATAAAGGAGAA
CATCCATATACAACGAATCGAGAGCAACACCTTATCGGAATTTTGGAATGGGCGCATGAA
TACATTGTAGGAAATATAGAAGTGGAGGAATAG
>>BDS-53E_[0402596 to 0402904]_BDS-53E_000351_(hypothetical protein)_FRWD
ATGCAAGAGTTAATAAGTATCAAAGATGATTTAAACGGTGGGAATTTAGAAAGAAAGTTA
CAAGCAGTTTTAAACCTTGTTTGTGACCGAATGAGTGAAGATGAAAAAGCAGAAAAGGCA
TTTGAAGAGTGTAATTGGGATTCTTTAGCAAGACATTCAAAAGAATTTCAAGATTTTAAT
TACATTGTTTCATCTACATTGAAAATGTTAGTAGACGAAATTCATTATACTGTTGAAGAA
ATAAATGAAAGCATAGAAAAGGCGCTATCTGAGCAGCGACCAAACTCTACAGATAACGCA
AAGAATTAG
>>BDS-53E_[0402978 to 0403856]_BDS-53E_000352_(primase alpha helix C-terminal domain-containing protein)_FRWD
TTGGGATTTAATAAGATACCACTTGAACATGATACTGATTTATCTGTAGTTGAATATGAA
AGCTTAAACTCTGGATCATTCACACAATTTACTGAATGTACTTGGAATGAACTTGTTAAC
CGACTGCAAGTGCCTAAGATAAATCAAAATAAGTATAGTCGTAATACTGCTATATATGGT
GATGTATCAGATGGTATAGATAAATATGGTAACAAGAAGCAAAAATATCGTGAAGATAAG
AATATAATTTATCGAAATGTAATTGTACTGGACTATGACGATATAAGTGATTTAAAGGCA
CTGCATAATTCAATTAGAGAGAGTTTAAGCGACGTTTCATGGTTTTGGCATACAACTTTT
AGTCATTCAACAGATGCGCCTAGAATACGTTTGTTAGTGCCACTGGATGAGCCCATAAAT
GCAGATGCATACAGAATTTATTCTAAAGTAATTGCAAATAAAATTGGTTTCAAAGTGGAT
GAAGGAAGTTATCAACCTAGTAGGTGTATGGCATTGCCAGTAATAAAGGATAGAACGTCT
ACTTATCTATATCGATATAACGATGCTCCTATTATGGATAAATCAATATTAGAACAGTGG
CATCAAGAAATAGGTGTAAATCATAAAAATAAAGACATTAAACTAAACTTTAATAAGCGT
GATGATGAGTATTGGAAAGAATTGACGCTTGGCGTAACTTCAGGGTCTAGAAATAATGCT
TTAACATCTATAATAGGGCATCTGTTTAGCAAAGGTGTTAATGATCATCTTGTATATGGA
CTGGCTTATAATTACGGCAAAATGTGCAAACCACCCTTATCTGATAGAGAAATAAACAAT
ACATTTCAATCTATCTTTAATAAACACTATAAATTGTGA
>>BDS-53E_[0403870 to 0405582]_BDS-53E_000353_(DUF927 domain-containing protein)_FRWD
ATGAGTGATGAAAATATGCTTGATTGGATTGAAGAGAAACAAGCAGATGTTACCAAAAAA
GAATCAGAATTGATTCCTAGAAACTATAAAATTGAGCAACATAATGGAATATCTCATCTG
TATAAAATTATTCCGAGTGAAAGTGAAAATAAACCAGATAAGAAAATTTTTGTTACAAGT
ACAATTCCCAATGTGAATGAGCGCTATGAAGATATTGAAAGTAATGAAGTAAGTTATAAC
CTTAAATTTCAAGATAATAATCATCATGTGAATTTAAATGTTGAAGCTGAACAAATTACT
GATGCAAGAAATTTAATTAAACTAGCTAAGAATAAATTAGATGTTACTTCTACAACATCA
ACAAGGTTAGTAGATTATATTAATGCATCTATGAGAGAGAAACCACCTATTAATGTGTCT
GTTGCTAACAGATTAGGACATATAAAGAGTTATTTTATCTATCCGTATAAGGACGAATTG
GATAATAGTAACATCAAATTATTTAATAATGATAGTGGTTATAGGTCATTAATAAACGCT
TTTGAAACGAAAGGTACATTGGATAACTATTCAAAAAATGTTTTCTATAAAATCAAGTCA
CTTCCAATGGTTATGATGATGGTATACGCATCGTTAGGATCAGTATTATTGCATGAATTT
AATATTAATCCATTTATTGTTGAAATATCTGGTCGTACATCAACTGGTAAAACTTTTACA
TTAAAAGTAGCAGCAAGTGTTTGGGGTAACGATGGGTTAATTACTGAATGGAATTCGACT
AAAAACAGTATTGAAGCACAAGCGGTATTTTTTAACTCTTTTCCATTACTAAAGGATGAT
ACACGAAACACATACCCTAAATTTATTTCAGATACAGTATATAATTTTTCTGGCGGAAAA
ACGAAGTCTAGAAGTAACATCAACCGTACATTAGATGAGGTTAAAACATGGAAAAATATT
TTATTATCAACGGGTGAAGTCTCAATGCCAGATATGGCAGGAGAAAAAGGTGGCGTCTCT
GGTCGTGTGATTACTTTGCAAGATGACCCGTATCCAAAGGATTTTGATTTTGCTGGTTTG
GCTGAATCTATAGATGAATCTCATGGTTTATTAGGTAAAGCATTCATTAGACAATTTCAG
TCAAATAAAGATAAATACTATAGTTCATTTAAAGGTGCGCAACAATATTTCATTAAGAAG
GCGGAAGATAATGAAGTGATGGTTAGATTAGGACGTTCATTTGCTTTGATGCAAGTCACA
GGAGAAATAATCAATGATATTGAGGGGTTTGAACATGATCATTACGCAATAGTTAATGAT
GCATATAACAGTATGGTTAAAAATAATGTGAATATTGATAAACCTAAGCAGATGTTAGAG
GAATTACTACAATATTTAGATGCGAATAGAAATCATATTGAAGGTGAAGGCTATGATGAT
GTTAAAAGCGGCGATGTTAAAGCTATATACAAGCGTGATTATCTATGCGTGTTAGGTGAA
ACTGTTAAAGATTTTCTAGGCCATGAAATGCATACTATCACTGGTGAATGGAGTAGGAAA
AACTATCTAGTTGAAAGTAATGGTCGGGTGCAAAAGCAAGTTAAACACAATTCAAAACCA
TATAGAGGTTATGCAATACCTAATAGGTTAGTAAAAGAATTTGGTTTTGATTTTACTAAT
TCATATAATCCTAATTCTGATTATTATGAGTAA
>>BDS-53E_[0405865 to 0406212]_BDS-53E_000354_(hypothetical protein)_FRWD
ATGAAAACAGAAGAAATAAGACAAAAAATATTAGAATATATTGGTGAGTATCAAGAAATA
CCAATTTATAAATTAGAGGAATTGTTTGAAAATATTGGATTTGAGTATAAAGGTAAAAAG
ATGCTTACAAGTAGAGAGAATGAATATAAAGTGTTTTGGCGTAATTGGAACGAAGAAGCA
TGTACAATCATTTGTGATCTAGCGTTAGAGGATAAGGTGAAGTTTGTTATATCACGTCAA
TCAGTGATGTTGTATTTAATTGATGGTAAGTGTGTTGATTTACCGTTAGCTGTTACAGAT
GAACTAGAAACACATTCATGGGTGCCTATTACATTAAAATTAGCATAG
>>BDS-53E_[0406833 to 0407150]_BDS-53E_000355_(hypothetical protein)_FRWD
ATGAATAAAATGCAAAAGGTAGTTTTCACTCAAGCGCATGCAGATGTATTGAATTGCATT
CGTAATACGAGTGGCAAGTATATAACTATCAGACAAATATTAGGACGATTAAGCCAACCA
AGTAGTTACGAGAAACAAGTTAAGAGTATTGTGTTTGATCTAATAGTAGAGTTTAATTAT
CCTATTGGGTCGTCAAGACAATATGGTTATTTCTATTGTAATAAGCCAGAGGATAAAGTA
GAAGCAGTTAGCACACTTAAAAGTTTTATTAATGAAAATGTTAAGCGTTTAGAAGCATTT
GAGAAAATAGAAGTATAG
>>BDS-53E_[0407164 to 0407667]_BDS-53E_000356_(hypothetical protein)_FRWD
GTGGAGAAAACGATACAAGAAATAGTTGTAAGTGATAACTATATTAAAACAGCTTTGAAT
AGAAGTTTTGTTAATAAGTTGATTAGTAATTGGGAAGAACAGATTGAGGATATGTATGAT
CTTCACTATCCTAGAATGTTCCTAGACCCTTACACAGGTCAATTAAACTATGAATCCAAT
CACATTGATAGTTTGGCTATGGACATTATAGAAGAGCGTGAGAAGTTAGAGAAACGCAAG
AGAAGTATGTATCATGAACTATTGATATTTGATAAGACTATAGCAAAGTACACATCACTA
GAAAGAAAGCAGATTAAACATTTTCAATCCTCTAATAATATCTATATTCCAGATATTATA
GATAAATTAAGGGTGGAAATGTATGAAACCTTAACGATTGAACGTAATCAGAGAAACGAA
GTAAGAGAAATTGAACGGTCAGAGCATATTGAAATGAAAGCTACATTATTAAGAAAACAA
AGAGAAAAAGAAAGAGGTAATTAA
>>BDS-53E_[0407670 to 0408308]_BDS-53E_000357_(hypothetical protein)_FRWD
ATGACAACACAAACAACAAGTGCATGGGATGTATTCTTTAATGACAAACGATATAAGGGT
TTATTAGATGAGTTAAATAAACATTTTTCTGAAACGAAATTATTACTTAAACAAGGTTAT
CGTGATGATATTGTTAGAGAGAAAATGAATGATAAAGTATTTGGTATGCAATTAAAGTTT
AAAGAGCTAGGGCAAAAAATGATTGATGAACATGAAACAAAGCTACAAAAATTAGAGCAA
GATAATAAAGTTATTACATTTGATGACCCACAAGCAGAACTACTTAAACGACAAGATTTA
GAAGCTAAAGTTTCATTGATTGATAATATTGAGTTAGTTCATCTTATTCAGAATATTGAC
TCTAATGATGTAGGTGTATATGAAATCAGTGTATATGCTAAAGCTATTGAAAAAAGGTTG
ACTGATGATCAACAAAAACGAGTTAGAGACTTCCACGCTGTTAAAGAAAAGGTTCTATAT
CCATTTAGAAATAATGCAGAATATCAACAATTAGAGCATGATTTAGCAGTGTTATATCAA
TATGGTATGCAAATAAAAGGCGAACCAGTTGATAGAGATAGTGAAGGTAATATTAGAATT
ATGAACATTGCAGATGAATATAATAACATCTTTAAATAA
>>BDS-53E_[0408364 to 0408930]_BDS-53E_000358_(terminase small subunit)_FRWD
ATGAGTGAATTAAACCCTAGACAAGATAAGTTTGTACATGAGTATCTTAAGACATTAAAT
GTAACGCAATCGGCTATAAAGGCAGGCTATAGTCCACAGAGCGCCCATGTACAAGGCAGT
AGACTATTAAAGAATGAAAAGGTAGCAGAATATATCAATGAGCAAAAAGAACAGTATATG
GATGAGAGTGTACTAACTGCTAAAGAGTTATTACATGTACTAACAAATGCAGCTATAGGT
GATGAAACAGAAACTAAAGAAGTCGTTGTAAAACAAGGTGATTTTGTAGAAAATCCAGAC
ACAGGACGTAAGATGTTAGTGTATAGTGAACGTATAGAGATGGTGGAGGTGCCAATCAAA
GCAAGTGATCGTTTAAAAGCGCGTGATTTATTAGGTAAGTATCACAAGATATTTACTGAT
AAAGTTGATATAAATGCAACAAGTCCAATATTCATTGATACTGTAGGCAGTAGTTTTGAA
GAACGAGAAGAAGTATTAAAGAAAATTGGGGAAAAGTATCCGAATAGGACTGCACTTATT
GATGATATAGGTGGTTTTGATGAATAA
>>BDS-53E_[0409046 to 0410086]_BDS-53E_000359_(hypothetical protein)_FRWD
ATGGATATGAAAATAGAAATGTTTAGAAGTACTATCAATGAATTTTCGAAAGGTAAAAAG
GAAGAGTTAATAAAAGAATATTCAACTCTAGTTGAAAAAGATACACTAAAGGGATTGCAG
TTAAAAAATATTGAAGAAATAATAGAGTATATAATAAAAAATGACTTTGAAAATATTTTA
TCTGCTTTTAGAAATATTGAATTAGAGCAAAGCTATAAATATTCAGCATTATTCAAAGTG
ATTAGTAAAGATACTAAAGACTTATTAAGTGTATTAAAGGGTAATGAGAGTCAGTATATA
ATTAATGATAACGATGTCGTATTATATAAATCTTGTGACGAACCTATTATCATAAACTTT
CGTAGGGTAGGTACTAAATTACAAAATAACGAAGCAATTAGAAAAGAGAGGGTTCAATCC
GCTTTAATTAAACTACACGAAGTGGATGATGAATTATTTATAGAAGTTTCAATAGATAGT
ATACAAAGTTATTATAGAAATAATGAAGGAACAACTTTCTATATAGGAGTTATAGATAAA
ATAATTAATTGGTTAAATACAAAATTACTATTAGTTACCCAACCCGTTAGCTTAAACTTT
ACAATAAATGAAATAAGGAAAGCTGAAGAATCTGATTTTATAGTGTATGCTCAATTAATG
AATACAAATAATGGGGCAAAAGCAACTCTAGACTCTGCTAGTTCAACAACGATAATTTTA
CCGATTTTAGGAGAGATAAAAGAGTTATTAGAAAATAATAAAAACCTATTCTCAAACGCA
AATGAAGGTTATTCTTTATTGGAAGAATATATAACAGAACTAGAAAGTGAGTCTGATTTG
CCTTGGGTTACATTGAAAAATAAAGATAAAGGTGTTTTAATTAAGTTCTTGTTTGAAAGC
GCAACAAGTAGAGAGTATACTTTATTAAACTATTATTATCACGAAAAGGGAAGAGAGGGA
ATGGATTATGTCACAAGTAAACTATTATCAGAGTACAATAAACCAGACCTTGAAGAAGAT
TCCGAACATCCCGAGCAATGA
>>BDS-53E_[0410055 to 0410378]_BDS-53E_000360_(hypothetical protein)_FRWD
TTGAAGAAGATTCCGAACATCCCGAGCAATGATAAATTTAAAGAGGCACTATTAACAAGT
TTATCTAAAAAGAAAAGAATTTATCCTGGAGCTTATGAAAGACAATATAATATTAATATT
AAAGATTTCATGAGAATTATGAATGAATTGAGTGAAAAACGTGTTGTTTCGCTAAAATTC
CAAATAAGAATTGATGGAAAATTGAAAAACGAACTTTATAAGTTACAGAACATTCCATTT
TCTATCTATGATGATGAAAAAGCAGAAGATATTAAAATTGAACCTGATAATCATTTAATA
CCAGTGTATGAGGTGTTGAAATGA
>>BDS-53E_[0410378 to 0411043]_BDS-53E_000361_(restriction endonuclease)_FRWD-TRNC NOSTART
ATTAGTGAAAAAGAATGGAGTATTTTTGAAAAAGTCGTAAAATATGCCAGCATTGAAGAA
TTAGATGAAAACTATTTAATGGATAACGAAAGTTATAGTAATTTAATTCAACATATTTCA
ACATTAGAAAGTAATCAGTTTAGTAATACTAAAGAACAAGGTGAATGTTTGGAAAAACTA
ATTAATACTGTGATTACTTCTACTAATATTTTTGAAACCAAACTAAATCTAAAAACACAC
AATAATGAAATAGACATAAGAGCGGAGTACAGTCCGGCAGCTCGTAAAGTAGCAGAGCGA
TATAATCTAAATACTGACAAACCTGTTTATTTTGAATGTAAAAACTATAAGACTAATATA
GGAGTAACTTGGGTAGGTAAATTTGCTTCGTTACTAAGGACTGCTAATAATGAAATAGGA
GTAATTGTGTCTCCTACTGGATTAACTGGTAGTGGATGGAAAGATGGCATGGGACTATGT
AAAAAAGTAGCATTGAAAGAAAATATAAACATCATTTCAATTACTTATTGTGATCTTAAA
AAATTAAATGAAATGAGTTTGTTTTCTTTAATAAAAAATAAATTAGAAGTGCTAATTGAA
GATTTTGATTACAATGTATATATTGAAAGACATCATTTAGAAGATAATAATGATTTTATT
GGCTGA
>>BDS-53E_[0411473 to 0412318]_aadK_(aminoglycoside 6-adenylyltransferase)_FRWD
ATGAGATCAGACAATGATATTATTAATACAATTTTAAGTGTTGCAAAAAATAATGAAAAT
ATAAGACTAGTATGTATGAATGGGTCTAGAGTCAATAATAAAGTTGATTATGATCAGTAC
CAAGACTTTGATATTGCTTATATTGTTAATGATTTAAAAGAACTAACACATGATTTGTCA
TGGATCAATAAATTCGGAAATATTATAATGATGCAGTTGCCAGACAATCAGGATTTATAT
GAAAATCAATCAGTCGAAAGTTTTCATATCTTAATGTTATTTGATGATTATAAAAGAATA
GATTTGACTTTAATCACTAAAAAATATCTATCAGAGTATTTGAGTAGCGATTCATTATTA
AAAATATTATTAGATAAAGATAATGTAGTTGATAATAATTTTTCGCCAGACGATTCAAAA
TACTGGCTGAAAGAACCATATCAAAAATTATTTGATGAATGTATAAATGAATTTTATTGG
GTTTCTACATACGTGATGAAAGGATTATGGAGAAATCAGTTACTGTATGCTTTTGACCAT
TTAAATATTTGTAGGGAAATGTTACTTCTAATGCTTGCATGGGACAAAGGGCATCTATTA
GATTATAAAGTCAATTTTGGTAAGAATTATATGTATTTAACAAATCACATGTCTAAATCT
GAAGAAAACAATCTTATTTCAACATACCCCACTTTAAATAGGAGTGAGATTAAAAAATCT
TTATATAAAATGATTAGATTCTTTGATGCTATTACCAAATCAGTTAGTGATAAGTGTGAC
TTAATTTACGATGAAAGGCAATATTTAGAAGTGAAAAAGTATATAGGATTTGACTATATT
AATTAG
>>BDS-53E_[0412790 to 0413122]_Q8NY63_(putative protein)_FRWD
GTGGCAACACTAAAAGATGTAAAGACTGGTAAAAAGGAAATTTTGCCATCAACTGCAAAA
GATAAAAATGGTAAAAATGTTACGTTAATTTATTTTGAAAAAGACGGTAAATTAGGTTTT
TATGTGCAGAAAACACAAAAAGAACGTGGAGTAGGGAAATGCGTTTCTGGTATAGCGGGT
GGCGCAGTGACAGGAGGCACTACTTTAGGTCTTGCTGGTGCAGGAGTAGGAACAGTTACT
ATTCCAGTAATTGGGACAGTTAGTGGAGGCGTAGTTGGAGCTGTTGGTGGTGCTGTCGGC
GGTGGACTAACCGGTGGAGCCACTTTCTGCTAA
>>BDS-53E_[0413722 to 0414306]_Q2YVN4_(putative protein)_RVRS
TTACTTAAGCTTGTAAAATGCGGAAATAAGTTTTCCTTTTTCAGTTATTTTTTCTTGGTA
TATTTTAAATCCACAATTATTGCAATAAAATTCTTTCAAATTCTTATTATCATACCAATC
AACACAGATATGTCATAGTGCAGTACGCTCATAAATTTCAGAACCAATAGATAGGGCATA
GTCCATTACAATTTCTCCTGGTATATGCTCTTTGTGTTTATCGCTTCTACCTAATTTAGT
TATTAATAATGCTTGAAATTCTCCGTTCTTTTTGGCATCAGACGAGATTCTTCTTTTCGT
TTTTCCACTAACGTCTTTTTCAAGCTTTATATTTACAATTTTTAAGCAGAAGTATCCCAT
TATTTCAAGGTCTGATTTATCTATAATTAAATAAGTACGTAAGGAATTTTGATCGTTCAT
TGTTATTGCTTTATGTTTTAGGAAATGTGCTATTGAAGGGTTTAAAGATGTTTGGAATTT
CTTGGTTTCTTGACTTATATAGTTATGAAAGAGGGCGTTGTCATTTATAGCATTTCTAAG
ATCAGAAATGCTATAAATAAAGTGATTAAGATTTTTTGTTTTCAT
>>BDS-53E_[0414287 to 0414439]_NCTC13712_00346_(NCTC13712_00346 Uncharacterised protein)_RVRS
TTAAGATTTTTTGTTTTCATGTAATTTAAGAAATGGATTTGTTTTTTGTGGGTTATTTTT
AATTCTGTTCTGAAATGGTTTAAATTTTGCAGTTGCAAATATGATAGCTGCTTCTTTTGA
CAAAGTAATAGAACCTTTTTCTTCTGGTACCAT
>>BDS-53E_[0414801 to 0415208]_Q6GC70_(putative protein)_FRWD
ATGGAGCTATCTATTTTTTGCAATGGGCAATTTTTTGTAGCATTAGTAGAATATAGAATG
GAAAATAAATCTAAATTTATCCAATACACATTTGGGAATGAACCTGATGATTTAGAGGTA
TTAGATTTTATTCATCATCAATTAATGAAAAGTATTGATGATGTGCAAACTATTGTTTGT
ACTAAAAATATTTCAAGGAAAGTAAATCCGAAAAGGCTACAAAGACAAATTGCTAAGGAG
CAAAAGAAACCTAAATACTCTACCCAAGCACAAATAGCTATTAAGAAAGAATTAGAACTA
AAGAAAAAACAAAAACGGAAGCGCTATAAAGAAAAACGTGATGCATTTCAAAAAAGAAAA
AGAGAAATTAAAAAGGTTAAAGCAAAAGAGAAGCATAAGGGGCATTAG
>>BDS-53E_[0415255 to 0415737]_DUF523_(putative protein)_FRWD
ATGATTTTAATTAGTTCGTGTTTGATAGGCGATAATGTAAGATACGATGGTGGTAATCAA
TTGAATGTTAGATTGAAAAAATTAATAGACAGCGGAAAAGCTATTCACGCATGTCCAGAA
TTACTTGGTGGATTATTAATTCCTAGAGAACCTGCAGAAATTATTGGTGGCGATGGTTTT
GATGTGTGGAATGACGCTGCAAAGGTTGTTACTATTTCGAACAAAGACGTAACTGACGAT
TATAAACATGGAGCAATAGTTACATTAAAAATCTTGAAAAAATATCAATGTGATACAGTT
ATTTTAAAAGCAAATAGCCCATCATGTGGATCACAAGAGATATATGATGGGAATTTTACA
GGAAATAAGAAAAAGGGTGTAGGTGTGGCAACTGCTTTACTCATTAATGAAGGTATAAAA
GTTTATGATGAAAATACGTTTTTTGACCAAAACATGATTGAAACGATAGTACATGAAAAG
TAA
>>BDS-53E_[0416160 to 0416519]_Q5HIQ1_(putative membrane protein)_RVRS
TTACCAAAGCATTGAAATGAGTGCCAATACTGGCAACGTGCCTTGTTTGAAAAAGATACT
AATATTGCTTGAAAGGCCACCATAAATAGCAACGCCAATGATATAGACTAAAATAGCAGC
GCATAATTCTTTTGCGTTACTACTGAAAAATAAACCGTATAATAACAAAACGCCAATCAA
ACCGTTATATACGCCTTGATTCTTTAAAAGTACGTTAATATTTTTGTCTTTCAATTTACC
AATGCTAATATTAAATGTTTCACTTGTTTTCCTTGAAGTTGTTGCGAATGTTTCGAGATA
CATAATATAGAAAAACTCTATTGCCACAAATATGATTAAAATTGTTGAGATGATATTCAC

>>BDS-53E_[0416538 to 0417383]_Q2G0Y0_(putative protein)_RVRS
TTAAATATTTTCTTGTAAAAATGATTGCAGTGTCTGTGGTTTATCATTAACTAATTGTTT
GAAATCATTGGATTCTTGGTATAATAATCCTCTTGCTCCTGCATCGTACATTGATGACAA
TAATGCACCAAAACCTTTAGGTTCATCGTACATTTCTGCAAATCTTTCTAATGTAACGGG
TTCATATTTAATTTCAGTACCTGATGCCTCAGATAAAATAGCAGCAAGTTCCTTCATATC
ATAGCTATAGCCTGATAATAAATAGCGTTTGCCCCAAGTATCTTGATTTTTAATAATAGC
AATGACGCCTCTAGCTATATCATTTCTAGAAATATAATTGATGCGACCATCACCAGCAGG
ATAAATAAGTTTTTGCATAGTCATGAGTTCTGGCAAATATGATTTAAGAGGATCCATATA
CATCGCCATTTTGACATACGTATAATCAATGCCACTTGTTGCTAATAACCGTTCGGCATA
ACCGAAATAAGGGCTCATGTGGAATGGATTATTATGTTGATCCGCGTAAAAGCCTATGAA
AATAATATGAGATACACCACTTCGTTTTGCAGCATATACTAAATTTTCTACTTCAGGAAT
ACGTTTGAATGACGGGTGAATAATACTTGGGATAAATACCACGGTATCCATTCCTTTAAA
TGCCTCTACCATGCTTTCGGGATTAAAATAATCTAATTGTCGGACAGAAACTTTTCCATG
CCAATTTTCTGGTACTTTCTCGATATTTCTAACGCCAATGTGAAAATGATCTATGTGATT
ATCAATGACTTGCTTCGTAATATGTTTACCTAAATTGCCTGTAGCTCCTGTTAGCATAAT
ATTCAT
>>BDS-53E_[0417844 to 0418559]_ssl01_(staphylococcal superantigene like protein locus 1)_FRWD-FRAMESHIFT
ATGAAATTTAAAACAATAGCAAAAGCAAGTTTAGCATTGGGAATGTTAGCAACAGGTGTA
ATTACATCAAATTCACAATCAGTACAAGCGAAAACAGAAGTAAAGCAACAAAGTGAAGCT
GATTTAAAACTTTATTATAGTGGACCGAGCTTTGAGTATAAAAAAGTAACTGGATATGGA
TTTATTGAAGGTAAAGATAGATTTATTGACTTTATTTACAATGGACAATATAACAAAATA
ACTTTACTTGGTTCTGATAAAGATAAATATAATGAAGAAGTAAACCCAGACTTAGATGTC
TTTGTAGTTAGAGAAGACAGTGATGGCAAGGTATATAGTGATGAACGAAAATATCCAGTC
AAAATTGAAAATAACAAAATCATTCCATTAAAACCAATTGATGATGAAAAAGTAAAAAAA
GAAATTGAAGAATTTAAATTCTTTGTACAATACGGGAATTTCAAAGAATTGGAAAACTAT
AAAGACGGAGAAGTGACATATAACCCAGAAGTACCAATATACTCTGCACAATATCAATTG
AAAAACAGTGATTATAATGTAGAACAATTACGTAAGCGATATAATATCCCGACGCAAAAA
GCGCCCAAATTATTATTGAAAGGCTCAGGTAATTTAAAAGGCTCATCAGTTGGATATAAA
AATATTGAATTTACCTTTGTTGAAAATAAGAAAGAAAACATTTACTTCACAGATAG
>>BDS-53E_[0418766 to 0419581]_lpl-locus-0450_BDS53E-0816_(tandem lipoprotein-like protein, second locus)_FRWD
ATGATGGGGTATATAAAAAGAATGGCTTTATACATGAGTGTATTACTTTTAATCATTTTT
ATTGTTGGATGTCGAAATATGAAAGATGAACAGAAAAAAGAAGAACAAACAAATAAAACA
GATTCAAAAGAAGAACAAATCAAAAAGAGTTTTGCGAAAACATTAGATATGTATCCAATT
AAGAACCTCGAGGATTTATACGAAAAAGAAGGATATCGTGATGGCGAATTTAAAAAGGAT
GATAAAGGGATGTGGACGATATATATAGATTTCGCCAAAAGTAATAAACAAGGTGGATTG
AGTAATGAAGGTATGGTCTTATACTTAGATAGAAATACACGGACTGCAAAGGGACATTAT
TTTGTTAAGACATTCTATAATAAGGGCAAATTCCCGGATAGAAAAAATTATAAAGTTGAA
ATGAAAAATAATAAAATTATCTTATTAGACAAGGTAGACGATCCAAATCTAAAAAAGAGA
ATAGAAAACTTTAAATTTTTCGGACAATATTCAAATCTTGAGGAGTTGAAAAGTTACAAC
AACGGCGACGTTTCAATTAATTGGAATGTTCCAAGTTATGACGTGAAATATAAAATGAGT
AATAAAGATGAAATAGTTAAGGAATTAAGAAGTCGTTATAATATTCCTACTGATAAAGCA
CCGGTATTAAAAATGCATATTGATGGTAATTTAAAAGGAAGTTCTGTGGGTTATAAAAAG
TTGGAAATTGACTTTTCAAAAGGTGAAAAAAGCGATTTGTCAGTAATAGATTCTTTAAAT
TTCCAGCCGGCGAAGGTGGATGAAGATGATGAATGA
>>BDS-53E_[0419600 to 0420439]_lpl-locus-0450_BDS53E-0840_(tandem lipoprotein-like protein, second locus)_FRWD
[truncated: 2,180,733 more chars]
