# Supplementary material for: Description of Staphylococcal Strains from Straw-Coloured Fruit Bat (Eidolon helvum) and Diamond Firetail (Stagonopleura guttata) and a Review of their Phylogenetic Relationships to Other Staphylococci
Source: Front Cell Infect Microbiol. 2022 May 11;12:878137. doi: 10.3389/fcimb.2022.878137 (PMC9132046; doi:10.3389/fcimb.2022.878137)
Supplement: Supplemental File 1 — Hybridisation profiles of study isolates and reference strains (pdf). [file DataSheet_1.zip › Supplemental File 4a_Genome sequence of BDS-54.fas]

>18CS0284_BDS-54_BC12_polish_nano&illumina_reanalysed 2020-12-10_contig_1_pilon_pilon
CGATTAAAGATAGAAATACACAACACATACGCTGAAATTTCATTACATCTCTCATAGAAT
TCATCTCAAATCTATGTCTTTGCTTATTTTGAATAGCTTATACATTTCTTATACAAGTTC
TATAAATTATTTCCCAAGCTGTTTTGGTACAAATGCGAATAACTTAAATATAGAAGAGAA
AGTTATCCACTTATGCACACATACAGTTTTTGAAACTGTGGATAATTAAAAGTTACACAC
AAACTTATACTATTTTTAGCAACATATTCACAGCTATTTGACATATAGAGAACTGAAAAA
GTATAATTGTGTGGATAAGTCGTCCAACTCATGATTTTATAAGGATTTATTTATTGATTT
TTACATAAAAATCACTGTGCATAACTGATAAACATAAATAAGTTATCCACCGATTGTTAT
TAACTTGTGGATAATTATTAACATGGTGTGTTTAAAAGTTATCCACGGCTGTTATTTTTG
TGTATAACTTAAAAATTTAAGAAAGATGGAGTAAATTTATGTCGGAAAAAGAAATTTGGG
AAAAAGTGCTTGAAATTGCTCAAGAAAAATTATCAGCTGTAAGTTACTCAACTTTCCTAA
AAGATACCGAGCTTTACACGATTAAAGATGGTGAAGCTATCGTATTATCGAGTATTCCTT
TTAATGCAAATTGGTTAAATCAGCAATATGCAGAAATTATCCAAGCTATATTATTTGATG
TTGTTGGATATGAAGTGAAACCTCATTTTATTACTACTGAAGAATTATCAAACTATAGTA
ATAAAGATGGTTCTACGGTAAAGGAAACACCAAAATCTTCTACAGAAACAACTGAAGATA
ATCATGTGCTTGGTAGAGAGCAATTCAATGCCCATAACACATTTGACACATTTGTAATCG
GACCTGGTAACCGCTTCCCACATGCAGCAAGTTTAGCCGTTGCCGAAGCACCAGCAAAAG
CGTATAATCCATTATTTATATATGGAGGTGTTGGTTTAGGAAAAACCCATTTAATGCATG
CCATTGGTCATCATGTTTTAGATAATAATCCAGATGCCAAAGTGATTTACACATCAAGTG
AAAAATTCACAAACGAATTTATCAAATCGATTCGTGATAACGAGGGTGAAGCTTTCAGAG
AAAGATATCGTAATATCGACGTCTTATTAATCGATGATATTCAGTTCATTCAAAATAAAG
TTCAAACGCAAGAAGAATTTTTCTATACTTTTAATGAATTACATCAGAATAACAAGCAAA
TCGTTATTTCGAGTGATCGACCACCAAAAGAGATTGCACAATTAGAAGATCGATTACGTT
CACGCTTTGAATGGGGGCTAATTGTTGATATTACGCCACCAGATTACGAAACTCGAATGG
CAATTTTGCAGAAGAAAATTGAAGAAGAAAAATTAGATATTCCACCAGAAGCTTTAAATT
ATATAGCAAATCAAATTCAATCTAATATTCGTGAATTAGAAGGCGCATTAACACGTTTAC
TTGCATATTCACAATTATTAGGGAAACCAATTACTACTGAATTAACTGCTGAAGCTTTAA
AAGATATCATTCAAGCACCAAAATCTAAGAAAATTACAATTCAAGATATTCAAAAGGTTG
TAGGTCAGTACTATAATGTTAGAATTGAAGATTTCAGTGCTAAAAAACGTACAAAGTCAA
TCGCATATCCGCGTCAAATAGCTATGTACTTATCTAGAGAACTTACTGATTTTTCATTAC
CTAAAATTGGTGAAGAATTTGGCGGGCGTGATCACACAACTGTAATCCATGCTCATGAAA
AGATATCTAAAGATTTAAAAGAAGATCCTATTTTTAAACAAGAAGTAGAGAATCTTGAAA
AAGAAATAAGAAACATTTAAGTAGAAGGTATATGGGAAATAAATTCTGTTATATAACAGC
AATATATAGAAGCTATCTTTTCGTTTATATTTAATAAATGAAATAGTAAGATGGTTAAAA
TCTATTTTGTGGATAATGTTTAAAAGTAATACACACCATACACAAGTTATCAACATGTGT
ATAACTTTGCAACTTCAGTGTTTTTAAGACTTATCCACTAATCCACAGCACCTACTACTA
TTACTAAGAACTTAAAACCTATATAATTATATATAAACGACTGGAAGGAGTTTAAATTAA
TGATGGAATTCACTATTAAAAGAGATTATTTTATTACACAATTAAATGACACATTAAAAG
CAATATCACCAAGAACAACATTACCAATTTTAACTGGTATCAAAATCGATGCAAAAGAAC
ATGAAGTGATACTAACTGGTTCAGACTCTGAAATTTCAATCGAAATCACTATTCCTAAAA
CTGTTGATGGTGAAGATATTGTCAACATTTCAGAAACGGGTTCAGTTGTGTTACCTGGAC
GATTCTTTGTCGATATTATAAAAAAATTACCTGGTAAAGATGTTAAATTATCTACAAATG
AGCAATTCCAAACATTAATTACATCAGGTCATTCTGAATTTAATTTAAGTGGCTTAGATC
CAGATCAATATCCATTATTACCACAAGTTTCTAGAGATGATGCAATTCAATTATCAGTAA
AAGTACTTAAAAACGTGATAGCACAAACGAATTTTGCAGTGTCCACCTCAGAAACACGCC
CTGTATTGACTGGTGTGAACTGGCTTATACAAGAAAATGAATTAATATGCACAGCAACTG
ACTCGCACCGCTTGGCTGTAAGAAAATTACAATTAGAAGATGTTTCTGAAAACAAAAATG
TCATCATTCCAGGTAAAGCTTTAGCTGAATTAAATAAAATTATGTCTGATAGTGAAGAAG
ACATTGATATATTCTTTGCTTCAAATCAAGTTTTATTTAAAGTAGGAAATGTAAACTTTA
TTTCTCGATTATTAGAAGGACACTATCCTGATACAACACGTTTATTCCCAGAAAACTATG
AAATTAAGTTAAGCATAGATAATGGTGAGTTTTATCATGCAATTGATCGTGCATCATTAT
TAGCACGTGAAGGTGGCAATAACGTTATTAAACTAAGCACTGGTGACGAAGTAGTTGAAC
TTTCATCTACATCACCAGAAATTGGTACTGTTAAAGAAGAAGTTGATGCAAATGATGTTG
AAGGCGGGAACTTAAAAATTTCTTTCAACTCTAAATATATGATGGACGCTTTAAAAGCAA
TTGATAATGACGAAGTTGAGGTTGAATTCTTTGGTACAATGAAGCCATTCATTTTAAAAC
CAAAAGGTGACGACTCAGTAACACAATTAATTTTACCAATCAGAACATACTAAAAAACAA
ACAATCATAAAGGATGACGTGATTATTTAAAACGTCATCCTTTATTTTTTTGAACAAGAT
TAAAATAAAAGGTCTAGAAATAAAGGTGACAGCATTTTAAATGGTAAATGAAAAGCTTGA
ATGAAATTTGTGATAGAAATGTCATGATTTAAATAATTGCGCTTAAATGCCCCTTAAATT
TCAAATTTTAAATTGCTAACAAATAGATTGAAAATAATAGTAAGACATGGTTGAAAAGGA
CTTCGAAATACAATTTAAAGACATTAAGAATAATAATAAATAATTTATTCATATGTAAAC
GGTTTTTCCCTCTCTTTTAAATGAAATTTGTGACAAAAAAAGGTATAATATATTAATGAC
ATACAAAGAAATGGAGTGATTATTTTGGTTCAAGAAGTTGTAGTAGAAGGCGACATCAAT
TTAGGTCAATTTCTAAAAACAGAAGGGATTATTGAGTCTGGTGGTCAAGCAAAATGGTTC
TTGCAAGACGTTGAAGTATTAATTAATGGAGTGCGTGAAACACGTCGCGGTAAAAAGTTA
GAACATCAAGATCGTATAGATATCCCAGAGTTACCTGAAGATGCTGGTTCTTTCTTAATC
ATTCATCAAGGTGAACAATGAAATTAAATACACTCCAATTAGAAAACTATCGTAACTATG
ATGAGGTTACGTTGAAATGTCATCCTGATGTGAATATCCTTATTGGAGAAAATGCACAAG
GAAAGACAAATTTACTTGAATCAATTTATACCTTAGCTTTAGCAAAAAGTCATAGAACGA
GTAATGATAAGGAACTCATACGTTTTAATGCTGATTATGCTAAAATAGAAGGTGAGCTTA
GTTATAGACACGGCACGATGCCATTAACAATGTTTATAACTAAAAAAGGTAAACAAGTCA
AAGTGAATCACTTAGAGCAAAGTCGACTAACACAATATATTGGACACCTCAATGTGGTTC
TATTTGCGCCAGAAGATTTGAATATTGTAAAAGGCTCTCCTCAAATAAGACGACGCTTTA
TAGATATGGAGTTGGGCCAAATTTCTGCTGTTTACTTAAATGATTTAGCTCAATACCAAC
GTATTTTAAAGCAAAAGAATAATTACTTAAAGCAGTTGCAATTAGGCCAAAAAAAGGACT
TAACAATGTTAGAAGTATTAAATCAGCAGTTTGCTGAATATGCATTGAAAGTAACTGATA
AACGTGCGCATTTTATTCAAGAGCTAGAATCATTAGCGAAACCCATTCATGCTGGGATTA
CAAATGATAGGGAAACGTTGTCTCTGAATTATTTACCTAGTCTTAAATTCGATTATGCTC
AAAGTGAAGCGTCACGTCTTGAAGAAATTATGTCTATTCTAAGTGATAACATGCAAAGAG
AAAAAGAGCGTGGAATTAGCTTATTTGGGCCACATCGAGATGATATTAGTTTTGATGTAA
ATGGCATGGATGCCCAAACATATGGTTCTCAAGGTCAGCAACGTACAACGGCATTGTCCA
TTAAACTAGCTGAAATTGAATTAATGAATATCGAAGTTGGGGAATACCCCATCTTATTAT
TAGACGATGTACTTAGTGAATTAGATGATTCACGTCAAACGCATTTATTAAGTACAATTC
AGCATAAAGTACAAACATTTGTCACTACGACATCTGTTGATGGTATTGATCATGAAATAA
TGAATAACGCTAAATTGTATCGTATTAATCAAGGTGAAATTATAAAGTAACAGAAAGCGA
TGGTGACTGCATTGTCAGATGTAAACAACACGGATAATTATGGTGCTGGGCAAATACAAG
TATTAGAAGGTTTAGAAGCAGTACGTAAAAGACCAGGTATGTATATTGGTTCAACTTCAG
AAAGAGGTTTGCACCATTTAGTATGGGAAATCGTTGATAACAGTATCGACGAAGCATTAG
CTGGTTATGCAAACCAAATTGAAGTCGTTATTGAAAAAGATAACTGGATTAAAGTAACAG
ATAACGGACGTGGTATCCCTGTTGATATTCAAGAAAAAATGGGGCGTCCAGCAGTTGAAG
TTATTTTAACAGTATTACATGCTGGTGGTAAATTCGGCGGTGGCGGATACAAAGTATCTG
GTGGTTTACATGGTGTTGGTTCATCAGTTGTAAACGCATTGTCACAAGACTTAGAAGTAT
ATGTACACAGAAATGAGACAATCTATCATCAAGCATACAAAAAAGGTGTACCTCAATTTG
ATTTAAAAGAAGTTGGTACAACTGATAAAACAGGTACTGTCATTCGTTTTAAAGCAGATG
GAGAAATCTTCACAGAGACAACAGTATATAATTATGAAACGTTACAGCAACGTATTAGAG
AGCTTGCTTTCTTAAATAAAGGTATTCAAATTACGTTAAGAGATGAACGTGATGAAGACA
ATATTCGAGAAGACTCCTATCACTATGAGGGTGGTATTAAATCGTACGTTGAATTATTAA
ATGAAAAGAAAGAACCAATTCATGACGAACCAATTTATATACATCAATCTAAAGATGATA
TTGAAGTGGAAATTGCGATTCAATACAACTCTGGATATGCTACGAATCTGTTAACTTACG
CAAATAATATTCATACGTATGAAGGTGGTACGCATGAAGATGGATTTAAGCGTGCATTAA
CCCGTGTTTTAAATAGTTACGGTTTAAGTAGCAAGATTATGAAAGAAGACAAAGATAGAC
TTTCTGGTGAAGATACACGTGAAGGTATGACAGCAATTATATCTATTAAACATGGAGATC
CTCAGTTTGAAGGTCAAACAAAAACGAAATTAGGTAACTCTGAAGTACGTCAAGTTGTAG
ATAAATTGTTCTCTGAGCACTTTGAACGATTTTTATACGAAAATCCACAAGTAGCACGTA
CGATTGTTGAAAAAGGTATTATGGCTGCACGTGCGCGTGTTGCAGCGAAAAAAGCACGTG
AAGTAACACGTCGTAAGTCAGCATTAGACGTTGCGAGTTTACCAGGTAAATTAGCTGATT
GCTCTAGTAAAAGTCCTGAAGAATGTGAGATTTTCTTAGTCGAGGGTGACTCTGCCGGGG
GGTCTACAAAATCCGGTCGTGACTCTAGAACGCAAGCCATTCTTCCATTGCGAGGAAAGA
TATTAAATGTTGAGAAGGCAAGATTAGATAGAATTTTAAATAACAATGAAATTCGTCAAA
TGATTACAGCATTCGGTACAGGTATCGGTGGCGACTTTGATTTAGCAAAAGCACGCTACC
ATAAAATTGTAATTATGACCGATGCGGATGTCGATGGAGCGCATATTAGAACATTGTTAC
TTACATTCTTCTATCGATTTATGAGACCGTTAATCGAAGCAGGTTATGTGTACATCGCAC
AACCACCGTTATATAAATTAACACAAGGTAAACAAAAGTATTATGTTTACAATGATAGGG
AACTTGAAAAACTTAAATCTGAATTAAACCCAACACCAAAATGGTCAATTGCACGTTACA
AAGGTCTTGGAGAAATGAATGCAGATCAATTATGGGAAACAACTATGAATCCTGAACACC
GTGCATTATTACAAGTGAAACTTGAAGATGCGATTGAAGCGGACCAAACATTTGAAATGT
TAATGGGTGACGTTGTAGAAAACCGTAGACAATTTATAGAAGATAATGCAGTTTATGCAA
ACTTAGACTTCTAAGCGCTGTGAACTGAACTTTTGAAGGAGGATCTCTTGATGGCTGAAT
TACCTCAATCAAGAATAAATGAACGAAATATTACCAGTGAAATGCGTGAATCATTTTTAG
ATTATGCGATGAGTGTTATTGTTGCTCGTGCATTGCCAGATGTTCGTGACGGTTTAAAAC
CAGTACATCGTCGTATACTTTATGGATTGAATGAACAAGGTATGACACCGGATAAATCAT
ATAAAAAATCAGCGCGTATCGTTGGTGACGTAATGGGTAAATATCACCCTCATGGTGACT
CATCTATTTATGAAGCAATGGTACGTATGGCTCAAGATTTTAGTTATCGTTATCCGCTTG
TTGATGGTCAAGGTAACTTTGGTTCAATGGATGGAGACGGTGCAGCAGCAATGCGTTATA
CTGAGGCACGTATGACTAAAATTACGCTTGAACTGTTACGTGATATTAATAAAGATACAA
TAGATTTTATCGATAACTATGATGGTAATGAAAGAGAGCCGTCAGTCTTACCAGCACGTT
TCCCTAACTTATTAGCAAACGGTGCATCAGGTATTGCTGTAGGTATGGCAACCAATATTC
CACCACATAACTTAACTGAATTAATCAACGGAGTGCTAAGTTTAAGTAAAAACCCTGATA
TTTCAATAGCTGAGTTGATGGAGGATATTGAAGGTCCTGATTTTCCAACTGCGGGTCTTA
TTTTAGGTAAAAGTGGAATTAGACGTGCTTATGAAACAGGTCGTGGTTCAATTCAAATGC
GCTCTCGTGCGGAAATTGAAGAACGTGGTGGTGGTCGTCAACGTATTGTTGTGACTGAAA
TTCCTTTCCAAGTGAATAAAGCACGTATGATTGAAAAAATTGCAGAGCTAGTACGCGACA
AGAAAATTGATGGTATTACTGACTTACGAGACGAAACAAGTTTACGTACAGGTGTGAGAG
TGGTCATTGATGTTCGTAAAGATGCAAATGCTAGTGTCATTTTAAATAACTTATACAAAC
AAACACCTCTTCAAACATCATTTGGTGTGAATATGATTGCACTTGTAAATGGTAGACCGA
AGCTTATTAATTTAAAAGAAGCGTTGGTACATTATTTAGAACATCAAAAGACAGTTGTTA
GAAGACGTACGCAATACAACTTACGTAAAGCTAAAGATCGTGCCCACATTTTAGAAGGGT
TACGTATCGCACTTGACCATATCGACGAAATCATTTCAACGATTCGTGAATCAGAAACAG
ATAAAGTTGCCATGGAAAGCTTGCAACAACGCTTCAAACTTTCTGAGAAACAAGCACAAG
CAATTTTAGACATGCGTTTGAGACGTTTAACAGGTTTAGAACGTGACAAAATTGAAGCAG
AATATAATGAACTATTAAATTATATTAGTGAATTAGAAGCAATTTTAGCTGATGAAGAAG
TATTACTACAATTAGTTAGAGATGAATTAACTGAAATTAGAGATCGTTTCGGTGATGATC
GTCGTACAGAAATTCAATTAGGTGGATTTGAAGACTTAGAGGACGAAGACTTAATTCCAG
AAGAACAAATTGTAATTACATTAAGCCATAATAACTACATTAAACGTTTGCCGGTATCTA
CATATCGCGCTCAAAACCGTGGTGGCCGTGGTGTTCAAGGTATGAATACATTAGAGGAAG
ACTTCGTTAGTCAATTAGTAACGTTAAGTACACATGATCATGTATTGTTCTTTACTAACA
AAGGTCGTGTTTATAAACTTAAAGGTTATGAAGTGCCTGAATTATCAAGACAATCTAAAG
GTATTCCTGTAGTGAATGCTATTGAACTTGAAAATGATGAAGTAATTAGTACAATGATTG
CTGTAAAAGACCTTGAAAGTGAAGAAAACTTCTTAGTGTTTGCAACGAAACGTGGAATTG
TAAAACGTTCAGCATTAAGTAACTTCTCAAGAATTAACAGAAATGGTAAGATTGCTATTT
CATTTAGAGAAGATGACGAGTTAATCGCAGTACGTTTAACAAGTGGTCAAGAAGATATCC
TGATTGGTACTTCTCATGCATCATTAATTCGATTCCCTGAATCAACGTTACGTCCTTTAG
GTCGTACAGCAACAGGTGTGAAAGGTATTACACTTCGTGAAGGCGATGAAGTTGTAGGGC
TTGATGTTGCTCACGAAAATAGTGTAGATGAAGTTTTAGTTGTTACTGAAAATGGTTATG
GTAAACGTACGCCAGTTAATGACTATCGCTTATCAAACCGTGGTGGTAAAGGTATTAAGA
CTGCAACGATTACTGAACGTAATGGTAATGTTGTTTGTATTACAACTGTTACTGGTGAAG
AAGATTTAATGATTGTTACGAATGCAGGTGTCATTATTCGACTAGATGTTGCAGATATTT
CTCAAAATGGTCGTGCAGCACAAGGTGTTCGCTTAATTCGCTTAGGCGATGATCAATTTG
TTTCAACGGTTGCTAAAGTAAAAGAAGATGCAGCAGATGAAACGAATGAAGATGAGCAAT
CTACTTCAACTGTATCTGAAGATGGTACTGAACAACAACGTGAAGCGGTTGTAAATGATG
AAACACCAGGAAATGCAATTCATACTGAAGTGATTGATTCAGAAGAAACTGATGACGATG
GACGTATTGAAGTAAGACAAGATTTCATGGATCGTGTTGAAGAAGATATACAACAAGCAT
CAGATGATGATGAAGAATAACATAAAAAATAAGACTTCCCTGAACTTAGGGGAGTCTTAT
TTTTATGCCATAATATAAAGTGTTTGGCCATTATTCTGGCATTTTAGTTAAGCAATCAAT
GAAATGATTAACTTTCTAATTGCTTCATTGCATATGGTATTTCATTAATTAGTCTTGATG
GTGGTACGACGTACATATCTTTTGCAAGATTTTCACCAATGAAACTATGTGTATATGTGG
CACTCATAACCGCTTCTTTTAAATTATCGAATTGACCTACAAAACTTGTAATCATACCGG
CAAGAGTATCACCCATACCCCCAGTAGCCATTGCAGGGCTACCAATTGTTAATTTAAAAT
CTTCGTCTTTAAAGAAAATTTCAGTACCATGTTTTTTTAGTACAACTGTTGCACCTAAAC
GATCTACCGCTTCACGATTACGATCATACGTTTGTTCCTCAATAGGAATACCGCTTAAAC
GTTCCCACTCTTTGAGGTGCGGAGTGAATATTACACGACATGTAGGTAATTGCGGTTTAA
GTTTACTAAAAATTGTGATTGCATCACCATCAACAATCAAGTTTTGATGTGGTTGTATAT
TTTGTAATAGGAATGTAATGGCATTATTACCTTTAAAATCAACACCAAGTCCGGGACCAA
TAAGGATACTATCAGTCATTTCAATCATTTTCGTTAACATTTTCGTATCATTAATATCGA
TAACCATGGCTTCTGGACAACGAGAATGTAACGCTGAGTGATTCGTTGGATGTGTTGCTA
CAGTGATTAAACCACTACCGCTAAATACACATGCACGAGCCGCTAACATGATAGCACCAC
CTAAGTTAGCAGATCCACCAATTAATAAAATTTTGCCATAATCACCTTTATGTGAATCTT
CTTTACGCTTAGGAATGTTAATAGAATTTAACGTTTCCATAGTGATATAACCTCCCATGT
AAAAGCTTTTTCAAATATATGCAATTTTAAAAATATATAGTAAGTTTTAACAAAATGTAT
TATAAATATGTGAATTCATTATTATTTGTCGTTAAATACAATAGAAAATACTATACCTGT
ATATGCAATTCGTCAATAGATAAATTATTAAATATACTTGCAACAATATTAATATCCTTT
AACACGTTACAATAGTGCTCTGATAATAGGTTATAAATGTACTTAAAACCATTGTTTCAA
TAAAAATGAAAACGTATACTTCAAGAAGGATGGGTTACTTAATATTAACAAGGGGGTAAC
ATGTATGACATTATATTTAGATGGAGAAACACTAACAATTGAGGATATTAAATCATTTTT
ACAACAACAAACGAATATAGAAATTGTTGATGAGGCGTTAGAACGTGTCAAGAAAAGTAG
AGATGTAGTTGAACGTATTATTGAAAATGAAGAAACAGTTTATGGCATTACAACAGGATT
CGGATTATTTAGTGATGTGCGTATAGACCCAACACAATACAATGAATTACAAGTGAACCT
TATACGTTCACATGCCTGTGGATTAGGTGAGCCATTTTCAAAAGAAGTAGCACTCGTTAT
GATGGTATTAAGATTAAATACATTATTAAAAGGGCATTCAGGTGCAACTTTAGACCTCGT
AAAACAAATACAATACTTTATAAATGAGCGTATTATACCAGTGATACCGCAACAAGGTTC
ACTAGGTGCATCAGGAGATTTAGCACCACTATCACATTTAGCATTAGCATTAATTGGTGA
AGGCAAAGTGTTTTATAAAGATGTAGAAATGGATAGTGCAGACGTATTAAAGCAATTAGA
CAGACAACCTTTGAACCTTCAGGCTAAAGAAGGATTAGCATTGATTAATGGTACGCAAGC
TATGACAGCACAAGGTGTCATAAGTTATATAGAGGCAGAAGATTTAGGGTATCAATCTGA
ATGGATTGCAGCATTAACACATCAGTCGCTCAATGGGATTATAGATGCATATCGTCATGA
AGTGCATGCTGTTCGAAATTTTCAGGAACAAATTAACGTAGCAGCTCGTATGCGCGATTG
GTTAGAAGGTTCAACTTTAACGACCCGACAAGCAGCAATTCGTGTACAAGACGCGTACAC
ACTACGTTGTATTCCACAAATTCATGGCGCAAGTTTTCAAGTATTTAACTATGTTAAACA
GCAATTAGAATTTGAGATGAATGCGGCTAATGATAATCCATTAATATTTGAGGAAGCAGA
TGAAACATTTGTCATTTCTGGTGGTAACTTCCATGGACAACCGATTGCCTTTGCTTTGGA
TCATCTTAAATTAGGTGTAAGTGAATTAGCGAATGTATCTGAGCGTCGTCTCGAGAGACT
AGTAAATCCTCAGTTAAATGGCGATTTACCAGCATTTCTTAGTCCGGAACCGGGATTGCA
AAGTGGTGCAATGATTATGCAATATGCTGCAGCAAGCCTAGTTTCTGAAAATAAAACTTT
AGCTCATCCTGCAAGTGTAGATTCTATTACATCGTCTGCGAATCAAGAAGATCATGTATC
TATGGGTACCACAGCTGCTAGACATGGTTATCAAATTATTGAAAATGCGAGACGTGTGCT
GGCAATTGAGTGTGTAATTGCATTACAAGCAGCAGAATTAAAAGGTGTTGAAGGTTTATC
ACCAAAAACACGTCGTAAATATGAGGAGTTTCGTAATATCGTGCCGTCTATTACACATGA
CCGTCAATTTCATAAAGATATTGAAGCGGTTGCACATTATTTAAAGCAATCTCTTTATCA
AACGTCTGAATGTCATTAAATCGACATGAAGTTAGTTCTTAATCGTTACTTGAAAAAGCA
AATATAGTTTGCTATATTAAAACTAACTTAATAAGACATTGTTCGTAGGACAAGTAATAT
ATGGTGCTTGATGTCAGAGAGCTTGTGGTTAGTGTGAACAAGAATCAACATATATATGAA
TCTACCTACTTATTGAAAGAACAATCGGTAATAACCGTTATTTTAGTGAAGTGCAATTTA
GATTTTAGTGTGTAACTATATCTGAAATTGTTAAATAGGGTGGCAACGCGTAGACCACGT
CCCTTGTAGGGATGTGGTCTTTTTTTATTTTCAAAAATAAAACGCATGTTACCCAATAAT
AAATGATAATTTTTTGGGAAAGGATGAATGTTAATGTTAGATATTAAACTTTTTAGAAAT
GAGCCTGACAAAGTTAAGAGAAAAATTGAGTTACGCGGAGATGATCCAAAAGTTGTAGAT
GAAATTTTAGAATTGGATGAGCAACGACGTAAATTGATTAGTGCTACAGAAGAAATGAAA
GCACGTCGTAACAAAGTAAGTGAAGAAATTGCATTAAAAAAACGTAATAAAGAAAATGCC
GATGATGTAATAGCAGAAATGCGCACATTAGGTGATGATATTAAAGAAAAAGATAATCAA
TTAAACGAAATAGATAATAAAATGACAAGTATCCTTTGTCGTATTCCAAACTTAATTAGT
GATGATGTACCTCAAGGTGAGTCTGACGAAGATAACGTTGAAGTTAAAAAATGGGGCACA
CCACGTGAATTTGACTTTGAACCAAAAGCACATTGGGACATTGTTGAAGAATTAAAAATG
GCTGACTTTGATCGTGCAGCTAAAGTTTCAGGTGCGCGTTTTGTATACTTAACAAATGAA
GGTGCGCAATTAGAACGTGCTTTAATGAACTATATGATTACAAAACATACAACGCAGCAT
GGTTATACAGAAATGATGGTACCACAGCTTGTGAATGCAGATACAATGTATGGTACAGGC
CAATTACCTAAATTTGAAGAAGACTTATTTAAAGTAGAAAAAGAAGGATTATATACAATT
CCAACTGCTGAAGTACCTTTAACAAATTTCTATCGTAATGAAATTATTCAACCAGGTGTA
CTTCCTGAAAAATTCACTGGTCAATCTGCATGTTTCAGAAGTGAAGCGGGATCAGCTGGT
AGAGATACAAGAGGATTAATTCGTTTACACCAATTCGATAAAGTAGAAATGGTACGTTTT
GAACAACCTGAAGATTCATGGAATGCTTTAGAAGAAATGACAACAAATGCAGAAGCAATC
CTTGAAGAATTAGGTTTACCATATCGTCGTGTTATTTTATGTACTGGTGATATCGGTTTT
AGCGCAAGTAAAACATATGATTTAGAAGTTTGGTTACCAAGTTACAATGACTATAAAGAA
ATTAGTTCATGTTCTAACTGTACTGATTTCCAAGCGCGTCGTGCAAATATTCGCTTCAAA
CGTGATAAAGCAGCTAAACCTGAATTAGCACATACTTTAAATGGTAGTGGTTTAGCAGTT
GGACGTACATTTGCTGCTATCGTTGAAAATTACCAAAATGAAGATGGAACAGTAACAATT
CCAGAAGCTTTAGTACCATTTATGGGTGGTAAAACACAAATTTCAAAACCAATTAAATAA
TTAAAGGTATACAGTAAAAAGTGGTGACGAATCTGTCATCACTTTTTTTGTGCGGAAAAT
AATATTATTGAGCCATTGAAAACAACTCATATGAATAAAGTTTTTCACTCAATAGTTTAG
ATTAATTATAGAAACAACGATGAATCATCATGATGGACGAAATAAATATTTACTGTTCAC
CTTAGTTAATGATGTGATACATATATACGGCGATTGATGCATGAATAGGAAAAGTTATAT
CAAATTAATATTAACAGGGTAGGGGAGGGTACAATATGTAAATATGGGAAGAAGGAATGA
AGTGAACAGCATAAAAAAACTATCACAAAAGACGTAAAAGAATATTATTCAAACACTTTA
ATACAAGATGAAAACCCTATAAAAAATAAGGGATGTCTTAAGTATTTGTTCAAAAATTCT
GATAAATAAAATACTACAACAAAGGTATTTTTAAACTAACATCAGTCTAACATCAGACAA
ACCGAAGTCTAACGTTATTGCTTGTGTGTGTGAAGTGTATTAGACTAGGTATATTATTTT
TACATACTTATAAACATATAAAACGTTAAAGGGGGTTGGACAAATGACATCTCATTTAAG
TTTTAGGCAAGGCATAAAAGAATGTATTCCTACTTTGTTGGGATATGCAGGTGTTGGTAT
TTCATTTGGCATTGTAGCTGCATCACAAAATTTTAGTATTTTAGAAATTACATTGTTATG
TCTTATTATATACGCTGGTGCCGCTCAGTTTATTATGTGCGCGTTGTATATTGCAGGAAC
GCCAATATCAGCGATTGTATTAACTGCATTCATTGTAAATTCTAGAATGTTTCTCTTAAG
TATGTCGCTTGCGCCAAACTTCAAATCATATGGGTTTTGGAATCGTATAGGATTAGGTTC
ATTAGTAACTGATGAAACATTTGGTGTCGCTATTACACCTTATTTAAAAGGAGAACCCAT
CAATGATCGATGGCTACACGGTCTAAATATAACGGCATATTTATTTTGGACAGTTTCATG
TGTTGCCGGTGCTATATTTGGAAAATATATTTCAAACCCTCAAGCATTAGGGCTAGACTT
TGCTATCACAGCTATGTTTATCTTTTTGGCAATTGCACAATTCGAATCAATCACTAAGTC
ACGATTAAGAATTTATATTGTATTAGTTATTGTAGTAATTGTAATGATGTTATCTTTAAG
TATATTTATGCCTTCTTACCTTGCTATTTTATTTGCGGCAACAATTGCGGCTGCGTTAGG
AGTGATGATGGAACTATGACAACAAATATGAATATGTTAATACTTATTTTATTGTGCGGT
ATCGTAACGCTACTAATTCGAATCATTCCTTTTATCATGATTTCTAAAGTACAGTTACCA
GATGTCGTTGTTCGATGGCTTTCATTTATACCTATTACATTATTTACGGCACTGGTCATC
GATAGTATCATTCAACAAACACCACATAGCGATGGATATACACTGAATATACCTTATATT
ATTGCGTTAATACCTACTGTTATTTTATCAATAATTACACGCAGTTTAACTATTACAATT
ATTAGTGGGATTATTATCATGGCAGCACTAAGATTTTTCTTTTAAAAATACTTTAAAATC
ATTGAACAGATATTTAAACTTAGGTAAACTGATATTAATCAGAAAATTCTGATATACAAA
TTATTTATAGCAATTTGGGAAATTGTACATATCAAACAATTTGGTTAATCTTATGATTTT
GATAACAATGTTTTTCAAACGATAAAAAGTAATTCATGATTTAAACTCAACTAAACACAT
AACAATTTCATATGTCTTATTGTGAGAAGTTGAGGGACTTGGCCCTGTGATACTTCAGCA
ACCGACTTTATAGCACGGTGCTAAAACCAACGAGTTACTCGAATGATAAGTATATAAACT
TCTTACTTTTCAATAGGGTAAGGAGTTTTTTATTTAAGGAGGAAAGGACAATGACAAATT
ACACAGTAGATACTTTAAATTTAGGGGAATTTATAACAGAATCTGGGGAAGTCATAGATA
ATTTACGTTTACGATACGAACATGTAGGTTATTATGGACAACCATTAGTTGTAGTTTGTC
ATGCATTAACCGGTAATCATTTAACATATGGTACTGATGATAATCCTGGATGGTGGCGAG
AAATTATTGATGGTGGATATGTGCCCATCAATGACTATCAATTTTTAACCTTTGATGTCA
TTGGAAGTCCGTTTGGTTCAAGTTCACCTTTGAACGATGCTCATTTTCCTAAAAAACTAA
CATTACGAGATATCGTTAGAGCTAACGAATTAGGTATTCGAGCACTTGGATATGACAAGA
TTAATATATTAATAGGTGGGAGCCTTGGCGGTATGCAAGCAATGGAATTATTGTATAATC
AACAATTTAAAGTAGATAAAGCTATCATTCTCGCTGCTACTAGTAGAACTTCATCATATA
GCAGAGCTTTCAATGAAATTGCAAGACAAGCAATTCATATTGGTGGTAAAGAAGGATTGA
GTATTGCACGTCAGTTAGGTTTTTTGACATATCGGTCATCTAAAAGTTACGATGAACGTT
TCACACCCGAAGAAGTCGTAGCATATCAACAACATCAAGGTAATAAATTTAAAGAGCGTT
TCGACTTGAATTGCTATTTGACGTTGCTTGATGTTTTAGACAGCCACAACATTGACCGCG
GTCGTACTGATGTAACGCATGTTTTTAACAATTTAGAAACAAAAGTGTTAACAATGGGAT
TTATTGATGATTTATTATATCCAGATGATCAAGTACGCGCCTTAGGTGAACGATTTAAAT
ATCATCGTCATTTCTTTGTACCTGATAACGTAGGGCATGATGGATTCCTACTAAATTTTA
ATACGTGGGCACCTAATTTATATCATTTTTTAAATTTAAAGCATTTCAAACGTAAGTAAT
AGCATTTCGTTTTTTCTTAAAAATGAGACTTCTAAACTATAAATACTATATTTGAAAAAT
TTAAAGAAGTGACTGTATCTAAAATGCGATATAGTTATTGCTAAACATTGAAGCATAACG
GCTTTAAAGGAGATGTCATAAAGACCTTATAACAATCTATATGGCATGAGTTGTTAGTTA
CAAAATAAGAAAAATAGTAATCAATTAAATGTGATAGAAAGATATAACCTATAAATTGTT
AATTTCTATTAAAGAGGTTAAAATAATAGCTATAGTTAAAAATATGGGAGTGGCTTATGT
GTTTTCAAAAATACAACCTAAAGCAACAATGATTGCAACTATAATGTTGATATTTGTCGC
TTTAGCTTTATATCAAATGCCTGGTTTAGGACTAGTATTTTCATTATTTGCAACCATACC
AGGTATCGTTTTATGGAATAAATCAACACAATCTTTTGGAATTAGTGCACTTATTACAGT
GATTATAACAACTATTCTAGGTAATACTTTCGTGTTAAGTGCTATTATATTAGTCTTAAT
CGCAAGTTTAATTATCGGTCAATTATTAAAAGAAAAGACATCTAAAGAGAGAATTTTATA
CGTAACAACTGTAGCGATGAGTTTGATTTCATTAATCGCATTCATGTTACTTCAAACGTT
CGGGAAAATTCCTTCCTCAGCAAGCTTAGTAAAACCTTTCAAACAATCACTTCATGAAGT
GATTACGATGAGTGGCGTCGATGCAAATATGACCCAAATACTAGAAGAAGGGTTTAGACA
AGCGACCGTTCAATTACCTGGTTTCATCATTATCATTACATTTTTTATTGTCTTAATTAA
CTTAATCGTTACATTTCCGATTTTACGAAAATTTAAAATCGCAACACCAGTGTTTAAGCC
ACTTTTCGCATGGCAAATGAGCGGGATTTTATTATGGATATATATTATTGTACTTGTATG
CTTGTTATTTACAAGTCAACCAAGTGTGTTCCAGAGCATACTTTTAAACTTCCAACTTGT
GTTATCATTAGTGATGTATATTCAAGGTTTAAGTGTTATTCATTTCTTTGGTAAAGCGAA
AGGTTTGCCGAATGCAGTAACGATTTTACTATTGATTATCGGTACATTATTGTCACCTAC
GACACATATTGTAGGATTACTTGGTGTTATCGATTTAAGTTTGAATTTGAAGCGAATCAT
GAAAAATAATTCTAAAAAGTGAATAGAGGTGGAATAATGAATCGGCAGTCCACTAAGAAA
GCTTTACTAATACCATTTCTCATCATGATTATTACAGCAATTGTTTTAATGGGTGTATGG
TTTATCTTTAATAGTCTTATAGCATTAATTGCATCTATCGTTCTTTTCGTGATGATTATC
GTTAGTGTCATTTTATTTAGACAAGCTTTAATGAAAATGGATAATTATGTAGATGATTTG
AGTGCGCAAATTTCAACAACGAATAATAAAGCAATCAAACATTTACCAATAGGTATTATC
GTTTTAGATGAAAATGACCATATCGAATGGGTTAACCAATTCATGACGGATCATATGGAA
GCAAATGTTATTTCAGAATCTGTGAATGAAGTATTTCCTAACATTTTAAATCAATTAGAT
AGAGTGAAGTCTGTTGAAATAGAATATAATCAGTATCATTTCCAAGTGCGTTATTCAGAT
CATGATCACTGTCTCTATTTCTTTGATATAACTGAACAAGTACAAACAAATGAGTTATAT
GAAAACTCTAAACCGATTATTGCGACATTATTTTTAGATAACTACGATGAGATTACGCAA
AATATGAATGATACACAGCGTTCGGAAATTAACTCTATGGTAACGCGTGTGATTAGTCGA
TGGGCGACAGAATACAACATATTCTTTAAAAGATATAGTTCTGATCAATTTGTAGCATAT
TTAAATCAAAAAATATTAGCGGATTTAGAAGAGTCTAAATTTGATATTTTAAGTCAATTA
CGTGAAAAGAGTGTCGGTTATCGCGCTCAATTAACATTAAGTATCGGTGTTGGTGAAGGT
ACTGAAAACCTAATAGATTTAGGTGAATTGTCTCAATCTGGATTAGACTTAGCATTAGGA
CGTGGTGGTGACCAAGTTGCTATTAAGAGTATTAATGGCAATGTACGTTTCTATGGTGGT
AAGACTGACCCGATGGAGAAACGTACTCGTGTAAGAGCGCGTGTTATCTCACATGCATTA
AAAGATATCCTTGCAGAAGGTGACAAAGTCATTATTATGGGACATAAACGTCCCGACTTA
GATGCAATCGGTGCAGCAATTGGCGTATCTCGATTTGCAATGATGAATAATTTAGAAGCG
TACATCGTATTAAATGAGTCGGATATTGATCCAACATTACGACGTGTTATGAACGAAATT
GATAAAAAGCCAGAGTTAAGAGAGCGATTTATTACATCAGATGATGCGTGGGATATGATG
ACATCTAAGACAACGGTAGTGATTGTTGATACACATAAACCGGAGCTTGTTTTAGATGAA
AATGTCTTAAATAAAGCGAATCGTAAAGTCGTTATTGATCATCATAGACGTGGAGAAAGC
TTTATTTCTAATCCGTTGTTGGTCTATATGGAACCATATGCAAGTTCAACAGCTGAACTT
GTAACAGAATTACTGGAATATCAACCAACAGAACAACGCTTAACACGTCTTGAATCAACT
GTAATGTATGCAGGTATCATTGTAGATACAAGAAACTTCACATTACGAACAGGTTCAAGA
ACGTTTGATGCAGCAAGTTATTTACGTGCTCATGGGGCAGATACGATTTTAACCCAACAT
TTCTTAAAGGATGATGTGGATACGTACATTAATCGATCTGAACTTATTCGAACAGTGAAA
GTTGAAGATAATGGTATAGCCATTGCCCATGGTTCAGAAGATAAAATTTATCACCCAGTA
ACAGTTGCGCAAGCGGCAGATGAACTGTTAAGTTTAGAAGGTATAGAAGCATCGTATGTT
GTTGCGAGACGTGAAGATAATTTGATAGGTATATCAGCACGCTCACTCGGTTCAGTAAAT
GTCCAGTTAACAATGGAAGCACTTGGTGGCGGTGGGCATTTAACTAATGCTGCAACACAA
CTCAAAGGTGTTACAGTTGAACAAGCGATAGCACAATTACAACAAGCAATTACAGAACAA
TTAAGTAGGAGTGAAGATGCATGAAAGTAATTTTTACACAAGACGTTAAAGGTAAAGGTA
AAGGTAAAAAAGGTGAAGTTAAAGAAGTACCAGTAGGTTATGCAAATAACTTCTTATTCA
AAAAGAATTATGCTGTCGAAGCAACACCAGGTAACCTTAAACAATTAGAGTTACAGAAAA
AACGTGCAAAAGAAGAAAGACAACAAGAAATTGAAGATGCTAAAGCATTAAAAGAAACAT
TATCAAATATCGAAGTTGAAGTATCAGCTAAAACTGGTGAAGGCGGTAAGTTGTTTGGAT
CAGTAAGTACGAAACAAATTGCTGAAGCATTAAAAGCACAACACGATATTAAAATCGATA
AACGTAAAATGGATTTACCAAACGGAATCCATTCATTAGGATATACGAATGTACCAGTTA
AATTGGATAAAGAAGTTGAAGGTACAATTCGCGTACACACAGTTGAACAATAAAGTTGGA
TTGAAATAAGAGGTGTAACCATTCATGGATAGAATGTATGAGCAAAACCAAATGCCACAT
AGCAATGAAGCTGAACAGTCTGTCTTAGGTTCAATTATTATCGATCCAGAATTGATTAAT
ACTACTCAGGAAGTGTTGCTTCCTGAGTCGTTTTATAGGGGTGCCCATCAACATATTTTC
CGTGCAATGATGCACTTGAATGAGGATAACAAAGAAATTGATGTTGTAACATTGATGGAT
CAGTTATCAAGTGAAGGTACGTTGAATGAAGCGGGTGGTCCGCAATATCTTGCAGAGTTA
TCTACAAATGTACCAACGACACGAAATGTTCAGTATTATACGGACATTGTTTCTAAGCAT
GCATTAAAACGTAGATTGATTCAGACTGCAGATAGTATTGCCAATGATGGATATAATGAT
GAACTTGAACTAGATGCGATATTAAGTGATGCAGAACGCCGTATTTTAGAGCTATCATCT
TCTCGAGAAAGTGATGGCTTTAAAGATATTCGTGACGTGTTGGGACAAGTATATGAAACA
GCTGAAGAGCTTGATCAAAATAGTGGTCAAACGCCAGGTATCCCTACAGGATATCGAGAT
TTAGACCAAATGACAGCTGGGTTTAACCGTAATGATTTAATTATCCTTGCAGCGCGTCCG
TCTGTAGGTAAGACTGCGTTCGCACTTAACATTGCACAAAAAGTTGCAACACACGAAGAT
ATGTATACAGTTGGTATTTTCTCGCTAGAGATGGGTGCCGATCAGTTAGCAACACGTATG
ATTTGTAGTTCTGGTAATGTTGACTCGAACCGTTTAAGAACAGGTACTATGACTGAGGAA
GACTGGAGTCGATTCACGATTGCTGTCGGTAAATTGTCGCGTACGAAGATATTTATCGAC
GATACGCCAGGTATTCGAATTAATGATTTACGATCTAAGTGTCGTCGATTAAAACAAGAA
CATGGTTTAGACATGATTGTGATTGACTACTTACAGTTGATTCAAGGTAGTGGTTCACGT
GCGTCCGATAACAGACAACAAGAAGTTTCTGAGATATCTCGTACATTAAAAGCGTTAGCT
CGTGAATTGGAATGTCCAGTTATTGCACTGAGTCAGCTATCACGTGGTGTAGAACAACGA
CAAGATAAACGTCCAATGATGAGTGATATTCGTGAATCTGGTTCGATTGAGCAAGATGCC
GATATCGTTGCATTCTTATATCGTGATGATTACTATAATCGTGGTGGCGATGAAGATGAT
GACGATGATAGTGGTTTCGAGCCACAAACTAATGATGAAAATGGTGAAATTGAAATCATC
ATTGCCAAGCAACGTAACGGTCCAACAGGAACAGTTAAGTTACACTTTATGAAACAATAC
AATAAATTTACAGATATCGATTATGCACATGCCGATATGATGTAAAAAAGTTTTTGCCGT
ACAATAATCATATTTATGATAAAATTGTACGGTTTTTATTTTGTTCTGAATGCGTTGATA
TATGTTAAGTTTGTGTATTGGAAATGACTTAAAAACACCATAAACACTGTTATAAAAGGG
TTTGTGAAGCATTTTAACACATTTATGAAAATGATTTTTCTTTTAGAATGCAAGAAAATC
AATGTTCGATTTTTATTTGCATTATGGTCTCGATATTGGTAGAATATCAAATGGTTAAAT
GAGAAAAACTTGGAGGTGCTCACATGTCATCAATCGTAGTAGTTGGGACACAATGGGGAG
ACGAAGGAAAAGGAAAGATTACGGATTTCTTAGCAGAACAATCGGATGTTATCGCACGTT
TTTCAGGTGGTAATAATGCAGGCCATACAATTCAATTTGGCGGAGAGACATATAAATTAC
ATTTAGTACCATCTGGTATCTTTTATAAAGATAAATTAGCGGTAATCGGTAACGGTGTCG
TTGTTGATCCAGTTGCACTATTAAAAGAATTAGACGGATTAAATGAACGTGGCATTCCTA
CAAGTAATTTACGTATTTCTAATCGTGCGCAAGTGATTTTACCTTACCACTTAGCACAAG
ATGAATATGAAGAACGTTTACGTGGAGACAACAAAATTGGTACAACTAAAAAAGGTATCG
GTCCAGCATATGTAGACAAAGTTCAACGTATCGGAATTCGTATGGCAGATTTACTTGAAA
AAGAAACGTTTGAAAGAATATTGAAATCAAATATTGAATATAAACAAGCATATTTCAAAG
GTATGTTTAACGAAACTTGTCCATCATTTGATGAAATCTTTGAAGAATACTATGCAGCAG
GTCAACGCTTAAAAGAATTTGTAACAGATACATCAAAAATCTTAGACGATGCATTTGTAG
CAGATGAAAAAGTACTTTTCGAAGGTGCTCAAGGTGTAATGTTAGATATCGACCACGGTA
CATATCCATTCGTTACATCAAGTAACCCAATTGCAGGTAATGTTACTGTAGGTACAGGTG
TCGGTCCAACATTTGTTTCCAAAGTAATTGGTGTATGTAAAGCTTATACATCACGTGTTG
GTGATGGTCCATTCCCAACTGAATTATTCGATGAAGATGGACATCATATTAGAGAAGTTG
GTCGTGAATACGGTACAACAACAGGACGTCCACGTCGTGTAGGTTGGTTTGACTCAGTTG
TATTACGTCACTCTCGTCGTGTAAGTGGTATTACAGATTTATCTATTAACTCTATCGATG
TGTTAACTGGTTTAGACACAGTGAAAATCTGTACAGCTTATGAATTAGACGGTAAAGAAA
TTACTGAGTATCCAGCAAACTTAGATCAATTAAAACGTTGTAAACCAATCTTTGAAGAGT
TACCAGGTTGGACAGAAGATGTAACAAGCGTACGTACTTTAGAAGAATTACCTGAAAATG
CACGTAAATATTTAGAGCGTATTTCTGAATTATGTAATGTACAAATTTCTATCTTCTCAG
TTGGTCCAGATAGAGAACAAACAAACTTATTAAAAGAATTGTGGTAGAACTTTATACAAG
TAATACACAATGATTATAAACGAATGAGCCTTCTATCTTTATTGGTAGGAGGTTTTTGTT
ATGTGAACTTGTGTATCAACTTGATTATTGAGATGGAAAGGATTGCTTAAGTATAGGTGG
TATTTCTTGTCATATATTAGAAGTTTCGACGCGAAGGTATTCAATGAAAATAAAATGAAA
TATTTAAATGTAAGAAATTTAGTATCGAAAATAGCTATTGAAAGAGCGTAGATGGAGGAT
AAATGAAGATGATAAAAATGGAAAATTTTCAAAAAGAGCGTAAATTTTATAATAAATAGA
CTACCAATAAAATGCAATTTTTCACTTATAACATAATTCAAAAAATAATAGCAAAATTAT
GTAAAAAATATCTTGTCATGGTAAGTTTGGCTGTGCTATAATCTATCTTGTGCTTAAGAA
CGGCTCCTTGGTCAAGCGGTTAAGACACCGCCCTTTCACGGCGGTAACACGGGTTCGAGT
CCCGTAGGAGTCACCATGTTTTAGGTCTCGTAGTGTAGCGGTTAACACGCCTGCCTGTCA
CGCAGGAGATCGCGGGTTCGATTCCCGTCGAGACCGTACAAATGCCTATCCAAGAGGATA
GGCATTTTTTTACGTTTAAAATTATATCAATTGAAGACAAATAAGCTTGAGACATAAATC
AAGTTCTAGGCTCTATAATGTTATATTGGCAGTAGTTGACTGAACGAAAATGCGCTTGTA
ACAAGCTTTTTTCAATTCTAGTCAACCTTGCCGGGGTGGGACAACGAAATAAATTTTGTA
AAAATATCATTTCTGTCCCACTCCCATTTCCTACGATTAGTCAAGTCTTTATGTTTAAAA
TAAGCATTACTAAATTAGCCCGTTCAATTTAATTTTTTTGAATAAGGTGTTACACTGTAT
TTGATTGTACGGTTGGTTAATGTGGGGACATTTGATAATCGTACAATTTCTGATTCATTA
CTAAATAATGAATCGTTTTTAAGAGACGATTAATACAAGCGATGACGGCAGTCTTGTGAG
CTTTCTCATGAGGCTGCTTTCTTAGCTTATAGTAATAATCGACGACATGATTGTCAAAAT
GATGCTGCCCTCTTATTATATTCATAACCAGTCAAAATAATAATCTTCTTGCTTTTTTAT
TGCCACGCTTATTAATTGCGTCTCTACTTTGCGTACTACCTGATTGATATCGTTTGATAT
CAATGCCTACAAATGCATTTAATTGTTTATTCGATTTAAATCGCGTAATATCTCCAAGTT
CTCCAATAATCATAGCTGCAGATAATTTTCCAATTCCTGGTATTGAATGAATATGTTCAA
AACAATCAAGTTGTTGCGCTAATTGAATCATGTCTTCATCTAATTGTTTAAGATGTTGTA
TAGATTGTTTTAATTGTCTAATTAACAACCTTGCTTTTTCTACAAGGAATGAATGTCTAT
CGACATTCGGATAGCTTTCCCGAGCAATGTTAACCAATTGGTGTGCGTAATTTTCAGCTT
TATTCATAGATAGACCTTTATCAGTCGAATGGAATATATGAGAAATAAGGGTATCAATAT
CCATATTTCTCACCATATCTGGATGAGTAAATCGTTCTGCGATGTTAAGTGCAATGATAG
AATATCGATTACTAAATAATTTTTCTAAACCAGGAAAAGTTTGATGAAGCTGTTCAACAA
TTTCAAATTTAAGCCGATTTTGTTCATTTTCAATTTCTAGATGAAAACGTGCACGCTCTC
GCAACTCAAAGAAGATATCTTCATACATAGATATGGTTTCCGTTGCATTTAAAGTAGGTG
CTAATTGCGCAAGTTTATGTGCATCAGCTTGATCGGTTTTCCATGATCTTAAAGAGCTTG
TTCTGAATTTAGCTTCTAACGGGTTCATCTCAATATAATTAATATGATTTACGCGACAAA
ATCGAGTCATACCTCTTGAATAAATACCAGTAGATTCAAAAATGATTTGTAGGTGGTCTA
AATTATTCAAATACTTTAATAAATAATTATAACCATTTTTATTATTTTGAATGGTAAATT
CTCTTTGAAATTGATCGTTATGATAATGAGCTATGACACTACTTCTTTTACTAATATCAA
CACCTAAGTAATTGATAAATATAGCCTCCTTTAAAAAATTGAGAAGTGAGAACTTTACTT
AACCTTTCTCATTTCATTTTCCTCTACACGGTTTCAAGAAGCCAACATACTTCAAACGAA
TTTCAAAAGGCGAGAGTAAAGCTGACTTGTTTTTTATACGGGTTTAAGACCCAAGAGAAA
GCACAGTCTACTCCTCTCTATAACTATAAAAAATAGCTATGAAAAAATTTATCGTCATAG
ATTTCTTCATAGCTAATCTTAGTATGTTTTATTTATAATGTATAAACTTCTGGTAATTCA
GTTGCAATGTATTAAAGACAAATGTAGAAAACAAAATTTAACACCTATCTTTGTTAACAT
ACTTCTTCATAGTGATATGCCAATAGCATCCACCTAACATAAATATAATAGTATTTATTT
TCCTCACATCCACACCAATAGGAATCTCGATTTTTTCGCACCTTTAATAATATAAAAATG
ATTTCGTGGTCATATTATAGGGAAAGACTAATTATTATCATAATACGCCGTGAGAAACTA
ATAAAAAATATTAATATATAAGTTTATATTGGAAAATAGAATTAATAGCTTATAAATGGT
AAATTATATAATAGGTTACTATACGTTATAAGACGGAAAATGCGCACAATAACAAAAATA
GTAAGCGACATCCTGTGATTTTTTACACAAACATAAACGATAAAGATCAAAAAATGATAA
AATGATATTAATGATTTAAGAAAAGAGGTTTATGCAAATGGCTAGAAAAGTTGTTGTAGT
TGATGATGAAAAACCGATTGCTGATATTTTAGAATTTAATTTAAAAAAAGAAGGATACGA
TGTGTACTGTGCATATGATGGTAATGATGCAGTAGACTTAATTTATGAAGAAGAACCAGA
CATCGTATTATTAGATATTATGTTGCCTGGTCGTGATGGTATGGAAGTATGTCGTGAAGT
GCGCAAAAAATACGAAATGCCAATTATTATGCTAACTGCTAAAGACTCAGAGATTGATAA
AGTACTTGGTTTAGAACTAGGTGCAGATGACTATGTAACGAAACCATTTAGTACGCGTGA
ATTAATTGCACGTGTGAAAGCTAATTTACGCCGTCATTACTCACAACCAGCGCAAGACAC
TGGGAACGTGACGAATGAAATCACAATTAAAGATATTGTGATTTATCCAGACGCATATTC
TATTAAAAAACGTGGCGAAGATATTGAATTAACACATCGTGAATTTGAATTGTTCCATTA
TTTATCAAAACATATGGGACAAGTTATGACACGTGAACATTTATTACAAACAGTATGGGG
CTATGATTACTTTGGCGATGTACGTACAGTCGATGTAACAATTCGTCGTTTACGTGAAAA
AATTGAAGATGATCCGTCACACCCTGAATATATTGTTACGCGTAGAGGCGTTGGATATTT
CCTCCAACAACATGAGTAGAGGTCGAAACGAATGAAGTGGCTAAAACAACTACAATCCCT
TCATACTAAACTTGTAATTGTTTATGTATTACTGATTATCATTGGTATGCAAATTATCGG
GTTATATTTTACCAATAACCTTGAAAAAGAACTGCTTGATAATTTTAAGAAGAATATTAC
TCAATATGCAAAACAATTAGAAATTAGTATTGAAAAAGTATATGACGAAAAGGGCTCCGT
AAATGCACAAAAAGATATTCAAAATTTATTAAGTGAGTATGCCAACCGTCAAGAAATTGG
AGAAATTCGTTTTATAGATAAAGACCAAATTATTGTCGCAACGACGAAGCAGTCTAACCG
TAGTCTAATTAATCAAAAAGCAAATGATAGTTCTGTTCAAAAAGCATTATCATTAGGACA
ATCGAATGATCATTTAATTTTAAAAGATTATGGTAACGGAAAAGACCGTGTGTGGGTGTA
TAACATTCCAGTTAAAGTCGATAAAAAAGTAATAGGTAATATCTATATCGAATCAAAAAT
TAATGACGTTTATAACCAATTAAATAATATTAACCAAATATTCATTGTTGGTACAGCTAT
TTCATTATTAATTACAGTCATCTTGGGATTCTTTATAGCGCGAACGATTACCAAACCTAT
CACCGATATGCGTAACCAGACAGTCGAAATGTCGCGAGGTAACTACACGCAACGTGTGAA
GATTTATGGTAACGATGAAATTGGTGAATTAGCCCTAGCATTCAATAACTTGTCTAAACG
TGTGCAAGAAGCTCAGGCTAATACTGAAAGTGAGAAACGTAGACTTGACTCAGTTATTAC
ACATATGAGTGATGGTATTATCGCAACAGACCGCCGAGGACGTATTCGTATTGTCAATGA
CATGGCACTTAAAATGCTTGGTATGGCTAAAGAAGATATTATTGGTTACTACATGTTAAG
TGTATTAAGTCTTGAAGATGAGTTTAAACTTGAAGAGATTCAAGAGAATAACGATAGTTT
CTTACTAGATTTAAATGAAGAAGAAGGTCTTATCGCACGTGTTAACTTTAGTACAATTGT
GCAGGAAACAGGCTTTGTAACGGGTTATATTGCCGTGTTACATGACGTTACTGAACAACA
ACAAGTTGAACGTGAACGTCGTGAATTCGTTGCCAATGTATCACATGAGTTACGTACACC
ATTAACATCAATGAATAGTTACATTGAAGCACTTGAAGAAGGCGCATGGAAAGATGAAGA
ACTAGCACCACAATTTTTATCTGTAACTCGTGAAGAAACAGAACGAATGATTCGACTTGT
AAATGACTTGCTACAATTATCTAAAATGGATAATGAATCAGATCAAATCAACAAAGAAAT
TATCGACTTTAACATGTTTATTAATAAAATTATTAACCGACATGAAATGTCTGCTAAAGA
TACGACATTTATTCGAGATATTCCGAAGAAGACAATTTTCACAGAATTTGATCCTGATAA
AATGACGCAAGTATTTGATAATGTCATTACAAATGCAATGAAATATTCTAGAGGCGATAA
ACGTGTCGAGTTCCACGTGAAACAAAACCCACTTTATAATCGAATGACAATTCGTATTAA
AGATAATGGTATCGGTATTCCTATCAATAAAGTCGATAAGATATTCGATAGATTCTATCG
TGTCGATAAGGCACGTACACGTAAAATGGGTGGTACTGGATTAGGACTAGCCATTTCGAA
AGAGATTGTGGAAGCACACAATGGTCGTATTTGGGCAAACAGTGTAGAAGGTCAAGGCAC
ATCTATCTTTATTACACTTCCATGTGAAGTCATTGAAGACGGTGATTGGGATGAATAATA
AGGAACATATTAAATCTGTCATTTTAGCGCTACTCGTCTTGATGAGTGTCGTATTGACAT
ATATGGTATGGAATTTTTCTCCTGATATTGCAAATGTCGATAATACAGATAGTAAGAAAA
GTGAAACGAAACCTTTAACGAAACCAATGACAGCCAAAATGGATACAACTATTACGCCGT
TTCAGATTATACATTCGAAAAATGATCATCCTGAAGGAACGGTTGCGACAGTATCTAACG
TGAATAAGCTGACAAAGCCCTTGAAAAATAAAGAAATAAAATCTGTGGAACATGTTCGTC
GAGATCATAACTTAATGATTCCAGATTTGAGCAGTGATTTTACGATATTTGATTTTACGT
ATGATTTACCGTTATCAACGTATCTTGGTCAAGTACTGAACATGAATGCGAAAGTACCAA
ATCATTTCAATTTCAATCGTTTAGTGATTGATCATGATGCCCAAGGACATATCGTACTTT
ATGCCATTAGTAAAGATCGTCACGATTACGTGAAATTGACAACTACAACGCAAAATGATC
ACTTTATGGATGCTTTATCTACCGTTAAAAAAGAAATGCAACCATATTCAGATATCATTA
CAAATAAAGATACAATTGATCGTACGACACATGTCTTTGCACCAAGTAAACCTGAAAAGT
TAAAAACTTATCGCATGGTATTTAATACAATTAGTGTTGAAAAAATGAATGCTATATTAT
TTGACGATTCAACTATTGTTCGTAGTTCGAAGAGTGGTGTCACTACGTATAACAATAATA
CAGGTGTCGCAAACTATAATGATAAAAATGAAAAATATCATTACAAAAACTTGTCTGAAG
ATGAAGCAAGTTCTAGCAAAATGGAAGAAACGATACCAGGAACCTTTGATTTTATTAATA
ATCATGGTGGCTTCTTAAACGAAGACTTTAGATTGTTCAGTACGAATAATCAGTCAGGCG
AGCTAACATATCAACGTTTCCTTAATGGTTATCCAACGTTTAATAAAGAAGACTCTAATG
AAATTCAAGTCACATGGGGCGAAAAGGGCGTCTTTGATTATCGTCGTTCGTTATTGCGTA
CCGACGTTGTTTTAAACAGTGAAGATAATAAAACGTTGCCGAAATTAGAGTCTGTACGTT
CAAGCTTGGCAAACAATAGTGATATTAATTTTGAAAAAGTAACGAACATTGCTATCGGTT
ATGAAATGCAAGATAATCCAGACCATAATCATATCGAAGTGCAGATTAATAGCGAACTCG
TACCACGCTGGTATGTAGAATATGATGGTAAATGGTTTGTTTATAACGATGGGAGGCTTG
AATAAATGAACTGGAAACTTACGAAGACACTTTTCATTTTCGTGTTTATTCTTGTCAACA
TCGTGTTAGTATCGATTTATGTTAATAAAGTCAATCGTTCACATATTAATGAAGTTGAAA
GTAACAATGAAGTGAATTTTCAACAAGAAGAAATTAGGGTGCCAGCCAGTATTTTAAATA
AATCTGTTAAAGGCATACAATTAGAACAAATTACTGGACGATCAAAAGACTTTAGTTCAA
AAGCTAAAGGTGATTCTGATTTATCCACATCAGATAGTGGAAAATTATTAAATGCGAACA
TCAGCCAATCGGTAAAAGTTAGTGATAATAACTTAAAAGATTTAAAAGATTACGTTAACA
AGCGCGTATTTAAAGGTGCTGAATATCAATTAAGCGAGATTAGTTCAGATTCTGTAAAAT
ATGAACAAACGTATGATGATTTTCCAATTTTAAATAACAGCAAAGCGATGTTGAACTTTA
AAATAGAAGATAACAAAGCGACTAGTTATAAACAGTCAATGATGGATGACATTAAGCCGA
CTGATGGTGCAGATAAGAAGCATCAAGTTATTAGTGTGAGAAAAGCAATCGAGGCATTAT
ATTATAATCGTTACTTGAAAAAAGGTGATGAAGTAATTAATGCAAGACTTGGTTACTATT
CAGTCGTGAATGAAACGAATGTTCAATTGTTACAGCCAAACTGGGAAATTAAAGTAAAGC
ATGACGGTAAGGACAAGACGAATACTTACTATGTCGAAGCTACAAATAATAACCCTAAAA
TTATTAATCATTAATATGAATCATAATAAGCTAGCATTACAAACTCATGAGATATGAGAA
GTGGTGCTAGCTTTTTACTGGTATGGGTTTTCATGGCTGACGTTTCTGTGTCTTTAACGT
GCACACTTATTCACTTATTAAGTAGTACCGCATTGTAAAAATTAACGTAACTGCTATTTT
AAAAACTTTAGTATTTGTCTAATCATTGTTATAATAATTAAGAAATTCATTGCACGTGAT
TATCAAAATTTAAATATAAGAGACCGGTCGATGAACTAAAGTTACATAACAGGAAAGGTA
TACAAAACAGCTAATATATTGATAGTTTCTGTAGGGAAAATCGTATATTTGCACTGATGT
ATATTGCAGTCATATAGAGAAAGTGACTGTTTAAAGAGAAAGGATGAGCCGCTTGATACG
CATGAGTGTATTAGCAAGTGGTAGTACAGGTAACGCCACTTTTGTAGAAAATGAAAAAGG
TAGTCTATTAGTTGATGTTGGTTTGACGGGCAAGAAAATGGAAGAATTGTTTAGTCAAAT
TGATCGTAATATTCAAGATTTAAATGGTATTTTAGTAACTCATGAACATATTGACCATAT
TAAAGGGTTAGGTGTTTTGGCACGTAAATATCAATTGCCAATTTATGCGAATAAAAAGAC
TTGGCAAGCTATTGAAAAGAAAGATAGTCGCATCCCTATGGATCAGAAATTCATTTTTAA
TCCTTATGAAACAAAATCTATTGCAGGTTTCGATGTTGAATCTTTTAACGTGTCACATGA
TGCGATAGATCCACAATTTTATATTTTCCATAATAACTATAAGAAGTTTACGATTTTAAC
GGATACCGGATATGTGTCGGATCGTATGAAAGGTATGATACGTGGCAGCGATGCGTTTAT
TTTTGAGAGTAATCATGACGTCGATATGTTGAGAATGTGTCGTTATCCATGGAAGACGAA
ACAACGTATTTTAGGTGATATGGGACATGTATCTAATGAGGATGCGGGTCATGCGATGAC
GGATGTGATTACAGGCAACACGAAACGTATTTACTTATCACATTTATCACAAGATAATAA
CATGAAAGATTTGGCGCGTATGAGTGTTGGTCAAGTATTGAACGAACACGATATTGATAC
GGAAAAAGAAGTATTGCTATGTGATACGGATAAAGCTATTCCAACGCCAATATATACAAT
ATAAATGAGAGTCACCCTATAAAGTTCTGCACTGCTGTGAGACGACTTTATAGGGTGCTT
TTTTATGTTGTTGGTGGAAAATGGCTGTTGTTGGGTTGAATCGACTTGATTGAAATGTAA
AAAATAATTCGATATTAAATGTAATTTATAAATAATTTACATAAAATCAAACATTTTAAT
ATAAGGATTATGATAATATATTGGTGTATGACAGTTAATGGAGGGAACGAAATGAAAGCT
TTATTACTTAAAACAAGTGTATGGCTCGTTTTGCTTTTTAGTGTGATGGGATTATGGCAT
GTCTCGAACGCGGCTGAGCAGCATACACCAATGAAAGCACAAGCAGTAACAACGATAGAC
CAAGCAGCAACAGATAAGCAACTAGTACTGCCAACAAAGGAAGCGGCTAATCAATCTGGT
AAAGAAGCGGCAACCAAAGTATCAGCGCAGGGAACAGCTGATGAAATAAACAATAAAGTA
ACATCCAACGCATTTTCTAACAAACCATCTACAGCAGTTTCAACAAAAGGAAACGAAACG
CGCGATGTAGATGCACAACAAGCCTCAACACAAAAACCAACTCATACAGCAACATTCAAG
TTATCAAATGCTAAAACAGCATCAATTTCACCACGAATGTTTGCTGCTAATGCACCACAA
ACAACTACACATAAAATATTACATACAAATGATATCCATGGACGACTAGCCGAAGAAAAA
GGGCGTGTCATCGGTATGGCTAAATTAAAAACAGTAAAAGAACAAGAAAAGCCTGATTTA
ATGTTAGACGCAGGAGACGCATTCCAAGGTTTACCACTTTCAAATCAATCTAAAGGTGAA
GAAATGGCTAAAGCAATGAATGCAGTAGGTTATGATGCTATGGCAGTCGGTAACCATGAA
TTTGACTTTGGATACGATCAGTTGAAAAAGTTAGAGGGTATGTTAGACTTCCCGATGTTA
AGTACTAACGTTTATAAAGATGGGAAACGCGCGTTTAAACCATCAACGATTGTAACGAAA
AATGGTATTCGTTATGGGATTATTGGCGTAACGACACCAGAAACAAAGACAAAAACAAGA
CCTGAAGGCATTAAAGGTGTTGAATTTAGAGATCCATTACAAAGTGTGACAGCAGAAATG
ATGCGTATTTATAAAGACGTAGATACATTTGTTGTTATATCACATTTAGGGATTGATCCT
TCAACACAAGAAACATGGCGTGCTGATTACTTAGTGAAACAATTAAGTCAAAATCCACAA
TTGAAGAAACGAATTACAGTCATTGATGGTCATTCACATACCGTACTTCAAAATGGTCAA
ATTTATAACAATGATGCATTAGCACAAACAGGTACAGCACTTGCGAATATCGGTAAGATT
ACATTTAATTACCGCAATGGAGAGGTAGCGAATATTAAGCCGTCATTGATTAATGTTAAA
GACGTTGAAAATGTGACACCGAACAAAGCATTAGCTGAACAAATTAATCAAGCTGATCAA
ACATTTAGAGCACAAACTGCAGAGGTAATTATTCCAAACAATACCATTGATTTCAAAGGA
GAAAGAGATGACGTTAGAACGCGTGAAACAAATTTAGGAAACGCGATTGCAGATGCTATG
GAAGCGTATGGCGTTAAGAATTTCTCTAAAAAGACTGACTTTGCCGTGACAAATGGTGGA
GGTATTCGTGCCTCTATCGCAAAAGGTAAGGTGACACGCTATGATTTAATCTCAGTATTA
CCATTTGGAAATACGATTGCAAAAATTGATGTAAAAGGTTCAGACGTCTGGACAGCTTTT
GAACATAGTTTAGGCGCACCAACAACACAAAAAGATGGTAAGACAGTATTAACAGCGAAT
GGTGGTTTACTACATATCTCTGATTCAATCCGTGTTTACTATGATATGAATAAACCGTCT
GGCAAACGAATTAACGCTATTCAAATTTTAAATAAAGAGACAGGTAAGTTTGAAAATATT
GATTTAAAACGTGTATATCACGTAACGATGAATGACTTCACGGCATCAGGTGGCGACGGA
TATAGTATGTTCGGTGGCCCTAGAGAAGAAGGTATTTCATTAGATCAAGTACTAGCAAGT
TATTTAAAAACAGCTAACTTAGCTAAGTATGATACGACAGAACCACAACGTATGTTATTA
GGTAAACCAGCAGTAAGTGAACAACCAGCTAAAGGACAACAAGGTAGCAAAGGTAGTGAG
TCTGGCAAAGATGCACAACCAATTGGTGACGACAAAGTGATGAATCCAGCTAAACAACCA
GCTCCAGGTAAAGTTGTATTGTTGCCAGTGCATAGAGGAACTGTTAGTAGCGGTACAGAA
GGTTCTAGTCGCGCATTAGAAGGAACTACTGTATCAAGCAAGAGTGGGAAACAATTGGCT
AGAATGTCAGTGCCTAAAAGTAGCGCGTATGAGAAACAGTTACCAAAAACTGGAACTAAT
CAAAGTTCAAGTCAAGCAGCGATGTTTGTATTAGTAGCAGGTATAGGTTTAATCGCGACT
GTACGACGTAGAAAAGCTAGCTAAAATATATTGAAAACAATACTACTGTATTTCTTAAAT
AAGAGGTACGGTAGTATTTTTTTATGGAAAAAAGCTATAAACGTTGATAAACATGGGATA
TAAAAACGGGGATAAGTAATAAGACATCAAGGTATTTATCCACAGAAATGGGGATAGTTA
TCCAGAATTGTGTACAATTTAAAGAGAAATACCCACAATGCCCACAGAGTTATCCACAAA
TACACAAGTTATACACTGAAAAATGGGCATGAATGTCAGAAAAATATCAAAAACTGCAAA
AAATATTGTTATAATAAGAGGGAACAGTGTGAACAAGTTAATAACTTGTGGATAACTGGA
AAGTTGATAACAATTTGGAGAACCAAACGACATGAAAATCACCATTTTAGCTGTAGGGAA
ACTAAAAGAGAAATACTGGAAGCAAGCCATAGCAGAATATGAAAAACGTTTAGGCCCATA
CACCAAGATAGACATCATAGAAGTTCCAGACGAAAAAGCACCAGAAAATATGAGTGACAA
AGAAATTGAGCAAGTAAAAGAAAAAGAAGGCCAACGAATACTAGCCAAAATCAAACCACA
ATCCACAGTCATTACATTAGAAATACAAGGAAAGATGCTATCTTCCGAAGGATTGGCCCA
AGAATTGAATCAACGCATGACCCAAGGGCAAAGCGACTTTGTATTCGTCATTGGCGGATC
AAACGGCCTGCACAAAGACGTCTTACAACGCAGTAACTACGCACTATCATTCAGCAAAAT
GACATTCCCACATCAAATGATGCGGGTTGTATTAATTGAGCAAGTGTATAGAGCGTTTAA
GATTATGCGTGGAGAGCCTTATAACAAATAAAGCTAAAAATTAGGTTGTGCGTGATAATT
AGAATACAAAAATCCAATCAAAGTATTTAAGTTTTAATATCTACTTTGATTGGATTTTAT
TATTATACAGATTACTTATTTTAAGATTGAACCTATATAGACGTACTTTTATAAATATGC
TCAACATTTAACTTATTTCATAATTTTTAGTTGATTAAATATAGTTTTTCTTTGCTTTTC
TATTGATATTGGGGCATTATACTGTGTATTTTGTAAATCTAAATTAATAATATGATTTTC
TTTAACAGCTTTTAAATTATTCCGATTTTCTTTTTGCGTAAAAGGAGTTTTTTCTTCAGA
TGTAGCAAGTATAATTTAGTCTCCAGTATATTCTGAGAGTTCTTCTTCTGAAATTGTAGT
CATATAAGCATTTTTTGTTTTATCTTCTAATTTCTATGGCGGTTTCATATCATAACCACC
ATAAACAATTTCTGTACCGCGACCTAAATTTTCACCAAAAGCAGTTAAACTTTTAGGAGT
AGCTTGCAATGCTGTAATTGTTTTTCCTTATACTTTGTTACCTAATTCTTTTTTATCTGC
TTTTAATTTCTGTTCCCAATCTTTTACCCACTTATCAGCTTGTTCTTTCTCATTCACAAT
TTCGCCAAGTTCTTTCGTTGCCTCTTTATAATTTGTTTTCATTGCATCCATCTGTATAGT
TGGTGCAATATTTTTTGAGTTTATAAGCATTTTTATCTTCTTTTGTTGTAATAATGAGGT
CATATTTTGTTTTTGTGATTTGTTCAATGTTGTTTTGACCAACTCGTTTAATTTCTTTAG
TTGCTGCATCAAGTGTTTTATTTTAGTCCTGAAGTTCAATTAGGAGAACGTGTTATTGAC
ATCAAGAAAGTGAAAGAACACCATTTTGAAATTACGACTGAAAAAGAAAATGTATATGCG
TCTAAATCTGTCATAATAGCAATTGGTGGTGGCATTGTTAAGCTTAAGAAATTAAATATT
AAAGATGCATCTAGCAACTCATTAAGCAATTTACATTATACAGTTCAATCTTTAAAGCGA
TTTAAAAATAAAAAGGTAATGATTTCATGTTCAGGTAATAAGGAGTTAGATTGGGCGAGA
TATTTATCAGATTATGCAGATAGTGTGACATTGGTTTATTGGAAAGATGAAATGCGTGGT
TATGAGGCTATGAAAAAGATTTTAGAATAGCTCAATGTAGAAAAAATATCCAATACACAT
ATTAAACGTTTAGTTGGAGACAAAGAAGAAAAAATATTGAGTATGTTATTCTGGAGAACA
TAGATACGGGCGAGCTACAAAAGAAAGTCGTAGATGATATTATTGTGAGTTATAGTTTTG
ATAGAGAAAGTACATTACTTGATGAGTCTTCAGTTAAAGTAGATATGATTGATAGTTATC
GTATAAAAGGTTTTGGGGATACTTCCACGAGTATTTCAGGCATTTTTGCTTGTGGATACA
TCATATATGATGGTGCAAAAACGCATTTAATAGCGAGTGCATTTAGTGATGCAGCTAACG
CGGCTAATCTGGCTAAACAATATATTGAACCTGATGCGAGAAAAGAAGGATTTGTGTCAA
GTCATAATTCTATATTTAAAGAATCAAATAGTAATGAAAAAGTATTTATAATAATACATA
TATTTATATAAGTTGAGTTGTCAATTTAAGTGCAACAACTCAGAATTTAAAATTCATAAG
ACGTCTTCCAATTAAGACACTTTCTGCGACGATTATTAATAGAGTTTAAAGTATAATCCA
AATCTTCTTGAGTTACCTTTGCTAAGTCTGTTTTCTTAGGGAAAAACTTTCTAAGTAATT
CACTAGAATTTTCATTAGTTCCACGTTGCCAAGCAGAATAGGGCTCTGCAAAATAAATAT
TGACATCAAATTGAGATTCAATATTATTGTAACAAGAAAATTCTTTATCACGATCTACAG
TAATCGTTTTTACTGCGTTGTTAGGCAAAGATGAAATAAGTTGTTTTATAGCTGCTTCCA
TTGATTTAGAAGAGCGATCAGGGATATGAAAAAAATGTAATAGCGAGACTTTCTTTCTGC
GACAGTAGCCAGACAGCTTTTACTTTTTCCTCTGCTTGACACAACTGTATCTGCCTCCCA
ATGGCTAAAAAAATTGCGCTTTTTAATATCCTTAGGACGTTGAGATATTGATTTGCCAAC
GTTGAAACGACTCCGGTTTTTTAGGTCGTTGTCTTTTTCCTTCTTGTCTTAAATAAGGAA
ACAACTCTAAAGTAAATGAATTGGCATTAATCCATCTATAAATTTTTTTAAAACAAACCA
TGTTTTGAAGTAACATGCCACCAATTTGTTCAGGTGACCAATGTAATTTTAAGTATTGAA
CAATTGTGTTCTTTAGATCATTAGTCAATTTTGAAGGACGACGGCAATTCTTTTTTCGAG
TTTCTTAATGAGTTTGAGCTGTTTCAGCAACATAATTATGATTTGATTTATTTTTTCTAA
TTTCGCGAGAAATGGTGGAAAACGAACGGTTTAACCGTTTAGCAATAGCTCTTAAAGAAT
AATTTTCTTTTCTAAGAATCTCTATACTTGCACACTCATTTATTGTAAGATGAATATAGC
TCATGTTGGCCCCCTTGTATGTGTTTTTGTGGTTATTAACATCTTACAATAAAGTGCCAA
TCATGGGATTTTTTTGTGACATTTTACTAGTGTTGCACTTAATATTACAATACGTCATAA
GCAAAGGAGTTAAATAATGAAAAAATATATTCATAAATTCACTATCAGTGATTTTGGAAT
TACAGTAAAGTTACCGAAGTCATATTATAAAAAAGCAGATTATTTTTATTCTTTATTGTG
TGTACAAGATGGTGATTATTTAAAAATGTAAAGAAAGACATTATTTTTGTTGGTATAGAG
TCAAAACAACGATCTAATGATTTTACACCATGGGAAGCTCAGATTGGGAAACAAAGTAAT
GGCGGATCTGCTGCTCAATACTTGAAGTGTCTTATTGAGGAACTAATTCCTTTACTGTGG
CAACATTATAGAATATCTAATGATAATAAAAATATGGGTATTACAGGTGCTTCCTACGGG
GCTTTAACTTCATTATATGCCTTATACCGAATGCCTAATTTTTTGGGCATATATTCTAAT
GTCACCTTCAGTATGGCATGGTTCTTTCATTGATTTTATGGAGAAGAATGCACCTATAGA
AAACCAGGTTACAGTTTATTGGTATGTAGGTTTGAAAGAAGGACTTAAACACACTTTAAT
AATTAAAGATATGGTGAAGAATAGTTTTTAAGGGCAACAAATATTAAAAAGAAAATTAAA
GAATGTAGATTCGGGGGTTTAAATTTCAAACGTCTAAAAGAGGAATACATAGGCATTCCT
TTTTTAATAAGAATTTAAAAAAGTGATTAAGTATATATATAATGACAAAAGCAATAAATG
ATAATCATTTATTGCTTTTTTGGTGAAAATAGATTGTGATATGTAATTAGATCTTTTTAG
TATCGAAATGAAATTCTATTGTATTGATAATTTTTTTCATGCCATTACGACCTTCCTTTG
TCCAATGCCACAATTGCCAACAATGTGGCATACCTTCATGTACTTCAAATGTAAAATTTA
AGTTATAATTTTCCTTTGCCACTTTGAAAGCAGGAAAGTAAGCATAGAATATTTCATGTG
TACCAAAAGTTATATGAGTATGAGGGAATCCGTTCATATTAAAAGATAATGTTCTTAATG
GTATTTTACTATCTTTCATATAACCTGAGATACCTTTCATGAGTGATGGATCCATAATTA
AATCTTTTTTTCGTATTTTGTCCATATGTTTAATTTGATCGCTTGTCGGTGGTACTGATT
CTGCTGGTGAACAAGCTATAATATTGTTGGGATAAGGTAATTTTAGACCTTTCCTTTGCA
TATAAGAAAAAATGTAAAAACATAAAGATGCACCCGATGAAAATCCGAGAAGTTGAGTAG
AAGCTGAACCATAATTTTTAATTGTATAGTTATAAATATCTAAACCTACTTCACAAATAT
CATTGAAAGACTCGGTTGGTAACAAGGGTAATACAGGTAAAATTACATCAACGTCTAAAT
TCCTTACAATAGTTTGAATTGCCTTAAAATCTGATTTTTGAGGAGGCATTATGAACCCTC
CACCATAGAAATATACTAAAGCATTTTTTTGCTTTTTCTGAGAAGACCTAATGACATAAG
AGGTATGATTTTGAAATAAAAATTTTTCTACGTACATATTTTGAAATATTTTTTTAGGAA
ACTTAAAAGCTTGTTTGGCAGTAAAATTATACATAGCTTTATCGAATTCATAACCTGATT
TAGCGAAATAAAGTTTAGGCTTCGCTAGATATAATAAACTAGTGGTAAGATTTAATGATA
TTGACATAAACATTCCCTCAATATTAATTTTTAATTATTACAATTTTATTATTTAATCTT
TTTTTAAAAAAAGGAATTAAACGAAACAAACCAAAAAGTCCCCATCTCTTATGGAAATAA
TCGAAATAATTAAATTCATTAGTAATTTTCAATTCTTGAGAAAATATAGAATTTAGTTCA
CTCAAATTATTATAACCATATTTAAATTTTGGTTTAGATCTTAGTTTAGATACAGACTTG
TGGTGTTGTGTGTTATTAGAAATTGTTTTGGAGCAAAATTCAATCGCAAAAGAAAGTTGA
TTAATACTGAATGAACGTGAGATTTGTTCTAATAATTCTTTAATGACAGTAGCATCAAAA
TACATTAATACACCCTCGAAAATGACTAAAATTTCTTGGTTTTCATCATATAAGGCTTCT
TTTTGAACCATACTTATCCATTCAAGGTCTAACATTGATTTGGCAATCATTTTATAATCA
TTAGTTTCATCAAAAAAATGTCTTCGAATTTCAATTGCTTCTGGAACATCAATATCAATC
CACGATATTTTATGCATGTCTAAATGTAGTCGCTTGTATCTTGTATCTAATCCACACCCG
ATATTTATGATGAGTGGATTAATAGATTGAGTGATAAATGATTTAACAATATTATCAAGA
ATAAATGATCGTATACAAATACCTGTTTGTGTAGTTGATGAATGTGAGATATACTCTAAA
GAATAATTTACAGAATTGTATATTTTTTTAGAAAATTCATCAAATATAATGGGTTCTGAG
TTCTTATTTTCCATTGATCTCGCAGCCAGAGGAATTAACATTTATTCAGGAATTCCAACT
AATCGATTCAAAAGATCACTCCTAATATCTAAAATGTGATCATAAAGTATTAAATAATCA
ATGATAATGATTATCAATAATAGCATAAATTTGCTTCAAATACAACATTTTCATTGAATA
GTATGTTTTTATCTTTTTATTAAAGGGCTTAAATTTGTTGCATTCTCTCTTTCCTATGGG
TAGTCAAGTACTTATAATTAAAATAAGTGTTACTTAACTAAACCGCTCAATTTAAATTTT
TGAATAAGGTGTTAAACTGTATTTGATTGTGTGTTTGGCTAAAATGAAGCCATTTTATAA
TTGTACAATTTCTGATTCGTTACAAGAAAATGTATCGTTTTTTTATAGTCGATTTATACA
AGTGATGACGCCAGTCTTATGAGGTTTCTCATTAGGTTGCTTTTTCAGTTTGTAGTAATA
ATCGACGATATAATTATCATAATGATGCTGCCCGCTTATAATATTCATAACCACCCAAAA
TAAAAGTCTTATCGTTTTTACCACGCTTGCTAATCGTATCTCTATTGTGTGTACTACCTG
ATTGATATCGCTTGATATCAATACCAACAAAATCATTGAGTTGTTTGTTTGAATTAAATC
ACGTAATATCTTCAATTTCTACAATAATCATAGCTCCACTTAGCTCACCAATACCTGGTA
TTGAATGAATGCTTCAAAACAATCGAGTTGTTGTGCTAATTGAATCATGGCATCATCTAA
TTGTTTGAGACGTTGTGTAGATAATTTTATTTGTTGAATTAGTAAGCGTACCTTTTCAAC
TAGAAACGAATGTCTATTGATATTAGGATAACTTTCTGAAGTAATATTAACTAATTGATG
CGCATATTTTTTCGCTTTATCCATTGATAGACCTTTGTTTGTAGAATTGAATATATGCGT
AATTAATATGCATTTATTCAAATCGATAACCGTGTCTGGATGAGTAAATATTTTTGTGAT
ATTGAGTGCGATTAGTTACAGATTTCCATGTTTTTAATTAGATTATTTTAAGAAAACAAA
TTATTTAGATACTGATTGGAAAGATAGAGTATCAAGTGGAGATTTAGGCAATGAAAATTT
AAATGTGTATAGTTTTTTTGAAAAAGTCTTGATAAAATTAACAGATAATTTTGAGGAATC
ATTTAGTTTAAATGCTCATTTGACTAAGCAAAATTACTCAAATGATTTAAAAATAGCAAT
TTGTGAAGTGGTGATTAATACGTTAATGCATGCGTATTATAATACTAAGCAATGTATTAT
AATAGTGAATTGTAAGGATTTTATCGAGTTTTATAACCCGGGTAATGTGAGAATAAATAA
AATTTTATTCATGGAGAACACTCGAAAATTAGAAATAGTATATTTTCGACACTTTTTAGA
AGGGTAGGGTACTCAGAAAAAGAAGGTTCTTAAGGGCCGAGGATATTTGATGTAGTAAAG
AAGTATAGACTTAAACAGCCACAAATAGAATTAACAGATATGGATACTAGTGTAATACTT
TGGAAACAGAATTTGATGGTATAGTTTGAAAATTTAATGATAGATCGTGTGATATAAAAA
TATTACAATAATGAAACTTTTGTGGGCATGTTACGTGGATCAAAAATATAAAGAAAACCA
AATTTTATAAATAAGAAGTGATTTACTTTACTGGTGGGCATGGGGGTCATTGTTATTGCT
GATTGTTACGGTATAGCATTATTATTAAATGTTAAAGATGAAAACGGTAGATTCCTTATC
GATAATAGAAAGATGACTGGTTTTTCTAATAGCGAAAAATTTTTAGCAAATCGTAATAGC
GTTGTGCCATTTGTGCTAGAGAGTGCAATTTAAAAACATGGAGCTAATTATAATAAAGCT
AAAATATCATTTATTCCCTATGTGAAAATTGATGATAGATTGGTTACAGGACAAAACCCA
CAATCACCAAAACAAGTAGCAAAAGCATTTGATAATATACTTAACATGCATTGAAAATGG
AACAGAATTTCTAATTTTAAAATAAATAGCAGTTCATTTTAATGATTTGTTAAGGAAAAA
TGAATGGTCAAATGAAAGAAATAAAGTCACATCCAATTGCTTATTTATATGGTTTAGATG
GCTTAAGGGCAATTGCGGTTATAGCTATTATCATTTATCACCTTAATCCTAAGTGGTTAT
CGGGTGGTTTTTTAGGTGTGGATACTTTTTTTATCATTTCTGGCTATTTAATTACGAGCT
TATTAATCCATGAATATCAACATACAGGCAAGATAGACCTCTTACACTTTTGGAAGAAAC
GTATTAAAAGGTTACTGCCGGCAGTCTTATTTTTATTAAGTATTGTACTCATATATACCT
TGTTATTTGAGCCGAGTATTATTAAAAGTGTAAAACAAGATACATTTGCTGCTTTATTTT
ATGTATCCAATTGGTGGTATATTTTTCATCATGTTAGTTATTTTGATAGCTTTAAAGTGA
TGCCGCTTAAACATTTATGGAGCTTAGCAATTGAGGAACAATTTTACGTGTTTTGGCCAA
TTTTATTAATGCTGTTACTTCGCATTAAAAAGTTAAAAAGACATTTCGTTTTAGTTGTAT
TTATATCTTCTCTTATTTCATTATTGTTAATGATTTTAATTGCTGAACCGAATGTTGATA
ATTCAAGAGTGTATTTTGGAACAGACACTAGATTACAAACTTTGTTATTAGGTGTATTAC
TAGCATACATATGGCCGCCTTTTAGATTGAAACAGCAAATTATAACGCCGTTAAAGATTG
GAATCGAAACGATAGGTTGTATTTCAATTGCGCTATTAATTTATTTTATGTTGACTGTTT
CATCCAATGACAATTGGTTATACTTTGGTGGTATTTATCTTATATCTTTAAGTTCTTTAC
CTGCCATTGCGAGTGCCGTTCACCCTAGTACGTTATTATCTAAAGCATTAGGTAATCGTT
TGTTTTTATGGATTGGAAAGAGATCCTATAGTTTATATTTATGGCATTATCCTGTCATAA
CATTTATCAATAAATATTTCGTTCAAGGGCAAATCCCTTTTTATATGATATTGATTGAAA
TCATATTAACGTTACTGTTAGCTGAATGTTCATACCGTTATGTTGAAGTACCGATTAGAG
TACGTGGGCTAGCATATTTTAAACCTGTAAAAACTCAATTAAAATCACTCATTGCTAAGA
GTAGCATTACTTTAGTATTAGTTGGTCTTACGTTAACAATACTTTCAGGGCATTTTGATT
ATTTACAACAAGCGCAACATCATCATACTAAGACGACGTTTAAAGTTTCAAATCACGACC
ATAAGAATAGTTTGATATTACCTATTCCTAAAATTAATGTTAATGGCGAACAAACCATTA
ATCATAAAGGGAAGCATCAAGATAAAATGTTATTTATCGGTGATTCCGTCATGGTTGATA
TCGGCGAAGAAATACATAAAGCATATGCAGATGCAATAATAGATGGTAAAGTCGGGCGTA
ATTTAAATGATGCTATTCCACTCGTTCAAGAGAAATACAGTACATTTAACAAACCTAATC
AACAAGTTGTACTTGAACTTGGTACGAATGGAGATTTTTCATATGATGATTTGACGAAGC
TCATTAAAATGTTTGGTAATGCGCATGTATATGTCGTTAATACACACGTACCAAGAGAAT
GGGAACAAAGTGTCAACGAGAAACTTTCAAAAGCAGCAGATTCACATAAGAACGTCAAAC
TGATAGATTGGTATAGTAAAGCACAGGGCCATTCAGAATACTTCGCCTATGACGGCGTTC
ATTTAGAATATAAAGGCATAGAAGCACTTGTATCCGAAATTAAAAAAAACAGGCTAGACC
CCTAATTTGATAATGTAAAGAAACTAATTCATAAACATAGATCAGTTTGGGATGTAACCA
GTTGAGCATTTTTTTATAATTTTTCTGTAACTAGAATGAATAATTTCTATCGCGATAGTA
AGATATATTTTTTAGGTATATTACTATCATAACCAAACAATTGTTCAATGTGAGCGAAGT
TACGTATCCAAACATCTATGACACTAGGGTAGTTAGACCATTATTGTTGTTTATATGATT
CAAAAACTGTGTGACAAGATTTAAGTTAAGATGCGATATAACTTTTTTAATGAAACAGCA
AATGACTTATAAACTTGAATTGGTACTTATTTGATAAAATTTTGAACCAAATGTACGATA
TATCTTTGAACAATTGTTTTAAGGAAAATAGCTTTAACAACTAATTCTAAGCCAGATAAT
CGATTCATAGATAATAAGATATCTTCAACACCTTGAGATTTGGTTTCGTCAAATATTTGC
AGCCACTTTATTTTTACTTTCTAGAACATTTCTATCCCAGACTCGTTTTGATTTCATAAA
TAAATTCTTTACTTGTGAATCTATGAGTTCTTTTGAAAGATAAGGTATATCAAATCGAAT
GACGATACCTTTGGAAGTATATAATGCAACGACAATTATTCAGAATGAAGTCAAATTTAA
TCAGTAGGGTTACTGTTCAAAAGAAGAAAAGATTGTGTATTATAAATATGAAAACTATTG
AATTTCAACTGAGTATCTGAAGATAGATTATAAGTTTAAATCACTATGTATAAATTTAGT
ATCTTCAGACACATTATAAAAGAAGCACCTGAATTTATTCTTTTAAATTTATTAAAATCA
TTACATGTTTACCTTGTAATGATTCACATCTAAATGTTTTAATTTGTGTATCTGATGGAT
ACATGTATATATAATGAAAAACGACAAATGTAAGTTCGGAAAATAGAAGAATAATTGAAA
GTGATTTTAACAAGAATAAGTACCAATAACATACGACAATTCATGGTTATAAACTATTAA
GATGTATTATACGATTTTTATTTAAATAATTCATTTAATAATTACGTAATTTGTGATTTT
ATATAATAAATAAATTAAAAATAGATTGGATGTTACCAACCGTCTGTAGTAAATTAACGA
TGATTTTTAGAGGTATTTTGAAAGTAGGTTTTACTATAAGATAATTCTATAATTGGCGAA
CTTAAAAAAGTAACTAATATTATATCTATTGAGATAATGACACAAATCATCATATGGAAA
TACAGGTAAAGCATTTTATATAGAGATATTGTTTGCGACTGTTAAACATCATCACTGCTT
TTAATGTAATGTTTTTTGACTTGTTCATTTTTTATGGTGCTGCCACTTTAATATACTGTT
ATCAAATTGTCATCATCAAAATAATAAAAGACTAGTCAATAAAAGTGCAAAATTTGACTA
GTCCTTTATTAAGTTTATATTAATATTATCTGATTAAATCACTTTTAATTTTTATAAAAT
ATAATGTGAATATCATAAAAAGTCGGTTGAGTTACATCCTATCCCATGATGTTGGACTCT
CATCTAAATCAACATCTAATCCTCTTAAAAAACGTGCAGTCATCATATAGTGACCGATCA
ATAATAATGATTCACCAATTTCTTTGTCATTGAAATAATGTTGCATATCTGAAAATGTTT
GTTTGCTACATTGAACATTTAATATAGTTTCATCGACAAATTTGAGTAATACAGCTGATT
TATCAGTTAATAAATCAGTTTTTCCAGTTTTAACAGCATGTAATTCTTCCTTAGTAACCC
CTCCACTTTTTGCAATTTCATAATGTTGCATAATTTCATAATCTGAATTGCTCAAGTAAG
CAACGCGACATATAATAAATTCTCTTTCTTTACTATTTAGCACGCCTTTTCTAAATGAAC
TACCCAATCCTTCATAGGATTCTACTTGAGTCGGAGCATATGTGAGCATCGCGTTAATTA
AATTAGATGGAAATGTCTCATACAAAACTTTTTCTTTGCCCTTAAATTCTTTTATATTTG
ATAGTTTTAACCGTGCCATTAGAGCCCCCCTTTTTTTTAACTTTTCTATAAGGTTTCAAC
ACCGTTTATTTATTATGGGTTTAATGTTAATTTGTTAACCAGTCTTTGGTAAGACGGTCA
ATTAATATACGGGCAACAACTTCAACGTGAACAGGTGGAAGTTCATCGAGATTTCCAGCC
TGAACTACCTCTGAAAGATCGTCATTTCTGTCAGCTCCATATGCAACAGTAAGATCATAA
TTTGTGACACGCACTTTGCTTTCTTGAAGTAATTGAAGTTCATTATTTTTCATTTTTATA
AAGTCTTCAAAGCCTGGAAGTTCTACATTTGAATCAACACCAATATTACCGATAGCTTGA
GCACCATGTTTTTCAGCAAAATCACGAATGGATTTGATTGCATCTATACTACCGTAGGTA
AGATTTACAACATAATCCACTTTCTCAGGTAAAGCATCCTCAAATGCATTAGCATCATTG
ACATCAACTTGTACATGATGAACACGGTTGTCCTTGATTTCTTGCTTATTATTCCGACTA
GTCACATAAATTTGTGCTTCCGAATCACGTATTAACCACTGTCTAGTAATTTCACGCCCA
ATGTATCCATTGCCTCCGACTAATATTATTGTTGTCATTTTTATATCCTCCTAAATTTAA
TTAACTACATACTAATTATAGTTAACACAAACACATATCGTCAATTTAGAAACTTATTTT
GATTATAGGTATTAGTTTATCTAAGAAGTTGTATTTAGAGAAGATGTAAATTAAGTATTT
CTTCTTAATATATGTTTTGGTATTAATAAAAAACCGCATCACTACATGATAAGCAGAGGC
TTATCATAAGTAGGGGGAAGATTTTGAACTTTTGGACTTATCATAAAGTATGATGTTTAT
GTAAATGATTATTATGATTTAAGTAGATTCTTCAAATTAAATAACATCAAGAATAAGAAG
CACTTGGTGACATAGAAAATTATTAGTTTTAGATAGCCGATAGATTTATATAAAATTTTA
TTTGTAAGGGAACAATTTTGAAAAAGTAGTATTTTTCTATCTTTTCATAATCATTGTAAT
TACAACGGAGGGATATTGTGATGAAGTGTATAGATAAAACGTGGGTTAGCTATTATAAAG
AATTAGCTGATAAGTTAACAGATTATCAAAATAAACGTTATGAATTAATTGAAATAGTGA
AGGAAGTATATAAAAAAACGGGAATAAAATTCCCTACTTTAGCAAGTGATAATGTATTGA
TGGATATAGATCCTTTTACAATATTTGCATTATTTAATAAAAATTCTATGAGAGAAACTA
ATAAGGTAAAAATTTTAACAGAATTAGCTTCGGAATTGAATATTAAGTCCAAAATTCCGT
CAGTTTTTGACAGTATTCCAACAGTCAATAATCTGAATGCTACATATTATAATTTTAAAG
ATTATGGAAAAGATAATGATATAGAGAACCTGTGGACATTATTTACCGCTGCATTAAATT
TTGCAAATTATCCTTCAGATGATAATAAATTAAAATTTATACATAGTTTTGATGAGAATA
TTATTAAAACAGTAAATGGGAATAGTAAGATTACGAGTGGTTTGTACTGGATTGCACCTG
AAACTTTTGCTAACTTTGATTCACGTTCAATTTGGTACATTTTTGATACATATAAACTTC
CTAAAGAATTGATTAATGAACAACTTAAACCAAAAGAAAAACTAACAGGTCGACATTATT
TAAAATTGATAGATATGTTAAAGCTAGTTTTGAAGTGCCAGGAAGTAGAAATTAATGATT
TTATTGATTTAAGTTATGAGTCTTGGCATTATTCAGAAATGATAAATGAAGCTAATAGAA
ACAAAATTGATTCTAATATCAAAGAAATTGTTGTCAGTGAAAATGACAATATAATACAAA
GTAGAAGTAGAACAACTGAAGTTATACCATATGGAAAACAAGAATTCTTAGATGAAGTTT
TTATTGATGCAAGTGATTATGATAGGTTAGTACAACTTTTAAGAAGAAAGCGAAATGTCA
TACTACAGGGGCCACCTGGTGTAGGAAAAACTTTTCTTGCAAAACGTCTTGCTTATTCAT
TGATTGGCAGTAAGTGTAAAGAACGAATTAAATTAATTCAATTTCATCAAAGTTATTCAT
ATGAAGATTTTATTATGGGATATAGACCTACTAGTTCAGGTTTTGAACTGACTACGGGGA
CGTTTTATGATTTTTGTAAGAAAGCTGATAAAGACCGCGATAATGAATACTTTTTAATTA
TTGATGAAATTAATAGGGGTAATCTGAGTAAGATTTTTGGTGAATTATTTATGTTGATTG
AAAGTGATAAAAGAGATGAAGGACTAATATTACTTTATAGCGGTGAGAGATTTTCTGTAC
CTAGAAATATTTATATTGTGGGAATGATGAATACAGCAGATCGAAGTTTAGCAATTTTAG
ATTATGCATTACGCAGACGCTTTGCATTTTATAATATGCAACCGGCGTTTCACACAACTA
AATTCAAAAAACTTCTTAAAGCAATTAATAATACTGAATTAGAGTCCGTAATTAATTGTA
TAGAAGAATTAAATAAAGAGATTGTTCAAGACGATATGTTAGGTAATGGCTTTGTGATTG
GTCATAGTTATTTTAGCAATATTGAATGTATCGACAAATATGAACTTTCTAATATTATAG
AATTTGAGATTATTCCTATGTTAGAAGAGTATTGGTTTGATGAACCTTCAAAAATAAATG
TATGGTCTGAAAAGTTAAGGAATTCAATAAATAATGATTAATATTAAAAATATTTATTAT
ATGTTATCTTATGCATTTACAGTACTTAACAAAAAGGGATATCAGAAGTTAGCAACAGAA
CAATTTGAAAATATATTTGATTTATATTCAGCTATTCTTATAAAAGGTATATCAAGTCAG
TTAAATAGCGGACTTCATCATGAATATATAGAACAGAAAGATTCTTTAAAAATTATTAGG
GGAAAAGTTGATGTTAAGAATTCTATACGAGGCTTAGGAGTTTTAAATCAACGTATAAAT
TGCATTTATGATGAATTTTCATTAAATACATACATGAACAAGATTTTAAAAACTACAATG
AGATGTTTAATAAAAACAGATATTTCTAGGAAGAATAAGATGAAGCTCCGAAAGTTATTA
GTTCATTTTAATAATGTTGATACTTTAGATTATAGAAATATTCAATGGCATCATTCGTTT
GATCGAAATAATCAGACGTATAAAATGTTGATATCTATATGCTATTTAATTTTTCAAGGA
GTAATACAAACTGAAAACAGGGGACAAAATGATCTTATGGTATTTGTAGACGAACAACAA
ATATCTCGGTTATATGAAAAATTTATTCTAGAGTACTAAAAAAAAGAATTTCCAGAGCTT
GTTGTAACATCATCAAATATTCAATGGTCATTAGATAATGATGATAACGTGAATATGCTT
CCTGTAATGAGAAGTGATATTATATGTTGAGATATAAAAATAAATGTCTAATTATCGATG
CAAAATTTTATAAAAATACATTAAACAATTATTATGATACTAAAAAGATCCATTCAACTA
ACCTGTATCAAATATTTACCTACGTGAAAAACCAACAATTAAATTTAAAAAAGAAAGCAA
TACAGGTCTCAGGAATGTTGTTATATGCTAAAACAGACGAAAATATTGTTTTGAACGATA
AATTTCATATGAGTGGTAGTCAAATCATTATTAAGACATTAGATTTGAACTGTGATTTTA
CTATTATTAAAAAACAGTTGAATGGGATAGTTAATGATATATTTTTACTAAAATAATATT
AAAGATTTAAAATTATAAAGCTATTAATTATGATTAGTGGTTTCAAAATGTTATTTTTTA
GAGGTTTAAGATTGTCATGAATTTAGTTTTATTTGTTCTTATGTTCAAGTTTTTTTATAT
CAACTTTTATTATAGTAAACTAAAAAGAGTAGCAACTTCAAAATTTGCAATTATATCAAA
AAATAATTTTAAAATGAACATGTTTAAAGAATCAAAAGTGTACATTATTAAATTATCATT
TCCAACTAATAAGGATTATTAACAGAGAGAAGTGACTTATTTTGGAATATAAATCTTACA
ACAAAATGAGTAATACTATTTTATCTATCTTGTTGAGTGAAAAAAATTTCGATAATAAAA
TGGTAGTCTCAACAGGTAGTTACATTTTGTCTGAGTTGCCATGTATTGTTGCCTATAAAA
ATAATGATATCGTGGGGCTACTAACGTATAAAGTTTATGATGAGTATATTGAAATCATTT
CTTTAGATAGTTTTGTAGAGAACAAGGGTATTGGTAGTCATTTACTTAATTATGCTGAAA
TAATTGCCTCAGATTTGAGTAAAAGAAGTATCAGTGTAATTACTACAAATGAAAATATTA
AGGCACTCTATTTCTATCAAAAAAATAAATATAGAATCACAGACGTTATTTTTGATGCTG
TAACAGAAGCAAGGAAAATAAAGCCGTCGATTCCTGCAATTGGTAAAAATGGCATTGAAA
TTAGAGATGAAATTGTGTTGAGAAAATATTTGTAATGTATAAATATCCGTTGTTTTAAAT
CACCCTAGTTCATACCAAAAAGTCTTTAACACAAACAAAAAAGGAGGAACATTAAATTCC
TCCTCAACCTTTATTATTCATACTATAATTCAATTTTAATGTCTTCGTCCATTTGGGCTT
CAAATTCATCTAGTAGTGCTCGTGCTTCTGCAATTGATTGTGTGTTCATCAATTGATGGC
GAAGTTCGCTAGCACCTCTTATACCACGCACATAGATTTTAAAGAATCTACGCAAGCTCT
TGAATTGTCTTATTTCATCTTTTTCATATTTGTTAAATAATGATAGATGCAATCTCAACA
AATCTAATAGTTCTTTGCTTGTGTGTTCGCGTGGTTCTTTTTCAAAAGCGAATGGATTAT
GGAAAATGCCTCTCCCAATCATGACACCATCGATGCCATATTTTTCTGCAAGTTCAAGTC
CTGTTTTTCTATCGGGAATATCACCGTTAATTGTCAACAAGGTATTTGGTGCAATTTCGT
CACGTAAATTTTTAATAGCTTCGATTAATTCCCAGTGTGCATCTACTTTACTCATTTCTT
TACGTGTACGAAGATGAATAGATAAATTTGCAATGTCTTGTTCGAAGACGTGCTTCAACC
AATCTTTCCATTCATCGATTTCATAGTAGCCAAGGCGTGTTTTAACACTTACCGGAAGCC
CGCCTGCTTTAGTTGCTTGAATAATTTCGGCAGCGACGTCAGGTCTTAAGATTAAGCCGG
AACCCTTACCCTTTTTAGCAACATTTGCTACAGGACATCCCATATTTAAGTCTATGCCTT
TAAAGCCCATTTTAGCTAATTGAATACTCGTTTCACGGAACTGTTCTGGCTTATCTCCCC
ATATATGAGCGACCATCGGCTGTTCATCTTCACTAAAAGTTAAGCGTCCGCGCACACTAT
GTATGCCTTCAGGGTGGCAAAAGCTTTCAGTATTTGTAAATTCAGTGAAAAACACATCCG
GTCTAGCTGCTTCACTTACAACGTGTCGAAAGACGATATCTGTAACGTCTTCCATTGGCG
CCAAAATAAAAAATGGACGTGGTAATTCACTCCAAAAATTTTCTTTCATAATATATTTAT
ACCCTCTTTATAATTAGTATCTCGATTTTTTATGCATGATGATATTACCACAAAAGATGA
ACTTATACAAAAGGAATTTCAATAGATGCAACCATTTGAAAGGGAAGTCTAAGAGTAGTC
TAAAATAAATGCTGTGGTAAGTTGATCAATATACAAATCAAGGATTTTCGCGTTAAATTG
TTCATTATTAATGATACACTACTTATGAATATGATTCAGAATTTTCTTTGGCTACTTTTA
CAGTAAGGCGATTTTTTAGTTATCTTTTAACAAAGACAAATTTATAAAGGTGATATTATG
GAAGATTTAAAGGAAGCTTTAAAAAGTTTAGGTTGGTGGGATTTATTTTTTGCGATACCT
ATGTTTCTGATATTCGCATACCTTCCAAACTATAATTTTATAACTATATTTCTTAACATT
GTTATCATTATTTTCTTTTCCATAGGTTTGATTTTAACTACGCATATAATTATAGATAAA
ATTAAGAGCAACTCTAAATGATTCATTAATACGAATATGATTAAACATAAAACTGAAGGA
GCGATTACAATGGCTACCGAAAAAGATATAAATGATTTGTTTTTAAATCATGTGAATTCA
AACGCGGTTAAGACAAGAAAGATGATGGGAGAATATATTATTTATTACGATGGCGTGGTT
ATAGGTGGTTTGTATGATAATAGATTATTGGTTAAAGTGACTAAAAGTGCCCAGCAGAAA
TTGCAAGATAATACATTAGTTTCGCCTTATCCAGGTGCTAAAGAAATGATATTAATTCCA
GACTTTACTGAAGCAATAAATCTCACTTATTTATTTGAGCTCATAAAAAATGATTTGAAA
AACTAATCATTAATTGCCATACTCAACTATTTTGAAAAGCTTAAATTTCATATTATCAAA
TTATTGAGTATCTCAATTTATTGTTATACACAAACAGTATTTTTGTTATCATAGAGTTAA
TAAATATCATAAATTGAACAAATAACTTTACAAAAATTAGAATGATTCAATTCAATCATA
ATTGTTTGAAAATAGAGGTGAGCAGGTGAACGATATGTTAATTAGTCTCATAATCCCAGT
TTTTGCTTTGTTAGTTATTGGTGGTATTATTTGGGTGATTATAGAAGGTATAGTACATAT
TTCGAAAAAGAATAAAGCAATTAATAACTTTTTTAACCAAGTTAATAAAGTAAGTGAGAC
ATATAAATTCGCTACTACTTTTTTATTTCTAATCTTGGCTACGGCTGGTATTTCTCAATT
TTATCTATATTATATAGTATCAGAGTTTCTTTTTTTCTGGTTATATTTACCTTTGGTATT
GCAGGTATCATCTTTTTAATGCCATATGGCTTATGTTTTCTACCACTTTATAAGCAAAAA
AAGAAAAAACAGACATTTATAAAATACATGGTTTACACTACGATTGGTTTGTCAATTTGT
CTAGGCTTATCTCTAGTTTTGGTTCACACTACGAAAATTTATATGGACGAAGGTGGCAAT
ATTCATATCGGTCAAAATTTATATAATTTGTATAATAATAGTGGAATACATGTTGTAGAT
TATTTTGCAGAGGCAGTGATTCAAACGTCAATGGACAATGATTTAGCATGGCTTGTAGAT
GTAATGATACCAAGAATGAAAGCACATGGTGTCATTAATGATGATTTTTCACTAGATGAG
TTTAAATCAAACCTTGAACACGAAGCAATAAACAATCAGTGTGCATTTATACGTGACATG
GCGTTTGGTATTATCGGAAAAGCCTAGTTTAAAAAAAGCTGAAGCAGCATATTATCATCG
CCATTGTTTTAACTTGTGAAGTTACTAATGGATTTTGAAGTGACAGCATTTCTATAGGTC
GATCAAGTGATACTTAATTATCGAGCAATTTATACATTTTAAAAGGAGCAAAATTGAATA
ATGAAGAAATTTAACAACTGGATATTAAATGCAATAAGTGGATCTCAAACAGACAAGAAT
GGAACAACTAAAGAATTAAAAGGGGCAAAATTTATCATTTTATATGCATATTCAATGCTC
GTTTTGCTTGCGTTAGTAGTTTCTAACATATTCATTCACATTTTGGAGCCTAAACTATCA
ATCACCACTCAAATCATCATCGTTTTGATTTTAATTGAATCACTAATTGGACTGCGTTTC
TTGAAAGAGTACGATGTTAAGCGTGGCAAAGATAAAGAAAATAAGAAAAATAGTAAGGAT
TTCGTTAAACTAAAATCAATTTTAGTAGCAATTTTATTTACATCATTGGCGCTGACAGCA
GGCACTGTAGCTGATATATACGGTATCACTGACTTAGGAAATACTAGGAGTGATTTAATC
GTTTGGAGTATAGGTGGCATTTTATTTGGCCTGGTATGTTACACAATGGAAGATAAAAAA
TAATGATAAGGAGCTGGCGATTATAAAGCTAGCTCCTTAAATTTTACGTACAAATATAAA
GTTAAATTACATGGTTTTGAATCATACATCATTAATTTCTATAATGTATGCGCATAAATA
TTATTTAAACAAGTTTTAAAGTTTTATACATAATTTTATTAAAAAGATGTATAATTAATG
TATTAAATATAGAAAGAAGTTGATGTTATGAAAAAGTGTATTAAGACTTTGTTTTTAAGT
GTCATTTTAGTAGTGATGAGTAGTTGGTATCATTCAGCGCATGCGTCAGATTCGTTGAGT
AAAAGTCCGGAAAATTGGATGAGTAAACTTGAAGAAAGTAAACATTTAACTGAGATTAAT
ATACCGGGTTCACATGATAGTGGCACATTCACTTTAAAGGATCCAGTAAAATCGGTTTGG
GCAAAGACTCAAGACAAAGATTACCTTACTCAAATGAAGTCGGGAGTCAGGTTTTTTGAT
ATTAGAGGTAGAGCAAGTGCTGATAATATAATTTCGGTTCATCACGGCATGGTTTATTTG
CATCATGAATTAGGAAAATTTCTCGATGATGCTAAATATTATTTGAGTGCCTATCCAAAT
GAAACAATTGTGATGTCTATGAAAAAGGACTACGATAGCGACTCTAAAGTTACGAAAACA
TTTGAAGAAATTTTTAGAGAATCTTATTTTAACAATCCACAGTATCAGAATCTTTTTTAC
ACAGGAAGTAATGCGAATCCTACTTTAAAAGAGACAAAAGGTAAAATTGTCCTATTCAAT
AGAATGGGTGGTACATACATAAAAAGTGGTTATGGTGCTGACACGTCTGGCATTCAATGG
GCAGATAACGCGACATTTGAAACGAAAATTAATAATGGTAGCTTAAATTTACAAGTACAA
GATGAGTATAAAGATTACTATGATAAAAAAGTTGAAGCTGTTAAAAATTTATTGGCTAAA
GCTAAAACGGATAGTAACAAAGACAATGTATATGTGAATTTCTTGAGTGTGGCATCTGGA
GGCAGCGCATTTAATAGTGCTTATAACTATGCATCACATATAAATCCTGAAATTGCAAAA
ACGATTAAAGAAAACGGGAAAGCTAGAACTGGTTGGCTGATTGTTGACTATGCAGGATAT
TCGTGGCCTGGATATGATGATATCGTAAGTGAAATTATAGATAGTAATAAATAAGGATTC
AATAATGACATTAAGACGAGTATGAAAATAGTTAGATTCTAATTATTTTCACTACTCGTT
TTTATTTTGAAAATAAGTAATAATTCAACAATATTATAAATTGAACAGATTGTTTGTGAA
ATTTTTGATAATATTAAAGTGAAAAAGGGTTATAAATTGATATTAATATGTAATTTGCAA
AAGTAAATCATTTTAAAAAGAAGAGAGTTGTAAGATGATGAAACGATTAAACAAATTAGT
GTTAGTCATTATTTTTCTGTTTTTAGTCATTAGTATCACTGCTGGTTGTGGCATAGGTAA
AGAGGCGGAAATTAAGAAAAGCTTTGAAAAAACATTGAGTATGTATCCGATTAAAAATCT
AGAAGATTTATACGATAAAGAAGGATATCGTGATGATCAATTTGATAAAAAAGATAAAGG
TACATGGATTATAAATTCTGAAATGGTTATTCAACCTAATAATGAAGATATGGTAGCTAA
AGGCATGGTTCTATATATGAATAGAAATACCAAAACAACAAATGGTTACTACTATGTCGA
TGTGACTAAGGACGAGGATGAAAGAAAACCGCACGACAATGAAAAAAGATATCCGGTTAA
AATGGTCGACAATAAAATTATTCCAACAAAAGAAATTAAAGATGAAAAAATAAAAAAAGA
AATAGAAAACTTTAAGTTCTTTGTTCAATATGGAAACTTTAAAGATTTGTCGAAGTACAA
AGATGGAGACATTTCATATAATCCAGAGGTGCCGAGTTATTCAGCCAAATATCAATTAAC
CAATGATGATTATAATGTAAAACAATTACGAAAAAGATGTAATATACCAACGAATAAAGC
GCCAAAGTTATTGTTGAAAGGTTCAGGTAACTTAAAAGGTTCATCAGTTGGATATAAAGA
CATTGAATTTACTTTCGTAGAGAAAAAGGGAGAAAATATTTACTTTAGTGATAGCTTGAG
TTTTAAACCAAGTGAGGATAAATAATCATGATTAAAATTGATCTAGGAAAAAATAATTTG
AGAATAGTCAAATTATAATTAATCTACTACTCGTGTTATTTCAAAACAAGTAATAATCTA
AATGAATAACAATATTTTTAGTTTAATAGATTGCTTGTATAATTTTTGGTAATATTAAAG
TGAAAAAGTGTTATAAATTGATAAATATATGTAATTCACAAAAACAAATCATATAAAAAG
AAAGTTGTGATACGGTGAAGCGTTTTAAAAAAATAGTTTTATGTATTAGTTTTCTGTTTT
TAACAATTTTTATTGGGGGTTGTGGCATGGGTAAAGAAGCGGAAATAAAGAAAAGTTTTG
AAAAAACGTTGAGTATGTATCCGATTAAAAACCTAGAGGATTTATATGACAAAGAGGGCT
ATCGAGATGATCAATTTGATAAAAAAGATAAAGGTACATGGGTTGTTCGTTCGTCAATGT
CGATTCAACCTAATGGGAAAGATATGAACGTAAAAGGCATGGTTTTATATATGAATAGAA
ATTCAAGAACAACAAATGGTTATTACTATGTTGATGTTATAGAAAGAGAGGATAAAGGTA
TACATCGTGATAACGAAAAAAGATATCCGGTTAAAATGGTCGATAATAAAATCATTCCAA
CAAAAGAAATTAAAGATGAAAACATAAAAGCAGAAATCGAAAACTTTAAGTTTTTTGTTC
AATATGGCAGCTTTAAAGATTTGTCGAAGTACAAAGATGGAGACATTTCATATAATCCAG
AGGTGCCGAGTTATTCAGCCAAATATCAATTAAAGAATGATGATTATAATGTAAAGCAAT
TACGTAAAAGATATGATATACCAACAAATAAAGCACCAAAGTTATTGTTGAAAGGTACAG
GTAATTTAAAAGGTTCATCAGTCGGATACAAAAAAATTGAATTTACTTTCGTAGAGAAAA
AGGGAGAAAATATATATTTTAGTGATGGGCTACAATTTAACCCAAGTGAGGATAAATAAT
TATGACTAAAAAAGAGTATGAAATCAATCCCGGTAAAATCAAGAGTAATACGGAAGAAAC
TAGCGCAATAGCTAATATCAGTTATGAAATAGAAAATGCCAATGATAACAACTTAGAAAC
TACAAAAATTAATGGGCAAATTAAGGATTTAAAAAAAGAAGGGAAGTTTCCTAAAAACTT
AGACTATATAGATAGTTATACAGACCCCAGTACGGGGACCACGGCAACGGCATTTTTAAA
TAAAGATACAGGTAAAGTTACTGTTGGGATGGCTGGGACAAACGTTCATGGCGATCAAAT
TAAAAGAGTAGCTCTCCATTCGGTGGCGCCATCATTATTCAAACCCTCTAATCAAGATGT
GAAAGATGTAATAGGTACTATGAAGGATGGCGCTGCGGATCTTGCTATTGGATTTGGATT
GGTCAATTATAAAGGGAAACATTTTGCAAATACACAACAGTTTATTGAGAATTTACAAAA
AAAGTACGAAATAGATACCGTTACTGGTCATTCTTTGGGAGGGAGAGATGCTATCTTTCT
TGGGCTTCGTTATAACATCAAAAATGTTGTGGCATACAATCCTGCTCCGTTAGAAGTAAA
AAGCATTCGTAATGGGCTTGGTGGTCAATTATTTAGACATATAACATTTCCAGATGAAAA
ATATTTAAAAGAGTTAATGGATAATTATGATGGAGATATTACTAAGGTTATATCTCAAAA
TGATGGATTAGACTTTATAGTGAAGCATACAGATCATTTAACTTATGGTGATGTGTTACG
TATAAACAATAAACAGGGCCATGCGATGGAGAATTTTTTAGGGGAAAAAGAACAACGTGA
AATAATCGAAGAACTAATGTTAGTAAAAGGATATCGCGATGCAAATGACAAAGCATTTAA
GGCTTTGAAAAAAAATACTGAGAAAAAACTCGGTAAAATAGATGACATAAAATCGAAGTT
ACTGCAAACGAACGGTGGCGTCCTCTCGTCTTCTCAACAAAAGTTGCTTGAAACTTTGGT
GGCATTTTCGGTAGCTGAAGGACTAAGTAAAATGGTTGACCAAGAACTTCAGCAGTTGAA
AAATATGTTCAATCTTATGGATGAGAAATTTGAAGCAAATTGGAAAGACGCAAAAGAAGC
TAGTGATATTGTGGGTGAACATCTTTCATATTCAGAAAAGGTAAGTGCATTAGATGACGG
TGGGGTTAATGAAAGTAAACTTGCTAGTGAACCACATAATGAAATAAAAGACAAACTAAA
TAAAATTACGGACTTATCCAAGAAATACAATTCGTATTTAAAGAAAATAGAAAAAAGTAT
TAATGAAATAGTTGCTAATGATCAACAATTGGCAGGGCAAATAGGTGATTTAATATGATA
TTTGAAGAATACAAAAAAATAGATGATCTTGAAAATGCATATGAAATAGAGTTGAAACGT
ATTGATAGGGAAATACAAAATCTTAATGAATTAAAATATCACCTTAGAAGAGAAAATGAG
CAAAGTTACGATGCATTTTTGTATTTAAAGAATAAAATGAACTATAGTGAAGAGTCCAAT
GCTAAGGTGAGACGACTAGTTGAAGAATTTGATTATGAAGCAAATAGTTATATTAGACAA
AAAAGGTTAAAGTTAGAAGATTATAAAGAAGAAATAAGAAGCGAATATATACAGCAATCT
GAAAAAATAAGGGAGGCGAAGTAGCTTATGGGAATCCCTGATCCGTTATCTATTCGTATG
TCTAATCCTTTACTAGGAGATAGTTGGATGGTAGGTGATTTGAAAAAAAGACAAGAAAAA
AGACTAATCACATCAGTCATCGCACCTGAACATGATGAAAAGCATCGTGAAAATAAAAGT
AAAATGAAAAAATCTGAAAAGCAATTGATTAATCAGTTAATTAATCATGGTCATACATTT
AAGAGTGATTTTAAAAATGTAGCTAAAGGTGATTGGGTTAATAAAGCCATGCAAGACTTA
GATAAATTAGGCAATGAGCTTAAAAAAATAATGAATTAGTTGAATTGTCATATACTTTTT
CAAACAAACAACAAACTAAATAAACTATATAAAGATAATTAAAAGAAGTCATAACCATTC
GTAAAGGGTGGTTATTTTTAATAGCAAATAAAATTAACGATAGTCTACATCTTGAACCAA
GTGAGGATAAATAACCTCCTGCCTCCCACACGATTCAATATGAAATTCAAATATGTTGCT
GTAAAATAATGTAAAATAAACGTATTCATATTACTGAATTGAGGGATAGTATGCAACGTG
ATTATTTAATTCGAGTAGAAACTGAAAGCATGCCAGATTTCAAAAGGCTCAATGGTTTAA
TGATTGGTTTTGTTATTAAAGGTGAGGCACATATTTATGATGAAAATAATATGACACAAT
GCGTCAGTGGCGACATTTTCATCATTAACCACCGCGACTTGTATCGATTTCAACTTCAAC
AAGATGGCATCATATGTTATATCCAATTCCAAATGAAATATTTAGCAGACAAGTTTGATG
ATGCGCATTGTCTATATTTTCACTTAACAGATGCGACCACAACAAAGAATATACATCAAC
TGAGAAATATAATGGCAAGACTAGTTTCAACACATATTCGACATAATGAGTTGTCTAAAT
TGACTGAGCAACAACTTGTGATTCAATTACTTATGCATATGATTCATTATGTCCCGCGTA
CATATCATTCGAACCAAAGTATCTTAAATGATAATAAAGTGAATCAAGTATGCGACTATA
TTGAACTGCATTTTCATGAAGATTTAAGTCTTACTGAATTGAGCGAATATGTAGGGTGGT
CAGAGAGCCATCTGTCTAAAAAGTTTACTGAATCGCTAGGTGTAGGATTCCAGCATTTCT
TAAATACGACACAAATTGAGCATGCGAAACTCGATTTGACATACACGGATGAAACGATTA
CTGATATTGCATTGCAAAATGGCTTTTCAAGTGCAGCGAGTTTTGCGAGAACATTTAAAC
ACTTTACGCATCAAACACCTAAACAATATCGAGGTGATCGTCCAGCAATCAAAACAAACC
AGCAATCAACACAACATGACTATCACGACCGTGAATTGATATTACTTTTAAATGACTACA
TTGAAGAAATGAATCATTTCATTGAAGATATTGAAAAGATGAACTATAAAGATATTGCCT
TTAAACCAACTAATCAACAACTAAATCAATTTAATCATATTATTCAAGTGGGCTATTTGA
GGAATTTGCTCAATACACAGTATCAATCACAGTTGCTTACGTGTCATCATGATTTTCATG
TCAATGAAGTATTAGCATATGATGTGATGCCATATATCATGAAAAAGCTCAATGCGCCAT
TCACGTATGATGCAGAAATTTCGAATATATTTTATGATATCGATTTGTGTTTAGACTTTT
TATTAGATCATAACTTTAGTTTGACCATGCATTTGAATCAGTATGACGCACGTGATTATA
TCGATGCATTTAAAATTTTTATTCATCACGTTGCCCTGCATGTCAGTCATAGAAAAGATT
TGAAGTTTAACTTGTATGTGACGACATTGCACAATTCTTTGATTGAAATGATTGATTATT
TTAAAGCGTTATTCCCTAATGGTGGTTTGTACATTCACTTAGATCAAGCTACGGAAAGAC
ATCTACCATTGTTGAAACGACTTGAGCCACACATCGACCATTTTGTATTTAATGCCAATT
CAAATGACGCTGTTGATTTTAATAAAATGAATGATGATGAATTTAAAACCGCAAGTCAAA
TGATTATTAATAAAACGAATTATCTTATCGACTTAATACATCGTCATAACCTAAAGAGAC
CACTTATTTTACTCAATTGGAATACATTGACGGGTGATACATTTATAACCAACGGCGAAT
ATTTTAGAGGTGGTATCATCATTGAGCAATTATTAAAATTAAGCTCAAAGGTAGAAGGTA
TCGGTTATTGGTTGAACTATGATTTGCACGTCAGTCATTGTAGAAATGAACGGGATTATA
TGAATTCTATTGAACTGTTTCATCAATATAATGGAAAACGTCCGGTCTATTTCACGGCAT
TGTTATTTAATAAATTAACAAGCAATATTTTGTATTCTGATGATACATGTATTGTCACGG
GGACTGATTCAAATTTTCAAATATTGTTATATGATGCTAAACATTTCAACCCATACTTAG
CGTTGGACAATCAAATGAATATGCGTGCGACGGAAATGATTCATTTGAACATTAATGCCC
TGGAACAAGGTATGTATAAGATTAAACATTTTACCTTAGATAAAGAAAACGGTGCGTTAT
TTAATCTTTGGCGCAAACATCATACGATTCATGGCATGGACAGGGACTCTATAGATTACG
TTAATCGAATGAGTTTTCCAAAATTAGAAGTGTACGATATAGATGTGACGGATACACTGG
CATTAAACATTAAAATGATTACGAATGGGATTCACTTAATTGAAGTAAAACGTTACCCAA
GTTCATAAAATGATCACAAATCACAAATTTTGATATACAGAATTTGTGATTTTTTATATT
CAAAGTTAAAATTGCAAAAAATTAATGGTTAACATCTCTGTTGTTGGCAATATAAATAAT
GATTAATCATTTATGATGTAACTAAGGAGATGAAGGATATGAATCAACAATTAATTGAAA
CTTTAAAATCAAAAGAAGGCAAAATGATTGAGATCAGACGTTATTTACATCAGCATCCAG
AATTATCTTTTCATGAAGATGAAACGGCGAAATACATCGCTGAATTTTACAAAGGTAAAG
ATGTGGAAGTAGAAACGAATGTCGGACCACGTGGAATTAAAGTAACGATTGATTCAGGGA
AACCTGGTAAAACATTAGCAATCCGTGCAGACTTTGATGCATTACCCATTACCGAAGATA
CAGGCTTATCTTTTGCATCACAAAATAAAGGTGTTATGCATGTTTGTGGTCACGATGCAC
ATACAGCTTACATGCTTGTATTAGCAGAGACGCTTGCTGAAATGAAAGATAGTTTTACAG
GAAAAGTCGTTGTGATACATCAACCAGCTGAAGAAGTACCACCAGGTGGTGCTAAAGCAA
TGATTGAGAATGGTGTATTAGACGGTGTTGATCATGTATTAGGTGTACACGTCATGAGCA
CAATGAAAACAGGTAATGTGTATTATAGACCTGGTTATGTTCAAACAGGACGTGCATTCT
TCAAATTGAAAGTTCAAGGTAAAGGTGGCCATGGTTCATCACCACATATGGCCAATGATG
CCATTGTTGCAGGTAGCTACTTCGTCACAGCGTTACAAACAGTTGTATCTAGACGACTAA
GTCCATTTGAAACCGGTGTTGTCACAATCGGTTCATTTGACGGTAAAGGTCAATTCAATG
TCATTAAAGATGTTGTTGAAATTGAAGGTGATGTACGTGGATTAACAGATGCTACAAAAG
CAACAATTGAAAAAGAAATTAAACGTTTATCAAAAGGGTTAGAGGATATGTATGGTGTAA
CTTGCACCTTAGAATATAACGATGATTATCCAGCATTATATAATGATCCAGAGTTTACTG
AGTACGTGGCTAAGACGTTGAAAGAAGCAAACCTTGATTTTGGTGTTGAAATGTGTGAAC
CACAACCACCTTCAGAAGACTTTGCATATTATGCTAAAGAACGCCCAAGTGCCTTTATTT
ATACAGGTGCAGCGGTGGAAAATGGTGAAATTTACCCACATCATCATCCTAAATTTAACA
TTTCAGAAAAATCATTACTTATTTCGGCAGAAGCAGTAGGGACAGTTGTTTTAGATTACC
TTAAAGGAGATAACTAACATGAATGAAACGTATCGCGGGGGCAACAAGTTAATCTTAGGT
ATTGTATTAGGTGTTATTACATTTTGGTTGTTTGCACAATCCCTTGTAAATGTTGTACCG
AATTTACAACAAAGTTTTGGTACAGACATGGGGACAATTAGTATAGCGGTCAGTCTAACT
GCACTATTTTCAGGTATGTTTGTTGTTGGGGCAGGTGGTCTAGCAGATAAAATTGGGCGC
GTGAAAATGACGAATATCGGTTTGTTATTAAGTATTATTGGTTCAGCATTAATTATTATT
ACGAATTTACCGGCATTATTAATTTTAGGTCGTATTATACAAGGTGTATCAGCAGCGTGT
ATTATGCCTTCTACATTGGCCATTATGAAAACTTATTATCAGGGTGCTGAACGTCAGCGT
GCCTTAAGTTATTGGTCTATCGGTTCTTGGGGTGGTAGTGGTATCTGTTCACTCTTCGGT
GGAGCAGTTGCGACAACTATGGGTTGGAGATGGATTTTCATCTTCTCAATTATCGTTGCC
GTACTTTCAATGTTACTCATCAAAGGGACGCCTGAAACGAAATCAGAAGTTACCAATACA
CATAAATTTGACGTTGCAGGGCTAATTGTTCTAGTAGTTATGTTACTAAGTTTAAACGTT
GTCATTACTAAAGGTGCAGCACTTGGTTATACATCATTATGGTTCTTTGGTTTAATTGCA
GTCGTTGTTGTGGCCTTCTTTATGTTCTTAAAAGTGGAGAAAAAGGTAGACAATCCACTT
ATTGATTTTAAATTATTTGAAAATAAACCATATACAGGTGCAACGATTTCGAACTTCTTA
TTAAACGGTGTTGCAGGTACATTAATTGTAGCGAATACATTTGTACAACAAGGATTAGGA
TACACAGCGTTGCAAGCGGGATACTTATCAATTACTTATTTAATTATGGTGTTACTGATG
ATCCGTGTTGGTGAAAAATTATTACAAAAAATGGGTTCTAAGCGACCAATGTTATTAGGT
ACATTCATTGTGGTCATTGGTATTGCACTTATTTCATTAGTGTTCTTACCAGGCATATTT
TATGTTATCAGTTGTGTCGTAGGATATTTATGTTTCGGACTAGGCTTAGGTATTTATGCA
ACACCTTCTACAGATGCAGCTATTTCAAATGCACCGTTAGATAAAGTTGGCGTTGCTTCA
GGTATTTATAAAATGGCTTCATCACTTGGTGGCGCATTCGGTGTCGCAATTAGTGGTGCA
GTATATGCTGGTGCAGTTGCTGCTACAAGCATTCATACAGGTGCGATGATTGCACTTTGG
GTTAACGTATTAATGGGTATCATTGCATTTATCGCAATCTTGTTTGCGATTCCTAATGAT
GATAAACGTGTCAAACATGCGAAATAATAATGATGTTGCGTAACTGTGGTAACTATGACA
CGCCCAGTGTTTTAATAAATATTTAGATATTAATAGGGAATGATTAAAATAATTAGACTG
CTCGTTTTTAAGAGGGCAGTCTTTATTTATGTTTAAATACTTATGAAAGAGCAGTTATTG
GAACCTCTTTGAGAATTTTATAAGTTTTTATAGTATAGACCCTTCGATTTAGGGTAAATA
CGTTATTAGATAGTCAAATACTTACGCAAGAAAAATCATATATATTGAATTGTAATGGGT
AAGTTGATTTCTATTATTTATGATGAGTGTAGCTCCAGATTGCTTACTCATCTTTTTTAT
AGGAGGTTATATTTATGAGAAAAATCCTATTAACTGGGGCTTCAGGTTATATTGGTAGCC
ATTTAATGGAAAAGTTAAAAGAGAATCATGATATTATTGCAATTTCAAGGAATATAGATA
ATAAAAAGAATGAGAGAAATGTAACTTGGAAATCGGCTGACTTGTTTGATTTAGCTGAAA
TAAATGATGTAATGGAAGGTATTGATACCGCCATTTATCTTGTCCATTCTATGATGCCCT
CAGCCAAATTAACACAGGCTAGCTTTGAGGATATGGATGCAATATTAGCTGATAATTTTG
CTAAAGCAGCCCGTCAGAATGGTGTGAAACATATTGTATTTATGAGTGGGTTGATACCAA
ATGATAATCAACTATCACCACACTTAAGAAGCCGATTAGAATGTGAACGTATTTTAGGAT
CATATGGTGTGCCTGTGACAACATTAAGAGCAGGTTTAATTATCGGTTCTAAAGGTAGCT
CATATCCAATACTGAAAACGTTAGTTGAGCGTCTACCAGCATTGGTACTACCAAAATGGG
CGTATAATCAAACATTACCTGTTGCTATTGATGATGTCATTCAAGGTTTATATAAAGTGG
TATCACGTAGTCCTAAAGAAAATGAAGCGATAGATATTGGTGGTCCGCTACACATGACTT
ACAAAGATTTATTTAAACAGACCGCAGAAGTATTAGATAAGCGTTTACCGATGATAGATT
TACCTATTATTCCTATTTGGTTAAGTAAATTTTGGGTGAAACTGATTTCAGGTGTTCCAA
AAGAAATGGTGTATCCCCTTATGGATAGTTTAATTCATAATATGACACGTGATCAAAAGA
GGATAGTAGAAGGTATATCCATAGGTCAAATGGATTATAAAGAAAGTGTGCAACAGGCAC
TAGAAGAGGCATCAACAACTAAGAAGAAACAAACAAGCACTATAAAGACTGATGTCAAAG
ATGTTAGAGCTATCTCCAGAGTCGTATTGCCTAAGCATATGAATATGATTGCACTAGCAG
AAATCTATGCGAATTTCTTGAATAAAATCACTTTAAATATTGTAAACAGTAATTTTGATG
AGGAAGCATTTATTATTTCATTACCTTTATTAAAGAAAGAATTACTTTTATTAGAAAAGG
ATACACAAACTTCTGATGAAGACAGAGTGTCATATAAAATTATTGGTGGCGATTTTGCAC
TTGCCCATAATGGCGGCAATGCACGATTAGAATTTAGAAGGCTACCTAATAGTGATTCAT
GTATTATCGCACTTCAAGAATATGAACCAACATTGCCGTGGTGGATCTATAAATATACAC
AGGCAAAAGTTCATAAGAGTGTTATGAATCTCTTTAAGTTTAATTTATATATGAAACGAC
ATAATCAGAAACTTAGTAGTGTGACTAAACAAGGACTTATAGTAGGAGCTGTTTTAGGAG
CGCTAATAGTAAAAAGTTACAAATCAAGAAATTCTTAAATTAATAGTTATATAAAATATA
TTAAGACGACATTTAATAACCATATGAAAGGAGTAATATAATGACATTTAAACGTTTATT
GAAAACGATAGTTAAAGTAGTAACGCCTTTATTAGGGGGTAGATTAATTGGTAAGTATGC
TGTCCAAAATGCAAGAAAAGATTATAAAGACAATGCTAAGCCACCATTGTCACCACCAGG
ATATATATTCCCAATTGTATGGTCAATATTATATACAACTATTGGTATTGCTTATGCAAT
TATAAGTGGTAAATCAAATAATGCAAAAGTTAAAACGATTTATTATGCCCAATTAAGCCT
TAACTATTTATGGTCTATCTTATACTTTAAATTCAAATTACGTTTTGCAGCATTAATTGA
AAGTTTTATCCTACTTACAGCTGTTATTATGATGACTGTAAAATTTTTCAAAGTTAAACG
AATAGCAGGTATTATACTTATTCCATATATGTTATGGAGTACATTTGCTTCTTATTTAAC
TGTTGGAAACTGGCTGTTAAATAAAGATAATCCACGTTATACCGAACAAAAATAGTGAAC
GCAACTGTAAAAATTATAGTGAAGGGGTCAGACTCCGAGAACAGGGCCCGTCATGCGTAC
CGCACACTAATGAAACTTTATTATATAAGTGTTTATAGCCGATTTAAGATAACAAAGTTT
GCTAAATATAAAAGCCAATCCATGAATGTTGGATTGGCCTTTTACATGCATCTGAATCTC
TAATTTTAAAAAATATGAATATAAATAAGACAGTAAAAATTAAATTTCAGTTGTTGCAAT
TTCTTCATCTGTTGGAACATCATCGTTTAGACCAACAAGTGCTTCAGAAACATTTCGTGA
ATGATAACCGATACGTTCAAGAACCCCGATCATATCGATATATAGTAATCCACCTTTTGT
TGTACATTCACCACGATTAAGGCGTTTAATATGACCTTTACGTAATTTATGCTCAATATT
AAATGATTCTCTACTACGTTCTACAATTTCATCTTTTTTCGTTTTGTCATAAACATCTAA
CATGTCGATGGCTTGATCAAATGACTCGGCAACATGGTTGAATAATTTATCCATACCGCG
TTGTGCGTCTTCTGTAATTCGAATATCTTCATCATGTTGTCGTTTTAACTGAGTTACATA
CTCTTCTGTTAACTCTGCTACTTTTAAAATAGAGCGATTGACATCAAACATTACTGCTAA
ACGCTCAACGTCTGCCTTCGTAATTGCTTTTGTAGAAATTCTAACTAAATAATTTCGAAT
ACTATCATTGATTGTTTCAACAGCTTGATGCTTTTGTTCAAGTTTCTTGATCAATTTTTT
ATCGTCTTTTGTAATTTCGCGAATGTCTTCAAACATTGATAAGACAATTTGACCAACATT
TTGTAATTCTTTTTGCGTTTCTTGTAATGCGACACCAGGTGCGTGATAAACAAGATCTTT
ATTTAAGTGCTGAGGTTTATAATCATCAGCAATATCTTTACCAGGGACAAGCTTTGTAAC
AATCCAAGCTAATGCGCCTACGAATGGTAATTGAATTAAAGTATTCGTTATGTTGAAGAT
ACCGTGTGAAACAGCAATCGTCATCGCTGGTTTTAAGTGCCATACATCTTGTAACAAACT
AATCAAATGAATCACAACTGGCAAGAAAATTGTGAAGATAATTACTCCGATTAAGTTAAA
GATGACGTGTACAAGCGCAGCACGTTTTGCAGCGATTGAGCCGGCTAAACTAGCTAAAAT
AGCTGTAATCGTTGTACCGATGTTATCGCCAAGTAAAACTGGAATTGCTGCATTTAAACT
AATTAAATCTTGTTGATAAAATTCTTGTAAAATACCGATTGTCGCACTTGAGCTTTGAAC
AAGTGCTGTTAATCCTGCGCCAACAATGACAGCAAGTATTGGATTTGATGACATATCAAG
CATTAATTGCTTAAATCCATCTAATGATGCTAATGGTTTAACGGCATCCCCCATAAATTC
TAAGCCGAAGAATAGAGAACCGAAACCGAATAGTATACGCCCAATGTTATTGATTTTAGA
GCGTTTAAAGAAAAAGATTAAAAATGCACCTAATGCTAAAATTGGCATTGCATATTCGCC
TAAATCTATACCGATAATAAATGCAGTTACCGTAGTACCAATATTTGCACCCATTATCAC
GCCAATGGCCTGTTTTAAAGTCATAAATCCAGCTGTGACAAGTCCAATTGTGATAACTGT
CGTACCTGAACTACTTTGAATTAAAATAGTTACAACGATACCTGCAATAACACCTAATAC
TGGATTTGATGTAAATTTGTTTAAAATATCTCGTAGCCTGTCTCCTGCTGATGCTTGAAG
CCCGTCTCCCATAATTTTTAAGCCGTATAGGAAAATACCTAAACCACCTAAAAAGGAGAA
AATGACTTCTGTAACCGACATTTCCATTATTTCACCTCAAATAAGCTTTATATGTCGATT
ATCGCTTATAATTGTAAATTTAATGTTAAGATTAGGTAAAATTATTTAACAATATATGTT
ATTTGTATATTGCTAGTAAAATATCATCACTATTTATGTAAATTTTCAGTATGAAAAGGC
AGGTTTGCAATCACTTGTTTAATAAAATGATGCGATAAATCATGTGACAATGTTTTGGCA
ATAAAAAATCATGAGAGTGGAACAACGAAATAATTTTTATGAAAACATCATTTCTGTCCC
AGTCTCATGGTTCGAAATCACCAAATAAAAATCTATTAATGGTTTTCGTTATAACAATTT
GTGTTCTTTTCATAATGTCTCAATGTACGTACCTTTTACTTTTTTAAGGAATCCAGCTAA
TGCGAGTTTTTGCATTTTCGAATCTTTAGTAATCTCGCGCAAATCTTGGTGGTCATTGAG
CTCATATACAGCATCCATTAAGACGCGAAGATCAAATGGACTATTGATGACCTCTGGAAC
ACCACGATCTATATTTAGTAATTGATAAACAGCTTCCATTGCAGTACGAACAGAATATTC
TGTTGTAAATACAGTGCCACGTTCTGTTTCTGCAAAGTTACCAATAAATGCTAAGTTCTG
AGATTGATGTAGGACGACTAAAGGTCTGTCGCCGATAGCACGCGTCATGAAATAAGAAGT
GATATATGGCATATAAACAGGAATCGTATTAGATGCATGTTTTGCCAAGTCTTCAATTTT
GTCAGTTGATACACCTAAGTGATACAGCCATTCTTGACATATTTCATTACCACTACATTC
TGTAATTGGCTTTTTAATATAATCGCCGTTTACATCTGAATATAAGGCATAAATCCATGT
AGATATTTCATTTTCAGGTTGGTCTTTAAACTGTTGCTGACGATTGATTGTAAAACTCAT
TTGCCATGCAGAATCATTGATTGTAATAATACCGCCTGTAACTGTTTTGCCTGCAAGTGG
ATCACGTTTACAAATACTTTCTATTGTATCGATAATCTCTTTATTGTTTGTTGTAGAAGT
TGCTGAAACAAACCAACTTTTTTCAGGAATATTTTGGCAAAACTTGTCAGGATTACCAAA
TTCAGGACTTTGTCGCGCTAAATTTTTCCATAACGTCCAACTACCACCTAATTCGTTAGT
TGGTGGCGCGGGCGTATTGTTATCACCATACGTAGAGCTTTCCGTAATACTACCGTTTGT
CACAAAGACAAGATCATCTACAGTCAGTTTAATTGACTCTGCTTTGCCATGTCGGTGAAT
TAATATTTCTCGGGCAATTTTTTGACTTGTCGTAACATCTACTTTAATATCTTCGACTTT
TATATCGTATTCAAATTGAACCCCATGCGATTTTAAAAATTCAACCATAGGTAATACTAA
AGATTCATATTGATTATATTTAGTGAATTTTAAAGCTGAAAAGTCTGCGAGACCACCAAT
ATGATGAACGAATCGCATTAGATAACGACGCATTTCCATAGCAGAATGCCACGGTTCAAA
TGCAAACATTGTTTTCCAGTAAATCCAAAAGTTTGAATTAAAGAAGTCGTCGGAAAATAC
ATCCGTGATTTTGACATCATCTAAATCTTCTTCATTCGTTAAGCATAAATCTAAAATTTC
TTTAATTGCTTTTTTGGTCAAAGTGAAGTCTCCATCGGTAACTAAACGTTGACCCTGTTT
TTCAATAACTCGACAGCGAGAATAGTTAGGGTCTTCTTTGTTTAGCCAATAGAACTCATC
TAATACAGACGCGTTATCGATTTCTAATGAAGGGATAGATCTGAATAAGTCCCACAAACA
CTCAAAGTGGTTCTCCATTTCACGACCACCACGGACAACATAGCCTTTTAAAGGAATATT
TTCTCCGTCAAGACTACCACCTGATTTAGGTAGCTCTTCTAAAATATGAATCTTCGAACC
TTCTATTTGACCATCCCTAATTAAGAAACAAGCTGCCGCAAGTGAAGCTAACCCAGACCC
GATTAAGTAAGCAGATTTGTTTTCTACATTTTCAGGTTTTTTAGGGCGTGCAAATGCTTC
ATAGTTACCATAACTGTAATACATATTCACCAAGTCCTTTCGTATTAGAATACACTCAAA
CTATACCCCTTTGTGAATTGCAAATATTAGTATTTATATTGGTAAATATGACGAAATTAG
ATCATTTTTATAATTTTTATTTTTAAAACTTTATCACTCGAATATTTTTGGATTCTGAGG
TGCGGGACTTGGAATAATTCGGATCATTATGTGGCATGTTATACAGGTAAATATAAGCTA
TGCACATTTAACAAGCCGATACTCCTAACGCAACTATAGTATCATTACATATTGTTTAAT
CGTTTGGGGTAATGTAATTAAAAGGTAAAGTAGGCAGACTGTTATACATAAAACGTAAAG
AAAGAGGCGATAGAATGTCTAAAATTAGGGCTTTTACATTATTAAGTCTATTTATTTACT
TAGCTATGATGTGCTATACAGTAATTAACTATTCAAAATTACCAACGAAAGTGCCTATTC
ATTATAATTTAGCAGGGGATGCTGATAACTTTGCTGATAAATGGGTGTTGCTACTGATTA
ATGGCGCTTTTATAGTGATTTGGCTTATATTTTTCATCTCAGGTAGATACTATGAACGAT
TTGCTAAATGGTCACATTATAATCACACATCACGCGAAATTCAGACGATTAAATTATTTT
TAAGTACGTTAAATTTGGAGATTATGAGCTATATTTCTATTTTCATGATTTTAGAAATTT
GGCAAATACAACACCAGCATCAATTAAATTTATTATGGTTTAATATGATATTTATCATTA
TCATTGGTTTGACGCTTGTCATATTTTGTTTACTTCCTACAATTCATAAAATGAGAGATT
CTCAATAAAAATATAAACTGTCATGATGCAGTTTTGAAGCGGATTCCGAAGATTATTATA
AATAATACCTAGTATTTATAAATAAAATGATATATTATTTATTATAGTTAAATATTGTGT
AAATTTTGTGAACTTTTTGTAAAAATTCGATTGCCCGTCACATATAGGAATGTTACATTT
TAAATATGTGATCATCGCAAAATATAAGTTGAAATAGGTTGTAGATTAATCAGGATGATA
AATATTTTATATAAAGAGAGGGAGTCATTATGACACTACTTACTGTAAATCCATTCGATA
ATGTTGGATTATCAGCCTTAGTTGCAGCAGTACCTATTATTTTATTTCTATTATGCTTAA
CCATTTTTAAAATGAAAGGCATTTATGCAGCATTGACAACTTTGGTTGTTACATTGATTG
TGGCTTTATTTGTGTTCGAATTACCAGCACGTGTATCAGCAGGTGCAATAACAGAAGGCG
TTGTTGCCGGTATTTTCCCAATAGGATATATCGTTTTAATGGCAGTTTGGTTATATAAAG
TTTCTATTAAAACAGGACAATTTTCTATTATTCAAGATAGTATTGCAAGTATTTCAGAAG
ACCAACGTATTCAACTATTATTAATTGGATTTTGTTTCAACGCATTTTTAGAAGGTGCAG
CAGGATTTGGTGTACCGATTGCAATTTGTGCAGTGTTATTGATTCAACTTGGCTTTGAAC
CATTAAAAGCTGCGATGTTATGCTTAATTGCTAATGGTGCAGCAGGTGCCTTTGGTGCGA
TAGGTTTACCAGTTAGTATTATTGATACGTTTAACTTAAGTGGAGGCGTTACAACATTAG
ATGTTGCGAGATACTCAGCACTAACACTCCCAATTTTAAACTTTATTATTCCATTTGTTT
TAGTATTCGTTATAGATGGCATGAAAGGTATTAAAGAAATTTTACCTGTCATCTTAACAG
TGAGTGGTACATATACTGGATTACAATTCTTATTAACAATATTCCATGGTCCAGAACTAG
CAGACATTATTCCATCACTAGCAACAATGGTGGTATTAGCATTTGTTTGTCGTAAATTTA
AACCGAAAAATATTTTCAGGTTGAAAGAATCAGAACATAAAATTCAAAAACGTACACCTA
AAGAAATCGTCTTTGCATGGAGTCCATTCGTCATTTTAACTGCTTTTGTATTAGTATGGA
GTGCACCATTCTTCAAAAAATTATTCCAACCTGGAGGTGCGCTTGAAAGTATAGTATTAA
AAATGCCAATTCCAAATACTGTGAGTGATTTATCGCCTAAAGGTATTGCATTGCGTCTCG
ATATGATTGGGGCAACTGGAACAGCGATTTTACTAACGGTGATTATTACAATTTTAATTA
CGAAGTTAAAATGGAAAAGTGCAGGTGCCTTATTGGTCGAAGCAATTAAAGAATTATGGT
TACCGATCCTTACAATTTCAGCTATTCTAGCTATTGCTAAAGTCATGACATACGGTGGTT
TGACTGTAGCAATTGGACAAGGTATTGCTAAAGCGGGAGCAATTTTCCCATTATTCTCTC
CAGTACTAGGCTGGATTGGTGTGTTTATGACTGGTTCAGTTGTAAATAACAATACTTTAT
TTGCGCCTATTCAAGCGACAGTGGCACAACAAATTTCAACAAGCGGTTCATTACTTGTGG
CAGCTAACACTGCAGGTGGTGTAGCAGCGAAGCTTATTTCACCACAATCAATTGCCATTG
CGACTGCAGCTGTTAAAAAAGTTGGTGAAGAATCTGCATTATTAAAAATGACATTAAAAT
ACAGTATTATATTTGTAGCCTTTATCTGTGTTTGGACATTTATACTAACGTTAATATTCT
AAATATACGTTGTAGTGTTTGATTTAATTTAAATCATAAATGAAGAATCGAGCTAGTACG
AGATACTATATGTATTTCACTAGTTCGATTTTTTACATATGGAAACACTTGTTGTGTCTA
TAGATTTCGCGATTTGTTTCATCGATGGCTGTCAGAAATATGGGGTCAATAAAAAATGCA
CTAAGCAACAAAAGATGTTGCCAGTGCATTTATATGATTCTTATCATTTCAAATAAGAAT
GTGTTAATCAACGTATATAAGTTAAAATTGGTTTGGATAAAATGATATCTATAGTTGTTT
ATTTTTTATAGTTCACGACGACGTCCAGCTAATAATGCTGCACCTAATGCTAATGATAAT
CCACCAAATACAGTTGTACCGATAAATGGATTTTCTTCACCAGTTTCTGGTAATGCTTGA
GCTTTGTTAGCTTCTGCATGATTTGCTTGTTGTTTCTTATCAACAACAAGTTCTTGACCA
GGTTTAATCATGTTTTTATCTGCTAATTTGTTATCTGCAGTAATTTTGTCAGCAGTAGTG
CCGTTTGCTTTTGCAATGTCATTTACTGTATCACCAGGTTTAACGACATGTACCCCGTTA
CCATCTTCTTTACCAGGTTTGTTGTTATCTTCTTTACCAGGTTTGTTGCCGTCTTCTTTA
CCAGGCTTGTTGCCGTCTTCTTTACCAGGCTTGTTGTTGTCTTCTTTACTAGGTTTGTTT
TTGTCTTCCTCATTTGGTGCTTGAGCATCGTTTAACTTTTTAGCTTCTGCTAAAATTTCT
TTGCTTACTGAAGGGTCATCTTTAAGACTTTGGATGAAGCCGTTACGTTGTTCTTCAGTT
AAGTTAGGTAAATGTAAAATTTCATAGAAAGCATTTTGTTGTTCTTTGTTAAATTTGTTA
TCAACCTTTGGTGCTTGAGTATCATTTAGCTTTTTAGCTTCTGCTAATAGGTTAGCACTT
TGGCTTGGGTCATCTTTTAAGCTTTGGATGAAACCATTACGTTGCTCTTCGTTTAAGTTA
GGCATATGCAAGATTTCATAGAAAGCATTTTGTTGTTCTTTGTTGAATTTGTTGTCAGCT
TTTGGTGCTTGTGAATCGTTAAGTTTTTGAGCTTCGCCTAAAAGGTTATTACTTTGACTA
GGATCATCTTTAAGACTTTGGATGAAACCATTGCGTTGTTCTTCATTTAAATTAGGCATG
TTCAAGATTTGATAGAAAGCACTTTGTTGATCTTTATTGAAGTTATTTTGTTGCGCATCA
GCTTTTGGTGCTTGTGAATCATTAAGTTTTTGAGCTTCACCTAAAACGTTAGCGCTTTGG
CTAGGATCATCTTTAAGACTTTGGATGAAACCATTACGTTGTTCAGCATTTAAGTTAGGC
ATATTTAATACTTGATAAAAAGCATTTTGTTGAGCTTCATCGTGTTGCGCAGCATTTGCA
GCAGGTGTTACGCCACCAGAGATAAGTAAAGTACCTAAAGTTACAGATGCAATACCTACA
CCTAGTTTACGAATTGAATAAATATTTTTCTTTTTCAAATTAATACCCCCTGTATGTATT
TATAAGGTCATCATAATATAACGAATTATGTATTGCAATACTAAAAAATATATTTATAAT
TAAATTTAAATTTAAGTTTTACAACTTATTAAATAAATATTTTGTGTAAATAATTTTTCA
GAAATACAAAGATTCGATTGGACAATTTCGCTTTAAATCCAATTATAAAAACCGATAAAA
TGTAGCGATAAATCAACGATGAAAGCGATTTAATAAAGTAGAGTTAATTATATTTTTTTA
CAACAAATTCGAGTAAGTGAAATAATTTGAACTAAGTTGAAATTTGAAAAAGGGATAAGC
ATCATTGTGACTAACAATTGATTTTTAGAAGATTTCTATAAAGTGAAATAAAAATACAAG
AGATCGAGACATAAAGCTTTTGTGCTCTGGGCAACCGATTAACGGCGTCCCAAAAGCAAG
ATTTTGTCCCGACCTCTTGCATGAGGCTTATTTTATTGGAAAACAAGATGTAAATGATCT
TTGTCAGCCAATAATTGATTTACTTGTGCCAATAATTTTTCAGCATGGTCTTGTTGTGCG
TCATCCATATGAATTAAAATTTTTCTTTCATCTTCAGTTGAGCGTACCTTTATTAGATAA
CCTTGCTTTTTTAAATTATTGAGAGCTCTAACAGTTTGAGGGTATTTGTGGTGAATCGTC
TCAATTAAATCTTTGAGAAGAACGATGTTTTTATTTTGAGAAGTGATAATAGCTAGAATT
GTGAATTCTACAAAACTTAGTGTCAGATGTTTTTTGATAATGTTTTTGAAGTACATCGTA
TACATCATCAAATTAAGAAAATCTTTACTATCTTTTGGTATGATTTGTGATTCACTTTGA
TCCGCGTGATTAAATTTTTTGATGATTTGATCAAATAATGATACGCGTTCTGCAATTTTT
TCTCGTTGCTCTTCTGATATAGAAATATAAGTATTACGCTCATCTATTTTACTTCGAATT
TTGCTAACATATGAATGCTTCACTAGAACCTTTATATGCTGGACTAAATCGGATTGTTTA
TAACATAAATCTGAGACGATTTTTTTAAATGGTAGTGTCTTTTCTTGTTGATGAAATAAA
TAAGTCAGTAATATAAATTCTTTTATAGTCATATCGACTTCAGGCTTTACCTTTTTCTTA
AAACGAAACATGTATGCTTCAATGATTATAAAATCTCTAATTTTGTCTTGTTTATTATAT
TTCATTGTTTTTCTCCTTGTATATGCACTTTATTTTAATATAACACAATATAATAAGAAA
AATAATCCATAATTTACAATTAAAAATAATATGATATTTTTATTAAAATTTGTGTTTTTG
AATAAATGACATTATCAAACACTATATTTAAATAAGAAATAGCTATCGATATTTGAAAAA
TAGAAGAATATTGTCCTCTATTATAGAATATGAGCCAGTGTTAATTGTATAAAGTGGATT
AATATGCAATAAAAGAAGTCGACACTTGTTAACAATCAATACAGGCACGTGTAAAGAAAA
AACCTCGCAACTATATGTCAACTTTTATAAGCTAACAATGTTGTGAGGTCATTTTATTTT
AATAGATAACTTTATAATTTTTTTACAGTCAATAATAAGTAAATGAAGAATGGTGCACCG
AATGCAGCGATAAATATACCAGCTGGCACTTCTTTAGGTAAAAATAAGGTGCGTCCAATT
AAGTCGGCAATAACGATTGAAATAGCACCAATCATTGCTGACATGAGTAACTTTTTAGCG
TAACTTCCTCTAACGATTGTTTTGGCAATGTGAGGGGAAATTAAACCTACAAAACCAATA
TTACCTACTAAACTTATTGCGATAGATACAAGTATCGTAGAGGTAATTAATTGGATAAGT
TTCATGCGTTGCACATTTAAACCTAAGCCAATTGCTACAGGATCATCAAGTATAGATATT
TTCATTTTAGGAATGACAAGAAATAGCAATGGAACAATAGCTATAATAACAATGCCCAAA
ATAAAAGTATCTTTAAACGTTGCACCATAAAGACTACCAACTAGCCATGTATATGCTTTA
GCTGCAGATAATTGCTTTGTTGTAATGAGTAAGCCTTGGACAAGTGCAATGAACAGCGTT
TGCATTGAAATACCAATGATAATTAAAGTCGTCGGTCGAATTTGACCTTTCGTTTGAAAT
ATTAATAGTATTACCATTGCTAATGCGCCACCTAACACTGCGAAAAGTGGCAGTAGATGT
ATCGACAAATGACTGAAAAATGCAATGAATACAACAGCACTTAAGCTAGCGCCACCTGTG
ATGCCGATAATATCTGGCGAGGCAATAGGGTTTTTTAATACATTTTGTAACATTAAACCA
CTCATCCCTAATGCAGCTCCAGCTAAAATTGCAAGTGTAATACGAGGCAAACGTAATACC
TCTAAAGTGAATTGATCAATGCTTTCATTAGGATTTAAAAAGTACATCAATACGCGTTGA
AATGGTATAAAACTAGAACCGACCATCATACTTACCACAGATACGAGGATTAAAAAGATT
AACGCGAAGATGAGGTTATAAGAGTCTTTTTTATTAATCTTTTCCGTCATAAGCGTTGAC
GTCCTTTCTTCATTATATAAATTAAGACAATAGCACCAATTACAGCCGTAACAACACCAA
TAGGTAACTCTAATGGCTTAATAATCACGCGTGCAATCATATCTGATATGATCATTAGAA
TAGCACCAGCTAGTGCCGTAAATGGAATCAGATATTTATAATTTGGTGGTAATAAACGTT
TGCTAATATTTGGAACAATGAGTCCAACGAAAACAATTGATCCAGCAACGGCAACTGAAA
TTCCAGCTAGCATACTAATGAGCAAAATAATAATCCATTTTATTAATTTAATATTTTGCC
CAAGCCCCGTTGCAATATCATCACTGGTCATCAATATATTAATATGTGAAGCCATACTAA
ACGCGATTAAAATAAGTATTAACACAAGTGGGATAATCCATGGTATATCCCATATATTGC
GCAATGAAACAGAGCCACTTAGCCAGAATAGGAGTCCTTGTAAGTCAGTTTCATTCATAA
TGAGTATGCCTTGAGTAAAGGCTGTAAATAGCATTGCAATCGCTGCACCCGCTAAGATGA
CACGATGAGGTGAGAATAGTGTTTGTCTAAACATACCAAGTGCGACGACTAATACAGTAA
CAACAATGGCACCTAAAAATGCAATAACTACAATCATTTTAAATGACTGAATTTGAATAA
ATGTAATACTAAAAATGACAAAAAATACAGCACCTGCATTGACCCCAAAAAGACCAGGAG
ATGCTATTGGATTTCGTGTGAGTGCTTGCATCAACAAACCTGACACAGCAAGTGCAGCAC
CTGTCAATAAGGCGATGATGGTTCTCGATGCACGTGCACCAGTGACAACATTATGTAAAT
CGCTTTCACTATCAAAGTTGAATAACGCCTGTATCACCGTAATAGGTGACACAAGCGTAT
TCCCAATCATTAAACTTAAGATAGCTACTATTGCAAGACATAAACCAGCAATAACGATTT
GATATTTCGGTTTAAGTAGCATCGTAAAACTCCTTAATTATTTTGATTGTTTTTCAATAT
TTAACTTTTCGTATAAATCGTCAATCAGTTTTAATGATGATTTATATCCACCAGCTAAGT
TCCAAGTAATTTCATCTAGATCATCAGATACTTGGTTGTTTTTAACAGCATCTAGATTTT
TCCATTCTTTACTTGAAGTCCATTCGCTTTCAGTCTTTTTAACTAATGCAGCATCTTTTG
CGTTTGGATCAGATTTTACAACAAAAATATGATCAGCGTTCATTAATGGAATACTTTCTT
TAGATGTTAATTGAATAATATCTTTACCATTATCAACTTGTTTTTGTAAATCTTTATTAC
GTTTAAATCCTAAATCGTTTAGAATTTCTCCTGCGTATCCACCAGCATAGATTCTTGTAT
GGTCAGCACGGAAGTTAACAACTGATGCTTTCAATGGCCATGCATCTTTATATTTCGCTT
TTGCATCTTTTTGGAATGCAGCTACTTTATCATCATACTTTTTCAGTAAATCATCAGCTT
CTTTTTCTTTCCCTAAAGCTTTCCCCATTAATTTTGTCGTATCTTTAAACTTGAATACTG
TGTCAGTAGAAACAGTTGGTGCAATTTTAGATAATTGATCGTAAACTTTTTCGTTTCTAA
CTTTTGACGCGACAATTAAATCAGGTTTTAATTTAGAAATTTCTTCTAAGTTTGGTGCAG
GTTCTTGACCTACAATTTTAGTATCTTTTAAATCATTTTTTATGTAATCGAATTTCGGTT
TTTGTGTCCATGATTCCACAGCACCTACAGGTTTAACACCTAAAGATACAGCAACATCAG
TGGCACCTTGATATAATGTGACAACACGTTTTGGTTTCCCTTTAATTTCAGTTGTCCCCA
TTGCATGTTTGATAGAAGTCGTTTCCTTGTCTTTGCTATCTGATTGCTTATTTGAATTCC
CACTACATCCTGCTAAAACAAGTAGGAAAGCAAGTGTAACAACAAGCATTTTAATTACTT
TATTCATTGACTAATTAGCCTCCTTCGTGATGTATGACAATGAGAATCATTATCACGAAT
AAGTATGAATTAAATTATTTCCTAAGTCAATAAAATATTTATGATTTACATGCAACTTGT
AATTATTTGACATATAAATGCATAAAAAATATAATCCTAGTTACTTGATAGTGAGAATCA
TTATCAATTAGGTAACGCACAATATTATAGAATTTTAAATTTGAGGAGGAAGCGCTTTTG
ATTGAAAGAAGTCAAGCATGTCACGATTCATTATTAGATTCTGTAGGGCAGACACCCATG
GTTCAACTTCATCAACTATTTCCAAAACACCAAGTGTTTGCAAAGTTAGAGTATATGAAT
CCAGGAGGCAGTATGAAAGATCGACCAGCCAAGTACATTATTGAACATGGTATTGAATCT
GGTCTTATAACTGAGAATACGCATTTAATTGAAAGTACCTCTGGAAATTTAGGTATTGCC
TTGGCTATGATAGCTAAAATTAAAGGATTAAAGCTCACTTGTGTTGTTGATCCTAAAATA
TCGCCAACAAATTTGAAAATTATTAAAAGTTACGGCGCCAATGTAGAAATGGTTGAAGAA
CCTGATGAGCATGGGGGTTATTTAATGACTCGTATTGCTAAGGTTCAAGAACTATTAACT
TCTATTAAAGATGCATATTGGATTAATCAATATGCAAATGAGTTAAATTGGCAAGCCCAT
TATCATGGTGCTGGAACTGAAATAGTAGAAACAATTAAACAGCCTATAGACTATTTTGTC
GCACCAGTAAGTACGACAGGTAGCATTATGGGTATGAGTAGAAAAATTAAAGAAGTACAT
CCAAACGCACAGATTGTTGCCGTGGATGCTAAAGGGTCAGTCATTTTTGGTGACAAACCT
ATTAACCGAGAGTTACCTGGTATTGGTGCAAGTCGCGTACCAGAAATTTTGAATAGATCA
GAGATTAATCAAGTCATTCATGTAGATGATTATCAATCTGCACTAGGCTGCCGCAAATTA
ATTGCTTATGAAGGTATTTTTGCAGGTGGTTCAACAGGTTCAATTATTGCAGCAATTGAG
CAGTTAATAACAAAGATAGACGAAGGTGCAACAATTGTAACGATTTTACCAGATAGAGGC
GATCGTTATTTAGATTTAGTTTACTCAGATACATGGTTAGAAAAAATAAAGTCAAGACAA
GGAGTTAAATCAGAATGAATAAAGAGATGTTGTATTTAAATAGATCAGATATTGAACAAG
CAGGAGGTAATCATTCACAAGTTTATGTGGACGCGTTAACAGAAGCATTAACTGCGCATG
CACATAATGACTTTGTACAACCGCTTAAACCATATTTAAGACAAGATCCTGAAAATGGAC
ATATAGCAGATAGAATCATTGCTATGCCAAGTCATATCGGTGGCGATTACGCGATTTCAG
GTATTAAGTGGATTGGTAGTAAACACGACAATCCATCAAAACGTAATATGGAACGTGCTA
GTGGTGTCATTATTTTAAATGATCCAGAAACAAATTATCCAATTGCAGTTATGGAAGCTA
GTTTAATTAGTAGTATGCGTACAGCAGCAGTTTCGGTGATTGCAGCCAAACATTTAGCTA
AAATTGGGTTTAAAGATTTAACAATTATTGGTTGTGGATTAATCGGAGACAAGCAATTAC
AAAGTATGTTAGAACAATTTGATCATATTGAACGCGTCTTTGTATATGATCAATTTCCTG
AAGCGTGTGCACGCTTTGTTGATAGGTGGCAACAACAGCGCCCAGAAATTAAATTTATTG
CAGCTGAAGCAGCTAAAGAAGCTGTGTCAAATGGTGAAGTAGTCATTACATGTACTGTTA
CAGATCAACCATATATTGAATACGATTGGTTACAAAAAGGTGCATTTGTTAGCAATATTT
CTATTATGGATGTGCATAAAGAAGTATTTATTAAAGCTGATAAAGTCGTTGTAGATGACT
GGTCACAATGTAATCGTGAAAAGAAAACAATTAATCAACTTGTATTAGAAGGGAAATTTA
GCAAAGAAGCACTACATGCTGAACTTGGACAGCTTGTTACAGGTGAAATTCCTGGTCGTG
AAAATGATGATGAAATCATATTACTTAATCCAATGGGCATGGCCATTGAAGATATTGCAA
GTGCTTATTTTATTTATCAGCAAGCACAGCAACAAAATATTGGTACAACACTAAGCCTAT
ATTAAGAATGCGAGGTGTCTAAATATTGCATACTCATAAAGCAGTGAATACAGCACAAAC
GATAATATTAAGAGATTTAGTTGATGCACTTTTATTTGAAGATATCGCGGGAATTGTTTC
AAATAGTGAGATAACTAAGGAACATGGACAAACGATATTAATTTATAAAAATGGGGATCA
ACAAGTCAAAATACCTGTATATTTTAGTGCGTTAAATATGTTTCGCTATGAAAGTTCAAA
ACCTATCACGATAGATGGTAGGACATCTAACAAACTGTTAACAGCGCCAGAATTTTGGCG
AATGATTGTTGGTATGAACCGGGATTTAAGTCGTGAGTGGGAAGTTGCTCGCGTTGAAGA
GGGACTAAATACTGCGACAACCCAACTTGCTAAACAATTATCGGAATTAGACTTGGCAAC
GCATCCTTTTGTCATGTCAGAGCAATTTGCAAGTTTAAAAGATCGTCCATTTCATCCATT
AGCTAAAGAAAAAAGAGGCTTATCAGAAGAAGACTATCAAGTTTATCAAGCTGAATTAAA
TCAATCATTTCCTTTGATGGTTGCAGCTGTTAAAAAGACACATACGATTCACGGTGATGA
AGCTGATAATGATGAGTTAGAGAGATTAACAGCACCTATAAAAGACCAAGCGAGAGACAT
GTTAAATCATCAAGGTTTATCGATAGATGACTATGTACTATTCCCGGTGCATCCTTGGCA
GTATCAGCATATTCTGCCGAACATCTTTGTGAAAGAGATTGCTGAGAAATTGGTTATCTT
GTTGCCACTAAAATTCGGTGATTATCTTTCATCTTCAAGTATGCGTTCATTAATTGACGT
CGCATCTCCTTATAATCATGTCAAAGTACCATTTGCGATGCAGTCATTAGGTGCATTAAG
GTTAACGCCTACGCGCTATATGAAAAATGGAGAACAAGCAGAACGATTATTACGTCAACT
TATTAATAAGGATGAAGTACTAGCTAAATATGTGACAGTTTGTGATGAGACAGCTTGGTG
GTCATATATGGGTCAAGATAATGATATTTTCAAAGACCAATTAGGACATTTAACTGTTCA
GCTAAGAAAATATCCGGAATCATTAGCTAACAATGATACGCAACAACTTGTATCAATGGC
TGCACTTGCAGCAAATGACCGTACCTTATATCAAATGATTTGTGGAAAAGATGATCTTTC
TAAAAATGACATCATGACATTGTTTGAAGATATCGCACAGATTTTTTTAAAAGTGACTTT
ATCATTTATGCAATATGGTGCATTACCAGAGTTACATGGTCAAAACATCTTATTGTCATT
TGAAGATGGGCGAGTACAAAAATGCGTATTACGTGATCATGATACAGTCAGAATTTATAA
ACCATGGTTAACATCACATCAGCTTTCGTTGCCGCAATATGTTGTAAGAGAAGATACACC
TAATACATTAATAAATGAAGACTTAGAAACATTCTTTGCTTATTTCCAAACGTTAGCGGT
ATCGGTAAATCTATATGCCATTATTGATACGATGCAAGATTTATTTGATGTGAGTGAGCA
TGAACTTATGTCATTGTTAAAACAAATTTTAAAAATTGAAGTTGCAACTATTTCCTGGGT
TACAGCTGATCAGTTAGCGGTAAGACATATTTTATTTGATAAACAAACATGGCCGTTTAA
GCAAATATTATTGCCATTGCTTTATCAACGAGATAGCGGTGGAGGTAGTATGCCTTCCGG
TTTAACTACTGTACCAAATCCAATGGTGACATATGATTGAACAGTCTATCTGGCGCAGTA
ATTTTCGCATTTTATGGCTCAGTCAGTTTATCGCGATTGCAGGTCTTACAGTACTCGTGC
CATTATTACCTATTTATATGGCATCGTTACAAAACCTTTCAGTCGTCGAAATACAGTTGT
GGAGTGGCATTGCCATTGCTGCTCCCGCTGTTACGACGATGATAGCTTCACCGATTTGGG
GAAAGCTAGGCGATAAAATCAGCCGGAAATGGATGGTATTGCGAGCGCTACTTGGTTTAG
CAATATGTTTGTTTTTAATGGCATTATGTTCGACACCGTTACAATTTGTACTTGTGAGAC
TACTACAAGGATTATTTGGTGGCGTAGTTGACGCATCAAGTGCTTTTGCAAGTGCAGAAG
CACCAGTAGAAGATTGTGGAAAAGTATTAGGAAAGCTGCAAAGTTCAGTGAGTGCTGGCT
CACTCGTTGGACCACTAATTGGTGGCATTACGGCTTCGATATTAGGGTTTGGCGCACTAC
TAATGAGTATTGCTGTTATTACTTTTGTTGTTTGTATTTTTGGTGCATGGAGATTAATTG
AAACAGCGCATGTACCGAAATCACAAATACCTAATATTAATAAAGGTATTCGTCGTTCAT
TTCAATGTCTATTATGCACACAACAAACGTGTCGATTTATTATAGTTGGTGTTTTAGCAA
ATTTTGCTATGTACGGTATGTTAACAGCGCTATCACCTTTAGCATCATCAGTCAACCACA
CAACATTAGACGATCGTAGTGTCATTGGTTTTCTACAATCTGCATTTTGGACAGCTTCGA
TATTAAGTGCGCCTTTATGGGGTCGCTTTAATGATAAATCCTACGTTAAATCAGTATATA
TTTTTGCAACTGTAGCATGTGGCTGTAGTGCTATATTACAAGGTTTAGCGACGAATGTAG
AATTTTTAATGGCCGCAAGAATACTACAAGGATTGACATATAGTGCACTTATTCAGAGTG
TTATGTTTGTCGTTGTAAATGCGTGTCATCAACAACTAAAAGGCACATTTGTAGGAACGA
CAAATAGTATGTTAGTCATTGGTCAAATTATTGGTAGTCTTAGTGGTGCTGCCATTACAA
GTTATACTTCACCGGCAACTACGTTTATCGTTATGGGCGTTGTATTTGCTGTAAGTAGTT
TGTTTTTAATTTGTTCAAACATCACTAATCAAATCAACGATCACACATTAATGAAATTAT
GGGAGTTGAAACAAAAAAGTGCAAAATAAAGAATTAATACAATATGCAGCGTATGCGGCT
ATCGAGCGAATTTTAAATGAGTATTTTAGAGAGAGTAACTTATATCAAGCTCCAGCTCAA
GATAATCAATGGTCTATTCAATTATCAGAAGTTGAAACATTAACTGGTACATTTCGTTAT
TGGTCTGCTATGGGACATCATATGTATGATGCAGAGTTATGGCTTCTTGATGGCAAAAGT
AAGAAATTAACAACATATAAAGAAGCGATTGCACGTATTTTGCAACATATGGCGCAAAGT
GCTGATAATCAAACAGCTGTACAGCAACATATGGCACAAATTATGTCAGATGTAGATAAT
AGTATTCATCGAACAGCACGTTATTTGCAAAGTAGTAAGACAGACTATACAGAGGATCGC
TATATCATCTCCGAACAATCTTTGTATTTAGGTCATCCGTTTCATCCGACGCCAAAGAGC
GCAAGTGGATTTTCAGAAGATGATTTAGAACGATATGCACCTGAATGTCATTCTTCATTT
CAATTGCATTATTTAGCTGTACATCAAGATATTGTTTTGTCGCGTTATGTTGAAAATATG
GAAAATCAGGTTTCGACAGTATTACACCAATTAGCTGGTATCGATATGTCAGAGTTACCC
AAAGACTTTATTTTATTACCGATACATCCTTATCAAATTGGTGTGTTGCGACAACATCCT
CATTTTATTCAATATAGCGAACAAGGCTTAATTAAAGATTTAGGTGTTTCAGGTGACATT
GTATATCCAACATCTTCTGTAAGAACGGTATTTTCAAGGACATTAAACATTTATTTGAAA
TTACCGATACACGTTAAAATTACTAACTTTATACGTACAAATGATCTTGAGCAGATTGAA
CGTACGATTGATGCAGCTCAAGTTATTGCATCGATTAAAGATGATGTAGAAACACCTCAT
TTTAAATTAATGTTTGAAGAAGGATACCGTGCGTTATTACCTAATCCACTAGGACAATCA
GTTGAACCTGAAATGGATTTATTAACGAATAGTGCAATGATTGTCCGTGAAGGTATTCCA
AATTATCATTCAGAAAAAGACATTCATGTGTTGGCATCATTATTTGAAACAATGCCTGAT
GCACCGACGTCTAAGTTATCACATGTTATTGAGGAAAGTGGTTTAACATCGGAAGCATGG
CTCGAATCTTATTTAGATCGCACGTTATTACCGATATTAACTTTATTTAGTGACACAGGA
ATTAGTCTGGAAGCACATGTACAAAATACATTGATTGAATTAAAAGACGGTATACCAGAC
GTATGCTTTGTCAGAGATCTTGAAGGCATTTGTCTTTCAACTACAATTGCTACGGAAAAA
CAACTTATCCCTAATGTAGTATCTATATCAAGTCCTGTTGTATATGCACATGACGAAGCG
TGGCATCGACTTAAATATTACGTTGTAGTAAATCATTTAGGGCATTTAGTATCTACAATT
GGTAAGGCAACACAGAATGAAGATGAATTGTGGCAATTGGTAGCGCGCCGTCTTATAGAT
TGGAAGGAAAATTATGCTGATAATGCAGTGTTTGTTGAATGTGTTGAAGATTTATGTCAA
TCACCGACGATTGCTGCTAAAGCAAACTTAATGAGTAAATTGAATGATTGTGGTGGAAAC
CCAATTTATACACATATACCAAATCCAATTTGTCATAACAAGGAGGTATCGTATTGTGAA
TAATGCAATTAATAGCGCAATTCTTGAGCGTGTTAAAACTAGAGTGATGTACCAACTTGT
ATCATCACTTATTTATGAAAATATTGTTGTTTATAAGGAATCATATCGAGATGGTGTGCG
TCATTTTACAATAGAAGGAAATGATTCTGAATATCATTTTACTGCTAAAAAAGCACATAG
TTTTGATCGAGTATGTCTAACATCACCAGTTACACGTATTGTAGGAAATGATATTACTGA
GACGACAGATTACGCGCAATTATTAAGAGAAGCTTTGTTTACATTTCCTAAAGATGATGA
AAAGTTAGAACAATTTATCATTGAGTTATTACAAACAGAATTGAAAGATACGCAAAGTTT
GCAGTTTCGCGAAGAACATCCACCAGCGAAACCTACAACATTTAATGATTTCGAATCTTA
TGCGATGGAAGGTCATCGATATCACCCAAGTTACAAATCACGCTTAGGATTTACGTTGAG
TGATAATTTGAATTATGGACCTGATTTTGTACCAGAAATTAAATTACAATGGTTAGCTAT
TGAAAAAGATAAAGTGGAGTCAACGATATCGCGTAATGTTGTGGTAAATGATTTATTACG
ACAACAACTTGGTGATGTAACTTACCAACGCTTTGTAGATACCATTAAGGAATCTGGCAA
AGATATAGAGGATGTCGAGCTGATTCCTGTTCATCCATGGCAATTTGAACATGTAATACA
AGTTGAATTGGCAGAGGAACGACTCAATGGAACGGTGTTATGGTTAGGTGAAAGTGATGA
AATATACCATCCTCAACAATCGATTCGAACTATGTCACCGACAGATATATCGAAATATTA
TCTTAAAGTACCAATCAGTATAACGAATACATCTACGAAACGAGTTTTGGCACCTCACAC
AATTGAAAATGCTGCACAAATTACGGATTGGTTAAAGCGTATTCAGCAAAAAGATACGTA
TCTAAGTGATGAATTAAAGACGGTTTTCTTAGGGGAAGTCTTAGGACAGTCTTATTTGAA
CACACAACTTTCATCTTATAAGCAAACTGAAATCTATGGTGCACTAGGTGTGATATGGCG
TGAAAATATATATCATATGTTGAATAGTGAAGAGGAAGCGATACCGTTTAATGCACTTTA
TGCGAGTGACAAAGATGATGTGCCATTCATTGAAAAGTGGATAGAATCGTATGGTGTCGA
AGCATGGATGAAGCAATTTTTATCTGTTGCGGTTCGTCCAATGATTCACATGCTGTATTA
TCATGGCATTGCTTTTGAATCGCATGCACAAAATATGATGCTCATTCACGAAAATGGCTG
GCCTACGCGAATTGCTTTAAAAGATTTTCATGATGGTGTCCGATTTAAACGTGAACATTT
GAGTGAAATTGCTTCACATTTGAAGTTAAAGCCAATGCCAGAAGCACATAAAAAAGTTAA
TAGTAATTCATTTATTGAAACAGATGATGAACGATTGGTACGAGACTTTTTACACGATGC
ATTTTTCTTCATCAATATTGCTGAAATCATCTTATTTATTGAAAAGCAATATGGTATCGA
TGAGCAAGTTCAGTGGCAATGGGTTAAAGACGTTATTGTATCTTATCAAGTAGCATTTCC
AGAGTTGAATAACTATCAACATTTCGATTTGTTTGAACCTACAATTCAAGTTGAAAAGTT
AACGACACGTCGTTTGTTAAATGACTCGGAGTTGAGAATTCATCATGTTACAAATCCATT
AGGTATAGGAGGTAGTGTTAATGCAACAACTATCCCTGAAAAATAGATTGAACAATGGTG
ATTCAGTTTATGGCATTTTTAATTCCATACCAGATCCACTAATGATAGAAATTATTGCTG
CAAGTGGTTATGATTTTGTTGTGATTGATACAGAGCACGTAGCGATTAATGATGAGACAT
TGGCGCATTTAATTCGTGCAGCTGAAGCAGCACATATTATTCCAATTGTTCGTGTCACTG
CAGTTATAGATAGGGATATCATTAAAGTGTTAGATATGGGTGCAAGAGGTATTATCGTGC
CACATGTGAAAGATCGTGAGACAGTTGAACATATCGTTAAGCTTAGTCGTTATTACCCGC
AAGGTTTGAGAAGTTTGAATGGTGGACGTATGGCTAGATTTGGACGCATACCATTACTTG
ATACTATGGAAATGGCTAATGAACATATCATGGTGATTGCTATGATAGAAGATGTTGAAG
GGGTTATGGCCATTGAAGATATAGCACAAGTTGAAGGTTTAGACATGATAGTTGAAGGTG
CTGCAGATTTATCTCAGTCACTTGGTATGCCATGGAAAACCAGAGATGAAAAGGTAATGT
CACACGTTCAACATATATTTGAAATTGCAAAGGCAAATGGTAAACATTTTTGTGCGTTAC
CGCGTGAAGATGAAGATATTGCAAAATGGCATAAACAAGGTGTACAAACGTTTATCTTAG
GTGATGATCGAGGAAAAATTTATCGTCATTTTTCAGCGACTTTAGCGACGTCTAAGCAGG
AAGGGGTTAAAGATTAATGCGTGTGGTTCAACCAGTTATCGAACAATTAAAAGCACAACG
GCATCCAGTTTGTCATTATATTTATGATTTAGTCGGATTGGCGCAACATTTACAACACAT
TACATCATCATTGCCGAGTAATTGTCATATGTATTATGCAATGAAAGCAAATAGTGAACG
AACAATTCTAGATACAATCAGTCAATATGTTGAAGGATTTGAAGTTGCTTCTCAAGGTGA
AATATCTAAAGGACTTGCATATAAACCAGCCAAACATATTATCTTTGGTGGCCCTGGTAA
GACAGACGAGGAACTAAGATATGCAGTAAGCGAAGGTATTCAACGAATTCATGTTGAGAG
TTTATATGAATTACAACGCTTAAATGCAATTTTAGAAGAAGAACAGAAAACACAACATAT
ATTATTGCGTGTTAATTTAGCAGGACCATTTCCTAATGCAACGTTGCATATGGCAGGACG
CCCAACACAATTCGGTATTTCTGAAGACGAAGTTGATGGTGTTATTGAAACTGCGCTATC
AATGCCAAATATACATCTTGATGGCTTTCATTTTCATTCAATTTCTAACAATTTAGATGC
AAATTTACATGTTGATGTAATGAAACTTTATTTTGAAAAAGCTAAAGCATGGTCTAAAAA
GCATCAATTTTCTCTTAAGCATATTAACTTAGGTGGCGGTATAGGTGTCAATTATGCGGA
CTTAACTAGCCAATTTGAGTGGAATAATTTTGTAGAACGTTTTAAAACACTGATCGTTGA
GCAAGAAATGGAAGATGTGACATTGAACTTTGAATGTGGGCGCTTTATTGTGGCGCATAT
TGGTTACTATGTGACAGAAGTGCTAGATATTAAGAAAGTACATGGTGCATGGTATACAAT
TTTGAGAGGTGGTACGCAACAGTTTAGACTACCGGTATCTTGGCAGCATAATCATCCTTT
TGACATTTATCGTTGTAAGGATAATCCATATTCATTTGAAAAAATTTCAATTTCACAACA
AGATATAACGTTAGTCGGTCAATTATGTACACCGAAAGATGTCTTTGCTAGAGGTGTAAA
GATAGATTCAATGAGTACAGGTGACGTAATTGTTTTCAAATATGCTGGTGCATACGGATG
GTCTATCTCACATCATGATTTCTTAAGCCATCCACATCCTGAATTTATTTATTTAACGCA
AACAAAGGAGGATGAATAACTATTGAATCATATTCATGAGCATTTAAAATTGGTAGCAGT
AGATAAAATTGATCTTCACGAAACATTCGAACCTTTAAGATTGGAAAAAACAAAAAGTAG
TATTCAGGCAGATGATTTCATACGTCATCCGATTTTAGTGACACCGATGCAACATGGTCG
ATATATGGTTATTGATGGTGTCCATCGATATACGAGTTTGAAAGAATTAGGGTGCAAGAT
GATACCCGTTCAAGAAATTCATGAGACTCAATACTCAATTAGTACTTGGCAACATAAAGT
ACCATTTGGAGTATGGTGGGAAAATTTACAACAAGAACATCGTTTGCCTTGGACTACAGA
GACGAGACAAGAAGCACCATTTATTACGATGTGTCATGGTGACACAGAACAATATTTGTA
TACAAAAGATTTAGGTGAGGCACATTTTCATGTATGGGAAAAGGTTGTTGCTAGTTATAG
TGGATGTTGTTCTGTAGAAAGAATTGCGCAAGGTACATATCCTTGCCTTACTCAGCAAGA
TGTACTCATGAAGTATCAACCATTAAGTTATAAAGAAATTGAAGCGGTTGTTCATAAAGG
GGAAACTGTGCCAGCAGGTGTGACACGCTTTAATATTTCAGGACGTTGCCTAAATCTTCA
AGTACCATTGTCATTACTTAAACAAGATGACGACGTTGAACAGTTGCGAAATTGGAAGCA
GTTTTTAGCAGATAAGTTTGCTAGCATGAGGTGCTATACTGAAAAAGTATACCTTGTTGA
ACAATAGTTTTACTGTAATGTTTAGGAAATTAGAAGGTTTAGAGAATTGATAGCGAAAAT
ATAATATAACAATATAGTGTGGAGAACTTTTAGTATTTTATAAATATGGAAGTTCTCCAT
TTTTGCATTTTGCATATAAAAATTAAATAAAATAAGGTATATTAATATAAAGTATAAATT
TTAAATAAATGGGGAGTAATCATGAACATGAATTTAATTATAGGAAAAATCGCCATTTGG
ATAGGCATCGTAGTTCAAATATGTTATAACGTCGCCATTTTAGGTAGTATGATCTTCTTA
TATATTATGTATGCTGAAACACCCAGCCCTGAAATAGCTGCTGGAATAGCATTAATAATA
ATTGCTATCATAAGTTTACCACTCGTCCTAACAGCCATTAATTTAGAGAATAAAATGGAA
GTAAAAGGTGCACTTTTTATTGTTTATGCGATTGTTGCATTGTGTATGACTAATTACTTT
TCAACATTGTTATGGATAGCTAGCGGTATTTTTCTTATTTGGACTGAATATTCAAAAGAT
GGATCGACAGACGAAGGTGAAAATAAAAAAATATTTGATAACAAAACAATCGATATTCAT
CTTGATTCTAGTGAAATATTGACAAAGATTAACACTGATTCAAATCAAGCACTACATACA
GAGGACACCAGAACTGAATTGGAAAGTAAAAACATGAGTGAACCTACAGAGTTTAAAAAT
ATCGCGACCAAAAATGGTGAATGAGTATGAGCTCAATTATAGGAAGAATAGCAATTTGGA
TAGGCATCGTAGCTCAAATATATTTTAGTGTTGTCTTTGTCAGGATGATATCTATCGTTA
TTGCAGGATGATTTGATTACGAAGCAATTTTTTTATTAGGATTAATATTGACGCTTTTCA
CTGTTTTACCAACCATCTTTACTGCGATTTATATGGAAAGTTACTCGGGAATTGGAGGTG
CACTTTTTATTGTTTATGCAATTATTGCATTGTGTTTACATAATTACCTTTCGTCAATTT
TATGGCTAATTGGAGGTATATTTCTTATTTGGACTGAATATTCAAAAGATGAATCGACAG
ACGAAGGTGAAAATAAAAATGTTGATATTGAAAGTACAGAGAATCAATTTGAATCCACAG
ATAACACCACTAAAAAGTAAAACGAATGCTTAATGCGAAGTATAAATTCTAAATAAATGG
GGAGTAGTCATGGGGAAAAGTACAGAAATAATATTAATATGGATAGGCGTAATCATTCAA
ATAGCATATGTAGCTGTTATATCTTTATTTATATATATATTTGCATTATTTTTTGGATCA
TTTTTTGGATTTTTATATTTGTTAAAAGGTAATGATATTGAAGATTTATTAGCAACACCA
AATTCATTTATGATATTTGCCACATGCTTAATTATATTTTCAGTCATACCTATTATCGTA
TTGGCATTTGACTTATCTAAAGAAAGAATTATAAAAGGTATCATATTAGTTGTATATGCT
ATTATCGCTTTATTAATATACAACTTTGTATCTGCAATACTTTGGTTTATTGCAGCTATT
TTACTTTTTGTTAGGAAAGAATCGTCAGCTGCTAAAGATACTGTTGTTGTTCAAAGTTGC
AAAGGAACTTCCGAACAAGCAATACGTTATAAACTTATATACAAATCTTCTTCAACAAAA
CATGGTAATGGCTCAATCAAAGCAGCACATACAGATGAAAATAAAAAAATAATTGATAAC
AAAACAATCGATATTCACCTTGATTCTAATGAAATATTGACAAAGATTAACACTGATTCA
AATCAAGCACAACATACAGAGGACACCAGAACTGAATTGGAAAGTAAAGACATGAGTGAA
CCTCCAGAGTTTAAAAATATCGCGACTAAAAATGGGGAATAAATATGGAAAAAAGCGTTG
AAAAATCATTCATACAAATAGGTTTATATTTTCAAATAGCATATATAGTACTTATGGCTA
CAACTTTATGTGGTTTTATAATATGCTATGGAGTGTTTTTTGGTTTTTTCTATTTATTAT
CGGGAGGAAAAGCTGATTATTTAGTGTGGGTATTAGTTATATTTATACTACTTACAATAT
TTATAATTATACTTTTAACCATACCTACTATCGTATTATCATTTGTTTTGAATAAAGAAA
GTACTTCAAAAGGTGTCATACTAATTGTATCGGCTATTATTTCTGCGTTATTATGCAACT
TTGTATCTGCAATACTCTGGTTTGTTTCAGCTATATCTATTTTAGGCAGAAAAGAATCGG
TATCTGTAGATACTATTACTAATCAAAAGAGTAAAGGAAACGCAAATCAAGTATCACATA
AAGAAAATGGTACATCTGAACTTGATAGTCAGGACATGAGTGAACATCCAGAGTTTAAAA
ATGTCGCGACTAAAAATAATGAAAGCTCAAAACAAGAAGCACACACAGCTGGTGTAGAAT
CTAAAAGTGATAGTGATGATACAGAACCTCCAATTGAGCCAAAAAATCATTCATCTAAAA
AAGATTAATGACATTACGATAGTGTCTTTCTCAAGAAATTAATTCTTTGAACATAAGATT
ATTTAAAATAAAATTTTAAGCGCATTGCCAGTTATAGGTAGTGCGTTTAATTTTTTCTTA
AAAGTTTGAATATTTCGTTAAAAAGGGTGTCATTATTGTACTAATTAAATTAAGAGGAGT
AAAATGTAATTAAAGAGAAAGTAATTTGAGGAGTGATTTTTATGACAAATAACAAAGTAG
CATTAGTAACTGGCGGAGCACAAGGGATTGGTTTTAAAATCGCTGAACGTTTAGTGGAAG
ATGGTTTTAAAGTAGCAGTTGTTGATTTCAATGAGGAAGGCGCAAAAGAAGCGGCACTTA
AATTATCAAGTGATGGTTCAAAAGCTATTGCTATCAAAGCAGATGTATCGAATCGTGATG
ATGTCTTTAATGCGGTAAGACAAACTGCAGCACAATTTGGTGATTTCCATGTCATGGTTA
ACAACGCTGGTCTTGGACCAACAACACCGATTGATACCATTACTGAAGAACAATTTAAAA
CAGTTTACGGTGTTAACGTTGCAGGTGTGTTATGGGGTATTCAAGCAGCACATGAACAAT
TTAAAAAATTTAATCACGGCGGTAAAATTATCAATGCAACATCTCAAGCAGGTGTAGAAG
GAAATCCAGGTTTATCATTATACTGTAGTACAAAATTTGCAGTACGTGGTTTAACTCAAG
TAGCCGCACAAGATTTAGCTTCTGAAGGTATTACTGTAAATGCTTTCGCACCAGGTATTG
TACAAACACCAATGATGGAAAGTATTGCGGTGGCTACTGCTGAAGAAGCAGGTAAACCTG
AAGAATGGGGCTGGGAACAATTTACTAGTCAAATTGCTTTAGGAAGAGTTTCTCAGCCTG
AAGATGTATCAAATGTAGTCAGCTTTTTAGCAGGAAAAGATTCTGATTATATTACTGGTC
AAACAATTATTGTTGATGGCGGTATGAGATTCCGTTAATAATGATTCACTAAAGATAAAT
CAATCCTTATTGTTAAGTTTAAAACTTGGCAGTAAGGATTTTTTGGTGCAAGTAGAATGA
ATTATATTGGATGGACTAATATGCTTTTAAAGACTTGTAGCATTATTATCAATAAAATCA
ACGCATCATATGTATTCTTAAACAAAATCATCACTCGCATAATAATGAGTAAGACACAGC
CATCTAATCTATACGAATAAAAATCCACAAAAATATCTCATTATATTTTTATAAATAAAA
AATAGTGATAAAAAGCTTACAATACTTTATGTTTTTGTGATATATTTTTAATGTATAAAA
GAGGTGGAAGATGTGGAAAGAGTTTTAATAACTGGCGGGGCTGGTTTTATAGGTTCTCAT
TTAGTAGATTTTTTACAACAAGACTATGATGTTTATGTTCTAGATAATTATAGAACGGGC
AAACGAGAAAATATAAAAAACTTGGCCGAAGATCATGTCTTTGAACTTGATATTCGTGAT
TATAATGCAGTAAAGCAAATCATGAAAAAATATCAATTTGAATATGTGATTCATTTAGCA
GCTTTAGTAAGTGTTGCTGAGTCAGTTGAAAAGCCTATTTTATCTCAAGAAATTAATGTC
GTTGCAACATTAAGATTATTAGAAACCATTAAAACATATAATCGTAATATTAAACGCTTT
ATCTTTGCATCATCAGCGGCTGTTTATGGTGATCTACCTGATTTACCTAAGAGTGATCAA
TCATTAATTTTACCGTTGTCGCCTTATGCAATTGATAAATATTATGGAGAGCGAACAACA
TTGAATTATTGTTCACTATATAACATTCCAACATCAGTTGTTAAATTTTTTAATGTATTT
GGACCTAGACAAGATCCTAAATCACAATATTCAGGTGTGATTTCAAAAATGTTCGATTCA
TTTGAGTATGATAAACCTTTTACGTTCTTTGGGGATGGCTTACAAACAAGAGATTTTGTA
TATGTATATGATGTTGTTCAATCAGTACGTTTAATTATGGAGCATAAAGATGCAATTGGA
CGAGGGTACAATATTGGCACAGGGACATTCACAAATTTATTAGAAGTATATCGCATTATT
GGTGAATTATATGGTAAATCTATCGAGCATGATTTTAAAGAAGCAAGAAAAGGAGATATT
AAGCATTCTTATGCAGATATTACTAATTTAAAAGCATTAGGGTTTGTTCCTAAATACACA
GTAGAAACTGGTTTAAAGGATTACTTTAATTTTGAGGTAGATAATATTGAAGAAGTTAAG
AAAAAAGAAGTGGAAATGTCATAAAGGTGTTAATGAAGATGTACATATTAATAAAGAATA
TGATTATCAAAGAAAGTTAGATGCACTTGAAGAAGTACATAAAGCATATTTCCCAATCAA
ACGTACAATCGATTTAGTATTAAGTATTATTTTATTATGTTTAACATTTCCAATTATGGT
TATTTTTGCAGTCGCGATTGTTATAGACTCTCCTGGAAATCCTATTTATAGTCAGGTACG
AGTTGGGAAAATGGGTAAATTAATAAAAATTTATAAATTACGATCAATGTGCAAAAATGC
AGAGAAAAATGATGCACAGTGGGCTGATAAAGATGATGATCGTATAACAAATGTAGGCAA
GTTCATTCGTAAAACACGAATTGATGAATTACCGCAATTAATCAATGTAGTTAAAGGCGA
AATGAGTTTTATAGGCCCTCGCCCAGAACGTCCAGAATTTGTAGAATTATTTAGTTCAGA
AGTTAGAGGGTTTGAGCAAAGATGTCTTGTTACACCAGGGTTAACAGGACTTGCACAAAT
TCAAGGTGGATATGACTTAACGCCAGAAGAAAAACTAAAATATGACATGAAATATATACA
TAAATGTAGCATGATGATGGAATTGTACATATCAGTTAGGACAATTATGGTTGTTATAAC
AGGGGAGGGCTCAAGGTAGTCTTAATTTTCATAGAAAAATTGAATTCATAATTCATAATT
CATTTTCAAAATTGTAATCAGTAGTCATGATAAATAAAGTAAACCCTTGAGACTCATTAA
TAGAATTAAGAATACGATACTGCTATGAGTGACATTTTATATGATGGTAAACCATTAGCA
GCGATATCATTGTTAAGAAAGTGAAAGTACAGTGTTAAAGGGGTTTGTAACAGTTGAAAA
TTATATATTGTATAACTAAAGCAGATAATGGTGGTGCACAAACACACCTCATACAACTTG
CTAATCATTTTTGCTTACATCATGATGTTTATGTCATTGTAGGCGACCGTGGACTAATGA
TTGAACAGCTAGATAAAAGAGTAAAGGTGATTGTTGTTGAACATTTAGTCGGTCCTATTG
ATATTAGACAAGACATATTAGCGATTAAAGCATTAACACAACTATTCTCGAAGATTCAAC
CGGATGTCATTCATTTATATTCTTCAAAAGCTGGCACAGTAGGTCGTATTGCAAATCTTA
TGTCAAAGTCAACGGGTGCACGCGTAATATTTACAGCACATGGTTGGGCATTTACAGAAG
GCGTTAAACTAGTTAAAAAAATAATATATTTGATGATTGAAAGATTAATGTCACGTATTA
CAGATTGCATTATTTGCGTTTCAAAATTTGATGAAAAACTAGCTGTGAAATATCGATTTA
ATCGTTTGAAATTAACTACAATACATAATGGCATTGCCGACGTTCCAGTTGTAAAGCAGA
CATTCAAAAATCATAATCAAGATACATTAATAGAGGTAGACAGAGTAGTTGGAAATCTAA
CAAATCCAAATATTATTCAAGGTGAGCAGCCCTCACAGCATCAATTTGTCATGATTGCAC
GGTTTGCTTATCCAAAATTACAACAGAATTTAATTGCAGCCATAGCGATTTTGAAATCAA
AATACAGAAAACATGCACATTTTACATTTATAGGAGATGGACCGGCATTAAATGATTGTA
AGCAGCAAGTGTCGCAAGCTGATTTAGATAATGATGTCACATTTTTAGGAAATGTCATTA
ACGCGAGCAACTTATTATCACAATATGACACGTTTATTTTAATAAGCAAGCACGAAGGAT
TGCCAATTAGCATTATTGAGGCTATGGCTACAGGGTTACCAGTTATTGCGAGTCGTGTGG
GCGGTATTACTGAATTAGTAACGAATAATGGCATATGTGTCAAAAATAATCAACCAGAGA
CGATTGCTAAATCATTAGCGAAATATTTAACAGATGGTGATTATGGCACATTAAGTAACC
AATCGAGAAAACGTTATTTAGAATGTTTTACTGAGGCGAAAATGATTAAAGAAGTGGAAG
AGATTTATAATGGAAAATCAACACAATAGTAAATATCTCACATTGTTACTTATCGGTTTA
TCGATATTCATTCAGCAATCTTCAGTTATTGCTGGTGTGAATGTATCTATAGCTGACTTT
ATTACATTACTCATATTAGTTTATTTACTTTTTTTCGCTAACCATTTATTAAAAGCAAAT
CATTTTTTACAGTTTTTCATTATTTTGTATACATATCGTATGATAATGACGCTAATTTTG
CTATTTTTTGATGATTTGATTTTTATTACGGTTAAAGAAGTACTAGCTTCTACAGTTAAA
TATGCCTTTGTAGTCATTTACTTCTATTTAGGTATGATTATTTTTAAATTAGGTAACAGT
AAAAAAATAATCGTTACATCTTATATTATTAGTAGTGTCACAATCGGGTTGTTTTGCATA
ATTGCCGGTTTGAATAAGTCGCCAATACTCATGAAATTACTTTATTTTGATGACATTCGC
TCGAAAGGGTTAATGAATGATCCTAACTATTTTGCGATGACACAAATTATTACATTAGTG
CTCGCATACAAGTATATTCATAATTACATATTTAAGTTTATAGCGTGTGCCATTTTACTT
TGGTCTTTAACAACTACTGGTTCTAAGACAGCATTTATTATTTTAATCGTTCTTGCGATT
TATTTCTTTATTAAAAAGTTATTTAGCAGGAATGCATTAAGTGTTATTAGTATGTTGGTT
ATTATGCTGATATTACTTTGTTTTACATTTTATAACATTAACTATTATTTGTTCCAATTG
AGTGATCTTGATGCGTTGCCGTCATTAGATCGAATGGCCTCTATTTTTGAAGAAGGATTT
GCATCATTAAATGATAGTGGGTCTGAACGAAGTGTTGTATGGATCAATGCCATTTCAGTA
ATCAAATACACTTTAGGGTTCGGTGTAGGCTTAGTTGATTATGTACATATTGGATCACAA
ATTAATGGTATATTGCTTGTTGCACATAATACATATTTACAGATTTTTGCTGAATGGGGC
ATTTTATTCGGAGCTTTATTTATCATTTATTTACTGTACTTACTATTTGAATTATTTAGA
TTTAACATTTCTGGTAAAAATGTAACAGCAATTGTTGTAATGTTGACTATGCTGATTTAC
TTCTTAACTGTATCGTTTAATAATTCGAGATATGTAGCTTTTATTTTAGGAATTATCGTC
TTTATTGTTCAATATGAAAAAATGGAAAGGGATCGTAATGAAGAGTGATTCACTAAAAGA
AAATATTATTTATCAGGGACTCTATCAACTAATTAGAACACTAACACCATTGATTACTAT
TCCAATTATTTCACGTGCGTTTGGACCTACTGGAGTAGGTATAGCATCATTCTCTTTCAA
TATCGTGCAATACTTTTTAATGATTGCAAGTGTTGGAATACAGTTATATTTTAATAGAAT
TATCGCGCAGTCTGTGGATAACAAACAGCAGTTATCTCAGCAATTTTGGGACATATTTAT
TAGTAAATTACTCTTGTCTGTGACTGTATTGATCATTTACATTGCAACCATTACTTTATT
GATAGATGATTACTACATAATTTTCCTACTACAAGGGATTTATATTATAGGTGCCGCACT
TGATATTTCATGGTTTTATGCAGGAACTGAAAAATTTAAAATCCCTAGTTTAAGTAATAT
TGTTGCTTCTGGAATTGTGTTAGGTGTTGTCGTTATTTTTGTTAAAGACCAATCGGATTT
ATCATTGTATGTATTTACAATTGCTATCGTCACAGTGTTAAACCAAATACCGTTATTTAT
CTACTTGAAACGATATATCATATTTGTGTCGATTAATTGGAGACAAGTTTGGCAAATATT
TCGTTCATCATTAGCATATTTGCTACCGAATGGACAGCTCAATTTATATACAAGTATTTC
GTGTGTTGTGCTAGGAGTATTAGGTACGTACCAACAAGTAGGTATCTTTTCTAACGCATT
TAATATTTTAACGGTCGCAATCATTATGATTAACACATTCGACCTTGTGATGATTCCGAG
AATTACGAAAATGTCGACACATCCGTCACATAGTTTGACTAAAACTTTAGCAGATAATAT
GAATATCCAATTGATGTTAACAATTCCTATGGTCTTTGGTTTGATTGCAATCATGCCATC
ATTTTATTTATGGTTTTTCGGAGACGCTTTCGCATCAACTGTGCCATTAATGACCATTTT
GGCGATACTCGTATTAATCATTCCCTTAAATATGTTAATTAGTAGGCAATATTTATTGAT
AGTGAATAAAATACGATTATATAATGCATCCATTACCATTGGTGCAGCCATAAATATATT
ATTATGTTTGATTCTAATATATTTATTTGGCATTTATGGGGCTGCAATTGCACGTTTAAT
TACAGAATTTATTTTACTCATTTGGCGTTTTATTGATATCACTCAAATCAACGTAAAGTT
AAATGTGTTAAGTGCTTTTCAATGTACCATCGCAGCAGTCATTATGTTTATCGTACTTGG
GGTAATAAATCAGTACTTATCGCCAACTATTTATGCAACAATATTATTAATTGTGATAGG
TATCGTGGTGTATATTTTATTAATGATGGCTATGAAAAATCATTACTTATGGCAATTACT
GAAACATTTAAGACATAAGACTATTTGATATTGTATACATCCAGGCTAGCAGTTCTGTTG
ATAAGGAATGAGTCGAAGCGTAATTTTTATTGAAAAATAGTATTTACTTTTTCGTATTGT
GAATTGGAGAAGTTACAAAAGCTGCTAAATGCCCTTTTATATTTAAGATAAAATATTATA
GCAATTTCGAATATTTAAATTTTATATAATTGGATATAACAAATAAATAATAATTATTGC
AAAACACACCCAGAATTAATTATTATAAAAGTATATTCATAAAAGGAGGAATATACTTAT
GGCATTTAAATTACCAAATTTACCATATGCATATGATGCATTGGAACCATATATAGATCA
AAGAACAATGGAGTTTCATCACGATAAACATCACAATACTTATGTAACAAAATTAAACGC
AACAGTGGAAGGAACAGACTTAGAGCATCAATCATTAGCTGATATGATTGCTAACTTAGA
CAAAGTACCGGAAGCGATGAGGATGTCAGTCCGTAATAATGGCGGTGGTCATTTCAACCA
TTCATTATTCTGGGAAATACTTTCACCTAATTCTGAAGAAAAAGGTGGCGTAATCGATGA
CATCAAAGCGCAGTGGGGCACTTTAGATGAATTTAAAAATGAATTTGCAAATAAAGCAAC
AACGTTATTTGGATCAGGTTGGACATGGTTAGTAGTGAACGATGGAAAATTAGAAATCGT
GACTACACCAAATCAAGACAATCCACTAACAGAAGGCAAAGCACCAATCTTACTATTTGA
TGTTTGGGAACATGCCTACTATTTAAAATATCAGAATAAACGTCCAGACTATATGTCTGC
ATTTTGGAATATCGTTAACTGGAAAAAAGTTGATGAATTATATCAAGCAGCAAAATTATA
AATATAATTATTGAATGAAGGTGGAGCATCTTTAAGGTGTTCCATCTTTTTTATTATTCA
CAACAGATGCTAATCATTCATGTTTAATGGAGACAGCATTTCACTTTTACTAAACAATAT
TATTAATAGGAGAACATATTAATAATACATAAATTGATGTTATAAGTAGTTTTTGTGAAT
TTAAAGTGAATTTTTTATAAAAAAATGTAATGATTCAAAAAAATAGCTGCTTTTCTTTTG
TAATCATAAGATAATATATTTGTAATCAAATTGTAATATAAGGGGTAAGAGAAAATGAAA
AAATTAGCAACTGTAGGATCTATCATTGCAAAAAGTACTTTATTATTAACAAGCGTACCT
TATCAAGAAGCACATGCCGCTAGTACAGTTTCAAATGTTACAAATCAACAAAATCAAGCT
ACTCAAAAAGATCGCCCATATGGCGGCGTTATCCCACAAGGAATGACGCAAGCACAATAT
GCTGAATTAGAGAAAGCAGTACCTAAATTGAGTGCAAGTAGTAACATGCAAGACTATAAT
ATGAAATTGTTTGATGCCACTCAAAACATTGCAGATAAATACAATGTAACAATTACAACG
AATTTAGGTGTTTTTAAACCACATGCTGTTAGAGATATGAATGGTCATGCTTTACCTGTA
ACGAAAAATGGTAATTTTTATCAAACAAATGTAGATGCAAATGGCGTTAATCATGGTGGG
AGTGAAATGGTTCAAAATAAAACAGGACATATGAATCAACAATCAATGATGAATCAAAAG
CAAACGGGGCAACAGCACATGGCAAATCAACAAGGACATATGCAACAACAAGCTAATATG
CAGTCATCACATCATCAAATGAAACAAAATGATAAGAAAGTATTACCAGCGGCAGGTGAA
AGTGTAACGACAAGTATAGTTACGGTGAGTGTTGCTGCACTACTTTTAGTGTCTGGTTTA
TTCTTAACATTTAGACGTCGCTCAGCAAACAAATAACATTAGAGCATAACAAAGTATAAA
AAATCATGTGATTATCTGAATTGTTATTGTCAATAAAGCAATAGCATAACAGTTATCACA
TGATTTCTTTTTTGTCTAAAATATTTAATAATCTGATTGTCTGATTCGTGTTAGCGTTAA
TTCAGAAATATCTTGTGGGATGTACCATTTATTAATCACAATCGGATATGGCGTTTGAGC
ATATAGTGTTTCAATAATGAGCCAACAATGCATATCTCCATCAAATACGTGACTTTGGTT
TTTAAAGTGTGGTGCTTTGGTAATAGACATTTTCAAATCAGATTGATAGGCATTATTGTA
TATTGTTTGCTCAACAAATGTTTTCATATCTTCTTCATTTTGAGTATTTACTTTAAATGT
ATCGATTACGTTGAGTGGTATAAAGGTAAAGCAAAATGCATCAGCTTTCTTGGAATGATT
ATCCTTCTTTTGATAGTAACGCTCCATAGCAATGACTGCTGAAGGGTGATTTGCAAATAA
ATGATTTGTATATTCACTTTCTAAATCAACACGATAATTAATTGATGACATAGATACTTT
TGCTAATAATATTTGATCAAGTGGATGTTTGAATTGATCCATACTCGACGCGTGTTGGGC
ATTCGTTTGTGGTATAACGAAGTGTCCTTTCCCTCTAGTACTTTCTACAATACCGTCTTC
AGCTAGCAATTTAATTGCTTGGCGCAATGTCATTCGACTTACTTCAAAACGTGCACATAG
TTCCTTTTCAGTAGGCAGTGCATGGCCACTAGGATACTTTCCAATTTGAATTTCTTTATA
TAACGTATTATAAATAGTTAAAAATTTTGGTTGTGTTTGCGTCACGTAGCCAACCTCCAT
AAAGTTACTTTATCACTCTCATCATACAATAATTTTTACTGAAATTGGCAAAATAATAAA
AATTAAACAGCGAGCTTACTTAAAAATTGAATTTGTATAGTGCTAGTAGGTATTGCTGTA
AAATGTTCTAAATATTGTCAAAATGTAATACTTGAAAGCGCTTTTAAAAAATATTATTAT
ATACATGGTTAGATAAATAGACAAATTACTATACAAATATTGGGAGGAATATTTTATGAA
ATCAACACCACACATTAAACCGATGAATGACGTCGAAATTGCAGAAACGGTTCTATTGCC
AGGAGACCCGTTACGAGCAAAATTCATTGCAGAAACATATTTGGACAATGTGGAACAGTT
CAATACCGTGAGAAATATGTTTGGTTATACTGGAACATATAAAGGTAAAAAAGTTTCTGT
TATGGGTTCTGGAATGGGAATGCCATCCATTGGAATATACTCTTATGAGTTAATTCATAC
ATTTGGTTGTAAAAAATTAATACGTGTTGGTTCTTGTGGTGCTATGCAAGAAAATATTGA
TTTATACGATGTAATTATTGCGCAAGGTGCCTCTACTGACTCAAATTACGTGCAACAATA
TCAGTTGCCGGGACATTTTGCACCGATTGCTTCTTATCATTTATTAGAAAAAGCAGTTGA
AAAAGCACGTGACAAAGGTGTGCGTCATCATGTAGGAAATGTGTTGTCAAGCGATATTTT
CTATAATGCGGATACAACTGCAAGTGAGCGCTGGATGCGTATGGGTATTTTAGGTGTAGA
AATGGAATCAGCTGCATTATATATGAATGCAATTTATGCTGGCGTCGAAGCATTAGGTGT
GTTTACAGTGAGTGACCATTTAATTCATGAAACATCAACAACACCTGAAGAAAGGGAACG
TGCATTCACTGATATGATTGAAATTGCACTGTCATTGGTGTAGCACATTATGAATGTTGA
ATATTCTAAAATAAAGAAAGCAGTACCTATATTATTATTCTTATTTGTATTCAGTTTGGT
TATAGACAACTCATTCAAATTGATTTCTGTAGCCATTGCTGATGACTTAAATATTTCTGT
AACAACAGTAAGTTGGCAAGCGACATTAGCTGGATTAGTTATTGGTATTGGCGCTGTAGT
ATACGCCTCTTTATCTGATGCCATTAGTATACGTACATTATTTATTTACGGTGTGATTTT
AATCATTATTGGTTCAATAATTGGTTATATTTTCCAACATCAATTTCCACTACTTTTAGT
TGGACGTATTATACAAACAGCAGGTTTAGCAGCTGCGGAGACATTATATGTAATATATGT
GGCGAAATATCTTTCTAAAGAGGATCAGAAGACTTACCTTGGCTTAAGTACTAGTAGTTA
TTCCTTGTCATTAGTTATCGGAACATTATCAGGTGGATTTATTTCTACGTATTTACACTG
GACAAATATGTTTTTAATTGCATTAATCGTTGTGTTTACATTGCCATTTTTATTTAAATT
ATTACCAAAAGAGAATAATACAAATAAAGCTCATTTAGATTTTGTTGGCTTAATTCTAGT
GGCAACTATTGCTACAACAGTTATGCTGTTTATTACGAACTTTAATTGGTTATATATGAT
TGGCGCCTTAATTGCGATTATCGTTTTTGCACTATATATTAAAAATGCTAAACGCCCATT
AGTGAACAAATCATTTTTCCAAAATAAACGTTATGCCTCATTTTTATTTATTGTGTTTGT
GATGTATGCAATTCAACTGGGATATATATTTACATTCCCATTTATCATGGAACAAATTTA
TCATCTTCAACTAGATACAACATCACTATTATTAGTACCGGGTTATATTGTAGCAGTGGT
TGTTGGTGCGCTAAGTGGTAAAATTGGTGAATACCTGAATTCAAAACAAGCGATTATTAC
AGCAATTATTTTAATTGCTTTAAGTTTGATTTTACCTGCATTTGCAGTAGGTAATCACAT
TTCAATCTTCGTTATTTCTATGATATTCTTTGCAGGTAGCTTTGCTTTAATGTATGCACC
ATTACTTAATGAAGCTATTAAAACAATTGACCTTAATATGACAGGTGTGGCTATTGGTTT
TTACAATTTAATTATAAATGTGGCAGTATCAGTAGGTATTGCAATTGCAGCAGCTTTAAT
TGATTTTAAAGCGTTAAATTTCCCAGGTAATGATGCATTAAGTTCACATTTCGGTATCAT
TTTAATTATCTTGGGCTTAATGAGTATTGTCGGATTAGTTTTATTTGTTATCTTAAATCG
TTGGACACAATCTGAAAAATAAATAGATATAAATTCGCGAGATATATTCGTATTTATAGT
AAAATTAAGTTAAGAAATTATATAACACGAGGAGTAGTATGTATGAAATTTGAGAAATAT
ATAGATCACACTTTATTGAAGCCTGAGTCAACACGTGCGCAAATCGATAAAATTATCGAT
GAAGCGAAAGCATACAATTTCAAATCTGTATGTGTGAATCCAACGCATGTTAAATATGCA
GCAGAGCGTCTAGCTGATTCAGACGTATTAGTTTGTACGGTAATTGGCTTCCCATTGGGG
GCATCGACAACTGCAACGAAAGCATTTGAAACAGAAGATGCGATTCAAAAAGGTGCAGAT
GAAATTGATATGGTCATCAATATTGGCGCCTTAAAAGATGAGCGATATGACGATGTACAA
CAAGACATTGAAGCGGTAGTTAAAGCGGCAAAAGGTCACACAGTGAAAGTAATTATTGAG
ACGGTATTGTTGAACCGTGATGAGATTGTGAAAGCGAGTGAGTTAACCAAAGCAGCTGGT
GCGGACTTCGTTAAAACATCAACAGGTTTTGCAGGCGGTGGTGCGACAGCTGAAGACGTT
AAATTAATGAAAGACACAGTAGGTGCGGATGTAGAAGTAAAAGCGTCAGGTGGCGTACGC
AATTTAGAAGATTTCAATAAAATGGTTGAAGCAGGTGCAACACGTATTGGTGCGAGCGCT
GGCGTTCAAATTATGCAAGGCTTAGAAGCAGATTCAGATTACTAATATATATAAATTTCG
GGAGTGATAGTTATGACAAGACCATTTAATCGTGTGCATTTAATCGTAATGGATTCAGTA
GGAATTGGTGAAGCGCCAGACGCAGCTGATTTTAAAGATGAAGGTTCACATACTTTAAGA
CATACTTTAGAAGGCTTCGAACAAACTTTACCAAATCTTGAGAAATTAGGTCTAGGGAAC
ATTGATGAATTACCGGTAGTAAAATCTGTTAAGCACCCAGAAGCTTACTATACAAAATTA
AGCGAAGCTTCAGTGGGTAAAGATACTATGACTGGTCATTGGGAAATTATGGGATTAAAT
ATTATGCAACCATTTAAAGTATATCCTAATGGTTTTCCAGAAGAATTAATTCAACAAATT
GAAGAAATGACTGGTCGCAAAGTTGTTGCAAATAAACCCGCATCAGGTACACAAATTATC
GATGAGTGGGGCGAGCACCAAATGAAAACAGGTGACTTAATTGTCTACACAAGTGCAGAT
CCAGTATTACAAATTGCTGCACATGAAGATATTATCCCATTAGAAGAGTTATATGACATT
TGTGAAAAGGTTCGTGAATTGACAAAAGATCCTAAATATTTAATTGGCCGTATTATCGCG
CGTCCATATGTTGGTGAACCAGGGAACTTTACACGTACATCCAATAGACATGACTATGCA
TTAAAACCATTTGGTAAAACTGTTTTAGATCATTTAAAAGATGGTGGTTATGATGTCATT
GCCATTGGTAAAATTAATGACATTTATGATGGTGAAGGTGTAACAGAAGCGGTTCGTACG
AAGAGCAATATGGATGGTATGGACCAATTGATGAAAATTGTTAAAAAAGATTTCACAGGT
ATTAGTTTCTTAAACTTAGTAGACTTCGATGCATTATATGGTCATCGTCGTGATAAACCT
GGTTATGCACAAGCAATTAAAGATTTCGATGATCGCTTGCCAGAACTGTTTAGCAACTTA
CAAGAGGACGACTTAGTAATTATTACGGCAGACCACGGTAATGACCCGACAGCACCAGGT
ACGGACCATACAAGAGAATATATTCCAGTAATTATGTATAGTCCGAAATTTAAAGGTGGT
CATGCACTAGAGAGTGATACTACATTTAGTTCTATTGGTGCAACAATAGCAGATAATTTC
AATGTAACATTACCAGAGTTCGGTAAAAGTTATTTAAAAGAATTAAAATAGAATCAATTT
AGAGATAATTAAAACAGCAGTGAAGGCAACTAAAACAATAGTTTTCTTCACTGCTGTTTA
TATTTTTTATTGGTAAGTAAGACTGCCTAACCGCTTAAATTATAAAAGGTTAAACAATAC
GTTTTCGTATTGAACCGGAAATTAAATCGACAATTGCGACCATTAGTACTAAACCAATTA
ATATAATACCTACACGATCCCAAGAACGCGTTTGAATGGCAAATATGAGTGGTGTTCCTA
TGCCACCAGCACCAATTAACCCCAATATAGAAGCTGAACGTAAGTTAAGTTCAAAGCGAT
AAAGAATAAGTGATAGGAAGGCAGGCATAATTTGTGGTATAACTGCGAATACGAGTGTTT
TAATCTTATTCGCACCACTAGCCTTTAATGATTCTACCGCACTGAAATCTAACCCCTCTA
TATCTTCAGCTAAAAGTTTACAAAGCATACCTACTGAATGGATACCTAAAGCTAACACAC
GGGAAAATGAACCTGGACCAACAGCTTTTATAAATATTAGTGCCATGACAATTTCGGGGA
AGACACGTATAACACTTAAAATAAATTTGCTAATACCTGAAACTGGACGTAACTTTACCA
TATTATTTGCACCTAGAAATGCTAATGGTATACAGATAATTGCGGCGATAAATGTTCCTA
CAACGGCTATCGCAAAGGTTTCAAGCAAACCACGTAATAAGTCTTCGCCATCTGGTATAT
AAATATAACTGATATCAGGATGGAATAATCCGCTGAATATAGATTTTAAAATTTCTAATG
ATTTACTTTTAAGTTCTAAATTTGGTACACCTGCAAAAGCCCAGATGATAATAGCTAAGA
CGACAATTGCTATAAGCCATCCTTTAATCAATTTTCGTTTGCGTGCTTTTGTGTGATTAT
TATATTTTGCTATTTCTTGTGTCATGCGAGATGTGCCCTCACTTTCGTACTGATGTAATC
AATGACGACGACAATAACTAAAGTAAATAAAATAATCGTTGCTGTTTTTGGATATTGGAA
TAAACCAAGTGTTTGATCATAAAACAATCCGATACCGCCAGCGCCAACTAACCCTAGTAC
GGCAGAAGCACGTATATTTACTTCAAATGCATATAATACATATGACATAAATGACGATAT
GGCTTGTGGTACAACGCCGAAAACAATCCATTTTACTTTATTGGCGCCAACAGCTGTCAT
TGCTTCCATAGGTCCTGGATCTATCGTTTCCAGAGATTCATATAATAACTTTCCAATAAT
ACAGATTGTCAAAATAAATAAAGCTAATATACCTGGTATTTGGCCGATACCAAATACGGC
AACAAAAATTGCTGCTAATAGCAAATCAGGTATAGTACGAACAATATTTAAAATAAAACG
AGATGGTATTGAAATCCACTTTTGATGAAAGATATTACTGGCACATAATAGTGCAATAGG
TATCGAAACAATACTGCCTAATACGGTACTTACGATAGCCATTCTAATTGTATCTAACAT
TGGGGTTGTGATTTGTTGTAAGTATTCGAAATCAGGCGGAATCATTTGCTTAAATAAATC
ACCAATTTGAGGAATACCTATCATTAAATCTCCAAAGTTAAAGCCTGTATAAATAAAACT
CCAAATGATGATTGCGATGATTAACATGAAGGTAAAGCTCGTTTTTAACGATACTTTCTT
TTTTAAAAGTGAGTCATACTTTGATGATGTTTCTATGGTCATGTTAATTCACTTCTAACT
TTTCATCTTCTTTAATCGAGCGCCCATAAATATCACTGAAGACATCATCTGTTGCTTCAG
AAGCAGGACCATCAAAGACAACTTCACCATCACGTAAACCGATAATACGTGTGCCATATT
CTTTCGCTAAATCTACAAAATGTAAATTGATTAATATTGTTATTCCTAATTCTTGATTAA
TTTTTCTTAAATCGTCCATTACTTGTTTTGTTGTCAATGGATCTAAAGAAGCGACCGGTT
CATCGGCAAGAATAATTTCTGATTCCTGACAAAGTGCACGTGCGATTGAAATACGTTGTT
GCTGGCCACCTGATAACTCATCAGAACGTTGATTATATTTATCTAAAATGTTAACGCGTT
CTAATGCATCCATCGCTTTAATTTTGTCTTCCTTAGGAAATAAACCTAATACCATTTTCC
ATGTAGGATGATAACCTACACGTCCACTTAACACATTTCGAAGTACGCTTGATCGTTTAA
CTAAATTAAAATGTTGGAAAATCACACCAATATTACGACGCATAGCTAATAACTCTTTAC
CATGTGCTTTTGTGATAGATTTACCTTTTATGAAAATTTCTCCAGATGTAATATCATGCA
AACGATTCACAGATCTTAATAATGTAGATTTCCCTGCACCAGATAAACCAACAATAACCG
CGAATTCGCCTTTTTTAATATTTAAATTAATATTATTCAAACCAACATGACCGTTAGGGT
AGACTTTACTGACGTTTTTAAATTCGATTTGACTCATGTTTGACACCTTTCTTTAATAAA
GAAAAGCCAAGGTAAACTGAAACATGATAGACATCGGTTCTAGTGTACAAATCGTTTCAA
ATGTACAACTATAACTTTTAAATATCTTCTCCAGTTTAGCGCCTAGCTTTTCAATATCAA
TTTAGAATATAGCTATTGAACGAAAGCTTTTAAATGTTATATTCGATCTTTGTTGTATTT
TGAAATTGTGATTATTTCATATCTTTCACTAATTTTTCATACTCTCTAACAATGTCGAAA
TTCGAATCTTTCGTATCAGTGTATCCTTCGTGTGAATATACTTCGCTAATAATTTTGTGA
CCTTCTTTTGATTTAGCAATATCTATAAATGGCTTTTTCAATTTTTCTTGGAAGTCTTTA
TCCATATCAGGTCTTACAGAAATTGTGTCATTCGGAATAGCTTGTGTTAATTTCAAAATT
CTTGTGTCTTTAAATACATTTGGTTGGTCTTTTTTCACTGTATTACGTGCATCGTTAAAT
ACAGCTGCAGCATCTACATCTCCATTTAATAATGAAATTACTGCCTGGTCATGACCTTTG
ACGTTTACAAATTTCATGTCTTTTGTTGCATTAATACCTGCTTCATTTTTCAACATTGCT
AGCGGGAATGTATAACCAGCAGTTGAAGTAACATCTTGTAATGCAATTTTCTTACCTTTT
AAGTCTTTCAAACTTTTAATTTTCGAATCTTTTTTTACAAGGATTTCAGATTTGTAACTA
TCTACAAGTTCTTTACTTGCTGAACCATCTTCTTTCACACCAAAACGTTGTGCTTGTAGC
AATAAATCTGCGGCTTTTTGATCATGTGCCAATGTGTATGCTGTTGGAGGTAAGAATCCA
ACATCGACTTTTTTAGATTTCATAGCTTCTACTATTGTATTGTAGTTTGTAGATACAGAA
ACTTTAACTGGAATGCCTAACTCTTTAGATAACAACTTTTCTAATGGCTTTGCTTTAGCC
TCTAAAGTTCCAGCATTTTGAGAAGGTACAAATTGAACTGTTAATTCTTTAGGTTTGTAT
CCTCCTGATTTAGAGTCTGAATCATTACTACTGCTCTTTTGATTATCCAAAGAACTTGAA
TTCCCACATGCTGCTGCAAAAACAATGACTGCTAACATTAACACAAATAAATACTTAAAA
TTTTTCATTTTGATAACTGTCCCCTTCACATTCTTAATCGTGTAATATGTATGCATTAAA
ATTACACTTATAGCGTATCACATTTAAATGTAAAAAAGTATTTTATAAAAATGAATTTTA
ATAACTTTCTTTAAGAGTGTGATAAGATTTTGTAAACTTTTAGTTAATTTGCCTGTTTTA
AACTTATATTTATCCTATAATTCAAGAGCAAATACAAATTAAAAGGAGCCTCATAAAATG
AAAAAAATATATAAGTCATTAACTGTCTCTGCAATTGTTGCAACGGTATCTTTAAGTGCT
ATGCCTCAATCCATAGTTATAACTCATGCATCGCAACCTACAAAACAACAACAAACGGTA
TTGTTTGATCGTTCCCATGGTCAAACAGCAGGTGCAGCAGATTGGGTTAGTGATGGTGCA
TTTTCAGATTATGCAGATTCGATGCAAAAGCAAGGCTATGATGTTAAAGCGATAGATGGT
CATTCGAACATAACAGAAACAAGTTTGAAAAACTCTAAAATATTTGTCATTCCCGAGGCT
AACATTCCTTTCAAAGAATCAGAACAGACTGCAATCGTCAATTATGTTAAACAGGGTGGT
AATGTTGTCTTTATTTCAGATCATTATAATGCAGATCGAAATTTAAATCGTATTGATTCA
TCTGAAGCAATGAATGGTTATAGACGCGGTGCTTATGAGGATATGTCGAAAGGTATGAGT
GCAGAGGAAAAAAGTTCTACAGCAATGAAAGGTGTGAAAAGTTCAGATTGGCTATCTACT
AACTTTGGCGTACGTTTTCGTTACAATGCACTTGGTGATTTAAATACGAGTAATATAGTT
ACTTCAAAAGAAAGTTTTGGTATTAGTGAAGGTGTTAAATCAGTATCTATGCATGCAGGT
TCCACATTAGCCATCACTGATCCTGAAAAAGCTAAAGGTATTGTGTATACACCAGAAAAA
CTGCCAGCTAAAAGTAAATGGTCACATGCTGTAGATCAAGGTATTTATAACGGCGGAGGT
AAGGAAGAAGGGGCATATGTTGCAATATCAAAAGTAGGTAAAGGTAAAGCAGCTTTCATC
GGGGATTCATCATTAGTAGAAGATAGCTCACCTAAATATTTAAGAGAAGATACTGGAGAA
AAGAAGAAAACATATGATGGATTTAAAGAGCAAGACAATAGCAAATTATTAAATAATATA
ACAACTTGGATGTCTAAAGATAATGATGGGAAATCACTTAAGGCGAGTGGTGTAACATTA
GATGCTAAGACTAAGTTACTTGATTTTGAAAAGCCAGAAAATTCTACAGAGCCTGAAAAA
GAACCGTGGGCACAACCGCCAAGTGGTTATAAATGGTATGATCCAACAACCTTTAAAGCA
GGTAGTTATGGCAGTGAAAAAGGCGCAGATCCTCAGCCAAATACACCAGATGATAATACT
TCGACAAATCAGAATGGGAAAGTATCATTTGATATCCCACAAAATGTTTCTGTAAATGAG
CCATTTCAAGTGACAATACATTTAAAAGGATTTGAAGCAAATCAAACACTTGAGAATCTT
AGAGTTGGTATTTACAAAGATGGTGGACAACAAATCGGACAATTTTCAAATGGAAATGAT
GCATTCAGTCCTCCAGGATACAGTACGTTGCCAACAGTTACAGCTGACGAAAACGGAAAT
GCTACAATTAAAATTAATGCAAAAGTACTCGAGAGTACTGACGGTTCGAAAATTCGTCTG
AAACTTGGAGATAAAACCTTGATTACAACAGACTTCAAATAAATATATAATAGCAATAAG
AAAAGATGTTTGTGATTTAAGGAGTGGTTGAGAATGTCAAACATAGCATTTTATGTCGTG
AGTGACGTGCATGGTTATATTTTTCCAACAGATTTTACGAGTAGAAATCAATACAAGCCT
ATGGGATTGTTATTGGCGAATCATGTTATTGAACAAGACAGAAGGCAGTATGACCAGAGT
TTTAAAATAGATAATGGTGATTTCTTGCAAGGGTCACCATTTTGCAATTACTTAATTGCA
CGTTGCGGTAGTAGTCAGCCTTTAGTTGATTTTTATAATAGAATGGTATTTGATTTTGGT
ACGCTTGGGAATCATGAGTTTAATTATGGATTGCCATACTTAAAAGACACTATACGTAGG
CTAAATCATCCAGTTTTGTGCGCTAATATTTATGAAAATGATAATACATTAACGGATAAA
GGCGTGCACTATTTTCAAGCGGGCAATCAAACAGTTGGTGTAATAGGATTGACGACACAA
TTTATCCTGCATTGGGAACAACCAGAGCATATTCAGTCACTTACATTTCATAGTGCTTTT
GAAACACTTCAACAACATTTACCCGAAATGAAGCGACGTGCTGATATTGTTGTTGTTTGT
TATCATGGTGGCTTTGAAAAAGATTTAGAGAGTGGTAATCCGACTGAAATGCTTACTGGT
GAAAATGAAGGCTATGCCATGTTAGAAGCATTTTCACAAGACATTGATATCTTTATTACA
GGTCATCAACATCGACAAATTGCTGAAATGTTTCAGCAAACGGCTGTGGTTCAACCTGGT
ACGAGAGGAACGACTGTAGGGAAAGTTGTCTTAAGTACTGATGAATATGAAAATGTATCC
ATTGAAACATGTGAATTACTAACTATTGAAGACGATTCGACATTTGTTATTGATGAAGAT
GACCAACATCTAAGAAATCAGTTAGAGGACTGGTTAGATTATAAAATTGCAACATTGCCA
CATGATATGACGATTGATTATGCATTTAAGGCACGTGTAGCACCTCATCCATTTACTAAT
TTTATGAATTACGCATTGTTAGAAAAAAGTGGTGCCGATGTTGCCTGTACAGCTTTGTTT
GATTCTGCTAGTGGTTTCAAGCAAGTCGTAACGATGCGAGATGTTATTAACAATTATCCA
TTTCCAAATACATTTAAAGTTTTAGCTGTTAGTGGTGCCAAACTTAAAGAAGCCATTGAA
CGATCGGCTGAATATTTTGACGTGCAAGATGATGAAGTAAGTGTGAGCGCAGACTTCCTT
TAACCTAAACCACAACACTTTAATTATGATATATATGGTGGCGTAAGTTATACCATTCAT
GTTGGAAGACCGAAAGGAGAGCGCGTGAGTGACATGAAGATAAAAGGTCATCCAGTTGAT
TTAAATAAGACATATACAATTTGTGTGAATAATTATCGTGCTGTTGGCGGTGGTCAGTAT
GATATGTATAGCGACGCACCAGTTGTGAAAGATATTCAAGTTGAAGGCGCACAACTACTT
ATTGATTTTTTATCAAATAACAAGTTGATGCACATGCCACAAGTTGTGGATTTTAAAGTT
GAAAAGTGACGAATATATGTAAAGCTTACTTGATTTTAATCGGGTAAGTTTTTTTCTTTA
AATAAATCACTAATAAATATCAATACACTTTAAGAAAAATCTTGATTTTGATTCTGTTAA
AAAAGATTTTAAAATTGGGCATCATTAAATAAAAAAGGCTATAAAAGTAAAGAGCCTTTA
GACGACGTGATTGAAATGTCACGCCCTGTCAAAATGAATAGTTTATTAAAGTTGTATTTT
GATAGAAATATACTGACACCACAAAAATTATTGAATTATTTAAAAGTTGATGAAGTATTT
TTGAATCATCTAGCAGGTATTAATTTAAAACTCTTTAAGGATTATGTTAATGAAAATAGA
GAACATAACATAACGAAACTATATAAATAAGGCACCAATATTTAAACCTCGAGCTGAAAA
GATCATCATTTCAGTTCGAGGTTTTTTATGTATAACGACTGTTGATAGGTATCTATAAAG
TCTTGTAAATGTTGTGTTTTACGCGATATAACAGGCTTCAGCAACTATTAATGAATATTC
AGAATTAAATATATAATTATGAATAAATTATGTCATCAGAAAAATTATGTTTTTAAAATC
ATTCTAAAAACATTGAAATAACAATGATTAAAAGAAAATATTTATTTTAAAATTTGTTAT
TTGTTCAAATAATATTCGAAATTAAACTTTTTTGTATAGAATTTTCTTTATATCCGCGAA
AACATGTACTATAATGTTTGTGAAATAATTCACAAACCAAAAAGGAGTGGTTGTATATGT
TAACTGTACCTGAAAAGAAAATCGTGGATCGAAAGAACAAGAAGTGGCAATTATGATTGA
CGCTCTAGCTGACAAAGGGAAAAAAGCATTAGAAGCATTATCTAAAAAGTCACAAGAACA
AATTGATCATATTGTTCATCAAATGAGCTTAGCAGCTGTTGATCAACATATGGTACTAGC
AAAATTAGCACATGAAGAAACTGGAAGAGGTATATACGAAGATAAAGCAATTAAAAATCT
ATATGCTTCTGAATATATTTGGAATTCAATTAAAGATAATAAAACAGTAGGAATTATTGG
TGAAGATAAAGAAAAAGGACTGACATATGTAGCGGAGCCAATTGGTGTCATTTGTGGTGT
AACACCTACAACGAATCCTACGTCTACAACAATTTTTAAAGCGATGATTGCAATCAAAAC
AGGTAATCCGATTATTTTTGCATTCCATCCAAGCGCGCAAGAATCATCAAAACGTGCTGC
TGAAGTTATGTTAGAGGCTGCAATCAAAGCAGGTGCGCCGAATGATATCATTCAATGGAT
TGATGTGCCATCTATCGAAGCGACAAAACAATTAATGAATCACAAAGGAATTGCGTTAGT
GTTAGCAACAGGTGGCTCCGGCATGGTTAAATCTGCATATTCAACTAGAAAACCAGCATT
AGGTGTAGGACCAGGTAACGTACCTTCTTATATTGAAAAAACTGCACACATCAAACGTGC
AGTAAACGATATTATTGGTTCAAAAACGTTTGATAATGGTATGATTTGTGCTTCTGAACA
AGTTGTAGTGATTGATAAAGAGATTTATAAAGACGTTACAAATGAATTCAAGGCCCATCA
AGCGTACTTTGCTAAAAAAGACGAATTACAACGTTTAGAAAATGCAATTATGGATGAAGA
TAAAACAGGTATTAAGCCAGATATTGTAGGTAAATCTGCAGTCGAAATTGCTGAACTAGC
TGGTATTACTGTCCCCGAAAATACAAAACTTATCATAGCTGAAATTAATGGTGTAGGTGC
AGACTATCCATTATCTCGTGAAAAATTATCCCCAGTATTAGCCATAGTAAAAGCCCAATC
AACTAAACAAGCATTTCAAATTTGTGAAGACACATTGCACTTTGGAGGATTAGGACACAC
AGCTGTTATCCATACAGAAGATGAAACGTTACAAAAAGACTTCGGACTTAGAATGAAAGC
GTGTCGTGTACTTGTAAATACACCATCAGCAGTTGGAGGTATTGGAGATATGTATAATGA
ATTGATTCCATCATTAACATTAGGTTGTGGTTCTCACGGTAGAAACTCTATTTCACACAA
TGTAAGTGCAACAGATTTATTAAATATTAAAACGATTGCTAAACGTCGTAATAATACACA
AATATTCAAGGTCCCTTCTCAAATTTATTTTGAAGAAAATGCAATTATGAGCCTTACAGC
GATGGAAAATATTAAAAAAGTTATGATTGTTTGCGATCCTGGTATGGTCGAATTGGGATA
TGCGAAAACTGTTGAAAAAGTATTGAATCAACGATCTGAACAACCGCAAATTAAAGTATT
TAGTGATGTTGAACCAAACCCATCAACGAATACTGTCTATAAAGGATTAGAAATGATGGT
AGATTACCAACCAGATACAATTATTGCACTTGGTGGTGGTTCTGCAATGGATGCTGCCAA
AGCAATGTGGATGTTCTTTGAGCACCCAGAAACATCATTCTTTGGTGCAAAGCAAAAATT
CTTAGACATTGGTAAACGTACTTATAAAATTGGCATGCCTGAAAATGCAACATTTATTTG
TATACCAACGACTTCGGGTACAGGTTCTGAAGTGACACCATTTGCTGTTATTACTGATAG
TGAAACGAATGTAAAATATCCATTGGCAGATTTTGCATTAACACCTGATGTAGCAATTAT
TGATCCTCAGTTTGTTATGAGTGTTCCGAAAAGCGTCACAGCAGATACTGGTATGGATGT
TTTAACACATGCAATGGAGTCATATGTGTCAGTTATGGCATCGGATTATACTAGAGGATT
GAGTTTACAAGCGATTAAGCTAACGTTCGAATATTTAAAATCATCTGTTGAACAAGGTGA
TAAAGTTTCAAGAGGAAAATGCATAATGCGTCAACATTAGCGGGAATGGCATTTGCCAAT
GCATTCTTAGGTATCGCGCACTCAATTGCACATAAAGTTGGTGGCGAATATGGTATACCA
CATGGTAGAACAAATGCGATATTGCTTCCACATATTATTCGTTATAATGCTAAAGACCCA
CAAAAACATGCGTTATTCCCTAAATATGAATTCTTTAGAGCAGACACAGATTATGCAGAT
ATAGCGAAATTCTTAGGATTAAAAGGAAATACGACAGAAGCACTTGTAGAATCATTGGCC
AAAGCTGTTTATGAATTAGGTCAATCAGTTGGTATTGAAATGAACTTGAAAGCACAAGGT
GTTTCTGAAGAAAAATTAAATAGCACTATTGATAGAATGGCAGAGCTAGCATTTGAAGAT
CAATGTACAACTGCAAACCCTAAAGAGGCGCTCATTAGTGAAATTAAAGGTATCATTCAA
ACGGTTTATGATTATGAAGAATAGTTTTTCAAGATTGTGCCAAGAATGATAGAGCATACA
CCTCTGAAATTAAAAGTTTAATCATATATCAAACGAAATTATAAGTCGGTAATCATAATA
GGTTATCGGCGTTTTATTTTTTATCATCAAAATATTTATCAAAATAATCATAAAAAGTTA
AAAATTTAGATAAAGAAATTCTTGAGATTGGGATTATTTTCACAAAGTCTTACACTTTTA
GAGTATAATTATTTTTAATTAAATATAAATTTATAAGGAAGAATAATGAGGAATAACAAT
AATTAATTGTTTGAACTGATTGTAATATGTCAATAATATATATAATACCAAGTTTAATGA
AATTTTTTAAGGGAGGTAAATAATGTATAGTGCATTAGAATTAACAAAAATTAAAGAAGT
ACTGCAGAAAAATTTAAAGATATTAATTATCTTGCCACTATTATTTTTAATTATTAGCGC
GATTGTTACGTTTTTTGTCTTATCACCTAAATATCAAGCTAATACACAAATTTTAGTGAA
TCAAACTAAAGGGGACAATCCTCAGTTTATGGCACAAGAAGTTCAAAGTAATATTCAGCT
TGTAAATACGTATAAAGAAATTGTCAAAAGTCCTAGGATTTTAGATGCGGTGTCGAAAGA
CTTAAATCATAAATACTCACCTTCTAAATTATCGAACATGTTAACCATTACTAACCAAGA
AAATACACAAATTATTAACATCCAAGTTAAAAGCGGTAATAAACAGGATTCTGAAAAAAT
TGCGAATAGTTTCGCTAAAGTAACAAGTAAACAAATTCCAAAGATTATGAGTGTAGATAA
CGTATCAATTTTATCTAAAGCAGATGGTACTGCAGTGAAAGTTGCTCCAAAAACTATTAT
GAATCTAATTGGTGCCTTCTTCTTAGGATTAGTTATCGCATTGATATATGTATTCTTCAA
AGTTATTTTCGACAAACGAATTAAGGATGAGGAAGACGCAGAGAAAGAATTAGGATTACC
TGTATTAGGTTCAATTCAAAAATTTAATTAAGGATGGTTGCTACTTATGTCAAAAAAGGA
AAATACGACAACAACACTGTTTGTGTATGAAAAACCGAAATCTACAATTAGTGAAAAGTT
TCGTGGTATACGTTCAAACATCATGTTTTCAAAAGCAAATGGTGAAGTAAAGCGCTTGTT
GGTTACTTCTGAAAAACCAGGTGCAGGTAAAAGTACAGTAGTATCAAATGTAGCGATTAC
GTATGCACAAGCAGATTATAAAACATTAGTTATCGATGGTGATATGCGTAAGCCAACTCA
AAACTATATTTTTAATGAACAAAATAATAATGGATTATCAAGTTTAATTATTGGTAGAAC
TTCAATGTCAGAAGCAATTACATCGACAGAAATTGACAATTTAGATTTGTTAACAGCTGG
TCCCGTACCTCCTAATCCATCAGAACTAATAGCTTCTGAAAGGTTTAAAGAATTAGTTGA
TCTTTTAAATGAACGTTATGACATTATTATCGTTGATACACCACCAGTTAATACTGTAAC
TGATGCACAACTATATGCACGTGCCATTAAAGATAGCTTGTTAGTTATTGATAGTGAAAA
AAATGATAAAAATGAAGTTAAAAAAGCAAAAGCACTCATGGAAAAGGCAGGCAGTAACAT
TTTAGGTGTCATTTTAAACAAAACCAAGGTAGATAAATCTTCTAGTTATTATCACTATTA
TGGAGATGAATAAATATGATTGATATTCATAATCATATATTGCCTGACATCGATGACGGA
CCTAAAAATGAAGCTGACATGCTAGAGCTTTTAAAGCAAGCAACAACTCAAGGTATTACA
GAAATAATCGTAACACCACATCACTTACACCCACGATATAATACTCCAATAGAAAAAGTG
AAATCATGTTTAAACCATATTCAAAACTTAGCTGAAGTTCAAAAACTAAACTTAAAGTTT
TATTATGGTCAGGAAATAAGAATTACTGATCAAATCCTTAAAGACATTGATCATAAAAAT
ATTACTGGTATTAATGATTCACGCTATTTACTTATAGAATTCCCATCAAATGAAGTTCCA
CATTATACTAATCAATTATTTTTCGAGTTACAAAGTAAAGGATTTATACCTATCATTGCA
CACCCAGAGCGTAATAAGGCAATCACCCAAGACCTTGATATACTTTACGATTTAATTAAT
AAAGGTGCATTAAGCCAAATTACAACATCATCTCTTATGGGGATTTCAGGTAAAAAAATT
AGAAAATTGGCAATACAAATGATTGAAAATAATCTGACCCATTTCATAGGATCAGATGCG
CATAACACAGAAATAAGACCGTTCTTAATGAATGATTTATTTAAAGATAAAAAATTACGT
CAATATCATGATGATATGAACGGATTTATCAGTAATGCGAAGTTAGTTGTTAATAATAAA
AAAATTCCTAAACGAATGCCACAACAAGATTATAAACAGAAAAGATGGTTTGGGTTATAA
ACAGCAAATGAGGGGTTTTATGGCACATTTATCTGTGAAATTGCGGCTTTTAATATTAGC
ATTAATCGATTCGCTGATAGTGACAGTTTCAGTGTTTGTGAGTTACTACATTTTAGAACC
GTATTTCAAAACATACTCTGTCAAATTACTAATATTGGCAGCTGTTTCACTATTCATATC
ACATCATATTTCAGCATTTATTTTTAATATGTACCATCGGGCATGGGAATATGCTAGTGT
GAGTGAATTAATTTTAATTGTTAAAGCTGTTACGACATCTATCGTTATAACTATGATTGT
CGTGACAATTGTAACAGGTAACAGACCTTTTTTTAGGCTGTATTTAATTACTTGGATGAT
GCACTTGATTTTAATAGGTGGTTCGCGGCTCTTTTGGCGAATTTACCGAAAATATCTTGG
AGGTAAATCATTTAATAAAAAACCTACTCTAGTTGTTGGTGCAGGTCAAGCAGGATCAAT
GCTGATTAGACAAATGTTGAAAAGTGATGAGATGAAACTTGAACCAGTATTAGCAGTTGA
TGATGATGAACATAAACGTAATATTACCATTACAGAAGGTGTTAAAGTTCAAGGAAAGAT
AGCAGATATACCAGAGTTGGTGAGGAAATATAAGATTAAAAAAATAATAATCGCCATTCC
GACAATTGAACAAGAGCGTTTGAAAGAGATTAACAATATTTGTCATTTAGACGGTGTTGA
GTTGTTGAAAATGCCTAACATTGAAGACGTCATGACTGGAGAATTAGAAGTAAATCAATT
AAAAAAAGTTGAAGTAGAAGATTTATTAGGTAGAGACCCAGTTGAATTAGATATGGACAT
GATATCAAAAGAATTAACGAATAAAACTATTTTAGTGACTGGTGCAGGTGGTTCGATTGG
ATCTGAAATATGCAGGCAAGTATGTAATTTTTATCCGGAACGAATTATTTTGCTTGGACA
TGGTGAAAACAGTATTTATTTAATTAATAGGGAATTACGTAATCGTTTTGGGAAACACTT
CGATATTGTGCCTGTTATTGCAGATGTTCAGAATAGAGCTCGCATGTTTGAAGTCATGGA
TCAATATAAACCGTATGCAGTTTATCACGCAGCTGCACATAAACATGTACCGTTAATGGA
ATATAATCCTGAAGAAGCAGTTCGTAATAATATTTTAGGGACAAAAAATACTGCAGAAGC
AGCGAAACATGCAGGAGTAAAGAAATTCGTGATGATTTCCACCGACAAAGCAGTTAACCC
GCCTAATGTTATGGGGGCTTCAAAGCGTATTGCAGAAATGATTATTCAAAGCTTAAACGA
TGAAACGCATCGAACAGATTTTGTTGCAGTAAGATTTGGTAATGTACTTGGTTCGAGAGG
ATCCGTGATTCCGCTTTTTAAAAGTCAAATTGAAACGGGTGGCCCAGTTACAGTAACGCA
TCCTGAGATGACAAGATATTTTATGACGATACCCGAAGCTTCTAGATTAGTTTTACAAGC
AGGTGCACTTGCAGAAGGTGGAGAGGTATTTGTATTAGACATGGGAGAACCAGTCAAAAT
TGTAGATTTAGCCCGTAACCTAATTAAGCTAAGTGGTAAAAAAGAAGAAGATATTCGTAT
CACATATACAGGTATTAGACCTGGTGAAAAAATGTTTGAAGAGTTAATGAACAAAGATGA
AGTACACCCTGAACAAGTATATGAAAAAATTTATCGCGGCAAAGTAAAACATATGGCAAG
TAATCAAGTTGAAGCGATTATTCAAGATATTGTAAATGATTTTAGTAAAGAAAAAATTAT
TAACTATGCCAATGGCAAAAAGGGGAATAATGATGTTTGATGACAAAATTTTATTAATAA
CTGGTGGCACAGGATCATTCGGTAATGCTGTTATGAAACGCTTTTTAGATTCTAACATCA
AAGAAATTAGAATTTTCTCGCGTGATGAGAAAAAACAGGATGATATTCGAAAGAAATATA
ACAATTCTAAATTGAAGTTTTACATTGGAGATGTGCGTGATAGTCATAGTGTAGATACAG
CTATGCGGGATGTTGATTATGTATTCCATGCAGCTGCATTAAAGCAAGTACCATCGTGTG
AATTTTTCCCAGTTGAAGCGGTAAAGACCAACATTATTGGTACTGAAAATGTATTACAAA
GTGCTATTCATCATAATGTTAGAAAGGTCATTTGTTTATCTACTGATAAAGCAGCATATC
CAATTAATGCGATGGGTATCTCAAAAGCGATGATGGAAAAAGTGTTCGTGGCAAAATCGC
GAAATGTACGAAGTGAACAAACGCTAATTTGTGGCACGAGGTATGGCAACGTGATGGCTT
CAAGAGGATCCGTAATTCCATTATTTATAGACAAAATTAAGGCAGGGGAACCTTTGACGA
TTACTGATCCAGAAATGACTCGTTTCTTAATGAGTTTAGAGGATGCAGTAGAGCTCGTTG
TTCATGCATTTAAACATGCAGAGACAGGCGATATTATGGTTCAGAAAGCACCTAGTTCCA
CTGTAGGTGACCTTGCAACAGCCTTATTAGAATTGTTTGACGTGGATAATGATATTGAGA
TTATTGGTACTCGTCACGGAGAAAAGAAGGCAGAAACCTTATTGACACGAGAAGAGTACG
CGCACTGTGAAGACATGGGTGATTATTTTAGAGTGCCGGCAGACTCCAGAGATTTAAACT
ATAGTAATTACGTTGAAACGGGTAACGAAAAGATTACTAAAGCTTATGAATATAACTCCG
ATAACACACATATTTTAACGGTGGAGGAAATAAAAGAAAAACTACTAACGCTAGAATATG
TAAGAAATGAATTGAATAATTATAAAGATTCAATGAGATAGGAGAGATTGATGTTGAACA
TTGTAATTACAGGCGCAAATGGCTTTGTAGGGAAAAATTTAAAAGCAGATTTATCATCAA
CGACAGATCATCACATTTATGAAATACATCGACAAACAGATGAAGTGGATTTGGAGAAGG
CTTTATTAAAAGCAGATTTTGTTGTTCATTTAGCGGGCGTTAATAGACCTGAACATGATA
AAGAATTCAGTTTAGGAAATGTAAGTTACTTAGATCATGTACTTGAAATATTAACGAGAA
ATACAAAAAAGCCAACGATATTGTTATCGTCATCAATACAAGCAACTCAAGATAATCCTT
ATGGAGAAAGTAAGTTGCAAGGGGAGCAGCTATTAAGTCAATATGCTGAGGAGTATGGTA
ATAAAGTTTACATTTATCGATGGCCAAATCTTTTTGGTAAGTGGTGTAAGCCAAATTACA
ACTCAGTTATTGCAACTTTTTGCTACAAAATAGCACGAGACGAAGAAATACAAGTCAATG
ATCGTAATGTTGAACTGATGCTAAATTATGTGGATGATATTGTTGCTGAAATTAAACGTG
CAATTGACGGGGAACCAACGATTGAAAATGGTGTGCCTACAGTTCCGAATGTTTTTAAAG
TGACGTTGGGCGAAATTGTAGATCTATTATATAAATTTAAACAGTCACGCGTTGATCGTA
CATTGCCTAAATTAGATAGTTTGTTTGAAAAAGATTTATATAGTACGTATTTAAGTTATT
TGCCGACAACGGATTTTAGTTATCCACTTGTTATGAATGTAGATGACAGAGGTTCATTTA
CAGAATTTATAAAAACACCGGATCGTGGTCAAGTTTCAGTAAATATATCTAAACCTGGCA
TTACGAAAGGGAACCATTGGCATCATACTAAAAATGAAAAATTTTTAGTTGTATCAGGTA
GAGGTGTGATTCGTTTCAGACACGTTAATGAAGATGAAGTTATTGAATATTATGTATCTG
GAGACAAACTAGAAGTTGTAGATATACCTGTAGGATACACGCATAATATTGAAAATTTAG
GTGATACAGATATGGTAACTATTATGTGGGTGAATGAGATGTTTGACCCAACTCAACCAG
ACACGTATTTCTTGGAGGTATAGTACATGGAAAAGTTAAAGTTAATGACAATAGTTGGCA
CGAGACCTGAAATTATTCGCTTATCAGCGACGATAAAAGCATGTGATAAATATTTCAATC
AAATACTAGTGCACACAGGACAAAACTATGATTATACGTTAAATCAAATTTTCTTTGATG
ATTTGGAATTAAGACAGCCGGACCACTATTTAGAAGCAGTTGGTAGTAACCTTGGAGAAA
CGATGGGGAATATTATTGCGAAGTCATATGACGTTTTATTACGTGAACAACCAGATGCAC
TTTTAATACTTGGTGATACAAATAGTTGTTTAGCGGCAGTATCTGCTAAACGTTTAAAAA
TACCTGTATTTCATATGGAAGCGGGTAATAGATGCTTTGATCAAAATGTACCAGAAGAAA
TTAATCGTAAAATTGTTGATCATGTCAGTGATGTCAATTTACCATACACGGAGCATAGCA
GGCGTTATTTATTAGATGAAGGGTTCAATAAAGCAAATATATTTGTTACAGGTTCACCGA
TGACCGAAGTGATAGAAGCACATCAAGATAAAATCAACCAAAGTGGTGTGTTAAATGAGC
TTGGCTTAGAACCACAACAATATATTTTAGTGTCAGCACATAGAGAAGAAAATATTGATA
ATGAAGACAATTTTAATTCATTAATGAATGCGATTAATGATATTGCTAAAAAATATCAGT
TGCCAGTTATATATTCAACACATCCGAGAAGCTGGAAAAAAATTGAAGACAGCCAATTTG
AATTTGATCCATTAGTTAGGCAGTTAAAACCATTTGGATTCTTTGATTATAACGCATTAC
AAAAAGATGCATTCGTTGTGTTATCAGATAGTGGTACCTTATCAGAGGAGTCTTCAATAT
TGAAGTTTCCAGGTGTTCTTATTCGTACTTCAACAGAAAGACCAGAAGTATTAGATAAAG
GTACAGTAATTGTTGGTGGTATCACCTATAACAACCTTATTCAATCTGTTGAACTAGCAA
GAGAGATGCAAAATAATAATGAACCGATGATTGATGCAATAGATTACAAAGACACAAATG
TTTCAACAAAAGTAGTCAAAATCATTCAAAGCTACAAGGACATTATTAATCGAAATACTT
GGAGGAAATGATGATGAAGATAGCGATTCTTGGCGCTACAAATATTAAGCACATGTCATT
GTTATCGCATTACTTAAACCATATTGATTTGGACAGCAATGACGTGGACATTATATATAC
TGACAAATATGATATCAACGAACATATCCAAGGCATTAATAATTACTATAAATACAAAGT
AAATATTAAAGACAATTGGTCATTTTTCAGAAAAGCTAGAACGTATTATCAATTTAAGCC
CTATGCAAAAAAAATTTTGAAACAAAATAAGTATGATTTTATTATTGTTTGGGGAAGTTA
TACGGGACATTTGTTTAAAGGGTTTTTAAAAAAGAACTATAAAAACAAATTTATATTAAA
TATAAGGGATTACTTTTATGAAAGAAATAAACTTATTAAGCATAGAATGAAAAAAATTGT
TAATGCCAGTAGACTTACAACGTTATCTTCAGAGGGGTTTCTATCTTTTTTACCGAAATC
TGATAAGTATAGAATTATTTATAGTTATAACTTGAGTATTATAGAAGAAAGTTATGTAAA
CAAAAGTTATAAATCAATACTCCCTATTAATATAGGGTTTATAGGAAATGTTAGATTTGA
TGAAATAAATCAAAAATTGATGAAAGAACTTGCTAATGATCCAAGGTTCCATTTGCAATA
TTTTGGAACGGGATCGAAACATTTAGAAGCATTTGCTCAAAAAAATCATATTAATAACGT
TACCTTTTCAGGTGGTTTTGATTTGAAAGATACACCTAAATTCTTAAATAAAATTGACAT
TTTGAATAATTTATTTGGTAATCAAAATATTGCCTTAGATACAGCTTTATCAATAAGAAT
GTACTATGCTTTGTTTTTAAATAAACCTATTATTACAACTGAGGGTACATTCACTGCTAC
GGAAGCGAATAAATTTGGATTGGGATTTAGTGTTAGTCCAAGAAATTTAAAAGGTATAGG
TGATGTATTGATGAATTGGTATAACAATTTGGATGTAAATGACATTGAAAATAAAAGAGA
AACTTATAGAAATAATGTAATAGAAAATAATAAAAAGTTTTATAAGGAAATAGGTAGGAT
ATTCAATGAATAAATTCTACAATGTCACATCATATATCATTGCTATTTTAATATTTCCAT
GTCTTATATTTGGAGACAAACCATTATTATTTCTAGCACCTATATGTTATGGAGTAGGAA
AACTCCTTATAAGTTTCTCTAAAAATGCTAATTTCAAGTTCTCAAAAATTGTATATGATG
TTTTGGGTCTTCTAAGATTAGTCATCATACCAGCAATGATTGCCTTATTCAATGATTCAA
TTATAGATAATTTGCCATTAGGACAAACATATTTTAATGATGCAGTTTTATACATGTGTG
TGGAATTTATCATAGGTTCATTATTTATTTTGATTCTATCAAGGGCAAGGTTATTTAAAC
AAAAAGTAGTGACACGCAATAGTTTTAAGCTTTCTGTATCGCCAATTTATTACATTCTAT
TCAGTATAGTTATTTTTGGAATATTTTTAGTATCTCCAGGAGTAAGACAAAATATATCAT
TTTTAATTATTAAAACAGATGCAATGGGTAGAGGAACGGAGACAACAAGTAGTTTAAATG
TCCTTTTTGTTATGTTATTTCAACTGGCTTTAGCGCTTCTATTCTTAGTTATTGCGTATG
CATCATATAAAAAATATAAAGACAATCCTAAAATTTATTATGTTATATTACCGCTAATTA
TTGGAGTTATTAATATTAGTTTAATTGTTGGTGAGAGAAGAAGTTATCAACTTTATACAA
TGATTGCTGTTTTAACAGTTGTTTCATTGTTGTTTTTTAAACATAAAAGACGTATCAATA
TTGTCATTATTTCGGTAGGTATTTTTGTATTAGCATTAATGACATTATATAAGGAATTGT
ATGTGTTTAATTATACATCGTATAGCGAAGCACTTAAGAGTACAAGTGTAGGTACCCTGA
GAATCGTTGATACGTTACAATCATATTTTTATGGACCGAGTAATATTGCGGCTTCTATAG
ATTATTTGAATTATTATAACGGTTCATTTAAACAATATTTATTCGATAACACGAGAGCGA
TTTTTGGTATTAACTTTTTTGTAGATAAACAACATTTAATTACGAGCCAACTTTTTAATC
AGTTGATATATGGTAGTAAGCAATTGACCGGTCATCTTATATCGAGTGCAGGATACGGCA
TTATATACTTTGGACCATTATTCTTCTATTTGAATTTGGTAGCAAATATTTTCTTTGCAT
TTTTAGCTGAATATATTATTCGTAAAAGTAAATCATTAGAAGTGATATTTATTGGTACAT
ATATTTATATGCGACTAATAACAAATGTTTTTAGTCATCCGACACCACTAATTACATTAA
TTTCTATGATTTTAGTCGTATATTGTTTAGCTATTGTCCCAGGCATTATTATTAAAAAAT
TTACTCAAAAAGTAGGGATAAAATGATAATCAAAACATTTATGAAAACCAAACTGTTTAG
ATTAATGAATACACCGCTATTGCTGTTTTATAAAAAAGAATATTTAACTGGATACTATTT
TGAAAATAAAGTAGCTGGATGGTTATGGGCGTGGAAGGCAGTTCCGTTTAAATTGTTAGG
TATTAATACGCGTATACCATTTCCAGCTGACATAACTGTTAGAATGCATAATCCAAATAA
TATTGTTTTTGATAAAAATGATATTCATATATTCCAATCACCAGGTACGTATTTTAATAA
TTTCTCAGCAGTAATTTTTATTGGAAGAGGTGTCTACATAGCACCTAATGTAGGTATTAT
TACAGCAAATCATGACATTAAAAATTTAAAGTCACATGTTCCAGGAAAAGATGTCACAAT
AGGCAATTATAGCTGGATAGGTATGAATTCAGTCATATTACCAGGCGTTGAGTTAGGGAA
TCATACTATAGTAGGTGCTGGATCAGTTGTTACAAAAAGTTTTCCTGAAGGCAATGTTGT
TATAGCCGGAAATCCAGCAAAAATCATTAAGAAAATCTGAGGCTAATTATGAAAATAAAT
AAATTTATTGGTGATTCATTTTTAATGATTTTAAGTAGTGGTATTGCGCAAATCATACTA
ATCGTTACCACTCCAATTATTACAAGGTTATATTCACCGGCTGAATTTGGAGAGTTTACG
ATTTTCTCTAATATCGCAATGATTTTAATACCTATTATTAATGCAAGATATGATTTATTA
ATTGTAAACGCTAAAAATGATCGTATTGCAAATATACTTTCTCAGATTAGCTTTTTAATA
TCATTAGTCATTATATTAATACTAATTCCAGTATTTATTGTTAGTGCATTATTGTTTCCA
AACTTTATATTAGATTTTATTTTTATTATTATCATGTTGTTTTTGGTGAGTTTGACAAAT
ATATTTACGAATTATTTAAATAAGGAGCGGAAATATAAAGTATTAAGTTTGATTAATGTT
TTTAGAGCTGCATCAATGTCATTACTCCAAATCATATTTGGTTTTTTAGCATTTGGAAGT
CTAGGTTTAATCGTTGGATTTTCATTGTCTTATATTGCAGGCCTAACACTCGGATATAGA
ACCTTTAAAAAACATTTTAATATTGTAAAAGATAAAGAAGAGGCAAAAGCGATATTTATA
GAAAATAAGAATCAGTTAGTATATTCAACACCGTCAATATTATTAAATAGTTTATCCTTT
TCAGTTGTTGTGTTCTTCATAGGTATTTTGTATACGAATACTGAAGTAGGTATATATGGA
ATGGCAATTAGAGTACTAGGAATTCCAGTCACAATTATTTCTTTAGGTTTATCAAAAATA
TTTATGCAACAGGCCAATGACTATTATATCGAGTATGGTAATTTTAGGAATTTGTTACTT
AAATTTAGTTCAGCACTAATTATTGTTTCAATCATACTTTATGTACCACTTTATTTATTC
AGTGAAGAACTAGTAAACATACTGTTAGGACATAGTTGGGTTGATGCAATCATAGTTATT
AAAATCGTTATTCCGCTATTTGTAGTAAGACTCATTGTTTCAACAGTGTCACTTTCTGTG
ATTGTATTACAAAAACAACAGTTAGAACTTATTTTACAAGCATTATTTTTAGTAGGAACA
ACTATAACATTTATCATTTCTAAAATATTTAGCCTAACATTTTTAAACTTCGTTTCTATT
AATACCATTGTGCTAGTAATATCATACGCCATATTTTTTATAGCACTGTTTTACTTCGCT
AAAAACAAAAGATTCAAAGAAACTTAAGTTGAAATCTAAAATGACTACTAAAAGGACGAT
TAGATGAGCAAAAAAAATATTTTAATACTATGCCAGTATTTTTATCCGGAGTATGTATCT
TCTGCGACGTTGCCAACGCAACTGGCTGAGGATTTAACTGCTCAAGGTATCAATGTCGAT
GTCTTATGTGGTTGGCCATATGAATATAGTCAAAACAATAATGTCTCTAAGACGGAAACA
TATCATGATATTCATATTCGACGTCTCAAATATTCGAGATTTAATAATAAAAGCAAGGCC
GGTAGAATAATTAATTTCTTTAGTTTATTTTCAAAATTCGTGATCAATATGCCAAAAATG
TTGAAGTACGACCATATTCTTGTTTACTCTAATCCACCTATTTTGCCATTAATACCAGAT
GTTTTGCATAGAGTGTTCAAGAAGAAATATTCTTTTGTAGTGTATGATATTGCGCCTGAC
AATGCTATTAAGACAGGAGCTACACGTCCCGGTAGTATAATTGACAAATTAATGCGTTAT
ATTAATAAAAATGTGTATCAACATGCAGACAACGTCGTTGTACTTGGTACTGAAATGAAA
CATTATTTAGTAAATCAGCAAATTTCTAAAAATCCTAACAACATCCATATTATTCCTAAT
TGGTACGATATGCGTCAGTTACAAGATGATCGTATCGATAATGACACATTTAAAGCTTAT
CGCGAACAATACGACAAGATTTTATTGTATAGCGGCAATATGGGTCAGTTACAGGATATG
GAGACGCTGATTTCGTTTTTAAAATTAAATAAGGAACAAACGAAAACATTAACAATACTT
TGTGGTCATGGTAAGAAATTTGCAGATGTCAAAACGGCAATAGAAGACCATCGTATTGAA
AATGTTAAAATGTTTGAATTTTTAACAGGTACAGACTATGCTGACGTATTAAAAATTGCG
GATGTATGTATTGCATCGCTGATTAAAGAAGGTGTCGGGTTAGGAGTGCCGAGTAAAAAT
TATGGCTACCTTGCAGCTAAGAAGCCGTTGGTACTCATCATGGATAAGCAATCTGATATT
GTTCAACATGTTGAACAATATGATGCGGGTATACAAATAGATAATAGCGATGCACAAGCT
ATTTATAATTTCATCAACACCCACTCTAGTCAATCATTACAAGAGATGGGTGAGCGCGCA
CATCAACTGTTTAAAGATAAATATACAAGAGAAATCAATACAATGAAGTATTACAATCTG
TTGAAGTGAGGAGATAATTATGAAGCGATTATTCGATGTAGTAAGTTCAATTTACGGTTT
AGTAGTATTAAGTCCGATTCTTTTAGTTACGGCATTACTGATAAAAATTGAATCACCGGG
ACCAGCCATTTTCAAACAAAAAAGACCGACAGTTAATAATAAACTTTTTAATATTTATAA
GTTCAGATCTATGAAAATAGACACGCCAAACGTTGCAACAGATTTAATGGATTCTACTTC
ATATATTACAAAAACAGGTAAAGTCATTCGTAAGACATCTATAGATGAATTACCTCAATT
ATTGAATGTTTTAAAGGGTGAAATGTCGATTGTAGGTCCGAGACCAGCACTTTATAACCA
ATACGAGTTAATAGAAAAGCGTACAAAAGCGAATGTGCATACGATTAGACCAGGTGTGAC
GGGCTTAGCTCAAGTGATGGGGAGAGATGATATTACAGATGATCAAAAAGTAGCCTATGA
TCATTATTATTTAACACATCAATCCATGATGCTTGATATGTATATTATTTATAAAACGGT
TAAAAATATTATTACTTCAGAAGGTGTGCATCACTAATGAGAAAAAATATTTTAATTACA
GGTATGAATGGCTACATTGGAAATGCACTGAAAAATAAGCTCACTGAACAAGGTCATCGA
GTGGATCAAATTAATGTTAGGAATCAATTATGGAAGTCGACATCGTTCAAAGACTATGAT
GTTTTAGTTCATACAGCAGCTTTAGTTCACAATAATACACCAAAAGCGCGACTATCAGAT
TATATGCAAGTGAATATGTTGCTTACGAAACAATTAGCACAAAAGGCAAAAGATGAAGGC
ATCAAGCAATTTATATTTATGAGTACGATGGCTGTCTATGGTAAAGAGGGGAATGTTGGG
AAAATAGATGAAATCGGCACACAAACACCTATAAGACCAACGACGAATTACGGTATTTCC
AAAATGTTTGCTGAACAAGCATTGCAAGAGATGGTGAGTGATACATTTAACATTGCAATT
GTGAGACCACCTATGATTTATGGACCACATTGCCCAGGAAATTTCCAACGCTTAAAGAAA
TTATCGCAATTATTACCGATCATTCCTAATATTAAAAATCAGCGTAGTGCTTTATATATT
AAACACCTGACAGCGTTTATTGATCAATTAATATCACTAGAAGTGACCGGGGTATATCAC
CCGCAAGACAGTTTTTATTTTGATACATCAGCGGTAATGCATGAAATTCGTCACCAATCA
CATCGTAAAACTATTATGGTAACTATGCCATCAATGTTAAATAGATATTTTAATAAGTTG
TCGGTCTTTAGAAAACTATTCGGCAATTTAACCTACAGTAACACGTTATATGAAAACAAT
AATGCACTAGAAGTTATCCCTGGAAAAATGTCACTTGTTATTGCGGACATCATGGATGAA
ACGACAACCAAAGTTAAGGCATAAGTCATCTATTAAATGAAATAAACATACAAATAGTTT
TTATTTGGAGGTTATAGTATGAAATTAGCAGTAGTTGGCTTAGGTTATATCGGTTTACCA
ACATCAATTATGTTTGCAAAGCATGGCGTCGATGTGCTTGGTGTTGATATAAATCAAAAA
ACAATAGATAAGTTACAAAGCGGTCAAATTAGTATTGAAGAACCAGGGTTGCAAGAAGTA
TATGAAGATGTACTTACATCAGGTAAATTAAAAGTATCCACAACACCTGAAGCATCTGAT
GTATTTATCATTGCAGTACCGACACCGAATAATAATGACCAATATAAATCATGTGATATT
TCTCTTGTAATGGCTGCACTCGACAGTATATTACCATTTTTAGAAAAAGGAAATACTATT
ATTGTTGAATCGACAATTGCCCCTAAAACAATGGATGATTTTGTAAAACCAGTTATTGAA
AATTTAGGATTCATAATAGGTGAGGATATTTATTTAGTCCATTGTCCAGAACGCGTATTG
CCAGGAAAAATTTTAGAAGAATTGGTTCATAATAATCGTATTATTGGTGGCGTGACTAAA
GCTTGTATTGAAGCGGGTAAACGTGTTTATTGCACCTTCGTTCAGGGTGAAATGATTGAA
ACAGATGCACGTACTGCTGAAATGAGTAAGCTAATGGAAAACACATATAGAGACGTGAAC
ATTGCTTTAGCTAATGAGTTAACAAAAATTTGCAATAACTTAAATATTAATGTGTTGGAT
GTTATTGAAATGGCTAATAAACATCCACGTGTTAATATCCATCAACCTGGTCCAGGTGTA
GGTGGTCATTGTTTGGCAGTAGATCCTTACTTTATAATTGCTAAAGACCCTGAAAATGCA
GCGCTCATCCAAACTGGGCGTGAAATTAATAATTCAATGCCGGCCTATGTGGTTGATAAA
GCGAAAGAAATGCTTAAAGTACTTAACGGTAATAAAGTTGCAGTCTTTGGTTTAACATAT
AAAGGAGATGTAGACGATATTAGAGAATCTCCAGCATTTGATATTTATCAATTGTTATTG
CAAGAGAACGATATCAAAGTGAGTGCATATGATCCACATGTTGAATTAGATTTCGTTGAA
CATGAAATGGCACGTGCTGTTTCAGATGCATCGTTAGTTTTAATTTTAAGTGATCATTCA
GAATTTAAACATTTAACAGATAATGATTTTGAAGGAATGAAACATAAAATAATTTTTGAT
ACTAAGGATGTTGTTAAATCTTCATTTAAAGATGTATCATATTATAATTATGGAAATATA
TTTGATTTTATGGACAAACACATTTTATAAAATAAAGGATCGAATCATTAAAAGCGATCA
GTTGCCACGTGTTTGAATCTCAGAGAGGATAATGATATGAAGAAAATTATGGTTATTTTC
GGAACTCGACCCGAAGCAATTAAAATGGCACCTTTAGTAAAAGAAATTGATCATAATGCG
CAACTTGAAGCGAATATTGTGATTACAGCACAACACCGAGATATGTTGGATAGCGTACTA
AATATATTTGATATTCAAGCTGATCATGATTTAAACATTATGAAAGATCAACAGACATTA
GCGAGTCTTACTGCGAATACGCTCGCTAAGCTCGACGATATCATTAACGTAGAAAAGCCA
GATATGGTTTTAGTTCATGGTGATACAACTACGACATTTGTAGGTAGTTTGGCGGCATTT
TACCATCAAATTCCTGTTGGACATGTTGAAGCGGGACTACGCACACATCAGAAATATTCA
CCGTTTCCTGAAGAATTAAATCGTGTCATGGTAAGTAATATTGCAGAATTGAATTTTGCG
CCAACAGTGATTGCTGCTGAAAATTTACTTTTTGAAAATAAAGACAAAAACAGTATCTTT
ATTACTGGAAATACAGTTATTGACGCATTGTCAACAACAGTACGTGATGATTTCGTTTCG
AAAATTATTAATAAACATAAGGGTAAGAAAGTTATTTTATTAACAGCCCATCGTCGTGAA
AATATTGGAGAACCGATGCATCGTATTTTTAAAGCAGTGAGAGATTTGGCAGATGCATGT
GAAGATGTGGTCTTTATTTATCCAATGCATCGAAATCCAAAGGTTAGAGCAATTGCTGAG
CAATATTTGTCAAATAGAAATCGTATTGAATTGATTGAACCGTTAGATGCGATTGAGTTC
CATAATTTTACCAACCAATCATATCTCGTGTTGACAGATTCGGGTGGTATTCAAGAAGAA
GCTCCGACGTTTGGAAAGCCTGTGTTGGTGCTAAGGGATTACACTGAACGCCCAGAAGGT
GTTGAAGCAGGGACCTCAAAGGTGATTGCTACTGATTATGACAATATTGTTCAAAATGTA
AAGCAACTCATAGAAGATGATGAAGCATATCGACATATGAGCCAAGCGAACAATCCATAT
GGTGATGGGCAAGCATCACGACGTATTTGTGAAGCTATCGAATATTATTTTGGGTTACGT
TCGGACAAGCCTGATGAATTCATACCATTAAAAAATAAATAATTAAAACATCCCCTAATC
ATGAAGAGGTTGAGACATAAAGTTTTTGTGCTCTGGGAAACCGATTAACGGCGTCCCAAA
AACAGGATTTTCGGCAGAAGCTCTCACGATTCGACAAAATTTGAAAAACAATTTTGATCA
TCGTTCGGTTCTGCTCAAATCTTAAACGCTTTTGTCCCGATCTCAGTGACAAGGGGATAT
TTTTGTATAATTATTTTTGATAGTGATAGCCGATATCATAAGTGAAAACTTTATTTGATA
AAATTGGGCTTTTTTCTGCATCATGATCACTTTTTAAACGGACATTTTTATGAGCCTCTT
TAAACACATCTGAATTTAACCAATTGTTAAAACTCTCTTCAGATTCACAAATAGTCAAGA
TTTTAACTTCATCTGTGTCTTCAGTATTTAATGTTTTAGTGACAAACATTTGCTGGAATC
CTTCAATTGTTTCGATACCTTGTCTATTGTAAAAGCGTGCAATCGTTTCTTCAGCACTAC
CTTTTTCTAACTGTAATCTATTTTCTGCCATAAACATAGATAATCACTCCTCTATTTTAT
TATTTGATTGTGGTAATGTTTTTACAAATGTGAACAGAACGACTGTTTGAATGACAACCA
TAATGATTAGTCCTATGCGTACTGCCAAAACATCCACCATATAAATTGAAAAACCAATCA
CAATGTATAAGCTAATTAAAATTTTTATTTTCTGCGGTAACGTATAACCGCGGTGAAAGT
AAAAGTTTTCAACATATTCTTTATAAATTTTTTGGTTAATAAGCCAATTGTAAAAACGAT
CCGAACTTCGTGCAAAACAAAAAACTGCTACGAGTAAGAAAGGTGTCGTTGGCAATAATG
GTAAAACAGCACCAGCAATACCAAGTGCAGTAAATATTAGGCCAATGACGATTAATATAA
GTCGCATTGTAAAAACTCCATTCTAATACTAATGCGCATGTTATATCGTTATATCAATAT
AAATCATGCTAGATGTAATATGTATGACAAGCGCAATGCGTAAGTAAATCGAAATCTTTG
ATTGTTTTTATCTTATTCATGCATTTTAAGTGCGACTTTCATAACAATTCAGTTAAATAA
TGAGAATCTTTCTCAAGTAGTATAGTTATATTATGAGTTTTATTTTTGAAAAGTGCAATA
TATTTTCGATAATATAGTCACTTTTTGTGGCAAAATAAGACGAAATTTTTAAAAGATGAA
GTATCCGTGAGCTGATTATTTCATAAAATGTAAACGCTTACTATATAATGTGAATCATAT
CGTTTAAAATCATTATTATATATGATGCTGAATGATTTATTTTATAGCCTATAAACAAAG
GAGAGATAACATGGCAGTAAACGTTCGAGATTATATAGCAGAGAATTATGGTTTATTTAT
CAATGGGGAATTTGTTAAAGGTAGCAGTGACGAAACAATCGAAGTGACTAATCCAGCAAC
TGGTGAAACTCTATCACATATTACGAGAGCAAAAGATAAAGATGTTGATGCTGCAGTCAA
AGTAGCACAAGAGGCATTTGAATCATGGTCATTAACATCAAAAACAGAACGAGCGCAGAT
GTTACGTGACATTGGTGATAAATTAATGGCGCAAAAAGATAAAATTGCAATGATTGAAAC
ATTAAATAATGGTAAACCGATTCGTGAGACAACAGCAATTGATATTCCATTTGCTGCAAG
ACATTTCCATTATTTCGCAAGTGTTATTGAAACAGAAGAAGGTACAGTGAATGATATCGA
TAAAGACACAATGAGTATCGTACGACATGAGCCGATTGGAGTTGTAGGTGCAGTTGTTGC
TTGGAACTTCCCAATGTTATTAGCTGCATGGAAGATTGCACCTGCTATTGCTGCAGGTAA
TACGATTGTGATACAACCTTCATCTTCGACACCATTAAGTTTATTGGAAGTTGCAAAAAT
CTTCCAAGAAGTATTACCAAAAGGTGTTGTTAATATACTAACTGGTAAAGGATCAGAGTC
AGGTAATGCGATATTTAATCATGAAGGTGTGGATAAATTATCATTTACTGGTTCAACAGA
TGTGGGATATCAAGTTGCAGAAGCTGCAGCGAAACATTTGGTTCCTGCTACATTAGAACT
TGGAGGTAAGAGTGCCAATATTATTTTAGATGATGCTAATTTAGACTTAGCAGTTGAAGG
TATTCAATTAGGTATTTTATTCAACCAAGGTGAAGTATGTAGTGCAGGCTCTCGATTATT
AGTTCATGAAAAAATTTATGATCAATTGGTGCCACGTTTACAAGAGGCATTTTCGAATAT
TAAAGTCGGTGATCCACAAGATGAATCTACACAAATGGGTAGTCAAACTGGTAAGGATCA
ATTAGATAAAATTCAATCATATATTGATGCAGCTAAAGAATCAGATGCACAAATATTAGC
AGGAGGTCATCGTATAACAGAAAATGGATTAGATAAAGGTTTCTTCTTTGAACCAACGTT
AATTGCTGTGCCAGATAACCATCACAAGTTAGCTCAAGAAGAGATATTTGGACCAGTGTT
AACAGTCATTAAAGTAAAAGATGATCAAGAGGCAATAGAAATCGCTAATGACTCAGAGTA
TGGTTTGGCTGGTGGCGTATTCTCTCAAAATATTACACGTGCATTAAATATTGCGAAGGC
CGTACGTACAGGACGTATTTGGATTAACACTTATAACCAAGTACCAGAAGGCGCACCATT
TGGTGGTTATAAAAAATCAGGCATTGGTCGAGAAACATATAAAGGTGCGTTAAGCAATTA
TCAACAAGTTAAAAATATTTATATTGATACAAGTAACGCTTTAAAAGGTTTGTACTAGAG
TAAATATAGTTTTTGAGGCGTGTTCTTAGGTCAGTCTAGCGGTAGGTCTTAATACTTACA
GAGGCGATTAAGATTTTAAGTAGAATGTCAGAATACATTGGAATACATGTAATGATGTTA
TTATATAATGACAAAAATAACAGTAGTAGGATGGTTTTTAATTACAAATCATCTTACTGC
TGTTTTTAATTGTATTGCTTTTTTGCATTACGTTTATTTGATTGAAGATGGGTTATAGTT
TTTGTCATTTTTATGTAAATAACATAATACTCTCAGCATTTTTACATATATTCTATATGA
TAGGGATAAAGGAACGAGACATTAAGTGGTAAAAGATTTTGTGAAAATAATATTACATCA
CGTTATAAAGGGTAAATATTAATGAACTATCATGTCGTAAAATAGCTATTTTATAAAACA
TGTTTATTCACGAGAATGCTATTCTTTAAAAAACTATAAATATTTACATTTGAAATTAAT
TTTATTGAATATGGTGCTTTATTTAGGAGTGGAAAATTAGATGAATAAAAGGGAGAAAAT
TGCATTAAACAGATACAAATATTTCCATCATGTTGATCATCAAAAAATTCAACAAAGTTC
TAAATAAACATTATGGGCATCACTTATTATTACACTATTATTTACAGTGATTGAATTTGT
TGGAGGATTAGTGTCAAATTCATTGGCATTACTTTCTGATTCATTTCATATGTTAAGTGA
TGTATTAGCGCTAGGTTTATCGATGCTAGCAATTTATTTTGCAAGTAAGAAACCGACTGC
ACGCTATACATTTGGATTTTTGAGATTTGAGATATTAGCAGCAATTTTAAATGGTTTAGC
ATTGATTGTAATATCAATTTGGATTTTATATGAGGCGATTGTGCGCATTATTTATCCACA
ACAAATCGAAAGTGGCATTATGTTTATCATAGCTAGTATTGGTCTGTTGGTTAATGTTAT
TTTGACTATAATTCTAGTAAGGTCTTTAAAACAAGAAGACAATATTAATATTCAAAGTGC
ACTATGGCATTTTATGGGAGACTTGTTGAACTCTATTGGTGTCATCGTAGCAGTAGTATT
GATTCATTTTACTGGTTGGCGCATCATTGACCCAATCATTAGTATTGTGATTTCAATCAT
CATTTTGCGTGGTGGTTTTAAAATTACGCGCAATGCTTGGCTGATTCTAATGTAAAGTGT
ACCTAAACATTTAAATACTGATGAAATCATTGAAGATATAATTAGTATCGATGGTATTTT
AGATGTACACGAGTTTCATTTGTGGAGTATTACCACAGAACATTATTCATTAAGCGCGCA
TGTTTTGTTTATGTTTATGTTGCGTCACCTAAATCATTTTCATCAATCTCTTTAATGTCA
TCCACTTCTAAAATGACGTCTTTAGGTTTCAGAATATGAATATGTTTTTCGTCATCTGTA
TGTAAAATACGTTCTATGATGTATCGTTGACCGGCCATTGTTTCCACAGCAATCTTTCTA
TTTCTTGCTAAACTTGCTACGACAGATTCTTTATCCATAATGATAGCCTCCTATATATAT
GTTTATTTAGTTATACCCTAACATTATTTTTATATTCTTTGGAATTATGCTCCTTGAAAA
TTTATCTGAATATTTAAAAAAATAGCTTAATATCCTTGTAATATGATAGGAATTATAGTA
ATATTTTTTCAACCATTGTTATAGGAGGTCTTATTAATGACATTATTTTTACTGGAAGCA
AATCATCTTGATTTTGCATCATCGAAAGAAGAACTGGAAGCAAAGGCAGCATCGTTATCT
ACGAAAGCAATACCAACTTTAATTGAAGTACAAGCTACTGAAAATTTAACTCATGGATAT
TTTATTGTAGAAGCAAATGATGAATCAGAAGCTAAACAATTTTTAACAGACGCAGGTATC
AGTATCCAATTAGTGAAAGAAGTACGTTTAGTTGGAAAGGATTTAGACGAAGTTAAAAAT
GGAGATGCACATGTCGATTACCTTGTAACTTGGAATATTCCTGAAGGCATTACTATGGAT
CAATATTTAGCGCGTAAAAAGAAAAATTCTGTTCATTATGAAGAAGTACCAGAAGTAGAA
TTTAAACGTACATATGTATGTGAAGATATGTCTAAATGTATTTGTTTATATAATGCACCT
GATGAAGAAGCGGTGCGTCGTGCGCGTAAAGCAGTAGATACACCAATCGATGGCATCGAA
AAACTTTAATAAGACTACAAGTTGATTTTTGTCATCAAATTTGAGTATTTAGTACCGATG
AACGTGAGTTGTTTCAATGATAGGTATCATTAACGGAATACAACATTTGTTTATAGAGGT
ATTGAAGCAAATATTTTTTCTAATCTAGTATAGGGCTGCTATTGTTCTAAAGATAATTTA
TAAAAGTGGTATGGAATAAGTAGTAACGAACACGATATCAATAATCATCTTTAGTTATAA
CAATTTACGATATAAGGGCTGTGTTAAGCATAGCCCTTTAGATATACAATTAATTCTTAT
TAAAATAGTAGGAATTATAAAGGGGGATTGTCATGATAAAAATCCAACAATTACAACATC
ATTTCGGTACACATCAAGTCATACATAATTTTAATTTAGATATTGACAAAGGGAAAATAA
TCTCATTTATAGGAAAAAGTGGTTGTGGTAAGTCTACCTTACTTAATATTATTGGTGGAT
TTATTCAACCATCGTCAGGACAAGTCGTGATTAATGATCAAGTAAAGCGTCACCCATCGC
CAGATTGTTTGATGTTATTCCAACATCATAATTTGCTACCTTGGAAGACGATTAATGACA
ATATTAGGATGGGTTTACATAAAAAAATCACTGATACAGATATCAATGAACAACTTAAAT
TAGTTGATTTAGATGGAAAAGGTAAGCATTTTCCGGAGCAATTATCTGGTGGTATGAAAC
AACGCGTAGCACTGTGTCGTGCTCATGTACATCAGCCTAACGTCATATTAATGGATGAAC
CATTAGGCGCATTAGATGCATTTACACGATATAAATTGCAGGATCAGCTAGTACAACTAA
AACATCAAACAAAAGCCACTATCATTCTTGTAACCCACGATATTGATGAAGCAATTTATC
TTTCTGATCGAATTATTTTATTAGGGGAAGGTTGTCATATTATTTCTCAATATGAAATGA
CAACATCACATCCACGTAATCGTAATGATAGTCATTTGCTTAAAATTCGGCATGATATTA
TGGAAACATTTGCCTTGAATCATCATCAAGTTGAACCTGAATACTATTTATAAGGAGTGA
AAAACGATGAAAAAAATTATCGCAATTGCCATCATTGGATTCCTTATACTTTCAGGCTGT
GAATGGCAAAGGACGTCTAAAGAACCGTCTAAAAAGTCGCAAAATCAGCAAGTAATTAAA
ATAGGATATTTGCCGATTACACATTCAGCGAATTTGATGATGACTAAAAAATTACTATCG
CAATCGAGCCATCCTAAATACAAACTTGAATTAGTAAAATTTAATAATTGGCCAGATTTA
ATGGATGCATTAAATAGTGGTCGTATAGATGGTGCTTCGACTTTAATAGAACTTGCTATG
AAGTCAAAACAAAAGGGATCAAATATAAAAGCTGTGGCATTAGGCCATCATGAAGGTAAT
GTCATTATGGGACAAAAAGGTATGCATTTGAGTGAATTTAATAATAATGATGACTATCAT
TTTGGCATACCTCACCGCTATTCAACGCATTATCTTTTACTAGAAGAATTACGAAAGCAA
TTAAAGATTCAATCTGGTCATTTTAGCTATCATGAAATGTCACCAGCAGAAATGCCAGCA
GCTCTAAGTGAACATCGAATTACTGGATATGCTGTAGCTGAACCGTTTGGTGCTCTCGGT
GAAAAGTTAGGAAAAGGTAAGACTTTAAAACATGGTGATGATATTATTCCGGATGCATAT
TGCTGTGTACTAGTGCTTAGAGGTGAACTTCTACAGCAACACAGAAATGTTGGACAAGCA
TTTATAGATGATTATAAAAAATCTGGATTTAAAATGAACGATAAAAAGCAAAGTGTTGAT
GTCATGACAAATCATTTTAAACAAAGCCGTGACGTTTTAACACAATCAGCCGAGTGGACA
TCATATGGTGACTTAACTATTAAACCATCAGGCTATCAAGAAATTTCGAAATTGGTAAGA
CAGCATCAATTATTTAACCCACCTGCATATGATGACTTTGTTGAACCATCACTGTATAAG
GAGGCATCACGTTCATGACACGTCTCACAATAAATAAAATATTACTACCATTTACCACAT
TTATTATTTTCTTAGGCATATGGGAACTAGTTATTATCATAGGACACTACCAACCAGTAT
TGCTCCCTGGTCCAGCGCTTGTAGGAAAAAGTATTTGGACATTCATTGTTACTGGAGAGA
TTTTTCAACATTTGGCTATTAGTTTATGGCGGTTTGTTACAGGGTTTGTTGTTGCACTAA
TCGTTGCTATTCCACTAGGGTTCCTACTTGGAAGAAATCACTGGTTTTACAATGCAGTAG
AACCACTATTTCAGTTGATTAGACCAATATCACCGATAGCATGGGCGCCATTTGTTGTCC
TATGGTTTGGCATTGGCAGTTTACCAGCGATAGCAATTATTTTTATTGCAGCCTTTTTCC
CAATTGTTTTTAACACAATTAAAGGTGTAAGAGATATTGAGCCTCAATATTTGAAAATAG
CTACTAATTTAAATTTAACTGGGTGGTCGCTATACCGGAACATTTTATTTCCTGGGGCAT
TTAAACAGATTATGGCTGGTATACATATGGCCGTTGGAACAAGTTGGATATTTTTAGTTT
CTGGTGAAATGATAGGAGCGCAATCAGGTCTAGGATTTTTAATTGTAGATGCACGAAATA
TGTTGAATTTAGAAGATGTATTAGCAGCAATCTTATTTATAGGTTTATTTGGATTTATAA
TAGACCGTTTAATTAGTTATATTGAGCAATTTATACTGAAAAGATTTGGAGAATAAGGAG
AGATAATGATGACTTTAGAAACATTAATTAAAGAACAGTTGGATCCGTATTTAGAAGAAA
TTGATGATGGTACATATTATCCGAAGACGTTTATTCAAAAATTATTTATAGATGGATATT
TTAGTGAAGCATCACTTAGAAAAAATGCTGAAGTAATCGAAGCGGTATCGCAGTCTTGTT
TGACAACAGGCTTTTGCTTGTGGTGCCAGTTGGCTTTTTCTACTTATTTACAAAATGCGC
CACAGCCACATTTAAATAAAGACTTACAAGTACAATTGTTATCTGGAGAAGTGTTAGGTG
CTACCGGGTTGTCTAATCCAATGAAATCCTTTAATGATTTAGAAAAATTAAACTTAGAGC
ATTCATATGTCGATGGGCAACTAGTTGTTAGTGGACGTATGCCGGCTGTTAGTAATATCC
AAGAAGATCATTACTTTGGTGCGATTTCGAAGCATCAATCATCAGATGAATTTGTCATGT
TTATATTACGAGCAAATCAAGAAGGTATCACACTCGTAGAGAAAACAAACTTTTTAGGAG
TCAATGGTTCAGCTACATATCAAATTACGCTAAATCAAGTGGTGGTACCACAATCTCAGA
TTATAACGCATGATGCAAAACAGTTTGCTGCAACTATTCGAACACAATTTATTGCATACC
AAATTCCAATAGGATTAGGATCAATCAAGAGTTCATTAAATTTAATCGATGCATTTTCTA
ATGCGCAAAATGGTATCAATCAATATTTAGAATACGATGTTGAAGATTTTAAAAAGCGTT
ATCATCAACTTAAAGAGGCATTTTATGCATTATTAGAAGATGGCAATTTAGATATCCATT
TAAGTGAATTAATATCGTTGAAGAAGGACGTTGGTTATTTATTGTTGGATGTAAACCAAG
CTTCTGTTGTTAATGGTGGTTCAAGAGCATATACGCTGTATTCGCCACAAGTACGTAAAT
TAAAAGAAGGCTTTTTCTTTGCTGCATTAACGCCGACATTAAGACATTTAGGTAAACTTG
AAGAATCATTGAAGGGGTAAGTGTGATAAGCTGGTTTGTTGTTTAGATGCGTTTGTTGAA
ACATTTTTTAAAATAAAATAAATCTTAGTTTATAAACATTTTCCGTTAATTTGCTATATC
CTTTTAACTTGAAAAATATACATTTTGTAATAATAATAATCGTTATCATTGAAAAAGTGT
TAATAAGGTGTATAATGAAAATGTGAACAATTAATGAACTTCTTATTTTAAAGAAGGTGA
ATACAATAGATACGCATACTAAAGAACAACAATTCTCGAATCTAGTAAGATCTTATCGTA
AAGAATACGTGGGTAAAGGACCCAATAGTATTCGAGTGCCCTTTAAAGATAATTGGGCGA
TTGCGCATATGACAGGTGTTTTGAGTAAAGTTGAAAGTTTTACTTAAACGACAAACGCAA
TGAATCGATGCTACATTATACACGCACAGAGAAGATTAAACAGATGTATAAAGAAATTGA
TGTAAATGAGATGGAAAGTCTTGTAGGCGCTAAGTTTGTAAAATTATTTACAGATATTGA
TTTGAATGATGATGAAGTCATTTCAATATTTGTTTTCGATAAATCAATAGAATAAGTGTT
GCTGGTGTAAGGTACGCGGTGCTGTTTGCTAACTTCGCTTTGAATTTAACAATAATTCAA
GGGGGTGGTATGTCAAACGGTGCCGTTTTTTTGTCGTATTTTTTAAAACTAACAACATGC
AACACGTACTTTAAGGAAGTCAAAATTTATCATTTAGGAGAGATGGATATGAAAATCGTA
GCGTTATTTCCAGAAGCAGTAGAAGGTCAAGACAATCAATTACTTAATACTAAAAAAGCA
TTAGGATTAAAATCATTTTTAGAGGAAAGAGGACATGAGTTCATTATATTAGCAGATAAT
GGTGAAGACTTAGATAAACATTTACCAGATATGGATGTGATTATTAGTGCGCCATTTTAT
CCTGCATATATGACTCGTGAACGTATTGAAAAAGCACCGAACTTGAAATTAGCAATTACA
GCAGGTGTAGGATCTGACCATGTAGACTTAGCGGCAGCAAGTGAACACAACATTGGTGTC
GTTGAAGTTACAGGAAGTAATACAGTTAGTGTGGCAGAACATGCGGTTATGGATTTATTA
ATACTTCTTAGAAACTATGAAGAAGGTCATCGTCAATCAGTAGAAGGTGAATGGAACTTG
TCTCAAGTAGGTAATCATGCGTATGAATTACAACACAAAACAATTGGTATTTTTGGATTT
GGACGAATTGGACAACTTGTTGCTGAAAGATTAGCACCATTTAATGTAACATTACAACAC
TATGATCCAATCAATCAACAAGACCATAAATTGTCTAAATTTGTAAGCTTTGATGAACTT
GTTTCAACAAGTGATGCGATTACAATTCATGCACCATTAACACCAGAAACTGATAACTTA
TTTGATAAAGATGTTTTAAGTCGTATGAAAAAACACAGTTATTTAGTGAATACTGCACGT
GGTAAAATTGTAAATCGCGATGCGTTAGTTGAAGCGTTAGCATCTGAGCATTTACAAGGA
TATGCTGGTGATGTTTGGTATCCACAACCTGCACCTGCTGATCATCCATGGAGAACAATG
CCTAGAAATGCTATGACAGTTCACTATTCAGGTATGACTTTAGAAGCACAAAAACGTATT
GAAGATGGAGTTAAAGATATTTTAGATCGTTTCTTCAATCATGAACCTTTCCAAGATAAA
GATATTATTGTTGCAAGTGGTCGTATTGCTAGTAAAAGTTATACAGCTAAATAGAATAAG
AATGCTGGGCTAGCGATTAACGCTTTCAATTTTATATAAATGAATCATATAAGTACTACT
GCTGTTGTAAAGATGGCAGTAGTTTTTTTATGATTACATCTAAGTATAGTCACGGCTATG
TTAGGACAATGATTTAACATTTACGCACATATGTGTTCACTTACGCAAATATTGATAAAT
TTCACTCATTTAGAATAATATATAATCATATAGCACTAAATTTTTGAGGAGCTATATGCA
AGATGCATTTTAAAGTCGATGCATTTATTAAATAAATTTGCCATAATTAAAAAATTCTTT
GCTTCAACGTATGATTGAATAATAGATTTCATATAAATGTTAATGTGTATATAGATGGGG
ATTGGAGTGTAGTTATCAATGAAACGCTTAAGTATGACTTTGAAAGTACGATTGATTAGT
AATTTTTTACAGCTGATTATTACGACGGCATTCATACCGTTTATAGCATTGTATTTAACA
GACATGTTAAGTCAATCAATTGTTGGCATATACCTTGTTGGTTTAGTAGTTCTAAAATTT
CCGTTGTCCATTATATCTGGTTATCTTATTGAGATATTTCCGAAAAAGTTGCTAGTACTT
ATTTATCAGGCGACGATGGTTATTATGCTTGTGTTAATGGGCATGTTTGGATCTCATCAG
TTGTGGCAAATCATTGGCTTTTGCGTTGCATATGCCATATTTACAATTGTTTGGGATTAC
AATTTCCAGTTATGGACACATTAATTATGGATGCAATTACCGAAGACGTGGAACATTATA
TTTATAAGCTTAGCTACTGGATTACGAACTTATCGGTAGCTATTGGGGCATTGTTAGGCG
GTTTGATGTATGGCTATAACATGTTACTACTTTTTTTAATAGCGGCTTGTATATTTTTAA
TTGTACTGATTATTTTATATATTTGGTTACCTCAAGACCGAGACCAAGTAAGGCGAAGTG
ATGACAACAGACATGTAAGTAGTTATCAAAACTTACAAATTATGAAAATATTTCGTAGTT
ATAAATTAGTTTTAAAAGACCGTAATTACATGTTATTGATTTCGGGATTCAGTATCATCA
TGATGGGTGAATTTTCAATTTCTTCATACATTGCTATTAGACTAAAGGATCAGTTTGAAA
CAATAAGCATAGGTTCATATGAAATTACTGGTGCTAAGATGTTAGCAATCTTGCTAATGA
TTAATACGGTCGGCGTCATTTTACTCACGTATTTTATCTCGAAAGTTGTATTGAAAATAG
ATTTTAAAATAGCTTTAATAACAGGTTTATTGATTTATATTGTCGGCTATAGTGGTCTAA
CTTATCTTAATCAGTTTGGCTTATTACTAGTCTTTATGATAGTCGCAACTGTTGGTGAAA
TTATTTATTCACCTATAGTTTCAGAACAACGTTTTAAAATTATTCCTAAAGCTAAAAGGG
GGACTTATAGTGCTGTTAATGCATTAGGTATTCATATATCAGAAACACTAGCTAGGTTAG
GGATTGTGTTGGGTGCTTTCTTAACATCATTACAAATGGGACTGTATATGTTTATAGTGT
TAACAATTGGTGCTATCATGCTTGTTGCTGGTATATCCGGGGGACAAAAACAATCGAATA
CAGATTGAATTTACTTAAATATTTATTTTATACATTTGTTTATATTGAAAACCTATTAAT
TAGGTCGTGATTAAAATAGAGAAAAATTTATTAAGAATTTGTTAAAATTTAGCGATAACA
ATTGTTTTATGCGAGTTGTTTGTTTAATATAAACTTGCTTCATGGATATTTTGTAACAAC
AGTACTGAAGATAATGAATGATATGAATAAATGATAGTTATTGAGTAAAAATAAAGTATT
ACTTATCGTAATGTATGTAATTTACATTTAAAACGTTTGGTGATTGATACGAGCGATGTA
TTTTAAGGGTAGAGATATATCGCTACTGACCTGATATCACAAATGATGTTCTGTAATAAT
CATCATTTAACGAGATAAGTAGTACTACCATTCATTAACATATCATCATTCAATTTCAGT
ATAGATTGGGTATTATGATATGAAAGAAGGACTTTATATGATTATGGGTAACATGAAATT
TCAACAAGAATATTTTAGAATATACAGCAATCATACAGAATCAACGACACACCGTAATAC
GTATTGGGTTAAACTTGCTACAAATGTTGATACTCAGCAAATGATGCATGCACTATCGAA
AGTTGTGCAACAACATCCATCTTTAAGACAATGTATTAATGCTAATGTCAATAATGACTA
TACAATGACTCTTCATGAATTTTTACCTTTTATTGAAATACAACAAGTTCCATTTTCTTC
TACAAATTATGATTTAGACTCTTATTTTAAGCAAAAATTAAATAGATTCCATTATAATGG
CATGCCGTTATTTAAATTTAAATTGTTTCAGTTTACCGATGCAACTTTTATATTATTAGA
TTTTCATGTGACAATCTTTGATGATAGTCAGCTTGATATTTTTCTGAATGATATGAGTAG
CGCATACCGTGACATCAATTCTTTAAACTATATGAAACATATATCACATTTAAGTGATAA
GCAAAAAGATAAGTGCACACACAATCAAGATGAATCTCATATACACTCAGACTGTTTTCG
ACTGGAGAATAATAGTGATGTATATAAAGAGAGTTATTTTCCAATCAAGTTCACCTATGA
GCAAGCAATATATAAACAATATTTGATTGATGATATGTCATCAGTCGACATTAAATCATT
GTCTGTGAGTGTATATTTAGCCAATCATATTATAAGTCAGCAACACGATGTGACTTTAGG
TATGCACATACCTCCGAGGTTTCCTAGTAGCGAAGATTTATTATCGTTACATGGTAGTGT
AGTACCCTTAACTTTAAAAATTGATAATCAAGAACCATGTCATCATGTTGTATCTGAATT
TGGTAATATTGTTTTTAAAAATGCCAACACATTACAATCCGCAAATACATTACTTTCGTT
AGAAACTATTTTTCACTGTTACCATCAAACAGTGACGTATTGTAATGATGTCGTTATGGA
TATTCATCAAATACACGACACACATACAAGTTTAGCTGATATTGAAATTTTCCCCAATGA
GTATGGTTATAAAATTATTTATAACAGTGAGGCGTATGATTTGTTATCAATAGAAACGCT
AAATAACTTAATGAAAAATATTTATGTTCAAATAAGCAGAAATAAGAAAATGACAATTGG
TGAACTCAATTTGATGACTGAGAATGATATGAAAATATATGATTCAATCAATTTAAACAT
ATCAGCTATAGACAATAAGCACACAGTTGTTGATTTATTTGAACGTCAAGTTGAAGCAAC
ACCGAATCATATTGCTGTTAAATTTGAAGGGAAAGCAATGACTTATCAAACTTTAAATGC
ACGTGCCAATGATTTAGCTAGACGCTTAAGGTTGCATTATAATGTTAAACCTAATGATAG
AATTGCTATCATTGCTAATCGGAGCATTGAAATGATTGTCGCAATGTTAGGAGTTTTAAA
AGCGGGTGGTGCATATGTGCCCATAGATTCTGATTATCCAGATGAACGCCAATCATATAT
TTTAAATGATGCAATGCCAAAAGTTGTTATAACATATCAAGTATCATATAAAAATAGTAA
ACAAAATATTGCTCACATAGAATTAGAACAGGTCAATTGGCAAGATGCTGATAATCTTCA
GAGATGTAATACGAATGAGAATCATGCTTATGTCATTTATACTTCCGGCACAACAGGTAA
GCCTAAGGGGACATTGATTCCGCATCGTGGGATTGTTCGCTTAGTTCATAGAAATCATTA
TGTACCATTAAATGAAGCAACGACGGTGCTACTGTCAGGTACGATTGCTTTTGATGCTGC
GACCTTTGAAATATATGGTGCATTGTTAAATGGTGGTACCATCATCGTTACTACTAAAGA
GCAATTGTTGAATCCAATGGCATTGGGACGGCTGATTAAAGAAAATGATGTTAATACAAT
GTGGTTAACTTCTTCGTTATATAATCAAATTGCTAGTGAACGTATCGAAATATTGGAACC
GTTAAGTTATTTATTAATCGGTGGTGAAGTTTTAAATGCTAAGTGGGTAAACTTGTTAAA
TCAAAGATTGAAACATCCTCAAATTATTAATGGGTATGGTCCTACAGAAAATACGACATT
TACGACAACTTATGCTATACCGAGTGAAGTACCAAGACGTATTCCAATTGGTAAACCTAT
TCTCGGTACGCATGTCTACGTTATGCAAGGTCAGAGATGTTGTGGGTTAGGTGTTCCTGG
AGAACTATGTATAGGAGGTCTTGGTTTAGCAACAGGGTATTTAAATCAGCCGAAAATGAC
CGCAGATAAATTTATCATGAATGCCAAGAATCATCAATTGATGTATAAAAGTGGTGACAT
TGTACGTTTATTACCAGATGGAAATATCGATTATTTATATCGAATGGATAAGCAAGTTAA
GATTCGTGGATTTAGAATTGAGTTATCTGAAATCGAACGCGCACTCGAGCATATACAAGG
TATAAATAAAGCGGTGGTTATTGTTCAAACATATGACCAAGAAGACTATATTGTGGCCTA
TTATGAGGGCATGCATGTATTGTCTAATAATAAGATTAAGGCACAATTACGTAGAACGTT
GCCAGAATATATGATACCTGTTAATTTCCTGCGTATTGAACAAATTCCAATTACGATTAA
TGGAAAGATAGATAAAAAATCTTTACCTAAGATGGACTTCGTTGATATGGGTACTTATGT
ACCTCCTAGTACTGATATGGAACATATGATGTGCCAAATTTTCGAAGATATTTTAAATGT
GCAACAAGTCGGAATACATGATAACTTTTTTGAATTAGGTGGACATTCACTAAAAGCAAC
ATTAGTAGTAAATCGTATAGAGGAATATACTGGTAAACGGTTGAAAATTAGTGATTTGTT
ACAAACACCAACTGTATTTGAATTAGCACAAGCTATTTCGACAATTCATGAACAAAGATA
TGAATCGATTCCTATAGCGGTGTATAAAGAGGACTACGTCTTGAGTTCTACGCAACAACG
CATGTATTTATTATGGCAAGCAAATCAAAAAGATACTGTGTATAACGTACCGTTTTTATG
GCGTTTGTCATCGGATCTTAATGTGGCACAATTAAGGCATGCAATCCATCAATTGATAGC
GCGACATGAGATTTTGCGAACGAAATATATAGTTGTAGATGATGAAGTTAGACAGCGTAT
TGAAAAAGATGTTGAAGTTGACTTTGAAGAGATTAATACTCATTTTACAGATGAGCAGCA
AATCATGCGTCAGTATATAGAGCCTTTTAATTTAGAAAAGCCAAGTCAAATTCGAATTAG
ATATATTCGAAGTCCGTTGCATTCATATTTATTTATTGATACACATCACATTATCAATGA
TGGTATGAGTAATATTCAGCTAGTAAATGATCTTAATGCGCTTTGCCAGAATAAAAAGTT
GTCCCCACTTAAATTACAGTATAAAGACTATAGTGAATGGATGGCTCGACGTGATATGGA
GCGACATAGACAATATTGGATATCGCAATTTGAAGATGGTGTGCCTATTTTAAATATGCC
TACTGATTATGTAAGACCTAATGTTAAAACAACAAATGGTGCGATGAGATCATTTTCGTT
GAGTAATACTACAAGACGTCAGTTGCAACAATATGTAGAGGAGTATCAAGTTACTGATTT
TATGTTCTTTATGAGTGTAGCAATGGTACTGTTAGGTAAATATGCACGAAAAGAAGACAT
TACAGTAGGTAGTGTGATGAGTGCACGTATGCATAGTGATACAGAGCGTATGTTAGGCAT
GTTTGCTAATACTTTAGTGTATCGAGGACAGCCTGTGAAAGAGAAAATGTGGGCACAGTT
TTTACAAGAAATTAAAGAGCTTAGTTTAGCAGCGTATGAACATCAAGAATATCCATTTGA
CTGTCTTGTTGCAGATTTAGATCAAGCACATGATGCTTCTCGAAATCCATTATTTGATGT
GATGTTAGTTTTACAAAATAATGAAACGAATCATTCACATTTTGGGCATAGTAAGTTAAC
ACATATACCACCGAAATCAGTGACATCTAAATTTGATTTAGCCTTTATTATTGAAGAAGA
TTGTGATAATTATACTATCAATATTGAGTACAACAGCGATTTATATCGTTCGCAAACGAT
ACAGTATATGGGCCAACAATTTATCGCTATGATTGAATATATTTTAGCGCATAATGATTC
ATTACAAATTAAAGATATACCAAATGGTCATACAGATTTATTGGATTGGGTTAATACGCA
TGTTAACAATAGAACACTTGATGTCCCAGGAAATAAATCTATAATAGAATATTTTGATGA
AGTTGTAGCACGACGTAGCAGTCATACGGCATTAGTAATGAATGATTTGACGATGTCATA
TGAAACTTTGCAGCATTATGTTAATAAAATTGCACGAATACTCACTTCAAAAGGTATTGT
TCGAGGGCAACGCATAGCATTGTTAGCTGAACGAAGCTTTGAAATGATTGCAGCCATGCT
AGCAGCCGTGAAGGTGGGTGCGTCATATGTACCGATTGATACTGATTGTCCGAAAAAGCG
GCGTGAAACAATTTTAGAAGATGCTCAAATTGTAGCAGTCATGACTTATGGTGTGGATAT
TAATACGACATTACCTGCCATTGATTTAGAAAATGTTACATGTCAACATCAACCGAGTAA
AAATGATTATAGTGATAGAGTGAGTTGTAATCAAGATTATGAAATATGTACTGAAGGAGA
CGACAACCAAGACCGTTTAAAAGGGCCCAATCAATATGGTCGTACATCCGACGAAGTGCG
AGATAATCAATATAGTCATAATTCTGAGGGAATTCGAGATAATCAAGGTGAAGAAGCGCC
TGACGTTCAAGATTGTAAAGTGACAGATAACCATAGTTGTGGCGAAATGATGTTGGATAA
CGAGATGTACGTAATCTATACATCTGGAACAACGGGTGTTCCTAAAGGTGTTGCTGTAAG
TCAACGTAATTTATTGAATTTAGTATATGCATGGTCACACGAATTGCAATTACAAGATGC
AGAATTATTCCTGCAGCATGCAAATATAATTTTTGATGCATCAGTTATGGAAATATACTG
TTGTCTGCTAAATGGGCACACACTTGTAATATCTAATAAAGCACAACGTGTTGATCCAGA
ACAATTACAGCAACTTATTACTAAACATCACATTACGGTTGCATCGATTCCTTTGCAAAT
GTGCAGTATGATGGGTGACTTTTATATTGAAAAATTAATTACTGGTGGTGCAACGAGTAC
GCCATCATTTGTGAACTATATTGAGCATCATTGTGGCACTTATTACAATGCATATGGACC
ATCGGAATCAACAGTCATTACATCGTATTGGTCACATCAATGTGCTGATAAAGTTCCTGA
AACCATTCCAATTGGTAAACCATTATCAAATATTCAAGTTTATATCATGTCAGATGGATT
ATTATGTGGTGTTGGTATGCCTGGTGAATTGTGTGTCGCAGGAGATAGTTTGGCGCTAGG
GTATATTAATCGCCCAGAGTTAACTGCTGATAAATGGCAAGATAATCCATTTGGTAAAGG
AAAACTTTATCATAGTGGTGATTTAGCAAGATATACACCAGACGGACAGATTGAATTTTT
AGGAAGAATAGATAAACAAGTGAAAGTGAATGGCTATCGTATTGAATTAGATGAAATTGA
AAATACGATGCTTGCTATTCATGGTGTATCTGATTGTGTTGTAACAGTAAAGCACTTTGA
TACACATGATATATTAAATGCATATTATGTGGGCCAACCAAATATTGAGCAAGATGTGAA
GCATCATTTATTAGAACATTTACCTAAGTATATGGTTCCAAAAACTGTCACTCATATTAA
TCATATGCCTTTAACAGCGAATGATAAAGTAGATAAGTCACAATTGCCAGAACCATCAAT
TTTACAACAAAATGGCAAGACGGATAGTGAAGCTGCTAATGAAACTGAACAAACATTTAT
AAATGTTTTTGAAACAGTGTTAAAGCAGAATCATATTGGTGTAGATGATGACTTTTTTGA
ACTAGGTGGAAATTCATTGGAAGTCATGCTCGTTGTTTCTCGTTTGAAAGCATTAGGACA
TCATTTATCAATGCAAACTTTGTATCAGTATAAAACGGTAAAACGTATCGTTAAATATAT
GCATCAATGTCAACAAGTGGAAGTAACATTGCCAAAAGATTATTCGGAATTACAACAAAT
GGTTGAATCCCATTATAGTATGGGTGTTTTTGAGCATAGTATGGAGCGATGTACACTTGG
AAATGTGCTGTTGACAGGTGCTACAGGATTTTTAGGTGCATACTTAATTGAAGCGCTTCA
AGGATATAATAATCGTATTTATTGTTTTATACGTGCGGATGATAATGATGATGCACGGGA
TAAATTGCTGACGAATTTGAACTATTATTTTTCAGAAGAAACAGTTGAAAAAATGTTATC
TAATATAAAGGTTATTGTAGGTGACCTTGAACATATGAACGAGGTATCATTGACGGAAAC
AATAGATACCATTATTCATGCAGGCGCCCGTACGGATCACTTTGGTGATGATGCAGAATT
TGAAAAAGTTAATGTTCAAGGTACTATTGACGTCATCCATATGGCACGTCAACATCATGC
GAAGTTAATTTATATATCAACGATAAGTGTGGGAACTTATTTTGATATGGCTATTGAAGA
AATAACGTTTTCAGAAGCGGATGTTTACAAAGGACAATTACTGACATCGCCTTATACACG
AAGTAAATTTTACAGTGAGCTAAAAGTATTAGAAGCTGTAAAAGATGGTCTCGATGGACG
AATTATACGTGTTGGTAATTTGACAAGTCCTTATAAGGGACGATGGAACATGAGAAATAT
AAAAACAAATCGTTTTTCGATTGTAATGAATGACCTGTTACAACTAGATTGTTTAAGTGA
CGGTTTAGCTGAAACACCTGTTGATTTATCATTTGTGGATACGACGGCAAGGCAAATTGT
TGCATTAGCAAAATTAAAGATGTCACCAATTATTTATCATGTTTTATCACCACATAAAAT
GACGATGAAATCTCTGCTAGAAAATGTTAAGTGCAAAGAGATAAATATCGTCAGTGACAG
GTATTTTGAGCAAATGTTACACAAACATCAAATGTACGAAACAATCGGCCTAACAAGTGT
TGATGTTGGACAACAACTTGCGACGATTGATGCAGAAAAGACGTTAAGCATAATGAAAGA
CATCGGTGAACAGTGGCCAACAATGACTAGCGATTGGCTTTATCATTGGGCACAATATAT
CCAAACAATATTCAATAAGTAAGTAGGGAAAGTTATGACAGTATTTGTAATGCAATTACA
GAGTAACTTGAAAAGTATTGAAGAATTAATATCACAAAGTCGTTGGTCATATAAAAAACC
GCGAACAGTCAACTATAGATACAATCAAGATAAACTCATGCACAGATTGGGAGATATTTT
ACTGCAATACGGAATTCAACATGATACAGGTTTGTTACCGCATGAATGGCATTATCACAT
TTCTTCAAGAGGGAAGGCAGAGATCGTTCAACATCATAGCGATGGTCCATCTATTCATGT
GAGCTTGTCGTATAGTTATCCTTATATTGTGTGCGTCGTAGATACACAACCGGTTGGAAT
TGATATCGAAAAAATTTCAGATCGCTTAGATTGGCGTACATTAGTAACGTGTTTTTCTAC
AAATGAAGCACACCAAATATGTAGTTTAAATGATTTTTACCAAATATGGACGCAAAAAGA
AAGTTTCACTAAGTTAATTGGTGAAGGATTAATCAAAGGATTGGATGTTTATGATATGAC
CCAGTCACACTTTTATCAAGCGCGTGAAGTGAAATTTAAGCAATTTATGTTTGATCGTTT
TATGGTACAAGTATGCTTTATCGGACAAGCGCCTTGGGGTTATAAAAAATTATCTATTTT
TCAACTGTTGAGTAGTTAAAAATACGTCTAGCAGTAGCTCTTAGTAATAAGATTGAAGCT
TATTACGCTAAATGAATTGCTGTTAGACGTTTTTAGGTATATCTTGAAAAATTAATAATA
AAACTATCGAATTAAAACTGAAACAGGCATAGCGAAGCCATTCAATATGAATTAGTTTAT
AAATAGAGAACAGCAGTAAGATAATTTTCAATTAGAAACTATCTTACTGCTGTTTTTTAA
GGATTTATGTTCCAACATTGTATTATTTACATATTAATTTAATTTATAGCGATAGACAAA
ATGTTGTCGTACTAGTTCAATGGTCATCATCCATACAACATGACCAAATAATTCAGAAGC
ATGTTCTTGGAATGGTTGATCCCATGGAGCTGGTACAGTATGCATAATTGGCATAATGAT
GATATGGAAAAGAATCCATATTGCAATACCAAAGACAGCACCTTGTCCCATTGCTAAGTA
AGCATATCTTTTAACTAAAATACAATAAATAATCGCTATAACGATAGAAAAACTAAAATG
AACAATAAAGCTCACCCAAGGTAACTCCATATTTGAAAATGTATATGTTTGATGAGTAAA
GTCGCTGCTAAATCCTAATTGTTGCAATAACTCTTGAGGTGGATTCGTTGCATTTCGTTC
TGGCGTACGAGGTGGAAACATGACCTCCCAGCCTAACTTAACAATTCCAGATAACAAACC
ACCAATAATTCCGGCATAAATAAACAAGCCAATTTGTCATTTCGTCAACTTAAGGACCCC
TCTCTTTTTATCTATTTTCATTATACTGCTATGTGAAAAAACTCACAATAAAAAGTTTTT
TAAAATTTAAAATGTTTCTATCAACTATTTAGAAAATGACAAATAGGGTAGCAAATTTAA
TTTTGTAAGGAAGCATTATAACTATAGTCATGCTTATAGAAATCAATGATGTAGACCTCT
AATATTATTGATATATTGTTCAAAAAGAAAATCACTTAATCAATGAAAAATATGACATCG
ATTAAGTGATTGAAGATGAAAAGTTAACATATCGTTGTACCAACAAAGTTGTCATGATAA
ATTTTTTCAATAATATTTGGTTTTCTACCAGATACAATAATAACTTTAGGACATCCATTT
TCAATAGCATTTTTAGCATCAAGTACTTTGGGAATCATGCCACCGTATATATCACCACAA
TGAATATACTGCTTAATATTACTAATTGGCAATTTTGATAGTACAGAATCTTGAATAATT
ACGCCTGCAATATTACTGAGGACATAAATCGGCACTTCTAATGATGACGCGATGAAATAG
GCAAGTGTATCTGCATTGATGTTATAAAATGCATTGTTATGATAGCTATAGCCAATTGAG
TTAATGATAGGGACATATTGAGTACTTAAGTAATTTAAGGTTTCTTTATTTAAGGTAGTA
GGAATGCCCACATATCCATATTGTTGGTTATATGGTGTAATCTCAAATAATTGTGCGTCG
AGACCATTTAAACCAATTGCTGAACAACCGTGTCCATTAAATGTTGCAACTAATGCGGTG
TTAACTTCTGCAATTAAAGTACGCTTTGTAATATCCATTGTTAATTTATCGGTTACTCTT
AAACCATCAATAAAATGCGGTTCGATATTATTACTGGATAATGCTTCATTAATAAATGGA
CCACCACCATGCACGATAATTGGGTGAATGTTTTGCGATTTTAAATGCTTAATATTGTTG
ATAATTAATGGATGCATGTCACTAAGCGTACTGCCACCAATTTTAATGACAATAAAGTTC
ATCATATGATTTCACCACCTTACGTACGATATGACGCATTGATGCGTACATAATCATAGG
ATAAGTCACATCCGTAAGCCGTGGCTGATGCATCACCTAAACCGAGCTGGACATCTATGA
TGACATTTTCTTTAGTTAATGTATTTGACATGGCTTGTTCATCAAATGATACAGCCATAC
CTTTATCAACTACAGGAATATGGTTGAGTTGAACATAAGTTTGATTTGGTTCAATCTTAC
ATCCGCTATAACCGATAGCTGTAATGATTCGTCCAAAATTAGCATCTTCGCCAAAAATAG
CTGATTTGACAAGGCTTGAGCTTACGATTGTTTTACTAATTCTTCTAGCTTCTGATATAG
ATTTTGCGCCTGAAACATTCACTGTGATTAACTTTGTTGCGCCTTCGCCATCTCTGGCAA
TAGCTTTAGATAAAAATGTGCAAACAAAGTGGAATGCATCAACAAAAGTTTGCCATTGTG
GATGATTAGAATTTAACGTTTGATGTTTAACTTGGTGATTTGCCATGACTAACACCATAT
CATTTGTACTAGTATCACCATCTACTGTAATCATATTAAATGTATGATCTGTCGTAGATT
TTAATAATTGGTGTAGTGTATCTGTTTCAATCGTGGCATCTGTTGTAATAAATGCGAGCA
TGGTAGCCATGTTTGGATGAATCATGCCAGAACCTTTAGCGGTTCCACCAATCGTAATTG
TTTGATTATCAATTTTAAGTGACACAGCGATATGCTTTGTACATGTATCCGTAGTTAAAA
TAGCCTCATTAAAAGCTTCAGACTTAGCATAGTCGGTATCTTTAATATGTTCTGTCCCAT
ACTTAATTTTATCCATAGGTAAATATTCGCCAATAACACCCGTTGAAGCAACAGCAACAT
ACTCAGACGGTATGTGAAGTTGCTGTGCAGTCCATTTTTGTGTTTGTCTTGCATCATCTA
TACCTTGCTTACCTGTACAAGAATTTGCGTTAGCTGAGTTAACAACAAGGGCTTGTAATT
TACCTTTGGACTTCTCAAGTTTTGCTTCGGTAATAACGAGTGGCGCAGCTTTGAATTGAT
TTAAAGTATAAACCGCAGCTGCACTAGCTAATGAGGTGGAATAAATCCAACCGAAATCTT
TTTTATTAGCACGTAAACCAATATGCATACCACCAGCAGTGAATCCTTGAGGTGTACTGA
TATCCCCATGCTTGATTATTGAAAAATTATGTTCTTGTAATGTCGTTTCTTGTTGTTTCA
TCGTAACACCCCTTATGGATAAACTGGTGATTGTCTTAGACCAGTAGTGATATCAAGACC
ATACAATTGATTTAAGTTTTGAATAGCCTGTCCACTTGCCCCTTTAACAAGGGTATCAAT
CACTGATATTAATATTGCTGTTTGTGTCGATTCTTCTACGTAAATACCGATATCACAGTA
ATTACTACCGAGTACCTCTTTAGTTGTTGGGAAACTACCGATATCTCTAATTCTGACAAA
AGGTTGATTAGCATAATAGGAAGTCATTAATCTATGTAATGATTCAGTCGTATATTCAGA
GGTTAATTTGACATAAATCGTTGATAGAATGCCACGTGTCATAGGTACAAGATGCGGTGT
GAATATAACTGAGACATCTTGACCAGCTACTATCGATAAATATTGTTCGATTTCTGGTTT
GTGCTTATGGTTACCGATTGCATAAGCGCTTAGATTTTCATTCATTTCTGAAAAATGAAC
ACGTTGAGATAATGAACGACCAGCACCTGATACACCAGTTTTAGCATCGATAATGATAGA
TGACAAATCTATAATTTTTTCGCTAATCAGCGGATGTAATGCTAGTAAGGTTGCTGTAGG
GAAGCAACCTGGATTAGAAATCAGTTTTGTTCCATTATTATCAAATGATTGCCATTCTGA
AATGCTATAGATAGCATAATCTAAGTCGTCTTGCGATGCAGCTGATTCTTTGTAATATGT
TTCGTATACTTCACGATTTTTAATTCTAAACGCACCGGATAAATCGATAACATGAATACC
TTTTTCGACTAAAGGGGGGATGCATGTTTTACTTACAGGTGCGGGTGTAGCAAAGAAAAT
CACATCACAATCATTGTTTTCAACTGTAAGTGCTTCGAAATGTTGAATGATATGTTGTAA
ATGTGGAAACGTTAATTTCAACGGTTCGTCTACTTTTGAATGTGAATAGATATGTGCAAT
ATTTACTTCGGGGTGTGTCTGCAATAATCGAATTAATTCGATTGCTCCATAACCGCTGCC
GCCAACAATACCTACTTTAATCATCATGAATCCCTCCTAAATCATATATGTACATGCTTA
TTTTTAAATTTTAAAAACATCTCGAAAAACTGAAATGATATGATCGATTTCATCTTCGCT
TATTACTAGTGGTGGTGATAAGCGAATGATAGTACGATGCGTGTCCTTACATAAAATAGC
ACGAGCTATTAGTTGCTGAACAAATGGTGCAGCATCTGTGTTAAGTTCGATACCTATAAA
TAAACCACGACCTCTAATTTCTTTAATATTTGGGTTATCAAGTTGCTGAAGTTGAGTTAA
TAATAACGATCCTAAGCGTTTTGAACGTTCAATTAGTTGTTCATCTTTAAGTTCATCAAG
TGCAGCTGTTGATACTGCAATTGCCAATGGATTTCCACCGAACGTTGAACCATGTGTCCC
AGGTGTTAATACACGCATAACATCGTTATTTGCGAGTACAGCAGATACAGGGTATAGTCC
ACCACCAAGAGCTTTTCCTAAAATATAAATATCTGGTATGACTTGCTCCCATTCCATAGC
AAACCATTTGCCAGTTCTACCAAGACCAACTTGTATCTCATCTGCAATAAGTAATATTTG
ATGTTTGTCACATAATTGTCGTACAGCTTGAATATAACCTTTAGGTGGAATATTAACGCC
ACCTTCACCTTGAATGGGCTCTAAAATAATTGCAGCAGTATTTGATGTGATGGCTTGTTC
TAATTGTTCAATGTTTCCAAAATCTACTGTAGTCGTACCTTGAAGTAGGGGGTGAAATCC
TGCTTTGTATGAGTCATGGTTTGATAGCGATAATGCCCCCAATGTACGACCATGGGAATT
ATTGTTCATAGCAATGATTTCAACTTGACCATCAGGAATTTTTTTAACATCAGAACCCCA
TTTTCTAGCGATTTTAATAGCTGCTTCTACAGCTTCGGTACCAGAATTAAGGGGGAGAAC
TTTGTCTTTCTTAGCAAGATTACAAATTTTTTCTTCCCATTTACCGAGATTGTCACTATA
AAGAACGCGTGAAATAATAGACAACTTTGAAGCCTGTTCAGTCATAGCTTTAACAATTTG
TGGATGACAATGTCCTTGGTTTGCCACTGAAAATCCAGAGATACAATCTATATATTGTTG
ACCATCTGTATCCCAAACTTTAGCGCCTTTTCCTTTAGTAATAACAAGATTAAGTGGTGC
ATAATTATTAGAGCTATATTGATCAGTTAATTCAATGATAGAATTCATGGGTCTCCCCCT
CCTTTATATTTATACATTTTAAAGAATTAATATTAATATATTACAGTTGTTCAATATAAG
TGTCAAATGTAAATTTAATAATATATGCATAATATTACGGTAATTTTAAAATAGGTAGAG
GTAGTGCTATTTATTTTTGTGGTTCTGGAAAATATTTAAATGTAATCAAGATAGCGATTT
GCAAGATTTGTGGTGTGATAAAGGTGATGAACGATAGTAATAATCGAATTGGTTTATGAA
ATGGTTGCATAAAAAAGTACAGTGCTAGATGAATGAGTAGTTTCAACAGCACTGTACTTA
TATTTATATGAGCAGTAACATAGTTAGACTTAAACTATTTTTGGAATCTTGGGAATAATT
TAAGGGCATTGTGATATTTAATATTTTCAATCGTATCAGTATTTAAATCTAATTGTTGTT
CGATTGTATTAATCATTGATTGGTCAATTTGTTCAGGTGCATAGTGTGCATCGCTACCGA
ATAAAATATGATCTGCTGGTGTTGTTTCTTCTAATGCTCTAAAAGTGGCAGCTTGTGTAG
ATAAAGCAGTGTCATAATAGAAATCGCTGATATAATCTTCGGGCTCTTTTGCTAGAACAA
CAAATTGATTTTCATCTGCAATTTGTTTAATTATTTTATAGCATTCGTTAATTCTCCAAG
TTAAATATGGCAATGTTCCGCCTGCGTGCGCCAAAATAAATTTAATATTTGGATAGCGAT
CCATCGTACCACTTAATACTAAATTTGCTGCGGCACGTGTCGTATTAAAAGTAAATTCAG
CCATGAAATCCACAGGCATATATTTTGGTTTAGGCACATAATTAGGTGGCGTGCTTGGAT
GTATAAACACGACTGCTGCTCTTTCATCAAGTACTTTCATTAGTTGTTCAAATTGTGGAT
CTCCTAAAAATGCTTCGTTGTAGTTAGATAATAAACCTACACCATCTAATTTTAAATCAT
CTAAAGCATATTTAACTTCCTCAATTGCACTTTCAACATCAGGTAGTGGTAATGATGCAA
AGGCGCCGAAACGATCTGGGTAATCTTTGATCATTTGTGCTTGAAGCAAATTGATTTCTC
TTGCAATTGCTTTTCTTTTATTTAGTTCCAGTGGTTCTAAAGCTGGATCAGAAATGGAAG
TAATCCCTACATCAATACCTAATCTATCCATCATTTTGATACTTTGTTCAGGTTGCCAAT
CATTAATTTTTAGACCGCCGGCTTTGTTAATGCCGGCTTCTTTCAATGCGTTTAAGTAAA
ATTCAGGAATGATGAATGTCGATATAACCAGTTTTATTTGCCATAATACAAGCCTCCTAA
AGCTTTAAAATGAACAAATTGACTATTTATAGACAACTTGTATATAATTCATTGTAAGCT
TAACGCAATTAATTGCAATTCACAAAATATATTAATTTGTACACTAAAATACAAATCGAT
TAAATATGTAAATAAAGTAGAAAATGATAGATAGAGGTTCTGTAAATGACAAATAAGAAA
ATCGACCCACGGGTAAAACGGACAAATCAATATTTAATTAATGCGATAGTAAAACTGCTC
AATGAAAAAGATATTAATAAAATATCTGTACAAAATATTACAGATTCAGCAGATCTGACA
CGAGCAACATTTTACCTTCATTATCGAGACAAGCAAGATTTTTTCAATAGAATCATTACG
AATGTTATAGAAGATTTGATCGATTATGTAAAAGATAGTCATTTGATAGAATCTGGATTG
AAGAATGAATCAGATATTAAAAATGCATTTACACGGTTATTTGAATACATTTATATGAAT
TACGAGTTTTTCAGTGTGATGTTAAGTGATAGAGGCCTATCACAATTCAGACCGAAATTA
GAGTCAGTAGTACAAAAGGAAATTTATATGCCGCTGTTTCATACACTCGTGAATGTAAAT
AGTGATGCAGTTAGTAAATTTCCACAAGATTATTTTTTCAATTATATAACGTCTGCGCAT
ATTGGTGTTATTTGTACTTGGTTAAATGACGATATGAATTATAGTCCGATATATATGGCT
GAACTTTTATATAAACTAACTTTAGAAGGTGTATTTTCAGTAGCACAAAACGAATTTTAA
ATAATAGTTGTGGAGAATGAAGCAAGGATAAAGTGTAGCAACATTTTATATACAAGGAAG
AATGAAAAACGCCACAAGCACATGTTCAAGTATGCTTGTGGCATTATATTATGTTTGCGG
TAAATTACGATGTCTAATTTTATAAATAATGAAGCCGATAATGAATCCAATTAAACTAAG
AACAACCCAGCCCATGCCGATATCTGATAATGGCAAATATTTTTGTCCGAAGTTAATCAA
AGCTTGAGCAAATGAAGTGCTTGAAATGAATTCAGGGCTAGCTTTCAATCCATCAAGTAA
TGCAGCGATTGCTGTAAAGAGAATCGTCCATTGATAAACAATCTTTGAATGGTGGAACTT
ACTACTAAATAAAGTTAATATGATCAAAGCAATTGCCAATGGATATAAGAACATTAATAC
AGGAACTGAGTACATAATAATTTTAGTTAATCCGACGTTTGCAAACAAGAATGAAATAAA
GCTTACAACTGTCGCAATCGCTAAATAATTCAGTTTCGGGAATAAATGCTCAAATGTTTC
TGAAAATGCCGTAATCAAACCGATGGCTGTTTTTAAGCACGCGACCATAACGATTAGAGA
CAATAAGACAATACCGTAGTTACCTAAGTAGTATTGTGTAATTTGTGCTAATGCGATACC
ACCATTTTCACTTAGTTTAAAGTGACCGATGCTTAATGTACCCATAATTGCTAATAGAGT
ATAAATGATGCCCATCATAACGATACTTATAGTACCAGATTTTATCGTTTCTTTAGCGAT
ATCGGTTGGGTTTTCGATGCCTAACTTTTTAATCGTAGCAACAATAATAATACCAAATGC
TAACGATGCTAATGCATCTAAAGTGTTGTATCCATCTAAAAAGCCATTAAATAAAGCGTT
AGATTGATATTGCTTACTAATAGGTGCATCTGAAATGCCACCTAATGGATGGATAAAGGC
GAATAATAAAATGATTGCTAATAATACTAGGAATACAGGGTTTAAAAATTTACCGATATA
TTCTAAAATTCGTGAAGGTTTTCTTGCAAAAAACCATGCAATCACAAAGAAGATAAAGCT
AAAAATAAATAAATATAAAGTAATCTGCTTTGGTGATAAAAATGGTGAGAATGCTATTTC
AAACGATGTTGTAGCTAATCTAGGTAGGGCGAAAAACGGACCGATAACTAGATACAATGC
AATCGTGAAAATGTAAGCATATGTTTTATTAACACGAGAGGCTATTTCAAATAAACCAGC
TGTCTTTGAAATACCAATGGCAATGATACCTAAAAAGGGTAATCCGATTGCTGTAATTAA
GAATCCTAAGTTAGCGATAAAAACGTTAGAACCAGCAGCTTGTCCCAAGTGAATCGGGAA
TATAAGATTACCAGCACCAAAGAATAAACCGAATAACATAGAACCTATAAACATGTTTTC
TTTAAATGTTAGTTTCTTTTTCATATATGTATTTGTTCTCCTTTATAGAACTTATAAAAA
TCTACTTAATTAAGATAATATCAAAAACTAAACACAAAATGATACATAATTTTGCAATAA
ATACTAAATTTTTTGAAAATTCCGGAATAATTGCAGTTCCCGAAGTGATAAAAGTGATGT
GAAGAAGATAATTTAACTAAAATAGTGTGCATTTACATTCTGGAGGTTAGACAACCCGAC
GTTTAATAATGTTTGATGTGTATCGTATAAAATAAAAACCCCCTTCATTATCATTGAAAA
GTGAAGGGGGAAATATACGCTTATTTTAATGTGTTCAGTAGTTCGTTTATAGTTATCGTT
TGTCCCATTAATGGGAATATATTTTCGATAGGGAATTGATGAAGCGTTTCGTTTTGTGCG
CTCATCATATCTGTTACAAAGAACTGATTATAGTTTAATTGATAGGCATCTCTTGCTGTC
GTATTTACACCGACATGTGTTGCGACACCACCAAGAACAATAGTATCAATGCCTCGGCGT
CTTAACTGTAAGTCTAAATCTGTCCCTACAAATGCACTGAATTGTCGCTTGTCTATAACA
AAATCGCCATCTCTTTTGTCCAACAAGTGATGAAATTTGCTGTAGTCATCGTCTTCTTTA
GGTGGTAATGATATCATCGAATTTGGTTTCAATGCATCTTTACCATCGTAAAGTTTTACG
CGGACAAATGCGATAAAGCCATTATTTTTTCGGAATAATTCTATTAATTTATTAGCATTT
TGAACTACATTTTCAGCAGTATAGGGCGCATAGTCCATTTTAAGAATGCCTTGTTGCAAG
TCAATTAATACTAATGCAGTTTTGTTGAAATCAATCATTTTATATCAAAGTCCTTTTGTG
TATTTAAGTATTTGTAACTATAGATATACTTATACCCAAAAATGAGTGACATTATTTATT
TTGTTGTGAAAATGCTTTAGCGATATCGATCAGTTTCTTTGGTGCATCTTCGACAGACAT
TTTAACTTCTACAAAATGCATGACATCGGGATTGTCATTAATTGCATTAAATGTATCTTG
TAAGCCTTTTGCTGATTCAACATCATGAACAGCTACATTTTTACCTCCAAATACAGCAGG
CAGGGCCTTATAATCCCACATATGAATATCGTTATAAGGTTCATACATTCCATGAATAAG
TCGTTCAACCGTATAGCCATCATTATTAATTACGAATAGTACCGGTTTAATATGTTGTCT
AATCATAGTCGAAATGGCTTGAACAGTTAATTGTAAAGAACCATCACCAATTAATAGTAA
GTTACGACGATTTGTATCTGCTAATTGAGAACCTAAAGTTGCTGGTAACGTATAGCCGAT
AGAACCCCATAACGGTTGACCGATAAAAGTATTGTTTTTGTATAAAGCTAAATCGTAAGC
CCCAAAGAATGAAGTGCCTTGATCAGCAATAATAACATCATTAGGTTTTAAGAAATTTTG
CATCATTTTAAAATAAGTTTGTTGTGTTAATGGTTCTGTGCCAACAGGATAATCTGCTGA
TGTTGGACGTTGATATACAGGGAACGATGCACTGTTTGTATATGAAATATTGGATAACTG
TTTTAACAATGATGGTAGAGATACGGTATCATTTGTAACATCATCAATTTTGATATTGTG
ATGATTTAACATAACGACATCATCGATATTAAATTGGTATGAAAATCCAGCTGTTGCAGA
ATCTGTTAATTTTGCGCCAATATTTAAAATTAAATCGCTATTGTCTACATAATCTCGAAT
TTTATCTTCGGCAATTTTCCCATCGTAAATTCCCATATAGTAAGGATTTTCCTCATTAAA
AGCACCTTTTCCAAGTGAAAGTTGTGCTACAGGTATATGTGTTTGATTTACAAAATCTTC
TAATTCTTGATGTAGATGAAAACTGTTAATTTCATGTCCGGTAATGATGATAGGTTGCTT
CGCCTGCTGCAATTTAGAAGTTAACAACTCGATATATGTTGATGCATCAGTGTGTTGTGC
TGGTGTCACTTCGAATGATGTAGGTATTTCAATTTCAGAGATTGCAACATCGATTGGTAA
ATGTAAATGAACTGGACGTCTTTCGGCGATAGCAGTACTAATCAATCGTGGTATTTCAGT
TGTTGCATTTTCAGGTGTAATGTAACCTTGAGCAACAGTAATATGAGCAAACATTTTACG
ATAGTCATCAAATGTTCCTTCACCAAGTGAATGATGTACATATTTGCCAGCTTGTTCTAC
AGCACGAGTTGGTGCACCAGTAATAGCAATGACAGGTATACGCTCGGCATAAGAACCTGC
GATACCGTTGACGGCGCTAAGTTCACCAACACCAAATGTAGTTACTAAAGCAGCGAGTCC
ATTAAGACGGGCATAACCGTCCGCTGCGTAACTTGCATTTAATTCGTTTGTATTTCCAAC
CCAATCTACATTGGGATTACTGATAATATCGTCTAGAAAAGCGAGATTAAAATCACCAGG
AACACCAAAAATTTTAACGACGCCTGCTCGATGAATAGCGTCAATTAAGTAAGCTCCAAT
GCGTTGTTTCATAAAAAAACCACCTTTTCTTTATATTTACACTTAAAATGATAGCCTTGA
ATGTGGTATAAGGTCAAGGAAGTTGACTTTATTGTGAAAACGCTAACAATAGCGAGCGAT
TAATATTTTTCAAGGAATTTATATTGAACAATGCAAAGAAAGGATACTAAAAGAAAGTAT
GGGGGTCTGAATGTATTAGATGAAATGGCGTCAAAAATTAAAGTTCTTAAAATGAAAATA
AATAGGAGCGTATCCATAAAAAGGTATACGCTCCTGTCGGTATATTAATTATTTAGCTTC
AAATAATTGATCTCCAAATGAAATGTTGTCATGTTCGTCTTGTTTGAAATCAAGATTTGT
AATGTTGCCTTGAGTAACAATGATTGGTGTAATGTCGCTCTTCGCATTATTGCGAATATA
GTCTAAATCAAAGCTGATTAATAAATCGCCCTGCTTAACTTCTTGACCTTCTTCAACATG
TAATGTAAATCCTTCGCCATTTAATTTAACAGTATCTAAACCAATATGAATTAATAACTC
TAATCCACTATCAGATACAAGACCGATTGCATGTTTTGTTGGGAAAATCATTTGTACTTT
ACCATTGAATGGTGCACGAACCTCACCTTGTGAAGGTTTAATAGCGATACCATCACCCAT
CATTTTTTCACTGAACACTTGATCAGGAACTTCTGATAATGGTGTCACTTCACCAGTTAA
TGGTGCGTGAACGATATGACTTAACTCGCTTGTTGCAGATTTATCTTCTGCAACAACAAC
TGTTTCATCTTTGTCGTCTTCCATAGTAGTTGGATTTTCTACCACTTGGCCATTCATAAT
TTGTTGCATTTCGTGCTTAATTTGGTCAGATTTAGGACCAAAAATTGCTTGCATGTTATT
TCCGACTTCTAATACACCAGAAGCACCCAAATCTTTCAAGCCAGGAACATCAACTTTAGA
TTTATCATTGACTTCAACACGTAAGCGTGTGATACAAGCGTCTAAATGTTTAATGTTTGC
TTTTCCACCCATAGCTTCTAATACTGCATATGGAAGTTCAGTTGCTGAAGCTGTTGTCGC
TTGCGATTGTTTATCTTCACGACCTGGTGTTTTGTATTTTAATTTTACAATTAGGAATCG
GAATACGAAGTAGTAAATGACTGCGTATACAAGACCTACAGGAATGACTAACCACCATTG
TGTCTTATTAGGTAGCACGCCGAGTAAGAAGTAATCGATGAAACCACCTGAGAATGTATA
ACCTAGGTGAACATCCAATAAGTACAATGTTAAGAATGATAAACCATCAAGTACTGCATG
AATAAAGAATAATAATGGTGCTACGAATAAGAATGAGAATTCTAAAGGTTCTGTAATACC
AGTTAAGAATGATGTTAAAGCAGCAGAACCCATTAAACCAGCTACTACTTTTTTATTTTC
AGGTTTAGCTGTGTGATAAATTGCTAAAGCTGCTGCAGGTAAACCGAACATCATAACAGG
GAATTCACCTTGCATGAATTTACCAGCTGTTAAATGTGCACCTTCACGAATTTGTTCGAT
AAAGATACGTTGGTCACCGTGAATAATTTCACCAGCTGCATTTTTCCATGAACCAAACTC
GAACCAGAAAGGTGCGTGGAAAATATGGTGCAGACCAAATGGAATTAATAAACGCTTAAT
AAAACCAAATAAGAATACTGCAATACCAGTATTTGAATCTAATAATCCTGTACTGAATGC
ATTTAAGCCTGATTGAATCGTTGGCCAAATTAATGCCATTGGGAATGCTAAAATAAATGA
TGTTGTAGCCATCATAATAGGTACGAAACGCTTACCAGCGAAGAAACCTAAATAAGATGG
TAAGTTAATGTTATAGAACTTGTTATAACACCAAGCTGCCAGGGCCCCGATAATAATACC
GCCGAACACACCTGTTTGTAATGTTGGGATACCTAAAATGCTAGCGTAACCACTCGCTGG
ATCACCAACGTTTTTAGGTGTTACTTGTAAAAAGTCACCCATTGTTTTGTTCATGATAAT
GTAACCGACGAATGCTGCGATAGCTGCTACACCATCACCGCCAGCTAATCCGATTGCGAC
ACCTAATGCGAAAATCATAGGCAAGTTATCAAAAATGATACCACCAGCACCTGTCATTAA
TTTAGCGACAGTTTGTACGCCACCATTTTGTATAAAAGGCAAGTAGTGTTGTAATGATTC
ACCTTGCATAGCTGTACCGATAGCTAATAACAGACCGGCTGCTGGTAAAATCGCAACAGG
TAACATTAGCGCTTTACCGATACGTTGCAATTGACCGAAAAGTTTCTTCCTCACTTGTCC
AACCTCCAAAGTTGTATGTAATATTTAAGATTCAATAAAAAAGACACGAGTAAATAGACT
GTGTTGGTAACCATCACAGCTTAATTTAACTCATGCCTAATCTTACTTAGTAACACGTTG
GTGTATGTAATTAATGTAAAGAAGCAATTGACTAAGCTTATTTTGTTGAGCTTACCATCA
CATCTTATTGAATCTTATTAGTTTGCGTCTCCTATTTTAGCACGGTAAAGTATGCGTTTT
CAATACAATTATTAAATTCAATTTCAAATAGCTAAATTATTTTAAGATTAATATGAAAAG
TTAATATAAGATATTCAAGAATAAAGTGCACAAAAGTGAATGGTAAATACGGCAATATCA
ATGATTTTAAAGAATTGAAAGGATAGTTATGGAATGAGATTAAGAAGAAGAAGTTGTGAC
AGAAATTTGTAACATTATTATAATGAATGTACTTGAGCTTATTAATATTGTAATGTGGTT
TCTCTTATAGTAAAATGTAAGCGATTACACAACTCTACTACATTTTCCTAATATTTATAA
CATTAAGGAGGGCTATTTTGGCAGGCTTTTCAGTGTATTTAGGACAACCTTTAGACGAAG
CGTATATCAAACATATGATTAGTTTAGGTTATCAAACGATTTTTACATCAGTACAAATAC
CAGAAGAAGATGACGAGACAAAATATCATTATTTCACACAACTACTCAACTTATTACAAC
ATGAACAAGTGACTTACCTCATAGATGCTAATCCATCTATTTTAACACCATCTTTTTATG
CACATCTTCGACAATATGATGCGCAGTTTATGATTCGTATCGATCATAGTACATCTATTG
AGACAATCGAAGCAATTATGGCACAAGGTTTCAAGTGCTGTTTGAATGCAAGTATTATTT
CCCGGGAATTGTTAACAAGCTTACATCAACATTTGAATGATTTTACATTACTTTCATTTT
GTCATAACTATTATCCGAGACCAGATACGGGATTATCTGCTGATTGGGTTAAAAAGAAAA
ATGAATATATTTATCAATTTAATAAAAAGGCACAAATATATGGCTTCATAGCAGGTACAG
ATTTAAGAGGACTTTTGCATAAGGGTTTGCCAACGGTTGAATTAACACGGCATGACCATC
CAGTTGTTGCAGCTAATATTTTACAAGAAATTGGTATAACCGATGTGTTAGTTGGAGATC
CAAAGATTGAAAAGAGGCTAGCAGTACAACTTATAGAATTTTGTAATCGTCGACATTTTT
CATTAACTATTAGTGGAAATTTTGATGAACAAGTAGCATTTCTTTTTGACTTGCAACATA
AAGTTCGTTCTGATAACCCCGAAAAAGTTATTCGATCAGAAACATCGAGAGAAATATGTG
CGCAAACTATTCAACCACATCATACGATACAACGACAGATTGGTTCAGTGACCGTGGATA
ATTTGAAAAATGGGCGCTATCAAGGTGAACTCCAAATTGTGAGACATCCTCTTAGCGCGC
ATGACAATGTTAACGTTGTTGCACAAATTATCAAAGAAGACTTACCGTTGTTAAATTGTA
TCGCACCAAATGATACATTTAATTTTCAAAAATTAGGGAGTGTCAAAAGTAATGGAAAAT
AGTACGACCGAAGCACGCAATGAAGCGACGATGCATCTCGATGAAATGACTGTGGAAGAG
GCATTAATTACGATGAATGAAGAGGATCAACAAGTACCATTAGCGGTCAAGCGAGTGATT
CCACAACTTACAGAAGTCGTGAATAAAACAATATCACAGTATAAAAAAGGTGGGCGCTTA
ATTTATATCGGTGCAGGAACAAGCGGACGATTGGGAGTCTTAGATGCGGCAGAATGTGTG
CCAACATTTAATACAGAACCTCATGAAATTATAGGTATCATTGCAGGTGGTCAGCGCGCG
ATGACGATGGCAGTAGAAGGTGCAGAAGATCATAAAAAACTTGCAGAAAATGATTTAGAA
AAGATAAATTTAACGGAAAAAGATGTCGTAATTGGTATTGCTGCGAGTGGCAAAACACCA
TATGTTATTGGGGGTTTAACATTTGCGAACACAATCGGTGCGACAACTGTTTCAATTTCA
TGTAATGAACATGCAATTATAAGTGGAATTGCCAAATATCCTGTAGAAGTAAAAGTTGGT
CCTGAAGTATTAACTGGATCTACACGATTAAAGTCTGGCACAGCACAAAAATTAATTTTA
AATATGATTTCAACAATTACCATGGTGGGTGTCGGGAAAGTATACGATAACCTCATGATT
GATGTGAAAGCAACAAACCAAAAACTTATCGACCGTTCAGTGCGTATTATTCAAGATATA
TGTGCTATCACATACGATGAAGCAATGCGTTTATATCAAGTGTCTGAGCATGATGTAAAA
GTTGCGACAGTCATGGGTATGTGTGGCATTTCTAAGGAAGAGGCAACAAGACGGTTACTA
AACAATGACAATATTGTTAAACGAGCAATCAGAGATAAACAACCTTAGGAGGGATTTAAA
TGACCAAAGAGCAACAGCTTGCAGAACGAATTATCGCTGCAGTAGGTGGCATGGATAATA
TAGATAGCGTTATGAATTGTATGACGCGTGTTCGTATTAAAGTATTAGATGAAAATAAAG
TAGACGAACAAGGACTAAAACAAATTGATGGTGTCATGGGAGTTATACATGATGAACGTA
TTCAAGTTGTAGTTGGTCCTGGTACAGTAAATAAAGTGGCCAACCATATGACAGAATTGA
GTGGTGTAAAACTAGGAGATCAAATACCACATCATCACAAAGATTCTCAAAAAATGGACT
ATAAGTCATATGCGGCAGATAAAGCGAAAGCGAATAAAGACGCACACAAAGCAAAACAAA
AGAATAGTAAGTTGAATAAAGTACTAAAATCAATTGCCAATATATTTATACCGTTGATTC
CAGCATTTATTGGAGCAGGATTAATCGGTGGAATTGCTGCTGTACTTAGCAATTTAATGG
TCGCTGGCTATATTTCAGGTGCTTGGATTACGCAATTGATTACTGTTTTTAATGTGATTA
AAGATGGCATGTTAGCTTATTTAGCTATTTTTACCGGTATTAATGCTGCTAAAGAATTTG
GTGCGACACCAGGATTGGGTGGTGTCATTGGTGGTACAACTTTATTAACTGGTATCGCTG
GTAAAAATATTTTAATGAATGTTTTTACTGGAGAACCATTACAACCTGGACAGGGTGGAA
TTATTGGCGTTATTTTTGCAGTTTGGATTTTAAGTATTGTTGAAAAAAGACTACATAAAA
TTGTACCAAATGCTATTGATATTATCGTTACACCGACAATTGCATTATTGATAGTAGGAC
TATTAACTATCTTTATCTTTATGCCATTAGCAGGATTTGTTTCAGACAGTTTAGTTTCAG
TTGTTAACGGTATTATTAACATTGGTGGTGTATTTAGTGGCTTTATAATCGGTGCTAGTT
TCCTACCGTTAGTTATGCTAGGACTTCACCATATTTTTACGCCAATTCATATAGAAATGA
TAAATCAATCAGGTGCTACTTACTTATTACCAATTGCGGCAATGGCTGGAGCTGGACAAG
TAGGTGCAGCTTTAGCACTTTGGGTAAGATGTAAACGCAATACGACGTTACGCAATACAC
TGAAAGGTGCATTGCCAGTAGGTTTCCTAGGTATTGGAGAACCGTTGATTTACGGTGTGA
CATTACCATTAGGACGACCTTTCTTGACTGCTTGTATCGGTGGTGGCATAGGCGGCGCAG
TGATTGGTGGCATTGGACATATCGGTGCAAAAGCAATTGGACCAAGTGGTGTGTCATTAT
TGCCATTAATTTCAGATAATATGTATTTAGGGTATATTGCAGGACTACTTTCTGCGTATG
CAGGTGGATTCATTTGTACTTATTTATTTGGAACGACAAAGGCAATGCGACAGACAGATT
TGTTGGGTGATTAATGATGACAAATATTTTGTATAGGATTGACAAACAATTGGATGATTT
TACAAAGACAGAAAAGAAAATCGCTAATTACATTTTAAAGAATCCACATAAAATCATTGA
TATGACAGTAAACGATTTGGCAGATGTTGCAAAAGTAAGTACAGCATCTATCGTTCGATT
TAGTCGGAAGATGACACATCAAGGTTTTCAAGAGTTAAAGATTGCGATATCTAGATATTT
ACCTGAAGATATAGCAACGAATCCGCATTTGGAATTGATTGAAAATGAATCTGTAGAAAC
TTTAAAAAATAAAATGATTGCAAGAACGACAAATACAATGAGATTTGTAGCTACAAATAT
AATGGATGCACAAATTGATGCTATATGTGATGTACTAAAAAATGCGAGAACAATATTTTT
GTTCGGTTTTGGTGCATCCAGTTTAACAATCGGCGATCTTTTTCAAAAGTTATCTCGTAT
AGGGTTAAACGTGAGGTTATTACATGAAACACATTTACTTGTGTCAACGTTTGCGACACA
TGATAAAAGAGATTGCATGATTTTTGTCACGAACCAAGGTAGTCATAGCGAATTGCAGTC
TATAGCACAAGTTGCCACACATTACAGTATTCCCATCATAACTATATCTAGTACAGCTAA
TAATCCAGTGGCACAAATTGCAGATTATGCATTAATCTATGGCAGAACTGATGAAAATGA
AATGCGTATGGCAGCTACGACATCTTTATTTGCACAGTTATTCACAGTAGATATATTGTA
CTATCGCTTCGTAGCTTTAAATTATCATGCGATACTTGATTGTATTACTCAATCAAAAAT
GGCACTCGATAATTATAGGAAACATCTTGCGACGATTGATTTTAAACATTAAGTAGTCGA
GGGATATCGGCGTTTCTTTGCATTGGATAACGTAGCGTAGACAAATTATTTTACGAACAT
TTTTTGATAGAAACTATTTTAATATGTAGCATGAGTATTTGTTGGAAATTTGTTGTGTTG
ATATCAAATCACGATTTAGAAGACATAACCGAATAAATTAAAGTAAAGCTCATATAAAAT
GCTCCCTATAAAGTAGACACTTAAAAAGTGAAATACTTATGGGGAGCTTTGCTTTTTCGT
GATTAAAAATTTAAGAATAATTTTAAGGCAAAGTGAACTAATATAAAGATTATTAAGATA
ATCATAATCCAATTTGTAATATGAACAATACGTTTAAATCGTTTACGTTGTTTGTATTCC
GGGCTTTTATAGAGTAGGTAATAGTACATAAATAGAATGGCAGCGAACATACCAAATATT
GAAGTGAAGTTACCAATAGTTACTGACATAAAATGACTTAAAGTTAAATAATAACTAAGG
GTGATGATTAAAAATAAAATGATTTCATAGATAAATAAGACCACACATGCCAACCTCCAT
TACTTTATAGTCGAAGTAGTGAGAAATTACTTGATGTAGTGCTTTCAAATATTAGTATAC
ACCTTATATAAAATATAAGCATTAAATTAAAGGTCAATAAAAATAGAATATATTTACGTT
TAAAGATAAAAAATAAACATTTTTCATTAATATTTATGATATATTTAGAACAATAGAAAG
TGTACGGAAGGGGATATGGATGGCACATCAAAGTGAATATGCATTAGAAAATGAAATGAT
GAATCAACTTGAACAACTAGGCTATGAAAGGGTAACGATTCGTAATGATGAGCAATTGCT
TGATAATTTCAGAGCCATTTTAAATGAACGCCATGTGGATAAATTAGATGGAAAACCACT
AACCGATAAAGAATTTCAACGTCTTTTAACGATGATTGATGGGAAAAGTATTTTCGAGAG
TGCACGTATTTTACGTGACAAATTACCACTTCGACGTGATGACGAGTCTGAGGTTTATTT
GTCATTTTTAGATACTAAAAGTTGGTGTAAAAATAAGTTTCAAGTAACAAATCAAATAGC
AGTTGAAGATGCGTATAAAGCACGTTATGATGTTACCATTTTAATCAATGGATTACCCCT
TGTTCAAGTAGAATTGAAACGTCGTGGCATTGATATTAACGAAGCTTTTAATCAAGTAAA
ACGATACCGTAAACAAAATTACACAGGTCTATTCCGCTACATACAAATGTTTGTTATTAG
TAATGGTGTTGAGACAAGATATTTTTCCAATATTGACAGTGAATTATTAAAAAGTCATAT
GTTTTATTGGAGTGATAAACAAAATAAGCGTATAAATATATTGCAATCTTTTACTGAGAC
ATTTATGAGACCTTGTCAATTAGCTAAGATGATTTCACGCTATATGATTATTAATGAAAC
AGATAGAATTCTAATGGCAATGCGTCCATACCAAGTGTATGCAGCTGAAGCACTGGTACA
ACAAGCAACTGAAACAGGCAATAATGGATATATCTGGCATACTACAGGAAGCGGTAAGAC
GTTGACATCATTTAAAGCGAGTCAGATTTTGTCGCAACAAGAAAGTATTAAGAAAGTTAT
TTTCTTGGTTGACCGTAAAGACTTAGATAGTCAAACAGAAGAAGAATTCAATAAATTTGC
AAAGGGTGCTGTCGATAAGACATTTAATACTTCGCAGCTCGTACGTCAATTAAATGATAA
AAGTTTACCACTTATTGTTACGACAATTCAAAAAATGGCAAAAGCAATTCAAGGTAATGC
CCATTTATTAGAGCAGTATAAGACAAATAAAGTAGTATTCATTATTGATGAATGTCATCG
CAGTCAATTTGGTGATATGCATCGTTTAGTTAAACAACATTTTAAAAATGCCCAATATTT
TGGATTCACTGGTACACCACGTTTCCCCGAAAATAGTAGTCAAGATGGTCGTACGACTGC
AGATATTTTTGGTAGATGTTTGCATACGTATTTAATTAGAGATGCCATTCATGATGGTAA
TGTACTTGGTTTCTCAGTTGATTATATTAATACTTTTAAAAATAAAGCTTTAAAAGCAGA
AGATAACAGCATGGTGGAAGCAATAAATACAGAAGAGGTATGGTTAGCTGATAAACGTGT
GGAATTAGTAGCACGACATATCATTGATAATCATGATAAATACACACGTAATCGCCAATA
TTCAAGTATATTTACAGTACAAAGTATTCACGCACTTATTAAATATTATGAGACTTTTAA
GCGACTTAATAAAAAATTAGAACGACCACTAACGGTAGCTGGTATATTTACGTTTAAACC
TAATGAAGATGATCGTGATGGTGAAGTACCATATCATTCACGTGAAAAATTAGAGAAAAT
GATTAGCGATTATAATAAAAAGTTTGAGACGAATTTTTCAACAGACACTCATAATGAATA
TTTTAATCATATTTCAAAAAACGTTAAAAAAGGCGTTAAAGATAGTAAGATTGATATCTT
AATCGTTGTTAATATGTTCTTAACTGGATTTGATAGTAAAGTACTGAACACTTTATATGT
TGATAGGAGTTTAATGTATCATGATTTGATTCAAGCATATTCACGTACAAATAGGGTTGA
AAAAGAATCAAAGCCGTTCGGTAAAATTGTAAACTATCGCGACTTGAAAAAAGAGACGGA
CGATGCACTGAGAGTATTTTCACAAACAAATGATGCCGATACGATTTTAATGCGTAGTTA
TGAAGAGTATAAAAAAGAATTTATGGAGGCATATCGTGAGCTTAAAATGATTGTGCCAAC
ACCACACATGGTTGATGATATTCAAGATGAAGAAGAACTAAAACGCTTTGTAGAAGCTTA
TCGTTTATTAGCTAAAATTTTATTACGTTTAAAAGCATTTGATGAGTTTGAGTTTACAGT
TGATGAAATTGGTATGGATGAACAAGAAAACGAAGATTATAAAAGTAAATATCTCGCTGT
GTATGATCAAGTGAAAAGAGCGACGGCTGAGAAAGATAAAGTATCCATATTAAATGATAT
TGATTTCGAAATAGAAATGATGCGTAACGATACGATTAATGTGAATTACATTATGAATAT
ATTGAGGCAAATTGATTTAGAAGATAAAGCAGAACAACGACGCAATAGAGAACAAATTAG
ACGTATTTTAGACCATGCAGATGATCCGACTTTACGATTGAAGCGTGATTTAATTAAAGA
ATTTATCGGCAATGTTGTACCTTCTTTAAATAAGGATGACGATATTGATGCAGCATATGT
TAATTTCGAAAGTATTAAAAAAGAAGCGGAATTCAAAGGCTTTGCAGGAGAGAAATCTAT
CTCTAAAAACAATTACTAATGATTTTCAATATAGTGGAGTCGTGAACCCTCATCAACTTA
AAAAAATTATTGGTCAGTTGCCATTGAAAGAAAAACGCAAAGCAAGAAAAGCCATTGAAT
CTTTTGTTGCAGAAACAACTGAAAAATACGATGTTTAATAATTGGAAATATCCCCCGCGC
TATATAGTGTAGGGGGATTATTATTATCTTTTGTTGGTTATGGTGCGATTAGTAATATCA
CTTCTTTACAAAAAATTATAGCCGTAAGAGTATAGAAATAATGTCTATATGAATTTGAAA
TAGTTTATAATATTAACAGGATAAGTATTAAATGTATGTTGAAGGAGGTGTGTAGTTATG
GATAATAGAAATATGATTAATCGTGTTTTTAGTCAAAAGATATTACATCAAATTGCAATC
AAAAATAAAAGTGATGTTGTTGATGAGGCATATGATTTTTATATACAAGGGCCTAAAAAT
ATCAATGTAATACAGAAAATGAAGTCTTTATATAACTATCTTAAAATGTCTTATCGTAAC
GAATATTTTTACAAAAATACAATGCTTAATAAACTTCTTTTAGGACGACATTCTGTTAAT
ACAACTACTGCACTTTCTGAAATGCCTATAGGAAAAAGTATTGCTGATTTTATATTGTTA
AACGGTAAAGGCGTTGTCTATGAGATTAAAACAGAATTAGATAAGTTGGATAGATTGGAT
AATCAAATTAATGATTATTATGAAGTATTTAATTATGTAGTAGTCATAACAAATGACAAA
CACTTGAATAAAGTTATGGCTAGATACAAAGATACAACAGTCGGAATTTTAGTATTAACA
TCTAGAAATACACTGAGTGAAGTTCAAAAACCAAAAGAAAACAATAGCCTCTTAAACTCA
AAAGCGATGTATAACTTTTTACGAAAAGAAGAAAGAAAAAGAGTTATTGCGCAGAATCAC
ATGGATGTGCCAACTTATAATGATTTCACAGAGTATGATGTGTTATATGACGTGTTCAAA
GAAATACCAATGACGGAATTGCATAACAATATGATATCTGAGTTGAAAAAAAGAGACAAC
ATGAAAGAATACAAAGATGCATTTTTAGCAGCACCGGCTGAAATTAAGTTCTTGTTATAT
TTCGCAAAAATGACAAAGAAAGATAAAAATAAACTATATCATTTTCTTAAGGAGGATTAA
TATGTATTATCCTTATTTGCGTGGGAAACAAAATGAACTATTTGCAATTAAAGAATCGCT
AGAAAAAGGTTTGATTGGTAATTGTATTCAACCAATAATTGAACCGATTAAGTATACAAC
CACGTTTAAAAATGTTTTGAAATATTGTGGTGAAAAAGAATTTCGTATAAATTTAGTAAT
AAATTCGAAGTTAACTGAAGAAGAGATTAGTAATGAAACTGTTGAACACTTAAGCAAAAT
AATAACAGAAAACAAAAGTATTATTCAAAAAGCTTATTTAGGTCCTTCTGATGAAGGTAA
TGAAAAGTTGAAGCAACAATTTTCAAATAGTAGTTTAGCTATTTTAAAGAGTGTAGATGA
CTGGGAAATGTTTGAAGAAAAAAATGAACTTGAAATGGTTTTTGTACCAGATGATAGACA
CATTAAACGTAAATTACGTAATATTCGAAACAAAGGGCTCATTACGGACCCTTTTAATAA
ACTGAGTCGAAATGTTGATTATTTGGATAATGATGACGAGTTTTATAGTGATGATCATCT
TTATTATAAAGAAGATGGATACGAGGTATTTTCAGACTATTCTGTTATAGGTGGAGAATA
TATAGACGGTGGCTTTTCACCATTAGCTATTGCAATACATATCGTCTACTTTGATGAGGC
TAATGAGTTAAGAGTTAAACATTTTGTCTCTGATTCTAATAACGATAGATTAAATCCAGC
TAAAAAGTTTTTTGAGGCTGTAGGTAAATTAGTAACTTGGTCTAAAAAATTAGATAATAA
AAATAGATCTTTTGCGATCGGACAATTTGAAGATCTAAATAAAAATAATAAGTATCCAGG
CTTAGGGTTAATTAAAAGGTTATCAATCATGCATCATCTAGAAATTATGAATAGATACTT
GGAGTCTCAAAATGAAAATATGTGAAAAATGTTTTAATAATACTGAAATCGTAGAAATCA
TTGCAAATGATAATAGCAAATTTGAAAATTGTGATATTAATAACGATCATCTTGGTGTTA
AAATATTTGATACGACTCGGCATATAGATAAATTAGAGCAGATTAGAGATTATTTAAGAC
CAGCTTTAGAATTATATGATATTAGTATAAATTTACCAGATACTTTTAGCCAAAAAGAAG
GTAAAAAAATTGAAACAGCATTAAAAGATGATTGGAGTATATTTAATAATATTGAGGAAG
CGCAAATAAGTTGTATTTTAAATGAACTTTTTAAAGATGATGAAAATTTAGATAGACGGG
TGTTGGAAGGTTTAGTAGGCGCTAAAATCATAAACGATAAAAAATATACAAATGAAAATC
TAATTGTAGCAAATAATGACTGGGATGGATTTTGTGAGAGCTTGAAATATAAAAATAGAT
TTCATAATAATATGATCAATTTAGAGAATTTAGCGTTCTTTCTCGATATCACTACTAATT
ACTATAGTATTGAGGAATTTAGAGAAAGATTTGAACCATTATATAGATCTAGGCTAGTTA
ATAAGTTCATTACAGAGAAAAGTGAATTAATGGCACCACCAAAGGAACTAGCAACGGCAG
GAAGATTAAATTCTAAATGGATAAGCGTGTTATACCTTAGTGCAAAAGAACAGGTCAGTA
TAGAAGAAGTTAAACCTAAGCATAATGATATTGTTTATATAAGTAAGGTTAAATTACAAA
AAAACGTTACAAAAGAAAAGTTGAAAATAGCGAATTTAACTAATTTAACTAGTAATGCAA
TCAAAGCTGGTGATGATGGTTTTAGAAAGTATTTTGTAAATTACCAAACATTAAAAAAGA
TTCATGAAGGAATTACAAACCCAAGCGATGAACAAGGAATAGATTATTTACCATTTCAAT
ATTTAGCTGATTATATTCGAAGTCTTGAATATGATGGGATAATGTACGAGAGTATACTGC
AAGATGGTACTTTTAACTTTGTGTTTTTTAATCAAAATTTATTTGAATGTGTTGATTATG
AATGTAAAAGAGTAAGTGATGTTAAATACACATTGACTAAATTAAGATGATATACTTTAA
AATCTGAAGATTCTAATAAAATTCAAATAATCCCCCGCGCTATATAGTGTAGGGGGATTA
TTTATGGTATCAAAACACCTAAAGTATGGGTGTGATAGGTGTGACCTTAAATCATGGCAA
AGCGCCTAAAACTTGATATGGTGCCCAAGCCTTAAAAAAGCACAATAATGAATGACAAAA
TCAGCTCACTCATAGGAAGTTACGCAATGTATGCCAAACTACACAGTTACTGAAGCGAAC
CATTCATAACTTTTATTTAGTAATTACAGGAACTGCTGAAATAAGTTGTTTTGCATAATC
TGATTGTGGATGTTTGATAATATTTTCTGTGTTATTAAGTTCAACGATTTCGCCATTTTT
CATAACCGCAACTCGATCACATATTTCATTGATGACACCCATATCATGTGTGATGAATAA
GTATGTAATGCCAAAGTCTAACTGTAATTGTTTTAATAAATCGATAATATCTTTTTGGAT
TGAAACGTCTAAAGCTGACACTGCCTCGTCGCAAACAATTACTTTTGGTTCAACTGCAAG
TGCTCTCGCAATACTTACACGTTGGCGTTGTCCACCAGATAACTCATGTGGATAACGATA
TAAGAAACTTTGATCCAGGCCAACTTTTTCTAACAAAGAGACTACTTTATTAATGGCTTC
ATCGTCGTTTTTAGTTTTACCATGAATGATAAGTGGTCGCTTAATCACATCAATCACTTT
GAATCTAGGATTAATTGAAGCGAATGGATCTTGGAAAATCATTTGTATTTCTTGGCGTAA
AGGTTTCAATTCATCGCCTTTAAATAAACTTAATGGCACATCATTATACCAAATAAAGCC
TTCTGACACTTCCTTCAGACCGACGACCGTCTTAGCTAAAGTGGATTTTCCTGAACCAGA
CTCTCCTACAATACCTAATGTTTCACCTTTTCTAATAGCTAAGTTTATATCTCTAACTGC
ACGGAATAAACTACCATTTGGCGATGTATAATCTACACTAACGTGATCAAATTTCAATAA
AAGATCATTACTTATTTGTCTTGGTGGTCGTGTTTGATGAATATCAGGAATCGCATTAAT
TAATCGTTTTGTATATGTATGTTGTGGCGATTTGAAAATACATTCAACTATACCACTTTC
AACGACACTTCCATCTTTCATTACAATCACATCATCGCAAAATTGATACACAGCACCTAA
ATCGTGTGTGATAAAAATAATAGATGTTTCAGTATACTCATAAAGTGATTTCATTAACTG
AAGTAATTGATTTTGTGTGCTTGCATCTAATGCTGTTGTTGGTTCATCTGCAATTAAAAT
TTGTGGTTTTAAAATTAAGGCAATTGCAATCATCACACGTTGACGCATTCCACCAGAAAA
TTCGTGTGGATAAGCGTCAAATTGTCGTGTTGCATCTTTAATTCCAACCTTATCTAAAAT
ATCAATGGCCATTGACTTTGCTTCTGACTTTGATACACGTTTATGTTGAAATAGTACTTC
TGTAATTTGTTTGCCAATTGTTAATCTAGGATTTAAAGAAGATAGCGGATCTTGAAAAAT
CATCGAAATATCTTTTCCTCGAATTTGTCGTAATGATGACGAAGTTAAATCAGTTAAAGA
CTGCCCATTAAAAATGATTTCTCCAGTTAAAGTATGGTTTGGATAATCTGGTAATAGTCC
TAAAATCGACTTTGCAGTAATACTTTTACCTGAACCAGACTCACCGACAATACCTAAAAT
ATGTTTTTTACGTAATTCAAAAGTGACATTTTGTACAGCTTGAACCGTTGTTTCATCATA
ATTGAACTGTACATTTAGATTATTAACTTCTAATAAATTTGACATGATGTTGTGCCTCCC
TATTCACAAATGTGTAAATTTATTCTATACTTTTGTATATCATAGTAATCTACTCAAGAT
TATTTTACAAGGAGTGATTATCATAATTACTTATTCAGAGTCATTTAAGTCGTTGTATCA
TAAGGCATTTTATAGGGTTATTATTTCGGTATTAAGCTTGCCAATATTTTTATATGCGGT
GATTGGTTTTGCTTTTTCAACTAAGAGAAAAAATTTTTACGCTAACAATTCTGAAATTTC
AGAAATCGAACAGGCGTTACAACAAAAATATAAATATTTGTCTCAGAAAAAGTCATCCAC
ACAAATACATAGAGAAGCAATCAAAATAATTAAGGGACAAAGTTCTAATACGAATGCTCA
GAAAATTGAGCAAGCACATTTTTCAACATACTTTGAAAAGATATTATTTTATAAGTTCAT
CGTTATCAAAGTAATATTGGCTTTACCAATGTTTATTGTGCTGACATTTTATTTACAGCC
ATTAGTTAAGTATATTTTCGAACGCGTCATTATGGCTGTAATTGTTATTATTGGTGTAAT
CATTAGTGTCTTTACAATTTTATATTTTTCACCACTTGATGCGGCATATAGCATATTGGG
ACAAAATGCTACAAAAGCACAAATACATCAATTTAATGTATTACATCACCTTAATGAACC
TTATTTTATTCAATTGTGGGATACCATTAAAGGCGTCTTTACATTTGATTTAGGAACAAC
ATACAAAGGGAATGAAGTTGTGACGAAAGCAGTTGGCGAGAGAATCCCAATTACTATTCT
TATCACAGTATTAGCGTTAATTGTGGCATTATTTATTGCGATACCGGTGGGGATTATAAG
TGCGATGAAGAGAAATAGTTGGCTTGATATCACATTGATGACAATTGCATTAATTGGGCT
ATCAATTCCAAGTTTCTGGCAAGGGCTATTATTTATTTTAGCCTTTTCATTGAAATTAGA
TATTTTGCCACCATCTTATATGCCAGAACATCCGATATCACTGATTTTGCCTGTGCTCGT
CATTGGAACAAGCATTGCTGCTTCGATTACACGTATGACAAGGTCTTCGGTTCTTGAAGT
TATGCGCAGTGATTATGTATTAACCGCTTATGCAAAAGGACTATCAACAACACAAGTTGT
GATTAAGCATATTTTAAAAAATGCGATTGTTCCAATTGTGACGCTAGTCGGTCTATTAGT
AGCAGAGTTACTTGGTGGCTCTGCTGTTACAGAACAAGTATTTAACATTAATGGTATCGG
TCGTTATATTGTTCAAAAACAACTTATACCTGATATCCCAGCAGTCATGGGTGGAGTTGT
ATATATATCAATTGTTATTTCATTATCAAATTTAATCATTGATGTTTTTTATACACTTAT
TGATCCAAAATTACGTAGTGAAATCAACGAAAGGAAGTGAGGCATATGGCACAACTTAAT
TCAAAGATAGCTTCCTTAAAATTATTCGCAAGTTACGCCATAGCAACATATATTTTAGTC
ATAATAACAAGTGCTTTAAACATTTTTAAGGGCTATGTGGCTGATACATTTTATATTGCT
GAAACATTGTTGATTATATTGACCATTGCATTAATTATTATTGTATTAACTGAATCAAAT
TGGAAAAGCCGAGTTGTATGGCGTCGTTTCATTGAAGTGTTGTTACTGTTGATGACTTTA
ACAGGGAATGTATTCACTTTATTAATGTTTGTAAGTGTTAGACGTTATCAACGTACATCG
CAAATACATAGTTATAACGGTTGGGAAGCATTTATACGAAAAATTACTAAACATCGTATA
GCTATTATCGGATTACTGATTTTAGTCTACATGCTGACATTATCAATCGTGTCACAATTT
ACATTTGATACGACATTAGCTACTAAAAATCAGTTCAATGCACTGTTACATGCACCAAGT
CTAGAATATCCATTTGGTACTGATGACTTTGGTAGAGATTTATTTACACGTGTTGTGGTC
GGGACGAAGCTAACATTTTCAATATCAATTGTTTCTGTGATAATTGCAGTTATTTTTGGT
GTGTTACTAGGCACATTAGCCGGATACTTCAACCATATTGATAATTTAGTGATGCGTATT
TTAGATATCGTGTTTGCAATTCCTTCATTACTCTTAGCGGTGGCAATTATCGCATCGTTT
GGTGCAAGTATTCCAAATTTAATTATTGCTTTAAGCATTGGTAATATACCATCGTTTGCA
CGGACGATGCGTGCGAGTGTCTTAGAGATTAAGCGTATGGAATATGTAGATGCAGCACGT
ATTACAGGAGAAAATACTTGGAACATCATATGGCGGTATATTTTACCGAATGCGATTGCG
CCAATGATTGTACGCTTTTCATTAAATATAGGTGTAGTTGTATTAACAACAAGTAGTTTA
AGTTTCTTAGGACTTGGCGTTGCGCCTGACGTAGCGGAATGGGGGAACATTTTGCGTACC
GGTAGTAACTATTTAGAAACACATAGTAATCTGGCGATTGTACCAGGTATTTGTATTATG
TTCGTCGTTTTAGCATTCAATTTTATAGGTGATGCAGTGCGAGATGCACTAGATCCAAGA
ATTCATTAAAAAGGTAGGGATAGATGTGAAAAGAATCATTAGTATCGCAATTATAGTGTT
AGCGTTGGTATTAAGTGGTTGTGGTGTCCCTACGAAATCAGAAGTAGCTCAGAAGTCATC
GAAAGTTGAAGTAAAAGGTGAGCGACCGACGATACATTTCCTAGGACAAGCAAGTTATGA
GAATGAAATGAATATCGTTAAAGATCAGTTGGAAAATGCAGGATTTAACGTCAAGCTGAA
TATTCAACCAGATTATGGTAGTTATCGCACGCAACGTCAAGCTGGCAATTATGATATTCA
AATCGATGACTGGATGACAGTGTTTGGAGATCCTAACTATGCTATGACAGCATTGTTTAG
TTCTACAGGATCAAATAGTTTATTAAAAGATAAGCATGTGGACCAGTTGTTAAATAAAGC
TTCTACTCAATATGAAGCAGATGTAAAATCAACATATAAACAAATTGAAGATGAAGTTGT
CTTTGATAAAGGATATATGGCACCATTATATGGATCAAAAAAGAATTTAGTATTCGACAA
TAAAGTGTTGGATAAAAATAGTGTAGGATTACCAAATTCACGTGCATTAATATGGCAACA
ATTTGACTATAACAATAGTAAGAATCGTAATACACGTCCACTTGTCATGACGCAACAAGA
CGGTGAAATTCCAACATTGGACCCAATACGTTCGATTGCGCCATCGGTATATTCAATTAA
TATGAATATGTATACAAGGTTATTGCTTTTAGATGAAAATGACCACTTAACAACGAAAGG
TTCATTGAGTCGTGACTATGCTGTGAATAAAGATAATAAAGCATTTTATTTTTTACTTAG
AGATGATGATTATTTTGCGAAAGTGGTTAATGGCGAAGCACGTAATACAGGTGAACGTGT
GTCGGCTGAAGATGTTAAATTTTCTTTAGATAGGGCACGTGATAAAAAGTCTGTGCCTAA
CAATAATACGTACAATATGCATAAGCATATTAATGATATCAAGGTATTAACTGATGCAGA
TATTGATCAGTTGCGTAAAGAGAAAGATAAAGATGATAAATCAATCTATGACAAGCTGAT
TAAAGCATATAACGTCAAATCATTAACAACAGATGGTCAAAAAGTAAATAACAAAGATGG
TATTTATCAAATTGTTAAAATTACAACCGATCAATCGATGCCTCGAGAAGTGAATTATTT
AACACATTCTTCGGCAGGCATTTTATCTAAAAAATTTGTTAATCAAGTAAATCAAGAATA
TCCAAAAGGATATGGGGATAGCAGTACAATTCCTGCAAATTCAGATGGGAAAAATGCGCT
GTATGCAAGTGGTGCATACATTTTGACACAGAAAAATACTTACCAAGCAGAGTTTCAACG
TAACCCTGGATTCAACGAAACAGAACAAGATAGCTATGGTCCAGCAAAAATTAAAAACAT
CACATTGAAATTTAATGGTGATCCTAATAATGCATTGTCAGAACTTAGAAACCATTCAAT
TGATATGTTGGCAGATGTGAATCAAAAACATTTTGATTTAATTAAGTCAGATAAAAATTT
AAGCATTATACGTAAAAATGGACGTAAGTCAGTCTTTTTAATGCTAAATATTAAAAAAGG
TATATTTAAGACACATCCAAACTTGAGACAAGCAGTTGTGAATGCGATAGATCAGGATCA
GTTTATTAAGTTTTATCGTGGTGACAAATTTAAAATTGCATCACCCATTACACCGCTTGT
CGATACTGGTAATGTGCAACGTCAAGATCTAGAAAAAGTTGAGAAAGCCATTAATCAATA
ATATTTTAATGATTTAAAGAAAGTAGGAGGATAAAATATGGTCATTAACTTAAATGATAA
ACAGAAAACAACATCTAAAGAAGGGTTAATTTCCGTGTCTCATCCTCTTGCGGCTAAAAT
TGGTAAGGATGTATTAGACAAAGGCGGCAATGCCATGGATGCAGTCATTGCGATTCAACT
TGCACTGAATGTCGTAGAACCATTTGCATCAGGTTTAGGTGGTGGCGGGTACTTGTTATA
TTATGAGCAAAGTACAGGCAGTATAACTGCATTTGATGCGCGTGAGACAGCGCCCGCACA
TGTAGATAAACAATTTTATTTAAATGATTCAGGCGAGTATAAATCATTTTTTGATATGAC
TACACACGGTAAAACTGTGGCAGTACCGGCAATTCCAAAACTATTTGATTATATTCATAA
GCATTATGCTAAGTTGTCATTAGAAGAATTAATCAATCCTGCAATTGAGTTAGCTGTGGA
TGGCCATTCTGCCAATTGGGCTACTGAAAAATATTCACGCCAGCAACACGCACGGCTGAC
AAAGTATCATGAAACGGCGAAAGTCTTTACGAATGAAAATCAATATTGGCGTGAAGATGA
TTGGATTGTACAACCCGAAATAGGTAAGACACTTCAAATATTAAAAGAGCAAGGATTTAA
TGCATTTTATAAAGGTGACATCGCGGAAAAGTTAGTAAACGTTGTCAAAAAATATGGTGG
CACAATCACTTTAGAAGACTTAGCAAATTATGACATTCAGATTAAAGCACCGATTAGTGC
GACATTTAAATACTATGATATTCATTCAATGGGACCATCTAGTTCTGGCGGTATCACAGT
AATTCAAATATTGAAGTTATTAGAACATGTAGATATACATTCGATGGGGCCAAGATCTGT
CGATTATTTACATCATTTGATACAAGCTATGCATATAGCATATAGTGATCGTGCACAGTA
TTTGGCAGATGATAATTTTCATGATGTACCTGTAGAGTCATTAATTGATGACGACTATTT
AAATTTACGTAGCATTGATAGTGAAAAAGCAAATATCGATATAGCGCATGGGATTATTTC
TGATTGCATAAGTCATACAGATGTTGATGAAAATCATACCGAAACAACACATTTTTGTGT
GATTGATAAAGAAGGGAATATCGCTTCATTCACGACATCAATCGGTATGATTTATGGTTC
AGGTATCACGATTCCAGGCTACGGTGTATTATTGAATACGACAATGGATGGCTTTGATGT
AGTAGATGGTGGTATTAACGAAATTGCGCCATATAAACGACCTCTAAGTAATATGGCTCC
AACGATTGTGACACATCATGGTGAACCGATATTAACGGTAGGAGCACCTGGTGCCATAAG
TATTATTGCTAGCGTGGCACAAACTTTAATCAATGTATTAGTGTTCGATATGAATATTCA
GGAAGCTATTGATGAACCTAGAATTTATAGTAGCCATCCTAATCGTATCGAATGGGAGCC
CCAATTTTCACAGTCTACAATATTAGCATTGATCGCACGGGGACATTCGATGGAACATAA
ACCAGATGCCTATATTGGAGACGTGCATGGGTTACAGGTTGACTTGAATACACGTGAAGC
TTCGGGAGGTGCTGATGATACGAGGGAAGGCACAGTGATGGGTGGCGATGTATTATCAAT
TAGAAAACAACCATTACCTAGTCCGAAAATATACGATAATGACACCCATCGTGTATATTT
CAATGATGTGCAGTTACCATTATTAGCAGAACAAGTAAGATGGATGTATGACAAATGTTG
GATTGAGGAAAGTGTTGTTAGAATCATTTTCCCTGGAGTTAGTGCACATATTGAAGATTT
GAGAAGTTATGATATCGACGGAGAAAATTATATAGATATTGCCTGGTTGGCACGGAAGAA
AGGTTATCAAGTTACCTTAAAGGATGACAGTTTATACTTAAATGATGAAACGTATCATTC
AGTAAAACGAAACACAAATGCATACTATAGATACGATCGAGATAGTATCACAAGATAATT
TATGTGTTTGATATGAAGTTTGAAGTGGATTTTGATTTTTGTTGAACGAAAGGATGCGGT
TTCAAACTATAGAGTGACGCTTGAGTGTAGTAATGTTGAAGTTGTTATAAGAAACGCTAG
ACGCCTTTGTAAAATATAAAACGCCCCACAAATTCGTTTTTTATGTACACCTCAATAGTT
AGTCTGAAATCTAACTAGATGTGATTAGGTACAATTAAATGAATGACGTGAGGCGTTTTT
ATAATGTGTGATTTTAGTATGTTAAACGATAATCAATGATTTGGTTATTTCTATAATTAC
ATCATAAATATTAATGTTCACTTATTTTATTATAAGTAAGGCTTTCTTGGTATATAATTT
GGTCTTTTCCAGGACTTGAAAAATAAAAATAAAGTTGCTGATCTTGATGTTTATTACCTT
TTAAATCAATCATTCCCTTTAATTCCACCTTTGTTGATGCGTTTTTAGGAATATTATATC
TACGTTTTAATTGTTTAACGTTTGGATTATCGTTCGACAACTTACCAGATAAATTATAAT
AATCAGTAGTAGGATCATGTGTGATTTTCAAATCATTACTGTTTAAAATACTTGGTAAAT
CGCCACTTTGAATCAAAAATTGATAGTTTTCGATTTTTTGTTTCAGTTCGGGATCTTTTA
CGTCTTTTGTGAGAACGATTTTATTATTAACTACTTTTACTGGATAACTTTTGTATGTCG
AGTCAGTAGCATTTTTTCTATCGTTTGTAGTTGTGTCATACTCACCAGTTATTTTATGTG
TGTTCTTATCTTCTTTTAACAACATACTGTCTTCTTTTAAAAGCTCATCTGATCCAACAA
CTGAATAAGAGGATTCTATATACCATGTGTCTTGATCATTATTTTCGTAATGGGGGTTAT
CGTGACCATCAATTTCATAAAGCGTTTCTAAGTTTTTAATAGGATATGTACTTAGTACTT
TTTTAAGACCATCTTTCAAATGAATTTGTTCCCACTTCATTGCCAAAAACATACCGCCAC
TGACTACAATTGAAATAATAATAATTGCTGCTAAGTTTAACCAGAAAATTTTATACGCTT
TCATACATTCACACCTTTTCTTAAAATACTTAATTAACACTATAATAATATTTTTTAAAA
ATATTTACATCAGTATTAAAGCGAATATCAAATTTTAAATTTATGAAAATAATAGGTATT
TATAAAAAGTGGAAAATGCATACAATAAAAAACTGTATGACGTTGAGGAGTCACACAGTG
TAATTAAAAATTTAAAATGTAGTTGCTAATTTCTCAGCATTATTAATACTTGTTGCTTTA
ATTTCTTCAGTCTTATGAGGTTCGGCATTGTGGCCTTCGATAATGATTGTTTCATATGAT
GGTACACCTAAGAATGTCATAATTGTTCTTAAATAACGATCACCCATTTCAAAATCAGCA
GCAGGGCCCTCTGTATAATAGCCGCCACGAGATTGAATGTGTAATACTTTTTTGTCAGTT
AGTAAACCTTGTGGTCCTTCCGCAGAGTATTTAAAAGTTTTACCTGCAATTGAAATAGCA
TCAATATATGCTTTGACTACAGGAGGGAAAGAAAGGTTCCACATAGGTGTTACAAATACA
TATTTATCAGCGCTTAGAAATTCTTCTAAAATGTCACTCAATCTAGAAACTTTCATTTGT
TCGTCATCTGTTAATGTCTCGCCATTGTTAATTTTTCCCCAACCAGTTAATACATCTTTG
TCGATGGCTGGAATATAAGTTTCAAATAAATCAATATGTTTCACTTCATCGTCAGGATGT
TGTTGTTGGTAAGTCTCTATAAATGCTTTACCAGCCGCCATAGAATTTGATACTAATTCA
TTAAAGGGATGTGCTGTAATATATAATACTTTCGCCATATAAAAATTCTCCTCTTTTTCT
ATTTTAATTTAGTATAATTAATATACTAGATATAAAATTTAATTACAACTGATAAGCTCC
ATGATAACTATACACTTAAGGTAGTAGTACAAAAGTATGAGTGCAATTAATTATGAAATA
ACAGATTTAGAATATATACTAAATATCCTAAACATATAAAGGATGGATGCCACGATGACA
AGACGACCTAAACGTATTTTGGCAACAATACTACTTTTTCTACCCTTATTATTAGCTATT
TTTTATATAGATGACATTCAAAAATGGTTTAACCAATATACTAATAAATTAACGCAAGAT
AATAAAGGACAAGGACACTCAAAATGGGAAGACTTTTTTAAAGGGAGTCGGGTTACTGAA
ACTTTTGGGAAATATAAGCATTCTCCATTTGAAGGTAAACATTATGGTATAGATTTTGCA
TTGCCAAAAGGTACACCAATTAAAGAGCCAACGAATGGTAAAGTAACACGTATTTTTAAT
AATGAATTAGGCGGTAAGGTATTACAGATTGCTGAAGATAATGGAGAGTATCACCAATGG
TACTTACACTTAGACAAATATAATGTCAAAGTAGGTGATCGCGTTAAAGTTGGGGATATT
ATTGCGTATTCTGGTAATACAGGTAAACAAACGACTGGCGCACATTTACATTTTCAAAGA
ATGAAAGGTGGCGTAGGTAATGCCTATGCAGAAGATCCACAACCATTTATAGATAAGTTA
CCTGATGGGGAACGTAGTCTTTATGATTTATAGTTTGGAAGTATGCCGGCAGTCTAAAAT
TTAAGCAATCATTATATAGATAGGATACTACTTATATAATGGTTGCTATTTTTTTTGACT
GAAAATCGAAATGCCAAGTCACACTTGTTTGATTTGTTGCTAGTTAAAATGCGAAGGATG
TTTGCTAACAGTATCACCCAAAAACACATAGAACATCATAATTGGCATACAGATAATAGT
TGTGCACGATAACTATTTTTTGTGTAAAAGTTTAATTCTGACAGTAATGTAAACGTTTAC
AATTTATGATTGACATTAATAATGACTGAATATATGATTTATGTAAGTATTTGTGCAAAC
GTTTTCGCAAAATGTATTACACAATAAAACTTTAAACAAAGTATGGGAGGCATAACATGG
CAGAACTAAAGTTAGAGCATATTAAAAAGACGTATGACAATAACAACACTGTAGTGAAAG
ACTTCAATTTACATATTACTGACAAAGAATTTATTGTATTTGTCGGACCATCAGGATGTG
GTAAATCTACAACATTACGTATGATTGCGGGTCTAGAGTCTATCACATCCGGGGATTTCT
ATATTGATGGGGAACGCATGAATGATGTTGAACCTAAGAACAGAGACATTGCGATGGTAT
TTCAAAATTATGCATTATATCCACATATGACTGTTTTTGAAAATATGGCATTTGGACTAA
AGCTGCGTAAAGTTAACAAAAAAGAGATTGAACAAAAAGTTAATGAAGCAGCAGAAATAC
TAGGTTTAACTGAGTATCTTGGACGTAAACCAAAGGCGTTATCAGGTGGACAACGACAAC
GTGTTGCTTTAGGTAGAGCTATTGTAAGAGATGCGAAAGTATTTTTAATGGATGAACCAT
TATCAAATCTAGATGCGAAGCTACGTGTACAGATGCGTACAGAAATTTTGAAATTACATA
AGCGACTTAATACTACAACGATTTATGTCACACATGACCAGACTGAAGCGTTGACAATGG
CTAGTCGAATTGTTGTTTTAAAAGATGGCGACATTATGCAAGTTGGCACACCAAGAGAGA
TATACGACTCGCCGAATTGCATATTTGTGGCGCAATTTATCGGCTCTCCAGCGATGAATA
TGTTGAAAGCTACAGTTGAAATGGATGGGGTGAAAATCGGGACACACCATTTTAAGTTAC
ATAATAAAAAATTTGAAAAGTTAAAAGACGCTGGCTATCTAGATAAGGAAATCATTTTAG
GTGTTAGAGCTGAAGACATTCATGAAGAACCGATATTTATACAATCCTCTCCAGACACAC
AATTTGAATCTAAAGTAGTTGTATCTGAATTGTTAGGTTCTGAAATTATGGTACATAGTA
CATTCCAAGGAATGGAATTAATTTCTAAATTAGATTCAAGAACGCAAGTGATGGCGAATG
ACAAGATTACATTAGCATTTGATATGAACAAGTGTCACTTTTTTGATGAAAATACTGGAA
ATCGAATTGTTTAAGGGGGAATGTTCATGTCTAAATTTTTAAAATGTATCACGTTAGTTA
TTGCAATGTTATTAATCGTAACTGGATGTGGCCCTAATCGTTCGAAGGAAGATATTGATA
AAGCCTTAAATAAAGATAATTCTAAAGAAAAGCCGAATCAACTTACGATGTGGGTGGATG
GCGACAAGCAGATGGCTTTTTATAAAAAAATTACTAATCAATATACTAAAAAAACTGGTA
TAAAAGTAAAACTTGTAAATGTGGGTCAGAATGATCAATTAGAAAATATTTCACTAGATG
CACCAGCTGGGAAAGGACCAGATGTCTTTTTCTTAGCACATGATAATACTGGAAGTGCTT
ATCTACAAGGCTTAGCTGCTGAAATTAAATTATCAAAAGATGAGTTGAAAGGTTTCAATA
AACAAGCGCTTAAAGCGATGAATTATGACAACAAACAACTAGCATTACCTGCTATCGTTG
AAACAACTGCACTTTTCTATAATAAAAAGTTAGTGAAAAATGCGCCACAAACATTAGAAG
AAGTTGAAGCGAATGCTGCCAAATTAACAAATAGTAAAAAGAAACAATACGGTATGCTAT
TCGATGCTAAAAATTTCTATTTTAATTATCCATTTTTATTTGGAAATGACGATTATATTT
TCAAGAAAAATGGCAGTGAATATGATATCCATCGATTAGGATTGAATTCTAAAAATGTAG
TAAAGAATGCTGAACGTTTACAAAAATGGTATGACAAAGGGTATCTCCCGAAAGCTGCTA
CTCATGATGTGATGATTGGTCTTTTTAAAGAAGGCAAAGTAGGCCAATTTGTAACGGGGC
CATGGAATATTGATGAGTATCAAGAAGCATTTGGTAAAGATCTTGGTGTGACAACATTGC
CTACAGATGGTGGCAAACAGATGAAGCCGTTTCTTGGCGTACGTGGTTGGTATTTATCTG
AGTATAGTAAGCATAAGTATTGGGCTAAAGACTTAATGTTGTATATCACTAGTAAAGATA
CATTACAAAAATATACAGATGAAATGAGCGAAATTACTGGTCGTGTTGATGTGAAATCAT
CTAATCCGAATTTGAAAGTGTTTGAAAAACAAGCGCGTCACGCTGAACCGATGCCTAATA
TTCCAGAAATGAGACAAGTTTGGGAACCGATGGGCAATGCCAGTACATTTATCTCGAATG
GAAAGAATCCTAAAGAAGCTTTAGATGAAGCAACGAATGATATTACGCAAAATATTAAGA
TTCTACATCCATCAAAAAATGATGAGAAAGGAGATTAGTTATGATGAAACGTAACCCTAA
ATTAGCTGCATTATTATCTGTCATACCTGGATTGGGCCAGTTTTATAACAAAAGACCTAT
AAAAGGCACGATATTCTTTATATTCTTTATCAGTTTTATTTCTGTATTTTATAGCTTTTT
AAATATTGGTTTTTGGGGATTATTCACATTAGGTACTGTACCTAAATTAGATGATTCTCG
TGTATTACTAGCTCAAGGTATCATTTCTTTATTGCTTGTAGCTTTCGCAATAATGTTATA
TATCATTAACATATTAGATGCATATCGTAATGCTCAACGGTTTAATCGTAATGAAGAGAT
AAAAGATCCGAAAGCACGGATGGTTGCAACTTGGGATAAGACTTTCCCATATTTACTAAT
CTCACCAGGTACATTCTTATTGATATTTGTTGTTGTATTTCCACTGATATTTATGTTTGG
TGTGGCATTTACGAACTACAATTTATACAATGCGCCTCCTAGGCACACATTAGAGTGGGT
TGGTTTAGATAATTTCAAAACATTATTCACAATCGGTGTTTGGCGCAAAACATTTTTTAG
TGTTATTACTTGGACATTAGTTTGGACACTTGTTGCAACAACACTTCAAATTGCATTAGG
TCTATTTTTGGCAATCATTGTCAATCATCCTGTTGTTAAAGGAAAGAAATTTATTCGTAC
GGTGCTAATTTTACCTTGGGCTGTACCATCATTTGTAACGATATTAATTTTTGTAGCATT
ATTTAATGATGAATTTGGTGCTATAAATAATAGCATTTTGCAACCATTATTAGGTGTGGC
ACCAGCGTGGTTAAGTGATCCGTTTTGGACAAAAATTGTTTTAATTGGTATCCAAGTATG
GCTAGGTTTTCCCTTTGTCTTTGCACTTTTCACAGGTGTATTACAAAGTATTTCATCTGA
TTGGTATGAAGCAGCAGACATGGATGGTGCATCAAGCTGGCAAAAGTTTAGAAACATCAC
ATTCCCACATGTCATATATGCCACTGCACCATTGTTAATTATGCAATATGCAGGCAATTT
TAATAATTTCAATCTTATCTATTTATTTAATAAAGGTGGTCCGCCAGTTTCAGGTCAAAA
TGCGGGTAGTACGGACATCTTAATATCTTGGGTATACAATCTGACATTTGAGTTTAATAA
CTTTAATATGGGTGCAGTTGTGTCATTGATTATTGGTTTTATTGTGGCTATTGTGGCATT
TATTCAATTCAGACGTACTAGTACTTTTAAAGATGAGGGAGGTTTATAAGATGGCAAAGA
AGAAGCGTATTATAAAAGCAATCGGGATTTATAGTTTTATAGCGATGATGTTTGTCATCA
TATTATATCCATTATTGTGGACGTTCTGTATTTCCCTTAATCCAGGTACGAATTTATATG
GTGCTAAGATGATACCGGATGATGCGACATTTAAAAATTATGCCTTTTTATTATTTGATG
AAAGTAGTCAATATTTAACTTGGTATAAAAATACGCTCATTGTAGCATCAGCAAATGCAT
TATTTAGTGTGATATTTGTTACGTTAACAGCTTATGCTTTTTCAAGATATCGCTTTGTAG
GACGCAAATATGGATTAATTACATTTTTGATTTTACAAATGTTCCCAGTATTGATGGCAA
TGGTCGCAATATATATTTTATTAAATACAATCGGGTTATTAGATTCATTATTTGGATTAA
CACTTGTATATATTGGTGGTTCGATACCGATGAATGCATTTTTAGTGAAAGGCTATTTTG
ACACGATACCTAAAGAACTTGATGAATCTGCAAAAATTGATGGGGCTGGACATATGCGTA
TTTTCTTACAAATCATGTTGCCATTAGCTAAACCGATTCTAGCAGTTGTTGCTTTATTCA
ATTTTATGGGACCATTTATGGACTTTATCTTACCTAAAATTTTATTGAGAAGCCCTGAAA
AATTCACTTTAGCAGTCGGACTTTTCAACTTTATTAACGATAAATATGCAAAGAATTTCA
CAGTGTTTGCGGCAGGGGCCATTATGATTGCAGTCCCTATAGCAATTGTATTCTTGTTCT
TACAACGTTATTTAGTATCAGGATTAACGACAGGTGCAACAAAAGGTTAGTTTGAATCGG
AGTAGGACAAAAATGGTAAAGAACCACAAATGATGATAATGATTTAAAGGAGGACGCGAT
AATGACGATTAAAGTAGGAATTATTGGATGTGGTGGTATCGCAAATGGCAAACACATGCC
TAGTTTACAAAAAGTTGAAGATGTTGAAATGGTCGCATTTTGCGATGTAGATATTTCGAA
AGCGGAGTGTGCGGCAGAAGCATATGGCACGAAAGATGCACAAGTTTATGATGACTATCA
AGAGTTGTTAAAAGATAAAGAGATTGATATTATCCACGTATGTACACCGAATGATTCACA
TTGTGAAATTACTGTAGCGGGATTATACGCTGGTAAACATGTGATGTGTGAAAAACCGAT
GGCTAAAACGACAGTAGAAGCACAAAAAATGATAGATGCAGCTCAAGAAACAGGTAAAAA
ATTAACAATAGGTTATCAAAACCGTTTCCGTTCAGATAGTCAATTTTTATACCAATCAAC
ACAACGTGGTGATTTAGGTGACATTTATTTTGGAAAAGCACATGCAATTCGTCGACGTGC
TGTGCCAACATGGGGTGTATTCTTAAATGAGGAAGCACAAGGTGGTGGCCCTTTAATTGA
CATCGGGACGCATGCATTAGATTTAACATTATGGATGATGAATAATTATGAACCAGAATC
AGTGATGGGTTCAACATTTCATAAATTAAATAAACAACATGATGCTGCAAATGCTTGGGG
ATCATGGAATCCAGATGAATTTACAGTTGAAGATTCTGCATTTGGATTCATTAAAATGAA
AAACGGTGCAACCATTATTTTAGAATCTGCATGGGCAATTAATTCTTTAGAAGTTGATGA
AGCAAAATGTTCGTTATCTGGAACAAAAGCGGGAGCTGATATGAAAGACGGTTTGCGTAT
TCATGGAGAAGATATGGGGACACTTTATACTAAACATGTTGAATTAGAAAACAAAGGTGT
CGACTTTTATGAAGGTAATGAAGTGGACGAAGCTGAAGAAGAAGCGAAGGCATGGATAAA
TGCAATTGTGAATGATACAGAACCAGTTGTGAAACCTGAACAAGCAATGATAGTAACTAA
AATACTTGAAGCAATTTATCAATCTGCAAAATCAGGCAAAGCAGTTTACTTTGATTAATA
TCTTTTATTAAGGAGGAACATCATGACTAAACTAAACGTTGGTTTGATAGGTGTTGGCGG
CATTGCACAAGACCGTCATATTCCAGCATTAATGAAACTAAAAGATAAAGTTTCACTAGT
AGCAGTACAAGATATTAACACCGTGCAAATGATTGATGTTGCCAAACGTTTTAATATTCC
GCATGCAGTTGAAACGCCAAAAGAATTGTTTAAACTCGTTGATGCGGTTATCATATGCAC
GCCTAACAAATTCCATGCTGATCTTTCAATAGAAGCATTGAATCATGGTGTCCATGTAAT
GTGTGAAAAACCAATGGCAATGACGACAGAAGAGTGTGATTGTATGATTGAAGCTGCTAA
CAGAAACCAAAAATTATTAACTGTTGCGTATCATTACCGACATACTGATGTCGCTATTAC
TGCTAAAAAAGCAATTGAATCAGGTGTGGTTGGTAAACCATTAGTAGCACGCGTACAAGC
GATGCGTAGACGTAAAGTACCTGGATGGGGTGTTTTTACAAATAAAGCATTGCAAGGTGG
CGGTAGCTTAATCGACTATGGATGCCATTTATTAGATTTATCCATGTGGTTATTAGGTAA
AGATATGTTGCCACAAAATGTTTTAGGCAAGACATATAATCAATTGAGCAGACAGCCGAA
TCAAATTAATGATTGGGGAACATTTGATCATGAAACATTTGATGTAGATGATCATGTCAC
GAGTTATATAACGTTTTCAAATAGAGCGAGTATGCAGTTTGAGTGTTCTTGGTCTGCAAA
TATTAAAGAAGACAAGATGCACGTAAGTTTATCGGGTGAAAATGGCGGTATTAATTTATT
TCCTTTTGAAATTTATGAACCACGTTTTGGAACTATTGTTGAAAGTAGTGCTGATGTTGA
GCATAACGAAGACATCGCTGGAGATAGGCAGGCTCGAAACTTTGTTAATGCGTGTTTAGG
ATTAGAAGAAATCATCGTGAAAGCGGAAGAGGCGCGTAATGTAAATGCCCTTATAGAAGC
GATTTATCGTAGTGATTTAGATGATAAGAGCATACAACTTTAATGATTGATATAAATGAT
AAAAAATTCTCAATATATAAATGAAGGAGTGCTTTTCAATGAAAATAGGTGTATTTTCAG
TATTATTTTACGATAAAAACTTTGAGGAAATGTTGGATTTTGTTGCAGAATCTGGATTAG
ATATGATTGAAGTTGGAACAGGTGGTAATCCAGGAGATAAATTCTGTAAGCTAGATGAAT
TATTAGAAGACGAAGACAAGAGACAAGCATTTATGAAGTCAATCACAGACAGAGGATTGC
AAATAAGTGGCTTCAGTTGTCATAACAATCCAATTTCGCCAGATTCTGAAGAAGCAAAAG
AAGCGGATGAAACTTTACGTAAAACAATTCGTTTAGCAAATCTTTTAAATGTACCTGTTG
TTAATACGTTCTCTGGAATTGCTGCTTCAGATGATACAGCTAAAAAACCAAACTGGCCTG
TGACACCTTGGCCAACAGCATACTCTGAAATATATGATTATCAGTGGAATGAAAAGTTGA
TACCATATTGGAAAGATTTAGCTGAATTTGCAAAAGAACAAGATGTTAAAATTGCAATAG
AGTTACATGCAGGATTTTTAGTGCATACACCATACACAATGTTGAAATTACGTGAAGCTA
CGAACGAATATATTGGTGCTAATTTAGATCCAAGTCATTTATGGTGGCAAGGAATTGATC
CAGTTGCCGCAATCCGAATTTTAGGCCAAGCAAATGCAATACATCACTTCCATGCAAAAG
ATACGTACATTAATCAAGAAAATGTAAACATGTATGGATTAACTGATATGCAACCATATG
GTAATGTTGCAACAAGAGCATGGACATTCCGTACAGTTGGTTATGGACACAGTCCGTATA
TATGGGCAGATATCATTAGTCAACTTATTATTAATGGTTACGACTATGTATTAAGTATTG
AACATGAAGATCCGATTATGTCAGTAGAAGAAGGTTTCCAAAAAGCATGTCAAACATTGA
AGACTGTTAATATTTACGATAAACCAGCTGACATGTGGTGGGCATAATCCAAAAGTTTGG
TAAGTGTGAGGGTTGTCTGAAGTTAGACTGATGTAGGTGTTAAAATTGATGCGCTACTAT
CCTATTTAAATTATGACAATCGTTAATTGTAGGCGATTATAACTATAGAGAATACGCCTC
GCTATCCATTTAAACATGCCAATCAGATTGAGTGTATAAGTATAATAACAAGCGTTGGTT
TTAATAGTAAAAAGCCTGTTGTCACGTTCGTTGTAGATATAATATGTTTTAAAGATTTCT
GGATGTATCAGAATATGCTTTAAAGATGTATATCTATTTTGATTAACGTGATGACAGGCT
TTGTTTTTTATAAATTCATTAATTTCTCTTCTTGTTTAATTCGAACATATAAGAAATATG
CATATGGAACTAATAAGATTGTAGTGTATGTTGCGTGTGTTAATAATAATACACCGATTA
ATTCAGGGATTATGTTTAAGAAATAATTTGGGTGCTTCGTAATTTTGTATAATCATGATT
TAATAATAGGGTGATTTGGTAAAATGAATAATTTTAACGTCCAGATACTGCCAAGTGTTT
TAATTACCATAAATAACATGATGTAAGCAAAGATTAAAATAACTAATCCGATGCCATTTG
CTAAGCTAAAAGTATCTCTATTAATAAGAACTTCTATACCTGCACAAACATAAATTAATA
CGTGTGTAATAGCTAATAGCTTTGAATTTTTAACGCCGTATTCAACAGCACCATCTGCTT
TTAATTGTTTTGAATGATTAATTGAAATCTTTAAGCTGATTAATCGGATACAGAAAAAGA
TCAGTAATATAGATAAAATCATGATGTCCTCCGTCATTATGTTTATATGTATAAGCGTTG
ATTTTGACAACATAAAGTATTTTATAGATAAAGCCTGTCAAATACTATTAACTATTTATT
AATTTTAGTACATAAATATGTCCTTCAATACTAGTTTATGTTCAGTTTTTGGGATAATTT
AATAATTTTAAGGATATTAAGCGCTTACAACATCGTGCTATATTTGGCTTAACGAAATTG
ATAGAGGTGACAGAGATGAACTTTTTTGATATCCATAAGGTTCCAAACAAAGGCATTCCA
TTATCAGTACAACGTAAATTATGGCTTAGAAACTTTATGCAAGCTTTCTTCGTTGTGTTC
TTTGTGTATATGGCTATGTACTTAATTCGAAACAACTTTAAAGCGGCGCAACCGTTCTTA
AAAGAAGAAATCGGATTATCTACATTGGAACTTGGTTATATCGGATTAGCATTTAGTATC
ACGTACGGTTTAGGGAAAACGTTGCTTGGTTATTTTGTCGATGGACGTAACACAAAACGT
ATTATTTCTTTCTTACTTATTTTATCTGCTATTACAGTTTTAATTATGGGATTCGTATTA
AGTTACTTTGGTTCTGTAATGGGATTATTAATTGTTCTTTGGGGACTTAACGGAGTATTT
CAATCGGTTGGTGGACCTGCAAGTTATTCAACAATTTCACGATGGGCACCTCGAACGAAA
CGTGGTCGTTATTTAGGGTTCTGGAATACATCTCATAATATTGGTGGTGCCATTGCAGGT
GGTGTCGCACTTTGGGGGGCTAATGTATTCTTCCATGGTAATGTTATAGGTATGTTCATT
TTCCCTTCAGTAATCGCATTACTTATTGGTATCGCAACGTTATTTATCGGAAAAGACGAT
CCAGAAGAATTAGGTTGGAATCGTGCTGAAGAAATTTGGGAAGAGCCGGTTGATAAGGAA
AATATTGATTCTCAAGATATGACGAAATGGGAAATCTTTAAAAAATATATCCTGGGAAAT
CCGGTTATATGGATTCTATGTATCTCGAACGTATTTGTATATATCGTGCGTATCGGTATT
GATAACTGGGCGCCATTATATGTGTCAGAGCATTTACACTTTAATAAAGGTGATGCAGTT
AACACAATTTTCTACTTTGAAATTGGTGCATTAGTTGCAAGTTTATTATGGGGTTATGTA
TCAGACTTGTTAAAAGGACGACGCGCAATTGTAGCTATTGGATGTATGTTCATGATTACA
TTCGTTGTATTGTTCTATACAAATGCGACAAGTGTAACAATGGTAAATATTTCATTGTTT
GCATTAGGTGCTTTAATATTCGGTCCACAATTATTAATAGGTGTATCATTAACTGGTTTT
GTTCCTAAAAATGCCATTAGTGTGGCTAACGGTATGACAGGTTCATTCGCTTATTTATTC
GGTGACTCAATGGCTAAAGTTGGATTAGCTGCTATTGCAGATCCAACACGTAATGGTTTG
AATGTTTTTGGCTATACACTAAGTGGTTGGACAGATGTGTTTATCGTCTTCTATGTAGCG
TTATTCCTAGGCATGATTTTGTTAGGTGTCGTTGCATATTATGAAGAAAAGAAAATTAGA
AGTTTAAAAATTTAATATAAATAATTCATAGGTTTGCCAATAAATTACTAGCATTTTGGC
AGTACCTGCCCCGAAGGCATGTGCGTGAAGAGATGAAAGATACTGCTTCTACCCTTGCAA
ATATATCATCTCTATGTCTCGGGGCAGATCATAATTCCCTGTTATGAAGTATCCTTATTT
GCCCGACTTAGGGTGACTCAATGAATTTACTCCTTACAATATAGACATATAGCGGTGTCG
ATATAGTAGGGAGTATTTGTTATACAGATAATTATTAGTGATGCTATTTTGTTTGTTTAC
TATAATCACTCGGCGACATTTGTAAATATTTTTTAAAATGATAGCTGAACATTTTATATT
CTGAAAAGCCAACTTTATCAGCAATTTCATAATGCTTATAATGACGATCAAGGAGTTGGA
GTGATTGTAAAATACGATAGCGATTTAAATAATCGACAATTGTAATGCCAACGTGCTCTT
TAAATGTGCGCATTGCATATGATTCACTAACTTCAATATGTTGAATTAAATCTGACACAG
ATACTTTCGTTTGATAAGATTGCTTAATTTGATCGATTATCTGATTAACATAATAATCAT
CATATTCCACTTTTAATAATGGCTGGAAAGCGTCGTGGCAAGGGGCTAAGCTTTGTCCTT
TAAATGACTGTTGCTCTAATAACATTCGAACAAGTCGCTTTAAAATACCTTCTAATTGAG
CGTGATCTACGGGCTTTAATAAATAATCTAGAACATGGTGTTGAATGCCAGCTTTCATAT
ATTCGAAATCATCATAACTGGATAATATGATAACATTGCAATTTAAATGTCCAATATCAT
TGAGTAAATCGACGCCATTTTTTCGAGGCATACGAATATCAGTGATAACTAAATCAGGTT
GATGTTGACGAATGAGTGACAGAGCTTCAACGCCATCTTTAGCAGTATATATCGTGTTAA
AATGATATTCTCCCCAAGGAATCATTTGTTTTAAACCTTCTCGTATAATACGTTCATCAT
CACAAATCACAACTTTAAACATCTACATTCCCCCTTGAAATTGGTATTTTATAACAAATT
AATGTGCCTTGATTTGGTTTTGAAAAAATATGGAGGCGAGCAATTGAGCCGTATTGAATC
ATCGCCTTATTATGTAAATGATTTAAACCTAGATTTTCAGTATCAAATACATCATCATTT
AGTGATTGACGCACATGTTTTAATCGTGAATCTGACATACCAATACCATTATCGCAAACT
AAAATATGCAAAGCATGAGGTCTTAATGATAGTCTAATTTTGATAATTAATGTTTCTATA
TCTCTGCCATGTTTAATAGCATTTTCCACGAGAGGTTGAATCATCATTTTCCCAATAGTT
TGGTGTCGTGCATTTTCGGAACTTTCAATATGAAGTTTTATCATGTCATCGAAACGAATA
TTTTGTATCGCGACATACTGTTCAATATATTGTAATTCTTCGTCTAACTTGACAGTATGT
GAGTTTGTACGTAGTGAATAACGCAACATTTGAGATAATTGTTGTACGACTGTTTGTGCT
AGTTTAGGTGACAATGTGATTAAATATTGTATTGTTTGCATCGTGTTGAATAAAAAATGA
GGTTGAAATTGACGTTCAATCTCTTTTAATTGTATATCCCTTAATCGACGTTCAGTATGT
TCAATCGAGTGAATCAATTGTTCATTTGATTCAAATAAATCATAGATATAATTATTTATT
TCTTCTAGTTCGCTATTATTATTTAATGGTGTATAAGCACCTAGATGTCGATTTTTAGCA
TAGTAAATCTTTTGAATAATAGTTTCGATATCTTTCGTTTGTCGTTTAGCCATATTATCT
GCGCTAACAAATCCAAAAATGACAAGTAAAAACAGAACGATAATCATGACAATCAATAAT
GTAATACCATCTTCAATCGTTTCATGTATATCTTTGTAAATAATGAGACGATGATCTGCG
TTGTTTAGGTTTACAGACTCATTCATAAAGCCGAATTGTGCTGGTTTGTATTTTTCACCA
ATAGTAAAACGATCATCATTGGCGTATAGAATGTTGTCATACTGGTCAACAATAAGTGCA
AATTGACGGCTGTCTTTTTTAATTTCACTTAATCGTGGCGTATTGGCCATATACAGCTTG
AGCGTATATGTAGCATTTTTAAACTTAAGTTGGTTTTCTGAAAATAAATACATTTGTTTT
GTATTTAGATGTTCATAATTGTTAGTTATAAATTGCTTCGGTCCAGATAATTCATAATAA
AGTGTAGCAGGTTGTTCATGTATTAATTTTAATAATTCACGTTTAGTAACAGTAACATCA
TGATTATTTGTTAAATCAAGATCATTAAATGATTGATGGTTTTGTTTAATGAATGTCCGT
ATATGCTTCTCGATACGTTGTAATTCTGTTTGGCTTTCATCAGTATGTTGATGAATTGTT
CGATGTTCAATCCAAATATATATTGCGTAGAAGCTTATCAATCCAATAATAATTACTAAA
AATACTGGGAAAATGGTTGACGCAAATAACGATCTTCTTAATTGGTGTCTGTATGGTTTA
TATGCTGTCATTGAATCATCTCCAAAAACTTATGATGCGGAATGTTCGGTAATTTAGACT
TCGGTATTAAAGGTATGTTCTTCAGACTGGCAATAGATTGGTCATTTTGTGCAGTAACAT
CTTTTCGAATTGATTTAGCATCAAACTCAGCGACTAAACGTTGTTGTACAGACCGACTTG
TTAAATATTGCACTAACTTCTTACGTTTAGGGTGAGGATGTGCATTTTTAACTAATGCAA
TACCGTCAACATTTAACATCGTACCTTCTGTTGGATAAATGATAGATATTGGATAGCCTT
TGTTTTTCCATGTGCGTGCATCCTGCTCATAGCTAAGTCCTGCATAGTATTTACCTTTCG
ATACATCTTCAATAACTTTAGAAGTTTGTGAAAGTTGCATTGCGTGATTTTGAAACTGAT
GAACATCACTCACTTGATGATTTATACTATAAATAGCACGCATATGTTGGTAACCTGTGG
TTGTTGTGTTTGGATTAGAATATGCGATACGTCCTTTAAGCACAGGTTGCAATAAATCTT
TATAACCTCGAATGGCAATATCACCTTGTAAGTCTTTATTTACCACAATTACTGTAGGCA
TTAAAAGAAAACTGGTTACATACTTATTGTTTGATCGATAATCATCTAGTTGTTGTGTGA
CAGAACGATCTTGATAGGGTACAAAATCCTCTGGATGATCAATCGTTTCTGATAATACGC
CACCCATAAACACATCCCCACGTTCAGAAAGTTTCTCTTTATGTAAATTCGAAAGCAATA
CTTGTGTAGATCCTCGCTTAATTTCTATTTTGACATGTTCTTTTTTTTCAAAATCATTTA
AAATCGGACGAATTAAATTTGCTGGATACGGGGAGTATACGGTTAATACGTTCTTTTCTG
TTTCTGAATGATGTGTATTTGAACATGCTACTAAAAAAACGAGAAATAATAGTAAGGTAT
AAGTTTTTAATTTCATGATATCCCATCAATTCTATGTATATTTTAATACAATAATTTTAG
CAATAAATGATGCATAAGTAATGTTAAATATTTAGAAAAGTTTTAAATATGACTTGTTAA
GTCGTTGCAAATGTTGTGAGTAGCAGATGATTTTAGTTTGTCAAGACGACTTGCCGAGGC
TGTAAAACTAAACTGTTATATTTTATTTGTAGCTGTTATATAAAAAAGAACGAGATATTT
AATGGCATAGAGTGAAGTTTTTACGTAGAAAAAGGTATTTAATTCTGTCTATTTATATGT
AAAAGTAAGTGTTTAAAAGTATTGATTTAACGCTTTTTGACAATCATTTTTTAACAACAA
AAATATGCACTGATATAAACTTTTAAATCAATGAAAATCGTGAACATTATAACTGTTGTG
TAACAGAATGGAAATAGCATGATACTGTTACACAAAATAGTACAGTTTCTATGTTTTGAC
ATACATTTGATGAAATTTGTACATAATTTATGTGAAAAAAATCACAACAACCATGCTACA
ATGTTTATGAAAACGTTAACATAGCATTTCAAATTCACAACATTATACAAATGGAGGCGT
TTAGTATGTTAGAAACAAATAAAAATCATGCAACAGCTTGGCAAGGATTTAAAGGTGGAA
AATGGAACAGACATGTAGATGTTAGAGAGTTTATTCAATTAAACTACACACTTTATGAAG
GCAATGATTCATTTTTAGAAGGTCCAACAGAAGCAACTTCTAAACTTTGGGAACAAGTAA
TGCAGTTATCGAAAGAAGAACGTGAACGTGGCGGCATGTGGGATATGGATACAAAAGTAG
CTTCAACAATCACATCTCATGATGCTGGTTATTTAAACAAAGATTTAGAAACAATTGTAG
GTGTGCAAACTGAAAAACCATTCAAACGTTCAATGCAACCATTTGGCGGTATTCGTATGG
CGAAAGCAGCTTGTGAAGCTTACGGTTACGAATTAGACGAAGAAACTGAAAAAATCTTTA
CAGACTATCGTAAAACTCATAACCAAGGTGTATTCGATGCATACTCAAGAGAAATGTTGA
ACTGTCGTAAAGCAGGTGTAATCACTGGTTTACCTGACGCATACGGACGTGGACGTATTA
TCGGTGACTATCGTCGTGTTGCATTATACGGTGTAGATTTCTTAATGGAAGAAAAAATGC
ATGACTTCAACACGATGTCTACAGAAATGTCAGAAGATGTGATTCGTTTACGTGAAGAAT
TATCAGAACAATATCGTGCATTAAAAGAATTGAAAGAACTTGGACAAAAATATGGCTTCG
ATTTAAGCCGTCCAGCTGAAAACTTTAAAGAAGCAGTTCAATGGTTATACTTAGCATACC
TTGCTGCAATTAAAGAACAAAACGGTGCAGCAATGAGTTTAGGTCGTACATCAACATTCT
TAGATATCTATGCTGAACGTGACCTTAAAGCAGGTGTAATTACTGAAAGCGAAGTTCAAG
AAATTATTGACCACTTCATCATGAAATTACGTATTGTTAAATTTGCTCGTACACCTGATT
ACAATGAATTATTCTCTGGAGACCCAACTTGGGTAACTGAATCTATCGGTGGTGTTGGTA
TCGACGGACGTCCACTTGTTACGAAAAACTCATTCCGTTTCTTACATTCATTAGATAACT
TAGGCCCAGCACCAGAGCCAAACTTAACAGTATTATGGTCAGTGCGTTTACCTGATAACT
TCAAAACATACTGTGCAAAAATGAGTATTAAAACAAGTTCTATCCAATATGAAAATGATG
ACATTATGCGTGAAAGCTATGGTGATGACTATGGTATCGCATGTTGTGTATCAGCGATGA
CAATTGGTAAACAAATGCAATTCTTCGGTGCACGTGCGAACTTAGCTAAAACATTACTTT
ATGCTATCAATGGTGGTAAAGACGAAAAATCTGGCGCACAAGTAGGTCCTAACTTCGAAG
GTATTAACAGCGAAGTGTTAGAATATGACGAAGTATTCAAGAAATTCGATCAAATGATGG
ATTGGCTTGCAGGTGTTTACATTAACTCATTAAATGTCATTCACTACATGCATGATAAAT
ATAGCTATGAACGTATTGAAATGGCGTTACATGATACAGAAATTGTACGTACAATGGCTA
CAGGTATCGCTGGTTTATCAGTAGTGGCTGACTCATTATCTGCAATTAAATATGCACAAG
TTAAACCAATTCGTAACGAAGAAGGTCTTGTAGTAGACTTTGAAATTGAAGGCGATTTCC
CTAAATATGGTAACAATGATAACCGTGTAGATGATATCGCAATTGATTTAGTAGAACGCT
TCATGACTAAATTACGTAGCCATAAAACATATCGTGATTCAGAACATACAATGAGTGTAT
TAACAATTACTTCAAACGTTGTATACGGTAAGAAAACTGGTAATACACCAGATGGACGTA
AAGCTGGCGAACCATTCGCACCAGGTGCAAACCCAATGCATGGTCGTGACCAAAAAGGTG
CTTTATCTTCATTAAGTTCTGTTGCGAAGATTCCTTACGACTGCTGTAAAGATGGTATCT
CAAACACATTCAGTATCGTACCGAAATCATTAGGTAAAGAACCAGAAGATCAAAACCGTA
ACTTAACAAGTATGTTAGATGGTTATGCAATGCAATGTGGTCACCACTTAAATATTAACG
TATTTAACCGTGAAACATTAATAGATGCAATGGAACATCCAGAAGAATATCCACAATTAA
CAATCCGTGTATCTGGATACGCTGTTAACTTCATTAAATTAACACGTGAGCAACAATTAG
ATGTAATTTCTCGTACATTCCATGAAAGTATGTAACAAAATTTAAGGTGGGAGCACTATG
CTAAAGGGACACTTACATTCCGTCGAAAGTTTGGGTACTGTCGACGGTCCGGGATTAAGA
TATATATTATTTACACAAGGATGCTTACTTCGATGCTTGTATTGTCACAATCCAGATACT
TGGAAAATCAATGAGCCATCAAGAGAAGTTACAGTTGATGAAATGGTGAATGAAATTTTA
CCATACAAACCATACTTTGATGCATCAGGTGGTGGTGTAACAGTGAGTGGTGGCGAACCA
TTATTACAAATGCCATTCTTAGAAAAACTGTTTGCAGAGTTACAAGAAAATGGTGTGCAC
ACTTGCTTAGATACGTCAGCTGGTTGTGCCAATGATACTAAAGCGTTTCAAAGGCATTTT
GAAGAATTGCAAAGACATACAGACTTAATATTGTTAGATATTAAACATATCGATAATGAA
AAACATATCAAATTGACAGGAAAGCCTAATACACACATCCTTAACTTCGCGCGCAAACTG
TCAGATATGAAACAACCTGTGTGGATTCGTCATGTCCTTGTGCCGGGGTATTCTGATGAT
AAAGAAGATTTAATTAAACTAGGTGAATTTATTAATTCTCTAGATAACGTCGAAAAGTTT
GAAATTCTACCATATCATCAGTTAGGTGTTCATAAGTGGAAGACATTGGGTATTGCATAT
GAATTAGAAGATGTAGAAGCGCCCGATGACGAAGCTGTTAAAGCAGCCTACCGTTATGTT
AATTTCAAAGGGAAAATTCCCGTTGAATTATAAATACAATTCAGACCGAAAAGAAAGCAT
ATGCAACTTCGTGATTGAAGCGGCATATGCTTCTTTTTCAATTGAGTACTAGCAAGCCGC
AGTATGTATATGAAACAAGTCAAACAATTGTTGAATGAAGATGTTCTTTGCAAGTAGCTA
TTCTAATGACGAATGTGATGCCTCATTGAAGATGGATTTTAATATTATCATATAGGTGAT
GTTGAGTTGGTTATTAATTGCTATTTGCATATGAATATGAGTCTTTTCAAATTTTTATTG
ACCCTGAGTAATGAAAAATATTAAGATGAAACTTAATATTAAAGCAATGCGGAGCGTGAT
TATGATGAGAATTAGTAAAGATATATGGACAGTATTTAAATTACTGTATCAAAATAAAGG
GCGCTTTAGTATTAACGCCTTACTATTGCAGTTAATCATGATTTTTATTAGTAGTACATA
CTTAATTTTACTATTTAATATGATGTTAAAAGTAGCTGGGCAAAGCCAACTTACGATTAA
TAATTGGACGGAAATCATAAGTCATCCTGCCAGTGTGATACTTCTCATTATTTTCATATT
AAGTGTTGCCTTTCTGATTTATGTCGAATTTTCATTATTAGTTTATATGGTTTATGCGGG
CTTTGATCGACAAATTATTACGTTCAAATCGATTTTTCAAAATGCTTTTGTAAATGTGCG
TAAACTAGTCGGCGTACCTGTTATTTTCTTTATTATATATTTAGTATTAATGATACCGAT
TGCCAATTTAGGTTTAAGTTCCGTACTGACGAAGAACATTTATATACCTAAATTTTTAAC
AGAAGAACTTATGAAAACGACAAAGGGGATTATTATATACGGAACCTTTATGGTTGCTGT
TTTCATTTTAAACTTCAAATTAATATTCACTTTACCGCTGACGATTTTAAATAGGCAATC
ATTATTTAAAAATATGAGATTGAGCTGGCAAATTACGAAGCGGAATAAATTTCGACTAGT
AATAGAAATTGTTATATTAGAAATCATCATTGGTGCGATTTTAACATTAATTATTTCCGG
GGCAACTTTTTTAGCCATTTATGTAGATGAAGAAGGAGATAAGTTTTTAGTATCATCCAT
TTTATTTGTTGTACTGAAAAGCGCTTTATTCTTCTATTATTTATTTACGAAATTATCATT
AATCAGTGTGTTAGTACTTCACTTAAAACAAGAAAATGTATTAGATCAACCGGGATTAGA
ATTTAAATACCCAAAACCAAAACGTAAGTCTAAATTTTTCATTGTATCGATGTTGTTAGC
GGTGACTTGTTTTATCGGTTATAACATGTATTTGTTGTACAATAATTCAATTAATCAAAA
CATTTCGATTATCGGGCACCGTGGTTTTGAAGATAAAGGTGTTGAAAATTCGATTCCGTC
ATTGAAAGCTGCGGCTAAAGCAAAAGTTGAATATGTTGAGTTAGATACGATGATGACCAA
AGATAAACAATTTGTAGTTAGTCATGATAATAATTTGAAGCGTTTAACAGGTATTAATAA
AAATATCTCTGAGTCTAATTTTAAAGATGTAGTTGGATTAAAAATGCGTCAAAATGGACA
TGAAGCAAAACTTGTATCATTGGATGCATTTATTGAAGCGGCTAAAAAAGAAAATGTAAA
GTTATTAGTAGAATTGAAGCCACACGGTAAAGAACCTAGTGATTATACAGAACGTGTAAT
TGAGATTCTGAAAAAGCATGGTGTTGAACATGAATACAGAGTGATGTCGTTGGATTACGA
TATAATGATTAAATTGAAAAAAGAAGCACCATACATCAAATGTGGTTATATCATCCCGTT
ACAATTTGGACATTTTAAGGAAACGTCATTAGACTTCTTTGTCATTGAAGATTTTTCATA
TACACCAAGGTTGGTCAATCAGGCACATATGGAAAATAAAGAAGTGTATACATGGACAAT
TAATGGAGAAGAAGATCTTACGAAATATTTACAAACGAACGTTGATGGTATCATTACAGA
TGATCCAGCATTAGCTGATGATATAAAAGAAGCTAAAAAACATGAAACATACTTCGATCG
ATCTATTAGAATTTTATTTGAATAGCATAAAGGCCTCTAGAAGTTATCGTAATGATACTT
TTAGAGGTCTTTTTAATACGTCATAGTGAATTAAGTATTCATATGAAAGTATATGGAACA
TTGTTAATAATGATATGTTAAAGACTGTTGGATTGAACATTATTAGTTAGTGATGAATAA
ATATTTTCCAATCTATATTTTGCTTTAGTCATTTGATCCAAATTTTTAGTACGTATAGCA
GACTTAGCAATATAATGTGCTGCCATAATATCTCGTTTTTGATATGCATCTAAATGTAAA
TGCGCTAATTTGTTTATATCAGTATTTGTGATTAATGTATGTAATTGGTCTACAAGCGCT
TGATGTTGATACGTATGAGCTGTTGTTTCGGACTTGCGAGTTAATGCTATCCCAGTCGTA
TCAAGGAGCGCAGCTTTAATACCAGTTACTAAATAATTTTTGATTTTCATGTGTGTTGTC
ATGTGTTATTACTCCTTTGATGTACATGAATCAAAAAGATTATACACTATTATATATTGT
AATGCTAATTAACTTTAACCAAAAGATAGTTAATGATTCGTTTATTCTAGTTAATATATA
GTTAATGTCTTTTAATGTTTTGTTTCTTTAAAGTAGGTTGGGCAATTACATTTTGGAGGA
AAACAAAAATTATGAAAAAGCAAATAATTTCGCTAGGCGCATTAGGAGTTGCATCTAGCT
TATTTACATGGGATAACAAAGCGGATGCGATAGTTGGTAAGGATTATAGTGGGAAATCAC
AAGTTAAAGAAGAGAGTAAAAATGGGACGACGATTTCAAATGGTTACTTTTGGGGGAAAA
TCGACAGCCTAGAATCACAATTTTCTAAAGCATTAGCAATAATTGAAGAGTATCAATACG
GTGATAAAGAATATAAAGATGCAAAAGATAAGTTTATGGATAGAATTTTGTCGGAAGATC
AATAACTTTTAGAGAAAAAGAAAGCTCTGTATGAGAAATATAAAGAGTGGTATAAAAAGC
ACAAAGAGGCAAATCCAGCCTATCCAAAAATGCAAAATTTCCATGAATTTAGTGTTTATA
ACCTAACTATGGAAGAATATAATGAAATCTCTAAATCTTTAAAGGATGCGGAAGAAGAGT
TTCGTAAAAATGTAAGCGAAATTCAAATAAAAAATCCTGATTTGAAACCTTATGACAAAA
CAAATGAAACGAAGGCAACAAATGATGTTTATGATTTTGTTTGTGAAATTGATACACTTG
TTGCTACATATTATGGAGATAAAAATTATGGGGAATATGCCAAAGAACTTAGAGCAAAAC
TGGATTTAATATTAGGAGATTCAGAAAAGCCTAACCAAATTATAAATGAGAAAATTAAAA
AAAGAAATGATGGATGATTTAAACTCTATTGTTGATGATTTCTTTGTGGAAACAAATCAG
AATAGACCGTCAACTATAAAGAAATATGACCCTAATATTCATGATTATACAAAGAAGAAT
GAGAACAAAGAAAACTTCGATAAATTAGTCAAAGAAACAAGAGAAGCGGTTGAAAAAGCA
GACGAATCTTGGAAAACTAAAACTGTCAAAAGCTATGGTGGAACTGAAACAAAATCGCCA
GTAGCAAAAGAAGAGAAGAAAGTTGAAGATTCTCAATCGCCTAAAGTTGATAACCAACAA
GAAGTTAAAACTACAGTTGATAAAACTGAGGAAACAACATTACCAGTTGCACAACCTCTT
GTTAAGATTCCAGGAGGAACAATTACTGGCGAAACTGTAAAAGGTCCAGACTATCTAACT
ATGGAAAATAAAACGTTACAAGGTGAAATAGTAAAAGGACCAGAATATCCAACAATGGAG
CAAAGTTCTTCTTTAAGTGATAATTATACACAACCGTCTGTTACTTTACCTACAATTACA
GGTGAATCTAAAGTAACAAACCCTGTTGAATCAACTTTAAAAGGTATTGAAGGCAACTCA
TCTAAAATTGAAATAAAAACACAAGGTACTGAATCAACGTTGAAAGGTATCCAAGGAGAC
TCAACTAAACTAGAGATTAAACCTCAAGTAACTGAATCAACAGAAGCTACACAATATCCA
GCAAGACCACAATTTAACAAAACACCTAAGTATGTTAAATATAGAGATGCTGGCACTGGT
ATCCGTGAATATAATGATGGAACATTTGGATATGAAGCAAGACCTAGATTTAACAAACCG
GCAGAGACAAACGCATATAACGTAACAACGCATGCGAATGGTCAAGTAACATACGGAGCG
CGCCCAACAACTAACAAACCGGCAGAGACAAATGCATACAACGTAACAACACATGCAAAC
GGCCAAGTGTCATATGGAGCACGTCCAACAACTAAGAAACCAAGCGAAACAAACTCATAC
AACGTAACAACGCATGCAAATGGTCAAGTAACATACGGAGCACGCCCGACACAAAACAAA
CCAAGCAAAACAAACGCATATAATGTAACGACACATGCAGATGGTACTGCAACTTATGGA
CCTAGAGTAACAAAATAAGTTTGTAACTTTATCCAGCATCAATATTAAGCAATATTATTA
ACAGAAAACGATATGTATCTTAAATCTAAGCAATCATGTATTTAATGGTTTCCCCACCAG
GTTAATAAATCGCACAGACAAAATCATATCTTTTTATTATTCATCATTTTAGTCGCAAAA
TGAACATGACCTAACACTTCACAAACCCTATTAAATAAACCACGCACATCATTGTGAAAT
ACGACGATTGTATCAGCAACATATGCTTTGCAAGTCGTATCGAAAGTGAACGATAAATAT
TGAATTGAACATTCAACATTTAAGTACATTTCGATAACACAATAATGTGGGTGGTTTTCT
TTATTTTCAAAAATAAAATAATTCAGTTGAAGCGTAACTCAAGTAAATATTATCAGATTA
AAGGTCCTCAATCTATAACAATCACATCAATAATTAAACGGCATATGGCTTTAAGTAACT
CTATACGTTCCTAGATAAACGCTCTATACATTCACTAATAATTTGAAGGGACCTCAATAT
AATTTCCAAAATTCAATTTTCCCAATCTAACAATATGCCGAACTATACAATTGAATCTCC
AATTTATTTAGTTACCAAATCTCAAACAGTGATAACATTAATCCGATTCCACCTTCATCC
ATAATCAAACAATCTAATGAATATACTCAAATATTGCAGCTGCGCCCATACCGACGCCAA
TACACATTGTCACCATGCCGTAGCGACTATCGGGACGTCTACTCATTTCAGAAAGTAAAC
GTGCGGTTAATATAGCACCGGTTGCACCTAATGGGTGACCTAAAGCAATAGCACCACCAT
TTACATTAGTACGTGATGAATCTAGACCTACCGCATTCATAGAAGCGATAGTTTGAGAAG
CAAATGCCTCATTTAGTTCTACTAAGTCGATGTCTTCGATTGTTAAATTGCTGAGTGACA
ACACTTCAGGAATCGCATATGCAGGACCAATACCCATAATTTTTGGATCCACACCGACAG
CTTTGAAACCAACGAATCGAGCGATGGGTTTCACACCTAGTTCTTTTACTTTGTCTCCTG
ACATTAAGACGACAAATGCTGCACCATCAGATAGTGGGGCAGATGTACCTGCAGTAACTG
TGCCGTCAGCCTTAAACACTGTCGGCAATTTAGCTAATGCCTCTTTCGTTGTGTCAGGGC
GAATTAACTCATCTTGTTCAAATATACCTTCTTTAAAGTCGACTCCGTCTTCAGTGTATT
CAACGTATTCAACACTTATTGGAATGATTTCATCTTCAAAGCGACCTGCACGTTGTGCTT
CATATGCGCGTTGATGACTTTGAACAGCATAGGTATCTTGTTCTTCTCTAGATACGCCAT
ATTGTGACGCTACGTTTTCTGCTGTTAGTCCCATTGGATATGACGCACCCACGTTTTCAA
ATTGTAATATCGGATTGTTGGTAGGTTCGTTTCCACCCATAGGGACAGCACTCATTAATT
CTACGCCACCTGCCACGAGTATATCTCCTTGGCCAGCCATAATTTGATTGGCTGCAGTTG
CTATAGTTTGTAGCCCAGATGAACAGTAACGGTTTATAGTTTGTCCAGGAATAAAGTGCG
ATAAGCCTGTACGTAATGCAATCGTTCTTGCAATGTTTTGTCCTTGTAACCCTTCAGGGA
AAGCAGTACCTACAATGACATCTTCAACCATATTATTATTAAACTTTCCACCAACACGAC
GTAACACACCTTGTAATACTTTAGCAGCAACATCATCTGGTCTTTCATAAAATAATGACC
CTTGTTTTGCCTTTGCAGTAGCTGAACGTCCATAAGCTACAATGTATGCTTCTTGCATGC
TTATCATCCTCTCTTAATAAATGTTCTTTAATTACGTAATGGCTTACCAGTTTCTAACAT
ATGTGTAATTCTATCGTATGTTTTTTTAGATTTTAGTAACTCAATAAAACTGATTTTCTC
TAATTTTTGGATATAGCGTTGATTAATATATGTGTTACGAAGTAGTTCGCCACCAGATAA
AACATATGCAATTTCTAAGGCAATATGATAATCGTAATTACTAATAAAATGACCTAGTCT
TTGCGCGTCTAATTGTCCTTCAATTAATACTTTGTAATTTTCTCCTAAGCCGATATATTT
GTATTTTGGTTTAGGTATATAGTTTGTTTCTGCCTCATATTTCGCGCGTTTAAGTGCAAC
TTCGACACGTTGTGCTGTGTTGAAAATAATCGTATCTGTATCACGTAAATAGCCATAACG
GCGAGCCTCAAATGCATTAGTAGATACTTTTGCAAATGCGATGTTTGTCAGTACTTTAGT
CATTGAAGCTTGTTTATCATCGAATTTATGTGATGTGTGTAAAATACGATCTGCCATTTC
TGCAAGTCCACCACCACTTGGTAATAAACCGACACCCGCTTCAACAAGGCCGATATACGT
TTCACTTGCTGCTACAACGATAGGCGAGTAAAGTACAAGCTCACATCCACCACCTAGGGC
ACGGCCTTGTACAGCTGTGACGATTGGCTTTAAGCTATACTTCAAACGATTAAAGCTATA
ATGTAATTTATCAATTGATTGTGCAACGACATCTTCCACAAGACCTTCTTCATGCGCCTT
TTTCATTAAGAAAAGGTTAGCACCTACGCTGAAATTATTACCATCAGCATAAATAACCAT
ACTCGTATAATGTTTGTTTTCCAGTAAATCAATCGCCTCAACTAAAGCATCATTAAATTC
ATCGGTAATGACATTATTTTTACTTTGCAATTTTAGTAAAAGTTGATCGTCGTGAGTTAC
AGAAAGTTTAGCATCACCTTTATCCCAAAGTTCATCTTTTACAAAGTGAGATACAGGTGT
TGCATATTCAATCGTTTCATTCTGTTTATAAAAGCTACCGTCTAATTCATTAATCCATTG
TGGTAAGTCGCCAAGTTCATCTTCCATGCGCGATTTAACACGTTCAAATCCCATCGCATC
CCATAATTGGAAAGGTCCAAGCTTCCAGTTAAATCCCCAAACAAGTGCGCGGTCAATGTC
ACGGAAGTCATCGGTAGCCTTAGGAACATTGATGGCAGAATAATAGAAGTTATTACGTAA
GGTCTCCCATAAAAATTGTCCTGCTTCATCTTGTGCATTAAAAATGACATCAAGGTTATG
CGCTAAATCTTTATTAAATTCATTTAAAATAGGTGATTGTGGATGTGATACAGGAACATA
ATCTTGCTTTTCTTTATCGTAAACAAGACGTTCTTTAGTATCTTTATCTTTTTTATAAAA
TCCTTGCTTCGTTTTACGACCTAGTGCACCATTGTCAAACAATGTATTTACAACTTTAAC
ATCGTGGAAGTAGGGTGCTTCCTCAGGGACTTGTTGCATACCTTTAATTACAGATACTGC
AATATCTAATCCGACTAAGTCAGATAGGGCATATGTGCCAGTTTTAGGACGACCAATAGC
TTGACCAGTTAAAGCATCCACATCTATAATGTTTAAATTTTGCTCTTCTGCGCGATACAT
AATATCATTCATCGTTTGTGTACCGACTCTATTTGCAACAAATCCTGGTACATCATTAAC
AACGATGACCCCTTTACCTAATACATTTTGCGCAAAAGATTTTACTTCAGATACGATAGA
GTGTTTTGTATATGATGTAGGTATTAGCTCTACTAATTTCATAATGCATGGTGGGTTAAA
GAAATGTAGTCCAAAGAATCGTTCTTGATCCGTGTTGTTAAATGCTTTTGCAATGGCTGT
AATCGGTATGCCTGATGTATTAGTAGCAAATAAAGCATCTTCTTTAGCATGTTGAGCAAC
TTGTTGCCATACCGCATGTTTGATTTCAATGTCTTCTTTAACAGCTTCGATATATAAGTC
AGCATCATCATTAGCTAAGTCATCGTTAAAATTACCGTATGTTAAATTACTTGCTAAATT
TAAGTCGAATAGAAGTGGCCGTTTTTTGTCTACGATTTTATCATACGATTTCTTCGCAAT
AAGATTTGGATTATTTTCGTCGACTACAATATCTAATAATTTTACTTTTAGACCTGCATT
TACAAAAAGTGCTGCAAGTTGTGCACCCATCGTACCTGCACCAAGAACTGTTACTTTATT
AATTGTCATAATTATACCTCCAATTTAGTTGAGGATAAGATAACTTCTAAGGATATTGAG
ACAGTTTTACTATTTCATAAAATGAATTAAAAGTATCTTTGTCAGCTATCTTAGCCTCTG
ATTTAAGGAAAGCATCATATTAAAAATAATTGTCTAGTTATGTGATACGCCGATATTTTG
CAAAATCCTTATTAGCTTAAACAAATGCAGAATCACCAGTTAAGGCACGTCCAATTACTA
ACGCATTAATTTCGTGTGTACCTTCGTATGTGTAAATTGCTTCTGCATCCGAGAAGAAAC
GTGCAATATCATAATCGTCAGCTAGTATGCCATTACCACCTGTAATGCCTCGTCCCATTG
CTACCGTCTCGCGTAAACGTAATGCATTCATCATTTTAGCTGTAGAAGTTGCAACTTCAT
CATATTCACCATGTGCTTGCATGTTAGCTAATTGGGCACATGTTGCCATTGCTTGTGCTA
AATTACCTTGCATCATCGCTAGCTTTTCTTGAATTAACTGATATTTACTAATTGGTTTAC
CGAATTGTTTACGCTCTGTGACGTAATCTAATGTGGCACGTAGTGCACCAGCCATACCAC
CCGTAGCCATATATGCGACACCTGCTCGTGTTGAATAAAGGATTTTGGCAATATCTTTAA
AGCTTGTAATATTTTGTAAGCGATCAGATTCATCAACTTTAACATTGGTTAATTTAATCA
GCGCGTTTGGCACGATACGAAGGGCAATTTTGTTATCAATGACTTCAATATCCACACCAT
CTTGCTCTGGTCTGACAACAAAGCAATGTGGTTTGCCTGTCTCCTTATTTACAGCGAATA
CAGGGATTACGTCAGAAACATGTGCACCACCAATCCATTTCTTTTCACCATTAATAACCC
AAGTGTCACCTTGACGTTCTGCGACTGTTTCTAAGCCTCCTGCAACGTCAGAGCCATGCT
CAGGTTCTGTTAATGCAAAGCATGTACGCAATTCATGAGACTGTAATTTTGGTACATATT
TCGCGATTTGTTCTTTGCTACCCCCGAAAAAGAAAGTGTTATGCCCCAAACCTTGATGGA
CACCAAGAAGGGTTGCAAGTGAAATGTCAAAACGAGCGAGTAGATAAGACATGAAAAATT
GAAATAGTTGACTCGGCATTTTGGCATTTGGTCTATCTTTATAAAGTAATGGGTTATTAA
AGTAATTTAATTCTCCTAAATCTTTAAAATAATCTTCAGGTACTGTGGCATCTATCCAAT
GTTGATTGATATCTGGTCGATATTTACTTTCAAGTAAATCGTCAACTTGTTGTAAAAATT
CAACTTCACCGTCTGTTAAACCTTTAGCAATACTAAGCACATCTTCAGGGAATAATGATT
TTAAGACTTTTTCTTTTTCAAATGTCATATAAATTCCTCCTAAAAATAATATGAATATTT
ATGGAAATCACATACATACAAACCTTAATGAATATATTTGTAAACGCTTACAAAATAACG
TAAAATTTTTTGCTTTTACTTTAATGTTTCTGATACTTTGTCATTCATCATTTGTCGAAT
CGCAAGTTTGTCTGGTTTTTGTGTACTATTTAACGGCATATGTGTTACAGGTACGTACAT
TCTTGGTACTTTGTAGCCAGCCAAACGATGTCGCATATGTTGATCTAACTTTTCAGCATA
GTTAGGATCATCTTCACGAAGTATGATGGCTGCTGCTATTGACTCACCATATTTTGGATG
ATCATAGCCTACGACAACACACCGGTCAATTAGTGGATGCTCAGCTAAAGCATTTTCAAC
TTCAGATGGTAAGACATTTTCGCCACCTGTAATGATAAGTTCTTTTTTACGATCAATGAT
GAAAATATCGCCATCTTCATCCATTTTTGCTAGATCGCCTGTTAATAAATAACGACCATG
AAACGATTTGGCAGTTTCTTCAGGTTTGTTCCAATATCCAGGTGTTACATTTTTCGCTTT
AATAGCAAGCTCGCCGATGTTGCCAGTAGGGACTTCTTGACCATTTTCATCAAGAATTCG
TGCATCAACAAACATGACTGCTTTACCAATACTCATCGGTTTGCGTTTCGAATTTTCCGG
TGTATTAACGAGTACTAGAGGTGCTTCAGTTAATCCATAACCATTGATAATATTAATACC
AAATTGTTTAAATGCTGCTTGAATACTTGGTAATGGCTGTGAACCACCTTGAATAATGTA
ATCCATTGCTTTAAAATTATCAGGGTTAAAATTACTGGCACGTAGTGTACTATAATACAT
CGTTGGAATCATGATAATAAACGTAGGCTTGTACTGTGCAATCATGTCGTTCAATTCTTC
TCCATTAAAATAACGTTGAAGAATCAATGTGCCGCCTGACATCAAAACGGGCAACACTGT
ATCATTAAATCCTAAAACATGGAACATAGGTGTAGATACAATCGTAATATAATTTGAATT
AAACTTATATGTCAGTTCTAAGTTTGCACCATTATGAACAAATGATTCATACGAGAACAT
TACGCCTTTAGGTGATCCAGTAGTACCACTTGTATAAATTAACGCTGCAAGATCTTGTGG
TTCGACCGGTGTTGCTTGAAAAGGTTGATGATGATTTGGATCTACAATTTCATCATATTG
ACGCGAATCGATATCCATGTGTAATAGCTTTTGATCAATGTTTGTTAAAGAACTTAGGTG
TTTTTCTGCATAAAAGAGAAGCTTTAGTTGTGCATCTTCCACAATAGCTGCTATCTCTTT
AGGACTGAGTCTCCAATTCATGGGTAAAAATACAGCACCTGTTTTAAAACAAGCAAATAG
TAAATCTAATATTGCAATATCATTTGGAGCAAAAACACCTATGACATCACCTTTCTTAAC
ACCTTGAGAAGTTAAATAATGCGCCATATTATCAGCGCGGGCGTTAAGTTGTTGGTATGT
CCAAGAGGTCTGTTTTGTGTGATCAATGACAGCAGGTTTGTCATCATCGAAATCTGAACG
CGTTTTAATCCAATCGAAATTCATTAGTATACCCCCTTTAGCTTCACTTTCATACTTTAT
GAATTGATTGTCTAAGTTGTCCCCACTTTTTCTGATAAATACTACTATCAATCAATTTTA
AATTGTCAGCAATCAATGGTTTAAATGCCATTTGATTTAATATATCTTTTTGCAAATCAA
GACCTGGTGCGATTTCAATTAGCTTTAAAGCTTTATCAACTAGCTCGAATACGGCACGGT
CAGTAACAAAGTATACTTCTTGATTAAGTGACCGCGAGTACTGCGCATTAAAGTCTATAT
GGCTTACTTCTGATACAAATTTTTTAGTATGACCTTCATTTTCAATATCTAATTTTTGTT
CATAACATGATATTGTGCTCCCTGCGACGAATGATCCTGAAAAAATAATTTTGTTTACAG
ATTGCGTAATGTCTATAAAACCACCACAACCATTTAATCGGTCATTAAAGTAGGACACAT
TGACATTGCCATATTGATCTACTTCTGCAAAGCTAAGATAAGCAACAGATACACCATTGT
TATAGATAAAATCCCAAGCTTGATCATGACGCATACGTACATCTGCGTTATAGTTCATAC
CAAAACGTTCACGGCTTCCTACAAATCCACCAAAAATGCCGACATCTAGAATTGGTTGTA
CGTCATGTGCGACACGTTCTTCATAAAGCAAATTTGAAAGCTCATTGTTAATACCATAGC
CAATACTAATCGTATCGCCGTATGTTAAAAATTGAGCGGCACGTCTAAGAATAAGTTTGC
GATTATTAAATGGCAACGGTTGTTCAGGTATACAATCAATCCGTTCTTGACCTGACAATG
CAGGTAAATAATGACTTTGAATTACTTGACGATGATTGCAATCTTCTTGGGTAACATATA
CATAATCAACAATACTTCCAGGAATAATAACATCATTTGGCTTTAGTTGACAGTCATCAA
CTATAGCTTTAACTTGTACGATAACAGTGCCATGATTGGCCTTAGTATTTAAAGCAACAT
GATAACATTCACTCAAGTATGCTTCTTGTGTTAAATATATATTACCTTGCTTATCTGCAT
AGGTTCCTCTCAGCAATGCCACATCAACGCTAGGGAATGTGTAATGCAAATATGTTTCAT
CGCGTATATTGACTATAGAAACTAAGTCTTCTGTCGTACACTTGTTTACTTTGCCGCCTC
CATATCTGGGATCAACAGCAGTATTTAAACCAATTTTTGTAAGCACACCAGGTAAAAGAT
GGTTACTTTGACGATAATGAGTAGCAATGACACCTTGTGGTAAGAAGTATGCTTCAATGT
CATTGTTTTTCATAGCTTGTGCTGTTTTTGACGAAGCAGTTAAAATACTCATAATGACAC
GCTTAATCATGCCACGTTCAATAAAGTCATTTAGATCGGGTGCGACGCCTAAACTATGGA
TATCATTCGCTAAAATAAAGGTTAAATCATTAGGCGTCTGGTATTTGTCGTGTTGCGCTA
ACACAGCACGTAGAACTTCGGCAGGTAAATTGGCAACAGCTAGAGCCGATAAACCAATCA
CATCACCGTCTTTAATGATATGTTGTAAATCGTGCCATGTGATTTGCTTCAAGAAATTCA
CCTCCATCACATCTGGAAATATAGCGTTTTTACACTTTGTGTAAACCCTTACAAGAAATA
TAACATAAAGAAGTTTAAATGCAATTATAAATATCTTTTTATTCTGACAACAGTCACATT
ATAGACATAATTATAGAGTGCGTAATGATTGTAAAATCAAGGGTTTGGAATCGATTGAAT
GTTATTAAAATGTTTAAATGAAAATATTGTTCGGAACATAAAAAGTTGATTTGATTTAAT
TTTAAAATGTGTGAGCAAAATAAAATAACCAATTGGAGTAAATGACATCATAAAGAATCA
TTCAGTTTCTGTGGTGTATAATGTAACTATAAGAATGGGTTTGTATGTAAAGGAGTCGAA
GATGTAATGAGAATAAATGTTTTACAACATACACCGAATGAAGGCTTAGGATATATTAGG
GAGTGGGCTAAAGAGAGAGGTCATACTGTTTATATTTATCATCCATATTGTTATAAAGGT
GTGTTGCCCCGTGCCGATGAAACAGATATGTTAGTCATTCTTGGAGGACCAATGAGTCCT
GATGATAATATACCTTGGATTAAAAATGAGCGGCAATTAATATTGGAATTGATGGCTAAG
CACAAACCAATATATGGCGCCTGTTTTGGAGCACAACAAATTTCTAAAGCATTAGGCAAT
GAAGTTTTGAAATCACCCGTTAAAGAAGTGGGATGGGATGACGTGTATTTAGAGTCTGAC
ATTATTTCGGATATACCAGGTAGATTAATGGCGCTGCATTGGCATGAGGATATGTTTCAG
ATACCGGAACAAGCGACATTACTATTTTCTGGGAATCATATTAGAAATCAAGGATTTATC
ATTGAAAATAATGTAATTGGATTACAGTTTCATTTTGAACCTGGTCCAGATGATGTTAGG
GAAATTGTTATAAACGATCATGAGTATATTGCTAATTCTGTTTTGCAACAGTCGGCGGAT
GACATTTTATCCTTTAAGGTACCAGAACAAAATAGAGTAACTATCTTCAAAATATTAGAT
TTTATAGTAAAAGCGTAATGACTAGTATGTATTTTTATTTAAAAAATATCGAATTTGAAT
GTGTTCAATTGCACAAAATATTTATATTAAATAATGGAAAATCCATCAATATTCAATTAA
AATAGTTTTATTATGAAAATGAGAGTAGGTAAGTCTATGGAAGGTCTTAATCATCGAAGA
GACACAGAAAAAGAAACAACAACACAAGAGCAATCGATTTTAGATCAAGATATGACAAAG
GAAGATGGGACATCAACAACAAAACAGGAAGCTGTTCATCAAAGTGTACAAACTAAGCAG
ACAGCGGATATACATAACAATAAATCTATAGAAAAACAAATGGATGATAAAGCTTATGAG
ACAGCACAAAATGCAGATTTAAAGCACGAAGCAAGGAGTTTGTTTGATAATGCGACGAAA
TCTATTGGCAGACTGGCAGGTAATGATGAAAGTTTAAACCTTAATTTGAAAGATATGTTT
TCAGAAGTTTTTAAGCCACATACTAAAAATGAAGCAGATGAAATATTTATCGCGGGAACG
GCAAAAACAACGCCGGCTATTTGTGATATTTCAGAAGAGTGGGGTAAACCTTGGCTCTTT
TCACGTGTGTTTGTTGCCTTTACAGTGACATTTATTGCATTATGGGTCATGGCTGCATTT
TTCAATAATACAAATGCGATTCCTGGTTTAATTTTTATTGGTGCATTAACAGTACCATTA
TCGGGTTTATTCTTCTTCTATGAATCAAATGCATTTAAAAATATAAGCATTTTTGAAGTC
ATCATCATGTTCTTTATTGGTGGCGTATTTTCATTATTAAGTACAATGGTGTTATATAGA
TTTGTCGTTTTTAGTGATCAATTCGAAAGGTTTGGTTCTTTAACATTTTTCGATGCATTT
TTAGTTGGATTGGTTGAAGAAACAGGAAAAGCGCTCATTATTGTTTATTTCGTCAATAAA
TTGAAAACGAATAAAATTTTGAATGGTTTATTAATCGGAGCTTCCATAGGTGCCGGGTTT
GCAGTTTTTGAATCGGCAGGTTATATTTTAAATTTTGCTCTAGGTGAAAATGTACCGTTA
TTGGATATTGTATTCACACGTGCATGGACTGCAATTGGTGGTCACTTAGTGTGGTCAGCC
ATAGTCGGAGCTGCTATTGTTATTGCTAAAGAGCAACATGGTTTCGAGTTTAAAGATATT
TTAGATAAACGATTTTTAATATTCTTTTTATCAGCTGTTGGGTTACATGGCATTTGGGAT
ACATCATTAACGGTTCTTGGCAGTGATACTTTAAAAATATTCATTTTAATCGTAGTCGTA
TGGATACTCGTATTCATTTTAATGGGTGCAGGTTTGAAACAAGTTAATACACTACAAAAA
GAATTCAAAGAACAACAGAATAAAGTAGTAGTATAAAAATCAAAGCTTATGTTGCTATGT
GTTTTAGTGACATAAGCTTTTTTTATACATTGTCTTTAAAAGAGTGGAAGTGGAATACTT
TTGGGAGTTAAAAAAGTGTTTCACGTTAAACAAATAGTGACAATTAGTTTTTTAAAAATG
AACATGCTTCATAAAAGTATGTAATATTCAATTTTATTGGAGTATTAAAACAAAAAAGTA
ATACAATCACATAAATAAATTAAACCACATCACAATCATTGCGAATGACTGTGATGTGGT
TTTTTAAGGTTTAGGCGAGTCGTATAGGATGTCTATCGTTCAATCGTTGTTTGATAATCT
ATTAAATATATGCCTTCAGGCGTAACTTTATAATTTTTAACGTTAGAATTTGCAGCGACA
ATTTGATCATTATAGGCTATGTAACTATTTGGCACATCTTGGCTAGATAATTTGATAATG
TCATTAGAAATATTGTGACGTTCATCAACATTAACGGTATGATTCAACTGATCAATTAAA
TCATCGACTTTACTATTATCATAGTTTCCTTTATTAATGGCACCATCTTTTTTATATGCT
TGATTAAAGTAATAACCTGTATCACCGCGAGGGATTGTCCCAAAACTATACATCGTTGCA
TCCCATGCAGTACGGTCTTTTAAATAACCTTCAATGTCATCGACACTTTTAATATCGATA
TCAATGTTCGCCTTTTTAGCATCTGATTGTAGTACTTGTGCAATTTTAGATAATTCTGGA
CGACCATCATAAGTGATTAATTTAATTTTTAATGGATGACTTTTCGTATAACCTTCTTTG
GCTAATAAATCCTTAGCTTTATCAATATTTTGCTTGGTCAATTTAGGCTCTTTAATGTAA
GGTATTTTATCATTAAATGGACTTGTTGCAGGTTTTGCATAACCTTGATAAATATGGTCT
GCAATACCTTGTCTATCAATGACATTGTCTAGTGCTTCGCGAATGGGCTTAGTCATTTTT
TTATTTGTATGATTATACATAAGTAAAGAAGTTCTAAATCCAGACTTTTTCGATACTTTC
AAATGCTTATCGCTCGTAATATCTTCTACTTTATTAACGGGTACATCCGTAATTAAATCG
GCTTTTTTAGATTCTAAATTTCTGACACGATTATTACCATCTTCTTGATACGTTACAGTA
ATATGATCTAATTTAGGTTTACCTTGCCAATAGTCTTTAAATTTTGCTAACGATATTTTT
TGTGATTGTTTATAATCTTTTATTTCATATGGTCCTGTACCAACAGGTGTTTGATTCACA
TCTGATTTTGCATCCGTGTCATAAATCGCCATAAATGGATTCGCTAATTCAGATACAAGT
TCAGGATAAGCTGATTTCGTTTTAATCGTTAGTTTTTGACCTTTAGCAGTAATAGATGAT
ATAGGTAATGTAAATTTAACTAAATCACTTTTCTTCATGCTATTTTCCAGACTTGATTTT
ACTTTTTCAGCAGTTAGTTTTTGTCCATTTTGAAATTTTATATTGTCTTTTAACTCTAAA
TCTAATGTCGTGTCATTTGGTTGATGATATGATTTTACTAATACTTTTTCGATTTTACCT
TGATCATTTGTTTTGAATAAGGACTCTGCAGCACCAATTTTAACAGGTACATCTGTTTCA
TAAGGCGCAATGGACTTCGTTTTTAAAGGTAACGAGATATTTAAATCTTTGCCAGATGAA
TGTGTTGAACCACATCCTGATAATACTAAAGTTGCTGATGCGACAATTGTCGCAAGACTT
TTAAACTTCATTTCATAACACTCTCTTTCTAATTACTAATTTAAACCTAGCAAACATTAT
TTTAGAACTTTGTTTGTATAAAGTAAAATATTGCTTAAGTTTAGTAATTTTAAAATACTG
TTAACCTTAGTAATTATATTTTCAAAAAATCTAATATTAGAAATGAAGTTAACGGCAAGT
GTAGTGATTTATGCCATACACATATGCTTAAGTATTTAGTAACTGCTGAAGTATCACAGC
TTGGTTATGCTCAATATCTTTGGCGGCATATAACAATAGAACATGGTTATGTTTTTCAAC
AAGCCCTTTTAATTCTTTGAAAGCAGCATTTTGAGCATCATTATCACGCAACTCTTTTTG
ATACTTTTCTTTAAAAGCACCAAAAAGTCTTGGGTCATGATTGAACCATTTTCTTAATTC
AGTAGAAGGGGCGACGTCTTTTAACCAATAATCAATATTCGCAGTGCTTTTCGACATACC
TCTAGGCCACACTCTATCAACTAACACACGAATGGCATCAGTCTGTCCTTTGTGATCGTA
AATTCGTCCGATATCTATGGTCATTTTGTAAACTCCTTTCTTGTGAAAGTCAATGCGCAT
TCCTTCATCCTAAAAATGCCTTAAAATTAAAACGAGGTTGAGACACAGAGTTTTTGTGCT
CTGGGAAACCGATTTACGGCGTCCCAAAATCAGGATTTTCGACAGAAACTCTCACGATTC
GACAAAATTTTGAAAACAATTTTGCTCATCATTTTGTTCTGCTCAAATCCTAAACGCTTT
TTCCTGACCTCGTTTTTCATACGTGTTATTTATTTTTATGTTTAGTTAAATATTTTAAAC
CAATGGCGAAAACAGTATAGCCAGTAATTGTTTGCACCAATGTTTTAATTAAATTGTTGT
TTTTAACGATGATATTTGCAGTAATAATGCTTGTGAAATATAATACAAATACTTTAATGT
AGCGTTGGTTAAGTTTCATATCGACATTAAACCTCTTTCCTTAATTAGACTGCAACACTT
AATCTTGGAATAAATGTTTCATAATGGACGCGATTCATATTGTAATTTAAAGACTTAAGT
GCTTCAATCATAGATTGTAAGAATTTTGTACCACCACAGATATAAATTTCAGGCTTATTC
TCTAAAAATGCTTTTAATTCTTCAGCACCAATATAGCCTTGTTCATCTTTTAAATGTGTA
TATAATTTAGCGTTGTCATGACGACGCGCGATACTGTTGAAGTTGTCTTTGAAAGGTAAA
TGTTGTTCATTTTCAGCAACTTGAACCATCTGTGTATCTATACCTTTGGCACTAGCAGCT
TCAAACATTGCAACTAAAGGTGTAACACCAATACCAGATCCTAAGAATAGTTGTGGTTCA
GTCATATTTTCTAATACAAAGCCACCTACAGGTGCAGCTAAATTAATCATATCGCCTTCT
TTAATTTCATCATGTAAAATTGTAGAAACTTCGCCTTCATGTTCTGTTGTGACATCACGT
TTAACGCCAAAAGTTAAATTGTTTTTATCACCTGATACGATAGAATAGTGACGTTTAGCT
CTATATGGAAGTTTGTCACTAGAAACATCAACTGTGATGTATTGGCCTGGTGTAAATTTA
CTAAAGTCATATTCATCAGTTTCAACAGTAAATGATTTAATGTCTGCAGATTCTTGCTTA
ATGTTAGTGATTTTGAACGGTTTGAAACCAATCCACATCATCTGATCATAAATGTCTTTT
TCAATTTGGATAAACACATCTGCTATAACACCATATGCTTTTGCCCAAGCTTGAATGACA
GGATCATTTTCTTCTAATCCAGTAACATCTTGAATTGCTTTTAATAAATTTTCCCCCACG
ATTGGATAATGTTCAGCGTAAACTTGTAACGCGCAGTGTTTATATGCAACTGGCATAATG
ACTGGTTTAATAACACTTAAGTTGTCTATGTTAACAGCTGCGGCCATCACAGCTTGTGCT
AGTGCTGAAGATTGCATGCCTCTTTTTTGGTTTGTTTGATTAAACATGTTTAAAAGTTCA
GGGTGAGCTTTAAACATTTTTGGATAAAAGATTGATGTAATTTCAGTACCTTTCTCTTTA
AGCAAAGGAACCGTTTGTTTGATAATGTCTTTCTCTTGTTCTGTAAGCATGATACTCCTC
CTTTAATCTGTGTAATTTGATTATTCTACTAAAAAAATTAATATTCAATTGATTGGTTTT
GGAAAATATAAATAAATTGGCAAATTTGATAATTGTATGACGTTTTTAATTTTTTTATGT
TAGAACGAGAGGAATTGTGTACAATAATTTAATTGAACTTTAACGCTTGAACTCATTTAT
TTGGGATTTGTAAAAGAATTTGTTGGTGAAAGTAGAATTAATTGATGTTAATCGATATGT
GAATGTAATTTAGTCAAAGGAACAAATAAAATTTACAATGTAAACGGATACAAATAAAAA
AGGTGTAAAAATTAAAATAAAATGTGAAATAAATCACAATAAATCGTTGACCAATCGATT
TATGCATGTTACATTTTATATGTGAAATAAATCACAAATTTAAAAGTGTAAGACACATGA
CCTTTTAAGTTATGCGTTGAAAATCAAAGAGATGTTTATTTGCTTTTGTATCATCATTAA
GCAGTAATTAACTAAAATGCTTTCTATTGTAAGTGGTGTTTTAGTGAACTAATCATAAGG
GAGTTTTTGTAATGAACAAATTTAAAGGGAACAAAGTTGTATTAATAGGTAATGGTGCAG
TAGGTTCAAGCTATGCATTTTCATTAGTAAACCAAAGCATTGTCGATGAATTAGTAATCA
TTGATTTAGACACTGAAAAAGTTCGAGGAGACGTTATGGACTTAAAACATGCCACACCAT
ACTCTCCTACAACAGTACGCGTAAAAGCTGGCGAGTACAGCGATTGTCATGATGCTGATT
TAGTTGTAATTTGTGCTGGTGCTGCACAAAAACCTGGAGAAACACGTTTAGACTTAGTAT
CTAAAAATTTGAAAATATTCAAATCAATCGTTGGTGAAGTTATGGCATCTAAGTTTGATG
GTATTTTCTTGGTAGCTACAAATCCAGTTGATATATTAGCGTATGCAACATGGAAGTTCT
CTGGATTACCTAAAGAGCGCGTTATAGGTTCAGGTACAATTTTAGACTCTGCACGCTTTA
GATTATTATTAAGTGAAGCATTTGATGTTGCGCCACGTAGCGTCGATGCTCAAATTATTG
GTGAACATGGTGATACTGAATTACCAGTATGGTCACACGCTAATATTGCAGGTCAACCTT
TAAAGGCATTACTTGAAGAACGCCCAGAAGGCAAAGAACAAATTGAGCAAATTTTTGTTC
AAACACGTGATGCAGCATATGACATAATTCAAGCTAAAGGTGCCACTTATTATGGTGTTG
CGATGGGGTTAGCTAGAATTACTGAAGCGATTTTCAGAAATGAAGATGCCGTATTGACTG
TATCAGCATTATTAGAAAGCGAATACGAAGAAGAAGATGTTTATATTGGTGTTCCAGCAG
TCATCAATAGAAACGGTATTCGTAATGTCGTTGAAATCCCATTAAACGACGAAGAACGTA
GTAAATTTGCGCATTCAGCTAAAACATTAAAAGATATAATGGCTGAAGCCGAAGAACTAA
AATAACTTTAATTTAAAAACCATACCATTCCAAAAATTGTAAAAAGAGGTCGGGACAAAA
GCGTTTAGGATTTGAGCAGAACCGAACGATGAGCAAAATTGTTTTCCAAATTTTGTCGAA
TCGTGAGAGTTTCTGCCGAAAATCCTGCTTTTGGGACGCCGTTAATCGGTTTCCCAGAGC
ACAAAATCTTTATGTCTCACCCTCTTATTTTATTTTCAAAACAAAAATCAAATATGCAAA
AATAAAAAATGCCTCTACCAGTTCGATTTAATTAATACAGAATATGAAAGTCAAATTGAT
AGTCCTGTTAGGATCTTATTTGCAATATATACGATAATAAAAGCAACGAAACCAATTTTC
ACATATACATGGAATTTATGAATCGCTGCTTTAATTTATGTTCATTTTATACTTAAAATT
AATCTCCGAGTAATTCTTCAATTTCATTTTTAATAACTGTTACATGTGGACCGTAGATAA
CATGAACGCCGCTACCTTGTTGAATGACACCTTTAGTACCAGTACTTTCTAACATTTCTT
TATCAACATAATCGCTATGTTGGATTGTGACACGTAATCGTGTAGCACAGCAATCAACGA
TTTCAATGTTATCTTTTCCACCTAAACCAGCTACAATAGTTTGTGCTCTTTCAGTTGCCT
CAACTTGCTGTTGCAATTCTTTATCTTCTCGACCTGGCGTTTTAAAATTAAACTTCGTGA
TTAAGAAACGGAAGACGATATAATACAAGCAGAACCACACAATGCCAATAGGTATGACAT
ATAAATAGTTTGTTTTACTATTGCCTTGTAACACGCCAAAGAGTAGGAAGTCGATAAAGC
CACCACTGAATGTTTGACCAATTGTAATATTGAAGATATCGGCTAACATAAATGCTAAAC
CATCAAAAAAGGCATGAATCACATAAAGAATTGGTGTGACAAATAGGAAACTAAATTCCA
AAGGTTCAGTAATACCTGTTAAAAATGATGTTAGTGCAGCAGATAGCATTAAACCACCAA
CCACCTTTTTATTTTCAGGCTTAGCGGTATGATAAATAGCAAGTGCAGCACCGCATAAGC
CAAACATCATTGTAATAAATCGACCGGACATAAATCTAGAAACACCTGAATAATATTTAG
TTACATCTGGATCACCAAGTTGTGCGAAAAATATATTCTGTGTACCTTGAACCAAATGTC
CTTTCACTTCTAACGTACCCCCAAGCGCTGTTTGCCAAAAAGGTAAGTAAAAAATATGGT
GTAAACCAAGGGGGCCTAACAATCTTAAAATAAAACCATATACAAATGTACCAATGGCAC
CTGTTTTTGTTACGAAACCACCAACATGATAAATACCTGCTTGAATTGTTGGCCAAATAA
AGAACATGAAGACGCCTAAAAAAATTGCAGCAAAGGCAGTGACAATAGGGACAAATCGAG
AACCACCAAAAAAGCCTAAATAAGGTGGTAAGGTCACCTTATGATATTTATTATGAAGTA
ATGCGGTCATTATACCTGTAATAATCCCACCGAAAACACCTGTTTCAACAGTTTGTATAC
CTAGTACCATTCCTTGGCCACTTTGTGCAAGCTGATCTTTCGCTAATGTTCCAGTAATTG
TTAATAAACCATTCATCGTCGCATTCATAATTAAAAATCCAAGTAGTGCAGCTAAACCAG
CTGTACCTTTATCACTTCTAGATAAGCCAATTGCAACACCAATCACAAAGATGACGGGTA
AATTTTGAAAAACGATACTTCCTGCAGCTGACATTAATGTAAAAATATTTTGTAATAAGG
TAATATCTAAGATAGGGTACGCTTTCACGGTGTTAGGATTACTTAATGCACCACCGATAC
CCAACAATAGACCTGCAGCTGGCAAGATTGCGATAGGTAGCATAAATGATTTGCCAAACT
GCTGTGCTTTTTCAAATAAAGATTTCATTAACATCCCTCCTAATTAATCTCAATATAGCT
TTTGAGAAATTTAATATCAATGTATATTCTGTGTATGAAAATATTTTTCATAAAAATTGT
TTGAATCATGTAACAATCATATAAATCAGCATTTATATTGTTGTGAAAGATAATTTTGAA
AATTTTGGAATGTTAACGTATACAATTTTAAAAAGCGTGTTGATGAACCATTATATAAAT
TACTTGATAAAGAAACTTACACTTGAAAACAATACTGCTACGATATAATCACGAGTTTGA
ATATTATTATGGCAACTTTTCAAGGCAATCATACGTAACTAATATAAATAAATTTACATA
AGCACTTCGACGACAACTTAAGAAAGGCGGAAATTTATATGAAGAAGAAAATTATTATGG
ATTGTGACCCAGGACATGATGATGCGATAGCACTTATTTTAGCAGGCGCAAATGATAGTC
CGTTCGATATATTGGCAGTAACGACCGTAGCGGGAAATCAAGCAGTTGAAAAGAATACGA
CCAATGCATTGAACGTATTAGATATTATGGGGCGTTAAGATATAGAAGTAGCCAAAGGTG
CAGATAGACCATTGATTAAACCGGCGGCCTTTGCATCTGAAATACATGGAGAATCTGGCT
TAGATGGTCCGAAACTACCTTCAACACCTTCACGTCAAGCAATTGAAATGTCATCATCAG
ATGTCATTATTAATAAAGTATTGGCAAGTGATATACCTGTCTCAATTGTAGCAACAGGAC
CACTTACAAATATAGCAACAGCATTGATTCGTGAACCAAGAATCGCTAAGCACATTGAAT
CTATTACTTTGATGGGTGGTGGCACTTTTGGTAATTGGACGCCTAAAGCAGAATTCAATA
TTTGGGTAGATGCTGAAGCAGCGAAGCGTGTTTTTGAAAGTGGGATTCCAATCCATGTGT
TTGGTCTTGATGTAACGCATCAAGTATTAGCAACTAATGAAGTAATAGAACGCTTTGAAC
GTATTAATAATCCTGTAGCACAGTTCGTTGTAGAACTACTGGAATTCTTTAAGACAACGT
ATAAAGAACATTTTAATATGGACGGCGGTCCAATTCATGATGCGTGTACAATTCTGTATT
TATTACGACCAGATCTTTTTACAATGACACATGTCAATATCGATATTGAACATCAAAGTT
CGTTAACATACGGGACAATGGCTGTTGATTTAAATCATGTTACAGGTAAGCCTGCCAATG
CTTATTTTGCTACGGCAGTAAATGTTGAAGAAGTATGGAACGTAATGGAAGAAAAATTGC
GTACATACGACTGATAGTCAATTAAATATATTTGTAAATTAGCCCCTGAGGCACATTCTA
TATGTGTTTTTGGGGTTTATTTTGCTCGTTTAAAAAAGTTTGTGCTGCTTTAGTCTATGC
CATTGAATAATGAAAATAGCTTAACAAACTATGCACTGTTAATAGGATTGGGAAAAGTTA
AATTGCTTTATTTTAAAAGAATTAAATTACAAAAAAATACCGCTATAATTAAAATATTGT
CAACAAATCACAATGATGTACAAATTGATTTTAAAAATATGTGTTCAATGTGTTTACATC
AATGTGATGATTGATGATAAATTGAGCTCAGATGCTCAAAGGAGGATCGGACATGAACGT
GGATAATCAACAAATACTAAGAGAAATTGTATTGAATCCTACAATTCATGGTAAAGAACT
TGAATCAATATTTGGATTGTCTAGACGGCAATTAGGCTATCGTATTCAAAAAATCAATCT
ATGGCTAGAGCAAGAAGGTTATCCGAAGGTTGAACGAACAAGCCAAGGAAATTTCATTGT
AAGTTCTGAAATCATGACGTTATTTAAACAAGAATTGAGAGATGAACAAAGTACAAATGC
ACATCAGATGATTTTTAGTATTGAAACGCGTCGATATTATTTAATGCTAATGCTTTTTAG
CAAAGAAAATGCAATGTCTCTTAATCATTTTGCGATTGATTTACAAGTTAGTAAAAACAC
TATTATTCACGATTTGAATCATGTGAAAAATTTGCTTGAAAGCCAAGGATTGGCACTTAA
ATATTCTCGTAAACGTGGATATGAATTAGTAGGGGATGAATTTGAAATTCGACGTTTTTT
CATTAAATTAATTGATCAGAGGTTGGTCCATGATATTACGAAAAGTGAAGTTTTGAAGGC
GCTCAGTCTTACATTTGAAGATATTGCATTTCAAAAAGACAAAATCAAACAAGTGGAACA
ATTTTTGAAAAGCCAATTTATTGATAAATCATTGAGTTCATTGCCATATGTTCTATGTGT
CATTCGTAGAAGAATTAAAAGTGGGCATGTCATTAATCCGTTAAATATTAATTATCGATA
TTTAAGGGATACGAAGGAATACGCAGCAACAGAAATTATGACGCAAGACGAACTAGGGAT
ACCAGAAGCTGAAAAACTATATTTAACATTGCACTTGTTATCAACTAGTGTTCAATGGAC
TGATTTGCAAGAATCTGATAACTTGTCGAATTTAACCGAAGCTATTGAACAAATGATTCG
TCATTTCGAGCAAATAACGTTTATTAATATCGAAGATAAGGAGAAACTTTCGAATCAATT
ATTGTTGCATTTAACGCCCGCCTTTTATCGAATTAAATATAATCTGACGGATCGTGATGA
ATTGATCGACCCTTTGCAAGGAAATTATAAATCGTTATTTCATATGGTGAAACAATCATG
TCAATCATTAACTGAATATTTTGGAAAATCTTTACCAGACAATGAAATTGCGTATTTAAC
AATGTTGTTCGGAGGTAGCTTAAGACGTCAAGATGAAAATTTCGATGGAAAGATTAAGGC
GATTATTGTATGTACTCAAGGCACATCGGTATCACAAATGATGTTATATGAATTACGAAG
TTTATTCCCAGAAATCATTTTTTTAGATGCAATTTCACTTAGAACATTTGAAAATTACGC
TCTGGATTATGACATCGTCTTTTCACCAATGTTCATATTAACGCATAAAAAATTGTTTAT
CACAAAGGTAGCATTATCCAAAAATGAACAGCGTAAATTACGCAAAGAAGTAATGAAGTA
TATCAATAAAGAGTCGGTAGATATTGAGAAAGAAATTAATAAGCTAATGGCGTTGATTGA
ACGAACTACAACTGTCAATGACATAAGTGAACTGCGTGAAGGGCTTGAAGATTTTGTTGC
GAATTACAATTCTATTTCAACAATTAATGGTTCTATTGTTACCCAAAGTAAGACATTAGA
TTTAGTGGATTTAATACCAGCAAGACATATTGTGCGAGCTCATCGAGTCCATAATACCGA
TGAAGCAATTACAAAAGCGAGTGACATTTTGGTTAGAAATCATTTTATTGATGAACAGTA
TATTCATGAGATGCAACAAGCGTTCGATGATTCCTATATGGTAATCATGCAAAATATCGC
TATTCCACACGCTTATTCGGAATATTATGTTCATAAAACCGCGATGAGTATGCTCGTATT
ACAAGAACCATTATACATGTCAGATGGCACGCCTATTCATATTATTGTACCAATTGCTGC
TGTTGATAAAGTGACGCATCTAAGAGCATTACTACAATTAAGAGATTTAGCACAAAATCA
AGATGCAATTAATCAAATTATTCGTAGTCGAAAAAATTATGATGTGAATCAGATTTTAAA
TACATTTTCAAATAAAGAAACGAGGGGAAATGGATGGGACATCGATTAATCCATGAAGAG
AATATAATCATCAATTTGTCGGCAACTGATAAAGAATCAGTATTATCGCAAATGTCAGAT
GTGTTGTATCAAAACGGTTTTGTAAAATCAACGTTTAAAGATGCAGTCATTGAAAGAGAA
AGAGAATTTGCGACGGGATTACCGACACATCTATGTTCGGTAGCCATACCACACACAGAT
GTCGAACATATTAATAATAGGACGATAGGTGTGGCTATTTTAGAAAAAGAAGTACCGTTT
GTTGAAATGGGGACACTTGATCAACAGACTGATGTGAAAATTGTCTTTATGTTAGCTATG
GACAAGGTAGATGATCAACTTAAGCTATTACAGCAGTTGATGCAGATTTTTCAAAGTGAA
GAAAAACTAGAACAGATTCTAAGAACGAAAGACCAAGCAGCTTTAGCAACAATTATCAAT
GGATATTTGGAATATAACTAAAATTAAACTGGAGGAATTGAAAATGAAACAAGTATTAGT
CGCATGTGGTGCAGGTATTGCAACATCAACGGTAGTAAATAACGCAATTGAGCAAATGGC
AAAGGAACACAATATTAAAGTTGATATTAAACAAATCAAAATTACGGAAGTCGGACCTTA
TGAAGATACAGCGGATTTATTAGTTACAACAGCTATGACGAAGAAAGAATATAAATTCCC
AGTCATTAATGCACGTAATTTTTTAACTGGTATCGGCATTGAAGAAACAAAACAACAAAT
TTTAACAGAGTTACAAAAATAGCAAGTATTGATTTGTGATTAAGGTCAATGACATTTATT
TATATGCAATTTGCATATAAATAACCAACACAATTCAAATTTAGCGTAAGTATAGAGATA
TAACAGGGAGGGTTTAAATATGAGTTACTTCACTGATTTTGTAAGGGGATTTTTAGATTT
AGGTGCAACTGTTATTTTACCGGTTGTCATATTCTTACTTGGACTATTTTTCAGACAAAA
AATTGGAGCAGCATTCAGGTCTGGTTTAACTATAGGTGTGGCTTTTGTAGGGATTTTCTT
AGTCATCGATTTATTAGTGAAAAATTTAGGACCGGCTGCACAGTCAATGGTTAAAAATTT
AGGTGTCAGTTTGAATGTAATTGATGTAGGTTGGCCAGCAACATCATCTATTGCATGGGC
ATCGTCAGTAGCAGCATTTATCATTCCACTCGGCATTATAGTCAACGTTGTATTGCTAGT
AACTAAAATGACTAAAACAATGAATGTTGATATTTGGAATTTTTGGCATTACACGTTTAC
AGCAGCAATGGTATATGCGGTATCAGGTAGTATTTGGCAAGCGTTATTAGCAGCAGTTAT
TTTCCAAGTCATCTGCTTAAAAGTAGCAGATTGGACAGCGCCAATGATGAGTGAATTCTT
TGATTTACCAGGTGTATCGATTGCCACAGGAAGTACAATCTCTTATGCACCAGGTATCTA
CTTAGTTAAATTATTACAAAAAATACCTGGTCTGAATAAATTAGATGCAGATCCTGAAAC
AATTCAAAAACGATTTGGCGCATTTGGAGAGTCAATTTTTGTTGGTTTGATTTTAGGATT
GGGAATTGGCGTGTTAGCAGGTTATAAACCTGGAGACGTTATAAATTTAGGAATGTCAAT
GGCAGCGGTTATGGTGTTAATGCCTAGAATGGTAAAAATCTTAATGGAAGGTTTAATGCC
TGTATCAGAATCTGCAAGAACATGGTTGAACAAACGCTTTGGCGAACGTGAAATTTATAT
TGGTTTGGATGCAGCAGTAGCCTTAGGTCATCCAGCAGTTATTTCGACAGCATTAATTTT
AGTTCCCATCACTGTATTGTTAGCAGTCATTTTGCCAGGGAACCAAGTACTACCATTTGG
TGACTTAGCAACGATTCCATTTGTTGTAGCATTTATCGTTGGTGCAGCAAGAGGTAACAT
TATCCATTCTGTTATTGTAGGTACGATTATGATTGCTATTTCATTATATATTGCGACAGA
CGTTGCACCAATTTTCACAGATATGGCGAAAGGTACTAATGTACAAATGCCTAAAGGTTC
ATCTGAAATTTCAAGTATTGACCAAGGCGGTAACATTGTTAACTATCTTATTTTTAAATT
GTTTAGTTTATTTAATTAAAAATCGAGGTGTTTGTAGTGAAAGCTTTAGTAAAAACAAGA
GAAGGACATGGCAACTTAGAACTTCTTGATAAAGAAGTGGCAACACCGCTAGATGATAAA
GTGAAAATTAAAGTACATTATGCAGGAATTTGCGGTACAGATATTCATACGTTTGAAGGA
CATTATAAAGTTAATTTCCCAGTAACATTAGGGCATGAATTTTCTGGTGAAATTATTGAA
GTTGGCGAAGATGTTAAAGATTTTAAAGTTGGTGATCGTGTGACATCTGAGACGACATTT
TATGTTTGTAACGAATGTGAGTATTGTAAAACAAAAGATTACAACTTATGTAATCATCGA
AAAGGTATTGGGACACAAGTTGATGGTGCATTTACAAACTATGTGATTGCGCGTGAAGAA
AGTTTGCATCATATACCGGATACAGTATCGTACCAATCTGCGGCTATGACTGAACCATTA
GCATGTGCCCATCATGGTGTTTCAAAGATACAAGTAAATTCTGGTGATGTTGCAGTGGTA
ATGGGACCTGGTCCAATAGGATTACTTGTAGCCCAAGTATTGAAAAGTAAAGGTGCAATC
GTAGTAGTAACGGGTTTAGATAATGACAAAGTAAGGTTAGATAAAGCTGAACAATTACAA
ATGGATTATGTTGTTAATTTGCAACAAACAGATTTAAAAACATATATCGATAATCTGACG
GATGGTTACGGTGCAGACGTTGTTGTTGAATGTTCAGGCGCAGTACCAGCAGCACGGCAA
GGTTTAGATATTTTACGCAAAAAAGGATCATATAGCCAAATTGGTATCTTTAAAGACGCT
GAAATCCCATTTGATATGGAAAAAGTGATCCAAAAAGAATTAACAGTTGTCGGTAGTAGA
AGTCAAAAGCCTGCTGATTGGGAACCTTCATTACAACTGATGGCAGATGGATTAGTGGAT
GCTGAAGCATTAGTAACAAATGTATATGACATTTCACAGTGGGATGACGCTTATCATCAT
TTAAAATCTGGTGAGGGAATTAAAGCACTACTAAAACCACTCGATTTAGATAACAATTAA
GGAGTGAATCAATATGGTTGAAACGATGTTAACATTTATGCTTGGACCATTGAGAAAAAT
TACTGATTTCTATATGGAACATTTACTTGTAAGTAATTCCATCGTCATTGCAGGTTATTT
TGCAACAGGTATTTTTAAAAAGAAAAAAGTTGTGAATTAAATCAAATTTGAGGTGATTTA
CAAGTGAAAGCTTTGAAGTTATATGGTGTGGAAGATTTAAGATATGAGGATTGTATCGAA
CCAGACATTGAGGAATCGAATGATGTCGTTGTTAAAGTTAGAGCAACAGGTATTTGTGGT
TCAGACACATCACGTTATAAAAAGATGGGACCATATATTAAAGGTATGCCATTTGGTCAC
GAATTTTCAGGAGTTGTAGAAGCAATTGGTAGTAATGTTACACATGTAAAAGTTGGTGAT
AAAGTAACTGGGTGCCCTGCAATACCTTGTTATGAATGTGATTATTGTTTGAAAGGTGAA
TTTTCACGATGTGAACAGCTATATGTCATAGGTTCTTATGAACCTGGATCATTTGCGGAG
TACGTGAAATTACCTGCACAAAATATTATAAAGGTACCTGAAAATGTTGATTTTATTGAA
GCGGCAATGATCGAACCTTCAGCAGTTGTAGCTCATGGATTTTATAAGACAAATATAGAA
CCAGGAATGACAGTTGCAGTGATGGGATGTGGCAGCATAGGATTGTTAGCAATTCAATGG
GCACGTATTTTTGGTGCTACACATATCATTGCTATAGATATAGATGCACATAAATTAGAT
ATTGCGAAATCATTAGGTGCACATCAAACAATTAATTCGAAAGATGTAGACCTTGAGGCA
TTTATTAAAAATAATTACGCAAACCAAATCGATTTAGCGATAGAATCTTCCGGTGCAAAA
GTAACAATCGGTCAAATACTGACGTTACCCAAAAAAGGTGGCGAAGTAGTGCTACTAGGT
ATTCCTTATGATGATATTGATATAGAAAGAGTACACTTTGAAAAAATTCTACGTAACGAA
TTAACGTTATATGGTTCATGGAACGGTTTGTCTAGTCATTTTCCAGGGCGAGAATGGACA
GCTACATTAAATTACATGGCCACGAAAGATATAAATGTTAAGCCAATAATTTCACATTAT
TTACCTTTAGAAAAAGGACCAGAAACATTTGATAAGCTAGTAAACAAAAAAGAAGCGTTT
GATAAAGTGATGTTTACTATATATTAAAAACTATAATTTGATGCGATATCTGGTATGTAA
GAATTATAAAAACATATTTAAGGTTAACTTTTGACGAAGTATTAATTTAAAACAGCCGGT
TTACTTGTATAACACATATACTTGTGAATCGGTTCATTCTATGTAAAATAAGTTTTTAAA
TATGACGTTTTCTATATTTTTAATGCTGAAAATGTGGCATCGCCGTATAATAAGATAAAT
TTATTATAATATATGTTAAAATGAAGGCAGTAATAATGATTTTGAAATAAATAAGCATGA
GCTTTATGAACTATGTAATATCGTCAGCGTTAATAATTAACTGCACGACATAACAACTTA
GAATTGTCAGTTACAAAATTATTATTTTTATCAAAAATTATCACACTATTGTGACAACTA
TGTCGTAATACAAAATGATGAGATACGGTAAATCATGTACTGAATTAAATCAAGAATAGA
TAGTAGATAATGTTTGATGAAAAATGATGTAATAACAGAATGGAGGACAACATGACTTAT
GCAGGTATTTTAGCAGGAGGCATTGGCTCAAGAATGGGAAATGTCCCATTGCCAAAACAA
TTTTTGGATATCGATAACAAACCGATTTTAATCCATACAATTGAGAAATTTATTTTAGTA
AATGATTTTAAAGAGATAATTATCGCGACGCCAGCACAGTGGATTTCACATACACAAGAT
ATTTTAAAGAAACATAGTATTACTGATGAACGTGTCAAAGTCGTTGCAGGTGGTACAGAT
CGTAATGAAACAATCATGAATATCATTGAGCACATATGCAATAATCATAGTATTAATGAT
GACGATGTGATTGTGACACATGATGCAGTAAGACCATTTTTAACACAACGCATTATTAAA
GAAAATATTCAAGTGGCTGTAGAACATGGTGCCGTAGATACGGTAATTGAAGCTATTGAT
ACAATTGTGATGTCTAAAGATAAAGACCATATACACAGTATTCCAGTGCGCAATGAAATG
TATCAAGGTCAAACACCACAATCTTTTAACATTAAACTATTACAAGAGAGTTATGAAGCC
TTAAGTGATGCTCAAAAAGAAATACTTTCAGACGCATGTAAAATTATTGTCGAATCAGGT
CATGCAGTTAAGTTAGTACGTGGTGAATTATACAATATTAAAGTGACAACACCATATGAT
TTAAAAGTAGCAAACGCCATTATTCAAGGTGATATTGCCGATGATTAATCAAGTATACCA
ACTCGTCGCACCGAGACAATTTGATGTTACATATAATAATGTTGATATATATGGCAACCA
CGTCATTGTTCGACCGCTGTACATGTCAATTTGTGCAGCAGATCAAAGATATTACACAGG
TCGTAGAGATGAAAATGTATTGCGACAAAAATTGCCAATGTCATTAATCCATGAAGCCGT
TGGAGAAGTCGTATTTGATAGTAAAGGATTATTTAAAAAAGGTACGAAAGTAGTTATGGT
ACCTAATACACCTACAGAACAACATGAAGTTATAGCTGAAAACTATTTAACTTCTAGTTA
TTTTAGATCAAGTGGTTATGATGGTTTCATGCAAGATTATGTAGTCATGGCACATGATCG
AGTTGTTCCATTACCTGAGGATATCGATTTAAGTACGATTTCGTACTCAGAATTAGTTTC
AGTAAGTTATCATGCCATTCAACGATTTGAACGTAAATCTATTCCATTGAAAAATAGTTT
TGGTATATGGGGCGATGGCAACTTAGGTTATATTACAGCTATATTGCTTCGTAAGTTATA
CCCAGAAGCTAAAATTTATGTATTTGGTAAGACGGACTACAAATTAAGTCATTTTTCATT
TGTAGATGAAGTTTATACAGTAAATCAAATACCACATGATTTAATGATTGATCACGCATT
TGAATGTGTTGGGGGCAAAGGTAGCCAAGTTGCACTTCAACAAATCGTCGAGCACATTTC
ACCAGAAGGCAGTATTGCTTTGCTAGGTGTGAGTGAATTACCTGTAGAAGTAAATACACG
TTTAGTGCTTGAAAAAGGCTTAACACTAATTGGTAGTAGTCGAAGCGGTTCTGAAGATTT
CGAGCAAGTAGTTGATTTATATCGTAAATATCCAGATATCGTTGAAAAATTAGCGCTGTT
AAAAGGACATGAAATCGATGTACGTACGATGCAAGATATCGTTCAAGCATTTGAAATGGA
TTTATCGACATCTTGGGGAAAAACGGTGTTGAAATGGACGATTTAACAAACCTATGGGGG
AATGACAATGACAAATATGAAACAAGCAATACATATTGACAAAATATATTGGGAACGTGT
GCAGTTATATATTGAAGGACATAGTGAAGGTATCGATTTTAATGCTGGACAATTTGTACT
AAGAAATTTAACTGAGACAAAGACGTTAGAAGCAAATGAAACAGTTATAGATGGCAATGC
ATTTAAATGTAGATTTAATGTTGCGATTTTAGACGATGGTTACTATTTACCTATGGATAA
ATATTTATTTATCTATCATGAACAATTAGATTACATTGGACAACTAAATCCAAATATTAT
TGATCAAGCCCACGCATCTTTAAATGAGGAACAGATTGAAGAATATGATGAGCTGATGAC
GCAAAATGGGAAAATCAATTATTTATTAGCCAATGAAGCTAAAGTATTTCGTAAAGGTGG
CGTATCACAGCATACGGTTTACACAATTACTCCGGAAATAGCGAGTGATGTAAATGAATT
TGTATTCGATATTCAGATTACTTTTCCACAAGAAAAATCAGGAATGATAGCGACAGGCGC
ACACTGGATCCATAAACAAGGACATAAAGCCTCATTTGAAAGTCGTAGCTTTTTATTCAA
AGCTATTTTCAATATTACAAAATTACTTCATATTAAAAGAAGTAAGACGATATTATTCAC
ATCAGATTCAAGACCGAATTTGTCTGGGAACTTTAAATATGTATATGATGAATTGCTACG
CCAAAAAGTAGATTATGATTATGATATAAAGACGGTATTTAAGGCAAACATAACAGACAG
ACGTAATTGGAAAGATAAATTTAGATTACCTTATTTACTTGGTAAAGCAGATTACATCTT
TGTTGATGATTTCCATCCATTGATTTATACCGTGCGTTTTAGACCATCACAAGAAATTAT
TCAAGTATGGCATGCAGTTGGTGCTTTTAAAACCGTTGGATTTAGTCGTACTGGTAAAAA
AGGCGGTCCATTTATAGACTCGTTAAATCATCGTAGCTATACAAAAGCGTATGTGTCATC
AGAAACGGATATTCCATTTTACGCTGAAGCGTTTGGTATTAAGGAAGAAAATGTTGTGCC
AACAGGCGTGCCACGTACAGATGTATTATTTGATGAAGCGTATGCGAAACAAATTAAACA
AGAAATGGAAGAAGAATTGCCAATTATTAAAGATAAAAAAGTAATTCTTTTCGCTCCAAC
ATTTAGAGGTAGTGGTCATGGTACAGCACATTATCCATTTTTCAAAATAGATTTCGAACG
TTTAGCAAGATACTGTGAGAAGAATAACGCGGTTGTATTATTTAAAATGCATCCATTTGT
TAAAAATAGATTGAATATTTCACGGGCACATCGTAAATACTTTATTGATGTGTCAGATTA
TAGAGAAGTTAACGATATACTCTTTGTCACAGATTTATTGATTAGTGATTATTCATCATT
AATATACGAATATGCAGTATTTAAAAAGCCAATGATTTTCTATGCATTTGATTTAGAAGA
TTACATTACAACGCGTGATTTCTATGAACCATATGAATCATTTGTTCCAGGTAAAATTGT
GCAATCATTTGATGCCTTGATGGATGCTTTAGATAATGAAGATTATGAAGCGGAAAAGGT
TGTACCATTCTTGGATAAACATTTTAAATATCAAGATGGTCGCTCAAGTGAACGTTTAGT
CAAAGACTTATTCAGACGCTAAGCGGTAATACATTTCGTCTAAGTTTGAAATAAGGCATA
GTTTTCAGAAAGTATGCTGACAATGAAGAGCGCAACATGTCATGAGAAGCAGACCTATGT
GATGAGAATTACCTATTTTCATGTACAAGGTGATTGAATCAAAAAAACTATCACTTCCAA
CTGAATTGTCACTTTTAAAAAATAAAATAACCAATCCAATCGTTATCTAGTTCATTTTTG
TATAGACATATACTTTATGAATGGATAACGATTTTTTGTTATGTTAAAGTGAAACATTAA
TCATGTATTTCGTATAATTTCTAGCGACGAGTGTAATGGTTAAAAGAAATTTATAATGAA
ATGCTATAATAGGCATAAATTGCAACAGGTTTGCATAAACGTATTAATAATATTATTAAC
AAAGACACGTCGGAGGTACGACATGATTAAAACTATAATTAAAAAAATGATTGAACGTTG
TATACATACGAGTTTTAAATTACTATCAAAATTGCCAAATAAAAATCTAATTTATTTTGA
AAGCTTTCATGGTAAACAATATAGTGATAATCCTAAAGCGTTATATGAGTATTTAGTTGA
ACATAGTGACGCGCAATTAGTTTGGGGTGCCAAAAAAGGATATGAAAGTATATTCAAACA
AAACAATGTGCCATATGTTACAAAGTTTTCAATGAAATGGTTTTTGACGATGCCAAGAGC
GAAAGCGTGGATGATTAATACACGTACGCCAGATTGGTTATATAAAGGACCTCAAACAAC
GTATTTACAGACTTGGCACGGTACACCATTGAAAAAAATTGGTTTGGATATTAGTAATGT
GAAAATGCTAGGTACAACGACAACGGCATACCAAAATGATTTTAAAAAGGAAAGTCAACG
TTGGGACTACTTAGTATCACCTAATCCGTATTCAACAGACATATTCCAACATGCATTTCA
TGTTAACCGAGATAAAATATTGGAAACGGGTTATCCACGTAATGACAAATTAACACATAA
ACAAAATGATACTGAATATATTAATCGTGTAAAGATGCGTTTAAATATACCTTTGGACAA
AAAAATAACTATGTATGCGCCAACTTGGCGTGATGATGAAGCCATTCGAGAAGGTTCATA
TCAATTTAATGTTAACTTTGATATCGAAGCTTTACGTCAAGCGCTGGATGATAATTATGT
CATTTTATTACGCATGCATTATTTAGTTGTGACTCGTGTAGACGAGCATGATTATTTCGT
GAAAGATGTCTCGGATTATGAAGATATTTCTGATTTGTATTTGATTAGTGACGTACTAAT
AACAGATTATTCATCTGTTATGTTTGACTATGGTGTTTTAAAGCGCCCACAAATTTTCTA
TGCTTATGATTTAGAAAAATATGGCGATGAACTCAGAGGATTTTATATGTATTATAAGAA
AGAGTTGCCTGGTCCTATTGTTAAAAATCAAGCAGCACTTATTGAGACATTAAAACATAT
AGATATAACAGCTAATGATTATGTTGCAGAACGAACAGCCTTTTATCAAAAATATTGTTC
ATTAGAAGATGGATATGCATCGCAGCGAATTTGCCAAACACTTTTTAAGTGATTCCGTAA
AAAACAATAAAACATTATAAATTAATTGGTTTAGTGATATAAATAATAAACGAAATGTTT
GCTTGTGTGTTATTATTTGTGTATAAAAACGTCTGATATGTTGTAATATAGACTTAAACA
AAATATGCTAAAATATAAGCAAAATGTGTGTAATTTTATGTTTTACATTGACACTTAAAA
TTTTGATTTTAAAAACGAGTTATCACAAAAAATATGCAATGAATTTTAAATAATTAAATA
TAGATATAGTTGAATGGAGGAAGTATTTTATGAAATACGCTGGTATTCTAGCTGGGGGTA
TAGGTTCAAGAATGGGTAATGTACCTTTACCTAAACAATTTTTAGATTTAGATAACAAAC
CTATTTTAATCCATACTTTAGAAAAATTTATTTTAATTAATGACTTTGAAAAAATTATTA
TTGCGACACCACAACAATGGATGACGCATACAAAAGATACACTTAGAAAATTCAAAATTT
CTGATGAGAGAATTGAAGTGATTCAAGGTGGTAGTGATCGTAACGATACAATTATGAATA
TCGTTAAGCACATTGAATCTACAAACGGTGTAAATGAGGATGATGTTATTGTAACGCACG
ATGCAGTAAGACCATTTTTAACGCATCGTATTATTAAAGAAAATATTCAAGCTGCATTAG
AGTATGGCGCGGTAGATACAGTTATTGATGCTATCGATACAATTGTTACATCTAAAGATG
ATCAAACAATTGATGCCATTCCAGTGCGTAATGAAATGTATCAAGGTCAAACACCACAAT
CATTCAATATTAATTTATTAAAAGAAAGTTATGCGCAGTTAAGTGATGAGCAAAAGAGTA
TCTTATCTGATGCATGTAAAATTATTGTTGAAACAAACAAACCGGTACGTCTTGTAAAAG
GTGAATTATATAATATTAAAGTAACAACACCGTATGATTTAAAAGTAGCTAACGCTATTA
TTCGAGGTGGTATTGCCGATGATTAATCAAGTATATCAATTAGTTGCACCTAGACAATTT
GAAGTTACGTATAACAACGTAGATATTTACAGTGATTATGTCATTGTACGTCCTTTATAT
ATGTCAATTTGTGCTGCCGATCAAAGATACTACACAGGTAGCCGTGATGAAAATGTTTTA
TCGCAAAAACTACCAATGTCTTTAATTCATGAAGGTGTAGGAGAAGTAGTATTTGATAGT
AAAGGTATATTCAATAAGGGCACGAAAGTTGTTATGGTACCAAATACGCCAACAGAAACA
GACGATGTCATTGCTGAAAACTATTTGAAATCAAGTTATTTCAGGTCAAGTGGTCATGAT
GGCTTCATACAAGATTTCGTCTTGCTAAATCATGATAGAGCTGTCCCGCTACCCGACGAT
ATTGATTTAAGTATCATTTCATACACAGAACTTGTGACAGTTAGCCTACATGCCATCCGT
CGATTTGAAAAGAAATCCATTTCCAACAAAAATACATTTGGTATTTGGGGAGACGGAAAC
TTAGGCTATATCACAGCTATTTTACTGCGTAAATTATATCCAGAGTCTAAAATTTATGTC
TTTGGTAAAACAGATTATAAATTGAGCCACTTCTCATTTGTTGATGATGTCTTCTATATT
AACAAAATACCTGAAGGCTTAACATTTGATCATGCATTTGAATGTGTTGGTGGGCGCGGT
AGTCAATCAGCAATTAATCAGATGATTGATTACATTTCACCAGAAGGCAGTATTGCTTTA
TTAGGTGTAAGTGAGTTCCCAGTTGAAGTTAATACACGTCTTGTGTTAGAAAAAGGGTTA
ACATTGATTGGTAGTAGCCGAAGCGGATCAAAAGATTTCCAAGATGTTGTAGACTTATAC
ATTAAATACCCAGATATCGTAGATAAATTAGCACTGTTAAAAGGTCAAGAGTTTGAGATT
GCGACAATTAATGATTTAACAGAAGCTTTTGAAGCAGACTTATCTACATCTTGGGGTAAA
ACAGTACTAAAATGGATTATGTAAATAGAAAAGGATGAATTAACGTTGGTTAAAAGTAAG
ATATATATAGATAAAATCTATTGGGAACGTGTTCAATTATTCGTTGAAGGACATAGTGAA
AACCTAGATTTAAAAGATAGCAATTTTGTATTAAGAAATTTAACTGAGACACGCACAATG
AAGGCAAATGATATCAAAGTTGATGGTAATCAATTCGTTTGTCGTTTCAATGTAGCTATC
TTAGACAATGGTTATTACTTACCTGAAGATAAGTATTTATTAGTTAATGAGCAAGAACTT
GATTATATAGCACAGTTAAATCCAGATGTGATTAACGATGCATATCAAAATTTAAAGCCA
GAACAAGAAGAACAATACAACGAATTAGAAACACAAAATGGTAAAATCAACTTCTTATTG
CAGACTTACCTAAAAGAATTTAGAAAAGGCGGCATTTCAAAGAAAACGGTTTATACTGTG
ACACCTGAAATTTCTAGCGATGTTAACGAATTCGTCCTTGATGTTGTTGTAACAACACCG
GAAGAAAAAAGCATGTTTATCGTTCGTAAATATAAAGAATTGCGTAAGTATTTCCGCAAA
CAATCATTTAATACGAGACAATTTATTTTTAAAGCGATATTTAATACGACGAAGTTTTTC
CATTTGAAAAAAGGGAATACGGTGTTGTTCACATCAGACTCTAGACCAACGATGTCTGGT
AACTTTGAATACATCTATAATGAAATGTTACGTCAAAATTTAGATAAAAAGTATGATATT
CACACTGTATTTAAAGCAAATATTACAGATAGACGTGGTATTATCGACAAATTTAGATTG
CCATATTTGCTTGGTAAAGCAGATTACATCTTTGTTGATGACTTCCATCCATTGATTTAT
ACAGTGCGTTTCAGACGTTCTCAAGAGGTTATTCAAGTATGGCATGCAGTTGGTGCCTTT
AAAACAGTCGGCTTTAGCCGTACTGGTAAAAAAGGTGGACCATTCATAGATTCTTTAAAT
CATCGTAGCTATACAAAAGCTTATGTATCATCAGAAACCGATATTCCATTTTACGCTGAA
GCATTTGGCATTAAAGAGAAAAATGTAGTGCCTACTGGTGTACCTCGTACAGACGTACTA
TTTGATGAAGTTTATGCGAAACAAATTAGACAAGAAATGGAAGATGAATTACCAATTATT
AAAGGTAAGAAAGTCATTCTTTTCGCACCAACATTCAGAGGTAGTGGTCATGGTACAGCA
CACTATCCATTTTTCAAAATAGATTTCGAACGTTTAGCGAGATACTGTGAGAAAAATAAC
GCGGTTGTATTATTTAAAATGCATCCGTTTGTAAAAAATAGACTTAATATTGCAGACAAG
CATAAACAATATTTTGTTGATGTTTCTGACTTTAGAGAAGTTAATGATATACTGTTTATA
ACAGATTTATTAATTAGTGACTACTCATCTTTAATATATGAATATGCAGTATTTAAAAAG
CCAATGATTTTCTACGCATTTGATTTAGAAGATTACATTACGACGCGTGATTTCTATGAA
CCATATGAATCATTTGTTCCGGGTAAAATTGTACAATCATTTGATGAATTGATGGATGCC
TTGGATAATGAAGATTATGAAGGAGAAAAAGTTATTCCGTTCTTAGATAAACATTTTAAA
TATCAAGATGGCCGCTCAAGTGAACGTTTAGTTAGAAATTTATTTGGTAGCTAAGTTTAT
ATAGTGGTCACAGTGGGAGAGGTATAATGGTAAAATTTTCAGTAATAGTTCCGACATACA
ATTCAGAAAAATATATAACAGAATTGCTAAATAGCCTAGCGAAACAAGATTTTCCGAAAA
CTGATTTTGAAGTGATTGTCGTTGATGACTGTTCAACAGATCAAACGTTACAAATAGTTG
AAAAGTATCGTAATAAACTGAACATGAAAGTAAGTCAACTCGAAACAAATTCAGGCGGTC
CAGGTAAACCGAGAAATGTGGCGTTAAGACAAGCAGAAGGTGAATTTGTATTATTTGTGG
ATTCTGATGACTACATTAACAAAGAGACATTGAAAGATGCAGCAGCATTTATTGATGAAC
ATCATTCTGATGTATTATTGATTAAAATGAAAGGTGTCAATGGTCGTGGTGTACCACAAT
CAATGTTTAAAGAAACAGCACCGGAAGTCACTTTGTTAAATTCAAGAATTATCTATACTT
TAAGCCCAACCAAAATCTATAGAACAGCTTTATTAAAAGATAATGACATTTATTTCCCAG
AAGAATTAAAGAGCGCAGAAGATCAACTATTTACGATGAAAGCATATTTAAATGCGAATC
GAATTAGTGTATTAAGTGATAAAGCATATTACTATGCTACTAAACGTGAAGGGGAACATA
TGAGTAGTGCATATGTTTCACCAGAAGACTTTTATGAAGTTATGCGATTGATTACATTAG
AAATTTTAAACGCTGATTTAGAAGAATCACATAAAGATCAAATCTTAGCAGAATTTTTAA
ATCGTCATTTTAGTTTTTCACGTACGAATGGTTTTTCACTTAAAGTTAAGTTGGAAGACC
AACCTCAATGGATTAATGCGTTAGGTGATTTTATACAAGCAGTACCTGAACGCGTAGATG
CCTTAGTGTTAAGCAAATTACGCCCATTATTACACTATGCGAGAGCCAAAGATATTGATA
ATTATAGAACTGTAGAAGAAAGTTATCGTCAAGGGCAGTATTATCATTTTGATATAGTAG
ATGGCAAATTAAATATTCAATTCAATGAAGGTGAACCATTCTTTAAAGGTATTGATATTG
CTAAACCGAAAGTTAAAATGACAGCCTTTAAATTTGATAACCATAAAATCGTTACAGAGC
TAACATTAAATGAATTTATGATAGGCGAAGGACATTATGATGTCAGACTTAAGTTACATT
CACGAAACAAGAAACATACAATGTATGTACCTTTAAGTGTTAATGCGAATAAACAATATC
GTTTTAACATCATGTTAGAAGACATTAAAGCGTATTTACCTAAGGAAAAATTTGGGATGT
TTTCTTAGAAGTCCAAATAGGTACTGAAGTATTTGAGGTTCGTGTTGGAAATCAACGTAA
TAAATATGCATATACTGCTGAAACAAGTACATTAATACATTTGAATAATGATTTTTATAG
ATTAACACCGTATTTCACAAAAGACTTTAATAACATTTCATTATACTTTACTGCTATTAC
GTTAGCTGATTCAATATCAATGAAGTTAAATGGTAAAAATAAAATTATCTTAACCGGTAT
TGATAGAGGTTATGTATTTGAAGAAGGTATGGCTAGCGTTGTCTTAAAAGACCAAATGAT
TATGGGTATGTTAAGCCAAACATCAGACAACGAAGTGGAAATCCTACTCAGCGAAGATAT
TAAAAAGCGAGACTTCAAAAATATCATAAAATTAAACACAGTACATGTAACATATCAAAT
AAACAAATAACAAAGTTCCCTCAAATCATTGTGGACCCAAACCATAATACACAATGATTT
GAGGGTTTTATTTTGAGTGGAAAGCTTAAATGTGTAATCAAATCAATTAAATTAAAGACA
TACAAAAACTGTTGGCAAAATCATGTCAGCAGTTTTCTTGGCATCGAAACAGATATGGTG
AAATCTATAATAATTATTTGATGTAAAATACCGTTTTATAATAAGAAATGATGTCAAATT
GTAGTAATAATGTTAATTAAACGTTAGCGCATTTTTTTAATAATTTATTCATGAATTTTA
CATGTACTATTGTGATAAAATAAACATAATTAAAAATTCACTGAGGTGCTATCGTGCTAT
CGCTAACAATGTTATTACTTGAACGTGTAGGTTTAATTATTATTTTAGCCTATGTGTTGA
TGAATATACCGTATTTTAAAAATTTAATGAATCGTCGACGTACATGGAAAGCACGTTGGC
AGTTATGCATCATTTTTAGTCTATTTGCCTTAATGTCTAATTTAACGGGTATCGTCATCG
ATCATCAACATAGTTTGTCAGGAAGTGTGTACTTCCGTTTAGATGATGATGTATCTTTAG
CTAACACACGTGTATTAACGATAGGTGTCGCAGGATTAGTTGGTGGCCCTTTTGTAGGTC
TATTTGTTGGCGTTATTTCAGGTATTTTCAGAGTGTATATGGGTGGTGCTGATGCACAAG
TTTATTTAATTTCTTCATTGTTTATCGGTATTATCGCTGGATATTATGGTTTACAAGCAC
AGAGACGTAAACGTTATCCAAGTATCGTGAAAAGTGCTATGATTGGTATTTTTATGGAAG
TCATTCAAATGTTGAGTATCTTAACATTTTCACATGACAAAGCATATGCGATTGAACTTA
TTTCATTAATCGCTTTACCTATGATTATAGTGAATAGCGTGGGTACAGCTATATTCATGT
CTATTATTATTTCAACTTTGAAACAAGAAGAACAAATGAAAGCCGTGCAAACCCATGACG
TGTTGCAATTGATGAATCAAACATTACCTTATTTTAAAGAAGGTTTAAATAGAGAATCAG
CTCAGCAAATTGCCATGATTATCAAAGATTTAATGAAAGTATCTGCAGTAGCGATTACTA
GTAAAAATGAAATTTTATCTCATGTTGGTGCAGGCAGTGATCATCACATTCCAACTAATG
AAATATTAACGAGCTTATCTAAAGATGTATTGAAATCGGGGCGCTTAAAAGAAGTACACA
CTAGAGAAGAAATTGGATGTAGCCATCCCAATTGCCCGCTTAGAGCTGCCATTGTAATAC
CACTGGAGATGCATGGTTCAATTGTCGGAACGCTAAAAATGTACTTTACTAATCCTAATG
ATTTAACATTCGTTGAGCGTCAACTGGCTGAAGGTTTAGCTAATATTTTTAGTAGTCAAA
TTGAACTAGGTGAAGCAGAAACACAAAGTAAATTATTGAAAGATGCGGAAATTAAATCAT
TACAAGCACAAGTGAGTCCACACTTTTTCTTCAATTCAATTAACACCATTTCTGCATTAG
TTAGGATTAATAGTGAAAAGGCACGTGAATTATTATTAGAACTGAGTTACTTTTTCCGAG
CAAATTTACAGGGTTCAAAGCAACATACAATTACTTTGGACAAAGAGTTGAGTCAAGTTC
GCTCATACTTATCGTTGGAACAAGCGCGATACCCAGGACGATTCAACATTAACATTAATG
TTGAGGAGCGATATCGTCACGTTCTTGTACCACCATTTTTAATTCAAATTTTAGTTGAAA
ATGCCATCAAGCATGCGTTTACGAATCGAAAACAAGGCAACGACATTGATGTGTCTGTTA
TTAAAGAAAATGCGTCACATGTTTGCATTATAGTGCAAGATAATGGACAAGGTATTTCTA
AAGATAAAATGCATTTGTTGGGAGAAACATCTGTAGAATCAGAATCCGGAACTGGTAGTG
CTTTAGAAAACTTAAACTTACGCCTAAAAGGATTATTTGGAAAGTCCGCAGCATTACAAT
TTGAATCGACATCAAGCGGTACCACTTTTTGGTGTGTACTTCCTTATGAAAGACAAGAGG
AGGAATAAATATGAAAGCATTAATCATAGATGATGAGCCATTAGCGCGTAATGAATTGAC
CTATTTACTTAATGAAATTGGTGGATTTGAAGAAATTAATGAGGCGGAAAATGTGAAAGA
AACATTGGAAGCATTACTTATCAATCAATATGACATTATATTTTTAGACGTGAATTTAAT
GGATGAAAATGGTATCGAATTAGGTGCTAAAATTCAAAAGATGAAAGAACCACCTGCGAT
TATTTTTGCGACTGCACATGATCAATATGCAGTACAGGCTTTCGAATTAAATGCAACAGA
TTATATTTTAAAGCCATTCGGTCAAAAACGTATAGAACAAGCAGTCAATAAAGTTCGTGC
GACTAAGGCTAAAGATGAAAGTAGTTCTAGTGCAATTATTAATGATATGTCAATGAATTT
TGATCAGAGTTTGCCTGTTGAAATTGATGATAAAATTCATATGATTAAGCAACAGAATAT
TATCGGTATTGGTACGCATAATGGTATAACAACAATACATACTACAAATCATAAGTATGA
AACAACAGAACCGTTGAATCGTTATGAAAAACGATTAAATCCATCATATTTTTTACGTAT
CCATCGATCATATATTATTAATACTAAGCATATTAAAGAAGTACAGCAATGGTTTAACTA
CACTTATATGGTAATATTGACAAATGGTGTCAAAATGCAAGTTGGGCGCTCGTTTATGAA
GGAATTTAAAGCGTCGATAGGGTTACTTTAACAGTAATCCTTTTTTTTATGCATTTTACC
TATGATATTTTGTATTTCAGACTGAAATTTACGCAAATCTAACTAAGCCATCTATACTTT
AGTTAAATCAAACGTAGGAGGCAATGGTCGTGAAACAACAAAAAGACGCATCAAAACCAG
CACACTTTTTTCACCAAGTCATTGTAATTGCTTTAGTACTCTTTGTATCGAAAATAATTG
AATCATTTATGCCAATTCCTATGCCTGCATCAGTAATCGGTTTAGTATTATTATTTGTTT
TATTATGTACTGGTGCTGTTAAGTTAGGCGAAGTCGAAAAAGTAGGAACGACACTAACAA
ATAACATTGGGTTACTCTTCGTACCAGCCGGTATTTCAGTTGTTAACTCACTAGGTGTTA
TTAGCCAAGCACCATTTTTAATCATTGGATTAATCATTGTATCTACAATTTTATTACTAA
TTTGTACAGGATATGTGACACAAATTATTATGAAGATTACTTCAAGATCTAAAGGTGACA
AAATCACAAAAAAGATCAAAATAGAGGAGGCACAAGCTCATGATTAACCATTTAGCGCTG
AATACACCATATTTCGGAATATTATTATCCGTTATACCATTCTTCTTAGCAACAATCTTA
TTTGAAAAAACAAATCGTTTCTTCTTATTTGCGCCGTTGTTTGTCAGCATGGTGTTTGGT
GTAGCCTTCCTTTATTTAACAGGTATTCCATATAAAACCTACAAAATAGGTGGAGATATC
ATTTACTTCTTCCTAGAACCAGCAACAATTTGTTTTGCGATTCCTTTATATAAAAAGCGT
GAAGTGCTTGTTAAACATTGGCATCGTATCATCGGAGGTATTGGTATCGGTACAGTTGTA
GCGTTATTAATTATCTTAACTTTTGCGAAATTAGCGCAATTTGCGAACGATGTAATTTTA
TCAATGTTACCACAAGCCGCAACAACAGCGATTGCATTACCAGTGTCAGCCGGAATCGGT
GGTATAAAAGAATTGACGTCATTAGCAGTTATTTTAAATGGTGTTATTATTTATGCCCTA
GGTAATAAATTCTTAAAACTATTCCGAATTACTAACCCTATTGCCCGAGGATTAGCACTT
GGAACAAGTGGACACACATTAGGTGTAGCTCCAGCTAAAGAATTAGGACCTGTAGAGGAA
TCAATGGCAAGCATTGCTTTAGTGCTTGTAGGTGTGGTTGTTGTAGCAGTTGTGCCTGTC
TTTGTAGCAATATTCTTTTAATTATTAAAACCTAAGTAAGATAATTGCAATTTGAGCCAT
TGCTGTTATCACAAAAAAGCGTCTATGCTCCGGTCGATAACTGGAACATGGACGCTTTCA
TCGTTTGGTTGATAAATAAGGTTATTTTTTACTAGGAATATAAAAATGTGCGTTGCGATA
ATGGAATATAATGTCGGAGGAGTCGAAAGGTGTACCAGTCATTGTATAAAATGTTTGATG
ATAACGTAAACAAGGTTCGCCCTTAGATAATTGTAGTAAATTAGCTTCTTTTACATCGAG
TTGATCGACGTTAAAGAAAATGTCTGAAAAGCCAATACGTAGCTTCATTTGTGATTCTAA
ATAGTCAAATATAGAACCTTTAGCAATATCAGCAGTTAAAAATTTAACAACAGCTTTATG
ATAATAAGAATATTCAATACACAAAATATCATTATCTACGTAACGCAATCGCTTTAAATA
GTAAACAGTATCGCCATCATTTAACTGCAATTCTTCTTTTACAGATTGAGGTGGTGTATG
TATTTCCTCGAAAGCTAGTATCTTACTTGTCATACGGTCTGCACCTAAACTTTTAGAAAA
CCCATTCGTTTTAAAAACATTAATACGATTTGTATCCTTAATATTTCTAACATAAATGCC
ACTACCTTGTGCTTGATATATCATTCCATCTTGTTCCAATAATTCTAATGCTTTGATGAT
TGTACTTTTACTAACTTGATAACGTTCTTTTAATTGATTTACACTTGGTAATTTATCGCC
AGGTTTGAAATTCGATTGATGTATAAATACATTAAGTTGCTTAGCAATTTGTTCATACTT
TAGCAATATTTTATCCTCATTTCATTTTCAATTGTGATTATTATAGCATGAAATATTATA
AATGTATCGGTATTTACAAATTGAACCGGTACATTTATACTTGAGTTAAGTAATCGGTTT
CACAGTTTTTTATAAGGGGGGTAATAATCATGAGTAATACACATATCGAGCAAGCACAAG
ATATTCTTACAGCTGTTGGTGGCGTTGAAAATGTTGTTAACGTTTCAAGAGATACAAAAC
GTATGACGATTCATATGAATCATGCTATTCCTTCTACTGCAAATGAAGTAAAAAAGATAG
CTGGTGTAAAAGCTGTTGAGGAACATGATGAGCAGTTTATTATCATGTTTGATGAAAATG
TTGAAGATATTTATAAACAGCTACAGCTATTAATTGAGAAAGATAAATCTCGAGCAGATT
CAAAAAATAATAATAAGAAAACACAAAAGACAAAGCAAGGACGAAATGCTAAAGTAACAA
CGCCTATATTAGTTAAAGCCCCAATTGCAGGACGTCGTATTTTGCTAAAAGAAGTTAGAG
ATTCCATTTTCAGAGAAGAAATGGTAGGCGAAGGATTAGCGATTAAGGCACATGATATGT
CTAAAATCATATCGCCGTTTACTGGTACCGTTTCAATGACTGTACCTACCAAGCATGCCA
TTGGAATTCATTCAGAAGAAGGCGTTGACTTAGTCATTCATATTGGAGTCAATACAGTTA
AACTAAATGGTGAAGGGTTCGAATGTCTTGTAAAACAAGATGCCTATGTTAATTCGGGGC
AACCACTTTTAAAATTTAATCGAGATTATATTGAACAACAAGGCTATAACTCAGACGTTA
TTGTTGTGATTAGCAATTCTTCGGATTATGCCAAAGTTGAACAAACAATGAATGAAATCA
TAACGACAGAAGATGTTATTTTTAAAATATTTAAAAACTAGGAGTGTATTGTAATGAAGA
TGAAATTACCTAAAAACTTTTTGTGGGGCGGTGCACTGGCCGCGAATCAATTCGAAGGTG
GGTATGACAAAGGTGGTAAGGGACTAAGCGTCATTGATGTTATGACTAGTGGTGCACATG
GAAAACCTCGTCAAATTACTGATTCCATTGATCCAAATCAGTATTATCCCAATCATGAAG
GTATCGATTTTTATCACCGATTTAAAGAAGATATTGCATTGTTTAAAGAAATGGGATTGA
AATGTTTACGTACGTCTATTGCATGGACACGTATTTTCCCAAATGGTGACGAAGAAACAC
CTAATGAAGAAGGATTGGCATTTTATGACCATTTCTTTGACGAACTGATTTCGCAAGGAA
TAGAACCCGTTGTGACGTTATCACACTTTGAAATGCCGCTTCATTTAGCGAAAAATTATG
GTGGTTTTAGAAATAGACAAGTTGTGGATTACTTTGTACGATTTGCGCGAGTAGTATTTG
AAAGATATAAAGATAAAGTGACATATTGGATGACATTCAATGAAATTAATAACCAAATGG
ATACATCAAATCCTATCTTTTTATGGACGAATTCGGGTGTGATTATATCTGAAAAAGATA
ACGCAGAAGAGGTGTTGTATCAAGTTGCACATCATGAATTATTAGCTAGTGCTTTAGCTG
TCAAAATTGGTAAAGAAATAAATCCTGAATTTAAAATTGGAACGATGATTTCACATGTAC
CGATTTATCCGTATTCCTGTCACCCAAAAGATATGATGGAAGCACAAAGTGCAAATCGCT
TAAGATTCTTTTTCCCAGATGTTCAAGTGAGAGGGTATTATCCTGGATATGCTAAAAAAA
TGTTTGCTCGAAAAGGTTATGACATTGGATGGCAAGAAGGGGACGACAAAATTTTAAGAG
ATGGTACAGTAGATTACATCGGTTTCAGTTATTATATGTCTACTGTTGTTAAACATGATG
CTGATGCTACAGTTGAAAATAATATCGTCAATGGCGGTTTAAACAATTCTGTTGAAAATC
CACATATTGCGACAAGTGATTGGGGATGGGCTATTGATCCAGACGGGCTAAGATATACAC
TTAATGTATTGTATGAACGTTATCAAGTTCCATTGTTTATCGTTGAAAATGGATTTGGTG
CTGTCGACGAAGTAATAGATGGACACATTCATGATGATTATCGTATTGAATATTTAAAAG
CACACATTGCAGCAGCAATCGAAGCAGTAGACCAAGATGGTGTAGATTTAATAGGTTATA
CACCATGGGGAATTATAGATATTGTCTCATTTACAACTGGTGAAATGAAGAAACGTTATG
GTTTGATTTATGTGGATCGAGATAATGATGGACATGGCACAATGGAACGATTGAAAAAAG
ATTCTTTCTATTGGTATAAACAAGTAATAGAAACGAATGGTGAAGTAGTGAACGATAATT
AATCAAAAAAGATCTTATATAAATGGATTATTGAATGCTAAGCTATAGAACATGACAGGT
TAGGGTGTCGTGTTGAGCCAATGCAATCATAAGCATTATATAAGATCTTTACTATATTAT
TTACTTAATTGTAATTTCTTCTTGTTATAAAAATAAGCACAAATTAATCCAGCATACCAA
ATAGGTGACAAGATAATACCGATTCGAGTTTCAGCATTAAATAATAATATAATAATGATG
AAGACGAAGAATGCGACAACTGCATAAGCAGATGCGATGCCACCTGGTAATTTAAATGTA
CTTGCGTCATGTAATGCTTTATCTTTTTTAATATAACTAATATATGAAATAGCGATTAAT
GACCATACAACTAAAGTGATAGATGTAGCTACAGAAGTAATGTAAACAAATACTTCTTCC
CCATTTGGTATCACTAAATTTAAAATGACTGTGATTGAAATCAATGCACATGTAACTAGT
AAAGCATTTTGAGGAATACCTCTTTTAGATAAACGATGCATTGCTTCAGGTGCTTGTTTT
TTGTTACCTAAACCGAATAGTACTCGGCTATTTGCAAAAATACCGCTATTTGCAGAAGAT
GCCGCAGCCGTTAAAACAACAAAGTTAATCAATCCTGCAGCGAATGGAATTCCAGCTAAA
GCAAATAATCCAACAAAAGGACTGTTTTGAGGATTGATTTGATCCCACGGAACAATCATC
ATAATGACTGCCAAAGCACCAACGTAGAATAAAATAATACGTAATGGCACACTATTAATT
GCGCGAGGCAACGTTTTATGAGGATTCTTTGTTTCACCAGCAGTAATACCGATGAATTCA
ATACCTGTAAATGCAAATACAGCCATTTGGAATGACATTAAGAATCCAAAGAAGCCATGT
GGGAACATGCCACCATGTGAATATAGGTTTGAGAAGCTTGCTGTTGTGCCGGAAGGTGAC
TTAAATGATAACACCACCATAATAATGCCGACTACGATTAAAGCGATAATTGTAATGACT
TTGATAATTGCAAACCAAAATTCTAATTCTCCAAATACTTTAGTACTCGTTAAATTAAGA
ACTAGCAGTAATAAAATAATAGAAAAACAAGTAAGCCATGTTGGGATGTTTGGATTGAAA
TATTTAATGTATTGGGAAATTGCAGTGACATCGGCCATGACTGTAATAACCCAAGACATC
CAATAAGACCAACCAACAATAAATCCAGCAAATGGCCCTAGATATTCATGTGCGATATCA
GGAAATGATTTGAATTTAGTTTTCGCTAATAACATTTCTCCCATTGCGCGCATGAATAAA
AATAAAAAGAAACCAACAAGCATATAAGTAAATAAAATGGATGGACCAGCTTTAGAAATA
GTATTACCAGATCCAAAGAATAGGCCTGTACCAATTGCACCACCAATTGCAATTAGTTGA
ATATGGCGATTGCTTAAATCCCTCTTTAATTCATTTGTCATAATATGATTCTCCCCAGTT
AATATAGAAATTCAAGCTCAATTTGTAGACGATAATTTCTATACTTTTTAAAATAAACCC
CAAATAAAATGCGACGTCGTTAAAAATACAATACATTAATAGTCTGAAAATTACAACTAT
TCGCATAAATATTTTTATATATTATTTATAATAAAGCGCGGAATATATTTAAATATGCAT
CGATTAATTCATGAGAAGTATATATTTATAACGGTATTACAAGTAAGTTAAAAAATGTTG
CGACGTATATGGACAATTAATCAAAGTGTTATTTAGAAATAATAGCAATGTGAGGTTAGG
GGTGTTTGAGGACTTTTTAAGAGAACAAGGTGTACGAATATAAAAAGGAACAATCTATAT
TAATTGAAGTATGACAGCAGCTGTCACAACTTGCCCATTAATATAACGATTCTTCCTATA
AATTTATGCTTTATTTTCAACTTCTTCTAATAGAGGAATTGACGCTTGAGAACCATGTCT
TTGAACAGTAAACGAACTTGCTTTGTTACCGAAGTCTATAGCCTCTTCTAAATTATCTTG
AGACTTATTTAAACGACTCACAAAAGCACCGATAAATGTATCGCCAGCAGCAGTCGTATC
GATAGCTTTAACTTTATAAGCCTGAATTTGCTGGCTATGGTCACGTGTAGCAAAATATGT
ACCTTGTTTACCTAATGTAATTAAAACAGTTTTAATACCTAAAGATAAAAAGTAATCTGC
ATTCGCTTGCATGGATGATTCATCTGTTACTTTGATGCCAGGCAATAATTCAGCTTCTGT
TTCATTCGGCACGATAATATCAATGAGTGATAATAGTTTATCAGGTAATGGTTTTGCTGG
TGCAGGATTTAACACTGTTGTTACACCATGTGCTTTAGCAATTTCAAATGCAGAAGTAAT
GGCAGGTATCGGCACTTCTAATTGTGCAACTATAAAGTCTGCTTTAACAATTGCATCTTT
TGCTGTTTCGACATCTTCAGGTGTTATTGTCATGTTTGCACCACCATATACATAGATAGA
ATTTTGACCTTCAGCATTAACAGTAATGAATGCTTGACCAGTTTTAGCTTCATCAGTTTT
GATAATATATGATGTATCTATATTTGCTTCTTTAAAGTCTTCTAAGATGAAATCAGCAAC
ACCATCATTTCCTATTTTCGTAATAAATGTTGTATCTGCTTGCATGCGTGCAGTTGCAAT
CGCTTGGTTAGCCCCTTTACCACCACCAAATGCTTTTTGAGCTTCTTCAACATGTAAAGT
CTCTCCTGGTTGAGCATATCTTTCAACTGTTAAAAATTGATCTACGTTTGTAGAGCCTAA
TATAACAACTTTATTGGTCATTGTATGACTCCTTTCAGTTTTAAATTTTTAAAATGTAAC
ATTTGATTCTAAGGCGATATTGGAATAAGGTGTTATTTCACCTGTACGAATATTACCTTT
ATTTAATGGATGTGTTAAATTTGTTTTCATGTCTTCGTGAGGAATGAAAACAATATCTAT
ATCAGATGAAAGCAATTGTTTAATTTGTTGTAATTGTTCAGGGTTATGTTCCTTAATTTC
TTCAGCTAAGTAAATTTTTTGAATTTCCATTTCTTCCAATACTGTAGCTAATACATCGAT
AAAGCGCGGTAAATTTTTTGTGATAGCTAAATCAATACGGCGATGATCATTTGGAATTGG
CATCCCAGCATCGTTAATTGTTAATAAGTCAAAATGTCCGATTGTTGCGATTGCTTTCGA
TATATGTTCATTTAAAACGCTCGATTTTTTCATGAAATTGACACTCTTTATTTAATAAAT
ACTGTGACTGAAGCGGCTACTAAAATGAGTACTAGGCCGATAATGGTAATGACCATTTCT
TTTGATGTTTTATGTTGTTTTAAGAAATATATACCAGTTAATGTTGCAAGTACGACAGAA
GTTTGAGAAAGAATAAAGCCAGTCGCTAAACCATTCATATCAGGTTGAGCAGAAATTAAA
TATGTTAAGGCACCAAATGCAAAGAAAAACCCAGAAATAATTTGTAACCATGTAATTTTG
TTACGGAAAGGATTTTCTTCTTTCATATTCATTAGACCATAAATTACTGCAACTAAGACC
ATACCCATAGCTTGAGGTAAAAAGGCGGTTAAGCCATTAATTGATGTTGCTTGTGGTGCT
GCAGAATATAACCAGTATCCAAACTCACCAATTAACAAAAGTATAACGGCACGACGTAAA
TTTTTAGCGTTACTAGCTTCTTTACGTTCGCTCCAAACTGTCATACGCGCACCAATCAAG
ATAACGATTAAAGCAGTGAATCCAATGATTTTGTGACCAATGCCTGGCCAATTTCCTAAG
GCGAAAACACCCCATAAAGATGCGCCTAATAATTGAAATGCTGTTGTAACAGGCATAGCA
CGAGATGAACCAACAAGTTCAAACGCCTTAAATGTAATAATTTGTCCAAAGCCCCAACCA
GCACCGGATAAAATGGCAAATAGCAAATTTGCTCCAGTAGGGAAGCCACTTGAAGTGACC
ATGGCTAAAATAATAGCGAAGATTAATGTACCTACAGTTGCACCGATAATTTGATTTACA
GGTTTACCTCCAAATTTAGAAGCAACTGTTGGGAAGAAGCCCCAGCCGATTAAAGGCCCC
AATCCAATAAGTAAAGCAACAATGCTCATGTTATACACCTCACGATTTAATTTAAGTAAA
ACGTTTTACCAGTGCCATAGTAACACTTTTAATTGTAAAATGCATGCGTTTTCATAAAAT
GTTAATAACGTTTAATTCATATTTCAAATTTTAATGAATATCGTTTAAATTTTAGAATGA
CTTTATAGAAAGTAAAATCCCTCAACGTTAAATTAACGCTAAGGGAAAAGGGTTCAAAAA
TATATCGTATGTATGCTATGAATGGGCATTTAGTGCAAAATATTTGAAGAGGTCGTGGAT
CTAATTTTTAATGTCGTCGGAAGTTCGATCATTTCAATTGTCTTATCTAATTGTTGTAAA
CGTTGAAGTAATAAATCTAAAGACATTTTACCAATTTCAGTAATTGGTTGAGCTATCGTA
GTCAACGGAGGTGTGACATAAGCGGCATAGTCGATGTCATCGTAACCTATCAATGAGATG
TCTTTCGGAATATTAATTCCATGTTCGATTAAGCCACGCAAAATACCAATGGCGAGTTCA
TCGTTAATAGCAAATATCGCAGTAGCAGGTTGAATCATAATGTCATCAATGATAGTTAGA
CCACCATGTTTAGATAGATCAGTATAAATGATTTCAGGTTCGGATAATTGATGTGCGCGT
ATAGTATCAATAAATCCGGTAACACGCGCAGTCATATTTGCCATCATGTTAAACGGTGCA
ACAATCGTCATATTTTTGTGACCTAATTCTATTAAATGTTGAGCTGCAAGTTGACCTCCT
TGATATTCATTTGTTCGTACAAAATCAGTGTAACCTTGATGGTCATTTTGATCGAGAACA
ACATATGGAACATGATGCTTTTTTAAATAGTTATCAAGTGTATCAGGAGAAGCGATATAT
TGCGCAATGATCAAGCCGTCTATACCGCGATCAATTAAATGTTTAACATTATTATTTAAT
TCGTGAGCTGTAGACGTTAAGAAACATAAATCAACATCAGATGGTTTATAATCATGGATA
CTTTGCATGAGTGATGAGAAAAATGGATTTGTTAAGCTCGGGAGAATGACACCAATAGTT
CGAATCTTACTACCACGTAATTGTTTGGCATGTTTATTAGGTGCATAGCCCAGTCGCTCT
GAAACAGCATGTACATTTTTAATTGTAGTTGCTGAAAACCTACTATCATTATGATTTAAA
ATATGTGACACAGTAGTAACAGATACACCAGATTCTTTAGCAACATCTTTAATTGATATC
TTTTTCATCATCGATTCCTTCTCTTTATTTTGTAATTAATCTTTTAAATATATACCCAAT
TATTATATTTATCATATCATGAGAAAACATTCGATGACATACGTAAACATGCACCGGTTA
TTTTCAATTAATGAGGTTGAATATAGTATTAGAAAAGTGATTTAACTTTAAATGAATCCG
AAGACTAGATAGATGGGAAATTCAGTGTACTAGAAATACATATAAATGATAAAGGTATTA
TTTGCATATACTAATTTTTATATTTTGAAAAAAGTATTAAAATATATAATAAAATAATGT
ATATTTAACTATGTAAGATGAATGTTTAATTTTTGAAAAAGAGTAGTTACAATCGAAGAG
AGGATGTTTTTAATGCAATTCAAATTAAAAGAAGAAGAGATTATTAGCTTTTTAGAATTG
AAATATCCAGAAAAAGAGTTCGAATATGGCCGTTTGTTAGTTGGACAACATAAACGAGAT
GATTTAGATGTTTATTACTTTGGTGATACGTTTTTAATGTGCACGATTATTTCATTCAAG
ACATTTGAAATTAAAGAAACAGTAGAATTATCATATGATGCTGTTCATCGTATTGTGTTA
AAAGATGGATGGTTATTTAGAAAAATGAGAATAGAAACAATGCAAAAAGTATTAAAATAC
GGTACATCTAAGTTAATGTTAACTGATTTTCAAAAAGAGAATTATGATAAATATATTCAA
GGTCAGAAACAACGCGTTATCTTTGAAAATTGCCATTTTGTCTAATTGTTAGTGAATATA
ATTAGTGTAAGCGAAGAACAGAGAAAAACGTTCTTCGCTTATTTTTCTTGAATTTCTTGA
GTATCATTTTAAAGTGATACAGATATTTCGAAACATGATGCTTCTATTATATTTATGATT
TAACTGTTTTTGGAATGATCATGTATGCAGACAATGAGCCAAGGATCATCAATACAATGC
TGACTATAAATGTTACAGTTGCAGCTACACTAGGCGTATAGTTTAGTTGTAACATACTGA
AAACTGTTGTACTTAATGCTATACCAAAAGCACCACCTAATGTACCACTCATTTTATATA
ATCCTGTAGCTAAACCAACTTTTTCATTTGGCATACTAAAAATTGCAATCGTAAGTCCAG
GTGTTGCGACTAAACCATTACCTATCGAACATATGACGAAACCAATGATAACTGCAATGA
CATATTGTGATGCCGATAATTGAGTCATACTAATAACAGAGATACCGATGACAGGGAACA
ATGGACCAATGATGAGCATCAATTTGCCACCGAAACGTAATGTCGCTTTTTCCCCTAACC
GAATCATCGCAACGGCTACAATGGCATAAGGTAATGTAACTAAACCAGATTGAGCAGCAG
ATAAGCCAAGATGAGTTTGTGCATATATGAAGAAGACAACCGTTACACCGAGACCACTGT
TTAAAACAAAGTTATTTAAAAAAGCACCGATAAATGGACGGTTACGAAATACTGCAAAAT
CAATAAATGGTGCTGTATGACGGCGTTCAATGATAATAAATATAAATGTAGAGATAATAA
ATATACCAAGACAAATATATGAAAATGTACTAAACCAGCCTTGTTCAAAACCTTGTGTTA
ATAACAATGTGAAGCTTCCAATCATTACAGCAAAGACTGTCATACCCTTATAATCAAAAG
GATGATGAGTACGATGTTGTCTCATTGTTTCAGGAGTTCCTTTAAGAAGTAGTATGGCAA
TTAAAGCTATTACGATATTAATAATGAAATTAGTTTGCCATCCGAAATTTGTGGCAATTA
AACCGCCAATGACACCTGCTAGACCGATACCACCTACTGTACTAATCATTAAGTAACTAA
TAGCACGTCTTAAATGATCACCTTTAAATTGATGATTTAAAACACCTACTGTTGAAGGTA
ATAAGATAGCTGCTGAAAGACCTTGGAAAATTCTACCTAAAATTAAAAGGGCAGTTATGT
CCGAAATAATTAACAGAATAGAACCAATAATGCTGACTATGAGTCCAATGTATGTCATTT
TTAGTTGTCCTATTTTATCAGCTATGTCACCCGCTGCTACCATAAAAATGCCAGTGGCAA
AAGAAGTTAAACTAATCGATAAATTTAAAAGGGCAGGTGACGTATGATACGTTTGACCAA
CGAGTGGTCCTATATTAATAAATGATTGTGCAAACAACCAGTATGTTAATGCAGATAACA
TAATCGCAATAATAATATGACTGCGTGTTGAAGATTGTGATTGTGTGTGATTCACTGATG
ACACTCCTTGTAAAAATTAAGTATAGAAAGTCATGTTTCTAAGTCTGAAAATGTGAATTT
GAATATTCGCTTACAAATTAGTCATGATTTCCTTACATATCATACCATAGTTATTGAGAA
CGAATATCAATTAATTGCTTATAGACATATTTTTTTATAGTATGTTTAGATGAAGAAGCG
TTATTTGAAGGCATTTTAAGGAAACAAAGATAATAGAGGAGTGAATATAATGTGTACAGG
GTTCACAATGCAAACATTAAATAATGAAATATTTCTTGGTCGTACAATGGATTACGATTA
TCCGTTAGATGGTTCGCCTGCAGTGACACCTAGAAATTACCATTGGACATCACGAACAGG
AACAACAGGTCAAACTAAATTCGGCTTTATCGGTACTGGGACAGATATGGAAGGTTTTAT
TTATGGTGATGGTGTTAATGAGCATGGCGTTGCCATTTCAACGCAGTATTTCCGAGGTTA
TAGTTCATATGCTTCCGCTCATAAAACAGGAGCGATGAATATTACACAAAATGAAATTGT
GACATGGATTTTAGGATATACAACGAGTATTGAAGATATTAAACAACAAGCTTCTCAAAT
TAATGTTGTTGCAGTTTATTTAAATGATATTGGTGAAGTGCCTCCATTACATTATCATGT
TTCTGATAAAACAGGACACTCAGTAGAAGTGTCATTTGAAAATGGTGAAGTAGTTATAAC
AGATAATCCTATCGGTGTATTAACAAATCATCCAGATTTAGCATGGCATTATAGTAATTT
AAGACAATATGTTAATGTTTCTCCTTATTCATCTTCATCAAAGCTTTTGGAAGATGTAAC
GATTGAACCTTTAGGTAATGAATCAGGCACATATGGTTTGCCGGGTGGATTTACTTCAAC
AGAACGTTTTGTACGTATGGCATTTATGAAGTCACATATTTCTCAGGATAATGATAAAGA
GATGGATTTAATGAATGCATTTTATTTATTAGATGCAGTTAACATTCCTATAGGCATTGT
ACGTCCACATGATGCTGATAGTCATTATACGATGTATCAAACGGTCATAAATTTAACTAC
AAAAACGTTGTACATTAAATATTATGGAAGTAATGAAATTGTAGAACTTAAACTTACGGA
TGATTTAATTCGTAAAAAGAATATGACAATTTTTAAGCCAGAAACTCATTTAGTTGTAAA
AAAGTTGAATGAAGATCATTAAGTTAAATATAACAATTTGGCGATTTGCAAATGTGGAGT
AAATATTCCTTTATTTATAAGCTTGGGACATTAAGTTCTTAGGCAATGTAAAAACGGTGA
TTTCTATTAATTATTTGATAGAAATCAGCTTTTTTAAATGTATTTGATAATATACAGAAG
CGTATGATGATAACAAAAATTCTCACGTTTATTTTTGTGTGATTTAGAAGTAAAGATATG
TCATTTTATTTTCAATACGTATATTTTTTGTAATAGTGTTGCAATGAGTTTGGTAAAACA
TTTCCGTAATATTAAAAAGTTTGAAAATGTGATTTAAACACTTTACTAGATAGTTTGATT
ATTTTAGTATGTGCATTACAGTTTATTTTAAAACTAACATTAACTTTAATGGAGGATGTT
TTATACATGAAAAAATTAACGGCAGCAGCAATAGCAACGATGGGCTTCGCTACATTTACA
ATGGCACATCAAGCAGACGCAGCAGAAACGACAAATTCGCAACAAGCACATACACAAATG
TCAACACAATCACAAGACGTATCTTATGGTACTTATTATACGATTGATTCTTATGGGAAT
TATCATCACACGCCAGATGGTAAGTGGAATCAAGCAATGTTTGACAATAAAGAATATAGC
TATACATTAGTAGATGCACAAGGGCATACACATTACTTTTATAACTGTTATCCAAATCAT
GCAGATGCCAACGGAAGCGGACAAACTTATGTAAAACCATTAACTGCAGGAGATAACAAT
GACTACACAACGAGTCAAAGCCAACAACATATTAATCAATATGGTTATCAATCAAATGTA
GGTCCAGATACGAGTTATTATTCACAGAACAATAATGGTCAATCATATACGCGTCATGAT
GGAAATGGAGAAGTTAATTATCCTAATGGCACATCAAATCAAACAACAAATCAAAATGGT
GGATCAGCAAGTAAAGCAACAGCTAGTGGTCATGCGAAAGACGCAAGCTGGTTAACTAGC
CGTAAACAGCTGCAACCATATGGACAATATCACGGTGGTGGTGCGCATTACGGTGTTGAT
TATGCAATGCCTGAAAATTCACCTGTATACTCACTGACTGATGGTACAGTAGTACAAGCA
GGCTGGAGTAATTATGGTGGAGGTAATCAAGTGACGATTAAAGAAGCGAACAGTAATAAC
TATCAATGGTACATGCATAACAATCGTTTAACTGTTTCAGCTGGTGATAAAGTAAAAGCT
GGCGACCAAATTGCATACTCAGGTAGTACAGGAAATTCAACAGCACCACACGTACACTTC
CAACGTATGTCTGGTGGCATTGGTAATCAATATGCAGTAGACCCAACGTCATATTTACAA
AGTAGATAATATAACAAATCCCAAGTTACGATAACATACGCAACTTGGGATTTTTTCATT
TTAATAATAGGTATATGTCCATTGCTTTTCCTCTAAAACGTGTTGATAAAAAGGATCTTG
TCCAATTAATTTGATATCATCTGCAAGTGCTTCAACCTCATCTAAATGATGAGTAGTTAA
TATAATTAAGCATTTAGTTTTCATAATGTTAAGTAGTTGGTGAATATCATGTCTAGACTT
TAAATCAATACCGACCGTAGGCTCATCTAGAATAAGAATTCGTGGTTGTCCTAACAAACC
AACTAATATATTGATTTTACGTTTGTTACCCCCAGATAATGTAGATACTTTTACAGATGT
ATCATCAAAGTTTAATTGCTGTAAATATTCGTTGATAGTTGTGTTAGATATAGGCGTTTT
ACAGAGTGATTTAAAGAACTTAATATTTTCATCAACTGTCATATGCTCAAATAATGCAAT
ATCTTGAGGAACATAACCGATATGATTTTGAATTTGTCTTTGATTCCATTTTTCACCAAA
ATAGGTGATGCTGCCATTGTTAGCTTTTTCAATACCAGCAATCATACGAAGTAACGTTGA
TTTTCCTGCGCCATTATCACCGAGTAAAATCGTTAAGCGATTGCTATCAAATGACATGGA
TAAGTGATGGAAAATCTGTTTATTGCGATATCGCTTTGTAAGATTATTAATTTCTATCAT
TAGATACACTCCTTTACATGAAAATGGTCAAATATACGATACTCATAGCAAATGCATATA
TAAATGTCATAAATAGACGATGACTTAATGTTTGAATATGGAATAAGATGAACACAATAC
CAATTTCATAAACTAATATAAGTAATAGTGATTTCAAGTAAAATACTAAGCTGAGTGGTT
GTGACATGTATAAACTAACTGCCCATAATACAACCAATAACAAGGTACTATGTGTTAGTA
CATAGGTGCTATATAGTTTCAAGCGACTTAAGTGATATTGAGATAAACGTTGCAAAGCTG
CTTGTTGGTTTAATCGATAGTGAAGTACAACTTGAACAGCACTTACACATAAAATTACAG
CAAATATTAAGCTGATGGAAATGGAGTGTTGTGCTTGATGTGTAAGTGAAACAAATTTAA
TTTTAGAGTCTGGTGTATGTTTATAATATGACTTATTGATATCTGTTATAGAATGATGTT
GTTTCATATCATCGAGATGTTCATAAATAATATTAGGAATTTGCTGTTCATACAACGAAC
TACTAACAATTTCTACAGCAATGCTACCGATAAAATCATCTCTACCATATAATTGTATGA
CTTCTTTTAAACGATTCTCTTTTAACTTTTTAGAGAACCCTTTAGGAATTTGCATACTCA
AAATAGATTCCTTCTTAGTAACATCATCTTCAATGTAAGCTTCATTTTCACCAACTGTTT
TAATAGTTACATAGTCAGATTGTTTTATTTTATTTATTAATGATTTTGAAGCGGTAGTTT
GGTCTAAATCTTGAATGGTAATCGGTATTTTGAAGTTGTCATGCGCCATACGATAACCAA
AACTGCATAGTAAAAGTGCAATTAATATGATTGCAACTAGCATAATGTATTGTAGCCACT
GTTTTAACACAACAAGTTGGATATAAGGTTTCATCTGCGATACCTCCAAACCAATACAAC
TAAGTTAATAATAAGAAGTAGGGCTATACTGATATAGAAACTAGGATGAAGTTCTAAAAT
ATAGTTGTTTAAAATAATTTCTAATAGTTGATTCGTTACAATAGCAAATGGTTGAATAGT
AAAAATGCCGTTTGCTACGTGCTGTAGAAAAATAGTAGGTACAGTCATGCCAGAGAGCAT
CAAAACTATAATTGCTAATATGATTTTACAAATACTATTGAATAAATAGGTTGTTAAGAG
TTCGATTAACAGCAAACACAGTACTAAAAAGGTAACATAATAGCTTAAATGAATGGCTAA
CGTTGGCCAATTATATAATTCAAAGGTACTTGGAATACTGAATATGATCCAAACGACGCC
AACGATGCTCCATAGCATCGTATATATCCATGTAATAAATGCACGAATGATTAACAAATG
CTCTTTAGCAAAATGAAACATTTTCAAACGCTCTTTTAATACTGTATCTTGGTTCATTTT
CAAAACTGTAAATAAAGATAGTGCAAAGATGAATATCGTTGCTAAAAATCCGGTAATTGC
ATAATAACTACCCGTATCGTATAAATGAATAGGTTCTAAGTTGAATGCGCCTGAACGGTT
TAATCCCGTAATCAGCAAATCTGTCATGACATTAATACTGTCAGAATGTGATGCTTTCGG
TGCTAAGTCTTGAAAAGCTAAAATGCCACCCATCGATAGCATAAGACGTTGGTAAACAGA
ATCTGTTAACTGTGACAACACAACACTCTTCATTGATTGTTGATCGTATGTATATACTGA
AATTGGTAATTCACCTTGTTTATAAAAGGCCTTTGTCATACCTTTATCAAAGACAAAGTA
GCCTTGAAGTTTCTGCTGTTTTAGCAAATCATGTGCTTTCTTTTCATCATAACCTTTAAT
ACTCACATTTTTCCCTAAGTTACTCACTTTACCAATAGAGTTTAAGATTAATTTCGTTTC
ACTTGATTGATCTTTATCTACGACCCCTATATTAAAATGGTTGTCATCTTCTGTTACATG
TTGAATAGTCGTTAATGTAATAAGAAGTGCCGCTAAGATAAATAGTAAATAGATAATCAA
ATACCACTTTTTCAATAAAAAAGAGTGGTAGATGCGAAACAAATGTATTGTTTTCATTTA
ACCACTCCTCCAATGATAAGATTGAAAGGCAAAATGACCTTCCAATCTCATTTTTATATT
TTAGTTATTTAGATGCCTTTTTTAAAATTGATTCAAACATTTTACCGCCATTTTTATTGA
TTTCTTTTTCAAGTTTTTTGCGGTCTTTTGAAGATAAACTATTGAAGTCTTTAGCACCAC
TAGCATCAAAATCAATATCAGCTTTTAATTTTGTACTAGATTTTAAGATAAAGTTAATAG
GTTCTTCAGCAAATTTGATACCAATATTTAATGTAGATTTCTGAGTATTATTTTTAACAT
CAGACTCTATGTTGTTTTCAAATGTAATTTCATTTTCATCGCTATATTTATCCATTGCAA
AAGAAATTTTACCTTTATCTTGACGTTTTGTGCCGTCAACTTTTTCTTGGTTATCTAATG
TGACTTTTGATTCATCATATTCTGTCTTTTTAGCTAATTCGTATTTATCATTATATTTAT
TATCTTTTTCTTTAGAAGATACGCCTTTAATTGTATATTTTGATTCATCATACGAGTACT
TATCTTGGTCGAAGTTAATTGCATAATCTACTTTTAATTTATCGTCTTCTAAAGTGTTAG
TACCTTTAATTTTAGTTTTATGATTTTCTTTGTCTGTAATTGTAATTTCTCTTTTTAAAA
TTGTATGTTTTTCTGTATAAATTTTAGATTGAATTTTAGGGAATTCATCTTTTTTAGTTT
CTTTGACATCGTCAATTGCTTTTTTGATTTCTTTATCAAAGTCTTTTTTAGCACCTTGTT
TTTCAACTAATTTTTTAATATCTTTATCTTTTTTAGCTTCTTCTAATACAGCTAATGTAA
TTTTTTTACTGTCTGCTCTGCTAAGTGTTAATGTGACAGGTCTAACTTTGTACTTTTCAC
CATTAATCTTAATTTCTTCTTTTTTGCCTTTTTCAAAATTGTCGTCATTTAATTTATCGA
CAATAAGTTCTGAATATTTTTCAGCAATCTTTTCGTAGTCACTTTGTTGCGTTTGAGCAT
TACTAAAAATACTATTTAAGTTTAATTGTTGGTTTGTAATACCATTTTCTTTTGCTGTTT
CTTCATCTTCACCTGTAAGTTTTGAATAAGTTGATAACAAATCAGAATTATCAATACTAT
ATTTCCCTTTAAATAACGGTGATTCAAAATAATGCTTATCTTTATCTGCAGCTAACTGGA
ATTTCCCTAATTCAGTGTCTGCTAATGTTGGTTCAAGGTTAATCTTTGATTTCTCTTTTT
TAGGATCATAGCCATACGACATTTTAATTTTAGAAGCATTAACAACAGATTTTGGAATAT
CAAGACTTTTAGTGAGCTCATCTGATGCATCTGCACTTAATTCTAATGAAGATAAAAATG
AATTATCTTTCATCTTTTCTTGGAACTTCACTTCATTTTCAAAACGGTCATTAAAATAAT
CTTTATACATTTTTGCTGTTTGTTGTTCACTTTTTAGGTATGTATTTTTCGGTGTATTAG
CAAAAAATGCATAAACTCCCCATGCGATTCCACCTATTAATAATAAGACAACAATAATAG
GAATTATAATTTTTAGTTTTTTAGACATTTTGTTTCCTCCCAATTATTTATGAGTTAATC
ATATCAGAACAATACATTTTATTAAATGGTTTATTTTAAATTTTGTTTAAATTAATAGGA
TTTTAGTTATAATAATGATTAATAAGTTATTGAAAATCTAATAAACTACAAAAAATAGTT
TGATTACATAATGATTATTTAAAAATGTTGGTTAACTTGATAAGAAGCATTTTTTGGCGA
AGAAGATTTATTTAACTTATTAAAAATATTGAAGCTATACTGGGGGGATTATGTATTTAT
GGAATTGAAAGTCGATGATTTTGTAAGGAATATAAAAAGACCATACTTGACTGTATTGGG
AGTATTTGTAGTTGCAGTTTCATTATTTTTTGACGCGATTATGTTTTTTTACGCTAAACT
ATATGATAAATTGCCTATCTATTTGCTGGTGTTTATGGCCTTTACAGCTGTAATTTTGAT
TATGATGTACATACAAGAGAAAAATGAAAATTACAAAGTTGAAAAAAGATATGTGATTAG
ATATCTCACATTTAACGTTATTGTGGGATATACTTTGCCATTGCTTTTTGTATCTATTTA
CGTTTTTGGATTTGATGTTTTCAATTATTGTCTAGGTATTATCTTGATGTTATTTATTTT
TGGGTTAGGTTTATTTTTATTTTATAAAAACGAATTTGATAGTGAAAATCCTAATCCTGC
AGTTAACGCCATAGCAATTATTATAAAATTATTTGCTTTTGGAGGAATATTTTATATAAG
TCTAATAGTTCCTGTAACACAGCAAGAAGAGATTTTTATAGGGTTAAGTATATTCATCAA
TATAATTGTTGATGCTCTACTTGTTAGGTCATATTTTAATTACGCGTTATATAAGAGTAT
TAAGAAAGATATCGAAAATGAAGGTAAGACAATGTAAAGGAAAGACATAAAAAATAATAG
GAGTCTAACCATGATAATTTTTATTTTAATAACAATATTTGCTATTTATTATATAGCTAT
GATTGCTAGTTTGTTTAAAAGTGAAGGTTTTTCAATAATAGGTTTAATATTAGATGTTGT
TATAATGGGGACATTGATTTTTTACTATTTTATAGGTGCTCGCTTTGTTGATCATGATTT
AAGCAACTTTTTAATGTTCATGGATACTGGATCATATATTTTTATGTACTTTGCAATTAA
GTGTTTATGGGTGAAACCTAAGGTAGTAAATTATTTGATTGCAAAAGAGTTGGGTGAATC
TAAAGAGGTCATTGAAGAGCAGGAATTAGATTTACAGACGTCAAAGATAAGAGGTATCTA
CTTTTTCATTATTTCAATAGTGATGTTAATTATCACTAAATTAAGAATGAAACCTGAGTT
ACAGGCAGATGCTATATCGATGAATCCTGTATTTATTTTTATAGGAGTTATTATCATTTT
AATTTGGCTAGTGATGGATATATATCGTAAGAAAAAATACGGTATATTCTTATTCAAGAG
GATAGTGCCATTAGTTGTTACGACTTGGATTATTATAGCTACAATTATACTTTCGTAAAC
GATTTTGATTAATGAGGAATTTAGAGAACATTTCCTTGTAACTTTATAATCGAATAGCAT
ACAAAATAAAGCGACCAGACAACATTTTACATCTAGTAAAATGTTGTCTGGTCGCTTTTT
ATTGATGTCATTATTAATTAGTGAATGTAATTATATGATGAAACTTCTGAAGCAGAGATG
GTTCTTGATGAAACGATATATTCACCAACCCAGTTCATCTCGGAAATTAAAATACTTCCA
TCAATATTAACTTTTTCAACGTAGGCTACGTGACCAAATGGGCCGTTTACAGTTTGTAAA
ATAGAGCTTCTTGTAGGATGTCTATCTACTTTAAAGCCATTGCTAGCAGCTTGACCTGCC
CAGTTTTTGGCGTCTCCCCAAAACGTACTAATTGTATGTCCCTCTTTTGCACGTTTATCA
AAGACATACCAAGTGCATTGTCCAGCAGCATATAAGTTGTTTTTACTTGTGAACAAAGGC
TGATCAATGATTTTACCATTTCCTAACGCTAAAGGTTTACCGTCAGCAGTCTTTGCTTTG
TCATTAAATTCAGCAATTTGTAGTTCGTCATACAATTCGTCTAAGTCGATTCCTGTAATG
AGTCCTTTTTTGTCTTTTGAAAATGCATTATTTAATTCGTCATCGTTACTTTCGATATTT
GGTGTTGCAGGTGTCAACGGATTGCTTGGTGGCGTTTGAGGCGGTGTGTGTGAATCTATT
GCATCGTTAATGTTAGTGTACTGATCACTCAATGGTGAATGGTACTGATTAGTATTATGG
TCACGCTGATTTGTGCGTTGATTATTCTCAGATGTACGTGACTGTGATTGCTGATTACTA
TTTGGCACACTATTTTTGTCGTAAGTATATGTATATGTGCCATTGTCTTTATTCACTTTG
AATTGTGCATTTGGGTGTGCTTTTTGTGCTTCTTCTAGTGTTTGATTGTCCTTCGTAGTA
GCTATGGCCGAATGGGGCAATATACTAAAAAAAGTAAGAGTTGTCATAGTCAGTAAAATT
GTTTTCTTCATAATAACCATATAATCCTTTATGTATTTAATTTAATTTTAGTATACACAT
TTATATTACAAAAATGAATGGTTAATTAAAAATATATGGGTATATTCAATATATTTATTT
TAAAAAAGCTAAAAATACTTAAAAAACTATATACATATACTAATAATTTATATATTATTT
GAGTAAGGAACACTTTTCTAAATAATAGTGTCCCTAAAAAGTTTTGATAAACTTAAAATA
TTCAGGAGGTTTCTAGTTATGGCAATGATTAAGATGAGTCCAGAGGAAATCAGAGCAAAA
TCACAATCTTACGGGCAAGGTTCAGACCAAATCCGTCAAATTTTATCTGATTTAACACGT
GCACAAGGTGAAATTGCAGCAAACTGGGAAGGTCAAGCTTTCAGCCGTTTCGAAGAGCAA
TTCCAACAATTAAGTCCTAAAGTAGAAAAATTCGCTCAATTGTTAGAAGAAATCAAACAA
CAATTGAATAGCACTGCTGACGCTGTTCAAGAACAAGACCAACAACTTTCTAATAATTTC
GGTTTGCAATAAGTATTCTGAAATTGGCAAAGTCACAATCAATATTGTGGCTTTGCCTAT
CATTTTTTTAAGAAAATATCTGAAAGGAAATAAGCATGAAAAAGAAAAATTGGATTTATG
CATTAATTGTCACTTTAATTATTTTAATTGCCATAGTTAGTATGATATTTTTTGTTCAAA
CAAAATATGGAGATCAATCTGAAAAAGAATCTCACAATGTAAGTAATAAAAATAATACAA
TACATATCGCAATTGTTAACGAGGATCAACCAACTACATACAACGGTAAAAAGGTTGAGT
TGGGTCAAGCATTTATAAAAAGGTTAGCAAATGAGAAAAACTATAAATTTGAAACTGTAA
CGAGAAACGTTGCCGAGTCAGGCTTAAAAAATGGTGGCTATCAAGTCATGATTGTTATTC
CAGAAAACTTTTCAAAATTAGCAATGCAATTAGACGCTAAAACACCATCGAAAATATCAT
TACAGTATAAAACAGCTGTAGGACAAAAAGAAGAAGTAGCTAAAAACACAGAAAAAGTTG
TAAGTAATGTACTTAATGACTTTAATAAAAACTTAGTAGAAATTTATTTTACAAGTATTA
TTGATAATTTACATAATGCACAAAAGAATGTTGGTGCTATTATGACGCGTGAACATGGTG
TGAATAGTAAATTCTCGAATTACTTATTAAATCCAATTAACGACTTCCCAGAATTGTTTA
CAGATACGCTTGTAAATTCAATTTCTGCGAATAAAGACATTACAAAATGGTTCCAAACAT
ATAATAAATCGCTATTAAGTGCGAATTCAGATACGTTCAGAGTAAACACAGTTTATAATG
TTTCGAACTTAATTGAAAAGCAAAGTGCACTATTCGATGAACAAAATACAGCGATGGACA
AGGTTTTACAAGATTATAAGTCGCAAAAAAATAGTGTAGAACTTGATAACTATATTAATG
CGTTGAAACAGATGGATAGCCAAATTGATCAACAATCTAATATGCAAGATACAGGTAAAG
AAGAATATAAACAAACAGTTAAGGAAAACTTAGATAGATTAAGAGATATCATCAAGTCAC
AAGAATCGCCATTTTCAAAAGGGATGATTGAAGATTATCGTAAGCAATTAACTGAATCAT
TACAAGATGAGCTTGCGAATAACAAAGACTTAAAAGATGCGCTAGATAGTATTAAAATGA
ACAATGCTCAATTTGCTGAAAACCTAGAAAAACAGCTACATGATGATATCGTTAAAGAAC
CTGATACAGATACAACATTTATCTATAACATGTCTAAAAAAGACTTTATAGCTGCAGGTT
TAAATGAGGGTGAAGCTAATAAATACGAAGCAATTGTCAAAGAAGCAAAACGTTATAAAA
ACGAATATAATTTGAAAAAACCTTTAACAGAACACATTAATTTAACAGATTATGATAACC
AAGTTGCGCAAGACACAAGTAGTTTGATTAATGATGGTGTCAAAATTCAACGTACTGAAA
CAATTAAAAGTAATGATATTAATCAATTAACTGTTGCAACAGATCCTAATTTTAATTTTG
AAGGTGAAATTAAAATAAATGGTAAAAAGTATGATATTAAAGATCAAAGTGTACAGCTAG
ATACATCAAATAAAGATTATAAAGTTGAAGTCAATGGTGTCGCTAAATTGAAAAAAGATG
CTGAAAAAGATTTCTTAAAAGATAAAACAATGCATCTGCAATTATTATTCGGACAAGCAA
ATCGTCAAGATGAACCGAATGATAAAAAATCAACAAGTGTTGTAGATGTGACGTTGAATC
ATAACCTTGATGGTCGTTTGTCTAAAGATGCATTAAGTCAACAATTAAGCGCATTATCTA
GATTCGATGCACATTATCAAATGTACAAAAAGACAAAAGATAGAGAAGATAAACCGTTCG
ATAATAAACGTTTAATTGATATGATGGTTGACCAAGTTGTTAATGACATGGAAAGCTTCA
AAGATGACAAAGTAGCTGTTTTACATCAAATCGACACTATGGAAGACAATTCAGACAAAC
TGATTGATGACATTTTAAATAACAAAAAGAATACAACAAAAAATAAAGAAGATATTTCTA
AACTGGTTGAGCAGCTAGAAAACGTTAAAAAGACATTTGCTGAAGAACCACAAGAACCAA
AAATTGACAAAGGCAAAAATGATGAATTCAACACAATGTCTTCTAACTTAGATAAAGAAA
TTAGTAGAATTTCTGAAAAGAGTACGCAATTGCTATCAGATACACAAGAATCAAAAACAA
TTGCAGATTCAGTTAGTGGACAATTAAATCAATTAGATAATAATGTGAATAAACTACATG
CGACAGGTCGAGCATTAGGCGTAAGAGCGAATGACTTGAACCGTCAAATGGCTAAAAACG
ATAAAGATAATGAGTTGTTCGCTAAAGAATTCAAAAAAGTATTACAAAATTCTAAAGATG
GTGACCGACAAAACCAAGCATTAAAAGCATTTATGAGTAATCCGGTTCAAAAGAAAAATT
TAGAAAATGTATTAGCAAATAATGGTAATACAGATGTAATTTCACCAACATTATTTGTAT
TATTGATGTATTTACTATCAATGATTACGGCATATATTTTCTATAGCTATGAACGTGCTA
AAGGACAAATGAATTTCATCAAAGATGATTACAGTAGTAAAAACAATCTTTGGAATAATG
CAATTACGTCAGGTGTTATTGGTGCAACTGGTTTAGTAGAAGGATTAATTGTCGGTTTAA
TTGCAATGAATAAGTTCCATGTATTAGCTGGCTATAGAATGAAATTCATCTTAATGGTGA
TTTTAACAATGATGGTCTTCGTACTTATCAATACGTATTTATTACGACAAGTTAAATCAA
TAGGTATGTTCATAATGGTTGCTACATTAGGATTATACTTTGTAGCTATGAATAATTTAA
AAGCAGCTGGCCAAGGTGTTACTAATAAAATTTCACCATTATCTTATATTGATAATATGT
TCTTCAATTATTTAAATGCAGAACATCCAATAGGTTTAGCGTTAGTAATATTGACGTTAA
TCGTAATTGTTGGATTTGTACTGAACATGTTTATAAAACACTTTAAGAAAGAGAGATTAA
TCTAATGTTGATGAATAGCGTGATTGCTTTAACTTTTTTAACAGCATCTAGCAATAATGG
CGGACTTAATATTGATGTGCAACAAGAAGAGGAAAAGCGAATCAATAATGATTTAAATCA
ATATGATACAACGCTATTTAATAAAGATAGTAAAGAAGTCAACGACGCGATTGCTAGACA
GAAAAAAGAACGACAACAACAAATAAAAAATGATATGTTTCATAATCAAGCGAGTCACTC
GACTCGCTTGAATGAAACTAAAAAAGTGTTATTTTCCAAATCTAACTTAGAAAAGACTTC
GGAGAGTGATAAAAGCCCCTATATTCAAAACAAGCAGGAGAAAAAAATATTCCCGTACAT
TTTGATGTCTGTAGGGGCTTTTTTGACTTTAGGATTTGTCATTTTTTCAATTCATAAAGG
GAGACGAACGAAAAATGAATCAGCACGTAAAAGTAACATTTGATTTTACTAATTATAATT
ACGGCACATATGACCTAGCAGTACCGGCATATTTACCGATTAAGAATTTAATTGCATTAG
TGTTAGACAGTTTGGATATTTCGATTTTCGATGTGAATACACAAATTAAAGTAATGACAA
AAGGTCAATTACTTGTTGAAAACGACCGACTTATTGATTATCAAATCGCTGATGGAGATA
TTTTGAAGTTACTATAGGAGGAAAAATAGATGGTTAAAAATCATGACCCTAAAAATGAAA
TGCAAGATATGTTAACACCTTTAGATGCCGAAGAAGCAGCTAAAACAAAATTACGTTTAG
ATATGAGAGAGATTCCTAAGTCTTCAATTAAACCAGAACATTTTCATTTAATGTACTTAT
TAGAACAACCTTCTCCATATTTTATAGATGCTGAATTAACTGAACTACGTGATAGTTTCC
AAATACATTATGACATTAATGATAATCATACAGCTTTTGATAATATTAAGTCATTTACTA
AAAATGAAAAATTACGTTACTTACTCAATATCAAAAATTTAGAAGAAGTAAATCGTACAC
GCTACACATTTGTGTTGGCACCAGCTGAATTATTTTTCACAAGAGATGGACTGCCGATTG
CCAAAACGAGAGGATTACAAAATGTTGTTGATCCTTTGCCGATGTCAGAAGCTGAATTTT
TAACAAGATATAAAGCACTGGTTATATGTGCATTCAATGAGAAACAGTCATTTGATGCTT
TAGTTGAAGGAAACTTAGAACTACATAAAGGAACACCATTTGAAACTAAAGTTATTGAAG
CGGCAACGTTAGACTTATTAACATCTTTTTTAGATGAACAATATCAGAAACAAGAACAAG
ATTATAGTGAAAATTATGCATATGTTCGTAAAGTAGGGCATACCGTTTTTAAATGGGTCG
CTATCGGTATGACAACATTAAGTGTGTTATTAATTGCATTTTTAGCCTTTTTATATTTTT
CAGTAATGAAGCATAATGAGCGCATTGAAAAAGGATACCAAGCATTTGTGAAGGAAGATT
ATACGCAAGTACTAAATACGTATGATGATTTAGATGGTAAAAAATTAGACAAAGAAGCGC
TTTACATTTATGCCAAAAGCTATATTCAAACGAACAAACAAGGTTTAGAAAAAGATAAGA
AAGAAAACTTGCTTAATAATGTGACGCCAAATTCAAACAAAGATTACTTATTATATTGGA
TGGAATTAGGACAAGGACATCTTGATGAAGCGATTGACATTGCAACATATTTAGATGATA
ACGATATTACGAAATTAGCGTTAATAAATAAATTGAACGAGATTAAAAATAACGGTGATT
TATCTAATGATAAACGTTCTGAAGAAACGAAAAAATATAACGATAAATTGCAAGATATTT
TAGATAAAGAAAAACAAGTTAAAGATGAAAAAGCGAAATCTGAAGAAGAAAAAGCAAAAG
CGAAAGATGAGAAATTAAAGCAACAAGAAGAGAACGAAAAGAAACAAAAAGAACAAGCAC
AAAAAGATAAAGAAAAACGTCAAGAAGCTGAAAGAAAAAAATAGTATAGGACTGAGGCAA
AGACAATGCATAAATTGATTATAAAATATAACAAACAATTGAAGATGCTCAATTTGCGAG
ATGGTAAGACATATACTATTAGCGAAGACGAGCGTGCAGATATTACGTTGAAATCGTTAG
GCGAAGTCATTCATTTAGAACAAAATAATCAAGGTACTTGGCAAGCGAATCATACTTCTA
TTAATAAGGTGCATGTTATAAAAGGTGACCTTGATGACATTACATTACAGCTTTATACAG
AAGCTGATTATGCATCATTTGCGTATCCTTCGATTCAAGATACGATGACGATTGGATCAA
ATGCATATGATGACATGGTCATTCAAAGTTTGATGAATGCCATCATTATTAAAGATTTTC
AATCGATACAAGAAACTCAATATGTGCGCATCGTACACGATAAAAATACAGATGTGTATA
TCAACTATGAACTACAAGAGCAATTAACGAACAAAGCTTACATTGGTGATCATATTTATG
TTGAAGGGATATGGCTTGAAGTACAAGCTGATGGTTTAAATGTATTGAGTCAGAATACAG
TGGCATCGTCATTAATTCGATTAACACAAGAGATGCCACACGCACAGGCAGATGATTACA
ATACGTACCATCGTTCGCCAAGAATCATTCATCGTGAACCTACCGACGATATTAAGATTG
AAAGACCGCCACAGCCAATACAGAAGAATAATACGGTGATATGGCGTTCCATTATACCGC
CATTAGTGATGATTGCTTTAACTGTTGTCATCTTTTTAGTGAGACCAATTGGTATTTATA
TTTTAATGATGATTGGTATGAGTACAGTAACGATAGTATTTGGTATTACAACGTATTTCT
CTGAAAAGAAAAAGTATAACAAAGATGTTGAAAAACGAGAGAAAGATTACAAAGATTATT
TGGATAATAAATCTAAAGAAATTAATAAAGCGATTAAAGCACAACGTTTTAGTTTGAATT
ACCATTATCCAACGGTTGCTGAAATTAAAGATATCGTTGAAACGAAAGCACCAAGAATAT
ATGAAAAAACATCGCATCATCACGATTTCTTACATTATAAGTTAGGTATTGCGAATGTAG
AAAAGTCATTCAAATTAGATTACCAAGAAGAAGAATTTAACCAACGTCGTGATGAATTAT
TCGACGATGCTAAAGAATTGTATGAATATTACACAGATGTAGAACAAGCACCATTAATCA
ATGATTTAAATCATGGACCGATTGCATATATTGGTGCACGACATCTCATTTTAGAAGAAT
TGGAAAAAATGTTAATCCAATTGTCAACATTCCATAGTTATCATGATTTAGAGTTTCTAT
TTGTGACACGTGAAGATAAAGTTGAAACATTGAAATGGGCACGTTGGTTGCCACATATGA
CATTGAGAGGTCAAAACATTAGAGGGTTTGTTTACAATCAACGAACACGTGACCAAATTT
TAACGTCAATCTACAGCATGATTAAAGAACGTATCCAAGCTGTGCGTGAACGCAGTAAAA
GTAATGAGCAAATTATTTTTACCCCGCAATTAGTGTTTGTCATTACAGATATGTCATTAA
TTATTGATCATGTCATTTTAGAATATGTAAACCAAGATTTATCAGAATATGGTATTTCAT
TAATCTTTGTTGAAGATGTGATTGAAAGTTTGCCAGAGCATGTAGATACCATTATTGATA
TCAAGTCTCGTACTGAAGGGGAACTGATTACGAAAGAAAAAGAATTAGTTCAATTGAAAT
TTACACCTGAAAATATTGATAACGTCGATAAAGAATATATTGCGCGACGTTTGGCGAATT
TGATACACGTCGAACATTTGAAAAATGCAATTCCTGATAGTATTACATTTTTAGAGATGT
ATAACGTGAAAGAAGTAGATCAGCTTGATGTGGTTAATCGATGGAGACAAAACGAAACAT
ACAAAACGATGGCAGTACCTTTGGGTGTAAGAGGTAAAGATGACATTTTATCATTGAACT
TACATGAAAAAGCACACGGACCACATGGTTTAGTTGCCGGTACAACTGGTTCGGGGAAAT
CTGAGATTATCCAATCATACATTTTATCTTTAGCTATTAATTTTCACCCACATGAAGTTG
CGTTCCTATTGATTGACTATAAAGGTGGGGGTATGGCGAACTTATTTAAAGATTTAGTCC
ATTTAGTTGGTACGATTACAAACTTAGATGGTGATGAAGCGATGCGTGCCTTAACATCAA
TCAAAGCAGAATTGAGAAAACGTCAACGTTTATTCGGAGAGCACGATGTCAACCATATTA
ATCAATACCATAAGTTATTTAAAGAAGGTATTGCGACAGAACCAATGCCACATTTATTCA
TTATTTCCGATGAGTTTGCCGAATTAAAATCAGAACAACCTGATTTTATGAAAGAGCTTG
TATCAACGGCACGTATTGGACGTTCGTTAGGTATTCATTTAATACTTGCGACACAAAAAC
CATCGGGTGTTGTTGATGACCAAATTTGGTCTAACTCTAAATTTAAGTTGGCATTAAAAG
TACAAGATAGACAAGACAGTAATGAAATTTTAAAAACACCAGATGCAGCAGACATTACAT
TACCAGGTCGTGCGTACTTACAAGTTGGTAATAATGAAATTTATGAATTGTTCCAATCTG
CATGGAGTGGAGCAACATATGACGTTGAAGGCGATAAATTAGAAGTTGAAGATAAGACGA
TTTACATGATTAATGATTATGGTCAACTTCAAGCGATCAACAAAGACTTGAGTGGACTTG
AAGATGAAGAAACGAAAGAAAATCAAACTGAGTTAGAAGCGGTCATAGATCATATCGAAT
CTATTACAACACGATTAGAAATTGAAGAAGTTAAGCGCCCATGGCTACCACCATTGCCAG
AAAATGTATATCAAGAAGATTTAGTAGAAACAGATTTCAGAAAATTATGGTCAGATGATG
CAAAAGAAGTGGAATTAACATTAGGACTTAAAGACGTACCAGAAGAACAATATCAAGGGC
CGATGGTATTGCAATTGAAAAAAGCTGGTCACATCGCGTTAATCGGAAGTCCAGGATATG
GTAGAACAACGTTCTTACACAACATTATTTTCGATGTTGCAAGACACCATCGTCCTGATC
AAGCACACATGTACTTGTTCGATTTCGGTACTAATGGTTTGATGCCAGTCACAGATATAC
CACATGTCGCTGATTATTTTACAGTAGATCAAGAAGACAAGATTGCGAAGGCGATACGTA
TATTTAATGATGAAATTGATCGTCGTAAGAAGATTTTAAGTCAGTATCGTGTCACTAGTA
TTTCTGAATATCGAAAATTAACTGGTGAAACAATTCCGCATGTCTTTATTCTTATTGATA
ACTTTGACGCAGTAAAAGATTCACCTTTTCAAGAAGTTTTTGAAAATATGATGATTAAAA
TGACGCGTGAAGGGTTAGCATTAGACATGCAAGTAACCTTAACTGCTTCAAGAGCTAACG
CTATGAAAACACCAATGTACATTAATATGAAAACGCGTATCGCAATGTTTTTATATGATA
AATCAGAGGTGTCGAACGTAGTAGGACAGCAAAAATTTGCGGTTAAAGATGTAGTGGGTC
GAGCATTGTTAAGTAGCGATGACAACGTATCATTCCATATTGGCCAACCATTTAAACATG
ATGAGACCAAATCATATAATGATCAAATTAATGATGAAGTATCGGCGATGACAGAATTTT
ATAAAGGTGAAACACCAAGTGATATTCCTATGATGCCAGATGAAATTAAATATGAAGATT
ACAGAGAATCATTAAGCTTACCGGATATAGTTGCAAATGGTGCTTTACCAATTGGATTAG
ATTATGAAGGTGTTACACTACAAAAAATTAAATTAACTGAACCAGCAATGATTTCATCAG
AAAATCCGAGAGAAATTGCGCATATTGCTGAAATTATGATGAAAGAAATTGACATATTAA
ATGAAAAATATGCGATTTGTATCGCAGATTCAAGTGGAGAGTTTAAAGTTTATAGGCATC
AAGTGGCTAACTTTGCCGAAGAAAGAGAAGACATTAAAGCGATTCATCAACTAATGATTG
AAGACTTAAAACAAAGAGAAATGGACGGTCCGTTTGAAAAAGATTCACTTTACATTATCA
ATGATTTTAAAACATTTATTGATTGCACGTATATTCCGGAAGATGATGTTAAAAAACTTA
TTACAAAAGGACCAGAACTTGGCTTGAACATTTTATTTGTCGGCATTCATAAAGAATTAA
TAGATGCTTATGATAAACAGATTGATGTTGCACGTAAAATGATTAACCAATTTAGTATAG
GTATTCGTATTTCAGACCAACAATTCTTTAAATTTAGATTTATTCAACGAGAACCTGTTA
TTAAAGAAAATGAAGCATATATGGTCGCAAACCAAGCTTATCAAAAGATTAGATGGTTTA
AATAGCAATGAATTAAATAGGAGGGAGGTATGTTATGAATTTTAATGATATTGAAACAAT
GGTTAAGTCGAAATTTAAAGATATTAAAAAGAATGTTGAAGAGATTGCTCATGAAATTGA
AGTTCGTTCTGGATATTTAAGAAAAGTTGAACAATATAAGCGATTAGAATTTAATTTGAG
TTTTGCACTAGATGATATTGAAAGCACAGCAAAGGACGTACAAACTGCAAAAACTAGTGC
TAATAAGGACAGTGTAACTGTTAAAGGAAAAGCACCCAATACGTTATATATCGAAAAAAG
AAATTTGATGAAACAAAAGCTTGAAATGTTGGGTGAAGATATCGATAAAAATAAAGAATC
CCTCCAAAAAGCTAAGGAAATTGCTGGAGAAAAGGCAAGTGAATATTTTAATAAAGCAAT
GAATTAATATTGAGGTGAAGATATGGGTGGATATAAAGGTATTAAAGCAGATGGTGGCAA
GGTTGATCAAGCAAAACAATTAGCGGCAAAAACAGCTAAAGATATTGAAGCATGTCAAAA
GCAAACCCAACAGCTCGCTGAGTATATCGAAGGTAGTGATTGGGAAGGACAGTTCGCCAA
TAAGGTGAAAGATGTGTTACTTATTATGGCAAAGTTTCAAGAAGAATTAGTACAACCGAT
GGCTGACCATCAAAAAGCAATTGATAACTTAAGTCAAAATCTAGCGAAATACGATACATT
ATCAATTAAGCAAGGGCTTGATAGGGTGAACCCATGATGATGGAGGTCATTTAATTGCTA
GAATGTTTGGTGGTTCAAAAGACATAGATAACCTTGTGGCACAAAGTAAATTTATCAACC
ATCCATTTAAGGAAAATGGTGATTGGTACAATCTTGAGAAAGAGTGGCAAGAGTTCTTAA
ACTCTGGGAATGAGGTGAAAAATATTAAAATGGAAGTTAAATATAGTGGTAATAGTAAAA
GGCCATCTATATTTAAGGTTAGATATGAAATTAATAATAAACGAAATGTTAAAACAATAT
ACAATATATAGAGGTGTTAATATGGGATTTGAAGAAAATTTAAGTAAAATGTACAATGAA
ATTGCAAATGAGATCAGTGGGATGATACCAGTAGAGTGGGAAAAGGTATATACAATTGCC
TACCTAAATGATGAAGGTGGAGAGGTCGTTTTTAATTATACTAAACCAGGTAGCGATGAA
TTGAATTATTACACGGATATATCTAGAGATTATAATATTTCAGAAGAAATATTTGATGAT
TTATGGATGAATCTTTATTACTTGTTTATGAATTTAAGGGATTTATTTAAAGAAGAAGGT
CTTGAACCATGGACATCATGTGAATTTGATTTTACAAGAGAGGGTGATTTGAAAGTATCG
TTTGATTATATAGATTGGATTAAATTAGGTTTTGGTCCATCAGGAAAGGAAAACTACTAT
ATGTATAAAAAGTTTGGTGTTTTACCAGAAACGGAATATGAAATTAATAAAGTTAAAGAA
ATCGAGCAATGTATTAAAGAGCAAGAAGAATAAACTATCTTAATGTGAGACTAAACAATA
AAGCTTTGTTTAGTCTTTTTTGGCGGTTAAGTAAAAAGCAATAGATACCGTAAAATTGGT
ACTCATCAAATAATAATATAAAGATATTTTAGGTTTTTAAACTTTTATTCGAAAAGAATC
TAAGTATAAATAGCTTTAAATACGTAATATGCTATTACAAAATCAATGTATAGGAGATAG
ATATGACTACTAAAGAAAATATTGATACTCTTCGAAAGCCAGGCGCACAAGCCTTAAGTT
TAATATCATTGTTTTTGATACTTTTTTCATGTCTGACTTCTTTTTTTGGTTTAGATTATG
AAAGGTTTCCTAATTATTTAAAGATAACGACAATTATAGAATTAATAATTATTGTAATCA
GTTTACTTCAATGGATTAGATTTATAGATTTCGAAAAAGAAAGTGCACAGAAATATAAAA
AAATATATGCCCGATTTTTAGTTATTATAAATGTGTTAACTACTATCACTGTAGTATTTG
CACTGTGTAACCTTTATTATTTTGCAGCTGTACAAAACCATTATGATTTATTCAATTATT
GGTTAATGGGTGCGATTTCAATCATAATTAGCTATTTGTTATTAGTAATTGGCGGAATGT
TCACGTTATTAAAATTGCCTAAAGTAACAAAACGTTGGGGGGGTAAAACTAAAACACATT
TCGGTTTATTATTAACCGCGTTGAGCGCATTTATATATATTGAAAGAATTATCGAATATA
TATTGGTGCCCAATGTCGTAGAATCCAAGTTTGTCATAATGGTAAGTATCATTATTATTG
CTTGTACACAATTTGTAGCCTTTCAATTTATTATGCAATACAGTAGATTCTATATTTTTG
AATTAAACACAGAAGATGATGACTAAATAATTTTATAAATTACTGTTGGAGTATACTTAT
ATAAAAAATCAACTTCAACACATTATTTTTTACTCAATGATGTGAAAGAATTTGAGTGGA
TTGATATTAATGGGATTTGATTATTAGAATTAGAAAAGGAACGTTTGCTTTTGTTGTAAT
AAATCTAATATTTTTCAGTTGTTGGTTATTAATTCTGAATATGATTTTATCAAGATTATT
ATAATTGTATTACATATAGGTGTTGGTAAATTTTTATTTGCGAAATGGTAAAAAATTATA
TACTATTAATATCTTTTTACTATAATTATAAATAGTTAAATAAATTGAAAGACAAAATAA
TGAGTAGGAGTTTTAGGGTTATTATTTACAAATAATATAATACTAAAAAAGACTCGAAAT
TATTTGGAATTCCAGTTATCGTAACAATAGTTACAGTTATTTTAGTTCCATTAGTGAATT
TAGGTATGAAATGAGTAATATTAATTTGAAGAAGCATTAAGCGACGTAGAGGTGTTGTTT
AGTGCTTTTTATTTAACGGAAATGAAACCAATATCTATTTTGAAAATATAGGGGAGATAA
CATGACTTTCGAAGAAAAACTAAGCCAAATGTACAATGAAATTGCAAATAAGATTAGCAG
CATGATACCAGTAGAGTGGGAAAAAGTATATGCAATGGCGTATATAGATGATGAAGGGGG
AGAAGTGTTCTACTATTACACAGAACCTGGAAGCAATGAATTATACTACTATACTAGTTT
ATTAAATAAATATGATATATCGGAATCAGAATTTATGGACTCAGCGTATGAGTTGTATAA
ACAATTTCAAAAGTTAAGAAATGCATTTAAAGAAGAAGGACTTGAACCATGGACATCATG
TGAATTTGACTTTACAAGCGAAGGTAAATTAAACGTATCTTTTGATTATATTGATTGGAT
AAATACAGAGTTTGATCAATTAGGCCGTGAAAATTATTATATGTATAAAAAATTTGGGGT
TATACCAGAAATGGAATATGAAATGGAAGAAATTAAAGAAATCGAGCAATATATTAAAGA
GCAAGATGAAGCTGAAATATAGGGGCGATAACATGACTTTCGAAGAGAAAATAAGCAAAT
TATATAATGAGATTGCGAATGAGATTAGCAGTATGATACCGGTAGAGTGGGAAAAAAGTA
TATACAATGGCTTATATAGATGATGGAGGAGGTGAAGTATTCTTTAATTATACTAAACCA
GGAAGTGAAGATTTGAATTATTACACCGATATACCTAAGGAGTATAATATTTCTGTGCAA
GTATTTGATGATTTATGGATGGATTTATATGATTTGTTTGAGGAATTAAGAAATTTATTT
AAAGAAGAAGGACTAGAACCATGGACATCATGCGAATTTGATTTTACAAGAGAAGGTAAA
TTAAAAGTTTCATTTGATTATATTGATTGGGTGAATTCAGAATTTGGACCAATGGGAAGA
GAACATTATTACATGTATAAAAAATTTGGAATTTGGCCTGAAAAAGAATATGCCATAAAT
TGGGTTGAAAAAATAAAAGATTATGTTGAAGAGCAAGATGAAGCTGAACTATAGGGGCGA
TAATATGACTTTCGAAGGAAAACTAAGTCAAATGTACAACGAGATTGCGAATGAAATCAG
TGGAATGATACCGGTAGAATGGGAAAAAGTATATACAATTGCCTACCTAGATGATGAAGG
TGGAGAAGTCGTTTTTAATTATACTAAACCAGGTAGCGATAAATTGAATTATTACACGGA
TATATCTAGAGATTATAATATTTCAGAAGAAATATTTGATGATTTATGGATGAATCTTTA
TTACTTGTTTATGAATTTAAGGGATTTATTTAAAGAAGAAGATTTAGAACCATGGACATC
ATGTGAATTTGACTTTACAAGCGAAGGTAAATTATACGTATCTTTTGATTATATAGAGTG
GATTAAATTAGGTTTTGGACCATCAGGAAAGGAAAACTATTATATGTACAAAAAGTTTGG
TGTTTTACCAGAAATGGAATACGAAATGGAAGAAATTCGAGAAATAGAGAAGTATATTAA
AGACCAAGAGTAGCAGACATGTTATAAAAGGCTGTGCAAAATCACCCTCGTGTTACATTT
GATTCAAAGAAGAAGGTAAAAGATAAGATTATTTGCAACTTAAAAAGTCAATTAGCTTAT
CGATATCCATACATCATGGATAAATGAGTTCAACTAATTAACAAATCACGATATAAATTT
AAAATTGTCATTAATTGAAAAGGTTATTGTAGTGTATTTTATAAAGTTGATGTACATCGA
CTTATTTTTTAAAACTTATATCAAAAAAATATGAGAAAATTATATACTATTAAAATGTTT
TTTACTATAATTATAAATAGTTAAATATTTGGGTATAAAATAAATGTGTGGGAGCAATTT
TTAGAGATACATAGCAATGTAAAGGTATCAAATAGTTATTGCATAATTTATTATGATGAC
ATAATTTTCAGTAGATAGTTGTAAATTAACACTGAAATAGATGTTTAAATTAAGAAGACT
TTAATATCATAATTAATCAAAATCTTGCGTCAAACATTTAAACGAATTTTAAGTTTATAA
CAATTGGTTAAACATTGTTCAAACATCACAATGATAAAGAATATTATCAGCTTTGTAGTG
TGTGGAAAATGACAGCCATCTAAGGAGAAAAATGATGAAAAGAATATTGGTAATATTTTT
AATGTTAGCAATTGTATTAGCAGGTTGTTCTAATAAAGGTGAAAAGTATCAAAAAGATAT
TGATAAAGTGTACAAAGAACAGAATCAAATGAATAAAATTGCCTCGAAAGTACAAAACAC
TATTAAAACAGACATTAAACAAGAAGACAGTAATACACATGTCTATAAAAATGGTAAAGT
CATTGTTATTGGTATTCAATTGTATAAAGATCGTGAAAAAATGTATTATTTCGCATATGA
AATAAAAGATGGTAAGGCAGAGATTAATAGAGAAATAGACCCAATTAAGTATATGAAAGA
CCATAAAGCAGATTATGAAGATGAAAATGTAGAAGTGGAAAAAAAATAACGTATGCTTTC
TTTAAAACTTTTAACCAGTTTTAAAAAAATAAATGAGCTTTAGCGACAATAATTTTTACA
ATAAACACGATATAAATTTAAATATTTATATATAAGAACACAAACGTAAGTTTGTAAATA
ATAATAAAGGAGTAAGGCAATGGAAAAATCAATCAAAATAATGACAATAATAGGAATTGT
TGTTCAAGGTTTAGCAACGGTATTTAGTTTACTATTGATGGTTTTAGCAGCATCAGGTGT
AATGACTACAAATGTGTCAACAACAACAATTAATGGTGAGGTTGACCTAGTTGATGCAGA
AACAGCAGCAGCAATTTTCACTGTATTATTCTTATTCCTATTCATATTTGGAATCATTTC
AATTATTTTAGGTGCAATCGGTATGTTTAAAGCATCTAAAAACAAAAAAATGAGTGGTAT
ATTGTTGATTATTGGAGCTGTAATAAGTGGTAACATAATTACATTTGCTTTATGGTTAGT
CAGTGGTATTAAACTCCTTACTAATAACAAGCCTAAAGATGAAATAAGCGACTTATCATA
AACATCGTATATTGAAATTTCAAGATTTCTTAAGTAATTATATTTCTGTTAGTTTTTAAT
AAATTAACCAATTAAATAAATTGCTCTCTTAGAAGTAGATTTTCAGTCAATAACTGCTTT
TAAGAGAGCATTTTGTATTTGATAATGCTCATAGCATCGGACAAAAACCATTGACGAACT
TTAAAAAAATACGTTAGACAATGCACTTCTAAATATTAAAGGCATCGACTAACGCATTGT
TCAAATATAGTTAATTATTTTTATAAAATTGATGATGATCATTCAAGTAAGCATAGAATA
AACCTATAATGAGTCCGCCTCCAATATAGTTACCGATAAAAGCCGCAGCGATATTCGAAA
TAGCTGGTATGAAGTGCAATGTATCAACTTGATAAATTAAACCACCCATAAATAAGCAAC
TGTTGTAAACTACGTGTTCATAACCCATAAAGGCGAATATGGTAACACCGAACATCATGA
CAAACATTTTTGCGAGTACATCGTCAATTTGCATGGCAATAACTAATGAAATATTGATAA
AGAAATTGGCGAATATCGCTTTCATTAATATACTTACAAAACCAGTAGACAACGTTTTAT
GCTCAATAACTGCTGATAACTGATTTAACATATCTGGCGTCATTACATTTGAAAAACGCA
TGAAACTAAATAAAATAGCAGCACCTAAAATATTTCCTGCAAAGCACAATAAAAATATTT
TCAATACTCTAGTCGGTTTAATTACTTTATAATACAGGCCTACAGTAAAGTACATGAAGT
TACTGGTTAGTAGTTCGGAGTTTGTAAATAAAATGAGTACTAACGCAAAGCTGAATGTAA
TGGCACTGGCCATATTCACAATGCCTGGCGGTAAATCTGGTTCGTGTGTTGCTTTAACTG
ATAATACGAAGACCGTAATAATCCCGATAATAAATCCTGCCATCATCGCGCGTAATAAAT
AACGTTTTAAATAAACGCTTTGTAATATATCTTTTGTTCTTATTGTTTCGACTACGTTAT
TTACCCAGTCATCCCCATAAAAAATCTTATCCCATTTAATATGTTTCTCCTTCACAATGA
CATCCTCACTTTTCATTTGTTAATCAGAGTATACTATGAATCGCTTTATTTGTGAATAAT
TTCACAAAATTAATTTTAAAAACTAATATTTTTGAATAACTGATAGGATTTTTTGGCAAA
TCAATTATTTTAAAATAATCAATAGACAGACAGTATCGCTGAAAATCCATGAATTTCATA
TAAAAAAGCCTAGTAACGAGGGGGCAATCATTACTAGGCAGTGAGCATTTATTAAGTTGT
CGCTTGTTTCGGGCGGCGTATCAATACATCGATTATGAAACCGATAATAGCAAAGAGCAT
GAATGGTACAAGCCAAGCTAAATCGATATCTGCTAAAGGTAACATCATAAACCATTTCAA
AATAACACCGTGTAATAAGTTGAAACTATTTAGTATTTGTAAAATTGAAATAATCAATGT
AATAACAGTTGCGAGTCGATAGGCCCAACTAAATCGGAATGTGCTAAACATGTTAGCAAA
TGATATGAGTACAAGTGCAATCGACACGGGATATATTAATGTCAGCAATGGCACAGCAAT
TTTTAAAATCATTTCTAAACCAAGTGTTGTAAATAAGAACCCTATGATAGAGAAAATAAG
TGCGAATATTTTATAAGAAAACTTAGGCACGTGTTTCTTAGTAAATGTGGCGCAAGCATT
GACGAGTCCTATACATGTTGTTAAACATGCAAGTATCACTGTCATACCAAATACTATGTT
GCCAAATGAACCAAATACTCGTAATGAGTTGTACGTCAATATATCTGTACCATCTTTAAA
GTTTCCTGGAGCCGTTGATGCCCCAACGTATGCAAGTGCAAAGTAAATCATTCCAAGTAA
TATGGCTGCAATAAGACCTGAAAAGCAGACATATTTTAAAATTTTCATGCGATCTGTGAG
CCCTTTAAACTTATAGCCATTGACAATGACTACGGAAAAAGCTAACGCAGCAACAAGATC
CATTGTAAAATAGCCTTCCAAACTTCCTGAAATGAAAGGATGTGTTATATATTTATCCTT
AGGTGCACTTAGTGCAGATTCAGGGTTGAAAATGACAGCAATACTTAATAGAGCGACCAT
TAATAGTAATAACGGTGTTAATAATTTACCTAAATTATCAACGATTTTCGATGGATTTAA
ACTAATCCAGTAAACGATGGCAAAAAAGATTGCTGCGAATATAATTAAAGTCCATTGGTT
ATGCACAGGTAAAATGTGTCTTGTACCAATTTCGTACGCGACATTTGCAGCACGTGGAAT
ACCGTAAAATGCTCCGATAGACATGTAAATCACGACAGCAAAAATAAATCCGAACCATGG
GTGTATACGATTACCTACACTTTCAACACCTTCATCATAAAATGCAACAACAATAACAGT
AATAAAGGGGAGTAATATGCCTGTAAGGGCAAAGCCTAGCATACCAATCCACATATTTTG
ACCCGCTGTATGGCCAAGCATGGGCGGGAATATTAAATTTCCGGCTCCAAAAAATAGTGA
AAATAACATGAGGCCCGAAATAATAACTTGTTTTTTCAATGTAATTTCCTTCCTAAAACT
AGATATTCATAATAATTTAAAAAATCTGAAAAATAAAAACGTTCTTACTTTATCTTTAAA
TAACAATACTATGATTCTATTATTTTATAAAAAAGATTGCAATAATAACAACTTGGCGTT
ATTGGATAATGACAATTAAAGTGTCGTTTTTATGAATTAAAATAGTTAAGAGTATAGTAG
AAATACATTGGAAAGGCATAATTTAAATGAATATTTGTATCCGTAGTGTTAGATGTGTGA
TGTTGTTTATTCATAAAATGTGTTTATAGTTGTTCCGATAGGCTAACTGGAAATTGAACA
CTGTACACATAATGATTCTTGAATAAGCATCTAAAAAAAGAGACGAGTGACTTGGATAGA
AAGGGCTCAAATTTATTCAAGTTTATTTCATGATGAAAATTAGCGTAGAAATCTATAGTT
GTTCATCCATTTAATTGTATCTGCATGAAATGTTCACATATTTGTTAGCTTTTCAAGAAA
TTATATTAAATATCTTTGCATAGTATAGCAAAGTTAAATAAATACATTTATAATTTTAAC
TGTATTTTAAATATTAATCATGAGGTGATAGGATGAATAAAATTTCAAAGTATATTGCAA
TAGCATCATTATCGGTAGCGGTTACAGTTTCAGCACCACAAACGACAAATTCTACAGCGA
TTGCCAAAAGTTCTGCTGAAGTTCAACAAACGCAACAAGCTTCAATGCCGGCTTCACAAA
AAGTGAATCTTGGAAATCAGAATATTATGGCGGTATCTTGGTACCAAAATTCAGCTGAAG
CAAAAGCTTTATATTTGCAAGGTTATAACAGTGCGAAAGTTCAACTAGATAAAGAAATTA
AAAAGAATAAAGGTAAGCACAAATTAGCAATTGCATTAGATTTAGATGAAACAGTTTTAG
ATAATTCTCCGTATCAAGGCTATGCATCAATACATAATAAACCTTTCCCAGAAGTTTGGC
ATGAATGGGTACAAGCTGCTAAAGCTAAGCCTGTTTATGGCGCAAAAGAATTCTTGAAAT
ATGCTGATGAAAAAGGTGTCGATATCTACTATATTTCTGATAGAGATAAAGAAAAAGATT
TAAAGGCAACACAAAAGAACTTAAAACAACAAGGTATCCCTCAAGCTAAGAAGAGTCATA
TTTTACTAAAAGGTAAAGATGATAAGAGTAAAGAATCACGCAGACAAAAGGTTCAAAAAG
ATCATAAACTTGTCATGCTATTTGGAGACAATTTATTAGACTTTACAGATCCAAAAGAAG
CAACAGCTGAATCTCGTGAAGCTTTAATCGAAAAACATAAAGATGATTTTGGTAAGAAAT
ATATCATTTTCCCTAACCCAATGTATGGTAGTTGGGAAGCTACAATTTACAACAATAACT
ATAAAGCTAGTGATAAAGCAAAAGATAAATTACGTAAAAATTCTATTAAACAATTCGATC
CTAAAACAGGCGAAGTTAAATAAGATATGAATTGGACGTCTACATATACTTATAGGTATA
TGTAGGCGTTTTTAAATTGTTCTTTAATTTTAAATGTACAGTACAAAAGCAATAGGCAAC
TAATTGCATTTTCCATAAATTTGCTTCTAATATAAAAAGTTCGGGTATAATGAACAATAA
GTGTATATATAACATTACATAGCGCAACATGGCGTACGTGCATCTAAGAATATAAATAAT
GTTTAAATCATAGTAGTAGGGAGAGGAATCCATGTTTTTAGCTTGGAATGAAATACGGCG
CAACAAATTGAAGTTTGGACTGATTATTGGTGTGTTGGCAATGATAAGTTACTTACTTTT
TCTATTGTCGGGATTGGCTAATGGTTTAATTAATATGAATAAAGAAGGTATTGATAAGTG
GCATGCGAATGCCATTGTGTTAAATAAGGATGCTAATCAAACTGGGCAACAATCTATTTT
TAATAAGAAAGATATTGAAAATAAATACAAGAAACAAGCAACATTGAAGCAAACAGGGGA
AATTGTTTCTAATGGTCATCAAAAAGACAATGTCTTAGTGTTCGGCGTTGAAAAGTCGTC
GTTTATAGTTCCGAGTCTAATCGATGGGCATAAAGCAACTAAAGATAATGAAGTGTTAGC
AGATGAAACACTTAAAAATAAAGGGTTTAAGATTGGTGACACATTAACACTATCTCAATC
TGATGAAAAATTGCATATTGTAGGTTTTACAGAAAGCGCAAAGTATAATGCATCACCAGT
CATTTTTACGAATGACGCTACTATTGCTAAAATTAATCCTCGATTAAGTGGCGATAAAAT
CAATGCAGTTGTTGTACGTGATGCAAATTGGAAAGACAAAAAATTAAATCAAAAACTTGA
AGCAGTAAGTATTAATGACTTTATTGAAAATTTACCAGGTTACAAACCGCAAAACTTAAC
ATTAAACTTTATGATTTCGTTCTTATTTGTCATTTCAGCAACAGTGATTGGTATTTTCCT
ATATGTAATGACATTACAAAAGACGAGTTTATTTGGCATATTAAAAGCTCAAGGATTTAC
GAATGGCTATTTGGCGAATGTGGTAATTTCTCAGACGGTCATATTAGCACTATTCGGTAC
GGCATTGGGATTACTATTCACAGGCATTACAGGTGCATTTTTACCTGATGCAGTACCGGT
CAAATTTGATGTACTAACATTATTCGTATTTGCAGTTGTGTTAATGATTGTCTCTGTATT
AGGAAGTTTATTCTCCATTTTAACGATTAGAAAAATAGATCCGTTAAAGGCGATTGGATA
GGAGGTGTAGCGAATGTTGAAATTTGAAAATGTAATGAAGTCATTTAAAGATGGTAATCG
TACAATTGAAGCGGTTAAAAATACAAACTTTGAAATAAATAAAGGTGATATTGTAGCATT
AGTTGGACCTTCTGGGTCTGGTAAAAGTACATTTTTAACTATGGCAGGTGCTTTACAAAC
GCCGACATCCGGTAATATTTTAATTAATAATCAAGATATTACGGAAATGAAGCAAAAAGC
ATTAGCAAAGGTAAGAATGTCTGAGATAGGGTTTATATTACAGGCGACCAATCTTGTGCC
ATTTTTAACGGTAAAGCAGCAATTTACCTTACTGAAAAAGAAAAATAAGAATGTCATGTC
GAACGAGGACTATGAGCAACTTATGAAGCAATTAGGCTTAAATTCTTTACTCAATAAATT
ACCGTCAGAAATTTCAGGTGGTCAGAAACAGCGTGTTGCAATTGCGAAAGCATTGTATAC
AAATCCTTCTATTATACTTGCAGATGAACCCACTGCATCCTTAGATACTGAAAATGCAAT
TGAGGTTATTAAAATTCTGCGTGATCAAGCCAAACAAAGAGAAAAAGCGTGTATTATCGT
TACACATGATGAAAGGCTTAAGGCATATTGTGACCGTTCGTATCATATGAAAGATGGCGT
CCTTAATCTTGAAAATGAAACAGTAGAATAATTTATCAAGCCGGCACATTGTGTGTCGGT
ATTTTTATATCCATGTATTATATGAATAAACTTTCACATTCAATTAATAATAATTATTAT
CGAAAATTAGAAATATTCCGTGAAATATAATATTTTTTGTAGTAAAATGGCCTCTAAGTA
TTCAATGTTTGACTATGGGGATTGAATATAAATTATCATAATGGGGGTCATGCTTAATGG
ATTTATTAATAGGTACTTTATTTTTATTTTTAGTCTTAGTCATTTTTACATTATTTACAT
ATAAAGCGCCTAATGGTATGCATGCTATGGGCGCATTGGCAAATGCAGCGATTGCAACAT
TTTTAGTGGAAGCATTTAATAAATATGTTGGTGGCGAAGTATTTGGTATTAAATTTTTAG
GAGAGCTAGGGGATGCTGCAGGAAGTCTAGGTGGTGTCGCTGCCGCTGGATTAACAGCAT
TAGCTATCGGTGTATCACCAGTTTATGCTTTAGTAATTGCAGCAGCTTGTGGTGGTATGG
ATTTATTACCTGGATTCTTTGCTGGATATATTATTGGTTATGTAATGAAATATACAGAAA
AATATGTACCAGATGGTGTCGACTTGATTGGATCTATCGTTATCTTAGCACCACTAGCTC
GTCTCATTGCCATGTTATTAACGCCAGTAGTGAATAGTACATTGATTCGAATTGGTGATA
TTATTCAAAGCGGTACGAATACGAATCCAATTATCATGGGTATCATTTTAGGTGGTATTA
TTACGGTTGTTGGAACAGCACCTTTAAGTTCAATGGCCTTAACCGCATTGTTAGGTTTAA
CAGGTGTCCCTATGGCTATAGGTGCGATGGCAGCATTTAGTTCTGCGTTTATGAACGGAA
CATTATTCCATCGTTTAAAATTAGGAGATCGTAAGTCAACGATAGCAGTTAGTATTGAGC
CTTTATCACAAGCAGATATTGTATCAGCGAATCCAATTCCAATATATATTACAAACTTCT
TTGGCGGTGCCGTTGCCGGTCTAATCATCGCTATTTCTGGTTTAGTTAATGATGCAACAG
GTACAGCAACACCGATTGCAGGATTTTTAGTAATGTTTGGATTTAATCATCCAATGACAA
TTGTAATTTACGGTGTAGTAATGGCGATTGTAGGTGCGCTTGCAGGTTATCTTGGTTCTA
TTGTATTTAAAAAATATCCGATTGTTACTAAGCAAGATATGATTAATAGAGGCGCAGTAG
ATGCATAGTATCGAACATTAAAGACAAATTAAATATTAACTATAGAAACGTGATTCAGAT
GACATAACAGTCCGAACTGAGTCACGTTTTTTTATAGCAAAATGTAAGACATAAAAATGT
CATAATTTAAAGTCGACAATTATCACGCCACATAAACATTTATCATTTTCGTAGGTGCCT
TTTACTTTATGTAATGAACTTACTTTTTCGAGAAAACCGGGTGTTTTATAAACAAATATC
ATTGATATAACACTAAATGTAAGCGTTTGCAACAAAAAGGTCACATGCTACGATATTTTT
GTAAATTCATTGATTCAAGTATTTTAAGTCAATATGAGGAGGGATGTTATGAGTGATTCT
GAGAAAGAAATTTTAAAGAGAATTAAAGAAAATCCATTTATTTCACAACGTGAACTTGCT
GAAGCAATTGGATTATCTAGACCAAGTGTTGCAAACATCATTTCAGGATTAATACAAAAG
GAATATGTTATGGGAAAAGCATACGTCTTAAATGAAGAATATCCTATTGTTTGTATTGGT
GCTGCGAATGTAGATCGAAAGTTTTATGTCCATAAAGCTTTGGTTGCAGAAACATCAAAC
CCTGTAACATCAACGCGTTCGATTGGTGGCGTAGCAAGAAACATTGCTGAAAACTTAGGC
AGACTTGGTGAAACAGTCGCATTTTTATCTGCTAGTGGACAAGATAGTGAGTGGGAAATG
ATTAAAAGATTGTCCAGCCCTTTTATGAATATGGATCATGTTCAACAATTTGAAAATGCA
AATACGGGTTCGTATACAGCTTTAATCAGTAAAGAAGGAGACATGACATATGGTTTAGCT
GATATGGAAGTGTTTGACAACATTACACCTGAGTTTTTAATAAAGCGTTCACACTTGTTG
AAAAAAGCTAAATGCATCATTGTTGATTTAAATTTAGGCAAAGAAGCATTGAATTTCTTG
TGTGCCTATACCACGAAACATCAAATCAAATTAGTTATTACTACCGTATCTTCCCCAAAA
ATGAAAAACATGCCAGATTCATTGCATGCTGTTGATTGGATTATCACAAATAAAGATGAA
ACAGAGACATACTTAAATTTGAAAATTGAAACTACTGAAGATTTAAAAGTAGCTGCTAAA
CGATGGAATGATTTAGGTGTTAAAAATATTATTGTTACAAATGGAGTGAAAGAACTCATT
TATCGAAGTAGTGAAGAAGAAATCATAAAACCAGTTATACCATCAAATAATGTGAAAGAT
GTTACAGGTGCAGGTGATTCATTCTGTGCTGCTGTGGTGTATAGCTGGTTAAATGGGATG
TCTACGGAAAATATATTAATAGCAGGCATGGTTAACGCAAAGAAAACAATAGAAACAAAA
TATACAGTTAGACAAAATCTAGATCAAACGCAACTTTATCACGATATGGAGGACTATAAA
AATGGCAAATTTACAAAAGTATATTGAGTATTCCGGAGAAGTTCAGCAAGCAAAGGATAA
TAATCAACAGATTGTAGCATTAGAATCAACAATTATTTCACATGGTATGCCGTATCCCCA
AAATGTTGAAATGGCAACAACAGTAGAGCAAATTATCAGAGAAAATGGTGCCATTCCAGC
AACCATAGCAATTATCGACGGCAAAATTAAAATTGGTTTAGAAAGCGAAGATTTAGAAAT
ACTGGCAACTAGTAAAGAAGTTGCTAAAGTATCTAGACGTGATTTAGCAGAAGTCGTTGC
GATGAAGCGCATAGGTGCTACTACTGTAGCAACGACGATGATATGTGCAGCAATGGCTGG
TATTCAATTTTTTGTTACAGGAGGTATTGGTGGTGTTCATAAAGGTGCAGAACATACGAT
GGACATTTCAGCAGACTTAGAAGAATTGTCTAAAACAAATGTCACTGTTATCTGTGCGGG
TGCAAAATCCATTTTAGACTTACCTAAGACGATGGAGTATTTAGAAACAAAAGGTGTTCC
AGTTATTGGTTATCAAACGCAAGAACTGCCAGCATTTTTCACTCGTCAAAGCGGTGTTAA
ACTAACAAGTTCGGTTGAAACTCCGGAACGCCTTGCTGACATTCATTTGACGAAGCAAGC
ATTGAATCTTGAAGGTGGCATTGTCGTAGCTAATCCAATTCCACGTGAATATGCCATGTC
AAAAGAATATATTGAGACAATCATTAATGAAGCTGTTGTTGAAGCGGAAAATCAAGGGAT
TAAAGGTAAGGACTCAACACCATTCTTGTTAGGGAAAATTGTTGAAAAAACAAATGGCGA
AAGTTTAGCAGCAAATATAAAACTCGTTGAAAACAATGCTGTGTTGGGAGCTAAAATTGC
TGTCGCTGTTAATAAATTATTGTAGGTGATGATACATGTCTATTTTATTCGCTATCACAG
GGGTAGCATTTGCGCTATTTGTAGCGTTTTTATTCAGCTTTGATCGCAAGAATATAGATT
TCAGAAAAACATTAATTATGATTTTCGTTCAAGTGTTGATTGTGTTATTTATGATGAACA
CAACGATTGGTTTGACAATTTTAACTGCACTAGGTTCATTTTTTGAAGGGCTAATAAATA
TTAGTAAAGCAGGCATAAATTTTGTTTTTGGAGATATACAAAATAAAAATGGCTTTACGT
TCTTTTTAAACGTATTACTGCCATTAGTTTTTATTTCTGTATTAATAGGCATCTTTAATT
ATATTAAGGTATTACCATTTATTATCAAATATGTAGGTATCGCTATTAATAAAATAACTA
GAATGGGGCGCTTGGAAAGTTACTTTGCTATTTCAACAGCAATGTTTGGTCAGCCAGAAG
TATATTTAACAATAAAAGATATTATTCCAAGATTATCTAGAGAGAAATTATATACAATTG
CGACGTCTGGTATGAGTGCTGTTAGTATGGCAATGCTAGGTTCATATATGCAGATGATTG
AACCCAAGTTCGTAGTTACAGCTGTAATGTTAAATATTTTTAGTGCACTTATCATTGCTA
GTGTTATCAATCCATATAAATCTGATGATAATGATGTCGAAATTGATAATTTAACTAAAT
CAACGGAAACGAAATCAGTGAATGAGAAAACAGGAAAACCTAAGAAAGTTGCCTTCTTCC
AAATGATAGGTGACAGTGCGATGGATGGATTTAAAATAGCTGTTGTAGTAGCAGTGATGT
TGTTAGCGTTTATTTCATTAATGGAAGCAATCAATATCATTTTTGGTAGTGTAGGTTTGA
ATTTTAAACAGTTAATTGGTTATTTGTTTGCACCTATCGCATTCTTAATGGGGATTCCTT
GGAGTGAAGCTGTTCCAGCTGGCTCTTTAATGGCTACAAAATTAATTACCAATGAGTTTG
TAGCAATGCTAGATTTTAAAAATGTCTTGGGTGACGTATCAGCTAGAACACAAGGAATTA
TCTCAGTTTACTTAGTGAGTTTTGCTAATTTCGGTACTGTTGGTATCATCGTTGGTTCAA
TTAAAGGGATTAGTGATAAGCAAGGAGAAAAAGTTGCATCATTTGCTATGAGGTTGCTAC
TTGGTTCAACATTAGCTTCAATCATTTCAGGATCAATCATTGGCTTAGTATTGTAAATTA
TTTAAAGTAGAGAAATATAGAAACGTGATTCAGATGACATAACAGTCGGAACTGAATCAC
GTATTGCATAACAAAATCAAAACCCCATCACCAAGGTGGCACAATAGTGCATGATACCTT
ACTGATGGGGTTTCCCAACTAACATTACTTTTTCATAGCAGTTTTTGAAATGTATGTTGA
TGGTTTATCTTTTTCAAATATTGTTAATCCCGTAATATCTTTTTTATGTTTTGAAGGGGC
GATAAAGCTAAGTACATAAGCAAAGACAAAGGCAACAGTAAATGAAATGGTTGATACATA
GAAAGGTGAGTTACCTTTACCGACGCCATTATATACATACGCAAAGATGATACCTAAAAT
TAATCCACAAATGACACCGAATGTATTTGTGCGTTTTGTAAAAATACCGACAGCGAATAC
ACCTGCTAATGGAACACCGAATAACCCAGTAACAAACAAGAATAAGTCCCATAAATCATT
TGAATTTGAAGCAATTAAGTATAATGACATACCAAAACCAAATATACCTGCAATAATGAT
GACCAAACGAGCAAAGTTAACTTCATGTCGCTCGCTACCTTTACCAAAGAAGCGCTGCTT
AATATCGATTGAAATACAAGCAGAAATAGAATTTAAGCTAGATGAAATGGTAGACTGTGC
AGCAGCGAAAATAGCTGCAATGAGTAATCCTGCAACAAATGGTGGCATCTCAGTTAAAAT
AAAATATGGCACAACAGATGACGTGTTAAATCCTTTTGGTAAAACAGCTTCATGTGCATA
AAATGAGTACAACATTGTACCCATACCATAAAACAACGGTGCTGAGATTAATGCAAGGAT
ACCATTTGTCCATAATGATTTATTTGTTTCTTTTAAGCTATCAGAAGCTTGGTATCTTTG
TACGACATCTTGACTCGCAGTATATTGATACAAATTATTAAAAATATTTCCAAGGAAAAT
AATGGGTATGGCAGCTGCCGCAGTATTTAGTTTCCAATTGTCAGCACTAATTAATTTTTT
GTGTTCAATTGCATCTGAAAGAACAGTACCGAATCCACCTTTAATGTGCATAATACCTAA
AATGATAATTACTAAAGCGCCACCTAATAATATGACACCTTGAATGAAATCACTCCATAC
AACACCTTCGAATCCACCTAAAAATGTATATAAAATACAAAGTAAACCAACGAGTGATGC
AACAACGTAAGGATTCATATCTGATACAGATGTGATTGCTAATGTTGGTAAGTAGATAAC
GATTGCAACACGTCCTAAATGGTAAACGACAAATAACAATGAGCCAATAACACGTATGCT
AGGACCGAATCTAGCTTCTAAATATTCATATGCTGATGTTACTTTTAACTTTTTAAAGAA
AGGGACATAGAAATAAATAAGTAATGGAATAATTGCGACGATAGCAATGTTACCAGCGAT
ATATGACCAATCTGTTAAAAATGCTTTCTCTGGTGTCGACATAAATGTAATCGCACTTAA
CGTAGTAGCATAAATGGAAAAACCAACTACCCAAGATGGCAAGCGGCCACTTGCAGTAAA
GAAACTATTCGTACTTTGACTTGCACGCTTAGTAAAGTACACACCAATGAATAACATAGC
TAATAAATAAATGATAACGGCAACCCAGTTCAATGTGCCAAATCCAACTTCTTTCATGGG
CAACTTCCCCTTTACAATGTATTGATTCTTTGATGTCTATAAATTGTATTTTGCAATGAG
TTGTTTTAATGTTTGTCGATGCGCTTCGTTAAAAGGTTTGAAAGGTCGTTTTGGTAATCC
AGCTTCGATACCACGGTGACGTAATATTTCTTTTAATGTAGGATAAATTCCCATTGATAA
AACAGTTTCAATAATATCATTTGAATCATGTTGCAGTTGATAAGCTTCTTGAATTTGTCC
TTGTTGTGCTAGGTTAAAGATTTTTCTTGCACGACGGCCATTAACATTATACGTAGAGCC
GATTGCACCATCTACACCAGAAATGGCTGCTTGAACTAACATTTCATCGAAACCAGATAA
GATTAATTTGTCTGGAAATGCTTTTCTAATACGTTCAAGTAAGAAGAAATTCGGTGCTGT
ATATTTAACACCTACTACTTTTTCATGGTTAAATAGTTCGCTGAATTGTTCTATAGAAAT
ATTCACGCCAGTTAGGTCTGGAATAGCGTAAATAATCATATTGTTCTGCGTGGCTTCGAT
AATGTCGAAATAGTAATCTCTAATTTCTTCAAAAGTAAATGGATAGTAGAATGGTGTTAC
GGCAGAAAGCGCATCATAACCGAGTTCTGTGGCATATTTCCCAAGTTCAATTGATTCATT
CAAGTCTAATGAACCTACTTGAGCAATCATTTTAACGTTGTCATCAACTGCTTCTTTAGC
AATCTTGAAAATTTGCTTCTTTTGTTCAGTGTTTAATAAAAAGTTTTCACCAGAGCTACC
ATTTACATAAAGTCCGTCTAATTCTTCAGTTTCAATTGCATTTTTAGCGATTTGTTGTAA
GCCTTTTTCATTTACTTGACCGTTTTCATCGAAAGGAACAAGTAATGCTGCATACAAACC
TTTTAAATCTTTGTTCATTATGAAGTCCCTCCAAAAATCATTTAATAATATAGTTTACAG
TTATAATTGTAAACGCTATCATGTAATGTAACAATATATTTTTGAAAATCAAAGTCATAT
TTATGTATAATTAATGAAAATATTTTTCATAATCAAAAAATTGGAGTGAGTAAGGTGTAT
TACATTGCAATCGACATTGGAGGAACACAAATTAAATCAGCAGTCATTGATAAACAAATG
AATATGTTTGATTATCAGCAAATACCAACACCAGACAATAAAACTGTACTTATTACTGAA
AAAGTATACGAGATTGTAACGAAATATATGGAAAAATACCGCTTAATTCAACCTGTTATA
GGTATTTCGACAGCGGGTGTTGTTGATGAGCAAAAAGGTGAAATAGTTTATGCTGGGCCA
ACCATACCGAATTATAAAGGGACAAATTTCAAACGATTACTAAAAACATTATCGCCGTAT
GTCAAAGTAAGAAATGATGTGAATGCAGCTTTATTAGGAGAACTAAAATTATATCAGTAC
CCAGCTGAGCGGATTTTCTGTATGACGCTTGGTACTGGTATTGGTGGTGCGTATAAAAAT
GACCAAGGACATATTGATAATGGTGAGCTACATAAGGCTAATGAAGTGGGTTACTTATTA
TATCGACCATCCGATAATACAACATTTGAGGAACGGGCTGCGACAAGTGCTTTAAAGAAA
CGAATGATTGACGGAGGATTTACGAGAAGCACACATGTACCAGTATTGTTTGAAGCAGCT
GAAGAAGGTGACGATATCGCAAAACATATATTAAATGAATGGGCGGAAGATGTTGCAGAA
GGTATAGCTCAAATACAGATTATTTATGATCCAGGTTTGATATTAATAGGTGGTGGTATT
TCGGCACAAGGAGATAAACTTATTAAATATATTGAACCCAAAGTCGCTAATTATTTACCA
GCAGATTATAAATATGCACCTATTAGAACAACTATAAGTCAAAATGATGCAGCACTATAT
GGCTGTTTGCAATAGTTTTTCAGAGTTGAAGAAATTGCGTTTTTAGAAGCGATATTATTA
GAGATTCATTTAAATGAAAATGGTATTTAAACGAGGTTGTATAGGGTAAAGACAATTAAC
AATATCATTAAAATATGACGCATCATAATAATGAAAAAGCTTATTCCAGGTTGAGGATAT
GGCATTATTTTATTTGCGTCTAGTTCTAGTACGGGACAGGTAAAACTCAATAATATGAAT
GACATGCTGAAGTAACACAAGTAATATACGAAGTATATTTTAAAAAGTGAAAAACACCTG
ACAACATGAAATAACAATAACGATAATTGTCTTCAGTTGCAGGTGTATAAGTTATCAATT
ATTTATTGTCTAGAATAATTGATTTTGTATGTTGATATGTATCACTAAGACGTTTATTTT
CTAATAAATGATAGCTCACAATATCAATTAAAAATAGAGTCGCAATTTGAGTGTTTATAA
ATTGATGATCGGTATTACGAGACTGATCTGTTGTTAATAATACTAAATCAGCACAATCTG
TCAGGTTACTACCTTCGAAATTGGTAATGGCTACAACATAAGCGCCATGGGCCCTAGCAA
CTTTAGCTGCCGAAATTAATTCTGAAGTATTGCCACTGTTAAACATAGCGATAAACATAT
CAGATTTCGATAACAGTGAGGCTGATATTTTCATCAAATGTGAGTCGGTTGTGACATTAC
CTTTAAGCCCCATACGAATTGTTCGATAATAAAATTCTGTAGCAGATAGCCCAGAACTGC
CTAGTCCTGCGAATAATATATGACTGCTTGATTGTAATTTATCAATAAAAGTTTGAATAA
TGTCATTATCTATAAATTCGCCTGTTTGTTGAAGCATTTGTTGATGATATTTATGAATCC
TTTGAATGATTGGGCTATTTTCAATAACAGTTTCGGTCATTTCTTGTTGAATATTAAATT
TTAAATCTTGAAAATTTTCGTAGTCCAGTTTATGACTAAAGCGTGTCATTGTGGCTGGAG
ATGTACCAATGGCATGTGCTAAGGAGTTGATGGTTGAAAAGGCATCACTATATCCATGTT
TCCTAATATAGCTTACAATTCGTTTATCTGTTTTTGTAAATAAGTATTGATGGCGTTGAA
CGCGATTCTCAAATTTCATTGTGTCACCCCTTAATATTGATGATTACTATTATATATGAA
AAATATTTTCAAGATAGTAAAAAGCATTGATAAAAATTATCTTAATGATATATTTTAAAT
GACTTTAAGTGAAAAAATGATTATGGAGTGAGGAATAATGTTACCACATGGTTTAATTGT
ATCTTGTCAGGCACTACCTGAGGAACCGTTACATTCATCGTTTATAATGTCTAAAATGGC
ATTAGCTGCGTATGAAGGTGGGGCTGTAGGTATTCGCGCAAATACTAAAGAAGATATTTT
AGCAATTAAAAAGACAGTAGATTTACCAGTCATTGGTATTGTAAAACGTGATTATGACGG
ATCAAATGTTTTCATTACAGCAACGTCAAAAGAAGTACACGAACTGATTGAAAGTCAATG
TGAAGTGATTGCATTGGACGCAACATTACAGCAACGTCCAAAAGAAACGCTAGATGAATT
GGTGGCTTACATTCGACAACATGCACCTAATGTTGAAATTATGGCTGATATCGCAACAAT
TGAAGAAGCAAAAAATGCAGAGCGCTTAGGTTTTGATTATATTGGTACAACATTACATGG
GTATACTAGCTATACAAAAGGACAGTTACTATATCAAAATGATTTCCAGTTTTTGAAAGA
TGTGCTGCATAGTGTTGAAGCGAAAGTTATTGCAGAAGGAAATGTTGTTACGCCAGATAT
GTACAAACGCGTTATGGACTTAGGTGTTCATTGTTCAGTAGTGGGCGGTGCGATTACGCG
ACCAAAAGAAATTACGAAACGATTTGTACAAGCAATGGAAGATGAATAATTGAAATTAAA
TAGCGAGATGCCAGTGATTATATAAATAAACCTGTTAATATAAGAGAGGTTTATGATTAG
GTAATGGGCATCTCGCTTTATTATGTTAACTGTAAGATTAAAATGAGCTTATCCAAATAT
GAATAACGCAAATGGAATTGTAATCAATAGGGATAATGCTACTCGTAAAAACCAAATAAT
TACTAACTTCCATACAGGAATCTTAATTTCTGTTGCTAAAATACATGGCACTAAAGCTGA
GAAAAAGATTACTGCTGATACACTTACAACACCAACTACAAATTTTGTACTCATAGCGGC
TTTAACAACTAATAATGATGGTAAAAACATTTCTATAATTGAAATTGCTGAAGCTTTTGC
GAGTAATACTTGATCTGGTATTGGGAAAATATAAATAAATGGATAATAAATATACCCTAA
CCAATCGATAAGTGGTGTATAGTTCGCTACAATTAGCCCCAAAAATCCTATCGACAAAAT
TGATGGTAGAATACCGACAGTCATTTCTAATCCATCTTTAAGGTTATCCCAAATATTTTT
TAATAGAGACGGCGTTGACGCGTTCTGTTTCATTGCTTCTGCGTAAGCAGTTTTTAGTCT
ACTTCCTTCTATGGCAACTTCTTTGTCGCCTTCTTGGCCATCATAATATTCCGTTGATTC
ATTAGCAATAGGTGGCAACCAAGCTGTAATAGCAGTCACGATAAATGTAATAACCAATGT
AGCCCAGAAATATAAATTCCAATGAGGCATTAAATTTAAAGTTTTAGCAACGATAATCAT
AAAGGTTGCTGATACTGTTGAGAAACCAGTTGCGATAATGGTTGCTTCTCTTTTGTTATA
CATACCTTGCTTATATACTCGATTTGTAATTAATAGTCCTAAAGAATAACTACCAACAAA
TGAAGCAACTGCATCAATTGCTGACTTACCAGGTGTTTTAAATATAGGACGCATAATAGG
CTCCATATAAACACCGACAAACTCAAGTAATCCATAACCTACTAATAAAGAAAGTGCAAT
TGCACCGACAGGAATTAAAATGCTAAGTGGCATCATTAATTTTTCAAACAGAAATGGACC
ATAGTTTGCTTTAAATAATAAAGGTGGTCCGATTTTAAATACATACATTATACCGATAAC
TGCACCTGCAATTTTAAATGATGAAATGATGAAGTTAGTCATCGAAGTCATAAAAGTCCG
TTTTATTAATGGTAATGCTGCACCAATAATTATCATGATAAGTGCGATATAAGGCATGAG
TGGACCTAACAATGAACGAATTGCAAGATGTACATGATCCACTAATATTGTATTGTTTTC
ACTGATAGTAAAAGGTACAAAAAAGCAAAGTATACCAATCAAGCTATAGACATAAAAACG
CCATGCACTTGGCTGTTGTGCATTTAAACGTTGATTATTCATTAAAACAACCCCTTTGTT
TAAGTGAATATAAAAGATATGCGATGCAGATACCCCTTAAATACATCAGCATTTTAATTT
AGAAAAATCTGAAAACTTATTTTAATTGTATAGTTTGATGCATTTACCGACCAATACAAA
TTAACTAATTATATATAACTTAAAACTATAGTGAGTCTTAAAATAAGAAAGGAATTCAAT
AGTTGAATAAGATTTGAAAGCGCAAAATGAAAGAATTATAAATTCTATAAAGAAATGGGT
TGAAAAGATATGATGAGAGCATAAGAACATATTATTAACTTTTTATTAATTTTGTAATAT
GAATTAAAAACAAATATATGTCATGTTATATTGAAGATGCAGTTGTTTTTCATTCTCAAT
AGGGGGTCTAAAAAATACTTTTGAGGTGATTATATGATAAGAGAACAAGAGAGAAGAAAG
TATAGTATCAGAAAGTATTCTATTGGTGTGGTGTCAGTGCTAGCAGCAACAGTGTTTGTA
GTATCAACACATGATGCAAAAGCTGCAGAAAAAATGCCAACGTCACTGTCAGGTACACAA
CAAGAAAAATTGAATCAATCGGGAGAACATAGGGATATTCAACGATTACAGCAAGATGAA
CAGTCATTAAGGCAATTAAATGATGCGCACAAAACAAATAGCGAAAGTCAAATTGACAGA
CAAGCTAACGATGCGCCTCAATCATCAAAGCAACAACCAACTAAAGACCGTAAAACAGAT
GAATCACAAAATAATAACAAAGTAACACGAAATTCTGATCAACAAAATGTCAATCAATTA
TCTAAAGATAATTCGAATAAAAGCACTAAAAATCAAGATGCTAGTAAACAAAATGACATT
CGTGTAGAACAGGATAATTCAGAATCAAATTCAGATACGATAGAAGTTGATAAATCACAA
CCATCTGTTCAGACACAAATACCGACAACACAAGATGATAAGGCAACATCATCTTCAACT
ACACCCTCATCAAAAGAAAAGACTACAACTGCATCGGAAGTACAAGATGCATCCACAAAT
AAAAATCCAAATCAACAGGACACACATCAAGTATCACAGCAAATTAAAGATGCTAAGCAA
GATGATGCTGTTCATCAAAGACAAGACAAACCGCTAGTTAATGATTTAAATAAACATAAC
AATACTCAAAATTCCCCAACAATACCGACAGATAAAAATACGGATAATCAAAGACTAATT
AAAGATGCACTTTTAGCACCTAAAACGCGCTCGACTACAAATGTAGCAACAGCAGATGCT
AAAAAGATACATCCACTTAAAGCGAATCAAGTACAACCACTCAACAAGTATCCAGTTGTA
TTTGTACATGGCTTTTTAGGGTTAGTTGGCGACAATGCACCAGCATTATATCCGAATTAC
TGGGGCGGTAATAAGTTTAAGGTTATAGAAGAACTGAGAAAGCAAGGCTATAATGTCCAT
CAAGCAAGTGTCGGAGCTTTTAGTAGTAACCATGATCGTGCTGTAGAACTTTATTATTAT
ATTAAAGGTGGGCGCGTTGATTATGGCGCAGCTCACGCCGCAAAATACGGACATGAACGA
TATGGCAAAACATACAAAGGTATTATGCCGGATTGGGAACCAGGTAAAAAAGTACATCTA
GTTGGACATAGTATGGGTGGTCAAACTATTCGTTTAATGGAAGAATTTTTAAGGAATGGT
AATCAAGAAGAAATTGCCTACCATAAAGCGCATGGTGGAGAGATATCACCATTATTTGTT
GGAGGTAAAAATAATATGGTTGCCTCGATTACAACATTAGGTACGCCACATAACGGTTCA
CAAGCGGCAGATAAATTTGGAAATACAGAGACTGTCAGGAAAATTATGTATGCATTGAAT
CGAATTGCAGGTAATAAATATTCAAATATCGATTTAGGTTTAACGCAATGGGGCTTTAAA
CAGCAACCGAATGAAAGCTATATTGATTATATGAAGCGCGTGAGTAACAGTAAAATTTGG
ACGACAACAGATAATGCAGCATACGATTTAACGTTAGATGGATCTGCCAAATTGAATGCA
ATGACGAGTATGAATCCTAATATTACGTATACGACTTATACAGGTGTGTCTTCACATACT
GGACCATTAGGATACGAAAATCCAGATATAGGTACGTTCTTTTTAATGGATGCAACAAGT
AGAATTATTGGACATGATGCAAGAGAAGAGTGGCGTAAAAATGATGGTGTTGTACCGGTG
ATTTCATCGTTACATCCATCAAATCAGCCATTTGTAAATGTAACGTCTGATGAGCCAGTG
ACACGAAGAGGTATTTGGCAAGTTAAACCAATTTTACAAGGTTGGGATCACGTTGACTTT
ATCGGGATAGATTTTGCAGATTTTAAACGAAAAGGTGCAGAACTCGCAAATTTCTATACA
GGTATTATTAACGACTTGTTGCGCGTTGAAGCAACTGATGAGAAAGTAGCTCAATTGAAA
GCAAGTTAATTAATTTGAAATGATGATTGACATGCTAAATGTATTTTAAAAATCATGTTT
AGGTATATAGCTTGGTTCGAATTATTGAGCTATAAATAAAAGTGTATAAGAAAAAAACGC
CTGTCTCATTAAAGTAAAGAGATAGGCGTTTTTGTTTATGATAGAGATAAATTGTATTGT
TAATTGTGTTTGTCGGATTGCCGTTTATGTTGATGACATAGTGAATTTTTGAAAAAGTGA
ATGAATCTTACTTCGTTATTATAGCGTTCAAGAAAGCAACGACTTTGTGATAAACGGTTA
TTGCTTCATCGTTTGGTCTACGGTCAAAATCATGCTCGTTTTTACCGACGCGTTCAAATG
TGACGTCTGGAGCATGATTCATTATATGTTCACTTTCCTCAATAGGAACGTCATAGTCGC
CAATACAATGCGCAATAAACACTGGTGGTAATGATTTAAGCTCATTTGGAGCTATATTAT
ATTTTAAATCAGTATAATCAGGGACATTAATCATATTCATCCATTCACCAGTGCCACGCG
CATAAACGTATATTAAGAATCTTTGCGCGATTTGATCTTGAATAATTGGTGTTGGTGAAG
TCAGTTGTTTAACCATAGATTCATTAACGCTTCGGGCTATTTTAGCGTAGTAATCATTTT
GAAATTTAAAAGGCTCTGTGTCGATTCGACTATAGCCATAAAAATCAATAACGCCATCAA
TGGCTCTATCTCGTGCAATCAATAAACTTAAATATGCACCAGATGATCTGCCAAATGTGA
AAATAGGGGTATTAGGATATAGTAATTTAATAGCATCAAATGATGTGAAAATATCATCAA
TAATACAATCTAGACTTACTTCTGGAGATAAACGATAATTCAACTGAACTAAGTCGTATT
GTTCAGTAAGTATATCGATGTATTGTTGTGATAAATCATTTGCATTGCCAAACATTAGTC
CACCGCCATGTATGTACACAATAGCTCCTTTAGTTGGCTGTTTTTTCGCTTTAATAATTG
TATAAGGTAATGTAAAAGCATCTGTAGTAGTTACTTTATCTTTAATTTCAGTCACGATTT
AATAAACTCCTTGCTTTTAATAATGGTTCAATTATAACACTGTCTTAAATTATCTATGCA
ACATTGGCTTAGGACGATGAATCATTATAATTTTGTTCTAATTTTCGTAATGTATCACGC
GTATTCTTTTTTAGCCCCTCACCATAATCCATCATTTTAACAATATCTTTAAAAGCAGCA
CGCGGAATAGCTAAACTTTCTAAATCTTCCATAGAAAATCCAAGATCAATATCATCTAGA
CGTTGCTCTGCAAGTTTATGCACAAAGTCAGGTTCTGTCACAAAAGGGGAAGACATACCG
ACCATATCTGCATGTAGTAAGGCGTATAATGCAGATTCTGGAGAATTTATACCGCCACTG
GCAATTAATGGAATACGTCCAGCTAAATGTTCGTAGACAATTTGATTAACAGGACGACCA
AAATGTTTGCCGGGTGTTCTTGATGTGTTTTGATAAATATGACGTCCCCAACTAGCAATC
GCTAAATACTGGATATTGGCAATTTCCAACACCCAATCTATTAGTTGATTGAATTCATCG
ATGGTATATCCTAAATCACTACCTCTTGTTTCTTCTGGCGTTGCACGAAAGCCTAAAATA
AAGTTGGCAGGTGCTTCTTTATCAATCACATCTTGTACTGCACGCATAACTTCTAAGCAC
AATCTTGCGCGATTTTCTAATGTATCAAAACCATATTGATCTGTACGCTGATTTGAAAAT
GTTGAGAAAAATGTTTGGATGAGTAAACGTTGCGCAATTGAAATTTCCACACCATCAAAT
CCTGCTTTAATCGCTCGTAATGTAGCATCACTATATTGTTGAATGATTTCATTGATTTTA
TTTTGTGTCATAGCAATGACTTCATGCTGAATGGGCGAATGTAATGTCATCGGACTAGGT
CCATATACTTTTCCATAATTTAAAATTGCTTGATTTGAAAAACGACCAGCATGAGCTAGT
TGAATTATAGCGAGATTACCATGTTCCTTCATGGTAGTTGCCATGTCGGTTAATCCAGGT
ATACATGCATCATGATCAATGTTGAACCGGTATTCAAATAATTGACCATATGGCTCAATG
TAGGCAGCACCAGTTACTTGCATGCCAGCTGAATTAGAGCGACGTGCAGCGTAAGCTAAG
TCTACTTGAGTAATATAGCCATCTTTTGTAGATGAATTTACAGTCATTGGTGATAATACA
AAGCGATTTGCTATGTTAATGCCATTAGGTAATTGGAGTGGTTGTAAAAGTGGTTTGTAT
CGGTACATGCAAATTTTCCTTTTCTATTCGATATTGCTTTCAAATTACCATGTAAAGCTT
GAATAAGCAATCATGAGTAAGCAACTTCATGTAGCGTGTTAATGGAATTCTTATAATAAA
AGAGGTATTACAATACTTTAATTTTATTTAAAAAATGTGAATCAAATACTGAAAAAGTGA
AGCGGAAATATATAAAATCTAATTGAAAAACGTTATCATATACGTGGGTATCATAAATGG
GAATGGTAATTATAAAGTTATAATGTTATGTCAACTTTATATTAAATAAAAGTTTGGAGA
TGAGGATTTGGTTGAATTAAGCGTATTAGATTATGCCTTAATAGATGAAGGTAAGGATGC
GCAAATGGCATTACAAGATTCAGTGACACTTGCAAAATTAGCAGATCAACTAGGTTATAA
ACGTATTTGGTTTACTGAACATCATAATGTGCCAGCATTTGCATGTAGTAGTCCAGAACT
GATGATGATGCATGTTTTGTCACAGACATCACAAATTCGTGTTGGTTCTGGTGGTGTGAT
GTTGCCTCACTATAGTCCTTATAAAATCGCTGAGCATTTTAGAATGTTGGAAGCTTTATA
CCCAAATCGTGTTGATTTAGGTATTGGAAATAATCCAGGTACTATGATGGTAAAACAAGC
ATTAGACGGTGAAAATCCAACATATGATAATTACGAAGAAGCGATTAAGTTATTGTGCCA
ATTTGTTACTACTACTGATAAACCTAGTGCACATAATTTAGGTGTACAGCCACATTTGCT
TCATTTTCCTGAAATGTGGTTACTAAGTAGTAGTCCATCCTCAGCCAAAATAGCAGCAGA
ACAAGGTATAGGGCTATCAGTTGGAACATTTTTACTGCCAAATAAAGAGATGATCCAGTC
TGCAAAGCATAACATTGACATTTATAAAACGAATTTCCAAGTGTCGACACTTAAAATGAA
TGCAAAGGTGATGGCATCAGTGTTTGTTATCGTTGCTGATAAGGAAGAAGATGTTGCTAA
ATTACAACATGCCTTAGATGTCTGGTTATTGGGAAAATTACAATTTGCAGAGTTTGATTA
TTTTCCTTCAGTGAAAACAGCACAAAATTATAAATTGAATGAGCGGGACAAAGAGATGAT
TCAAGCGCATCGTGCACGTATAATGGCAGGTACAAAAGGTCAAGTTAAAGCACAGTTAGA
TGATTTTATTACTACGTTTGAAGTTGATGAAATCTTAGTCGCACCGCTAATTCCTGGCAT
TGAACAGCGTTGCAAAACATTAGAATTACTTGCAGAAGTTTATTTATAGCATTTTTAAAT
AGAAGTGAAAGGATGAGGTTTAGATGAAAAAGTTAGCCAATTATTTATGGGTAGAAAAAG
TTGGAGATCTATATGTATTTAGTATGACGCCTGAATTACAAGATGACATTGGAACGGTAG
GCTACGTAGAATTTGTAAGTCCAGATAAGGTGAAAGTCGATGACGAAATCGTTAGTATCG
AAGCGTCGAAAACGGTGATTGATGTACAGACGCCTTTGTCAGGAACGATTGTTGAGCGTA
ATACGAAAGCGGAAGATGAACCAAATATTTTAAATTCTGAAAAGCCAGAAGAAAATTGGT
TGTTCAAGTTGGATGATGTGGATAAAGAAGCATTCAATGCATTACCGGAGGCGTAAATGA
AGACGTTGAAGACAAATGAAGAACGATTAGAATATTTAATCGATTATATGAGGCGAGAGC
GAAATGACAATAATGAATTAGAGATGCCAACATCATTTGAAGCAATGTGGGAATTATATC
GAGGTTTAGCTAATGTAAGACCAGCCTTACCTGTTAGTGAGACATATTTAGCCGTTCAAG
ATGCGTTGTTAAGTGATTTGAACCGCCAACATGTTATGGATGTAAATGATTTGAAGCCGA
TAAAAGGAGACAATATCTTTGTTTGGCAAGGTGATATTACCACATTGAAGATTGATGCGA
TTGTAAACGCGGCGAATAGTCGCTTTTTAGGGTGTATGCAAGCAAATCATGATTGTATTG
ATAATATCATTCATACAAAAGCGGGTGTCCAAGTTCGATTAGATTGTGCAGATATTATTC
GACAGCAAGGGCGCAAAGAAAGTGTTGGTAATGCTAAAATGACGCGCGCATACAATTTGC
CTGCAAAGTATATTGTGCATACGGTAGGACCTCAAATACGTCGATTGCCTGTTTCAAAGA
TGAATCAGGACTTGTTAGCTAAATGCTATTTGAGTAGCCTTAAATTGGCAGATCAACAAA
GTTTAAATCATATAGCATTTTGTTGTATTTTAACAGGCGTTTTTGCTTTTCCTCAAGATG
AAGCAGCTGAAATCGCAATTCGAACAGTACAACAATACCTCGCTGATACAAATTCAAAAT
TGAAAGTCGTATTTAATGTATTTACAGAGACGGATTTACAATTGTATGAGGAGGCATTTA
ATCGTGGTACAGAACAATAAATGGAAAGCGATGTCTCTTGTTACAAATGAAAATACAACA
CAGACGGATATATTACGTACTGCAATTGAGGAAGCGGAGGCAATAGTTATTGGCATTGGT
GCGGGCATGTCTGCATCGGACGGCTTTACATATGTTGGGGAACGCTTTACAAAAAATTTC
CCTGACTTTATTGAAAAGTATCGTTTCTTTGATATGTTGCAAGCGAGTTTGCATCCGTAC
TGAAGTTGGCAAGAATATTGGGCATTTGAGAGTCGCTTTATCAAATTAAACTATTTAGAT
CAACCTGTAGGTCAGTCTTACCTCGCTTTAAAAGCATTAATGAAAGATAAACAATATCAC
ATCATAACTACAAATGCAGATAATGCTTTTGAGGTTGCTGATTATGATATGACTCATGTA
TTTCATATACAAGGAAAGTATATTTTGCAGCAATGTAGTCAGCATTGCCACGCGCAAACA
TATCGTAATGATGACTTAATTCGTGAAATGGTAGTGGCACAACAAGACATGCGTATTCCT
TGGGATATGATTCCAAGATGTCCAAAATGTGATGCTCCAGTGGAAGTTAATAAACGTAAA
GCAGAAGTTGGCATGGTTGAAGATTCAGATTTTCAGGCACAATTACAACGTTATAATACA
TTTCTAGAGCAACATCAAGATGATAAAGTATTGTATTTGGAAATTGGAATTGGCTATACA
ACACCACAGTTTGTGAAACATCCGTTTCAGCGTATGACGCGTAAAAATGAAAATGCACTT
TATATGACGATGAATAAAAAAGCTTATCGTATTCCAAAATCGATTCAAGATCGTACAATT
CATTTAACCGATGATATTTCAACGTTAATTACAACAGCACTCCGGAACGACAGCACAACG
AAAAATAACAACATAGGAGAAACAGAAGATGTACTTAATAGAACCGATTAGAAATGGTGA
ATATATTACTGATGGTGCGATTGCACTCGCCATGCAAGTGTATGTTAATCAGAATATCTT
TTTAGGTGAGGATATTTTATTCCCTTATTATTGTGATCCAAAAGTGGAAATTGGTCGTTT
TCAAAATACGGCAATCGAAGTGAATCAAGATTATATAGATGAACACCATATTCAAGTAGT
TCGTAGAGATACTGGTGGTGGTGCTGTATATGTTGATAAAGGTGCCGTCAATATGTGTTG
TATTTTAGAACAAGACACAACGATTTATGGTGATTTTCAACGATTTTATCAGCCGGCAAT
AAAGGCATTGCATACATTAGGCGCAACAGATGTGATACAGAGTGGCAGAAATGATTTAAC
ACTGAACGGTAAAAAAGTATCAGGTGCAGCAATGACATTAATGAATAATCGTATTTATGG
CGGTTATTCTTTATTACTTGATGTCAATTATGAGGCGATGGATAAGGTGTTAAAACCAAA
TCGTAAAAAGATTGCATCGAAAGGTATTAAATCAGTAAGAGAACGCGTTGGTCATCTGCG
AGAGGCGCTTGATGAAACCTATCGTGATATAACAATTGAAGCATTCAAAAATTTAATGGT
GACACAGATTTTGGGAATCAATGATATTAAAGAGGCAAAACGATATGAATTAACGGATGC
AGATTGGGAAGCGATTGATGAATTAGCTGATAAAAAGTATAAAAATTGGGATTGGAATTA
TGGCAAGTCACCTAAATATGAATACAATCGAAGTGAAAGATTATCTTCAGATACGGTAGA
CATAACAATTTCTGTTGAACAAAATCGTATCGCAGATTGTCGCATTTATGGGGATTTCTT
TGGACAAGGTGATATTAAAGAAGTGGAACAAGTTTTACAAGGTACAAAAATGACAAGAGA
AGATTTATTGCATCAATTAAATAATATAGACATTACTTATTATTTTGGGAAAGTGACAGC
AGAAGCATTAGTAGATATGATTTTAAGTTAATATTGGTATTTTATGTATGTTGAATCATT
GGATGTGTTTGCTTGTTCTTGAAAAGGTGACCATAGTATGTGGTGTAGATTAAACATATG
AGTGAAAATTATTGCCTTTAACTATTCAAAGTATGATATTTATATGGTTTTTGTTTCTAA
ATGATTGGGTATTTGAAAATAGAGGAGTTTAATATTTTAAGGAATATAATGATGTTTACT
TTTAAAATTCATATAGAATATTAAGCAATATAAGTCTGTTGATATATACAAAAATTTAAT
GACTGTTATAATGGATAATCAATAGAGACAAAGAGGAGATTATATGATGAATAATAAAGT
GTTGGTAACAGGTGGTACTGGTTTTGTTGGTATGCGTATTATTTCGCGATTATTAGAACA
AGGTTATGACGTACAAACAACGATACGTGATTTAAGTAAAGCTGATAAGGGGAATTAAAA
CGATGCGAGACAATGGTGTTTCAACAGATAAACTTGCATTTGTTGAAGCGGATTTATCAC
AAGATGAACATTGGGATGAAGCAATGAAAGATTGCAAGTATGTCTTGAGTGTTGCATCTC
CGGTGTTTTTCGGTAAAACAGACGATGCAGAAGTGATGGCGAAGCCTGCAATTGAAGGTA
TACAACGTATTTTGAGAGCGGCACAACATGCGGGTGTTAAACGTGTGGTAATGACTGCAA
ACTTTGGTGCAGTTGGTTTTAGTAATAAAGATAAAAATTCAATCACAAATGAAAGTTACT
GGACAAATCAAGATGAACCAGGCTTATCAGTATATGAAAAATCAAAATTATTAGCTGAAA
AGGCAGTTTGGAATTTTGTTGAGAATGAAAATACGACAGTAGAATTTGCCACAATAAATC
CAGTTGCTATTTTCGGTCCATCATTAGATGCGCATGTTTCAGGAAGTTTCCATTTGTTGG
AAAATTTATTAAATGGTTCAATGAAACGGGTGCCGCAAATTCCATTGAATGTTGTTGATG
TCAGAGACGTAGCTGAACTGCACATTTTGGCAATGACAAATGAACAGGCTAATGGCAAGC
GATTTATTGCAACGGCTGATGGACAAATTAATTTGTTGGAAATTGCAAAATTAATTAAAG
AAAAGCGACCTGAAATAGCTCAAAAAGTTTCTACTAAAAAATTACCAGACTTTATTTTGA
GTCTAGGTGCTAAATTTAATCATCAAGCTAAAGAAGGTAAACTTTTATTAGATATGAATC
GAAATGTAAGTAACGAACGAGCAAAAACACTACTTGGTTGGGAACCGATTGCTACTCAAG
AAGAAGCTGTTTTAGCAGCTGTAGATAGTATGGCTAAGTATCATTTAATTTAATACAAAA
CACCGTCCAAAAATAAGTGACCTGCCTTTTGATAGAAGGAAAGTACACTCAACTTGTGGC
GGTGTTTTTGTTTATATATTGTTATTGTGCTTTTTGACGACCTTTTAATAAAATCGCTGT
ACCTCCTACGATGATAATAAATAGAACAACACCAAATAATCCCATATATTTTACTGCGTT
ACCAAATACAATACCGACAGCTAAAAAGTCTGTATCGGAGAATGTTGTTGCTGCACCACC
TAACTCACCTAAAAATGGTAAGAATAATAAAGGTAAGAATGTAATCAGGATACCATTAAG
AGCAGCTCCTGCAACCGCCCCTTTAATACCGCCTCTTGCGTTACCGAAGACTGCGGCAGT
TGCACCTAAGAAGAAGTGTGCCACAACGCCTGGTAAAATAACGACGCCACCAAATAAGAA
TAAGATAAACATACCGATGACACCTGTAATAAAGCTGACAAAGAACCCAATTAACACAGC
GTTTTGTGCATAAGGGAATACAATAGGGCAGTCTAACGCAGGTTTAGAATTTGGTACAAG
TTTTTCAGAGATACCTTTAAATGCTGGAACGATTTCAGCTAAGATTAAACGCACACCCGT
TAAAATGATAAATACACCAGCGGCAAATGTGACACCTTGAATTAATGAAAAGACAATAAA
GTTTTGTCCATTACTAATTGATTGGTGTACATAACTGACTCCTGCAAACAAACATGCAAT
GAAATAAAGTAATGCCATTGTAATAGAAATACTAATTGTACTTTCTCGTAAAAAACTTAA
TCCTTTTGGGAATTTAATATCTTCTGTTGATTTAGATTTCCCTTCAAATAATTGGCTTAT
GGCACTTGCAGCAAAGTAACTGATTGAACCAAAATGCCCTAATGCTACTTGATCATTGCC
AGTAATTTTACGCATCGTAGGTTGGAGTAGTGCAGGTAAGACTGCCATGATTAATCCTAA
TACAAGTGCGCCGATAACAATCGTTAGCCATCCCTTAATATGACTCACTGTTAAAATAAT
TGCTAAAAATGCTGCCATGTAAAATGTATGGTGACCTGTTAAAAAGATATATTTTAAGTT
AGTAAAACGTGCAATTAAGATATTTACTATCATGCCGCAGACCATAATCAGTGCGGCTGT
TGTTCCAAAATCTTTTAAGGCAAGTGAAACGATGGGTTCATTATTTGGAACAATGCCTTG
AACACCGAAAGCATGCTGGAATATTTTTCCAAATGGTTCAAGTGAACGAACAACTACGTT
GGCACCGGCACTTAAAATTAAGAACCCCAATATTGTTTTAATGGTACCTGAAGTAATCGT
AGCGGCAGGTTTTTTCTGGACAATTAAACCAATAAAAGCAATCAGGGCAACAAGAATTGC
TGGTTGGCTTAAAATATCGACAATGAAATTAAGGATTGATTGCATAAGTCTAACCTCCTT
TAAATAATGTTAAGTTGTTGTAATTTTTCTTCAAGCTTTTGCTGCAATTCTGCTTTGTCT
AAAATGTTATCAAGGATTAAGACTTCGCCTAGACGTTCTGCATTTTCAGCTAAATCTCTA
CCACAAATAAATAAGTCTGCCATTTCTGGACTAGCCGTCATAATGTCACTGTGCTCAACC
TCTATATCAGATGGTGCATTAAGTTGTCTAAGTGCTTCTTGTGCATTCATTTCTACCATA
AAACTACTACCTAAGCCGTGGCCACATACTACTAAAATTTTCATATTAATCATGCTCCTT
TAAAATAGTGGTAATTTCTTGTACATTTTTTGCATTTAATAATTGCTGTACTGTTTGATT
ATCGCCCAATATTGTTGCTAAATTTTGCAATATAGATAAGTGTGAATGATTGTCGATGGC
ACTTAATACGAATATGAGAGATGCGTAATGATCTTCATTGCAAAACGCCACGTGTTGATT
CAACTTTAATAGACTTAACCCAACTTGATGCACGTTATTATTGGGGCGTGCATGTGCAAT
TGCAATTTCAGGTGCGATAACGATGTATGGTCCTAATTCATTTACACTTTCAATCATTGC
TTCAACATAACCTTGTTCAATAACTTGTTCTTGTAATAAAGGTTGCGAAGCTACAGTAAT
GGCTTCATGCCAATTATTGACTTGTTCTTTTACAATGATCCGTGTTGTGGTCAAAATGTC
TAATGCCACAATGTTAAACCTCCTTTGTCTTAGTTACAGCGATGTGTTGCTTAATTTTAC
AAATTTTCCCATCTAAGAAATCTTGTCGAGATAAGTCGTTACTTAATAGTTCACTTAGTT
GTCCTAGTGCTTTTAAATATGCATTGGGATGATCCGTTGCCAATGTAATCACAAGGTGTA
CAGGATCGTTTGCTTTGCTACCAAATTCAACACCTTCAGTAAAATAAGTTAATGAAAAGC
CGACACCATTGTGTACATATTCAGTTCCAGCGTGAATTAGTGAAATGTGTGGACTAATCA
CCATATATGACCCGAATTGTTCAAATTGATTTAAAATTGCTTCTATATAATTGGGACCAA
CAATATCATCTTTTATTAAAGGTTGAACTGATACAGTAACTGCTTCATTAATTGATAGTG
ATTGTGTGTTTACACTGATACGGTGTTCGGGTAGTAAATCAGCTAATGACTTACCTTCAG
TAGCCATTTTTATTACACGCTTTTCTCTAGCATCATTAATGAGTTGATTTAATTTTTGGC
GTGATTGCTCATTGATGAACGGATCGACGTTTATAACGGGTACTACTGAAATATCACACG
GTACGGTTGAAATCACATAGTCAATGTTATTTTGAATTAACTGCTTTTCATCTAACTGAT
AGATAGAATAGGCGTCCCAAATATTAAATTCGGGATAAAGATGATTTAATTTTGATTTTA
AAAGTTGAGATGTGCCAATACCTGATCCACAAAGTAAGACAACTTTAATCATTAATTGTT
TATTTGTTGCGCCACGTTCCATACTTGATGCAAAGTGAATTGCAATAAATGTTAATTCAT
CCTCATTGAAACTAATAGCTGTATCTTTTTCTATCGTACTAATATGTTTACTGATTGCAT
CGACAACTTGAGGATAGCGTTTATGCACTTCTTGTTTTAATGGATTAGCTTGTATCATAT
CGTATTTAATACGATATATAGCTGGCTTTATATGTGTAAGCAAACTGGTATGCAGTTTAT
GGTCATTTGACATATCAATTCCTAATTCTTGGCTAACACAAGTGATGAATTCTTGGATGT
TTTCTGATAAAACATGTTGTTCATTTATATTGGTAGATATAGTACAATCAGTCATTTTTG
AACCAAGTAAATGTAACGTAATGAAGATAATTTCAGATTCTGGAAATTTGACATTACAAC
TGTTTTCCAAGCTTTCTTTAATTTTTGAAGTTATAGCATACTGTTTAGTATGGCGCCATT
TATCAATTTCTTTTGCAGGTATGGCAAATGAAAAATTTTCGTTTAGTCGCTGAATCGCAA
TGAGTATATGATAAATTAAGCCATCAATGGCAGACTGTACTAGGTGATAATTTTCACGGT
TTAATGTATTGATTATAGCTTGTCTTACAATTGCAATAGCTTGCGAATTGAAAATATCTG
CTTCGATAAATGGAGCTGCTTGTTTCATGTATTGACGAATGAAATGAGCATATGCTTTTC
GATATTGATCTTCTTCACCAACAATATTAAATCCTTTATTATGAATATAATTTAGCTTCA
AATGATAATGTACTAATCGCTTTTGAATAATCTTAATGTCATCAGCAATGGTGCGACGAG
AAACATTGACGTCGTGGGCAAGCTGTTTTGTTGAAATTGGCTCAGTTGTTTCGAATAATT
TTAAAGCAATATGAGTCAGTCGTTCATCCTTTGAAAAATGAATTTTATTTGTTATGCGTT
GTTCTAACTCATTTAAAAGTGTTGAATCATTAGTTATTATTTTAATGCCAGCTGCTTTAT
TGCGAATGACTTGATATTGGTATGTCTCTGCATATTGTTCGATGTACGATATATCATATT
GAATGGTACGTGGCGTTACACCAAGTTGGTCAGCGATATTGTTGATTGGGATAAACGTTT
GTTCTTGAACTAAAAGATACAAAATTTCAATTTGTCTATGACTTAGCAACGTAATTTCCT
CCTATATATAATTGTAAGCGATTACTTAATTGCGTAGATATGCAATCTCTTTCATATTTT
AATCCGAAAAATTGCATATCAAAATGTTAAGAGACTAGATTTTATGAAAACTTTTAAAAT
AAATTCTCAAATTTTGTTGACAATTAGAAATCATGGCTGTATATTTAGTTAGACATCTAA
CGAAATGGTGGTGCAATTCATGGAGTACACTTATTCTTATTTATTTCGAATGATAAGTCA
CGAAATGAAACAAAAAGCAGATCAAAGACTTGAGCAATTTGATATAACGAATGAACAAGG
CCACACTTTAGGTTACCTTTATGCGCATCAGCAAGACGGACTTACACAAAATGATATTGC
TAAAGCATTGCAACGAACAGGGGCGACCGTAAGCAATTTGCTGAAGAACCTTGAAAGGAA
AAAGCTTATTTATCGTTACGTTGATGCTCAAGATACGCGAAGAAAGAATATTGGATTGAC
AACTTCTGGTATTAAGCTTGTAGAAGCATTCACTTCGATATTTGACGAAATGGAACAAAC
GCTTGTATCACAGTTTTCTAAAGAAGAAAACGAACGCATGAAAGAAAATCTAACTAAAAT
GTTATCTAGTTTAAAATAAATGATAAACGTGACTGGTAAAAATACAGTCGCTTTATCTTT
GATGATATAGTTAGATATCTAATTATTAGTGAACTAATTATTGTAAAGGACAAGGAGTAT
TGAACAATGAAAGACGAACAATTATATTATTTTGAGAAATCACCAGTTTTTAAAGCAATG
ATGCATTTCTCTTTACCAATGATGATAGGAACTTTATTAAGTGTTGTTTATGGGATTTTA
AACATTTACTTTATAGGATTTTTAGGAGATAGCCATATGATTTCTGCTATTTCACTTACA
CTACCAGTATTTGCCATCTTAATGGGTCTAGGTAATTTATTTGGAATTGGTGGCGGCACA
TACATTTCACGTTTATTGGGCGCTAAAGATTACAGTAAAAGTAAGCTTGTAAGTAGCTCT
TCGATTTATGGTGGGATTGTATTAGGAATTATAGTTATTTTAGCTACAATTCCATTTAGT
GATCAAATTGCGATGATTTTAGGAGCAAAAGGCGAAACTTTAGCATTAACAAGTAATTAT
TTGAAAGTAATGTTTTTAAGCGCACCGTTTGTTATTTTATTCTTTATTTTAGAACAATTT
GCTCGTGCAATTGGTGCACCAATTATATCTATGATTGGTATGTTAGCTAGTGTAGGATTA
AATATTATATTAGATCCAATTTTAATTTTTGGTTTTGATTTAAACGTTGTTGGTGCTGCT
TTGGGTACTGCTATCAGTAATGTTGCAGCGGCTGTTTTCTTTATTGTTTACTTTATGAAA
AATAGTGATGTTGTATCTGTGAATATTAAATTTGCGAAACCTAATAAAGAAATGCTTTCA
GAAATCTTCAAAATTGGTATTCCAGCATTTTTAATGAGTATTTTAATGGGATTCACAGGT
TTAGTATTAAATTTATTCTTGGCACATTATGGTAACTTTGCAATCGCAAGTTATGGTATT
TCATTTAGACTTGTACAATTCCCTGAGCTTATTATCATGGGATTATGTGAAGGTGTGGTA
CCTTTAATTGCTTATAACTTTATGGCAAACAAAGGTCGTATGAAAGATGTCATTAAAGTA
GTTATTATGTCTATTGGTGTTATATTTGCAATTTGTATGATTGCTGTATTTACTATTGGA
CATCATATGGTAGGACTATTTACTACTGATCAACAAATTGTTGAAATGGCTACATTTATT
TTAAAAGTAACAATGACATCATTACTTTTAAATGGTATTGGCTTCTTATTTACTGGTATG
CTTCAAGCGACTGGTCAAGGTCGTGGAGCTACAATTATGGCTATTTTACAAGGTGCAATT
ATCATTCCAGTATTGTTTGTTATGAATGGTTTATTCGGATTAACAGGCGTTATTTGGTCA
TTGCTAATTGCTGAGTCACTTTGTGCATTTGCTGCAATGTTAATTGTTTATTTATTACGT
AATCGTTTAACTGTTGATACATCTGAATTAATAGAAGGTTAATCACTTAATACACTTCCA
ATTTGGTATATTGCCGTTGGGAGTGTTTTTTTATTAACGTTTAGGGAGTGTTATGATAAT
AAGATATTAAACTGAGGGGGCAAATAATGTATAAATCAATAAAGATATTAGAAAAGGTTT
TTAGTGTGGAATTGGAATCCATAGACATAATTGAAGAAAAATATAATAAAGAATATGAAG
CTTTAACATTTTACTATAAAGAAAAGATTTACAAAAGTAGATTAGCAAAGAAAACGCCGA
ATAAATCGGGATATTTCGTGACATGTTGGACTAAAAACGAAGATAATTATAATCGACCAT
ACAAAATAGATGAATTTGCAGATTACCTGATTGTCGCTGTTATCGATGATGAATTAAATG
GTTACTTTCTATTTCCTAAAGAAGCATTGGTTGAAAAAGGTATTTTAGCTTCATCTAAGT
ATCAAGGGAAAATGGCTTTTAGAGTTTATCCGACATGGTGCAATGATTTGAATCAAACGG
CACAACGTACACAAAATTGGCAATGCAATTATTTTTTTGAATATTAATAAAAAAGTCATA
TGACTGAACTTATAAGAGATGAATAGATCATCTTTCGATAAGGTAAGCATATGACTTTAT
TTTAATTTGTATTAATGATGAACGGTTTCTTGACCGACTTTATTCCAAGTTAGGATAAAG
CTTAACATTGCAAACACACTAATTGCTGTTAATAAAATAAAACCAACATCCCAGCCAAAT
TTATCTACTACGGCACCTAGGACTATGTTAGCCATAACGGCGCCGAATAGATATCCGAAT
AAGCCTGTTAATCCTGCAGCTGTTCCTGCAGCTTTTTTAGGAACATAGTCTAAAGCTTGT
AAACCAATTAACATTACTGGTCCATATATTAAGAAACCGATGGCAATTAATGAAACATTA
TCTAACCAAGCATTGCCTGGAGGATTTAACCAATAAATTAATACAAACACTGTAACTCCT
AACATAAAGAAGAAACCTGCTGGTCCGCGACGTCCCTTGAATAATTTATCAGAAATATAT
CCACATAATAATGTACCTGGAATGCCAGCCCATTCATAAAGGAAGTATGCCCATCCTGAT
GCTTTTAAGTCGAAGTGTTTTTCTTCGCTTAAATATACGGGTGCCCAGTCAAGTACACCG
TAGCGGACAAAATAAACGAAGATATTCGCAAATGCGATAGCCCATACCCATTTATTGTTT
AGTACATATTTAAATAAAATTTCTTTTGTTGTTAATTCCGTTTCTAGCGTCTTTTTATCG
CTTGTTGCAAAGTCATTTTTATAAACTTCAATTGGAGGTAAACCTTGAGATTGTGGTGTA
TCTCTAATCAGTACATATGAAATTGCAGCTATGATAAGTGCTAAAAGTGCAGGATAAATA
AATACACCTTCAAAGCCTTTTAAATAACCGAAATTGATGAATGCTGTTGTTGTAATACCC
CAAGCAGCAATTGGCGCCATAATACCGCCACCAACATTATGTGCAACATTCCATAGGGCA
GTCTTACTTCCACGTTCACTTACACTAAACCAGTGAACGAGCACTCGACCTGATGGTGGC
CAGCCCATACCTTGAAACCATCCATTTAAGAATAATAGGACAAACATAATGCCTATACCT
GATGTGAAAAATGGTACAAATCCCATTAATAGATTGACGATAGCTGTCAGAGCTAATCCA
AGAACTAAGAAAATCCGCGCATTACTCCGATCACTCACAGTACCCATAAAGAATTTACTG
AATCCGTATGCGATGGAAACAGCAGATAATGCAAATCCAAGTTCTGCTTTTGTAAAGCCC
TGTTCTTGTAATGCTGGCATAGCTAGTGAAAAGTTTTTGCGTAACAGATAATATCCGGCG
TAACCGATAAAGATACCAAGGAATACTTGGAGACGTAATCGTTTATAGGTATCATCTATC
TGATTTTCTGGCAAAGGCTTAATATGCTTTGCAGGTTTAAGAAAATTCATAAAATCCTCC
TTAATATGTATTTATATGCATTTTGTGAGATAAATTAATAGTAGACATGTATGAAAGCGT
TGTCAATACACTTTTTAAAATAGCGAAGAATAAGTGGTATGCAGATATAAATAAATTTTT
AAATATAATTTGTTGTTTGGCTTAAAGTTATAATTATGCAATTATTTTGAATGATTACTT
AAATATATTCTGTGATGATGATAGTGAAAAGTAAGTTTGAAAATGTATTAATTAGGTAAA
TGGCAAAAAACTATCTTTTTTATGGATGTTGATATAAAATTTATACTAATAGGAGGGATT
ATATGAATATAGTAGGGCACCATCACATATCAATGTATACAAAAGACGCAAAACTTAATA
AGGATTTTTACACAAATATACTCGGTTTAAGGTTAGTAGAGGTATCGGTTAATCAAGATA
GTCCGACAATGTATCATTTATTTTATGGTGATGAAATTGGATCAGCTGGCACACTTTTAA
CATTTTTTGAAATTCGAGATGCAGGTCATAAACGCCAAGGTACAGAGTCTATTTATAGAT
TATCATTATTAGTACCAGACGCTGAAGCTCTTCAATTTTATGAATCACGACTTCACGATA
ATAGTATTAAGACAGAACGTTTAAACTATCTCGGACAAGAGGCAATTGCTTTTAAAGATG
TAGATGATTTAGAAGTGCTATTAATTGCAAATGATAACTATGAAATCCCTCATAAATGGA
AGACTAATACTTATAGTGACATTCCTGAACAATTTCAAATTTTAGGATTAGGGCCAGTAG
AATTAAGAGTTAGAGATGCGAAACGTACGATTGAATTTTTAGAAAATATATTAGGCTATC
AAATGAAAGAAGGTTTTGAACATAGTGTAATGACTGTTGCACCGAAAGGGTTATATTGTG
ATTTTGTAGTTGTTGAACAACAAGGCGAACGAGAAAGACCAGGACGTGGTTATATCCATC
ATATTGCAGTAAATACACCGAAATTGAGTGATTTAAATGCAATTTACAAGAAATTACAAC
TACAACCACAAAATAATTCAGGCATTATAGATCGTTATTTCTTTAAATCTTTATACTATC
GACATAATTCAATTATGTATGAATTCGCGACTGAAGAACCTGGATTCACTGTAGATACAT
CTGTTGAAAATTTTGGGAGTAACTTAAACTTACCGGACTTTTTAGAAGAGAAACGTGAAC
AAATAGAAAGTAAGTTACACAAAATGTAAAGGAGTATGTCTGATGGCAAAATTAGAGATG
AATAAAAATACACCGTTAGAATTTGGGTTATATTCATTAGGGGATCATCTATTAAATCCA
TTTAAAGGTGAAAAAATAAGTTATGAGCAACGTATTAATGAAATTATTGAAGCAAGTAAG
TTAGCTGATGAAGCGGGTATTGATGTCTTTGCTGTTGGTGAAAGTCATCAGGAACATTTT
ACGACGCAAGCCCATACAGTAGTATTAGGGGCCATCGCTCAAGCTACAAAGAATATTAAA
GTCTCAAGCTCATCAACTATTATTAGTGCAACAGATCCTGTAAGAGTATTTGAAGATTTT
GCGACGTTAGATTTAATTTCGCATGGCAGAGCTGAAATTGTTGCAGGTAGAGCATCAAGA
ACAGGTATCTTTGAATTATTTGGGTATGATTTAAAAGATTATGATGAATTATTTGAAGAA
AAGTTAAATCTACTTCTAGAGTTAAATAAAACAGAGCGTATTACATGGTCTGGAAAATAT
CGTCCAGAACTTAGAAATATGAAAATATTCCCAAGACCAATCGATGATACATTGCCAATA
TGGCGTGCTGTTGGCGGACCACCCGCAAGTGCTATTAAAGATGGTAAACAAGGTGTACCT
ATGACGATTACTACACTTGGTGGTCCAGCAATGAACTTTAAAGGTTCTATAGATGCATAT
CGCCAAGCGGCAACTGAAGCAGGTTTTGATGCTTCTCCTGAGTCATTACCGGTAAGTACA
GCAAGTTTATTTTATACAGCGGAAACAACGCAGGATGCTATGAGAGAGTTTTATCCACAT
TTGAATACGGGCATGTCATTTATCCGTGGCGTTGGATATCCAAAACAACAGTTTGCTAAT
TCTCCGGATTATCGTGAAGCGTTAATGGTTGGAAGTCCTCAACAAATTATTGAAAAGATA
TTGTATCAACACGAGTTGTATGGTCATCAACGCTTTATGGCTCAGTTAGATTTTGGTGGT
GTACCTTTCGAAAATGTGATGAAAAATATAGAATTAATTGGTAACAAAATCATAACAGCT
ATTAAAAAGCATTTATCAAAATAGGAGGATAGTCATGATGAATATTGTATTATTGTCAGG
CTCAACAGTCGGTTCTAAAACGAGAGCAGCTATGGATTATTTAAAAAATGAATTAGAAGT
CATCAATGAGGGACATCAAATAGAGTTGATGGATTTAAGAGATCTTGAATTAGAGTTTAG
TGTTGGAAAGAACTATTTAGATACTTCAGGTGATGTGTACAAATTGACGACCTCTTTAAT
GCAGGCTGATGTGATTTTTATCGGTTTTCCAATTTTTCAAGCTTCCATACCAGGTTCTTT
GAAAAATGTGTTTGATCTACTTCCGGTCAATGCGTTTCGTGACAAAGTAATAGGACTGAT
AGCTACAGCAGGTTCTAGCAAACACTATTTAATTCCTGAGATGCATTTAAAACCAATCCT
TAGCTATATGAAAGCACATACGATGCAAACATATGTATTTATTGAAGAAAAAGACTTTTT
GAATCAACAAATCGTTAATGATGATGTTGTATTTCGTTTAAAAACATTGGCGCAATCCAC
AATGCGAACTGCTAAAGTACAGCAGCAAGTGATTGAAGAAGAAAATAACAAATATGACTT
TTAAAGGTCAAAAGATAAGACGCCCGGTCCACTAAATTATGTAATGCCTTCAAAACGTTA
GATTTTTTTAGTCTAACGTTTTAGATGCATAGTATTAGTGAGAATTCGAGCGTCTTTTTA
TATTAACTATATAGCCAATGTACTACGATAAGGGCAAGCGAAGACAGGCATATTGAAGTA
ATAACAATAGTGATGAGTGGTTTGAGTGCACGATTTTTAAGGTCTTTAACTGCAACATTT
AAACCTAATGCAACCATTGCCATTAACAAACAAATTGTTGATACAGTGTTTAAAATGTTT
AACAATGTTGACGGAATAGTTACATATGTATTTACTAATGCCATAATAACAAACCCAATT
AAAAAGTAAGGAATGCTAATACGACCATTGCTAGACGATTCTGATGAACGGAAACGCATA
ATTAAAATGAGTACTATCGTTAATGGGATCAATAAGAATACTCTTCCAAGTTTACCTAGA
AGTGCAACTTTAAGTGCATCACTACCTCCGAAGCCACCAGCTAAGACAACGTGCGCAATT
TCATGAAGACTTACTCCTGACCATGCACCATAAACATTTGTCGTCATTGAGAAGATAGCG
TAGATTGCTGTATAGATAAGTGAAAATATAGTACCAATCAATGCGATGATACCTATACTA
ATGCCTGTATCCTTTTCGCGCGATTTGAATATAGGGGCAACTGCAGCAATAGCAGCAGCA
CCACAAACACCAGTACCTACACCGAGTAGTAAGGCGATATTTTTGTCACCATGCAATAAT
TTATTGACCAAGAGCATCATTACAATACTAAAAATAACGACGCCTACATCAATGGCCAAT
AATTTACTTCCTTGCCCGATAATGTCGAATATATTGAGTTTAAGTCCGTATAGGATAATT
GCAAATCTTAATAAATATTTGGATGAAAATGTAATGCCTGAGCTATATTTTTTAGGATAT
CCTTTAAAGTGACGATACAGAATAGCGATTAATATCGCGATAGTTAGTGCACCGACTTTA
TCTAATATTGGTAATTTAGCTACTAAAAAACTAAATAAAGCCACAATAAATGTTAATGAT
AGTCCAACAATAAAATGCTTGTTTTTCGATAATGCCATGAGCTGTGCCCCCTTTAATAGC
ATTTTAGCACTGTTTTGTCGTATTTTTAAATATAAATTTGGAATGGTTAATAAATTGTTA
TTTCATTTAAGTTGTGTGACAGGAGCTTAGGGAATAAATCAAAGTAATAGGCACTAGAAC
GCTATATTGGTGGGGCCTCAACATAGAGAAATAGGAACCTCAATTTCTACAGACAATGCA
AGTTGGCGGGGCCCCAACATAGAGAAATTGGAATCTCAATTTCTACAGACAATGCAAGTT
GGGGTGGGAAAACAAATTTAAGATACAATGCGTAACATTAATATGTTATTATAATGATAA
TTTACAGAATTATATGAAAAATGAATGAGGATGTGATGGTATGTTTGTAATGAAAGTGAA
TAAACAAATAACATTAAAAATTTTAGAAGCTCATGACACAGAAGCGCTTTTCAATTTAGT
CAATCGTTCAAGAGATTCACTTAGGGAATGGTTACCTTGGGTAGATGCAACTGAGCAGCC
ATCAGATACGCGTGCGTTTATTAAAAGAGGGCTTTTGCAATTTGCGGATGGTAATGGGTT
TCAGTGTGGCATTTGGTATGAAGGAAGGCTAGCTGGTGTAGTCGGTTTACATGAAATTAA
CCATATGCATAGAAAAACATCATTAGGATACTATTTGGATAAACAATTTGAGGGTAAAGG
AGTTATGACACAAGCCGTCAAGACATTGATAAAGTATTGTTTCGAAGAGATTGGCTTAAA
TCGAATTGAAATAAGTGCCGCAGTTAATAATCGGAAAAGCCAAGAGATTCCTGAAAGGCT
TGGATTTACTAAAGAAGGAATGTTACGTGACAATGAATTATTAAATGATGTTTATTCATC
GAGTTATATTTATAGTTTATTGAAATCAGAATACGACCAAAAATAACAAATTAGACTTAC
AAAAGAGTGATGACATTTAAAATGGTATCGCTCTTTTATTTATTTTCTAAAAATAAAAGA
TTGTTGACAGTATTATTTTATAACAATATAATGATTTTGATAATCATTATCAACTAGATG
GTGTTTATGGGAGGATGCTTTAAAACAGCCGTTTTAAGTGTAATGTATTATTTTAGCGTG
TAGGGAATGCGAAAATAATATTTATAAGAACACATCTATGGGGATAATAGAATTTCTATA
ATGAGGTGTCAAAATGAAAAAAATAACAACGCTATTATTAGCATCAACGTTATTAATTGC
TGCATGTGGGAACGACGATAGTAAGAAAAATGATTCAAAGGCATCGAAAAAAGATGACGG
TATTAAAGCAGAGTTGAAACAAGCAACTAAAGCATATGATAAATATACTGATGAACAGTT
GAATGAATTTTTAAAAGGAACAGAGAAATTTGTTAAAGCAATTGAAAATAATGATATGGC
TCAAGCAAAAGGATTATATCCAAAAGTGCGTATGTATTATGAACGCTCTGAACCAGTTGC
CCAAGCATTTGGTGACTTAGATCCTAAAATTGATGCGCGTCTAGCAGATATGAAAGAAGA
GAAAAAAGAGAAAGAATGGTCAGGATATCATAAAATTGAAAAAGACTTATATGAAGATAA
CAAAATTGATGATATGACTAAAAAAGATGCACAACAATTATTAAAAGATGCTAAAGAATT
ACATGCAAAAGCAGATACTTTAGATATTACACCGAAATTAATGTTGCAAGGTTCTGTTGA
TCTATTAAATGAAGTTGCAACTTCTAAAATTACAGGTGAAGAAGAAATTTACTCGCATAC
AGATTTATATGATTTTAAAGCGAACGTTGAAGGTGCACAAAAAATTTATGATTTATTCAA
ACCAATCTTAGAGAAAAAAGATAAAAAATTAAGTGACGATATTCAAACAAACTTCGATAA
AGTAAACCAACTTTTAGATAAATATAAAGATAAGAATGGTGGTTATGAATCATTTGAAAA
AGTATCGAAAAAAGATCGTAAAGCATTTGCAGATGCCGTTAATGCATTAGGAGAGCCACT
AAGTAAAATGGTTGTGATTACTGAATGACAAATTACGAACAAGTTAATGACAGCACACAA
TTTTCAAGACGTACATTTTTAAAAATGTTAGGTATTGGTGGTGCTGGTGTTGCAATTGGC
GCGAGTGGTGTGGGAAGTGTTTGGTCTTTCAAATCAATGTTTAATACACCTGAAGACCCA
GAAAAGGATGCATATGAATTTCATGGCAAAGTTCAACCAGGGATAACAACACCAACGCAA
AAAACATGTCATTTTGTAGCATTAGATTTAAAATCAAAAGATCGTGATGCGATTAAGTCG
ATGTTTAAAAAGTGGACTGTGATGGCTGATCGAATGATGGATGGAGATACGGTTGGTAAA
GCAAGTAAGAATCCGCTAATGCCACCTGTAGACACTGGTGAAGCTATCGGTCTTGGTGCG
AGTAAATTGACTCTTACATTTGGTATTAGCAAATCGATGATGAAGAAAATAGGATTATCC
GGTAAAATTCCTGATACTTTCAAAGATATACCGCATTTTCCAAATGATCAATTAATCGAT
GATTATAGTGATGGGGATATTATGATTCAAGCTTGTTTTAATGATTCGCAAGTTTCATTT
CATGCAGTTCATAATTTAGTTCGTCCCTTTAGAGATGTCGTTAAGGTGCGATGGGCACAA
TCTGGCTTCATATCTGCTAAAGGTAAGGAAACGCCTAGAAATTTGATGGCTTTTAAAGAT
GGAACTATTAATCCTAGAAAAAGTAATCAACTGAAGGATTATGTGTTCATAGATGATGGA
TGGGCGAAACATGGCACATATTGTGTTGTCAGACGTATTCAAATACACATTGAGACATGG
GATCGTACCGCATTAGAAGAACAAGAGGCGACATTTGGTCGTAAACGTCATAGTGGTGCA
CCTTTAACAGGTGGCAAAGAGTTTGATGAAATTGATTTGAAAGCGAAAGATAGTCACGGC
GAGTACATTATAGATAAAGATGCGCATACGAGACTAGCGAAAGAAGCTAATACCTCTATT
TTACGTAGAGCATTTAATTATGTTGATGGTACCGATGAACGAACTGGTAACTTTGAGACA
GGCTTACTTTTTATTGCTTTTCAAAAAGCGACAAAACAATTTATCGATATACAAAATAAT
TTAGGTGGTAATGATAAATTAAATGAATATATTACACATAGAGGGTCTGCTTCATTTTTA
GTGTTACCAGGTGTTAGTAAGGGAGGATACCTTGGTGAAACATTATTTGATTAAAATTGT
AGCGACGATAATTACTTTAGTTATGGTATTTAGCTTTGGATTATTGAAAAGTCAGGGAGC
AGAACAGCATAGTATAAGTGATGTGTATAGTGTGATAACGGATGCTAAATCTGCACTTTC
AAATAATTCGATATCGAATGATAGTAAAAATAATGCAGTTAAAAAAGTTGTAAGTAGTGT
GGGGAAACTATCACTTGATGACAACAGTGAAGGAAATGCTGTTAAATCAGACTTGAGAAA
ACTTAAAGATGCTAAATCGAATGCTGATCAAACAGATGCGTTATCACAATTGACGAAGTC
ATTAATTGCCTATGAAGAGAAGTTGGCTAGTAAAGATGCAGGTTCTAAAATTAAATTATT
GCAACAGCAAGTCGATGGAAAAGATAGAGCGATGACGAAAGCGATTAAAGATAAAAATAA
AACAGAACTAGAGTCATTGAATAATAGTTTAAATCAGATATGGACTAGTAATGAAACAGT
GATTCGCAATTATGACGCAAATCAATATGGACAAATTGAAGTCGCGTTACTGCAACTTAG
AATCGCAATTCATAAGTCGCCATTAGATACAGCAAAAGTGTCACATGCTTGGACAACTTT
CAAATCAAATATTGACCATGTTGATAAGAAAAGTGGTGCCTCTGAAAGTAATCAATTTCA
TGTATCGCAGTTGAATGATGAATTAGATAAAGCGATTAAAGCAATAGATAGCAATCAATT
GTCGGATGCTGATGCTGCGCTCACACATTTTATAGAAATTTGGCCATATGTTGAAGGACA
GATTCAAACTAAAGACGGTGCTTTGTATACGAAAATTGAAGATAAAATACCTTATTATCA
AAGTGTATTAGACGAACATAATAAATCACACGTGAAAGATGGTTTAATAGATATAAACAA
TCAAATTAAAGAGGTTGTTGGCCATAGTTACAGCTTTGTTGATGTGATGATTATCTTTTT
ACGTGAAGGGTTAGAAGTGTTGTTAATTGTAATGACATTGACTACCATGACGCGTAATAT
CAATGATAAGAAAGGAACTGCAAGCGTTATTGGTGGTGCCATTGCCGGACTTGTACTGAG
TATCATCTTAGCAATTACGTTCGTAGAAACTTTAGGTAATAGTGGCATTCTACGTGAAAG
TATGGAAGCGGGATTAGGCATTGTAGCAGTCATATTAATGTTTATCGTTGGTGTTTGGAT
GCACAAACGCTCAAATGCAAAACGTTGGAATGACATGATTAAAAATATGTATGCTAATGC
GATTAGTAACGGTAATTTGGTATTGTTAGCGACCATTGGTTTAATATCTGTACTCCGTGA
AGGAGTTGAGGTAATCATTTTCTATATGGGAATGATAGGTGAGCTAGCGACAAAAGATTT
TATTATTGGTATTGCTTTAGCTATCGTTATTTTAATCATCTTTGCATTATTATTTAGATT
TATAGTTAAATTAATACCTATTTTCTATATATTTAGAGTGTTGTCGATTTTTATTTTTAT
TATGGGATTCAAAATGCTTGGCGTAAGTATTCAAAAGTTACAATTATTAGGTGCTATGCC
GAGACATGTCATTGAAGGATTCCCAACGATTAACTGGTTAGGATTCTATCCAAGTTATGA
ACCATTGGTAGCACAAGTTGTATATATTATTATAGTAGCTTTCTTAATCTTTAAATTTAA
AAAATGAGGCTGGGACATAAATCCCTAAAAAACAGCAGTAAGATAATTTTCAATTAGAAA
ATATCTTACTGCTGTTCTCTATTTATACAATACTTCGTATTGAATGGCTTCGCTTTCCTA
GGGTGCCGTCTCAGCCTCGGTCTTCGACTGGCACTGCTCCCTCAGGAGTCTCGCCATTAA
TACTACGTATTAACATGTAATTTTACTTTTAAATACTTTAAAAAAATAAGACACTTTGCC
CAACTTGCACATAAATGTATAATTCAATAATTTGAATTTTCTGTGTTGGGTCCCTTCGTA
TAATTTAATAAATACCAATAAACTAAATTAACGAGGTGCCTTATGTATAAAAATTATAAC
ATGACCCAACTTACACTACCAATAGAAACTTCTGTTAGAATCCCTCAAAATGATATTTCA
CGATATGTTAATGAAATTGTTGAAACGATACCTGATAGCGAATTCGATGAATTCAGACAT
CATCGTGGCGCAACATCCTATCATCCAAAAATGATGTTAAAAATCATCTTATATGCATAT
ACTCAATCTGTATTTTCTGGTCGTAGAATAGAGAAATTACTTCATGACAGTATTCGAATG
ATGTGGTTAGCTCAAGATCAAATACCTTTTAAAATACATATCAAAAAAGCTGATTTCTAT
CAAATAATTAATAGAAATCAGCTTTTTTACATTGCCTAAGAACTTAATGTCCCAAGCTCT
TGTTGCGATGTTGGAAATATTCGGTATTGCAGCATAACGATAATCACAGCATTAATTCTT
ATAAGATTAGTGTGTTGGCGGTTTGCCTCGGCATGTGAACTTAACAATGAACATACTGAA
CTCAAAGAGCAATATGAGTGGCAATGTAAGTAATATATTTAATGTTAAATCGGGTGGTGC
AATGATACTTGCTAATACAAAGCAAGCGAAATAAATATATTTTCGATAATGCTTCAATGA
TGTGGTATCTATAAGACCGAATTTTGCAAGACCTATGAATAATATTGGCAATTGGAATAA
AATGCCAAAAGTGAAAAGCCATCGGATAAGTTCAACTAAATACGCTTTAAAGCCAATCAC
TGGAGAGATGTTCAAAGTGGTTGATAATTTTAAAGCGAATTGAATAATCATTGGAAAGCC
AATATAAAATGCAAAAGCGACACCAAAAATAAATAAAAGTACGCTAAACAAGCTATATTT
ATAAATAAATTGACGTTCATTATCATGCAAACCAGGTGCAACAAACGCCCACAATTGATA
AAACATAACCGGTGAAATGAGACAAAATGCAATGAAAAATATAATCATCACATATATTTG
AATCATTTCAGTGAATGAAAAGGCATGTAAAGTTACATTTGCTCGAGTAATGTATGATAT
GACTGATGTCATCCACCAAAATGATGAAACATAAACGATAATGACTGCGACGACGAACGA
CAATAGTATTTTAACTAAACGATGACGTAGCTCGCTAAAATGAACTAGTAAGGTGTGGTC
AGTATTATTAATCTTGCTCTCGCTGTTGTTTCGATTCCTTACTGGGTGTATCGTGAGACT
CTTTATCTAAATCTTCTGTTGCAGATTTAAATTCTTTTAAAGTAGAACCAATGGCACGGC
CAAATTGTGGTAATTTTTTCGGGCCAAAAATGATCAAAGCGATAATGCTTATGACTACAA
GACTAGTTGGGCCTGTAATGCCTAAAATTAAAGTGTTAGTTATCATGATAATCAACCTCA
CTCATAAGTAGTATATAGTACTTACTTTATACCGAGCGATAATGATTATCAATAAAATTT
TATAAAATAATTAAAATGTTGCTATAAATATAGTTTATTGAGGGATTAATTCTGAAATAA
CAGCTTGGTCTTGCAAGTCGATATAAGTACAAGTACCCGCTTGAATATCGATATGCCATT
TATAGATGCCAGCTTCAGCCATTTCATCACAAAATGTTTCAAAATCTGTTTGCCCTTGTT
GATGTCTTGTTAAGACGTCTTGAACCATTGTTTTGTTTGATTTTTGAGCAACAGGAATCG
TACTTTTCACAGATGAAGTAACGATATCATCTTCTGATTGATGTACGTATGTTGCAGTGC
CATCTTGAATGTTGACGATATTGTAAGTCATCCCCATATTTTTAAAAGCTTTGAATAGTT
TTGGAAAATCAACACCAGTAAATTGTTGATGTGCTTGTTGAATTGCAGATAATGTAAATG
CCATAATAATCTCCTTTGAATGATTTGATTTAGTGAAAATGCGCTATTGAATTACTGTTT
GAAAATGCGTGCATAATACTAAAATTAGAATGCTGTTAATTATGAAGCAAGATTTAGCGA
AAGTAAAAAAATACGGCTCGCAGGTGTTGAGAAATTTGAATCATAATTTAATAAATTGGT
GAACGGTGGTATTTTTTTGTGTGAATTTGACGAATATAGTTGTCAAAAAGACAAATATCA
TTTACAGTAGGATTAAGGAGTTGATGCGATGTGCGTAATCGATTGAAAGAGTTACGAGCA
CGAGATGGCTTAAATCAAACGCAGCTTGCCAAACTAGCTGGTGTTTCAAGACAAACCATT
TCGCTAATTGAGCGAAACAATTTTATGCCATCAGTATTAACGGCAATAAAGATTGCTCGC
ATTTTCAATGAAACGGTGGAAACGGTTTTTATTATTGAGGAGGATGAAGCATGAAAATAC
TAAGATATATCGGATATCTTTTACTGGGTGGAATTGTAGGTGGAATCATTGGTGGAATTT
TAGGTAACTTTGATGGATTTGGTATTGAGAACTTGACGTTTGCGACATATAACAATGTCG
TTGTAATATCGATAGTTGCGACGATTATCATCATATTGGTAGAAGGCATTATTTTGATGA
ATCAAAGACGTGCATTGAAGTATAAACGACTTGTAGATAAAGAAGTAGATATCGATGCAA
CAGATCAATATGAGTTGCTTGCGAATCGTTATGTTTTAAATGGAAGTATATTAAGTATTC
TGCAGACAGTTATTGCTTTTTTAGTATTGCTTATTTTTGTGGTAGGGCACGCTGAAGCAG
ATGCAATACTATTCTTTTTAATACCATTTTTTGCTAGTGCTATTTTCAATACACAATTTA
CGCTGTTTAATAGAAGATTTGATGATAGAATGCCAAAAATTGCAGATAAGAATTACACTG
AAAAGCGTTTGGAAATATTGGATGAAGGTGAACGACACATAGAATTAGTTGCATTGTTTA
AAACTTATGCGATCAACTTATCAATATTGATACTAGCAATTATTTTTATAGGGTCTTATT
CAATTGCTACAGGAATTAATCAAAGCTTTAGTTTGCTACTTATCATCGCTATTTTCATAT
ATAACGCCTTTAGTTATTTATTGAAGAGAAGACGTTTTTATTAAAATTAAACAAAGAGGA
GCATGGATATGACAACATTGTTAAACGTAGATCGTGTGAACAAACAATACAAAGATTCGG
ATTTTAAATTACAAGATGCATTTTTAACGATTTCTACTAATGAGACAGTAGGATTAATCG
GGAAAAATGGCTCGGGTAAATCGACATTAATTAATATTCTAGTAGGCAATCGACATAAAT
ATAATGGTAGTATTGCATTTTTTGGAGAAGAACATGCTGCGGATGATGTCGAATATAAAG
AACACATAGGTGTTGTGTTTGATGATCTGAGAGTACCTAATAAATTGACTATTAAAGATA
TTGATAAAGTATTTCAATCTATTTATAGGACTTGGAATAGTCAAAAATTCTTTGATTTAA
TCAAATATTTTGAGTTGCCACTACAAACTAAAATTAAAACTTTTTCAAGAGGGATGCGAA
TGAAGATAGCTTTAACGATTGCGCTTTCTCATGATGTGAAGTTATTAATCTTAGATGAAG
CAACTGCGGGTATGGATGTTTCTGGAAGAGAAGAAGTAATGGAAATACTAGAAGATTTTG
TCGCACAAGGTGGAGGCATCTTAATATCATCGCATATTTCTGAAGATATTGAACATTTAG
CGGATAAATTAGTGTTTATGAAAGATGGACGAATGATTTTAACTGAACAGAAAGATATAC
TGTTAGCACAATATGGAATCGTAACGACGGAAGATAAAGATGTCGAAATTCCTAAGCATT
TAATGATTGCTTCTAGATTATCGAAGGGGAAACATCAAATTTTAGTTAAAGATTATGCAG
AAATTGAAAATGCAGAGCCTTTAAAACACATTGATGACGCTACGAAAATCATAATGCGAG
GTGAAGTATAATGAAAGGTATGTTACTAAGTAGTTTTTATGCAACGAGAAAGCAAACATA
TATTTATTTTATTGTCGCTATCATAGCTGCGGGATACTTTTCAGTATTTAGTCCGTTGAT
GAGTTCTGCGATGGCTGGGGTTATGTTAATCACACCCATTACTGATAATATTAAACATGA
AAAAGATTCAAGATGGATGTACTATGTATCTACTTTACCAGTTAAACGAAGTGATTATAT
TAAGTCATACTTTGCCTTTTATTTAATCTTGTTCGGTGCAAGTTTAATGATTGGATTAGT
TGTGACTACGATTGTGACCCAAAGTGTGATAATTGGTATTATGTCATGTTTAATGAGTTT
TGGCGTCATAGGGGCATACTCTATCATTTTCCCGTTGACATTTAAATTTGGCGCTGAAAA
CTCAAATGTCATTATGATATTTGCATCTATACTACTACTTATTTCTTTTATGGCCTTTTT
CTTTATATATGGTATGGTTAGTGGTGCATCTGCATTAGAATTTGACAAAATTAGCACTGA
AGGATGGCTAGTTGTCATAGCTTATGCGGTTATCGGTATAGTTATAACAAGTGTTTCTTA
TATCTTGTCTATTAAAATTTTTAACAAACAAGAACTATAATTGTCGATTTTGGTGATGAT
AGTATTTGAAATAATATTTAGAGCAGGTGATAAATCTTTACGATTGTCATCTGTTCTTTT
TGGTGTGGAATGAAATGTGGGGTGATAAGTATAGGTGACATATCTCTATCGTTTCATTTG
CTTTGAGGTGGTTATGTTGTGTGGGAATTATTTCCTTTTAGATAGTGGGTATTAGAGAAT
ATATGTTATTTATATGTATCATTTGATGATTGTATAGGCTAACGATTTCCTTGGAAATAT
TTAAAAACCTCGATCATGTAGCATAACTGAAGCTTGTCACAAAAGTCTAATGTGAAGTTC
GACACTTTTGGATTCAGTTCAAATACTTTGACCGAGGTAAATACTATTTATTCATGTTTA
TTACGTAGACGTTGATTTTTAAAATAAATTAGCATGATGCAGAAGGTTGCAACTGATACC
GAGATAATCATTACATGGTCGTGACCCTTAAATACAAGGCTGACAATATAAGATATAACA
AGTATCCCTAGTGAATATGAAATATACTTCGCATTTGTCAATTCGTTATGGAAATAAGGC
GTAATTAACCATAATCCAATGTAGAATATTAAAACACTGATGTACATCATATTAATTTCA
AATAAGTCATTTAGTTTATTATTATTACTAAAAACAATAGCTGCATTAATAACACCTAAA
GCGATATTGATTAACAAGTGTGTATACGACAAGCGAAAACCAATAGATGTTAATTTATGA
TTAATATAATTTTCAGTAATAATCCAATATACACCGAAAAGGCTAATTAAAATCATAAAT
TGGAATATATAAATGTAACTAAAACGTTCAATACTAAATGATGAAGAGGCTAAACCAACA
AGTACTTCACCAAAGATGATAATTGTCAGTAATGAAAAACGTTCTACTAAATGCATCATA
TTAACAGGTGATAATATGAGATATTTCTGGAATGGAATAAGTCCTGTTGCTGCTATAAAT
ACACCTAAAAAACCAGGTATATAGTGAATGCTTTGAGGTAGTACTAATGATAAAAATGAT
AAGAATGAAATCACAAAAGCTACAGTAGCAAAGGCTTGGCATGTACGCTTATCCCCATAA
TCTAAACCGGTACGTATATGTAATAAGTATTGTAAACCGATACTTAGATACATAATTGCA
ACGCATAAGAAGAATGGGAAGAATGTTTTTTCAAAGTCTGGATATAAGCTATTAGATAGA
AAGACCATGATAAACATGTTGAACATCATAAACGAGACATCTTTAAATGTGACTTGACCA
AATCGATTTGTAAAAAATGTTTGGTGAGACCACATTAACCATGAAAATTTAACTCCTTTT
GGATGTATAATTAATTTTTTAAGTATACTATGCATCTATTCTAGTGAAAAGAGGCTTTTT
TATATTTTAGTATCGACGAATCGTTTGAGATAGTTGATATGGAGATAGTTTCGAAATTGA
TGACAATATAGTTGCTGTAACGATAGATGAGAAGAACATTATGAAATCAACAGCAACAAA
GTAGTTCCATAATTGACTGTAAAATGATGATAGCGTTGCACTTAATTATAATGATAATTT
GTGGTAAATTAATTAATAATTTTGTACTATAGATGAGGATGATAGAGCAAAAATTAAAGT
GTGAAGTGTTAGTATGAAAACGGTTGCGTTTCTAATTGCCCAATCAAATTACTACATTGT
ATAATATGTCTTGTTGAATGAATAACAAGGATTGAAAATGTAATATCGGTAGCAATCGAA
TTCATTAATTGAATGTTAATGAAATATTGGTTCATAAGACATGTTAGTTATAAAAATTGT
ATATATCATAAGGAGATGAATATTTCATGACGAAAGTCGTATTAGCAGCAGCATATAGAA
CACCAATTGGCGTTTTTGGAGGAGCATTCAAAGGTGTACCAGCCTATGATTTAGGTGCGA
CTTTGATAGAACATATTATTAAAGAAACACGTTTGAATCCTAGTGACATTGATGAAGTCA
TTATTGGTAATGTACTTCAAGCAGGACAAGGACAAAATCCAGCTCGTATTGCTGCTATGA
AAGGCGGTTTGCCAGAAACAGTACCCGCATTTACGGTGAATAAAGTTTGTGGTTCAGGAT
TGAAGTCAATTCAACTAGCGTATCAATCTATCTTGACGGGAGAAAATGATATCGTCTTAG
CTGGTGGTATGGAGAATATGTCTCAGTCACCAATGCTTGTCAATAACGGTCGCTTTGGTT
TTAAAATGGGACATCAAACAATGGTTGATAGCATGGTATATGATGGGCTAACGGATGTAT
TTAACCAATATCATATGGGTATTACTGCTGAGAATTTAGTAGAACAATATGATATTTCAA
GAGAAGAACAAGATACGTTTGCTGTTAATTCTCAGAAAAAGGCGGCAAATGCACAACAAA
ATGGTGGATTTGACAGTGAGATTGTTCCGGTATCAATTCCACAACGTAAAGGTGAGCCAA
TCGTTGTTTCCAAAGATGAAGGTGTTCGAGGAGATGCCTCTGTTGAAAAATTAAGTCGTT
TGAGACCAGCTTTCAAAAAAGACGGTACAGTTACAGCAGGTAATGCATCAGGAATCAATG
ATGGTGCTGCAATGATGTTAGTCATGTCAGAAGAGAAAGCAAACGAATTAAATATTGAAC
CATTAGCAGTGCTTGATGGTTTTGGAAGTCATGGTGTGGATCCTTCTGTTATGGGTATTG
CACCAGTAGGCGCTGTAGAAAAGGTATTAAAACATAGTAACAAAGAACTGAACGATATTG
ATGTATTTGAATTAAATGAAGCATTTGCAGCTCAATCATTAGCTGTAGATCGTGAGTTGA
AATTACCACAAGAAAAAGTAAATGTTAAGGGTGGTGCCATTGCATTAGGGCACCCAATTG
GGGCATCAGGTGCTAGAGTATTAGTGACTTTATTACATCAATTAAATGATGAAGTTGAAA
CTGGATTAACATCATTATGTATTGGTGGCGGACAAGCAATCGCTGCAGTCGTTTCAAAAT
ATTAATAATTAGAAAACAGGTTATCACAACAGTATTGAATACACGTTGAGATAACCTGTT
TTTATTAGTCTATGGATTTATTGATTTAGTAATTTACATTAGTCATTTGATGGTTTGATT
GCAAATGCTCTAACTGGGAACCCTGGCGCATCTTTTGGTTTAGGACTAATGGCATAAATA
ATGGCGCCACGAGTTGGTAATTTATCCAAATTAGTTAATAACTCAACTTGGTACTTATCT
TGACCAAGAATATAGCGTTCGCCAACTAAATCACCGTTTTTTACAGCGTCCAGAGATGCA
TCAGTATCGAATGTTTCATGACCAACAGCTTCAACTTGACATTCTTCAATCAAATACTTC
AAAGCATCTAATCCCCAACCTGGTGCATGTTGTTGTCCATTAGCATCTTTGTTTTCAAAT
TGCTCGATATTAGGCCAACGCTTTGACCAATCTGAGCGAAGCGCAACAAATGTACCTGGT
TCAATTGTGCCATTTTCTTTTTCCCATGCTTCTATATGTGCTCGTGTTACGATGAAATCA
TTGTTGCTCGCTACTTCTTTTGAAAAGTCTAATACGATTAAAGGTAATACCAGTTCTTTT
AAATCAATGTCTTCTAAATATCGTTTGTTCTCAACGAAATGTATGGGCGCATCAATATGC
GTGCCATATTGCGTTACAATATTCCAACGTTGAACATAGAAACCATGATCTTTAACAGTA
AATAAAGTTGATACTTCGCCTTTTTCGAACTCACTAAAACGTGGAATTTCAGGATCAAAT
GTATGCGTTAAATCTACCCAAGTTGCTTGTTTTAAAGTATTTAATTGTTGCCATAAAGGA
TATTGTGTCATAAAATCACCCGTTTTTAGTTTATTATATGATAATTGTGCCGATTATTCT
TGACGTTTGGCTTTAACAGCATTCACAAGAACAGTCAAAGCATCTTTAACTTCTTCTTCT
TTTCTTGTTTTTAAACCACAGTCAGGATTAACCCAGAATAATGAGCGGTCGATTTGTTGT
AATGAACGATTAATTGCTGTCGTAATCTCTTCTTTTGTTGGAATACGTGGGCTATGAATA
TCATAAACACCTAATCCAATGCCTAAATCATAGTTGATATCTTCAAAGTCTTTGATTAAA
TCACCATGGCTACGAGATGTTTCAATTGAAATAACATCGGCATCTAAATCATGAATGGCA
TGAATGATTTGACCAAATTGAGAATAACACATATGTGTATGGATTTGTGTTTCGTCACGA
ACAGATGACGTTGCAAGTTTAAATGATAACACTGCATCTTTAAGGTATTGTTCATGATAT
TCAGAGCGTAATGGTAAACCTTCACGTAGTGCAGGTTCATCAACTTGAATAACTTTGATT
CCAGCAGCTTCAAGCGCTAATACTTCTTCGTTGATCGCTAAAGCAATTTGATCTTGAACA
ACTTTACGTGGTAAGTCGACACGTTCAAATGACCAATTCAGAATCGTTACAGGTCCTGTT
AACATACCTTTAACAGGTTTGTCAGTTAAACTTTGTGCATATACTGTTTCGTCCACAGTT
AATGGTGCTGTCCATTTAACATCGCCATAAATAATTGGTGGTTTTACTGCACGTGAACCA
TATGATTGAACCCAGCCAAATTTTGTTACTAAGAATCCTTGTAATTTTTCGCCAAAGAAT
TCAACCATGTCATTACGTTCAAATTCACCGTGAACTAATACATCTAAGCCGATGTCTTCT
TGAATTTTAATCCATCGAGCAATTTCATTTTTTAAGAATGTTTCATATGCTTCGTCTGTA
ATGCGTTTGTTTTTCCAATCTGCACGGTATTTTCGAACTTCACGACTCTGTGGGAATGAT
CCAATTGTTGTTGTTGGTAGATCTGGTAAGTTCAAACGTTTTTGTTGTTGTTCAATACGT
TGTGCAAATGGTGATTGTCTAGAAGTACGTACACTTTCGAAATCATAATCTAAGTTTTTG
AATGATTGGTTTTGGAAACGTTCATAACGCGCTTTAAATTTATCATATTTTGCATTATCA
CCTTGGTTGAATAAACGACGTAATGCATCTAGTTCATCTAATTTTTCAGTCGCAAAGCTT
AATCCTTCGCCAACACTTGCATCTAATGTCTCATCATCTAATGATACTGGAACATGTAAT
AATGAAGATGAAGGTTGAATAACAAGGTTATTAGTATGTGCTAATAATTTATCGATTAAG
ATTTTCTTAGATTCAATGTCACTAGCCCATACATTACGTCCATCAATAATGCCAGCATAT
AAAGTTTTTGACTTGTCAAAATCACCTGCTTCAATCTGTTCAAGGTTATATCCGTTATCG
TGAACAAAGTCTAAACCTAAACCGCCCACAGGTAATGAACTTAAAAATTTAAGGTGCGCA
CGTTCAAAGTATGTTTGAATGACTAATTTTTTAGCAACACCAGCTTTTTCGAAATAGTCA
TAAGCTTCACGTGTAATATTTTCGTAGCTTTCACTGTCGTCTGTAACTAAGATTGGCTCA
TCAACTTGAATGTACTCAGCACCTGCATCAATTAATGATTCAAATACTTCTTTATAAAGT
GGTAATAACGTTTTAACTTTTTCTTCAAAAGTTTGATGACCACCTTTTGATAATTTAACA
AAAGTAATTGGACCTACAATGACAGGGTGAGCGTTAACGTTAAGAGATTGTGCATATTTA
AAACGATCTAGTAATACGTTGCGACTTACTTTAGGTTCAACGTTATCCCATTCAGGTACG
ATATAGTGATAGTTTGTGTTAAACCATTTAATAAGTGCACTTGCAACATGTTCTTTATTA
CCACGAGCAATATCAAATAGTAAATCATCATCAATAGTTCTTCCTTGGAAACGTTCTGGA
ATAATATTGAATAGTAATGACGTATCTAGAATATGGTCATATAAAGAGAAATCACCAACT
GGGATACTATCTAAATGGTAGTATTTTTGTAACAATAAGTTCTCTTTATGAAGATCAGTA
AGAGTTTGATCTAATTCTTCTTTAGAAATCTTTTTTGCCCAATAACTTTCGATGGCCTTT
TTCCATTCTCTTTTTCTACCTAATCTTGGGAATCCTAAATTTGATGTTTTAATTGTTGTC
ATAATATTGCCTCCTTGTGAGCAGTAATAGATTTTGAGTATGCTGCAAGTTCTAATGAAT
CTTCGACATTTTGGAACGGTGTAATAATGTATAAACCATTGAAATATTCGTGGACAGTAT
CAATTAAGTCTTTAGATAGTTTTAAACTTAATTCACGTGTTTTGGCTTTATCATCTTTAA
CTGCTTCAAATTGTTGTAAAATTTCGTCTGACATCTTGATGCCTGGCACTTCATTATGTA
AAAAGAGTGCGTTTTTGTAACTTGCGATAGGCATAATGCCTATGAAAAATGGTTTGTTCA
AGTGCTTAGTGGCATGGTAAATTTCAATAATTTTTTCTTTGCTGTACACAGGTTGTGTTA
TAAAATAAGACATTCCGCTTTCTATCTTTTTCTCTAATCGTTTCACGGCGCCGTCTAATT
TTCGAACGTTAGGATTGAAGGCGCCAGCGATGTTGAAGTGTGTACGTTTCTTCAGCGCAT
CACCGTCAGTGTTAATACCTTGATTGAATCTTAGTGCGAGTTCAGTTAATCCTTTAGAAT
TAACATCATAAACATTTGTCGCACCAGGTAAGTGACCGACTTTTGAAGGGTCACCAGTTA
TTGCTAAAATTTCGTTAACGCCAATGAGTGATAATCCAAGTAGGTGTGACTGTAAGCCGA
TTAAGTTACGATCTCGACATGTAATGTGTACGAGTGGTTCGATATTGTAATGTTGCTTAA
TTAAGCTAGCAGCAGCAATATTACTAATTCTGACAGTCGCTAATGAATTGTCGGCTAGTG
TTACAGCATCTACATTAGCTTTATCGAGTTTAGCGATATTTTCAAAAAATCTATCAGTAT
CTAAGTGTTTCGGTGTATCCAATTCGATAATAACGGTTGGACGTTCTTGAACTTTAGATG
TTAAAGATTGTCTCACTTTATGTTGAGACGGATTGAAAAGTGCTTTCGTTGGTATCGGAA
TCACTTTCTTATCATTAACTGGTTTAAGTGTCTGAATAGACTCTTTAATAAATTTAATAT
GTTCTGGTGTTGTACCGCAGCAACCACCTATTAAGCGAACGCCTTCACGAATTAAGTTTT
GAGCAACTTTACCGAAGTATTGTGCGTTGTCGCTATACTTAAATTCACTATTTTCAATAT
CTAGTAAGCTAGCATTTGGATAGCAAGATAAGTATGCTTGTTCTGGTAATTCAATGTGTG
TAAAAGACTCTTGCATATGGTGGGGGCCATGATGACAATTTAGTCCAACGATGTTTGCAC
CACATTGTACGAGTTGTTTTAATCCTTCGTTAATAGCTTTACCATTAACTAAATAATTTG
TATTTGATGCAGTTAATTGGGCAATGATTGGGATATCATATTTCTTTCTTGTACGTGTGA
TTACATTCGTTAGTTCTTCCAAGTCATAATACGTTTCGAAAAGTAAGGCATCGACGCCTT
CTTCCACCAATGTGTCTATTTGAATTTCTGTATGATAAAGGATTGTTTGTAAGCTGATTT
CTTCTTGTTTAATACCTCTAAATCCACCAACTGTACCTAATATAAATGTATCTTTATTTG
AAGCTTTCTTGGCGATACGTACAGCAGCTTGATGAATATCTTTGACTTTGTCTTCAAGAC
CAAAGCGCTTTAATTTTTCGAAATTTGCGCCATAAGTATTCGTTTGAATGACATCAGCAC
CAGCTTCTATATAAGAACGATGGATGCGTTCAACTTTATCAGGATGGCTAAGGTTATATG
CTTCTGGACAGGTATCTAAACCTTCAGAGTATAAAATTGTTCCAATAGCACCATCAGCTA
CCAAAACATTATCTTTCAATTGTGTGAGGAATTGACTCATTGAATGCCTCCTTTAATGCG
TATTTGATGTCAGCAATAAGCTCATCAGGGTCTTCCAAGCCAACACTCAATCGGAATAAA
CCGAATGTAATACCACGAGCTTCTCTTACTTCTTCAGGTAATGCAGCATGTGACATCGTT
GCTGGATGGGATAGTATCGTTTCAATACCACCAAGACTCACTGAGACAAGTGGTAATGTT
AAAGCATCGACGAATTGTTGAGCTTTAGATTCATCTTTTAAACGTAAGCCGATAACAGCA
CCACCATTTTCAGCTTGCTCTAAATGAGCAGAATTGAGACCAGGGTAATAAACTTCTGAA
ATTTCTTCTTGTTCTATTAAAAATGACACGATTTTTTGAGCATTTTCGACCGATTGCTTA
AATCTAATCGGAAATGTCTTTAAATGTTTAGCTAGCATCCAACTATCTTGAGCAGATAAC
ATATTTCCAGTACCGTTTTGAATTAAATAAAGTGCCTCATGAATTTCTTCGTTATTAGTA
ATAACTGCGCCGGCAATGAGATCACTATGTCCACTTAAAAATTTAGTAGCACTGTGTATA
ACAATGTCAGCTCCTAGTAATAAAGGTGATTGACCTAACGGTGTCATAAACGTATTATCA
ACGGCGACTAGTAGTCGATGCTTTTTAGCTATGTTTGAAACAGCTTTGATATCGGTAATT
TTAAAACAGGGATTCGATGGTGTTTCAATATAAATTAATTTAGTGTTAGATTGAATTGTA
CCTTCAATTTGTTCAATCTTTGTTGTATCAACAGTTGTAAACTCGATGTTGAAACGATTT
AAAATTTGCTCGGTGAGACGGAATGTACCGCCATATACATCGTCTGGTAAAATGACGTGA
TCACCAGCTTTAAGTGTTAGAAGTACAGCTGAGATTGCTGCAATTCCTGATGCAAAAGCA
AAAGCAAATTTTCCGTGTTCTAATCGTGCTAGTTTCTCTTCTAAAAGTTCGCGATTAGGG
TTACCACTTCGTGCATAATCATATTTAACATCGCCACCAAGACGTTTTTGATGGAATGTT
GAAGAATCATAGAGTGGTGGGTTAGCTGAATGATATTCCACACCTCTACGCCAATCGAAT
ATCACTTCTGTCTCTTTTGAAAGTGTCATACAATCTCTCCAATCTGAGCTTTATCTAATG
CTTGGATGATATCGCTTTCGATGTCTTCATAATTTTCAACGCCTAAAGATAAGCGGATTA
AATACTCATCAATGCCACGTTTATCTTTCTCAGCATCTGGCATATCAACATGTGTTTGTG
TATAGGGAAATGTTACAAACGTTTCGGTTCCTCCTAAACTTTCTGCAAAAATACAAATAT
CTAAATTTTCTAATAATTTAGCAGCGCTATAGGCTTTATTAAGTCTTAAACTAAGCATGC
CAGTTTGCCCACTATATAGTACTTCGTCAATTGCTTGCAGTGACTGACATTTTTCAGCAA
GTCTTCTTGCGTTTGATTGTGCTCGCTCAATGCGGAGATGCAAAGTTTTGAGTCCGCGTA
ACAACAAATAACTATCTATTGGTGATAGTGTTGCGCCAGTCATGTTGTGAAAATCAAATA
ATTTTTGTGCCAAATCATCATCTTTAACTGTGACTACACCAGCTAGCACATCGTTATGTC
CGCCAATATATTTTGTAGCTGAATGCAAGACTATATCAGCACCATCTGCTAAAGGCGTCG
AAAGATGAGGTGTTAAAAAGGTATTGTCGATAATAGATAATAAACCTTTATCTTTACAAA
GCTGGTAATATGGCTTCACGTCGATGGCAATCATTTGTGGATTAGATATTGGTTCAATGA
ACAAGGCTACAGTTTTATCTGTTATATGATTTAGAACTTGTTCATAATCTGTAAAATCAA
CGTATTTAAATTTGATATCATACTGTTGTTCATAGAATTCAAATAATCTAAATGTGCCTC
CATATAAATCAAAGGAAACTAAGATTTCATCGTGTGGCTTAAATAAATTACATATTAATT
GGATTGCAGACATCCCACTTGATGTGGCAAATGATGCAACACCTTGTTCTAACTTTGCAA
AACAGGTTTCAAATGTTGAACGGGTAGGATTTTTAGTTCGTGTGTAATCAAATCCAGTTG
ATTGTCCTAGTTTAGGATGTTTGTAGGCAGTAGATAAATGGATTGGATTTGCAATAGCAC
CGGTTGAATCATCAGTTAATGTGATTTGTGCTAACTGAGTATCCTTCATATTAAGACCTC
CTGTAAGTTAAAATAAAAAAAGCTTCCGTCCTTCGTATCCGAATGAATCGGATAAAAAGG
ACGAAAGCTTGAGTTTCGCGGTACCACCTTTATTTGTTATTCCATCACTGAAATAACCTT
ATTCAGTACGCATGTAATGTGAATATGCTTACTGAACAATTATCACAAATTAAAGTTTCT
AAGTAAGGAGATAGTATTGTAATATCTCATACTTATTAACAAAAGAATTGTGCGTAAAGA
ATATCCAGTACGCCATTTAACATCAATGTTAATACTGTATCGCTATAACGGGCGAACCCG
TAGACACCTCATATTGGCATCAACACTCCAAGGCCATTTTCAAACACGCTTTCAAAATCT
TCTCTCAGCTATTAAAGACTCTCTGTATAAGCAGGGTGTGTTTTACTTTCCTCTTTATAG
TGTTTACGTTTCATTAAACTGTTATAAGATATTAATTAGCTTACAGAGTAAAAAATGATT
TGTCAACAATTATTCAGAAAATTTTGATTTAAAAGTTAATTTGTTTATGAAATTGTGTCT
GGTATTGTGGAGATGTAAAAATAAAGGTTTTAAAAAATAAAGTGTGGTTAATGGTTGTCT
GACTCATTTAGAATACATAAAATATATTTAACTGCTGTTATCAAATAAAAGGTGATGTGA
GTGAATTGTCAAAAAGTGAAGATCAACGTATTACTAAAACAAAAGGCGAGCAAATAAAAC
AAATAGATATAACTGAAATTAAACCGAATCCATATCAACCAAGAAAAACATTTGATGAAA
ATCATTTAAATGATTTAGCTGATTCAATTAAACAATATGGGATTTTGCAACCGATTGTAC
TTAGAAAAACAGTGCGTGGTTATTATATTGTCGTAGGCGAAAGAAGATTTAGGGCATCGA
AAATTGCGGGGCTTAAACATGTTTCGGCAATTATTAAAGAGTTAACTGATGAAGATATGA
TGGAACTTGCAGTAATAGAAAACTTGCAACGTGAGGATTTAAATGCGATTGAAGAAGCTG
AAAGTTATCAACGCTTGATGACTGATTTGAAAATTACTCAACAAGAAGTAGCTAAACGGT
TAAGTAAGTCACGCCCATATATAGCGAATATGTTGAGATTATTGCATTTACCTAAAAAGA
TTTCCGATATGGTAAAAGATGGACGACTTACAAGTGCACATGGACGCACGTTGTTGGCCA
TTAAAGATGAACAACAAATGATGAAATTGGCGAAGAAAGTCGTTAAAGAAAAATGGAGTG
TTAGGTTTTTAGAAAATCATATTAATGAAATGAAGAAAATGGCATCAAAACTTGAAACAA
GTAATGTGGAAGTGTCAAAACCTAAATTTATTAAGCAACAAGAACGCCAATTGAGAGAAC
AGTATGGTACCAAAGTAGATATATCAATAAAGAAATCGGTTGGTAAAATCTCATTTGAGT
TTGATTCACAAGAAGATTTTCTAAGAATAATTGAACAATTAAATCGTAGGTATGGTAAAT
AGTTACACAATTTTATATAATAACTCTTTGTGCAAGTGTAAATAAATTGTAATCAGTGAA
CATTTGATTCTAGATATATTGAGACTTCCGTATGTTGGAAGTATATAAAAATATGAATAC
AATATTGATATATCATATAGAAGGGAGTAACGCTTATCATGAATCAAGTCATGAATATTA
TTTCATCTCTATTTGAGCCATTAACAAAAATAGAAACATATGAAAATATTGCAACTAAAA
TCGCTATGATTGTTATTTATATTATCGTAGCCCTCATAGTTATTAAAATACTGAATAAAA
TGATTGAACAGGGATTTAAGATTCAAAATAAAAGTAAAAAGAGTAACAAAAAGCGCTCTA
AAACTTTAATATCTCTTGTTCAAAATGTAGTGAAGTATATCGTTTGGTTTATAGTTATTA
CGACGATTTTAAGTAAATTTGGCATTAGTGTTGAAGGTGTTATTGCAAGTGCTGGTGTCG
TAGGTTTAGCAGTAGGTTTTGGTGCGCAGACCATTGTTAAAGATGTTATCACTGGATTTT
TCATTATATTTGAAAGTCAATTTGATGTAGGTGATTATGTTAAAATAAACAATGGTGGTA
CGACTGTGGCAGAGGGAACGGTTAAATCAATAGGACTTCGTTCAACACGAATCAATACAA
TTTCAGGAGAATTAACAATTTTACCAAATAGTAGTATGGGAGAAATAACGAACTACTCAA
TTACAAATGGTACAGCTATCGTTAAAATTCCAGTGTCTGTCGAAGAAAACATTGATAATG
TTGACAAAAAACTAAACAAACTATTTACTTCTTTACGTAGTAAATATTACTTATTTGTTA
GTGATCCAGTTGTTATTGGTATTGATGCTATTGAAGATACAAGAGTAATATTGAGAATAT
CTGCAGAAACAATTCCGGGTGAAGGATTTGCTGGAGCTCGAATTATTCGCAAAGAAGTGC
AAAAAATGTTTTTACAAGAAGGTATTAAAACACCTCAACCAATTATGACTGCTTATAATC
ATAGTGAAAACGGTGTTTAGTAGTTTATAATACATGGAGGTCATATTTAATGGCGTCAAA
ATATGGAATAAATGATATAGTAGAAATGAAAAAACAACATGCGTGTGGAACAAACCGATT
TAAGATTATTAGAATGGGTGCAGACATAAGAATTAAATGTGAAAATTGTCAAAGAAGTAT
TATGATTCCACGTCAAACGTTTGATAAAAAACTTAAAAAAATCATCGAATCTCATGATGA
TACACAAAGATAGGAGAATGATTAATGGCTTTAACAGCAGGTATCGTTGGATTGCCAAAC
GTTGGTAAATCAACATTATTTAATGCAATAACAAAAGCAGGTGCTTTAGCAGCGAACTAT
CCATTCGCTACGATTGATCCTAATGTAGGGATTGTAGAAGTGCCAGATGCTAGATTACTT
AAATTAGAAGAAATGGTTCAACCTAAAAAGACATTGCCGACTACATTTGAATTTACAGAT
ATCGCTGGTATTGTGAAAGGTGCTTCAAAAGGTGAAGGTTTAGGTAATAAATTCTTATCA
CATATTAGAGAAGTAGATGCAATTTGTCAGGTTGTTCGTGCTTTTGACGATGATAACGTA
ACTCATGTTGCTGGTCGAGTAGACCCTATTGATGATATTGAAGTTATTAATATGGAATTA
GTACTTGCGGACTTAGAATCTGTTGAGAAACGATTGCCTAGAATTGAAAAATTAGCACGT
CAAAAAGATAAAACTGCTGAGATGGAAGTGCGCATTTTAAATACTATTAAAGAAGCTTTA
GAAAATGGTAAACCTGCCCGCAGTATTGACTTTAATGAAGAAGATCAAAAATGGGTTAAT
CAAGCGCAACTATTGACTTCTAAAAAATTGCTTTATATCGCTAATGTTGGTGAAGATGAG
ATTGGTGATGACGATAATGACAAAGTAAAAGCAATTCGCGAATATGCAGCACAAGAAGAT
TCAGAAGTAATTGTTATTAGTGCGAAAATTGAAGAAGAAATTGCAACATTAGATGACGAA
GATAAAGAAATGTTCTTAGAAGATTTAGGTATTGAAGAACCAGGATTAGATCGATTAATT
AGAACAACTTATGAATTATTAGGATTATCAACATACTTTACTGCTGGTGTGCAAGAAGTT
CGTGCTTGGACATTTAAACAAGGTATGACTGCACCACAATGTGCTGGTATCATTCATACT
GATTTCGAACGTGGATTTATTCGTGCAGAAGTAACAAGTTATGATGATTATGTACAATAT
GGCGGCGAAAGTGGTGCTAAAGAAGCGGGTAGACAACGATTAGAAGGTAAAGAATACATT
ATGCAAGATGGTGATATCGTTCATTTCAGATTTAATGTATAAACGATACAGTGAAGTTAA
TTGAATAGTAGATATGTAGAAGAGGCGGAATCAATTGTTCGCCTCTTTTAATTATGATTA
TAATTTATTAAAAGAATGGAATAATTTTACTAGCGTTAATAATATCTTGAGTGCTGAAAA
ATTGTTTGCCTTCACCAGTGTAAGCCGGTTCTAAAACAAGATTAGCCTTTGCACAATAAA
GCCATTCAGGATGAATACCACTATTAAGTATCTCTTGGAATTCTTGAAAATCTTTAGACC
AATCAATATTTAAATTCATTCATTACCACCTCAAAATCATTATAGAACATGCGTTCGCTT
TTGTGAAGTATATTTTAAAAAATATAATAGAAAATTTCAAATGTATTTATGTCAGAAATG
ATATGAAGAGTAGTTTGAATTATTATTGTAAAAAGTAATGGCGCATGATATAATTCTTTA
TTGTGAGTAATGAAAATTATTCCTTGCTTATCTATTTTAAGATTGATAAGCCGTATAGAC
CACAAGGAGGTGCAAATATAAAATGAGAACATATGAAGTTATGTACATCGTACGCCCAAA
CATTGAGGAAGATGCTAAAAAAGCGTTAGTTGAACGTTTCAACGGTATCTTAGCTACTGA
AGGTGCAGAAGTTTTAGAAGCAAAAGACTGGGGTAAACGTCGCCTAGCTTACGAAATCAA
TGATTTCAAAGATGGCTTCTACAACATCGTACGTGTTAAATCTGATAACAACAAAGCTAC
TGACGAATTCCAACGTCTAGCTAAAATCAGTGACGATATCATTCGTTACATGGTTATTCG
TGAAGACGAAGACAAGTAATAATTAGAGGGGGCATTTAAATGCTAAATAGAGTTGTATTA
GTAGGTCGTTTAACGAAAGATCCGGAATACAGAACCACTCCCTCAGGTGTGAGTGTAGCG
ACATTCACTCTTGCAGTAAATCGTACGTTCACGAATGCTCAAGGGGAGCGCGAAGCAGAT
TTTATTAACTGTGTTGTTTTTAGAAGACAAGCAGATAATGTAAATAACTATTTATCTAAA
GGTAGTTTAGCTGGTGTAGATGGTCGCTTACAATCCCGTAATTATGAAAATCAAGAAGGT
CGTCGTGTGTTTGTTACTGAAGTTGTGTGTGATAGCGTTCAATTCCTTGAACCTAAAAAT
GCGCAACAAAATGGTGGCCAACGTCAACAAAATGAATTCCAAGATTACGGTCAAGGATTC
GGTGGTCAACAATCAGGACAAAACAATTCGTACAATAATTCATCAAACGCGAAACAATCT
GATAATCCATTTGCAAATGCAAACGGACCGATTGACATAAGTGATGATGACTTACCATTC
TAATAAAAATTAACGAAATTAAAGCGAAAACATTATCAAAGGAGGCACACAATCATGGCA
GGTGGACCAAGAAGAGGCGGACGTCGTCGTAAAAAAGTATGCTATTTCACAGCAAATGGT
ATTACACATATCGACTACAAAGACACTGAATTATTAAAACGTTTTATCTCAGAACGCGGT
AAAATTTTACCACGTCGTGTAACTGGTACTTCAGCTAAATATCAACGTATGTTGACTACA
GCTATCAAACGTTCTCGTCATATGGCATTATTACCATATGTTAAAGAAGAACAATAATAT
TTAATATATTATAACCCTCGTAGGCATAGGCTTACGGGGGATTTTTTATGCTTTGGGATT
TAGAAAAGGGACAGAAAAGGGGAAAAAAGATGAGGTGAAAGTTATAGAGATTTAGACATA
AAAAAAGAGGCAACCGTCAGTAACAGTTAACCTCAAGTGCATTCCGCAGATATGCACCGC
TATTTGTATATGATATTAATCTATTTTTAGATAAAAATCAAGGTTATTGATAAAGTTCTT
TAAACTTCTTAATTTAGGTCTTGCTTGAACACCTATAATTTTATCATAAGTCGACTCGCT
TATCTTTGATCGTAAAAAATCAAGGTTTTGTTCGAATTGGCTTATAATTTTTTGGAGTTC
TGTTTCAGAATACGAAAGACCGGAACAAATTAGAATTAATAAAATGAGATAATCAATTAT
TCTGTCGAAATTTAAATTGTGTATATCCATTTTTACTGCTAAATATTCTTTTAATCTATT
ACTTGTCTCTCCAGTTTTAAATCTACAGTCATAAAGTACACCATTGTGAGCTATAGCATT
TCTTAAGCCTTTCATACAATCAATGATGTCACCTAGTATATCTTTACTTTGATCAAATGC
TGGTGAGTATAATTTTAGTTGTTTTTGAGCTTCTATATTCAAATTTTGGGACATGCAACG
AGTGAAAAATACTAGATTTCCTAAAGTGAATAATTCAAATACTGCATATAGTGGCACGGC
TCTATCTTGATGTATGTAATGATATATGTAAGGCTTTGAATTACAATGTTCATGTATCAT
GTCGTAAATATCTCTTCTTAGTCTAGTAGTATTTTTTAAATGCTTTTTATATTTTGTGCT
ACCGGGACTATAACTTTTATAATATGTTAATGATTTTTGAAATAAACTATCTAAATCAAA
ACCAGAGTTTTCACAAACTATTTCTAGCAATCTGTTTTTAATAGCTGTTTCACAGAACAT
AACGTGTTTATAGAAAAGGCTTTTAATTTCTGTATCAAAACTGTATAAAGCTTGTAATTC
GCTGAATTTTTCAAAATTAAGTTCTTCCTCTTTGTTTAAAAAGAAATTATATCCTTTAAA
TCCATGAAAATAGCCGATGTTTCGTAACTGGATTTTTTCCGTGCTACCATTTATTTGGAT
ACCTTTATTGTCTCTTATATGCCTCATTAAATCATCAGTAGTTTTTGGTGTTTTTCTGTT
CATAGTTTTTAACTCCTCAATCGTTCAAATTTATTCATCATATCTTTCACCATCTGATTA
GTAACATGTGTATAAAGGGGGGTATAATCTGAATGACCTACATGCTCTTGCATTTAAGTT
AATTCCTAATTGAGCAAGTGTAGATATATGGGAATGATGTAATGTATGCGTCGTTACAGG
TTTCTTAATAGAACTAATCTCAGTTGTCTCTTTGATAGTGTCCCCTTTAATAATGTTGCT
AATTTTGTTCGAGTCGATAGGGATACCAGTTGCATTTGTGAATATGTATCCTATATTAAT
AAACTTATCATTCTACTGCTTTTCTTTCTTGTTATCTAAAATAAGTGTTTTAAGCAAGTT
GATGCTTTGGGTAGTAAGCCCTATGGTCCTATAGCTATTACTTCTTTCAGTTGTCTCTTT
TACTCGGAATGCTTCCGTTTTTATCAGTTAATCAATTAATTGTGCCGTCGATATCTAGCG
TTTTATCTTCAAAGTTTGTATTTTATTTCCTTATTGCAATTAGTTCGTTGATACGCATGG
CATTAGCAATTTGAAACTGGATTATAAATTTTACCATTTTATAATTACGTTTTCTCGTTG
GATATTTTTTTATACTTAATTACATAGTCGAAACAATCCAGTAACTCCTTATCTTCTAAA
GTGTTATTTTGTTTAGTTAGTAACTCATCTTTAGTTTTATCTTTTTTAGGGATACCTATT
TAGCCTATTACACTTATAACTTTGAATTGCCTACTTTTTTAAATTAACAAATTCTATTTT
CATAGATTTTTCCAATTAAATGTAGACGTCTTATAGTTATTAAATTTGAGAGTGGTAGCA
AATTAAAGTTAATCAAGAGTTAAGATGAATTTAATTCATGAACACGGATATTATTTTTAT
AATTGAAGAAAATAAAGTTTTACTTCAAGGAGGTAATTAAATATGTTAAAAAAATATGAC
TCAAAAAATTCAATCGTATTAAAATCTATTCTATCGCTAGGTATCATCTATGTGGGGACA
TTTGGAATATATTCAAAAGCAGATGCGTCAACACAAAATTCCTCAAGTGTACAAGATAAA
CAATTCCAAAAAGTTGAAGAAGCACCAAATAATTCGGAAAAAGCTTTGGTTAAAAAACTT
TACGATAGATACAGCAAAAATACAATAAACGGAAAATCTAACAAATCTAGGAATTGGGTT
TATTCAGAGAGACCTTTAAATGAAAATCAAGTTCGCATACATTTAGAAGGGACTTACACA
GTTGCTGGCAGAGTGTATACATCTAAGAGGAACATTACTCTTAATAAAGAAGTTGTCACT
TTAAAAGAATTGGATCATATCATAAGATTTGCTCATATTTCTTATGGGTTATATATGGGA
GAACATTTGCCTAAGGGTAACATCGTCATAAATACAAAAGATGGCGGTAAATATACATTA
GAGTCGCATAAAGAGTTACAAAAAAATAGGGAAAATGTAAAAATTAATACAGCCGATATA
AAAAATGTAACTTTCAAACTTGTGAAAAGTGTTAATGACATTGAACAAGTTTGAAATTAA
GTTAAATTAGATTATACAGTGTTTTATCGCTAATACTTTGAAAGTTAGGTATCTAAAGGT
GCCTAGCTTTCTTTGTTATGATCAGCAACATGATATAGAAAATTCTTTAACGACGTTTAT
GACGAAATCTACAAAAATAATTTCTCTTTTATGGTTAATCAATGTGTTTTTATATTCGAC
AACCTTAAAATTAACTTCTTTCAATTCCATAATAAGGCCTCTATAAAATAACTTAGTTTA
AAAACGATTCGTATCTTTCAGATTCAAATACCATCATTTTCTCCTAATACTTACACTTTA
ATTACAATTATGTAAGTTGTTTTCAGTGACATCCTATATTATATTTTGGCAGAGGTGATC
TTTTGAAAACGATTTTAAAAACAATTATATATATCGCACTTACTATCATTGGCGCTTATG
CTACTTTGTTCATTTTAAAAACAATAGATTCTCATGGTGTAACAGATCAGTTTAATCCAT
TGGTAAAGAAGGAAGATTCTTATGTTAAAACGACAGAGGTATCTACTAGAATGGATGATC
AACTCCGAAGTTATAATCAAAGTGCTTTTAATAAAGAAGGGAAAGAAACACAATTAATGT
ATACTGCTACATTTGATATTAAACCGCATAGATACTTGAAAATAACACATAAAGGTCATC
ATGTAGAAACTTTTGAAGAAGTTGAAAAGGGTCAAGTACCTAAAAAAGCATTAGACAAAT
TGAGTCGATTATAGCGTGCTTATATTGCATTACTTATATTAAAAATGAGTACGAACGAAA
GTAACACATAACGATTAATTTAAAAATATTTGTAATAATTATGAATAAAATTAAAAACAA
GGGGTAATACATTCTATATAGCATATAAGCTTTTGTTATGAGTTTCAAAAATAGGAAGAG
AGAGTGATATTATGAAATTAAAATCATTAGCAGTATTATCAATGTCAGCGGTGGTGCTTA
CAGCATGTGGCAATGATACTCCAAAAGATGAAACAAAATCAACAGAGTCAAATACTAATC
AAGACACTAATACAACAAAAGACGTTATTGCATTAAAAGATGTTAAAACAAGTCCAGAGG
AAGCTATGAAAAAAGCTGAAGAAACATACAAAGGTCAAAAGTTAAAAGGAATTTCATTTG
AAAATTCTAATGGCGAATGGGCTTATAAAGTGACACAACAAAAATCAGGTGAAGAATCAG
AAGTACTTATTGCTGATAAAAACCAAAAAGTAATTAATAAAAAGACTGAAAAAGAAGATA
CAGTAAATGAAAATGATAATTTTAAATATAGTGATGCAGTAGATTATAAAAAAGCTATCA
AAAAAGGACAAAAAGAATTTGATGGTGATATTAAAGAATGGTCACTTGAAAAAGATGATG
GCAAACTTGTTTACAACATCGATTTGAAAAAAGGTAATAAAAAGCAAGAAGTTACTGTCG
ATGCTAAAAACGGTAAAGTATTAAAGAGTGAACAAGATCATTAAAAAGATTCGTTACATT
AACTCTTGTAAAATGTCTTAATTTATATTAATTAATAAAATACTCTCACAATACTTATGC
ATATACCTTATTTAACGTAAAGGATATATGACATATATATTGTGAGGGTTTAATAATATT
TATTTATCCATGCGAATATCAACTTCTTCTAAATGTTTCTGATATTCTTTAACTTTGCTT
TCTAAAAACATTTCATATGGTGCATCAAAAAAGTCAGCTAAATGCATGGCATCTTTAAAT
TTAGGTTCATGATGATGATTCTCCCATTCCCAAATTTGATGTGCTTCATATTTAGTACCA
TATTTTTCGTTTAATTGTTGTGCTAATTCGTCAATTTCTAAATTATGTTTAGTTCGTAAG
TTATATAAAATATGCATATTCATTGTTATTTGACCTCATTTCTGTGCCTTACTAATCAAG
GATGCTAATAATATGTGTATATTCTATTCCTAAGATAAAAAAAAATCAAGCTAAGAAATC
GTAATTAAGAAAATGACACAAAATATAATATTTTCTGGATAACAAATAACAATTAGCTAT
AGTCACATTGAATAATTTCAAAATTAAATCAATGACTGGAAAAAGATTTGAATAAAAATA
TTTTAGCTTTGTTTTAAAATTGTGAATAAGGGGTACTACTTAGAATAACGCAAAATAAAT
AGAAAAAGGAGACTGAGAATTATGTTTGGATTTATTGGAATGTTAATTGTCGGTGGCTTA
ATTGGATGGGCTGCTGGTGCTATTATGGGTAAAGATATCCCAGGTGGTATTTTAGGTAAT
ATTATCGCAGGTATTATTGGATCATGGGTAGGTGGCAAACTATTCGGACAATGGGGTCCT
GAATTAGGAAGCATTTACATTTTACCAGCATTAATCGGATCAATTATCTTTATCGCAATT
GTAACTTTAATTTTAAGAGCTATGCGTAAATAATAAAATATTCAATTGGAATTGAATTAA
TATAAAGATGGCATTCAGTTGTCATCTTTTTTATTTGCGTGAAAATGTTTGATATGTATT
AAAATGTTGAAAATATAGGCAAGATAGGATTAAAACATAATGGATTGATATGAGGAAAGG
TTAGAATAAAAAATGAGCAATAGACAAATAAAAAAGGATGACGTTGGGTTGCGCCATCCA
GGAGTATTATGTTCATGAATATAAAAGACTGTGTAGTCATTTAAGAACTACACCCATATA
GTAACACATCACTAGACTAAAGACAACACTATTTTAATTATTATTTATTTTAAAAGCAAA
TTAATTAAATATTATTAGAAAAATATTGAGAAACATCATTTCCATTTGGTTATAAGCAAT
GTTATGGTAAATATGAAATATAGAAGAAGAGGAGTAATAGAATGACGATTTATTTAGTTA
GACATGGAGAATCGAAGTCGAATTATGATAATAAACATTCACGATCATATTTTTGTGGTC
AATTAGATGTACCGTTAACGAATGCTGGCAAAAAAAGTGCAGATGATTTATACCAATATT
TTAAAGAAAAAAATATAGCACATGTATATGTGTCGGACTTATTGAGAACACAACAAACAT
TTAAACATATTTTTCCATATGACATTCCTTCTACGACAACACCCTTACTAAGAGAGCGTT
CATTAGGAGTATTTGAGGGTAAATATAAAGATGATGTCAGTGTTAATCCGAAATATGAAA
AATATTTTAATGATCCTAAGTTTAAAGATTTTCGTCATAGTTTTTCTCAAAAAGCGCCTG
AAGGAGAAAGTTACGAAGATGTATACCAACGTGTTTCGCATTTTATGAATCATGTTGTTA
GTGAAAATACTGAACAAGATGATATTGTCATTGTTGCACATCAAGTTGTTATTCGTTGTT
TGATGGTTTATTTTAACAAAGTTTCAAGGAAAGAAGCTGTGGATTTAAAGGTAGAAAATT
GCAAGCCATATATCATTGAATAGAGAAGTTTGAAGGTTCTGAAGCAGTAAAATCTAACGC
TGTCTCCAGAACCTTTTTACATTAGGAATTTAATGGAAGTCATCGTTATTAACAGGCTTA
CCACCAATAGCTAATGTAATGATTGCACTTACGAACAATATAATTGATGTAACAAATGAC
GCTACTGTAAAAGGTGTAAATTGGGTGAGTGATAATATCAATGATAAAAAGAACCAAGAG
ATAGCCCCTAGAAATTGTAAAATAGCAGAAGAAATTCTAAAACTCATATTATTGAATATA
GCTAAAATAAGTGCGGGTAATGCGACTAATACCATTATAATGATGTTGAGGGTGAATAAA
TATGGCTGTTCAAAAGTTACTGTGTTTGGACCTGTTGGATGCATGGCTGCTAAAAATAAG
CAAACAATCGTTGATAAAATTGATAAGATAATAAAAGTAATTCGAACTTTCATAATGACC
ATCCTTTGTTTATAGAGTCAATATAAGTATGAAATATGTTAGATATATAGTCAAATGCGT
CAACTAATGGGTGATTTTGGCATAGATAGAGAATTTAAGGCAATTAAAAAAGCATCAAAC
AGTAATATGCTGCTTGATGCACAAATGATGACTTTAGCTAAATTGATTAGTCACAAAGAT
TAGTCATTTTAAAAGATAAAGAATCGTCATGAATTATGGCTAATGTAATGATATGTTACA
TGCCGTAATGATAATATTCAGTTATTTATCGATGACATCGCTATTGATACCTTTAGATTT
TAAGAAATCTTTAATTTTATCTTGTTGCTTTTTATTAACGTCTCCAGCATATTTTGTTGG
TACGTCGACCACATTGATTTTGTTTTGAGGTTGATAGTTAAGCTTTTCAATATCTTCATC
AACATTGGCGATTGTACTATTTAAAGCTTTGAAATAATTCATCATTAATTCAACGGGTTT
CTTATATTCTTTAGGAATATTGTTTTCAGTGACAAATTTCTTGAAATGTAAGTCGTTTTT
AACAGCTAAATTAGATAAGTGGCTAAGTGTTTCTGCTTGCTTTTCGGTTACTTTTGTTTG
ACTGTCAATTTGTTTGTCGAGTTTGTGTTGCATAATATATTTGTTATCAAGTATATCGCT
ATTTACAGATAAATATTTTTCGACAGCTTTCTTCATTTCTGCTTCGCTAATATCACTGTT
TTTCTTGTTTGAACTAAAAATATCTTTTTCTTCTAATTTTTTAGCACTTTTAGGTGCATG
TATGCCAGTACTAGAATGATGGTCATCTTTGTCAGATTGATCAGCTGCACAACCTGTAAG
AATTAATGTTGATGCTAAAAATGTACTTAGTAATAATCTCTTTTTCATAATGTAATATAA
CTCCTTGGTTTATCTTTAATTGAAAAAATGTGCATTTAAATTTAATAGAGTAACGTTGAA
TTAGTTTGGAATGTCACGATGACCTTGCAATGACCATAGACGTAAATGATTACGTGCATG
AGTTGCTTTGTCGATAAATAATGCGTCATTTTGAATGTTGTTAAGAATATCATTATCTAT
AAATAATTGCATAATTGGTTGAATCAATTTAGAAGTAGGTATCGTACGTAAAAGCATAAT
GATTTCATTCACATACTTTTCTTTCTCAATATCATTTGCCATATTGATTTGTTTGCGAGA
GGTGCATACTTCAAGCAATATCGTACAACACCTTGTTGTATATATTTAGTTTATCATACC
ATGACTTTATGTCGGGATAAAAAAATAACAGCATCTTAACAAATGTAAGATACTGTCAGT
GAAATGAATGAAACTTTAGTTTCTGATAATATAGTCAAAGGCATTTAAAGCTGCATTTGC
ACCTGCGCCCATTGAAATAATAATTTGTTTGTTCTTCTGATCTGTGACATCACCAGCTGC
GAATATACCAGGAACATTTGTATTATTGTTACGATCAATCACAATTTCACCACGTTCGTT
TAATTCAACAGCATCGTTTAACCATGATGTGTTTGGAAGTAACCCAATTTGAACAAAGAT
ACCATCTAAGTTAAGTAAATGCTCTTCGCCAGTACTCATGTCTTCGTAACGTATACCTGT
AACATGGTGTTCGCCTACAACTTCAGTAGTTTTAGCATTTGTTTTGATATCAACATTTGA
TAATGAACGTAAACGATCTTGTAATACGTTGTCAGCTTTCAATTCACCAGCGAATTCGAA
TAATGTTACGTGATTAACGATACCTGCAAGATCAATTGCTGCTTCAACTCCAGAGTTACC
GCCACCGATTACTGCTACGTCTTTATTTTCAAATAGAGGTCCGTCACAGTGCGGGCAGAA
TGCAACACCTTTATTAATCAATTGTTCTTCACCTGGAATGTTTAGCTTACGCCAACCTGC
ACCAGTAGCAATAATGACTGTTTTACTTTCTAATACTGCTCCGTTTTCTAACGTAACTTT
AATTGCTTCGTCTGTCTTTTCGATATCAGTAGCACGTATTCCTGTCATTGCATCAATATC
ATATTGATCAATATGCGCTGCTAAGTTAGAAGAAAATTCAGAACCAGTAGTTTCTTTAAC
AGTAATGAAGTTCTCAATGCCGGCAGTATCATTTACTTGCCCACCGATACGATCAGCAAC
TATACCAGTACGTAAACCTTTACGTGCTGTGTAAATGGCTGCACTACCACTAGCAGGGCC
ACCACCAACGATTAAGACATCATAAGGTTCTTTATTTTCAAACTCAGATGCATCTGCCGT
ACTACCTAGTTTAGAAAGAATATCTTGGATTGTCATACGACCATTGCCAAATTCTTCACC
ATTTAAAAAGACAGCAGGAACTGCCATGATGTTTTCAGATTCTTCACGGAACACCGCACC
ATCAATCATAGAATGCGTGATGTTTGGATTAATCACACTCATTAAGTTAAGTGCTTGAAC
AACATCAGGACATTTTTGACAAGTTAAACTGATAAATGTTTCAAAATGGAATGAACCCTC
TAAGTTTTTAATTTGATCAATAATAGATTGTTTTTCTTTAGGTGCACGACCACTTACTTG
TAAAATTGCTAAAACAAGTGAGTTAAATTCGTGACCTAATGGAATACCTGTAAATGTTAC
ACCTGTTTCTTCGCCAGGACGATTGACTTCAAAACTTGGTGTGCGTTTTAAAGATTTTTC
AGAAAGAGATAGTCTAGGTGACATATCAGTAATTTCTGTCAACAAATCTTTAAGTTCTTT
GGATTTATCATCTGAACCAAGGCTGGCAACGAATTCAACGTTGCCCTCCATTAGTTCTAA
TAGTTGTTTAAGTTGTTGTTTTAAATCAGCATTAAGCATGTTTGTAATGCCTCCTTAGAT
TTTACCTACTAAATCTAAACCAGGTTGCAATGTTTTAGCGCCTTCTTCCCATTTAGCTGG
ACATACTTCGCCTGGGTTTTTACGTACGTATTGAGCTGCTTTGATTTTGTGAGCTAATGT
GCTAGCATCTCGGCCGATACCGTCAGCATTAATTTCAGATGCTTGAACAACACCGTCTGG
GTCGATAATGAAAGTACCACGTTGAGCTAAACCTGTAGCTTCATCTAATACATCAAAATT
ACGAGTGATTGTTTGTGAAGGGTCACCAATCATAGTATAAGTAATTTTGCTGATTGCATC
AGAGTGATCATGCCATGCTTTGTGGACGAAGTGTGTATCAGTTGAAACTGAGAATACATT
TACGCCTAATTTTTGTAATTCTTCATATTGATTTTGTAAGTCTTCTAATTCAGTTGGACA
AACGAATGAGAAGTCAGCAGGATAGAAACATACTACGCTCCATGAACCTTTTAAATCTTC
TTCTGTAACTTCTTTAAATTGATCTTTTTTTGGATCAAAAGCTTGCGCTGTAAATGGTAA
GATTTCTTTGTTAATTAATGACATAAATATCTTCCTCCTAAGAATTTAAGTATGAATTAG
AACTATTAATTGATTGTGCTTAATTATAATAATTCTAATCTCTTAGTTAGCATTATTACA
TTTTGATTCAGAATAGTCAACTGGATAACTTTGCAAAACGAATGATTAAATTTAAATTAG
GGTAATATATTAAAAAGTGCTTTGAGAATGGATTTTGTAGTAAAAGCAGGGAATATTAAC
AATTATAATTAATACCATGACTGTAATGTAAAATATGTAAAGAAATAAATTGGCTATTCT
CAACTAAGTCAACCTTATTGATAATGATGTGAGAATATTAGTTAGAGATTAATAGATTAT
GAATGCAACTACAGTTCATTCAAGTGATGCGCAATATTTTGAGTAGTTTAATTATTATCG
TATAAGCAAATAATTGCTATAAAAAAGTTTAGGCGTGTACAATTGCAATATGAAGATTTT
TAATTAAATGTAAAATGTTGAGGAGTGGGTAACGTGTCAGATCATGTATATAATCTTGTG
AAAAAACATCATTCGGTTAGAAAGTTTAAAAATAAACCATTAAGTGATGATGTTGTAAAA
AAATTAGTAGAAGCAGGTCAAAGTGCTTCGACATCTAGCTTTTTACAAGCATATTCAATT
ATCGGTATTGATGATGAGACAATAAAAGAAAATTTACAAGAAGTTTCTGGACAACCTTAT
GTAGTAGAAAATGGCTATTTGTTCGTCTTTGTAATTGATTATTACCGTCATCATTTAGTC
GATCAGCATGCTGAGACTGATATGGAAAATGCATACGGCTCAACAGAAGGTTTATTAGTA
GGCGCAATTGATGCGGCATTAGTTGCTGAAAACATTGCAGTTACTGCTGAAGATATGGGA
TATGGTATTGTCTTTTTAGGTTCGTTAAGAAATGATGTTGCACGAGTTCGTGAAATATTA
GACTTACCTGATTATGTCTTCCCATTATTTGGTATGGCAGTAGGGGAACCAGCAGATGAT
GAAAATGGAGCGGCCAAACCACGCTTACCGTTCGAACATGTCTTTCACCATAATAAGTAT
GATGCTAATAAAGAAACACAATATGCAGAAATGGCTGATTATGATCAAACAATTAGTCAA
TATTATGATCAACGTACAAACGGTGCTCGCAAGGAAACTTGGTCAAGACAAATTGAAATG
TTCCTAGGAAACAAAACAAGATTAGATATGCTAGAACAATTGAAAAAAGCTGGCCTCATC
CAGCGATAGCAAGATACAAAAATAACCCGCCCCCACAAGCTTAAAATGATAAGTATAGCT
TGTGGGGGGCGGGTATTTCTTGCAATGAATTAATGTGAAGTTAATGCAGCATCGTCATTA
GATTCAAAAGTATCTTTATCCCAATGTTTAGTTAACTTAGCGGTACCTGTACCAGCTAGC
ATTGCATTGTTCACATTTAATGCTGTTCTACCCATATCAATTAATGGTTCAACAGATATG
AGCACACCGGCTAAAGCGACAGGTAAGTTTAACGTAGACAATACCAATATAGATGCGAAT
GTCGCACCGCCACCGACGCCAGCAACGCCGAATGAACTGATAATCACGACAGCGATTAAT
GTGACAATAAATTGTAAATCAATTTCTACATTAGCAATAGGTGCAACCATTATTGCAAGC
ATGGCAGGGTAAATGCCAGCACAACCATTTTGCCCGATAGATAGACCGAATGTTGCTGCA
AAATTGGCAATTCCCTCCGGTACACCTAGACGTCTTGTTTGTGTTTGAACATTCAACGGT
AAGGATCCAGCACTTGAACGAGATGTGAATGCAAAGATTAATACTTCTAAAGTCTTTTTA
ACGTAACGGATAGGATTAATACCTAATACACTTAAGATGATTAAGTGGATAATATACATA
GTGATTAATGCAGCATACGATGCGATTAGAAATTTTCCTAAAGTCCAAATAGCACCAAAA
TCACTTGTAGATAATGTGTTAGCCATAATTGCTAACACTCCGTATGGCGTTAATCTTAAG
ACAAACGTTACAATCGCCATAACTAATGAATAGATAGCATCAATTGCACGTCTAAGCAAT
TCGCCGTGTTCGGGCTGTTTGCGAGCTACACGTAAATAAGCAAATCCTACAAATGATGCA
AAGATAACTACCGCAATCGTTGAAGTTGCACGTTGTCCTGTAAAATCTAAGAATGGATTT
TTCGGTAATAGCTCCAAAATTTGTTGTGGTAAGGTATGTGCTGTTAAATCTTTAGCTTGC
TTAGCAATTTCACTACCTCGAGCTTGTTCAGCATTGCCAAGATTAATAGTTGATGCATCT
AAACCAAATAGTAAAGCATATACGACACCGACAATAGCAGCAATTGTTACGGTACCGATT
AGAAACATAAAAATGAAACTACCAATTTTTGCGAACTTTTCCCCGATTTGGATTTTAGTA
AATGCAGCTACGATAGAGATGAAAATTAAAGGCATCACTATCATTTGCAATAATGCAACA
TAACCTTGACCTACGATGTTATACCAATCACTTGTAGACGTAATGATGTTAGAATTTGCA
CCGTAAATAAGGTGTAATAATACACCGAATACAATGCCGATGCCTAAAGCTGTGAATACA
CGTTTGGCAAATGAAACATGTTTACGAGCCATAAGATGCAATATTACGATGAAAATGATT
AAAGCAGCAATATTAATTGATGTTAGAAAAGCATTCATGAACGACACTCCTTAAATTTAA
AATATAATCCCGACTATCGTACTAAGAATAATATTGATTATGAAATATTTCAAGAGGGCA
TTTGTAAATTAACTTAATTGTGATGAAATTCGACTGTTGGCATAAGGAAATTTGAAAATG
AAACGTTATGAATTTAGTAGAGAGATGAAAAGGATAAATAGAGTGACGAGCTAGTCGGTT
AAAGTTGATGGTCGAAAATGGTAACTGTATATTAAATGTAATAAAGAACAATGTTGGTTA
AAGAAGCAACAATAAAAATATTTCTACGGAATAGATGGGAGAAAATTTGTCATGTATACA
AATGTATCTCTCGAATAGAAATGGAGAGATTGTAATTTAAATGATGTTTCTAACTCAGTA
TTTAGTGAGTCAAAAGGTAATAAAATATTACCCATGAAAAGCCTTCAATTAAAAACACCA
AACAAATAAAGTGTGACAATAATGTTTAATCAAAAGTATTATGCTGTGCAGGTGGTAGTT
CGAAAGCTACCGTAAACAAATAATTTTGTTTCAGCCAAAGGCGTTTGCTGTGCTGACGAG
TGTGAGCGTGCGTGATTGCTAAATAACTATCGCAGCCAAATATCTAAATTTAATAGGCTT
ATAAAGATTGAATTTATTTAGAAATTCAATTAAGGCATCCCACTTAAAAGTGACATACTA
TAAAAATTTATTCAAAATTAAATTTTAATCATAAATAATAATTAAAAACCTGAAACAAAC
AAACTAACTTGTTTCAGGTTCTATGAATTGATTATTAAATTTATGGTTAAATTTCAGCTT
TACGTATTGAATGTTGAAATTTGAGCTCAAACGACAAAATTATAAATTGAACAAACGTGC
GAAGAATCCTTTTTTCTCTTCTTGCGGTTTAGATTTTGTAGTTTCAGGTTCTGAACTATT
ATCTTTTTCTGATTTCGCTTCTGCTGAATCATTTGTAGCTGCTTGTTCAGAAGCATCAGC
GTGTGCCTCTGCTACTTGTTGCTCGGCATCATGTTGTGCCTTAACTGTAGCTTCATTGTC
TGAAGTTTCAGTTGCCTTGTCATTTTTAGATTGCTCAACGTTTGCTTTTTCAATTGCTTC
TGTTGCTGAAATTTGATCTTCTTTATCTACTTTGGTAGTAGCATCATCATTTGCTTTGTC
TGCTTTAGCAACCGCTGTAGCATTTGCTGTTGAATCTTTCGAATCTTTACTTTCAGCCTT
TTCATCAGTTGCCGCATTAGATTCAGTTTTCGTTGCTGACTCAGCTAATACTTTAGCTTG
AGATGCTTGTGCTTCTTGAATTGCTTCTTGTGATGTTTGGATTGCTTTTAACGATTCGCT
ATTAGAATCAATTTTAGTAGTAAGTTGATTTTGAAGCTCTTTTAATTCTTGTTGTTGTTG
ATGTACTTGATTCATCATTTGACCAAGTAAATGACGCTCTTCTCGCATTTTTTGGATTTC
TAAACGTAAATCTTCTACTAGTTGTGCGACATTTTGGTTAGTAGGTAAATGTTTGTCATC
GTTTTTAACAATGACTTGCAGGAAGTCCTTTTCTTTTTCCAATTCATCAAACGCTAAATC
ATAACTATTTGTTTGTTTTACTTTGTCAGCGATGTCTTTGAAAAGCTCGATATCTTCTTC
TTTGAAGTCTGTTGCTTCACGACCACGGTATTCAGTCTTGCTCAATTGGTATCCACGTTC
TTCTAAATGTTGGACTATTTTACGGACCTGTTTCTCACTTAGTTCAACGCGTTGTGCGAA
TTCTTTTGTTAACATACTTTAAAGTCCTTTCTGCATATACTTTATGTATACTGACGTTTG
TCTACGGGCAGTGAAACGTCAGTCTTGCTTCATACATAGTTTAAACGTTATTGTTAGTGA
TTTCAAGTTTGTTTAAAATGGTTTGCGCAAATCCATTTCTTCTAATAGCGCATAAATAAT
ATCGCGTGAGATACCATTAGCAAAAACATACTTTAATATATAATTTGATTTCACGCTTGT
ACCATAAATATCTTTCGTTAATTTAATATTTTTCTTTAAAAATAAATCCACCTTTTTAGC
ATGACCATCTTTACTTGGGTGAATATAATCAATTTCAGTTTGTCTTTCAAACTGATGCTC
ATATAAAAATTGTCTGCGATGTTCAATGATGAGACCATTTTCTTTTGTTAAGTCTGCTGG
TTCTTTCGGCACTTCCATCATTAAAAAGTTATTATCTCTTGAGTGAACGATATTTGATAA
TACATTGAGCTCATGCTCGATTTGATGAAGTGTTTGTGTCATTAACTCGTCGTGGTTGGG
TAGGTCTTTTGCAAATAAATAAATTAAAAATGCTGCATTGGTTGTGGCTTCATAATGCGC
GGTTGCTAAACTAACTACGGCATCATTTTCTAAGCCTACGATAAAGACATAATCGTTTTC
AGTTTTATTGTTTTCTAATGAGTATTTAATCATACGTTTATCTTCAGTTAAAGACAGGTT
CAACTTAGTATCATAAAGTTGAAGTGCCTCCTTATAATGTGGATCTTTGACAGATTGAAT
GGTTTTAAATTCCATAAGAACATCTCCCCAATTTATTTAATATTATAGCATAATTGGCTG
TTGTAATAGATGGTTCGTTTACTTTTAAAGTGATAAAAAAACTGTACTATCAATCGTTTG
ACAGTACAGTAAACTTTTAAGAATGAGTGTTTGATTAATTAAGCTTTAGGTCCCTTTGAC
GCTTCAGCAAAATGAGTAATATCAATTTCTTCATATGCTGAGTTATGTTCTTGAACTTCT
TTATGTGATGAATTGTCACGCACAGCTGCAACTAACATTTTGTCATCTAAAATAAGTTGC
TTATATTTTTCTAATTCATCAGGTGATAAATTATATCTTGATAAGACAGCATGTTCACCA
TCTTCACCTGTTAACAATTTAGTCATTCTATCGCTAAATGTGCCACTTGTTGAGATAAGG
GAGATTTCAGAATCGTGTAAGTCATTTAAATGCAATTTACTTTTACTTATAATCGCTAAT
TCTGTTTCTAAATAACCTTCAGATTTTTTTTGATTGATTACGTTGTATAATTCACCAGTG
TCATTTACTACAGTAATATCTGCCATAGTTGTCGCCCCTTTTAAAATTTGTTTATTTAAT
CTTTTACCCTTCTTATTATAATGTAAAACCCTTTCATTATTAAATTATAAGCTTTCATTT
TCACTATATGTATTTGCAGGTTTATAAATCTATTAAAAGTTTACATAAGCAGTTATTGAA
AAAATGCCGAAAATTTGCTATTATCGTTAAATAATTTACATAAACTCATATAATCTAAAG
AATATGGCTTTAGAAGTTTCTACCATGTTGCCTTGAACGACATGACTATGAGTAACAACA
CAATACTAGGAGTAGCTTCAGCCATTAAATTGTAACCATGAATGGATGATTTGTATCATT
TTCATGATTGGAGACAGTTTACTTGATGAAACTTCTTTTACATTGATTGCATGACAAATT
CGTGATGCATGTTCGTTCACTCATAAACCCTGAAACTATTATTTAGTTTGGGGATTTTTT
TGTATCTAGCACTAATTTTTTTAGAGCAAAATGTTTCACACAAATCTGAGGAGGTTTTAG
TAGTGGAGTTACTAGGACAAAAAGTAAAAGAAGAGGGCGTTGTCATTGATGAAAAAATAT
TGAAAGTCGATGGATTTTTAAATCATCAAATTGACGCAAAGTTAATGAATGAGGTAGGGC
GTACTTTTTACGAGCAGTTTAAAGATAAGGGAATCACTAAAATTTTAACCATTGAAGCTT
CAGGTATCGCACCAGCAATTATGGCTGCACTTCATTTTGATGTACCATGCTTATTTGCAA
AAAAAGCAAAGCCTAGTACTTTGACAGATGGTTATTATGAAACATCAATTCATTCATTTA
CTAAAAATAAAACTAGTACAGTAATTGTTTCGAAAGAATTTTTATCAGAAGAAGATACAG
TACTGATTATTGATGACTTTTTAGCGAATGGAGATGCGTCATTAGGTTTATACGATATCG
CACAACAAGCTAAAGCTAAGACGGCTGGTATTGGTATTGTTGTTGAGAAGAGTTTCCAAA
ATGGACATCAACGTTTAGAAGAAGCAGGTTTAACAGTTTCATCTCTCAGCAAGGTAGCAT
CACTAGAAGGTAATAAAGTGACATTGGTGGGAGAAGAATAATGAAAAATTTAATCCTAAG
TGTTCAACATCTTTTAGCTATGTATGCCGGTGCCATCTTAGTTCCAATTATTGTTGGTTC
AAGTTTGAAATTCACACCGGAACAAATCGCTTACTTAGTTACAGTAGATATATTTATGTG
TGGTGTCGCTACATTTTTACAAGCCAATAAAGTAACAGGGACAGGATTACCAATTGTTCT
TGGATGTACATTCACGGCTGTGGCACCCATGATATTAATCGGTCAAACTAAAGGTATCGA
TGTGTTATATGGTTCGTTATTCTTATCTGGGATATTGGTTATTATCATCGCACCTTTCTT
TTCGCATCTTGTGAAATTCTTCCCGCCAGTAGTAACGGGAAGTGTTGTGACGATTATAGG
TATTAATTTAATGCCAGTAGCTATGAACTATTTAGCTGGTGGTCAAGGTTCTAAAAATTA
TGGAGATGTTAAGAACATTTTATTAGGTTTAATGACATTAATCATTATTCTTGTTTTACA
ACGATTCACAACTGGATTTATTAAGAGTATTGCTATTTTAATCGGCTTAGTAATTGGAAC
GATAGGTGCTGGTTTACTAGGTATGGTAGATGTAAGTCAAGTCAATCATGCTAATTGGTT
AGGGGTTCCGGTACCGTTTAGGTTCTCAGGATTCAGTTTTGATGTGACATCGACGTTAGT
GTTCTTCATTGTAGCTATCGTTAGCTTGATTGAGTCGACAGGTGTCTATCATGCATTAAG
TGAAATTACCGGTAAAAAGTTAGAAAGAAAAGATTTTCGTAAAGGTTATACTGCGGAAGG
TCTAGCAATTGTGTTAGGATCCATCTTTAATTCGTTTCCGTATACAGCCTATTCGCAAAA
TGTAGGACTCGTTTCTTTATCCGGTGCTAAGAAAAATAGTGTTATATACGGCATGGTTGT
GTTATTACTTATTTGTGGTTGTATACCTAAACTTGGGGCATTAGCGAATATCATTCCGCT
ACCTGTGTTAGGCGGTGCCATGATAGCTATGTTTGGCATGGTAATGGCATATGGTGTTAG
TATATTAGGACATATCGATTTTAAAAATCAAAACAACTTATTAATTATTGCTGTATCAGT
AGGATTAGGTACTGGTATAAGCGCGGTACCACAAGCATTTAAAGGCTTAGGCGAACAATT
TGCATGGTTGACTCAAAACGGTATTGTGTTAGGAGCAATCGCTGCAATTATTCTTAATTT
CTTTTTTAATGGAATAAAGTATAAACAAACAGAAGAAAATGTGAAATAATATAACTAATT
AATTTGAAAAATGGAGGCTGTTTTTAATGTGGGAAAGTAAATTTGCAAAAGAATCATTAA
CGTTTGATGATGTGTTATTAATTCCAGCACAATCTGATATTTTACCGAAAGACGTTGATT
TAAGCGTACAATTATCAGACAAAGTTAAATTGAATATTCCAGTTATTTCTGCTGGTATGG
ATACAGTAACTGAATCTAAAATGGCGATTGCTATGGCTCGTCAAGGTGGTTTAGGTGTTA
TTCATAAAAATATGGGCGTTGAAGAACAAGCGGACGAAGTTCAAAAAGTAAAACGCTCAG
AAAATGGTGTCATTTCAAACCCATTTTTCTTAACGCCAGAAGAAAGCGTTTATGAAGCAG
AAGCATTAATGGGTAAATACCGTATTTCAGGTGTACCAATTGTTGATAATAAAGAAGATC
GCAACTTAGTAGGTATTTTAACAAACCGTGACTTACGTTTTATTGAAGACTTCTCGATTA
AAATTGTAGATGTAATGACGCAAGAAAATTTAATTACAGCTCCAGTTAATACAACACTTG
AAGAAGCAGAAAAAATTCTCCAAAAACATAAAATTGAAAAGTTACCATTAGTTAAAGACG
GACGTCTAGAAGGTCTTATTACTATTAAAGATATTGAAAAAGTTATCGAATTCCCTAATG
CAGCAAAAGATGAACATGGTCGTCTACTCGTAGCCGCAGCAATCGGTATTTCAAAAGACA
CTGATATTCGTGCTCAAAAATTAGTCGAAGCGGGTGTGGATGTCTTAGTTATCGATACAG
CACATGGTCACTCTAAAGGTGTAATCGATCAAGTGAAACATATTAAGAAGACTTACCCAG
AAATCACGCTAGTAGCTGGTAACGTAGCAACTGCAGAAGCAACAAAAGATTTGTTTGAAG
CGGGTGCAGATATTGTTAAAGTTGGTATTGGCCCAGGTTCAATTTGTACAACGCGTGTTG
TAGCAGGTGTTGGTGTACCACAAATTACAGCAATTTATGATTGTGCAACTGAAGCACGTA
AACATGGTAAAGCTATTATTGCTGATGGTGGTATTAAATTCTCAGGAGATATCATTAAAG
CATTAGCTGCTGGTGGACATGCGGTTATGTTAGGTAGCTTATTAGCAGGTACTGAAGAAA
GCCCAGGCGCAACAGAAATTTTCCAAGGTAGACAATACAAAGTATATCGCGGTATGGGTT
CTTTAGGTGCGATGGAAAAAGGTTCAAACGACCGTTACTTCCAAGAAGACAAAGCGCCTA
AGAAATTTGTTCCTGAAGGTATCGAAGGACGTACGGCTTATAAAGGTGCGTTACAAGATA
CAATTTACCAATTAATGGGCGGTGTGCGTGCTGGTATGGGTTATACTGGTTCACACGATT
TAAGAGAATTACGTGAAGAAGCTCAATTCACACGTATGGGTCCAGCTGGTTTAGCAGAAA
GCCACCCACATAATATTCAAATTACGAAAGAATCACCGAACTACTCATTCTAATTAAGAT
AAAGGAGAACGACAAATATGGAAATGGCAAAAGAACAAGAGTTAATCCTTGTCTTAGACT
TTGGTAGCCAATACAACCAATTAATTACACGCCGAATTCGTGAAATGGGCGTTTATAGTG
AATTACATGATCATGAAATTTCAATTGAAGAAATTAAGAAAATGAATCCAAAAGGTATCA
TCTTATCAGGTGGTCCAAACTCAGTTTATGAAGAAGGTTCATTTACAATTAATCCTGAAA
TATATAATTTAGGAATTCCAGTACTTGGTATTTGTTATGGCATGCAATTAACTACTAAAT
TATTAGGTGGTAAAGTTGAGCGTGCTAATGAACGTGAATACGGTAAAGCAATCATTAATG
CGAAGTCAGATGAGTTATTCGCTGGCTTACCAGCAGAACAAACAGTTTGGATGAGTCATT
CTGATAAAGTTATTGAAATTCCAGAAGGCTTCGAAGTTATCGCTGATAGCCCAAGCACAG
ACTATGCAGCAATTGAAGATAAGAAACGTCGCATTTATGGTGTGCAATTCCATCCAGAAG
TACGTCATACAGAATATGGTAATGACTTATTAAATAACTTCGTACGTCGTGTTTGTGAGT
GTAAAGGACAATGGACGATGGAAAACTTTATCGAAATCGAAATTGAAAAGATTCGTCAAC
GCGTAGGCGACCGTCGTGTATTATGTGCGATGAGTGGTGGCGTAGATTCATCTGTTGTTG
CTGTACTATTGCATAAAGCAATTGGGGATCAACTAACATGTATCTTTGTAGACCATGGCT
TACTTCGTAAAGGTGAAGGCGACATGGTTATGGAGCAATTCGGTGAAGGTTTCAACATGA
ATATTATTCGTGTTAATGCGAAAGATCGCTTTATGAATAAATTAAAAGGTGTTTCTGATC
CTGAACAAAAACGTAAAATCATTGGTAATGAATTTGTATACGTATTTGATGATGAAGCAT
CAAAACTTAAAGGCGTAGACTTCCTTGCGCAAGGAACACTTTATACAGACGTTATCGAAT
CAGGTACTAAGACAGCACAAACAATCAAATCACATCACAATGTTGGTGGATTACCAGAAG
ACATGGAATTCGAATTAATCGAACCAATCAATACATTGTTTAAAGATGAAGTGCGTAAAT
TAGGTATTGAGTTAGGTATACCAGAACATTTAGTGTGGAGACAACCATTCCCAGGGCCTG
GTCTTGGCATTCGTGTACTTGGAGAAATTACTGAAGATAAACTAGAAATCGTTAGAGAAT
CAGACGCAATTTTACGCCAAGTGATTAGAGAAGAAGGTCTTGAAAGAGAAATTTGGCAAT
ACTTCACAGTGTTACCAAACATTCAATCAGTAGGTGTTATGGGAGACTATCGTACGTATG
ATCACACAGTAGGTATCCGTGCAGTAACATCTATCGACGGTATGACAAGTGACTTCGCAC
GCATCGATTGGGAAGTCCTACAAAAGATTTCAAGTCGTATCGTAAACGAAGTAGACCACG
TCAACCGCGTAGTCTATGACATTACATCAAAACCACCAAGCACAATTGAGTGGGAATAAT
AGTATAGAATGGCGAAACCCCTTATGCATAGGCTTAAGGGGTTATTTTTGTGGATTTGGA
AATATAAAAAGGGCGGAAAAAGGGCAAGTGTTCTAAGTTTGTGCTTTAATTTATCAATAA
GGCAATTTTCCGTGTTTATTATTATATATAATTTCATATTGTTCAGGATCTTCTTGTTTT
AAATCATAAATTATAGTTTCGTCTACTATTTTTTCTAAATCAAGTGTATTAAAGCCCCAG
TCATTTGTTGTTATTATAAATATTTTTGGAACTGGGTTGTTATTTATATGGTTAATTAGT
CTAGAAGTATCTTTTTCTATTATTAGAGCTGATTCTACAGGATAGTAAATAGCAAAGTCT
CCGTGATAAATCGTATTTCGTTCATAAAGGTTAATCTCTAAGGTTAAATTACTCAAATTG
AAGCTTGTGTTTTGAGTTATGTTTTTAGGCACAATTCGATTATCTACTATTTGTTTTAGG
TTGCCTATTGAACGAGTGTGTATCGTCCCTATTGTATAATTGGAATTATTTAAAGCTATT
AAAGCAGTTGTTAATTTATACTCGTTAATATAACCCTTTACTAAAGCAATTCGTTTATTG
CTATCTATAAATTCTTTCAATTTTTTGTTAAATTCGTTTTTATTGTACATAATATTTTAC
CCCTTCCATTAGTTGATTGCTTCCAATTTTTTCATCATATCTTTATCCATTTGTTCGGTT
ACATGACTGTATATCTGTAGTGTAGTCTTATGGTCGGTGTGGCCTACACGCTCCATTATG
GCTTTAAGAGATACGCCAAGTTGCGATAATAATGAAATGTGACTATGACGCATAGTGTGA
CTTGTTATGTGCTTTGTAATGCCTATATTAGAAGCTGATTGTTGCATATTTCTATTGATG
GTACTAAGTGACATAGGATTACCACGATGATTAGTGAATATGAATCCTCTGTTTTGATAC
ATAGCTTCCCATTGGATAGCTTTTTTGTTTTCTAACATAACCTTACGTAATATATCACAA
CTACGTGTAGTTAAAGATATTGATCTATAAGAAGATTCGGTTTTGGTTGTATCTTTGAAA
CCTACTGCATTACCTTCTTTGCGCCAGTGTATAGTACCATCTATTTCTAATGTTTTATTA
TCAAAATCAATATTATCTGGTTGAATTGCTAACAGTTCACCTATGCGCATACCATTAAGC
GCTTGGAATTCCATTATGTAAGCAGTCATGATGAATGAACGTTTCATGTAGCCAGCACGC
TTAGAATCAGCTACTACGTGTAAGTTATCTACGATTGTTTTTACTTCATCCATTTCTAAG
TAATTCTCACGCTTAGCTTTTACATCTTCTCTTGTAGTGGCTTTTTTAGGGACAACAATA
TCATCTAGGTAACTTATATCAGTGAGTTTATACATTCGTTGTGTGTGCTTCATAATGTTT
CTTATGATACTCATAGCATCTTTAACTACTTTGTGGCTTAGGTTATCTTTAACGGCATTG
TCTACTAACTTTTGAACAATATCGACATTCAAATTTTTAACAAGAATATCTGATTCTATA
TTACGTTTGATATGTTTAACTTTATACTCTTTAGTTTTGATTGTAGATAACTTAGAACCA
GAAGTTTTTATGTACCTATCTAGCCACTCATCGCAAGCTTGATGAAAGGTAAGTGTTTTT
AGGTCTGTTGGTGTCTTATCATTTAGTTTGTTCTCTATACGCTCATTTAAGAGCTTCTGA
GCCTCTTTCTGGGATTGCTTACCATTCTTATTTAGAACAACACTCACACGCTTCCACTTG
TCTGTGTATGGGTCTTAGTACTTCTCATAGAAACGGTACTGTGTTTGGTTGTGCTTATTA
GTGAATTGTTCATGCCACATTAGTTATCCCTCCTTGTCATCTTCGTCATTCTCTTCTCTA
TAATGTTTTAGGTGGTCGTAGTTTTTCATTGAAACGTTTAATCTATATAAATAAAAAGTT
TGTACAGTGAAAATAAGTATGATAAAAATGTAAATAAAAATAGCCATGGGGTCTTTTCCT
GCAAAAAATAATGCATATATTAAAAATCCATTTAATACACAGCCAATAATTACTAATTCA
TTGATAAGCTGAGTATACTTTTTGGTTATTTTGAGTCTTGTGTAACTCTTTTTGAAATTA
TACTCATTCATTATAGCTTTTTTTATACTATTAAATTTAGAATTTGTATATTCCGAATTG
TTTATTGCTAGCGAAAAAAACTGTGATTCTTTTTGTCTTTCGTGTTTATATTTTTGGTTT
ATATAACTGGTATATTTTGTTAAATCGTGTGAAATTAAAGATAGTTTTAATGGGTTTTGG
AAGCCGAGAATAATATAAATTAATAACCAAATAATTGTTAGAAAAGCAATGATATAAAGG
TAAAAATCATAATCAACTTTAAATAATTCCAATAAAATTTTAACCCAAAAATGAATATAC
ATGAATGCAATTGGTAATATGGATATTGCTATGATTGGAAATATAAAATTCTTTTGCTTT
TTTAATTTTTTAAAGTTAATGAGCTGTGATAATTTTAAAATACTTTTGAGTCCTCTATAT
AAAATCGGCAACAGAGTTATAAATAAAATAACAAGAGCTATCCATTTAGGTAAGTTATAA
TTATTTAAAATTTCGGGAGTAATATTCATTTTTAATTTCCCCTTTGTTATATACTATTTA
TCTTTTTTAAAGCTAAATGCTAAAAATGGTATGCTTATAACCAAAAATAAAGGCATTATG
GTAATAGATAATACTAGAAATGTCATAGCGAAAACAAAGTACGTTTCATCTACTTTATAT
TTACCGAACTTCATATCATCACCCCTTATGTTTTCTTTTTACTCCCTCTTTAATTTCTTC
GTCATATTCATTTAGAAACTGTTTCATCCGTTTTCTATTAAATAAATATTTGCCACCACC
ATTTGGTGTGAGGAACGTACTAAATGGTTCGATTTTTCTTTTGAAGTAATCATCATTTAT
AATGTGTTCAACAATGTACTTTTTAGTAACTCTGTAATACTTTGCTACTTCTTCTAAAGT
CATATTCATAGGTTGGTTATCAATAAGTTCTTGATACTCAACTTTTGATATAATTACGTG
AGTTTCTGGTATTGGTACTGTTACTTGCAATGTTTGTGTCATTTAAATCATTCCTTTTAC
ATAATATTCTACTTGAAAGTTAAGTAATTATATAAGACACAATTTTAAAATCGATTTACT
TGTACAAGGGAACGTTGTAATTTAATTACTAATATTAAAGTTTATCGGATATCTCATTAT
TCAGTGTGTTTAAATCATCAATTTCTAATGTATTATGTGCTAGTTGATTTCTAATATTCT
TTTGAATATTAAGTTTGCTTTTAAAATAATTATCCATTAACATTTCAATATTTTTTCTAT
CAACCTCAGTAATTTCAATTTTTTTATAAAATTTCCTATTATTCATATCTTTTAAATGAA
ATTGAAAATCGTTAATCGGAACATTATAAGGTGTCATTTTGATTTGTCCATTAACGTCAT
GATTAAATTCAAAAGGGATAGCCATTAAATCTAAACTGTTAAAAAAGCTTTTTTCAGAGT
TTGTTAAATATCCCTTTTTGAGGGAATCTTTTACCCTGCTTTCATCAATATATTGTATTT
CTTCTAGGTTTAGGTTTCCTTCAGAAATTTCATTAATCTTTTTTACATATTTATTATACT
CTTCATAACTATTTGCAATTTCATTTAAATACTTTGTAATGAATTCTTTTTTTGGTATCC
CTTTTTTGCCATTTTCTATACTACTAACATGTCCGTGTGAATACTCCATTTTTTCTGCGA
AAGCTCTCAGTTTAACATTCTTATGTTCTCTAAGTCTCTTGAGATATTGCCCTATATTTA
TTGCAATTGTATCATTACTCAAACTTATCACCTCGATAAAAATATACCATTTTTTAGAAA
CCAAGAAAACATTTTTGATAAAGTGTTTGCAATTCGTAGTATGGCTATGCTAGTATATGG
ATATACCAAAAAACCAAATTCGGTTTATTGGTTTCAAAAATAAAAGGAGTGATAATATGA
CAAAATCTAATTTAGAGGAGATTCCAACAAAAAAGAACACGATTACTGAACCTAATCAAG
TATTAGTAAAGCTTATGTTTGCAAAGCCACACGCACTAGCGAGCATATTTGGTATATCGT
ATTCATCAGTAAATCGCATTTTGAAAGAGTGGGAGAAAGATTCAAAAGGTATTGATGATC
TTTACTATTCACTATCATCAACTATGACGGTGATTAGTATTGCACGTTTTGAGGATTACA
TGAAGAAACGTCATAAAGGGTGGTTGTGATGGCTTTATACTCAATTTTTATGACCCTCAT
CACAGTAATAGCAATTTTAATTGCACTCATATTTGAGGATATTTATTTATCAATAGTGAT
TTATGGATTGTTAAGTATTATAGCTAAACCGGTGTCAGACCAATATAGATTAAAAGGAGA
TAATTAAATGGATAACAAAAAGCTGTTTGATTTATATCAGAAACGTTGGTAGTTAATAGG
ACACATTCAAGCTAATGCAGATAATTTAGAAATTCTAGACGAAGTTAGAGAAATGTTCAA
TGACGTTATGAAAGATAGTGCATCTTTGCAGATGGCGGAAAACAAACTCATCAATAAGAT
GAAGGATGACATCAAAGAGCAACGTAAGTTGTCAAAGCAATTAGATTTAATGTTAGGACA
TAGTATGGCCACAGGTAATGTATTAGATTTTAAAGAAAATATGATGTTAAGAAAGTAGGA
GAGAACATGCAAGAGTTAATAAATATCAAAGATGATTTAAATGTTAGAAATTTAGAAAGA
AAACTTCAAGCAGTGTTAGATCTTGTTTGTGACCGAATGAGTGAAGATGAAGAAGCAGAA
AATACATTTGCAAGATTTAACAAAACTGATTTAGCTTCTCATGCTAGAGAATTTCAAGAT
TTTAATTACATTGTTTCATCAACGTTAAAAGTATTAGTGGATGAAATTAATTATACAGTT
AGAGAAATAAATGAAAGTATAGAAAAAGCGCTATCTGAACAGTCGGCAAACTTACCAGAT
AACGCACAACAATAGAATGTTTTGATAACAATACAAATACATTCTACCAAATTTTAGTAA
CATTTTACAGAGGTAGGTGGAAATTATTGGGATTTGAAAATATAACTCTAGAAAATGATG
TTGATATAAGGTTCCAAATTTATAAAACAGTAAAAGCTAATTCTTATATAAGAGAAGAAA
TAACTACGTGGAATAAATTCATAAATGCTATGCAAACCCCAAAGATAAATCCTACAAATA
AGTACAGTAGACATTTGGCTTTATTTGGAAGTATGGGCGACAAACAGCGTAAAGATGCAA
ACGTAATCGACAGATGCGTTTTAGCTATCGACATAGACGATTTAACTGGCGTAGATGACT
TTATAGGTAGGATTAAAGAACGTGCTAATAAGTATGCTTATTTTATACACAGTACGTATA
GCAGCAAATCTAGTAAGCAGAGATTTAGAGTGCTTATTCCATTGGATGAACCGATTGATG
CAAAATATTATGGCGACGCTGTAAGGATTATTGTAGAGAGTTTTGAAGTGATGTGCGATG
AAGCTAGTTTTAGGGTTAGTCAACCAGTTGCTTTACCAACAATACAAAGTAAAGAATCTC
AATATATTTTTGATTATAATGATGCGACTATTTTACCAAAATCTGAATTGATTAAGAAAA
TTGAACAAAGAAAAGTAAAACAAAAGCCTAAACCTAAAAAGTTTTCAAGTAAACGTGATT
CCGAGTATTGGCGAAATATTGCGCTAGGAACAGCAGAAGGTAATCGTAATCAAGCTTTAA
CATCAATAATAGGTTTATTGTTAAGAAGATATGTTAATGACTCTTTGGTTTATGGTTTGG
CCTATTCATGGAGTAAACAATGTACTCCTCCAATAGATGATAAAGAGTTTAATAAGACGT
TTGAATCTATATATAAACGCCACTATAAATTATAGGGAGGTATTAAATGACAGGGATTCC
GAATTACATTGAAGATAATAAACAATTTGATCCAGATGAATTTTTTGAAGGTAATAAGTT
TTTGCATTATAAATTTGCTAGTTTTTTATATAGCAAGCACAACGGCTGTTTGTTGGAAGG
AACACCCCATATCTATACAGGTAGACGCTATGAATCACTTTATATAGATCGTATACGTGT
TCTTACCTTAAAATACATTCCATATTTAAGAGAAAATCAAAACAAGGAACTACTATTTAA
GTTGAAGGCAATGTGCTTAAACAATCCTAAAGAACAATCTCCACCGAATTATATAGGTTT
ATCAAATGGTATTTATAATGTTTTGACGGATGAATTATTAGATTTCAGTCCAGATTTTTA
TATAACTAATATCATTAATGCACGATATCATCCAGAAGCTAAAAGTAGTATAATTGAAAA
ATTTATTGAAGATATAGCGAATGATGATAAGGAAGTCGTTCAGCTCATCTATGAAATTAT
AGGCTATGGATTATATAGAGAAAACATATTACAAGTTGCATTCTTTTTCTATAGTCCTGG
CGGGAATGGTAAAACAACTTTATTTAGATTACTTCATAAATTTTTTAACGAAGAGAACAC
ATCAGCATTATCATTTAATGATTTGAATCATAGGTTTAAGCCGGCGTCTTTACAATCTAA
ATTGGTTAATATCGCAGATGATATAGATCCAACTTACATTAAAGAAACGGCAAATTTCAA
AATTATTGTTACTGGCAACTTTTTATCTGTTGAACGTAAAGGACAAGATGATTATGAATT
TAAACCTTATGTGAAATTGTACTTTGCTGGTAATGAACTTCCTACTAGTAGTGACAAATC
GCATGGTTTTTACAGACGAATGGTTATTATTCCTATGTTAAGAACATTTGGAAAAGATGG
ACAAAAGAAAGACCCATTATTAGTCCATAAATTGATTACAGAAGAAAATATGTCTGCATT
ATTAAATCTAGCCCTAAAAGGTCTAAAGGATGTTTTAAAACGTGGTGAAATAATAGAGCC
ACAAATCACTAAAGAAACTAAGAAGGAGTACGAAGTTCTTAACGATCCAATTTTACAATT
TATTAATGATGCATCCATAGATGACCACAGGCAAATACCAGTAGTAGAAGGACGACCAAC
TAATAAGGCTTATGAAATTTATCGTATATGGTGTGAAACTAACGGATTTAAATTTATGAG
TAAACCAAGATTTTCAAGAGAATTGAGTAGATTGAACTTTGAAATGGTTGTCAAATGGTC
AAAAGTAAATAAAAAATCAGTGAGATTTTATTCTAAGAATAATACAGAACAATTTTACGA
CTATGACGGTAATTTATTGTGAAACCTTACAGAAAAATGTAAGGAAGAGTTAAAAAGTGT
AAGGCTTGCAAGTGTTGTTATAACAGTTCTTCAAGGTTATTCCTTACACCTTACACTTTA
TTTTTAAGTTAATAGAGTTTTAATAATAATTAAGATTTATAGTTTTATATAGGTTAATTC
AATTTAAAAATGTAATGTGTAAGGAACGTGGTGGAAAGCCAGTAATGGCAAGTATTACAG
TCCTTACACTTAATCAAAAAGTATTACATTAAAAATGTAAGGAGTGTATAAATGAAGAAT
AGTCATTTAAAAAATTTGATTGTTGATTATATTGAAAATAATAAAGGTACTTCATTTGTG
GAATTAGAATCAATATTTGTTAGAGAAGGTTATGACTATAAAGGGCAAGTAGCATTTGCT
AATGCTGAATATCCAAATATTTTATATTGGAGTGGTTGGAACCAAGAAGCTATGGATATA
ATCATTGAGCTAATAAACGACAAGGTAATTGATATAGAGCAGTGTTTAGAAGAAGTTTAT
TTAATAGATGGTAAGTGTTTAAAATATCCACTACCTAAAAATAATATAAGTGACGAAAAA
GAGTACTGGATACCTGTTGTCTTTAATAGTGTGAAAGAGGCGATAATATGAAAAATCTAG
AACAAGTTAAACAGAAGGTACTAGAATATATTGGTGAGTACCAAGAAATACCAATTTATA
AATTAGAGGAATTATTTGAAGATATTGGATTTGAGTATAAAGGTAAAAAGATGATTACAA
GTAGAGAGAATGAATATAAAGTGTTCTGGCGTAATTGGAACGCAGAAGCGTGTACAGTCA
TTTGTGATCTAGCGTTAGAAGATAAGGTGAAGATTGTTATATCGCGACAATCAGTGATGT
TGTATTTAATTGATGGTAAGTGTGTTGATTTACCGTTAGCAGTTACAGATGAATTGGAAA
CTCATTCATGGGTACCTATTAAGTTAAAATTAGCATAGTTGTAAAGGTATAAGTCATGAG
TGTGTGGCTTATACCTAAATTATTCAATGCTAATAAATGCTAATATACGTGACTTTTATA
AGGGGCGTAAATCACTACATCATAGAATGTAATGTTGAAAAAACTACAAAGGTTATACAA
AGGTATGGAGAAATTTGGGGATTTGATAATACACATCAAAGCGAACGTTAGTTCTATTAA
GGTTATCTATGACAGAGTATGGAAGAACTGATTAAAAACTTTTGTTACAGTGTTAAATGG
AGTGTTAAGTAATTATTACAAACTTAAATATAGCGAACAATTGTTTGTTTAAAGTGTAAA
ATTATAGTATAATTAGGGTATTAGGAAGTAACGAAATAATGGAAAATAGTTGAATAGCTC
CTGTGTTGAAAATATTTAGAGGAGCAACAATTATGAATAAAATACAAAAGGTAGTTTTCA
CTCAAGCGCATGCAGATGTATTGAATTGCATTCGTAATACAAGTGGCAAGTATATAACTA
TCAGACAAATATTAGGACGATTAAGCCAACCAAGTAGTTACGAGAGACAAGTTAAGAGTA
TTGTGTTTGATCTAATAGTAGAGTTTAACTATCCTATTGGGTCGTCAAGACAATATGGTT
ATTTCTATTGTAATAAGCCAGAGGATAAAGTAGAAGCAGTTAGCACACTTAAAAGTTTTA
TTAATGGAAATGTTAAGCGTTTAGAAGCATTTGAGAAAATAGAAGTATAGTAGGTGTGAA
TTGGTGGAGAAAACGATACAAGAAATAGTTGTAAGTGATAACTACATTAAAACAGCTTTG
AATAGAAGTTTCGTTAATAAGTTGATTAGGAATTGGGAAAAACAGATTGAGGATATGTAT
GATCTTCACTATCCTAGAATGTTCCTAGACCCCTACACAGGTCAATTAAGCTATGAATCA
AATCACATTGATAGTTTAGCTATGGACATTATAGAAGAGCGTGAGAAGTTAGAACAACGC
AAGAGAAGTATGTATCATGAACTATTGATATTTGATAAGACTATAGCAAATTACACACCA
TTAGAGAGAAAGCAGATTAAACAGTTTCAATCGTCTAATGCTATCTATATTCCAGATATT
ATAGATAGATTAAGGATGGAAATGTACGAAATATTAAATATTGAACGTAATCAGAGAAAC
GAAGTAAGAGAAATTGAACGTACAAAGCATATAGAAATGAAAGCTACATTATTAAGGAAA
CAAAGAGAAAAAGAAAGAGGTAATTAATTATGACAACACAAACAACAAGCGCATGGGATG
TATTCTTTAATGACAAACGATATAATGATTTATTAGATGAGTTGAATAAGTATTTTTCTG
AAACAAAATTATTACTTAAACAAGGTTATCGTGATGATATTGTTAGAGAGAAAATGAATG
ATAAAGTATTTGGTATGCAATTAAAGTTTAAAGAACTAGGACAAAAAATGATTGATGAGC
ATGAAACGAAGCTACAAAAATTAGAGCAAGATAATAAAGTTGTTACATTTGATGACCCAC
AAGCAGAACTACTTAAACGACAAGATTTAGAAGCAAAGGTTTCGTTAATCGATAATGATG
AGTTAATTCATCTTATTCAAAGTATTGATCCAGACGATGTAGGTGTATACGAAATCAGTG
TATATGCACAAGCTATTGAGAAAAGGCTAACTGATGTTCAACAACAACGAGTTAGAGACT
TTCACGCTGTTAAAGAAAAGGTATTATACCCATTTAGAAATAATGCAGAGTATCAACAAT
TAGAGCATAACTTAGCAGTGTTATATCAATACGGTATGCAAATAAAAGGTGAACCAGTTG
ATAGAGATAGTGAAGATAATATTAGAATTATGAACATTGCAGATGAATATAATAACATCT
TCAAATAATCGTACTGCCTATCCTTAATTGGGTAGGCTCATTTTATATATAAGGAGTGAT
TCAATGAGTGAATTAAACCCGAGACAAGAGAAGTTTGTACATGAATATATTAAGACATTA
AATGTAACACAATCGGCTATAAAGCCAGGATATAGTCCACAGAGCGCCCATGTACAAGGT
AGTAGACTATTAAAGAATGAAAAGGTGTCTAAGTATATTAAAGAGCAAAAAGAAGAGTAT
ATGGACGAAAGTGTATTAACTGCTAAAGAGTTATTGCACATACTTACAAATGCAGCTACT
GGTGATGAAACAGAAACTAAAGAAGTTGTTGTAAAGCAAGGGGAATTTGTAGAGAATCCA
GATACAGGACGTAAGATGTTAGTGTATAGTGAACGTATAGAGATGGTAGAAGTACCCATT
AAAGCGAGTGATCGTTTGAAAGCGCGTGATTTATTAGGTAAGTATCATAAGATATTTACT
GATAAAGTTGATATAAATGCAACAAGTCCAATATTCATTGATACTGTAGGCAGTAGTTTT
GAAGAACGAGAAGAAGTATTAAAGAAAATTGGGGAAAAGTATCCGAATAGGACTGCACTT
ATTGATGATATAGGTGGTTTTGATGAATAAATAAGGAGTGATTAGATGAAAGATAAACTA
CATGATTACGTAGGCAAGAATGTAAAAATCATTGATAATGATGATTGGGAATATGTTGGG
CGTCTTGTACGTTTAGATGATGGGATAGTAAAGAATGGAAATGAAAGTTTTTATCAAGTG
AAAACCTTCTCTGTAGAATTTGATATTGTCGAATCAGATGTGAAGAGTATTAAAGAAGTA
GAGTTGAATAGTGAGAGTTTGAGATTATGGGAATATATAGGTAAAAGAGTGAAAGTATTA
ACAACAAATAGTAAAACATTTGAAGGTGTAGTAATAAATGTAGATGATGCTTTCGATAAT
GAAAGTGGATATGATTCATTGAATATAGAAACAGATAAAGAGAATGATATAGTATATGAT
CTGAACGAAAATGAAATCGAAAGTATAGAAGTAATAGAATGATATTCACCCATCAGCAGA
AATGCTGGTGGATTTTATTATTACACATATTAATGAATATTAGACATTTAGGAACTTAAT
TTATACATATAGGCAATAAAAGACAAATAAATATAAGATTATGTACAATGTGGTTGTAAG
AAATCAAAAAACAGGGGGTATAGGTTTGAAAAATAAATTTTTGAAATTTAGCACTGTGTT
TTTAGCAAGTACAATTTTATTGCAACCTTTAACAATGAGTTCAGCGCAAGTGAAAGCAGC
TACTACAGAGAAAAATAATGACCAACAAGCAAAAGAAGAGTATATTAAGTATAAAGAAGC
TTGGATTAAAGCAATTAATGAAATGCCAGATAGTGATTTTAAAGACCCATCAGTTAAACA
AGAATTAAAGAATAACATAGCAGCTTCAGAAGAACGTGGTAAAGTTACTTTAGCTGCTAA
AGCAGCAGGAAAAAGCTTACAAGCTATTTTAAAAAAAGTTGGGGAAAAGGGTTGGAACAA
[truncated: 2,348,321 more chars]
