# Supplementary material for: Description of Staphylococcal Strains from Straw-Coloured Fruit Bat (Eidolon helvum) and Diamond Firetail (Stagonopleura guttata) and a Review of their Phylogenetic Relationships to Other Staphylococci
Source: Front Cell Infect Microbiol. 2022 May 11;12:878137. doi: 10.3389/fcimb.2022.878137 (PMC9132046; doi:10.3389/fcimb.2022.878137)
Supplement: Supplemental File 1 — Hybridisation profiles of study isolates and reference strains (pdf). [file DataSheet_1.zip › Supplemental File 4b_Genes identified in BDS-54.fas]

>>BDS-54_[0000519 to 0001880]_dnaA_(chromosomal replication initiator protein)_FRWD
ATGTCGGAAAAAGAAATTTGGGAAAAAGTGCTTGAAATTGCTCAAGAAAAATTATCAGCT
GTAAGTTACTCAACTTTCCTAAAAGATACCGAGCTTTACACGATTAAAGATGGTGAAGCT
ATCGTATTATCGAGTATTCCTTTTAATGCAAATTGGTTAAATCAGCAATATGCAGAAATT
ATCCAAGCTATATTATTTGATGTTGTTGGATATGAAGTGAAACCTCATTTTATTACTACT
GAAGAATTATCAAACTATAGTAATAAAGATGGTTCTACGGTAAAGGAAACACCAAAATCT
TCTACAGAAACAACTGAAGATAATCATGTGCTTGGTAGAGAGCAATTCAATGCCCATAAC
ACATTTGACACATTTGTAATCGGACCTGGTAACCGCTTCCCACATGCAGCAAGTTTAGCC
GTTGCCGAAGCACCAGCAAAAGCGTATAATCCATTATTTATATATGGAGGTGTTGGTTTA
GGAAAAACCCATTTAATGCATGCCATTGGTCATCATGTTTTAGATAATAATCCAGATGCC
AAAGTGATTTACACATCAAGTGAAAAATTCACAAACGAATTTATCAAATCGATTCGTGAT
AACGAGGGTGAAGCTTTCAGAGAAAGATATCGTAATATCGACGTCTTATTAATCGATGAT
ATTCAGTTCATTCAAAATAAAGTTCAAACGCAAGAAGAATTTTTCTATACTTTTAATGAA
TTACATCAGAATAACAAGCAAATCGTTATTTCGAGTGATCGACCACCAAAAGAGATTGCA
CAATTAGAAGATCGATTACGTTCACGCTTTGAATGGGGGCTAATTGTTGATATTACGCCA
CCAGATTACGAAACTCGAATGGCAATTTTGCAGAAGAAAATTGAAGAAGAAAAATTAGAT
ATTCCACCAGAAGCTTTAAATTATATAGCAAATCAAATTCAATCTAATATTCGTGAATTA
GAAGGCGCATTAACACGTTTACTTGCATATTCACAATTATTAGGGAAACCAATTACTACT
GAATTAACTGCTGAAGCTTTAAAAGATATCATTCAAGCACCAAAATCTAAGAAAATTACA
ATTCAAGATATTCAAAAGGTTGTAGGTCAGTACTATAATGTTAGAATTGAAGATTTCAGT
GCTAAAAAACGTACAAAGTCAATCGCATATCCGCGTCAAATAGCTATGTACTTATCTAGA
GAACTTACTGATTTTTCATTACCTAAAATTGGTGAAGAATTTGGCGGGCGTGATCACACA
ACTGTAATCCATGCTCATGAAAAGATATCTAAAGATTTAAAAGAAGATCCTATTTTTAAA
CAAGAAGTAGAGAATCTTGAAAAAGAAATAAGAAACATTTAA
>>BDS-54_[0002160 to 0003293]_dnaN_(DNA polymerase III subunit beta)_FRWD
ATGATGGAATTCACTATTAAAAGAGATTATTTTATTACACAATTAAATGACACATTAAAA
GCAATATCACCAAGAACAACATTACCAATTTTAACTGGTATCAAAATCGATGCAAAAGAA
CATGAAGTGATACTAACTGGTTCAGACTCTGAAATTTCAATCGAAATCACTATTCCTAAA
ACTGTTGATGGTGAAGATATTGTCAACATTTCAGAAACGGGTTCAGTTGTGTTACCTGGA
CGATTCTTTGTCGATATTATAAAAAAATTACCTGGTAAAGATGTTAAATTATCTACAAAT
GAGCAATTCCAAACATTAATTACATCAGGTCATTCTGAATTTAATTTAAGTGGCTTAGAT
CCAGATCAATATCCATTATTACCACAAGTTTCTAGAGATGATGCAATTCAATTATCAGTA
AAAGTACTTAAAAACGTGATAGCACAAACGAATTTTGCAGTGTCCACCTCAGAAACACGC
CCTGTATTGACTGGTGTGAACTGGCTTATACAAGAAAATGAATTAATATGCACAGCAACT
GACTCGCACCGCTTGGCTGTAAGAAAATTACAATTAGAAGATGTTTCTGAAAACAAAAAT
GTCATCATTCCAGGTAAAGCTTTAGCTGAATTAAATAAAATTATGTCTGATAGTGAAGAA
GACATTGATATATTCTTTGCTTCAAATCAAGTTTTATTTAAAGTAGGAAATGTAAACTTT
ATTTCTCGATTATTAGAAGGACACTATCCTGATACAACACGTTTATTCCCAGAAAACTAT
GAAATTAAGTTAAGCATAGATAATGGTGAGTTTTATCATGCAATTGATCGTGCATCATTA
TTAGCACGTGAAGGTGGCAATAACGTTATTAAACTAAGCACTGGTGACGAAGTAGTTGAA
CTTTCATCTACATCACCAGAAATTGGTACTGTTAAAGAAGAAGTTGATGCAAATGATGTT
GAAGGCGGGAACTTAAAAATTTCTTTCAACTCTAAATATATGATGGACGCTTTAAAAGCA
ATTGATAATGACGAAGTTGAGGTTGAATTCTTTGGTACAATGAAGCCATTCATTTTAAAA
CCAAAAGGTGACGACTCAGTAACACAATTAATTTTACCAATCAGAACATACTAA
>>BDS-54_[0003676 to 0003921]_yaaA_(RNA-binding S4 domain protein)_FRWD
GTGATTATTTTGGTTCAAGAAGTTGTAGTAGAAGGCGACATCAATTTAGGTCAATTTCTA
AAAACAGAAGGGATTATTGAGTCTGGTGGTCAAGCAAAATGGTTCTTGCAAGACGTTGAA
GTATTAATTAATGGAGTGCGTGAAACACGTCGCGGTAAAAAGTTAGAACATCAAGATCGT
ATAGATATCCCAGAGTTACCTGAAGATGCTGGTTCTTTCTTAATCATTCATCAAGGTGAA
CAATGA
>>BDS-54_[0003918 to 0005030]_recF_(DNA replication and repair protein F)_FRWD
ATGAAATTAAATACACTCCAATTAGAAAACTATCGTAACTATGATGAGGTTACGTTGAAA
TGTCATCCTGATGTGAATATCCTTATTGGAGAAAATGCACAAGGAAAGACAAATTTACTT
GAATCAATTTATACCTTAGCTTTAGCAAAAAGTCATAGAACGAGTAATGATAAGGAACTC
ATACGTTTTAATGCTGATTATGCTAAAATAGAAGGTGAGCTTAGTTATAGACACGGCACG
ATGCCATTAACAATGTTTATAACTAAAAAAGGTAAACAAGTCAAAGTGAATCACTTAGAG
CAAAGTCGACTAACACAATATATTGGACACCTCAATGTGGTTCTATTTGCGCCAGAAGAT
TTGAATATTGTAAAAGGCTCTCCTCAAATAAGACGACGCTTTATAGATATGGAGTTGGGC
CAAATTTCTGCTGTTTACTTAAATGATTTAGCTCAATACCAACGTATTTTAAAGCAAAAG
AATAATTACTTAAAGCAGTTGCAATTAGGCCAAAAAAAGGACTTAACAATGTTAGAAGTA
TTAAATCAGCAGTTTGCTGAATATGCATTGAAAGTAACTGATAAACGTGCGCATTTTATT
CAAGAGCTAGAATCATTAGCGAAACCCATTCATGCTGGGATTACAAATGATAGGGAAACG
TTGTCTCTGAATTATTTACCTAGTCTTAAATTCGATTATGCTCAAAGTGAAGCGTCACGT
CTTGAAGAAATTATGTCTATTCTAAGTGATAACATGCAAAGAGAAAAAGAGCGTGGAATT
AGCTTATTTGGGCCACATCGAGATGATATTAGTTTTGATGTAAATGGCATGGATGCCCAA
ACATATGGTTCTCAAGGTCAGCAACGTACAACGGCATTGTCCATTAAACTAGCTGAAATT
GAATTAATGAATATCGAAGTTGGGGAATACCCCATCTTATTATTAGACGATGTACTTAGT
GAATTAGATGATTCACGTCAAACGCATTTATTAAGTACAATTCAGCATAAAGTACAAACA
TTTGTCACTACGACATCTGTTGATGGTATTGATCATGAAATAATGAATAACGCTAAATTG
TATCGTATTAATCAAGGTGAAATTATAAAGTAA
>>BDS-54_[0005040 to 0006974]_gyrB_(DNA topoisomerase II, subunit B)_FRWD
ATGGTGACTGCATTGTCAGATGTAAACAACACGGATAATTATGGTGCTGGGCAAATACAA
GTATTAGAAGGTTTAGAAGCAGTACGTAAAAGACCAGGTATGTATATTGGTTCAACTTCA
GAAAGAGGTTTGCACCATTTAGTATGGGAAATCGTTGATAACAGTATCGACGAAGCATTA
GCTGGTTATGCAAACCAAATTGAAGTCGTTATTGAAAAAGATAACTGGATTAAAGTAACA
GATAACGGACGTGGTATCCCTGTTGATATTCAAGAAAAAATGGGGCGTCCAGCAGTTGAA
GTTATTTTAACAGTATTACATGCTGGTGGTAAATTCGGCGGTGGCGGATACAAAGTATCT
GGTGGTTTACATGGTGTTGGTTCATCAGTTGTAAACGCATTGTCACAAGACTTAGAAGTA
TATGTACACAGAAATGAGACAATCTATCATCAAGCATACAAAAAAGGTGTACCTCAATTT
GATTTAAAAGAAGTTGGTACAACTGATAAAACAGGTACTGTCATTCGTTTTAAAGCAGAT
GGAGAAATCTTCACAGAGACAACAGTATATAATTATGAAACGTTACAGCAACGTATTAGA
GAGCTTGCTTTCTTAAATAAAGGTATTCAAATTACGTTAAGAGATGAACGTGATGAAGAC
AATATTCGAGAAGACTCCTATCACTATGAGGGTGGTATTAAATCGTACGTTGAATTATTA
AATGAAAAGAAAGAACCAATTCATGACGAACCAATTTATATACATCAATCTAAAGATGAT
ATTGAAGTGGAAATTGCGATTCAATACAACTCTGGATATGCTACGAATCTGTTAACTTAC
GCAAATAATATTCATACGTATGAAGGTGGTACGCATGAAGATGGATTTAAGCGTGCATTA
ACCCGTGTTTTAAATAGTTACGGTTTAAGTAGCAAGATTATGAAAGAAGACAAAGATAGA
CTTTCTGGTGAAGATACACGTGAAGGTATGACAGCAATTATATCTATTAAACATGGAGAT
CCTCAGTTTGAAGGTCAAACAAAAACGAAATTAGGTAACTCTGAAGTACGTCAAGTTGTA
GATAAATTGTTCTCTGAGCACTTTGAACGATTTTTATACGAAAATCCACAAGTAGCACGT
ACGATTGTTGAAAAAGGTATTATGGCTGCACGTGCGCGTGTTGCAGCGAAAAAAGCACGT
GAAGTAACACGTCGTAAGTCAGCATTAGACGTTGCGAGTTTACCAGGTAAATTAGCTGAT
TGCTCTAGTAAAAGTCCTGAAGAATGTGAGATTTTCTTAGTCGAGGGTGACTCTGCCGGG
GGGTCTACAAAATCCGGTCGTGACTCTAGAACGCAAGCCATTCTTCCATTGCGAGGAAAG
ATATTAAATGTTGAGAAGGCAAGATTAGATAGAATTTTAAATAACAATGAAATTCGTCAA
ATGATTACAGCATTCGGTACAGGTATCGGTGGCGACTTTGATTTAGCAAAAGCACGCTAC
CATAAAATTGTAATTATGACCGATGCGGATGTCGATGGAGCGCATATTAGAACATTGTTA
CTTACATTCTTCTATCGATTTATGAGACCGTTAATCGAAGCAGGTTATGTGTACATCGCA
CAACCACCGTTATATAAATTAACACAAGGTAAACAAAAGTATTATGTTTACAATGATAGG
GAACTTGAAAAACTTAAATCTGAATTAAACCCAACACCAAAATGGTCAATTGCACGTTAC
AAAGGTCTTGGAGAAATGAATGCAGATCAATTATGGGAAACAACTATGAATCCTGAACAC
CGTGCATTATTACAAGTGAAACTTGAAGATGCGATTGAAGCGGACCAAACATTTGAAATG
TTAATGGGTGACGTTGTAGAAAACCGTAGACAATTTATAGAAGATAATGCAGTTTATGCA
AACTTAGACTTCTAA
>>BDS-54_[0007011 to 0009680]_gyrA_(DNA topoisomerase II, subunit A)_FRWD
ATGGCTGAATTACCTCAATCAAGAATAAATGAACGAAATATTACCAGTGAAATGCGTGAA
TCATTTTTAGATTATGCGATGAGTGTTATTGTTGCTCGTGCATTGCCAGATGTTCGTGAC
GGTTTAAAACCAGTACATCGTCGTATACTTTATGGATTGAATGAACAAGGTATGACACCG
GATAAATCATATAAAAAATCAGCGCGTATCGTTGGTGACGTAATGGGTAAATATCACCCT
CATGGTGACTCATCTATTTATGAAGCAATGGTACGTATGGCTCAAGATTTTAGTTATCGT
TATCCGCTTGTTGATGGTCAAGGTAACTTTGGTTCAATGGATGGAGACGGTGCAGCAGCA
ATGCGTTATACTGAGGCACGTATGACTAAAATTACGCTTGAACTGTTACGTGATATTAAT
AAAGATACAATAGATTTTATCGATAACTATGATGGTAATGAAAGAGAGCCGTCAGTCTTA
CCAGCACGTTTCCCTAACTTATTAGCAAACGGTGCATCAGGTATTGCTGTAGGTATGGCA
ACCAATATTCCACCACATAACTTAACTGAATTAATCAACGGAGTGCTAAGTTTAAGTAAA
AACCCTGATATTTCAATAGCTGAGTTGATGGAGGATATTGAAGGTCCTGATTTTCCAACT
GCGGGTCTTATTTTAGGTAAAAGTGGAATTAGACGTGCTTATGAAACAGGTCGTGGTTCA
ATTCAAATGCGCTCTCGTGCGGAAATTGAAGAACGTGGTGGTGGTCGTCAACGTATTGTT
GTGACTGAAATTCCTTTCCAAGTGAATAAAGCACGTATGATTGAAAAAATTGCAGAGCTA
GTACGCGACAAGAAAATTGATGGTATTACTGACTTACGAGACGAAACAAGTTTACGTACA
GGTGTGAGAGTGGTCATTGATGTTCGTAAAGATGCAAATGCTAGTGTCATTTTAAATAAC
TTATACAAACAAACACCTCTTCAAACATCATTTGGTGTGAATATGATTGCACTTGTAAAT
GGTAGACCGAAGCTTATTAATTTAAAAGAAGCGTTGGTACATTATTTAGAACATCAAAAG
ACAGTTGTTAGAAGACGTACGCAATACAACTTACGTAAAGCTAAAGATCGTGCCCACATT
TTAGAAGGGTTACGTATCGCACTTGACCATATCGACGAAATCATTTCAACGATTCGTGAA
TCAGAAACAGATAAAGTTGCCATGGAAAGCTTGCAACAACGCTTCAAACTTTCTGAGAAA
CAAGCACAAGCAATTTTAGACATGCGTTTGAGACGTTTAACAGGTTTAGAACGTGACAAA
ATTGAAGCAGAATATAATGAACTATTAAATTATATTAGTGAATTAGAAGCAATTTTAGCT
GATGAAGAAGTATTACTACAATTAGTTAGAGATGAATTAACTGAAATTAGAGATCGTTTC
GGTGATGATCGTCGTACAGAAATTCAATTAGGTGGATTTGAAGACTTAGAGGACGAAGAC
TTAATTCCAGAAGAACAAATTGTAATTACATTAAGCCATAATAACTACATTAAACGTTTG
CCGGTATCTACATATCGCGCTCAAAACCGTGGTGGCCGTGGTGTTCAAGGTATGAATACA
TTAGAGGAAGACTTCGTTAGTCAATTAGTAACGTTAAGTACACATGATCATGTATTGTTC
TTTACTAACAAAGGTCGTGTTTATAAACTTAAAGGTTATGAAGTGCCTGAATTATCAAGA
CAATCTAAAGGTATTCCTGTAGTGAATGCTATTGAACTTGAAAATGATGAAGTAATTAGT
ACAATGATTGCTGTAAAAGACCTTGAAAGTGAAGAAAACTTCTTAGTGTTTGCAACGAAA
CGTGGAATTGTAAAACGTTCAGCATTAAGTAACTTCTCAAGAATTAACAGAAATGGTAAG
ATTGCTATTTCATTTAGAGAAGATGACGAGTTAATCGCAGTACGTTTAACAAGTGGTCAA
GAAGATATCCTGATTGGTACTTCTCATGCATCATTAATTCGATTCCCTGAATCAACGTTA
CGTCCTTTAGGTCGTACAGCAACAGGTGTGAAAGGTATTACACTTCGTGAAGGCGATGAA
GTTGTAGGGCTTGATGTTGCTCACGAAAATAGTGTAGATGAAGTTTTAGTTGTTACTGAA
AATGGTTATGGTAAACGTACGCCAGTTAATGACTATCGCTTATCAAACCGTGGTGGTAAA
GGTATTAAGACTGCAACGATTACTGAACGTAATGGTAATGTTGTTTGTATTACAACTGTT
ACTGGTGAAGAAGATTTAATGATTGTTACGAATGCAGGTGTCATTATTCGACTAGATGTT
GCAGATATTTCTCAAAATGGTCGTGCAGCACAAGGTGTTCGCTTAATTCGCTTAGGCGAT
GATCAATTTGTTTCAACGGTTGCTAAAGTAAAAGAAGATGCAGCAGATGAAACGAATGAA
GATGAGCAATCTACTTCAACTGTATCTGAAGATGGTACTGAACAACAACGTGAAGCGGTT
GTAAATGATGAAACACCAGGAAATGCAATTCATACTGAAGTGATTGATTCAGAAGAAACT
GATGACGATGGACGTATTGAAGTAAGACAAGATTTCATGGATCGTGTTGAAGAAGATATA
CAACAAGCATCAGATGATGATGAAGAATAA
>>BDS-54_[0009788 to 0010618]_nnrD_(ADP-dependent S-NADPH-hydrate dehydratase)_RVRS
TTAACTTTCTAATTGCTTCATTGCATATGGTATTTCATTAATTAGTCTTGATGGTGGTAC
GACGTACATATCTTTTGCAAGATTTTCACCAATGAAACTATGTGTATATGTGGCACTCAT
AACCGCTTCTTTTAAATTATCGAATTGACCTACAAAACTTGTAATCATACCGGCAAGAGT
ATCACCCATACCCCCAGTAGCCATTGCAGGGCTACCAATTGTTAATTTAAAATCTTCGTC
TTTAAAGAAAATTTCAGTACCATGTTTTTTTAGTACAACTGTTGCACCTAAACGATCTAC
CGCTTCACGATTACGATCATACGTTTGTTCCTCAATAGGAATACCGCTTAAACGTTCCCA
CTCTTTGAGGTGCGGAGTGAATATTACACGACATGTAGGTAATTGCGGTTTAAGTTTACT
AAAAATTGTGATTGCATCACCATCAACAATCAAGTTTTGATGTGGTTGTATATTTTGTAA
TAGGAATGTAATGGCATTATTACCTTTAAAATCAACACCAAGTCCGGGACCAATAAGGAT
ACTATCAGTCATTTCAATCATTTTCGTTAACATTTTCGTATCATTAATATCGATAACCAT
GGCTTCTGGACAACGAGAATGTAACGCTGAGTGATTCGTTGGATGTGTTGCTACAGTGAT
TAAACCACTACCGCTAAATACACATGCACGAGCCGCTAACATGATAGCACCACCTAAGTT
AGCAGATCCACCAATTAATAAAATTTTGCCATAATCACCTTTATGTGAATCTTCTTTACG
CTTAGGAATGTTAATAGAATTTAACGTTTCCATAGTGATATAACCTCCCAT
>>BDS-54_[0010925 to 0012439]_hutH_(histidine ammonia lyase)_FRWD
ATGACATTATATTTAGATGGAGAAACACTAACAATTGAGGATATTAAATCATTTTTACAA
CAACAAACGAATATAGAAATTGTTGATGAGGCGTTAGAACGTGTCAAGAAAAGTAGAGAT
GTAGTTGAACGTATTATTGAAAATGAAGAAACAGTTTATGGCATTACAACAGGATTCGGA
TTATTTAGTGATGTGCGTATAGACCCAACACAATACAATGAATTACAAGTGAACCTTATA
CGTTCACATGCCTGTGGATTAGGTGAGCCATTTTCAAAAGAAGTAGCACTCGTTATGATG
GTATTAAGATTAAATACATTATTAAAAGGGCATTCAGGTGCAACTTTAGACCTCGTAAAA
CAAATACAATACTTTATAAATGAGCGTATTATACCAGTGATACCGCAACAAGGTTCACTA
GGTGCATCAGGAGATTTAGCACCACTATCACATTTAGCATTAGCATTAATTGGTGAAGGC
AAAGTGTTTTATAAAGATGTAGAAATGGATAGTGCAGACGTATTAAAGCAATTAGACAGA
CAACCTTTGAACCTTCAGGCTAAAGAAGGATTAGCATTGATTAATGGTACGCAAGCTATG
ACAGCACAAGGTGTCATAAGTTATATAGAGGCAGAAGATTTAGGGTATCAATCTGAATGG
ATTGCAGCATTAACACATCAGTCGCTCAATGGGATTATAGATGCATATCGTCATGAAGTG
CATGCTGTTCGAAATTTTCAGGAACAAATTAACGTAGCAGCTCGTATGCGCGATTGGTTA
GAAGGTTCAACTTTAACGACCCGACAAGCAGCAATTCGTGTACAAGACGCGTACACACTA
CGTTGTATTCCACAAATTCATGGCGCAAGTTTTCAAGTATTTAACTATGTTAAACAGCAA
TTAGAATTTGAGATGAATGCGGCTAATGATAATCCATTAATATTTGAGGAAGCAGATGAA
ACATTTGTCATTTCTGGTGGTAACTTCCATGGACAACCGATTGCCTTTGCTTTGGATCAT
CTTAAATTAGGTGTAAGTGAATTAGCGAATGTATCTGAGCGTCGTCTCGAGAGACTAGTA
AATCCTCAGTTAAATGGCGATTTACCAGCATTTCTTAGTCCGGAACCGGGATTGCAAAGT
GGTGCAATGATTATGCAATATGCTGCAGCAAGCCTAGTTTCTGAAAATAAAACTTTAGCT
CATCCTGCAAGTGTAGATTCTATTACATCGTCTGCGAATCAAGAAGATCATGTATCTATG
GGTACCACAGCTGCTAGACATGGTTATCAAATTATTGAAAATGCGAGACGTGTGCTGGCA
ATTGAGTGTGTAATTGCATTACAAGCAGCAGAATTAAAAGGTGTTGAAGGTTTATCACCA
AAAACACGTCGTAAATATGAGGAGTTTCGTAATATCGTGCCGTCTATTACACATGACCGT
CAATTTCATAAAGATATTGAAGCGGTTGCACATTATTTAAAGCAATCTCTTTATCAAACG
TCTGAATGTCATTAA
>>BDS-54_[0012517 to 0012727]_tbox01_(T-box leader element)
CATTGTTCGTAGGACAAGTAATATATGGTGCTTGATGTCAGAGAGCTTGTGGTTAGTGTG
AACAAGAATCAACATATATATGAATCTACCTACTTATTGAAAGAACAATCGGTAATAACC
GTTATTTTAGTGAAGTGCAATTTAGATTTTAGTGTGTAACTATATCTGAAATTGTTAAAT
AGGGTGGCAACGCGTAGACCACGTCCCTTGT
>>BDS-54_[0012814 to 0014100]_serS_(seryl-tRNA synthase)_FRWD
ATGTTAGATATTAAACTTTTTAGAAATGAGCCTGACAAAGTTAAGAGAAAAATTGAGTTA
CGCGGAGATGATCCAAAAGTTGTAGATGAAATTTTAGAATTGGATGAGCAACGACGTAAA
TTGATTAGTGCTACAGAAGAAATGAAAGCACGTCGTAACAAAGTAAGTGAAGAAATTGCA
TTAAAAAAACGTAATAAAGAAAATGCCGATGATGTAATAGCAGAAATGCGCACATTAGGT
GATGATATTAAAGAAAAAGATAATCAATTAAACGAAATAGATAATAAAATGACAAGTATC
CTTTGTCGTATTCCAAACTTAATTAGTGATGATGTACCTCAAGGTGAGTCTGACGAAGAT
AACGTTGAAGTTAAAAAATGGGGCACACCACGTGAATTTGACTTTGAACCAAAAGCACAT
TGGGACATTGTTGAAGAATTAAAAATGGCTGACTTTGATCGTGCAGCTAAAGTTTCAGGT
GCGCGTTTTGTATACTTAACAAATGAAGGTGCGCAATTAGAACGTGCTTTAATGAACTAT
ATGATTACAAAACATACAACGCAGCATGGTTATACAGAAATGATGGTACCACAGCTTGTG
AATGCAGATACAATGTATGGTACAGGCCAATTACCTAAATTTGAAGAAGACTTATTTAAA
GTAGAAAAAGAAGGATTATATACAATTCCAACTGCTGAAGTACCTTTAACAAATTTCTAT
CGTAATGAAATTATTCAACCAGGTGTACTTCCTGAAAAATTCACTGGTCAATCTGCATGT
TTCAGAAGTGAAGCGGGATCAGCTGGTAGAGATACAAGAGGATTAATTCGTTTACACCAA
TTCGATAAAGTAGAAATGGTACGTTTTGAACAACCTGAAGATTCATGGAATGCTTTAGAA
GAAATGACAACAAATGCAGAAGCAATCCTTGAAGAATTAGGTTTACCATATCGTCGTGTT
ATTTTATGTACTGGTGATATCGGTTTTAGCGCAAGTAAAACATATGATTTAGAAGTTTGG
TTACCAAGTTACAATGACTATAAAGAAATTAGTTCATGTTCTAACTGTACTGATTTCCAA
GCGCGTCGTGCAAATATTCGCTTCAAACGTGATAAAGCAGCTAAACCTGAATTAGCACAT
ACTTTAAATGGTAGTGGTTTAGCAGTTGGACGTACATTTGCTGCTATCGTTGAAAATTAC
CAAAATGAAGATGGAACAGTAACAATTCCAGAAGCTTTAGTACCATTTATGGGTGGTAAA
ACACAAATTTCAAAACCAATTAAATAA
>>BDS-54_[0014684 to 0015379]_azlC_(branched-chain amino acid ABC transporter, transmembrane permease subunit)_FRWD
ATGACATCTCATTTAAGTTTTAGGCAAGGCATAAAAGAATGTATTCCTACTTTGTTGGGA
TATGCAGGTGTTGGTATTTCATTTGGCATTGTAGCTGCATCACAAAATTTTAGTATTTTA
GAAATTACATTGTTATGTCTTATTATATACGCTGGTGCCGCTCAGTTTATTATGTGCGCG
TTGTATATTGCAGGAACGCCAATATCAGCGATTGTATTAACTGCATTCATTGTAAATTCT
AGAATGTTTCTCTTAAGTATGTCGCTTGCGCCAAACTTCAAATCATATGGGTTTTGGAAT
CGTATAGGATTAGGTTCATTAGTAACTGATGAAACATTTGGTGTCGCTATTACACCTTAT
TTAAAAGGAGAACCCATCAATGATCGATGGCTACACGGTCTAAATATAACGGCATATTTA
TTTTGGACAGTTTCATGTGTTGCCGGTGCTATATTTGGAAAATATATTTCAAACCCTCAA
GCATTAGGGCTAGACTTTGCTATCACAGCTATGTTTATCTTTTTGGCAATTGCACAATTC
GAATCAATCACTAAGTCACGATTAAGAATTTATATTGTATTAGTTATTGTAGTAATTGTA
ATGATGTTATCTTTAAGTATATTTATGCCTTCTTACCTTGCTATTTTATTTGCGGCAACA
ATTGCGGCTGCGTTAGGAGTGATGATGGAACTATGA
>>BDS-54_[0015376 to 0015705]_azlD_(NCTC13712_00012 Predicted membrane protein)_FRWD
ATGACAACAAATATGAATATGTTAATACTTATTTTATTGTGCGGTATCGTAACGCTACTA
ATTCGAATCATTCCTTTTATCATGATTTCTAAAGTACAGTTACCAGATGTCGTTGTTCGA
TGGCTTTCATTTATACCTATTACATTATTTACGGCACTGGTCATCGATAGTATCATTCAA
CAAACACCACATAGCGATGGATATACACTGAATATACCTTATATTATTGCGTTAATACCT
ACTGTTATTTTATCAATAATTACACGCAGTTTAACTATTACAATTATTAGTGGGATTATT
ATCATGGCAGCACTAAGATTTTTCTTTTAA
>>BDS-54_[0015914 to 0016012]_sam-L1_(SAM riboswitch locus 1)
GTCTTATTGTGAGAAGTTGAGGGACTTGGCCCTGTGATACTTCAGCAACCGACTTTATAG
CACGGTGCTAAAACCAACGAGTTACTCGAATGATAAGTA
>>BDS-54_[0016071 to 0017039]_metX_(homoserine O-acetyltransferase)_FRWD
ATGACAAATTACACAGTAGATACTTTAAATTTAGGGGAATTTATAACAGAATCTGGGGAA
GTCATAGATAATTTACGTTTACGATACGAACATGTAGGTTATTATGGACAACCATTAGTT
GTAGTTTGTCATGCATTAACCGGTAATCATTTAACATATGGTACTGATGATAATCCTGGA
TGGTGGCGAGAAATTATTGATGGTGGATATGTGCCCATCAATGACTATCAATTTTTAACC
TTTGATGTCATTGGAAGTCCGTTTGGTTCAAGTTCACCTTTGAACGATGCTCATTTTCCT
AAAAAACTAACATTACGAGATATCGTTAGAGCTAACGAATTAGGTATTCGAGCACTTGGA
TATGACAAGATTAATATATTAATAGGTGGGAGCCTTGGCGGTATGCAAGCAATGGAATTA
TTGTATAATCAACAATTTAAAGTAGATAAAGCTATCATTCTCGCTGCTACTAGTAGAACT
TCATCATATAGCAGAGCTTTCAATGAAATTGCAAGACAAGCAATTCATATTGGTGGTAAA
GAAGGATTGAGTATTGCACGTCAGTTAGGTTTTTTGACATATCGGTCATCTAAAAGTTAC
GATGAACGTTTCACACCCGAAGAAGTCGTAGCATATCAACAACATCAAGGTAATAAATTT
AAAGAGCGTTTCGACTTGAATTGCTATTTGACGTTGCTTGATGTTTTAGACAGCCACAAC
ATTGACCGCGGTCGTACTGATGTAACGCATGTTTTTAACAATTTAGAAACAAAAGTGTTA
ACAATGGGATTTATTGATGATTTATTATATCCAGATGATCAAGTACGCGCCTTAGGTGAA
CGATTTAAATATCATCGTCATTTCTTTGTACCTGATAACGTAGGGCATGATGGATTCCTA
CTAAATTTTAATACGTGGGCACCTAATTTATATCATTTTTTAAATTTAAAGCATTTCAAA
CGTAAGTAA
>>BDS-54_[0017339 to 0018262]_yybS_(putative transmembrane helix protein)_FRWD
GTGTTTTCAAAAATACAACCTAAAGCAACAATGATTGCAACTATAATGTTGATATTTGTC
GCTTTAGCTTTATATCAAATGCCTGGTTTAGGACTAGTATTTTCATTATTTGCAACCATA
CCAGGTATCGTTTTATGGAATAAATCAACACAATCTTTTGGAATTAGTGCACTTATTACA
GTGATTATAACAACTATTCTAGGTAATACTTTCGTGTTAAGTGCTATTATATTAGTCTTA
ATCGCAAGTTTAATTATCGGTCAATTATTAAAAGAAAAGACATCTAAAGAGAGAATTTTA
TACGTAACAACTGTAGCGATGAGTTTGATTTCATTAATCGCATTCATGTTACTTCAAACG
TTCGGGAAAATTCCTTCCTCAGCAAGCTTAGTAAAACCTTTCAAACAATCACTTCATGAA
GTGATTACGATGAGTGGCGTCGATGCAAATATGACCCAAATACTAGAAGAAGGGTTTAGA
CAAGCGACCGTTCAATTACCTGGTTTCATCATTATCATTACATTTTTTATTGTCTTAATT
AACTTAATCGTTACATTTCCGATTTTACGAAAATTTAAAATCGCAACACCAGTGTTTAAG
CCACTTTTCGCATGGCAAATGAGCGGGATTTTATTATGGATATATATTATTGTACTTGTA
TGCTTGTTATTTACAAGTCAACCAAGTGTGTTCCAGAGCATACTTTTAAACTTCCAACTT
GTGTTATCATTAGTGATGTATATTCAAGGTTTAAGTGTTATTCATTTCTTTGGTAAAGCG
AAAGGTTTGCCGAATGCAGTAACGATTTTACTATTGATTATCGGTACATTATTGTCACCT
ACGACACATATTGTAGGATTACTTGGTGTTATCGATTTAAGTTTGAATTTGAAGCGAATC
ATGAAAAATAATTCTAAAAAGTGA
>>BDS-54_[0018277 to 0020244]_gdpP_(cyclic di-AMP phosphodiesterase)_FRWD
ATGAATCGGCAGTCCACTAAGAAAGCTTTACTAATACCATTTCTCATCATGATTATTACA
GCAATTGTTTTAATGGGTGTATGGTTTATCTTTAATAGTCTTATAGCATTAATTGCATCT
ATCGTTCTTTTCGTGATGATTATCGTTAGTGTCATTTTATTTAGACAAGCTTTAATGAAA
ATGGATAATTATGTAGATGATTTGAGTGCGCAAATTTCAACAACGAATAATAAAGCAATC
AAACATTTACCAATAGGTATTATCGTTTTAGATGAAAATGACCATATCGAATGGGTTAAC
CAATTCATGACGGATCATATGGAAGCAAATGTTATTTCAGAATCTGTGAATGAAGTATTT
CCTAACATTTTAAATCAATTAGATAGAGTGAAGTCTGTTGAAATAGAATATAATCAGTAT
CATTTCCAAGTGCGTTATTCAGATCATGATCACTGTCTCTATTTCTTTGATATAACTGAA
CAAGTACAAACAAATGAGTTATATGAAAACTCTAAACCGATTATTGCGACATTATTTTTA
GATAACTACGATGAGATTACGCAAAATATGAATGATACACAGCGTTCGGAAATTAACTCT
ATGGTAACGCGTGTGATTAGTCGATGGGCGACAGAATACAACATATTCTTTAAAAGATAT
AGTTCTGATCAATTTGTAGCATATTTAAATCAAAAAATATTAGCGGATTTAGAAGAGTCT
AAATTTGATATTTTAAGTCAATTACGTGAAAAGAGTGTCGGTTATCGCGCTCAATTAACA
TTAAGTATCGGTGTTGGTGAAGGTACTGAAAACCTAATAGATTTAGGTGAATTGTCTCAA
TCTGGATTAGACTTAGCATTAGGACGTGGTGGTGACCAAGTTGCTATTAAGAGTATTAAT
GGCAATGTACGTTTCTATGGTGGTAAGACTGACCCGATGGAGAAACGTACTCGTGTAAGA
GCGCGTGTTATCTCACATGCATTAAAAGATATCCTTGCAGAAGGTGACAAAGTCATTATT
ATGGGACATAAACGTCCCGACTTAGATGCAATCGGTGCAGCAATTGGCGTATCTCGATTT
GCAATGATGAATAATTTAGAAGCGTACATCGTATTAAATGAGTCGGATATTGATCCAACA
TTACGACGTGTTATGAACGAAATTGATAAAAAGCCAGAGTTAAGAGAGCGATTTATTACA
TCAGATGATGCGTGGGATATGATGACATCTAAGACAACGGTAGTGATTGTTGATACACAT
AAACCGGAGCTTGTTTTAGATGAAAATGTCTTAAATAAAGCGAATCGTAAAGTCGTTATT
GATCATCATAGACGTGGAGAAAGCTTTATTTCTAATCCGTTGTTGGTCTATATGGAACCA
TATGCAAGTTCAACAGCTGAACTTGTAACAGAATTACTGGAATATCAACCAACAGAACAA
CGCTTAACACGTCTTGAATCAACTGTAATGTATGCAGGTATCATTGTAGATACAAGAAAC
TTCACATTACGAACAGGTTCAAGAACGTTTGATGCAGCAAGTTATTTACGTGCTCATGGG
GCAGATACGATTTTAACCCAACATTTCTTAAAGGATGATGTGGATACGTACATTAATCGA
TCTGAACTTATTCGAACAGTGAAAGTTGAAGATAATGGTATAGCCATTGCCCATGGTTCA
GAAGATAAAATTTATCACCCAGTAACAGTTGCGCAAGCGGCAGATGAACTGTTAAGTTTA
GAAGGTATAGAAGCATCGTATGTTGTTGCGAGACGTGAAGATAATTTGATAGGTATATCA
GCACGCTCACTCGGTTCAGTAAATGTCCAGTTAACAATGGAAGCACTTGGTGGCGGTGGG
CATTTAACTAATGCTGCAACACAACTCAAAGGTGTTACAGTTGAACAAGCGATAGCACAA
TTACAACAAGCAATTACAGAACAATTAAGTAGGAGTGAAGATGCATGA
>>BDS-54_[0020241 to 0020693]_rplI_(50S ribosomal protein L9)_FRWD
ATGAAAGTAATTTTTACACAAGACGTTAAAGGTAAAGGTAAAGGTAAAAAAGGTGAAGTT
AAAGAAGTACCAGTAGGTTATGCAAATAACTTCTTATTCAAAAAGAATTATGCTGTCGAA
GCAACACCAGGTAACCTTAAACAATTAGAGTTACAGAAAAAACGTGCAAAAGAAGAAAGA
CAACAAGAAATTGAAGATGCTAAAGCATTAAAAGAAACATTATCAAATATCGAAGTTGAA
GTATCAGCTAAAACTGGTGAAGGCGGTAAGTTGTTTGGATCAGTAAGTACGAAACAAATT
GCTGAAGCATTAAAAGCACAACACGATATTAAAATCGATAAACGTAAAATGGATTTACCA
AACGGAATCCATTCATTAGGATATACGAATGTACCAGTTAAATTGGATAAAGAAGTTGAA
GGTACAATTCGCGTACACACAGTTGAACAATAA
>>BDS-54_[0020725 to 0022125]_dnaC_(replicative DNA helicase)_FRWD
ATGGATAGAATGTATGAGCAAAACCAAATGCCACATAGCAATGAAGCTGAACAGTCTGTC
TTAGGTTCAATTATTATCGATCCAGAATTGATTAATACTACTCAGGAAGTGTTGCTTCCT
GAGTCGTTTTATAGGGGTGCCCATCAACATATTTTCCGTGCAATGATGCACTTGAATGAG
GATAACAAAGAAATTGATGTTGTAACATTGATGGATCAGTTATCAAGTGAAGGTACGTTG
AATGAAGCGGGTGGTCCGCAATATCTTGCAGAGTTATCTACAAATGTACCAACGACACGA
AATGTTCAGTATTATACGGACATTGTTTCTAAGCATGCATTAAAACGTAGATTGATTCAG
ACTGCAGATAGTATTGCCAATGATGGATATAATGATGAACTTGAACTAGATGCGATATTA
AGTGATGCAGAACGCCGTATTTTAGAGCTATCATCTTCTCGAGAAAGTGATGGCTTTAAA
GATATTCGTGACGTGTTGGGACAAGTATATGAAACAGCTGAAGAGCTTGATCAAAATAGT
GGTCAAACGCCAGGTATCCCTACAGGATATCGAGATTTAGACCAAATGACAGCTGGGTTT
AACCGTAATGATTTAATTATCCTTGCAGCGCGTCCGTCTGTAGGTAAGACTGCGTTCGCA
CTTAACATTGCACAAAAAGTTGCAACACACGAAGATATGTATACAGTTGGTATTTTCTCG
CTAGAGATGGGTGCCGATCAGTTAGCAACACGTATGATTTGTAGTTCTGGTAATGTTGAC
TCGAACCGTTTAAGAACAGGTACTATGACTGAGGAAGACTGGAGTCGATTCACGATTGCT
GTCGGTAAATTGTCGCGTACGAAGATATTTATCGACGATACGCCAGGTATTCGAATTAAT
GATTTACGATCTAAGTGTCGTCGATTAAAACAAGAACATGGTTTAGACATGATTGTGATT
GACTACTTACAGTTGATTCAAGGTAGTGGTTCACGTGCGTCCGATAACAGACAACAAGAA
GTTTCTGAGATATCTCGTACATTAAAAGCGTTAGCTCGTGAATTGGAATGTCCAGTTATT
GCACTGAGTCAGCTATCACGTGGTGTAGAACAACGACAAGATAAACGTCCAATGATGAGT
GATATTCGTGAATCTGGTTCGATTGAGCAAGATGCCGATATCGTTGCATTCTTATATCGT
GATGATTACTATAATCGTGGTGGCGATGAAGATGATGACGATGATAGTGGTTTCGAGCCA
CAAACTAATGATGAAAATGGTGAAATTGAAATCATCATTGCCAAGCAACGTAACGGTCCA
ACAGGAACAGTTAAGTTACACTTTATGAAACAATACAATAAATTTACAGATATCGATTAT
GCACATGCCGATATGATGTAA
>>BDS-54_[0022404 to 0023687]_purA_(adenylosuccinate synthase)_FRWD
ATGTCATCAATCGTAGTAGTTGGGACACAATGGGGAGACGAAGGAAAAGGAAAGATTACG
GATTTCTTAGCAGAACAATCGGATGTTATCGCACGTTTTTCAGGTGGTAATAATGCAGGC
CATACAATTCAATTTGGCGGAGAGACATATAAATTACATTTAGTACCATCTGGTATCTTT
TATAAAGATAAATTAGCGGTAATCGGTAACGGTGTCGTTGTTGATCCAGTTGCACTATTA
AAAGAATTAGACGGATTAAATGAACGTGGCATTCCTACAAGTAATTTACGTATTTCTAAT
CGTGCGCAAGTGATTTTACCTTACCACTTAGCACAAGATGAATATGAAGAACGTTTACGT
GGAGACAACAAAATTGGTACAACTAAAAAAGGTATCGGTCCAGCATATGTAGACAAAGTT
CAACGTATCGGAATTCGTATGGCAGATTTACTTGAAAAAGAAACGTTTGAAAGAATATTG
AAATCAAATATTGAATATAAACAAGCATATTTCAAAGGTATGTTTAACGAAACTTGTCCA
TCATTTGATGAAATCTTTGAAGAATACTATGCAGCAGGTCAACGCTTAAAAGAATTTGTA
ACAGATACATCAAAAATCTTAGACGATGCATTTGTAGCAGATGAAAAAGTACTTTTCGAA
GGTGCTCAAGGTGTAATGTTAGATATCGACCACGGTACATATCCATTCGTTACATCAAGT
AACCCAATTGCAGGTAATGTTACTGTAGGTACAGGTGTCGGTCCAACATTTGTTTCCAAA
GTAATTGGTGTATGTAAAGCTTATACATCACGTGTTGGTGATGGTCCATTCCCAACTGAA
TTATTCGATGAAGATGGACATCATATTAGAGAAGTTGGTCGTGAATACGGTACAACAACA
GGACGTCCACGTCGTGTAGGTTGGTTTGACTCAGTTGTATTACGTCACTCTCGTCGTGTA
AGTGGTATTACAGATTTATCTATTAACTCTATCGATGTGTTAACTGGTTTAGACACAGTG
AAAATCTGTACAGCTTATGAATTAGACGGTAAAGAAATTACTGAGTATCCAGCAAACTTA
GATCAATTAAAACGTTGTAAACCAATCTTTGAAGAGTTACCAGGTTGGACAGAAGATGTA
ACAAGCGTACGTACTTTAGAAGAATTACCTGAAAATGCACGTAAATATTTAGAGCGTATT
TCTGAATTATGTAATGTACAAATTTCTATCTTCTCAGTTGGTCCAGATAGAGAACAAACA
AACTTATTAAAAGAATTGTGGTAG
>>BDS-54_[0024122 to 0024196]_tRNAglu_(tRNA glutamate)
GGCTCCTTGGTCAAGCGGTTAAGACACCGCCCTTTCACGGCGGTAACACGGGTTCGAGTC
CCGTAGGAGTCACCA
>>BDS-54_[0024204 to 0024279]_tRNAasp_(tRNA asparagine)
GGTCTCGTAGTGTAGCGGTTAACACGCCTGCCTGTCACGCAGGAGATCGCGGGTTCGATT
CCCGTCGAGACCGTAC
>>BDS-54_[0024400 to 0024432]_tx_universal2_(rho-independent terminator)
CTGAACGAAAATGCGCTTGTAACAAGCTTTTTT
>>BDS-54_[0024617 to 0025630]_tnp_IS2_(transposase)_RVRS
TTAATGTGGGGACATTTGATAATCGTACAATTTCTGATTCATTACTAAATAATGAATCGT
TTTTAAGAGACGATTAATACAAGCGATGACGGCAGTCTTGTGAGCTTTCTCATGAGGCTG
CTTTCTTAGCTTATAGTAATAATCGACGACATGATTGTCAAAATGATGCTGCCCTCTTAT
TATATTCATAACCAGTCAAAATAATAATCTTCTTGCTTTTTTATTGCCACGCTTATTAAT
TGCGTCTCTACTTTGCGTACTACCTGATTGATATCGTTTGATATCAATGCCTACAAATGC
ATTTAATTGTTTATTCGATTTAAATCGCGTAATATCTCCAAGTTCTCCAATAATCATAGC
TGCAGATAATTTTCCAATTCCTGGTATTGAATGAATATGTTCAAAACAATCAAGTTGTTG
CGCTAATTGAATCATGTCTTCATCTAATTGTTTAAGATGTTGTATAGATTGTTTTAATTG
TCTAATTAACAACCTTGCTTTTTCTACAAGGAATGAATGTCTATCGACATTCGGATAGCT
TTCCCGAGCAATGTTAACCAATTGGTGTGCGTAATTTTCAGCTTTATTCATAGATAGACC
TTTATCAGTCGAATGGAATATATGAGAAATAAGGGTATCAATATCCATATTTCTCACCAT
ATCTGGATGAGTAAATCGTTCTGCGATGTTAAGTGCAATGATAGAATATCGATTACTAAA
TAATTTTTCTAAACCAGGAAAAGTTTGATGAAGCTGTTCAACAATTTCAAATTTAAGCCG
ATTTTGTTCATTTTCAATTTCTAGATGAAAACGTGCACGCTCTCGCAACTCAAAGAAGAT
ATCTTCATACATAGATATGGTTTCCGTTGCATTTAAAGTAGGTGCTAATTGCGCAAGTTT
ATGTGCATCAGCTTGATCGGTTTTCCATGATCTTAAAGAGCTTGTTCTGAATTTAGCTTC
TAACGGGTTCATCTCAATATAATTAATATGATTTACGCGACAAAATCGAGTCAT
>>BDS-54_[0024969 to 0026006]_repeat_Sepi_(repeat element)
ATCATAGCTGCAGATAATTTTCCAATTCCTGGTATTGAATGAATATGTTCAAAACAATCA
AGTTGTTGCGCTAATTGAATCATGTCTTCATCTAATTGTTTAAGATGTTGTATAGATTGT
TTTAATTGTCTAATTAACAACCTTGCTTTTTCTACAAGGAATGAATGTCTATCGACATTC
GGATAGCTTTCCCGAGCAATGTTAACCAATTGGTGTGCGTAATTTTCAGCTTTATTCATA
GATAGACCTTTATCAGTCGAATGGAATATATGAGAAATAAGGGTATCAATATCCATATTT
CTCACCATATCTGGATGAGTAAATCGTTCTGCGATGTTAAGTGCAATGATAGAATATCGA
TTACTAAATAATTTTTCTAAACCAGGAAAAGTTTGATGAAGCTGTTCAACAATTTCAAAT
TTAAGCCGATTTTGTTCATTTTCAATTTCTAGATGAAAACGTGCACGCTCTCGCAACTCA
AAGAAGATATCTTCATACATAGATATGGTTTCCGTTGCATTTAAAGTAGGTGCTAATTGC
GCAAGTTTATGTGCATCAGCTTGATCGGTTTTCCATGATCTTAAAGAGCTTGTTCTGAAT
TTAGCTTCTAACGGGTTCATCTCAATATAATTAATATGATTTACGCGACAAAATCGAGTC
ATACCTCTTGAATAAATACCAGTAGATTCAAAAATGATTTGTAGGTGGTCTAAATTATTC
AAATACTTTAATAAATAATTATAACCATTTTTATTATTTTGAATGGTAAATTCTCTTTGA
AATTGATCGTTATGATAATGAGCTATGACACTACTTCTTTTACTAATATCAACACCTAAG
TAATTGATAAATATAGCCTCCTTTAAAAAATTGAGAAGTGAGAACTTTACTTAACCTTTC
TCATTTCATTTTCCTCTACACGGTTTCAAGAAGCCAACATACTTCAAACGAATTTCAAAA
GGCGAGAGTAAAGCTGACTTGTTTTTTATACGGGTTTAAGACCCAAGAGAAAGCACAGTC
TACTCCTCTCTATAACTA
>>BDS-54_[0026558 to 0027259]_walR_(two component sensor/regulator of autolysis, transcriptional regulator)_FRWD
ATGGCTAGAAAAGTTGTTGTAGTTGATGATGAAAAACCGATTGCTGATATTTTAGAATTT
AATTTAAAAAAAGAAGGATACGATGTGTACTGTGCATATGATGGTAATGATGCAGTAGAC
TTAATTTATGAAGAAGAACCAGACATCGTATTATTAGATATTATGTTGCCTGGTCGTGAT
GGTATGGAAGTATGTCGTGAAGTGCGCAAAAAATACGAAATGCCAATTATTATGCTAACT
GCTAAAGACTCAGAGATTGATAAAGTACTTGGTTTAGAACTAGGTGCAGATGACTATGTA
ACGAAACCATTTAGTACGCGTGAATTAATTGCACGTGTGAAAGCTAATTTACGCCGTCAT
TACTCACAACCAGCGCAAGACACTGGGAACGTGACGAATGAAATCACAATTAAAGATATT
GTGATTTATCCAGACGCATATTCTATTAAAAAACGTGGCGAAGATATTGAATTAACACAT
CGTGAATTTGAATTGTTCCATTATTTATCAAAACATATGGGACAAGTTATGACACGTGAA
CATTTATTACAAACAGTATGGGGCTATGATTACTTTGGCGATGTACGTACAGTCGATGTA
ACAATTCGTCGTTTACGTGAAAAAATTGAAGATGATCCGTCACACCCTGAATATATTGTT
ACGCGTAGAGGCGTTGGATATTTCCTCCAACAACATGAGTAG
>>BDS-54_[0027272 to 0029098]_walK_(two component sensor/regulator of autolysis, sensor histidine kinase)_FRWD
ATGAAGTGGCTAAAACAACTACAATCCCTTCATACTAAACTTGTAATTGTTTATGTATTA
CTGATTATCATTGGTATGCAAATTATCGGGTTATATTTTACCAATAACCTTGAAAAAGAA
CTGCTTGATAATTTTAAGAAGAATATTACTCAATATGCAAAACAATTAGAAATTAGTATT
GAAAAAGTATATGACGAAAAGGGCTCCGTAAATGCACAAAAAGATATTCAAAATTTATTA
AGTGAGTATGCCAACCGTCAAGAAATTGGAGAAATTCGTTTTATAGATAAAGACCAAATT
ATTGTCGCAACGACGAAGCAGTCTAACCGTAGTCTAATTAATCAAAAAGCAAATGATAGT
TCTGTTCAAAAAGCATTATCATTAGGACAATCGAATGATCATTTAATTTTAAAAGATTAT
GGTAACGGAAAAGACCGTGTGTGGGTGTATAACATTCCAGTTAAAGTCGATAAAAAAGTA
ATAGGTAATATCTATATCGAATCAAAAATTAATGACGTTTATAACCAATTAAATAATATT
AACCAAATATTCATTGTTGGTACAGCTATTTCATTATTAATTACAGTCATCTTGGGATTC
TTTATAGCGCGAACGATTACCAAACCTATCACCGATATGCGTAACCAGACAGTCGAAATG
TCGCGAGGTAACTACACGCAACGTGTGAAGATTTATGGTAACGATGAAATTGGTGAATTA
GCCCTAGCATTCAATAACTTGTCTAAACGTGTGCAAGAAGCTCAGGCTAATACTGAAAGT
GAGAAACGTAGACTTGACTCAGTTATTACACATATGAGTGATGGTATTATCGCAACAGAC
CGCCGAGGACGTATTCGTATTGTCAATGACATGGCACTTAAAATGCTTGGTATGGCTAAA
GAAGATATTATTGGTTACTACATGTTAAGTGTATTAAGTCTTGAAGATGAGTTTAAACTT
GAAGAGATTCAAGAGAATAACGATAGTTTCTTACTAGATTTAAATGAAGAAGAAGGTCTT
ATCGCACGTGTTAACTTTAGTACAATTGTGCAGGAAACAGGCTTTGTAACGGGTTATATT
GCCGTGTTACATGACGTTACTGAACAACAACAAGTTGAACGTGAACGTCGTGAATTCGTT
GCCAATGTATCACATGAGTTACGTACACCATTAACATCAATGAATAGTTACATTGAAGCA
CTTGAAGAAGGCGCATGGAAAGATGAAGAACTAGCACCACAATTTTTATCTGTAACTCGT
GAAGAAACAGAACGAATGATTCGACTTGTAAATGACTTGCTACAATTATCTAAAATGGAT
AATGAATCAGATCAAATCAACAAAGAAATTATCGACTTTAACATGTTTATTAATAAAATT
ATTAACCGACATGAAATGTCTGCTAAAGATACGACATTTATTCGAGATATTCCGAAGAAG
ACAATTTTCACAGAATTTGATCCTGATAAAATGACGCAAGTATTTGATAATGTCATTACA
AATGCAATGAAATATTCTAGAGGCGATAAACGTGTCGAGTTCCACGTGAAACAAAACCCA
CTTTATAATCGAATGACAATTCGTATTAAAGATAATGGTATCGGTATTCCTATCAATAAA
GTCGATAAGATATTCGATAGATTCTATCGTGTCGATAAGGCACGTACACGTAAAATGGGT
GGTACTGGATTAGGACTAGCCATTTCGAAAGAGATTGTGGAAGCACACAATGGTCGTATT
TGGGCAAACAGTGTAGAAGGTCAAGGCACATCTATCTTTATTACACTTCCATGTGAAGTC
ATTGAAGACGGTGATTGGGATGAATAA
>>BDS-54_[0029091 to 0030425]_walH_(extracellular negative effector of the regulator of autolysis)_FRWD
ATGAATAATAAGGAACATATTAAATCTGTCATTTTAGCGCTACTCGTCTTGATGAGTGTC
GTATTGACATATATGGTATGGAATTTTTCTCCTGATATTGCAAATGTCGATAATACAGAT
AGTAAGAAAAGTGAAACGAAACCTTTAACGAAACCAATGACAGCCAAAATGGATACAACT
ATTACGCCGTTTCAGATTATACATTCGAAAAATGATCATCCTGAAGGAACGGTTGCGACA
GTATCTAACGTGAATAAGCTGACAAAGCCCTTGAAAAATAAAGAAATAAAATCTGTGGAA
CATGTTCGTCGAGATCATAACTTAATGATTCCAGATTTGAGCAGTGATTTTACGATATTT
GATTTTACGTATGATTTACCGTTATCAACGTATCTTGGTCAAGTACTGAACATGAATGCG
AAAGTACCAAATCATTTCAATTTCAATCGTTTAGTGATTGATCATGATGCCCAAGGACAT
ATCGTACTTTATGCCATTAGTAAAGATCGTCACGATTACGTGAAATTGACAACTACAACG
CAAAATGATCACTTTATGGATGCTTTATCTACCGTTAAAAAAGAAATGCAACCATATTCA
GATATCATTACAAATAAAGATACAATTGATCGTACGACACATGTCTTTGCACCAAGTAAA
CCTGAAAAGTTAAAAACTTATCGCATGGTATTTAATACAATTAGTGTTGAAAAAATGAAT
GCTATATTATTTGACGATTCAACTATTGTTCGTAGTTCGAAGAGTGGTGTCACTACGTAT
AACAATAATACAGGTGTCGCAAACTATAATGATAAAAATGAAAAATATCATTACAAAAAC
TTGTCTGAAGATGAAGCAAGTTCTAGCAAAATGGAAGAAACGATACCAGGAACCTTTGAT
TTTATTAATAATCATGGTGGCTTCTTAAACGAAGACTTTAGATTGTTCAGTACGAATAAT
CAGTCAGGCGAGCTAACATATCAACGTTTCCTTAATGGTTATCCAACGTTTAATAAAGAA
GACTCTAATGAAATTCAAGTCACATGGGGCGAAAAGGGCGTCTTTGATTATCGTCGTTCG
TTATTGCGTACCGACGTTGTTTTAAACAGTGAAGATAATAAAACGTTGCCGAAATTAGAG
TCTGTACGTTCAAGCTTGGCAAACAATAGTGATATTAATTTTGAAAAAGTAACGAACATT
GCTATCGGTTATGAAATGCAAGATAATCCAGACCATAATCATATCGAAGTGCAGATTAAT
AGCGAACTCGTACCACGCTGGTATGTAGAATATGATGGTAAATGGTTTGTTTATAACGAT
GGGAGGCTTGAATAA
>>BDS-54_[0030426 to 0031214]_walI_(extracellular negative effector of the regulator of autolysis)_FRWD
ATGAACTGGAAACTTACGAAGACACTTTTCATTTTCGTGTTTATTCTTGTCAACATCGTG
TTAGTATCGATTTATGTTAATAAAGTCAATCGTTCACATATTAATGAAGTTGAAAGTAAC
AATGAAGTGAATTTTCAACAAGAAGAAATTAGGGTGCCAGCCAGTATTTTAAATAAATCT
GTTAAAGGCATACAATTAGAACAAATTACTGGACGATCAAAAGACTTTAGTTCAAAAGCT
AAAGGTGATTCTGATTTATCCACATCAGATAGTGGAAAATTATTAAATGCGAACATCAGC
CAATCGGTAAAAGTTAGTGATAATAACTTAAAAGATTTAAAAGATTACGTTAACAAGCGC
GTATTTAAAGGTGCTGAATATCAATTAAGCGAGATTAGTTCAGATTCTGTAAAATATGAA
CAAACGTATGATGATTTTCCAATTTTAAATAACAGCAAAGCGATGTTGAACTTTAAAATA
GAAGATAACAAAGCGACTAGTTATAAACAGTCAATGATGGATGACATTAAGCCGACTGAT
GGTGCAGATAAGAAGCATCAAGTTATTAGTGTGAGAAAAGCAATCGAGGCATTATATTAT
AATCGTTACTTGAAAAAAGGTGATGAAGTAATTAATGCAAGACTTGGTTACTATTCAGTC
GTGAATGAAACGAATGTTCAATTGTTACAGCCAAACTGGGAAATTAAAGTAAAGCATGAC
GGTAAGGACAAGACGAATACTTACTATGTCGAAGCTACAAATAATAACCCTAAAATTATT
AATCATTAA
>>BDS-54_[0031604 to 0032404]_walJ_(exonuclease associated with regulator of cell wall autolysis)_FRWD
ATGAGCCGCTTGATACGCATGAGTGTATTAGCAAGTGGTAGTACAGGTAACGCCACTTTT
GTAGAAAATGAAAAAGGTAGTCTATTAGTTGATGTTGGTTTGACGGGCAAGAAAATGGAA
GAATTGTTTAGTCAAATTGATCGTAATATTCAAGATTTAAATGGTATTTTAGTAACTCAT
GAACATATTGACCATATTAAAGGGTTAGGTGTTTTGGCACGTAAATATCAATTGCCAATT
TATGCGAATAAAAAGACTTGGCAAGCTATTGAAAAGAAAGATAGTCGCATCCCTATGGAT
CAGAAATTCATTTTTAATCCTTATGAAACAAAATCTATTGCAGGTTTCGATGTTGAATCT
TTTAACGTGTCACATGATGCGATAGATCCACAATTTTATATTTTCCATAATAACTATAAG
AAGTTTACGATTTTAACGGATACCGGATATGTGTCGGATCGTATGAAAGGTATGATACGT
GGCAGCGATGCGTTTATTTTTGAGAGTAATCATGACGTCGATATGTTGAGAATGTGTCGT
TATCCATGGAAGACGAAACAACGTATTTTAGGTGATATGGGACATGTATCTAATGAGGAT
GCGGGTCATGCGATGACGGATGTGATTACAGGCAACACGAAACGTATTTACTTATCACAT
TTATCACAAGATAATAACATGAAAGATTTGGCGCGTATGAGTGTTGGTCAAGTATTGAAC
GAACACGATATTGATACGGAAAAAGAAGTATTGCTATGTGATACGGATAAAGCTATTCCA
ACGCCAATATATACAATATAA
>>BDS-54_[0032632 to 0034944]_sasH_(cell-wall attached adenosine synthase A)_FRWD
ATGAAAGCTTTATTACTTAAAACAAGTGTATGGCTCGTTTTGCTTTTTAGTGTGATGGGA
TTATGGCATGTCTCGAACGCGGCTGAGCAGCATACACCAATGAAAGCACAAGCAGTAACA
ACGATAGACCAAGCAGCAACAGATAAGCAACTAGTACTGCCAACAAAGGAAGCGGCTAAT
CAATCTGGTAAAGAAGCGGCAACCAAAGTATCAGCGCAGGGAACAGCTGATGAAATAAAC
AATAAAGTAACATCCAACGCATTTTCTAACAAACCATCTACAGCAGTTTCAACAAAAGGA
AACGAAACGCGCGATGTAGATGCACAACAAGCCTCAACACAAAAACCAACTCATACAGCA
ACATTCAAGTTATCAAATGCTAAAACAGCATCAATTTCACCACGAATGTTTGCTGCTAAT
GCACCACAAACAACTACACATAAAATATTACATACAAATGATATCCATGGACGACTAGCC
GAAGAAAAAGGGCGTGTCATCGGTATGGCTAAATTAAAAACAGTAAAAGAACAAGAAAAG
CCTGATTTAATGTTAGACGCAGGAGACGCATTCCAAGGTTTACCACTTTCAAATCAATCT
AAAGGTGAAGAAATGGCTAAAGCAATGAATGCAGTAGGTTATGATGCTATGGCAGTCGGT
AACCATGAATTTGACTTTGGATACGATCAGTTGAAAAAGTTAGAGGGTATGTTAGACTTC
CCGATGTTAAGTACTAACGTTTATAAAGATGGGAAACGCGCGTTTAAACCATCAACGATT
GTAACGAAAAATGGTATTCGTTATGGGATTATTGGCGTAACGACACCAGAAACAAAGACA
AAAACAAGACCTGAAGGCATTAAAGGTGTTGAATTTAGAGATCCATTACAAAGTGTGACA
GCAGAAATGATGCGTATTTATAAAGACGTAGATACATTTGTTGTTATATCACATTTAGGG
ATTGATCCTTCAACACAAGAAACATGGCGTGCTGATTACTTAGTGAAACAATTAAGTCAA
AATCCACAATTGAAGAAACGAATTACAGTCATTGATGGTCATTCACATACCGTACTTCAA
AATGGTCAAATTTATAACAATGATGCATTAGCACAAACAGGTACAGCACTTGCGAATATC
GGTAAGATTACATTTAATTACCGCAATGGAGAGGTAGCGAATATTAAGCCGTCATTGATT
AATGTTAAAGACGTTGAAAATGTGACACCGAACAAAGCATTAGCTGAACAAATTAATCAA
GCTGATCAAACATTTAGAGCACAAACTGCAGAGGTAATTATTCCAAACAATACCATTGAT
TTCAAAGGAGAAAGAGATGACGTTAGAACGCGTGAAACAAATTTAGGAAACGCGATTGCA
GATGCTATGGAAGCGTATGGCGTTAAGAATTTCTCTAAAAAGACTGACTTTGCCGTGACA
AATGGTGGAGGTATTCGTGCCTCTATCGCAAAAGGTAAGGTGACACGCTATGATTTAATC
TCAGTATTACCATTTGGAAATACGATTGCAAAAATTGATGTAAAAGGTTCAGACGTCTGG
ACAGCTTTTGAACATAGTTTAGGCGCACCAACAACACAAAAAGATGGTAAGACAGTATTA
ACAGCGAATGGTGGTTTACTACATATCTCTGATTCAATCCGTGTTTACTATGATATGAAT
AAACCGTCTGGCAAACGAATTAACGCTATTCAAATTTTAAATAAAGAGACAGGTAAGTTT
GAAAATATTGATTTAAAACGTGTATATCACGTAACGATGAATGACTTCACGGCATCAGGT
GGCGACGGATATAGTATGTTCGGTGGCCCTAGAGAAGAAGGTATTTCATTAGATCAAGTA
CTAGCAAGTTATTTAAAAACAGCTAACTTAGCTAAGTATGATACGACAGAACCACAACGT
ATGTTATTAGGTAAACCAGCAGTAAGTGAACAACCAGCTAAAGGACAACAAGGTAGCAAA
GGTAGTGAGTCTGGCAAAGATGCACAACCAATTGGTGACGACAAAGTGATGAATCCAGCT
AAACAACCAGCTCCAGGTAAAGTTGTATTGTTGCCAGTGCATAGAGGAACTGTTAGTAGC
GGTACAGAAGGTTCTAGTCGCGCATTAGAAGGAACTACTGTATCAAGCAAGAGTGGGAAA
CAATTGGCTAGAATGTCAGTGCCTAAAAGTAGCGCGTATGAGAAACAGTTACCAAAAACT
GGAACTAATCAAAGTTCAAGTCAAGCAGCGATGTTTGTATTAGTAGCAGGTATAGGTTTA
ATCGCGACTGTACGACGTAGAAAAGCTAGCTAA
>>BDS-54_[0035312 to 0035791]_orfX_(23S rRNA methyltransferase)_FRWD
ATGAAAATCACCATTTTAGCTGTAGGGAAACTAAAAGAGAAATACTGGAAGCAAGCCATA
GCAGAATATGAAAAACGTTTAGGCCCATACACCAAGATAGACATCATAGAAGTTCCAGAC
GAAAAAGCACCAGAAAATATGAGTGACAAAGAAATTGAGCAAGTAAAAGAAAAAGAAGGC
CAACGAATACTAGCCAAAATCAAACCACAATCCACAGTCATTACATTAGAAATACAAGGA
AAGATGCTATCTTCCGAAGGATTGGCCCAAGAATTGAATCAACGCATGACCCAAGGGCAA
AGCGACTTTGTATTCGTCATTGGCGGATCAAACGGCCTGCACAAAGACGTCTTACAACGC
AGTAACTACGCACTATCATTCAGCAAAATGACATTCCCACATCAAATGATGCGGGTTGTA
TTAATTGAGCAAGTGTATAGAGCGTTTAAGATTATGCGTGGAGAGCCTTATAACAAATAA

>>BDS-54_[0035492 to 0035775]_sRNA6_(antisense RNA associated with orfX)
CAACGAATACTAGCCAAAATCAAACCACAATCCACAGTCATTACATTAGAAATACAAGGA
AAGATGCTATCTTCCGAAGGATTGGCCCAAGAATTGAATCAACGCATGACCCAAGGGCAA
AGCGACTTTGTATTCGTCATTGGCGGATCAAACGGCCTGCACAAAGACGTCTTACAACGC
AGTAACTACGCACTATCATTCAGCAAAATGACATTCCCACATCAAATGATGCGGGTTGTA
TTAATTGAGCAAGTGTATAGAGCGTTTAAGATTATGCGTGGAGA
>>BDS-54_[0036328 to 0036510]_BDS-54_000028_(ABC transporter substrate-binding protein)_RVRS
TTATACTTTGTTACCTAATTCTTTTTTATCTGCTTTTAATTTCTGTTCCCAATCTTTTAC
CCACTTATCAGCTTGTTCTTTCTCATTCACAATTTCGCCAAGTTCTTTCGTTGCCTCTTT
ATAATTTGTTTTCATTGCATCCATCTGTATAGTTGGTGCAATATTTTTTGAGTTTATAAG
CAT
>>BDS-54_[0036601 to 0037431]_BDS-54_000029_(NADP/FAD-dependent oxidoreductase)_FRWD
TTGCTGCATCAAGTGTTTTATTTTAGTCCTGAAGTTCAATTAGGAGAACGTGTTATTGAC
ATCAAGAAAGTGAAAGAACACCATTTTGAAATTACGACTGAAAAAGAAAATGTATATGCG
TCTAAATCTGTCATAATAGCAATTGGTGGTGGCATTGTTAAGCTTAAGAAATTAAATATT
AAAGATGCATCTAGCAACTCATTAAGCAATTTACATTATACAGTTCAATCTTTAAAGCGA
TTTAAAAATAAAAAGGTAATGATTTCATGTTCAGGTAATAAGGAGTTAGATTGGGCGAGA
TATTTATCAGATTATGCAGATAGTGTGACATTGGTTTATTGGAAAGATGAAATGCGTGGT
TATGAGGCTATGAAAAAGATTTTAGAATAGCTCAATGTAGAAAAAATATCCAATACACAT
ATTAAACGTTTAGTTGGAGACAAAGAAGAAAAAATATTGAGTATGTTATTCTGGAGAACA
TAGATACGGGCGAGCTACAAAAGAAAGTCGTAGATGATATTATTGTGAGTTATAGTTTTG
ATAGAGAAAGTACATTACTTGATGAGTCTTCAGTTAAAGTAGATATGATTGATAGTTATC
GTATAAAAGGTTTTGGGGATACTTCCACGAGTATTTCAGGCATTTTTGCTTGTGGATACA
TCATATATGATGGTGCAAAAACGCATTTAATAGCGAGTGCATTTAGTGATGCAGCTAACG
CGGCTAATCTGGCTAAACAATATATTGAACCTGATGCGAGAAAAGAAGGATTTGTGTCAA
GTCATAATTCTATATTTAAAGAATCAAATAGTAATGAAAAAGTATTTATAA
>>BDS-54_[0037487 to 0038404]_BDS-54_000030_(IS30 family transposase)_RVRS
TTAAAATTCATAAGACGTCTTCCAATTAAGACACTTTCTGCGACGATTATTAATAGAGTT
TAAAGTATAATCCAAATCTTCTTGAGTTACCTTTGCTAAGTCTGTTTTCTTAGGGAAAAA
CTTTCTAAGTAATTCACTAGAATTTTCATTAGTTCCACGTTGCCAAGCAGAATAGGGCTC
TGCAAAATAAATATTGACATCAAATTGAGATTCAATATTATTGTAACAAGAAAATTCTTT
ATCACGATCTACAGTAATCGTTTTTACTGCGTTGTTAGGCAAAGATGAAATAAGTTGTTT
TATAGCTGCTTCCATTGATTTAGAAGAGCGATCAGGGATATGAAAAAAATGTAATAGCGA
GACTTTCTTTCTGCGACAGTAGCCAGACAGCTTTTACTTTTTCCTCTGCTTGACACAACT
GTATCTGCCTCCCAATGGCTAAAAAAATTGCGCTTTTTAATATCCTTAGGACGTTGAGAT
ATTGATTTGCCAACGTTGAAACGACTCCGGTTTTTTAGGTCGTTGTCTTTTTCCTTCTTG
TCTTAAATAAGGAAACAACTCTAAAGTAAATGAATTGGCATTAATCCATCTATAAATTTT
TTTAAAACAAACCATGTTTTGAAGTAACATGCCACCAATTTGTTCAGGTGACCAATGTAA
TTTTAAGTATTGAACAATTGTGTTCTTTAGATCATTAGTCAATTTTGAAGGACGACGGCA
ATTCTTTTTTCGAGTTTCTTAATGAGTTTGAGCTGTTTCAGCAACATAATTATGATTTGA
TTTATTTTTTCTAATTTCGCGAGAAATGGTGGAAAACGAACGGTTTAACCGTTTAGCAAT
AGCTCTTAAAGAATAATTTTCTTTTCTAAGAATCTCTATACTTGCACACTCATTTATTGT
AAGATGAATATAGCTCAT
>>BDS-54_[0038537 to 0039210]_BDS-53E_000045_(alpha/beta hydrolase)_FRWD-FRAMESHIFT
ATGAAAAAATATATTCATAAATTCACTATCAGTGATTTTGGAATTACAGTAAAGTTACCG
AAGTCATATTATAAAAAAGCAGATTATTTTTATTCTTTATTGTGTGTACAAGATGGTGAT
TATTTAAAAATGTAAAGAAAGACATTATTTTTGTTGGTATAGAGTCAAAACAACGATCTA
ATGATTTTACACCATGGGAAGCTCAGATTGGGAAACAAAGTAATGGCGGATCTGCTGCTC
AATACTTGAAGTGTCTTATTGAGGAACTAATTCCTTTACTGTGGCAACATTATAGAATAT
CTAATGATAATAAAAATATGGGTATTACAGGTGCTTCCTACGGGGCTTTAACTTCATTAT
ATGCCTTATACCGAATGCCTAATTTTTTGGGCATATATTCTAATGTCACCTTCAGTATGG
CATGGTTCTTTCATTGATTTTATGGAGAAGAATGCACCTATAGAAAACCAGGTTACAGTT
TATTGGTATGTAGGTTTGAAAGAAGGACTTAAACACACTTTAATAATTAAAGATATGGTG
AAGAATAGTTTTTAAGGGCAACAAATATTAAAAAGAAAATTAAAGAATGTAGATTCGGGG
GTTTAAATTTCAAACGTCTAAAAGAGGAATACATAGGCATTCCTTTTTTAATAAGAATTT
AAAAAAGTGATTAA
>>BDS-54_[0039287 to 0040207]_BDS-53E_000046_(alpha/beta hydrolase fold domain-containing protein)_RVRS
TTAGATCTTTTTAGTATCGAAATGAAATTCTATTGTATTGATAATTTTTTTCATGCCATT
ACGACCTTCCTTTGTCCAATGCCACAATTGCCAACAATGTGGCATACCTTCATGTACTTC
AAATGTAAAATTTAAGTTATAATTTTCCTTTGCCACTTTGAAAGCAGGAAAGTAAGCATA
GAATATTTCATGTGTACCAAAAGTTATATGAGTATGAGGGAATCCGTTCATATTAAAAGA
TAATGTTCTTAATGGTATTTTACTATCTTTCATATAACCTGAGATACCTTTCATGAGTGA
TGGATCCATAATTAAATCTTTTTTTCGTATTTTGTCCATATGTTTAATTTGATCGCTTGT
CGGTGGTACTGATTCTGCTGGTGAACAAGCTATAATATTGTTGGGATAAGGTAATTTTAG
ACCTTTCCTTTGCATATAAGAAAAAATGTAAAAACATAAAGATGCACCCGATGAAAATCC
GAGAAGTTGAGTAGAAGCTGAACCATAATTTTTAATTGTATAGTTATAAATATCTAAACC
TACTTCACAAATATCATTGAAAGACTCGGTTGGTAACAAGGGTAATACAGGTAAAATTAC
ATCAACGTCTAAATTCCTTACAATAGTTTGAATTGCCTTAAAATCTGATTTTTGAGGAGG
CATTATGAACCCTCCACCATAGAAATATACTAAAGCATTTTTTTGCTTTTTCTGAGAAGA
CCTAATGACATAAGAGGTATGATTTTGAAATAAAAATTTTTCTACGTACATATTTTGAAA
TATTTTTTTAGGAAACTTAAAAGCTTGTTTGGCAGTAAAATTATACATAGCTTTATCGAA
TTCATAACCTGATTTAGCGAAATAAAGTTTAGGCTTCGCTAGATATAATAAACTAGTGGT
AAGATTTAATGATATTGACAT
>>BDS-54_[0040224 to 0041051]_BDS-53E_000047_(class I SAM-dependent methyltransferase)_RVRS
TTAATTTTTAATTATTACAATTTTATTATTTAATCTTTTTTTAAAAAAAGGAATTAAACG
AAACAAACCAAAAAGTCCCCATCTCTTATGGAAATAATCGAAATAATTAAATTCATTAGT
AATTTTCAATTCTTGAGAAAATATAGAATTTAGTTCACTCAAATTATTATAACCATATTT
AAATTTTGGTTTAGATCTTAGTTTAGATACAGACTTGTGGTGTTGTGTGTTATTAGAAAT
TGTTTTGGAGCAAAATTCAATCGCAAAAGAAAGTTGATTAATACTGAATGAACGTGAGAT
TTGTTCTAATAATTCTTTAATGACAGTAGCATCAAAATACATTAATACACCCTCGAAAAT
GACTAAAATTTCTTGGTTTTCATCATATAAGGCTTCTTTTTGAACCATACTTATCCATTC
AAGGTCTAACATTGATTTGGCAATCATTTTATAATCATTAGTTTCATCAAAAAAATGTCT
TCGAATTTCAATTGCTTCTGGAACATCAATATCAATCCACGATATTTTATGCATGTCTAA
ATGTAGTCGCTTGTATCTTGTATCTAATCCACACCCGATATTTATGATGAGTGGATTAAT
AGATTGAGTGATAAATGATTTAACAATATTATCAAGAATAAATGATCGTATACAAATACC
TGTTTGTGTAGTTGATGAATGTGAGATATACTCTAAAGAATAATTTACAGAATTGTATAT
TTTTTTAGAAAATTCATCAAATATAATGGGTTCTGAGTTCTTATTTTCCATTGATCTCGC
AGCCAGAGGAATTAACATTTATTCAGGAATTCCAACTAATCGATTCAA
>>BDS-54_[0041319 to 0042015]_BDS-54_000034_(IS110 family transposase)_FRWD-TRNC NOSTART-FRAMESHIFT
CTAAAATGAAGCCATTTTATAATTGTACAATTTCTGATTCGTTACAAGAAAATGTATCGT
TTTTTTATAGTCGATTTATACAAGTGATGACGCCAGTCTTATGAGGTTTCTCATTAGGTT
GCTTTTTCAGTTTGTAGTAATAATCGACGATATAATTATCATAATGATGCTGCCCGCTTA
TAATATTCATAACCACCCAAAATAAAAGTCTTATCGTTTTTACCACGCTTGCTAATCGTA
TCTCTATTGTGTGTACTACCTGATTGATATCGCTTGATATCAATACCAACAAAATCATTG
AGTTGTTTGTTTGAATTAAATCACGTAATATCTTCAATTTCTACAATAATCATAGCTCCA
CTTAGCTCACCAATACCTGGTATTGAATGAATGCTTCAAAACAATCGAGTTGTTGTGCTA
ATTGAATCATGGCATCATCTAATTGTTTGAGACGTTGTGTAGATAATTTTATTTGTTGAA
TTAGTAAGCGTACCTTTTCAACTAGAAACGAATGTCTATTGATATTAGGATAACTTTCTG
AAGTAATATTAACTAATTGATGCGCATATTTTTTCGCTTTATCCATTGATAGACCTTTGT
TTGTAGAATTGAATATATGCGTAATTAATATGCATTTATTCAAATCGATAACCGTGTCTG
GATGAGTAAATATTTTTGTGATATTGAGTGCGATTAG
>>BDS-54_[0042700 to 0042873]_BDS-54_000035_(hypothetical protein)_FRWD
ATGGGGGTCATTGTTATTGCTGATTGTTACGGTATAGCATTATTATTAAATGTTAAAGAT
GAAAACGGTAGATTCCTTATCGATAATAGAAAGATGACTGGTTTTTCTAATAGCGAAAAA
TTTTTAGCAAATCGTAATAGCGTTGTGCCATTTGTGCTAGAGAGTGCAATTTAA
>>BDS-54_[0043080 to 0044885]_BDS-54_000036_(acetyltransferase)_FRWD
ATGAATGGTCAAATGAAAGAAATAAAGTCACATCCAATTGCTTATTTATATGGTTTAGAT
GGCTTAAGGGCAATTGCGGTTATAGCTATTATCATTTATCACCTTAATCCTAAGTGGTTA
TCGGGTGGTTTTTTAGGTGTGGATACTTTTTTTATCATTTCTGGCTATTTAATTACGAGC
TTATTAATCCATGAATATCAACATACAGGCAAGATAGACCTCTTACACTTTTGGAAGAAA
CGTATTAAAAGGTTACTGCCGGCAGTCTTATTTTTATTAAGTATTGTACTCATATATACC
TTGTTATTTGAGCCGAGTATTATTAAAAGTGTAAAACAAGATACATTTGCTGCTTTATTT
TATGTATCCAATTGGTGGTATATTTTTCATCATGTTAGTTATTTTGATAGCTTTAAAGTG
ATGCCGCTTAAACATTTATGGAGCTTAGCAATTGAGGAACAATTTTACGTGTTTTGGCCA
ATTTTATTAATGCTGTTACTTCGCATTAAAAAGTTAAAAAGACATTTCGTTTTAGTTGTA
TTTATATCTTCTCTTATTTCATTATTGTTAATGATTTTAATTGCTGAACCGAATGTTGAT
AATTCAAGAGTGTATTTTGGAACAGACACTAGATTACAAACTTTGTTATTAGGTGTATTA
CTAGCATACATATGGCCGCCTTTTAGATTGAAACAGCAAATTATAACGCCGTTAAAGATT
GGAATCGAAACGATAGGTTGTATTTCAATTGCGCTATTAATTTATTTTATGTTGACTGTT
TCATCCAATGACAATTGGTTATACTTTGGTGGTATTTATCTTATATCTTTAAGTTCTTTA
CCTGCCATTGCGAGTGCCGTTCACCCTAGTACGTTATTATCTAAAGCATTAGGTAATCGT
TTGTTTTTATGGATTGGAAAGAGATCCTATAGTTTATATTTATGGCATTATCCTGTCATA
ACATTTATCAATAAATATTTCGTTCAAGGGCAAATCCCTTTTTATATGATATTGATTGAA
ATCATATTAACGTTACTGTTAGCTGAATGTTCATACCGTTATGTTGAAGTACCGATTAGA
GTACGTGGGCTAGCATATTTTAAACCTGTAAAAACTCAATTAAAATCACTCATTGCTAAG
AGTAGCATTACTTTAGTATTAGTTGGTCTTACGTTAACAATACTTTCAGGGCATTTTGAT
TATTTACAACAAGCGCAACATCATCATACTAAGACGACGTTTAAAGTTTCAAATCACGAC
CATAAGAATAGTTTGATATTACCTATTCCTAAAATTAATGTTAATGGCGAACAAACCATT
AATCATAAAGGGAAGCATCAAGATAAAATGTTATTTATCGGTGATTCCGTCATGGTTGAT
ATCGGCGAAGAAATACATAAAGCATATGCAGATGCAATAATAGATGGTAAAGTCGGGCGT
AATTTAAATGATGCTATTCCACTCGTTCAAGAGAAATACAGTACATTTAACAAACCTAAT
CAACAAGTTGTACTTGAACTTGGTACGAATGGAGATTTTTCATATGATGATTTGACGAAG
CTCATTAAAATGTTTGGTAATGCGCATGTATATGTCGTTAATACACACGTACCAAGAGAA
TGGGAACAAAGTGTCAACGAGAAACTTTCAAAAGCAGCAGATTCACATAAGAACGTCAAA
CTGATAGATTGGTATAGTAAAGCACAGGGCCATTCAGAATACTTCGCCTATGACGGCGTT
CATTTAGAATATAAAGGCATAGAAGCACTTGTATCCGAAATTAAAAAAAACAGGCTAGAC
CCCTAA
>>BDS-54_[0045207 to 0045371]_BDS-54_000037_(transposase)_RVRS-TRNC NOSTART
TTATTTGATAAAATTTTGAACCAAATGTACGATATATCTTTGAACAATTGTTTTAAGGAA
AATAGCTTTAACAACTAATTCTAAGCCAGATAATCGATTCATAGATAATAAGATATCTTC
AACACCTTGAGATTTGGTTTCGTCAAATATTTGCAGCCACTTTAT
>>BDS-54_[0046412 to 0046939]_BDS-54_000038_(carboxymuconolactone decarboxylase family protein)_RVRS
TTACATCCTATCCCATGATGTTGGACTCTCATCTAAATCAACATCTAATCCTCTTAAAAA
ACGTGCAGTCATCATATAGTGACCGATCAATAATAATGATTCACCAATTTCTTTGTCATT
GAAATAATGTTGCATATCTGAAAATGTTTGTTTGCTACATTGAACATTTAATATAGTTTC
ATCGACAAATTTGAGTAATACAGCTGATTTATCAGTTAATAAATCAGTTTTTCCAGTTTT
AACAGCATGTAATTCTTCCTTAGTAACCCCTCCACTTTTTGCAATTTCATAATGTTGCAT
AATTTCATAATCTGAATTGCTCAAGTAAGCAACGCGACATATAATAAATTCTCTTTCTTT
ACTATTTAGCACGCCTTTTCTAAATGAACTACCCAATCCTTCATAGGATTCTACTTGAGT
CGGAGCATATGTGAGCATCGCGTTAATTAAATTAGATGGAAATGTCTCATACAAAACTTT
TTCTTTGCCCTTAAATTCTTTTATATTTGATAGTTTTAACCGTGCCAT
>>BDS-54_[0047007 to 0047558]_BDS-54_000039_(NAD-dependent epimerase/dehydratase family protein)_RVRS
TTAATTTGTTAACCAGTCTTTGGTAAGACGGTCAATTAATATACGGGCAACAACTTCAAC
GTGAACAGGTGGAAGTTCATCGAGATTTCCAGCCTGAACTACCTCTGAAAGATCGTCATT
TCTGTCAGCTCCATATGCAACAGTAAGATCATAATTTGTGACACGCACTTTGCTTTCTTG
AAGTAATTGAAGTTCATTATTTTTCATTTTTATAAAGTCTTCAAAGCCTGGAAGTTCTAC
ATTTGAATCAACACCAATATTACCGATAGCTTGAGCACCATGTTTTTCAGCAAAATCACG
AATGGATTTGATTGCATCTATACTACCGTAGGTAAGATTTACAACATAATCCACTTTCTC
AGGTAAAGCATCCTCAAATGCATTAGCATCATTGACATCAACTTGTACATGATGAACACG
GTTGTCCTTGATTTCTTGCTTATTATTCCGACTAGTCACATAAATTTGTGCTTCCGAATC
ACGTATTAACCACTGTCTAGTAATTTCACGCCCAATGTATCCATTGCCTCCGACTAATAT
TATTGTTGTCAT
>>BDS-54_[0047779 to 0048017]_UTR_mcrB_(5'-Untranslated Region of mcrB)
AGATTTTGAACTTTTGGACTTATCATAAAGTATGATGTTTATGTAAATGATTATTATGAT
TTAAGTAGATTCTTCAAATTAAATAACATCAAGAATAAGAAGCACTTGGTGACATAGAAA
ATTATTAGTTTTAGATAGCCGATAGATTTATATAAAATTTTATTTGTAAGGGAACAATTT
TGAAAAAGTAGTATTTTTCTATCTTTTCATAATCATTGTAATTACAACGGAGGGATATT
>>BDS-54_[0048018 to 0049721]_mcrB_(type IV 5-methylcytosine-specific restriction enzyme subunit B)_FRWD
GTGATGAAGTGTATAGATAAAACGTGGGTTAGCTATTATAAAGAATTAGCTGATAAGTTA
ACAGATTATCAAAATAAACGTTATGAATTAATTGAAATAGTGAAGGAAGTATATAAAAAA
ACGGGAATAAAATTCCCTACTTTAGCAAGTGATAATGTATTGATGGATATAGATCCTTTT
ACAATATTTGCATTATTTAATAAAAATTCTATGAGAGAAACTAATAAGGTAAAAATTTTA
ACAGAATTAGCTTCGGAATTGAATATTAAGTCCAAAATTCCGTCAGTTTTTGACAGTATT
CCAACAGTCAATAATCTGAATGCTACATATTATAATTTTAAAGATTATGGAAAAGATAAT
GATATAGAGAACCTGTGGACATTATTTACCGCTGCATTAAATTTTGCAAATTATCCTTCA
GATGATAATAAATTAAAATTTATACATAGTTTTGATGAGAATATTATTAAAACAGTAAAT
GGGAATAGTAAGATTACGAGTGGTTTGTACTGGATTGCACCTGAAACTTTTGCTAACTTT
GATTCACGTTCAATTTGGTACATTTTTGATACATATAAACTTCCTAAAGAATTGATTAAT
GAACAACTTAAACCAAAAGAAAAACTAACAGGTCGACATTATTTAAAATTGATAGATATG
TTAAAGCTAGTTTTGAAGTGCCAGGAAGTAGAAATTAATGATTTTATTGATTTAAGTTAT
GAGTCTTGGCATTATTCAGAAATGATAAATGAAGCTAATAGAAACAAAATTGATTCTAAT
ATCAAAGAAATTGTTGTCAGTGAAAATGACAATATAATACAAAGTAGAAGTAGAACAACT
GAAGTTATACCATATGGAAAACAAGAATTCTTAGATGAAGTTTTTATTGATGCAAGTGAT
TATGATAGGTTAGTACAACTTTTAAGAAGAAAGCGAAATGTCATACTACAGGGGCCACCT
GGTGTAGGAAAAACTTTTCTTGCAAAACGTCTTGCTTATTCATTGATTGGCAGTAAGTGT
AAAGAACGAATTAAATTAATTCAATTTCATCAAAGTTATTCATATGAAGATTTTATTATG
GGATATAGACCTACTAGTTCAGGTTTTGAACTGACTACGGGGACGTTTTATGATTTTTGT
AAGAAAGCTGATAAAGACCGCGATAATGAATACTTTTTAATTATTGATGAAATTAATAGG
GGTAATCTGAGTAAGATTTTTGGTGAATTATTTATGTTGATTGAAAGTGATAAAAGAGAT
GAAGGACTAATATTACTTTATAGCGGTGAGAGATTTTCTGTACCTAGAAATATTTATATT
GTGGGAATGATGAATACAGCAGATCGAAGTTTAGCAATTTTAGATTATGCATTACGCAGA
CGCTTTGCATTTTATAATATGCAACCGGCGTTTCACACAACTAAATTCAAAAAACTTCTT
AAAGCAATTAATAATACTGAATTAGAGTCCGTAATTAATTGTATAGAAGAATTAAATAAA
GAGATTGTTCAAGACGATATGTTAGGTAATGGCTTTGTGATTGGTCATAGTTATTTTAGC
AATATTGAATGTATCGACAAATATGAACTTTCTAATATTATAGAATTTGAGATTATTCCT
ATGTTAGAAGAGTATTGGTTTGATGAACCTTCAAAAATAAATGTATGGTCTGAAAAGTTA
AGGAATTCAATAAATAATGATTAA
>>BDS-54_[0049714 to 0050756]_mcrC_(type IV 5-methylcytosine-specific restriction enzyme subunit C)_FRWD-FRAMESHIFT
ATGATTAATATTAAAAATATTTATTATATGTTATCTTATGCATTTACAGTACTTAACAAA
AAGGGATATCAGAAGTTAGCAACAGAACAATTTGAAAATATATTTGATTTATATTCAGCT
ATTCTTATAAAAGGTATATCAAGTCAGTTAAATAGCGGACTTCATCATGAATATATAGAA
CAGAAAGATTCTTTAAAAATTATTAGGGGAAAAGTTGATGTTAAGAATTCTATACGAGGC
TTAGGAGTTTTAAATCAACGTATAAATTGCATTTATGATGAATTTTCATTAAATACATAC
ATGAACAAGATTTTAAAAACTACAATGAGATGTTTAATAAAAACAGATATTTCTAGGAAG
AATAAGATGAAGCTCCGAAAGTTATTAGTTCATTTTAATAATGTTGATACTTTAGATTAT
AGAAATATTCAATGGCATCATTCGTTTGATCGAAATAATCAGACGTATAAAATGTTGATA
TCTATATGCTATTTAATTTTTCAAGGAGTAATACAAACTGAAAACAGGGGACAAAATGAT
CTTATGGTATTTGTAGACGAACAACAAATATCTCGGTTATATGAAAAATTTATTCTAGAG
TACTAAAAAAAAGAATTTCCAGAGCTTGTTGTAACATCATCAAATATTCAATGGTCATTA
GATAATGATGATAACGTGAATATGCTTCCTGTAATGAGAAGTGATATTATATGTTGAGAT
ATAAAAATAAATGTCTAATTATCGATGCAAAATTTTATAAAAATACATTAAACAATTATT
ATGATACTAAAAAGATCCATTCAACTAACCTGTATCAAATATTTACCTACGTGAAAAACC
AACAATTAAATTTAAAAAAGAAAGCAATACAGGTCTCAGGAATGTTGTTATATGCTAAAA
CAGACGAAAATATTGTTTTGAACGATAAATTTCATATGAGTGGTAGTCAAATCATTATTA
AGACATTAGATTTGAACTGTGATTTTACTATTATTAAAAAACAGTTGAATGGGATAGTTA
ATGATATATTTTTACTAAAATAA
>>BDS-54_[0051042 to 0051515]_Q6GD44_(putative acetyltransferase, GNAT family)_FRWD
TTGGAATATAAATCTTACAACAAAATGAGTAATACTATTTTATCTATCTTGTTGAGTGAA
AAAAATTTCGATAATAAAATGGTAGTCTCAACAGGTAGTTACATTTTGTCTGAGTTGCCA
TGTATTGTTGCCTATAAAAATAATGATATCGTGGGGCTACTAACGTATAAAGTTTATGAT
GAGTATATTGAAATCATTTCTTTAGATAGTTTTGTAGAGAACAAGGGTATTGGTAGTCAT
TTACTTAATTATGCTGAAATAATTGCCTCAGATTTGAGTAAAAGAAGTATCAGTGTAATT
ACTACAAATGAAAATATTAAGGCACTCTATTTCTATCAAAAAAATAAATATAGAATCACA
GACGTTATTTTTGATGCTGTAACAGAAGCAAGGAAAATAAAGCCGTCGATTCCTGCAATT
GGTAAAAATGGCATTGAAATTAGAGATGAAATTGTGTTGAGAAAATATTTGTAA
>>BDS-54_[0051623 to 0052609]_dusC_(tRNA-dihydrouridine synthase C)_RVRS
CTATAATTCAATTTTAATGTCTTCGTCCATTTGGGCTTCAAATTCATCTAGTAGTGCTCG
TGCTTCTGCAATTGATTGTGTGTTCATCAATTGATGGCGAAGTTCGCTAGCACCTCTTAT
ACCACGCACATAGATTTTAAAGAATCTACGCAAGCTCTTGAATTGTCTTATTTCATCTTT
TTCATATTTGTTAAATAATGATAGATGCAATCTCAACAAATCTAATAGTTCTTTGCTTGT
GTGTTCGCGTGGTTCTTTTTCAAAAGCGAATGGATTATGGAAAATGCCTCTCCCAATCAT
GACACCATCGATGCCATATTTTTCTGCAAGTTCAAGTCCTGTTTTTCTATCGGGAATATC
ACCGTTAATTGTCAACAAGGTATTTGGTGCAATTTCGTCACGTAAATTTTTAATAGCTTC
GATTAATTCCCAGTGTGCATCTACTTTACTCATTTCTTTACGTGTACGAAGATGAATAGA
TAAATTTGCAATGTCTTGTTCGAAGACGTGCTTCAACCAATCTTTCCATTCATCGATTTC
ATAGTAGCCAAGGCGTGTTTTAACACTTACCGGAAGCCCGCCTGCTTTAGTTGCTTGAAT
AATTTCGGCAGCGACGTCAGGTCTTAAGATTAAGCCGGAACCCTTACCCTTTTTAGCAAC
ATTTGCTACAGGACATCCCATATTTAAGTCTATGCCTTTAAAGCCCATTTTAGCTAATTG
AATACTCGTTTCACGGAACTGTTCTGGCTTATCTCCCCATATATGAGCGACCATCGGCTG
TTCATCTTCACTAAAAGTTAAGCGTCCGCGCACACTATGTATGCCTTCAGGGTGGCAAAA
GCTTTCAGTATTTGTAAATTCAGTGAAAAACACATCCGGTCTAGCTGCTTCACTTACAAC
GTGTCGAAAGACGATATCTGTAACGTCTTCCATTGGCGCCAAAATAAAAAATGGACGTGG
TAATTCACTCCAAAAATTTTCTTTCAT
>>BDS-54_[0052918 to 0053121]_A6TXM6_(putative protein)_FRWD
ATGGAAGATTTAAAGGAAGCTTTAAAAAGTTTAGGTTGGTGGGATTTATTTTTTGCGATA
CCTATGTTTCTGATATTCGCATACCTTCCAAACTATAATTTTATAACTATATTTCTTAAC
ATTGTTATCATTATTTTCTTTTCCATAGGTTTGATTTTAACTACGCATATAATTATAGAT
AAAATTAAGAGCAACTCTAAATGA
>>BDS-54_[0053170 to 0053466]_A6QD71_(putative protein)_FRWD
ATGGCTACCGAAAAAGATATAAATGATTTGTTTTTAAATCATGTGAATTCAAACGCGGTT
AAGACAAGAAAGATGATGGGAGAATATATTATTTATTACGATGGCGTGGTTATAGGTGGT
TTGTATGATAATAGATTATTGGTTAAAGTGACTAAAAGTGCCCAGCAGAAATTGCAAGAT
AATACATTAGTTTCGCCTTATCCAGGTGCTAAAGAAATGATATTAATTCCAGACTTTACT
GAAGCAATAAATCTCACTTATTTATTTGAGCTCATAAAAAATGATTTGAAAAACTAA
>>BDS-54_[0053666 to 0054247]_Q6GKK6_(putative protein)_FRWD
GTGAACGATATGTTAATTAGTCTCATAATCCCAGTTTTTGCTTTGTTAGTTATTGGTGGT
ATTATTTGGGTGATTATAGAAGGTATAGTACATATTTCGAAAAAGAATAAAGCAATTAAT
AACTTTTTTAACCAAGTTAATAAAGTAAGTGAGACATATAAATTCGCTACTACTTTTTTA
TTTCTAATCTTGGCTACGGCTGGTATTTCTCAATTTTATCTATATTATATAGTATCAGAG
TTTCTTTTTTTCTGGTTATATTTACCTTTGGTATTGCAGGTATCATCTTTTTAATGCCAT
ATGGCTTATGTTTTCTACCACTTTATAAGCAAAAAAAGAAAAAACAGACATTTATAAAAT
ACATGGTTTACACTACGATTGGTTTGTCAATTTGTCTAGGCTTATCTCTAGTTTTGGTTC
ACACTACGAAAATTTATATGGACGAAGGTGGCAATATTCATATCGGTCAAAATTTATATA
ATTTGTATAATAATAGTGGAATACATGTTGTAGATTATTTTGCAGAGGCAGTGATTCAAA
CGTCAATGGACAATGATTTAGCATGGCTTGTAGATGTAATGA
>>BDS-54_[0054541 to 0055023]_Q2YUT2_(NCTC13712_00045, Uncharacterised protein)_FRWD
ATGAAGAAATTTAACAACTGGATATTAAATGCAATAAGTGGATCTCAAACAGACAAGAAT
GGAACAACTAAAGAATTAAAAGGGGCAAAATTTATCATTTTATATGCATATTCAATGCTC
GTTTTGCTTGCGTTAGTAGTTTCTAACATATTCATTCACATTTTGGAGCCTAAACTATCA
ATCACCACTCAAATCATCATCGTTTTGATTTTAATTGAATCACTAATTGGACTGCGTTTC
TTGAAAGAGTACGATGTTAAGCGTGGCAAAGATAAAGAAAATAAGAAAAATAGTAAGGAT
TTCGTTAAACTAAAATCAATTTTAGTAGCAATTTTATTTACATCATTGGCGCTGACAGCA
GGCACTGTAGCTGATATATACGGTATCACTGACTTAGGAAATACTAGGAGTGATTTAATC
GTTTGGAGTATAGGTGGCATTTTATTTGGCCTGGTATGTTACACAATGGAAGATAAAAAA
TAA
>>BDS-54_[0055228 to 0056214]_plc_(phosphatidylinositol-specific phospholipase C)_FRWD
ATGAAAAAGTGTATTAAGACTTTGTTTTTAAGTGTCATTTTAGTAGTGATGAGTAGTTGG
TATCATTCAGCGCATGCGTCAGATTCGTTGAGTAAAAGTCCGGAAAATTGGATGAGTAAA
CTTGAAGAAAGTAAACATTTAACTGAGATTAATATACCGGGTTCACATGATAGTGGCACA
TTCACTTTAAAGGATCCAGTAAAATCGGTTTGGGCAAAGACTCAAGACAAAGATTACCTT
ACTCAAATGAAGTCGGGAGTCAGGTTTTTTGATATTAGAGGTAGAGCAAGTGCTGATAAT
ATAATTTCGGTTCATCACGGCATGGTTTATTTGCATCATGAATTAGGAAAATTTCTCGAT
GATGCTAAATATTATTTGAGTGCCTATCCAAATGAAACAATTGTGATGTCTATGAAAAAG
GACTACGATAGCGACTCTAAAGTTACGAAAACATTTGAAGAAATTTTTAGAGAATCTTAT
TTTAACAATCCACAGTATCAGAATCTTTTTTACACAGGAAGTAATGCGAATCCTACTTTA
AAAGAGACAAAAGGTAAAATTGTCCTATTCAATAGAATGGGTGGTACATACATAAAAAGT
GGTTATGGTGCTGACACGTCTGGCATTCAATGGGCAGATAACGCGACATTTGAAACGAAA
ATTAATAATGGTAGCTTAAATTTACAAGTACAAGATGAGTATAAAGATTACTATGATAAA
AAAGTTGAAGCTGTTAAAAATTTATTGGCTAAAGCTAAAACGGATAGTAACAAAGACAAT
GTATATGTGAATTTCTTGAGTGTGGCATCTGGAGGCAGCGCATTTAATAGTGCTTATAAC
TATGCATCACATATAAATCCTGAAATTGCAAAAACGATTAAAGAAAACGGGAAAGCTAGA
ACTGGTTGGCTGATTGTTGACTATGCAGGATATTCGTGGCCTGGATATGATGATATCGTA
AGTGAAATTATAGATAGTAATAAATAA
>>BDS-54_[0056435 to 0057205]_lpl-locus-0080_BDS53E_(NCTC13712_00048; Staphylococcus tandem lipoproteins)_FRWD
ATGATGAAACGATTAAACAAATTAGTGTTAGTCATTATTTTTCTGTTTTTAGTCATTAGT
ATCACTGCTGGTTGTGGCATAGGTAAAGAGGCGGAAATTAAGAAAAGCTTTGAAAAAACA
TTGAGTATGTATCCGATTAAAAATCTAGAAGATTTATACGATAAAGAAGGATATCGTGAT
GATCAATTTGATAAAAAAGATAAAGGTACATGGATTATAAATTCTGAAATGGTTATTCAA
CCTAATAATGAAGATATGGTAGCTAAAGGCATGGTTCTATATATGAATAGAAATACCAAA
ACAACAAATGGTTACTACTATGTCGATGTGACTAAGGACGAGGATGAAAGAAAACCGCAC
GACAATGAAAAAAGATATCCGGTTAAAATGGTCGACAATAAAATTATTCCAACAAAAGAA
ATTAAAGATGAAAAAATAAAAAAAGAAATAGAAAACTTTAAGTTCTTTGTTCAATATGGA
AACTTTAAAGATTTGTCGAAGTACAAAGATGGAGACATTTCATATAATCCAGAGGTGCCG
AGTTATTCAGCCAAATATCAATTAACCAATGATGATTATAATGTAAAACAATTACGAAAA
AGATGTAATATACCAACGAATAAAGCGCCAAAGTTATTGTTGAAAGGTTCAGGTAACTTA
AAAGGTTCATCAGTTGGATATAAAGACATTGAATTTACTTTCGTAGAGAAAAAGGGAGAA
AATATTTACTTTAGTGATAGCTTGAGTTTTAAACCAAGTGAGGATAAATAA
>>BDS-54_[0057435 to 0058199]_lpl-locus-0080_BDS53E_(NCTC13712_00048 Staphylococcus tandem lipoproteins)_FRWD
GTGAAGCGTTTTAAAAAAATAGTTTTATGTATTAGTTTTCTGTTTTTAACAATTTTTATT
GGGGGTTGTGGCATGGGTAAAGAAGCGGAAATAAAGAAAAGTTTTGAAAAAACGTTGAGT
ATGTATCCGATTAAAAACCTAGAGGATTTATATGACAAAGAGGGCTATCGAGATGATCAA
TTTGATAAAAAAGATAAAGGTACATGGGTTGTTCGTTCGTCAATGTCGATTCAACCTAAT
GGGAAAGATATGAACGTAAAAGGCATGGTTTTATATATGAATAGAAATTCAAGAACAACA
AATGGTTATTACTATGTTGATGTTATAGAAAGAGAGGATAAAGGTATACATCGTGATAAC
GAAAAAAGATATCCGGTTAAAATGGTCGATAATAAAATCATTCCAACAAAAGAAATTAAA
GATGAAAACATAAAAGCAGAAATCGAAAACTTTAAGTTTTTTGTTCAATATGGCAGCTTT
AAAGATTTGTCGAAGTACAAAGATGGAGACATTTCATATAATCCAGAGGTGCCGAGTTAT
TCAGCCAAATATCAATTAAAGAATGATGATTATAATGTAAAGCAATTACGTAAAAGATAT
GATATACCAACAAATAAAGCACCAAAGTTATTGTTGAAAGGTACAGGTAATTTAAAAGGT
TCATCAGTCGGATACAAAAAAATTGAATTTACTTTCGTAGAGAAAAAGGGAGAAAATATA
TATTTTAGTGATGGGCTACAATTTAACCCAAGTGAGGATAAATAA
>>BDS-54_[0058202 to 0059578]_lipC3_(putative lipase class 3)_FRWD
ATGACTAAAAAAGAGTATGAAATCAATCCCGGTAAAATCAAGAGTAATACGGAAGAAACT
AGCGCAATAGCTAATATCAGTTATGAAATAGAAAATGCCAATGATAACAACTTAGAAACT
ACAAAAATTAATGGGCAAATTAAGGATTTAAAAAAAGAAGGGAAGTTTCCTAAAAACTTA
GACTATATAGATAGTTATACAGACCCCAGTACGGGGACCACGGCAACGGCATTTTTAAAT
AAAGATACAGGTAAAGTTACTGTTGGGATGGCTGGGACAAACGTTCATGGCGATCAAATT
AAAAGAGTAGCTCTCCATTCGGTGGCGCCATCATTATTCAAACCCTCTAATCAAGATGTG
AAAGATGTAATAGGTACTATGAAGGATGGCGCTGCGGATCTTGCTATTGGATTTGGATTG
GTCAATTATAAAGGGAAACATTTTGCAAATACACAACAGTTTATTGAGAATTTACAAAAA
AAGTACGAAATAGATACCGTTACTGGTCATTCTTTGGGAGGGAGAGATGCTATCTTTCTT
GGGCTTCGTTATAACATCAAAAATGTTGTGGCATACAATCCTGCTCCGTTAGAAGTAAAA
AGCATTCGTAATGGGCTTGGTGGTCAATTATTTAGACATATAACATTTCCAGATGAAAAA
TATTTAAAAGAGTTAATGGATAATTATGATGGAGATATTACTAAGGTTATATCTCAAAAT
GATGGATTAGACTTTATAGTGAAGCATACAGATCATTTAACTTATGGTGATGTGTTACGT
ATAAACAATAAACAGGGCCATGCGATGGAGAATTTTTTAGGGGAAAAAGAACAACGTGAA
ATAATCGAAGAACTAATGTTAGTAAAAGGATATCGCGATGCAAATGACAAAGCATTTAAG
GCTTTGAAAAAAAATACTGAGAAAAAACTCGGTAAAATAGATGACATAAAATCGAAGTTA
CTGCAAACGAACGGTGGCGTCCTCTCGTCTTCTCAACAAAAGTTGCTTGAAACTTTGGTG
GCATTTTCGGTAGCTGAAGGACTAAGTAAAATGGTTGACCAAGAACTTCAGCAGTTGAAA
AATATGTTCAATCTTATGGATGAGAAATTTGAAGCAAATTGGAAAGACGCAAAAGAAGCT
AGTGATATTGTGGGTGAACATCTTTCATATTCAGAAAAGGTAAGTGCATTAGATGACGGT
GGGGTTAATGAAAGTAAACTTGCTAGTGAACCACATAATGAAATAAAAGACAAACTAAAT
AAAATTACGGACTTATCCAAGAAATACAATTCGTATTTAAAGAAAATAGAAAAAAGTATT
AATGAAATAGTTGCTAATGATCAACAATTGGCAGGGCAAATAGGTGATTTAATATGA
>>BDS-54_[0059575 to 0059904]_NCTC13712_00051_(NCTC13712_00051 Uncharacterised protein)_FRWD
ATGATATTTGAAGAATACAAAAAAATAGATGATCTTGAAAATGCATATGAAATAGAGTTG
AAACGTATTGATAGGGAAATACAAAATCTTAATGAATTAAAATATCACCTTAGAAGAGAA
AATGAGCAAAGTTACGATGCATTTTTGTATTTAAAGAATAAAATGAACTATAGTGAAGAG
TCCAATGCTAAGGTGAGACGACTAGTTGAAGAATTTGATTATGAAGCAAATAGTTATATT
AGACAAAAAAGGTTAAAGTTAGAAGATTATAAAGAAGAAATAAGAAGCGAATATATACAG
CAATCTGAAAAAATAAGGGAGGCGAAGTAG
>>BDS-54_[0059908 to 0060219]_NCTC13712_00052_(NCTC13712_00052 Uncharacterised protein)_FRWD
ATGGGAATCCCTGATCCGTTATCTATTCGTATGTCTAATCCTTTACTAGGAGATAGTTGG
ATGGTAGGTGATTTGAAAAAAAGACAAGAAAAAAGACTAATCACATCAGTCATCGCACCT
GAACATGATGAAAAGCATCGTGAAAATAAAAGTAAAATGAAAAAATCTGAAAAGCAATTG
ATTAATCAGTTAATTAATCATGGTCATACATTTAAGAGTGATTTTAAAAATGTAGCTAAA
GGTGATTGGGTTAATAAAGCCATGCAAGACTTAGATAAATTAGGCAATGAGCTTAAAAAA
ATAATGAATTAG
>>BDS-54_[0060471 to 0062708]_Q8NYT6_(btr, Bacillibactin transport regulator)_FRWD
ATGCAACGTGATTATTTAATTCGAGTAGAAACTGAAAGCATGCCAGATTTCAAAAGGCTC
AATGGTTTAATGATTGGTTTTGTTATTAAAGGTGAGGCACATATTTATGATGAAAATAAT
ATGACACAATGCGTCAGTGGCGACATTTTCATCATTAACCACCGCGACTTGTATCGATTT
CAACTTCAACAAGATGGCATCATATGTTATATCCAATTCCAAATGAAATATTTAGCAGAC
AAGTTTGATGATGCGCATTGTCTATATTTTCACTTAACAGATGCGACCACAACAAAGAAT
ATACATCAACTGAGAAATATAATGGCAAGACTAGTTTCAACACATATTCGACATAATGAG
TTGTCTAAATTGACTGAGCAACAACTTGTGATTCAATTACTTATGCATATGATTCATTAT
GTCCCGCGTACATATCATTCGAACCAAAGTATCTTAAATGATAATAAAGTGAATCAAGTA
TGCGACTATATTGAACTGCATTTTCATGAAGATTTAAGTCTTACTGAATTGAGCGAATAT
GTAGGGTGGTCAGAGAGCCATCTGTCTAAAAAGTTTACTGAATCGCTAGGTGTAGGATTC
CAGCATTTCTTAAATACGACACAAATTGAGCATGCGAAACTCGATTTGACATACACGGAT
GAAACGATTACTGATATTGCATTGCAAAATGGCTTTTCAAGTGCAGCGAGTTTTGCGAGA
ACATTTAAACACTTTACGCATCAAACACCTAAACAATATCGAGGTGATCGTCCAGCAATC
AAAACAAACCAGCAATCAACACAACATGACTATCACGACCGTGAATTGATATTACTTTTA
AATGACTACATTGAAGAAATGAATCATTTCATTGAAGATATTGAAAAGATGAACTATAAA
GATATTGCCTTTAAACCAACTAATCAACAACTAAATCAATTTAATCATATTATTCAAGTG
GGCTATTTGAGGAATTTGCTCAATACACAGTATCAATCACAGTTGCTTACGTGTCATCAT
GATTTTCATGTCAATGAAGTATTAGCATATGATGTGATGCCATATATCATGAAAAAGCTC
AATGCGCCATTCACGTATGATGCAGAAATTTCGAATATATTTTATGATATCGATTTGTGT
TTAGACTTTTTATTAGATCATAACTTTAGTTTGACCATGCATTTGAATCAGTATGACGCA
CGTGATTATATCGATGCATTTAAAATTTTTATTCATCACGTTGCCCTGCATGTCAGTCAT
AGAAAAGATTTGAAGTTTAACTTGTATGTGACGACATTGCACAATTCTTTGATTGAAATG
ATTGATTATTTTAAAGCGTTATTCCCTAATGGTGGTTTGTACATTCACTTAGATCAAGCT
ACGGAAAGACATCTACCATTGTTGAAACGACTTGAGCCACACATCGACCATTTTGTATTT
AATGCCAATTCAAATGACGCTGTTGATTTTAATAAAATGAATGATGATGAATTTAAAACC
GCAAGTCAAATGATTATTAATAAAACGAATTATCTTATCGACTTAATACATCGTCATAAC
CTAAAGAGACCACTTATTTTACTCAATTGGAATACATTGACGGGTGATACATTTATAACC
AACGGCGAATATTTTAGAGGTGGTATCATCATTGAGCAATTATTAAAATTAAGCTCAAAG
GTAGAAGGTATCGGTTATTGGTTGAACTATGATTTGCACGTCAGTCATTGTAGAAATGAA
CGGGATTATATGAATTCTATTGAACTGTTTCATCAATATAATGGAAAACGTCCGGTCTAT
TTCACGGCATTGTTATTTAATAAATTAACAAGCAATATTTTGTATTCTGATGATACATGT
ATTGTCACGGGGACTGATTCAAATTTTCAAATATTGTTATATGATGCTAAACATTTCAAC
CCATACTTAGCGTTGGACAATCAAATGAATATGCGTGCGACGGAAATGATTCATTTGAAC
ATTAATGCCCTGGAACAAGGTATGTATAAGATTAAACATTTTACCTTAGATAAAGAAAAC
GGTGCGTTATTTAATCTTTGGCGCAAACATCATACGATTCATGGCATGGACAGGGACTCT
ATAGATTACGTTAATCGAATGAGTTTTCCAAAATTAGAAGTGTACGATATAGATGTGACG
GATACACTGGCATTAAACATTAAAATGATTACGAATGGGATTCACTTAATTGAAGTAAAA
CGTTACCCAAGTTCATAA
>>BDS-54_[0062859 to 0064037]_Q8NYT5_(Mn2+ binding amidohydrolase)_FRWD
ATGAATCAACAATTAATTGAAACTTTAAAATCAAAAGAAGGCAAAATGATTGAGATCAGA
CGTTATTTACATCAGCATCCAGAATTATCTTTTCATGAAGATGAAACGGCGAAATACATC
GCTGAATTTTACAAAGGTAAAGATGTGGAAGTAGAAACGAATGTCGGACCACGTGGAATT
AAAGTAACGATTGATTCAGGGAAACCTGGTAAAACATTAGCAATCCGTGCAGACTTTGAT
GCATTACCCATTACCGAAGATACAGGCTTATCTTTTGCATCACAAAATAAAGGTGTTATG
CATGTTTGTGGTCACGATGCACATACAGCTTACATGCTTGTATTAGCAGAGACGCTTGCT
GAAATGAAAGATAGTTTTACAGGAAAAGTCGTTGTGATACATCAACCAGCTGAAGAAGTA
CCACCAGGTGGTGCTAAAGCAATGATTGAGAATGGTGTATTAGACGGTGTTGATCATGTA
TTAGGTGTACACGTCATGAGCACAATGAAAACAGGTAATGTGTATTATAGACCTGGTTAT
GTTCAAACAGGACGTGCATTCTTCAAATTGAAAGTTCAAGGTAAAGGTGGCCATGGTTCA
TCACCACATATGGCCAATGATGCCATTGTTGCAGGTAGCTACTTCGTCACAGCGTTACAA
ACAGTTGTATCTAGACGACTAAGTCCATTTGAAACCGGTGTTGTCACAATCGGTTCATTT
GACGGTAAAGGTCAATTCAATGTCATTAAAGATGTTGTTGAAATTGAAGGTGATGTACGT
GGATTAACAGATGCTACAAAAGCAACAATTGAAAAAGAAATTAAACGTTTATCAAAAGGG
TTAGAGGATATGTATGGTGTAACTTGCACCTTAGAATATAACGATGATTATCCAGCATTA
TATAATGATCCAGAGTTTACTGAGTACGTGGCTAAGACGTTGAAAGAAGCAAACCTTGAT
TTTGGTGTTGAAATGTGTGAACCACAACCACCTTCAGAAGACTTTGCATATTATGCTAAA
GAACGCCCAAGTGCCTTTATTTATACAGGTGCAGCGGTGGAAAATGGTGAAATTTACCCA
CATCATCATCCTAAATTTAACATTTCAGAAAAATCATTACTTATTTCGGCAGAAGCAGTA
GGGACAGTTGTTTTAGATTACCTTAAAGGAGATAACTAA
>>BDS-54_[0064039 to 0065427]_norC_(multidrug efflux pump)_FRWD
ATGAATGAAACGTATCGCGGGGGCAACAAGTTAATCTTAGGTATTGTATTAGGTGTTATT
ACATTTTGGTTGTTTGCACAATCCCTTGTAAATGTTGTACCGAATTTACAACAAAGTTTT
GGTACAGACATGGGGACAATTAGTATAGCGGTCAGTCTAACTGCACTATTTTCAGGTATG
TTTGTTGTTGGGGCAGGTGGTCTAGCAGATAAAATTGGGCGCGTGAAAATGACGAATATC
GGTTTGTTATTAAGTATTATTGGTTCAGCATTAATTATTATTACGAATTTACCGGCATTA
TTAATTTTAGGTCGTATTATACAAGGTGTATCAGCAGCGTGTATTATGCCTTCTACATTG
GCCATTATGAAAACTTATTATCAGGGTGCTGAACGTCAGCGTGCCTTAAGTTATTGGTCT
ATCGGTTCTTGGGGTGGTAGTGGTATCTGTTCACTCTTCGGTGGAGCAGTTGCGACAACT
ATGGGTTGGAGATGGATTTTCATCTTCTCAATTATCGTTGCCGTACTTTCAATGTTACTC
ATCAAAGGGACGCCTGAAACGAAATCAGAAGTTACCAATACACATAAATTTGACGTTGCA
GGGCTAATTGTTCTAGTAGTTATGTTACTAAGTTTAAACGTTGTCATTACTAAAGGTGCA
GCACTTGGTTATACATCATTATGGTTCTTTGGTTTAATTGCAGTCGTTGTTGTGGCCTTC
TTTATGTTCTTAAAAGTGGAGAAAAAGGTAGACAATCCACTTATTGATTTTAAATTATTT
GAAAATAAACCATATACAGGTGCAACGATTTCGAACTTCTTATTAAACGGTGTTGCAGGT
ACATTAATTGTAGCGAATACATTTGTACAACAAGGATTAGGATACACAGCGTTGCAAGCG
GGATACTTATCAATTACTTATTTAATTATGGTGTTACTGATGATCCGTGTTGGTGAAAAA
TTATTACAAAAAATGGGTTCTAAGCGACCAATGTTATTAGGTACATTCATTGTGGTCATT
GGTATTGCACTTATTTCATTAGTGTTCTTACCAGGCATATTTTATGTTATCAGTTGTGTC
GTAGGATATTTATGTTTCGGACTAGGCTTAGGTATTTATGCAACACCTTCTACAGATGCA
GCTATTTCAAATGCACCGTTAGATAAAGTTGGCGTTGCTTCAGGTATTTATAAAATGGCT
TCATCACTTGGTGGCGCATTCGGTGTCGCAATTAGTGGTGCAGTATATGCTGGTGCAGTT
GCTGCTACAAGCATTCATACAGGTGCGATGATTGCACTTTGGGTTAACGTATTAATGGGT
ATCATTGCATTTATCGCAATCTTGTTTGCGATTCCTAATGATGATAAACGTGTCAAACAT
GCGAAATAA
>>BDS-54_[0065775 to 0067238]_BDS-53E_000069_(NADPH-binding protein)_FRWD
ATGAGAAAAATCCTATTAACTGGGGCTTCAGGTTATATTGGTAGCCATTTAATGGAAAAG
TTAAAAGAGAATCATGATATTATTGCAATTTCAAGGAATATAGATAATAAAAAGAATGAG
AGAAATGTAACTTGGAAATCGGCTGACTTGTTTGATTTAGCTGAAATAAATGATGTAATG
GAAGGTATTGATACCGCCATTTATCTTGTCCATTCTATGATGCCCTCAGCCAAATTAACA
CAGGCTAGCTTTGAGGATATGGATGCAATATTAGCTGATAATTTTGCTAAAGCAGCCCGT
CAGAATGGTGTGAAACATATTGTATTTATGAGTGGGTTGATACCAAATGATAATCAACTA
TCACCACACTTAAGAAGCCGATTAGAATGTGAACGTATTTTAGGATCATATGGTGTGCCT
GTGACAACATTAAGAGCAGGTTTAATTATCGGTTCTAAAGGTAGCTCATATCCAATACTG
AAAACGTTAGTTGAGCGTCTACCAGCATTGGTACTACCAAAATGGGCGTATAATCAAACA
TTACCTGTTGCTATTGATGATGTCATTCAAGGTTTATATAAAGTGGTATCACGTAGTCCT
AAAGAAAATGAAGCGATAGATATTGGTGGTCCGCTACACATGACTTACAAAGATTTATTT
AAACAGACCGCAGAAGTATTAGATAAGCGTTTACCGATGATAGATTTACCTATTATTCCT
ATTTGGTTAAGTAAATTTTGGGTGAAACTGATTTCAGGTGTTCCAAAAGAAATGGTGTAT
CCCCTTATGGATAGTTTAATTCATAATATGACACGTGATCAAAAGAGGATAGTAGAAGGT
ATATCCATAGGTCAAATGGATTATAAAGAAAGTGTGCAACAGGCACTAGAAGAGGCATCA
ACAACTAAGAAGAAACAAACAAGCACTATAAAGACTGATGTCAAAGATGTTAGAGCTATC
TCCAGAGTCGTATTGCCTAAGCATATGAATATGATTGCACTAGCAGAAATCTATGCGAAT
TTCTTGAATAAAATCACTTTAAATATTGTAAACAGTAATTTTGATGAGGAAGCATTTATT
ATTTCATTACCTTTATTAAAGAAAGAATTACTTTTATTAGAAAAGGATACACAAACTTCT
GATGAAGACAGAGTGTCATATAAAATTATTGGTGGCGATTTTGCACTTGCCCATAATGGC
GGCAATGCACGATTAGAATTTAGAAGGCTACCTAATAGTGATTCATGTATTATCGCACTT
CAAGAATATGAACCAACATTGCCGTGGTGGATCTATAAATATACACAGGCAAAAGTTCAT
AAGAGTGTTATGAATCTCTTTAAGTTTAATTTATATATGAAACGACATAATCAGAAACTT
AGTAGTGTGACTAAACAAGGACTTATAGTAGGAGCTGTTTTAGGAGCGCTAATAGTAAAA
AGTTACAAATCAAGAAATTCTTAA
>>BDS-54_[0067301 to 0067795]_BDS-53E_000070_(tryptophan-rich sensory protein)_FRWD
ATGACATTTAAACGTTTATTGAAAACGATAGTTAAAGTAGTAACGCCTTTATTAGGGGGT
AGATTAATTGGTAAGTATGCTGTCCAAAATGCAAGAAAAGATTATAAAGACAATGCTAAG
CCACCATTGTCACCACCAGGATATATATTCCCAATTGTATGGTCAATATTATATACAACT
ATTGGTATTGCTTATGCAATTATAAGTGGTAAATCAAATAATGCAAAAGTTAAAACGATT
TATTATGCCCAATTAAGCCTTAACTATTTATGGTCTATCTTATACTTTAAATTCAAATTA
CGTTTTGCAGCATTAATTGAAAGTTTTATCCTACTTACAGCTGTTATTATGATGACTGTA
AAATTTTTCAAAGTTAAACGAATAGCAGGTATTATACTTATTCCATATATGTTATGGAGT
ACATTTGCTTCTTATTTAACTGTTGGAAACTGGCTGTTAAATAAAGATAATCCACGTTAT
ACCGAACAAAAATAG
>>BDS-54_[0068020 to 0069681]_nptA_(putative sodium:phosphate symporter)_RVRS
TTAAATTTCAGTTGTTGCAATTTCTTCATCTGTTGGAACATCATCGTTTAGACCAACAAG
TGCTTCAGAAACATTTCGTGAATGATAACCGATACGTTCAAGAACCCCGATCATATCGAT
ATATAGTAATCCACCTTTTGTTGTACATTCACCACGATTAAGGCGTTTAATATGACCTTT
ACGTAATTTATGCTCAATATTAAATGATTCTCTACTACGTTCTACAATTTCATCTTTTTT
CGTTTTGTCATAAACATCTAACATGTCGATGGCTTGATCAAATGACTCGGCAACATGGTT
GAATAATTTATCCATACCGCGTTGTGCGTCTTCTGTAATTCGAATATCTTCATCATGTTG
TCGTTTTAACTGAGTTACATACTCTTCTGTTAACTCTGCTACTTTTAAAATAGAGCGATT
GACATCAAACATTACTGCTAAACGCTCAACGTCTGCCTTCGTAATTGCTTTTGTAGAAAT
TCTAACTAAATAATTTCGAATACTATCATTGATTGTTTCAACAGCTTGATGCTTTTGTTC
AAGTTTCTTGATCAATTTTTTATCGTCTTTTGTAATTTCGCGAATGTCTTCAAACATTGA
TAAGACAATTTGACCAACATTTTGTAATTCTTTTTGCGTTTCTTGTAATGCGACACCAGG
TGCGTGATAAACAAGATCTTTATTTAAGTGCTGAGGTTTATAATCATCAGCAATATCTTT
ACCAGGGACAAGCTTTGTAACAATCCAAGCTAATGCGCCTACGAATGGTAATTGAATTAA
AGTATTCGTTATGTTGAAGATACCGTGTGAAACAGCAATCGTCATCGCTGGTTTTAAGTG
CCATACATCTTGTAACAAACTAATCAAATGAATCACAACTGGCAAGAAAATTGTGAAGAT
AATTACTCCGATTAAGTTAAAGATGACGTGTACAAGCGCAGCACGTTTTGCAGCGATTGA
GCCGGCTAAACTAGCTAAAATAGCTGTAATCGTTGTACCGATGTTATCGCCAAGTAAAAC
TGGAATTGCTGCATTTAAACTAATTAAATCTTGTTGATAAAATTCTTGTAAAATACCGAT
TGTCGCACTTGAGCTTTGAACAAGTGCTGTTAATCCTGCGCCAACAATGACAGCAAGTAT
TGGATTTGATGACATATCAAGCATTAATTGCTTAAATCCATCTAATGATGCTAATGGTTT
AACGGCATCCCCCATAAATTCTAAGCCGAAGAATAGAGAACCGAAACCGAATAGTATACG
CCCAATGTTATTGATTTTAGAGCGTTTAAAGAAAAAGATTAAAAATGCACCTAATGCTAA
AATTGGCATTGCATATTCGCCTAAATCTATACCGATAATAAATGCAGTTACCGTAGTACC
AATATTTGCACCCATTATCACGCCAATGGCCTGTTTTAAAGTCATAAATCCAGCTGTGAC
AAGTCCAATTGTGATAACTGTCGTACCTGAACTACTTTGAATTAAAATAGTTACAACGAT
ACCTGCAATAACACCTAATACTGGATTTGATGTAAATTTGTTTAAAATATCTCGTAGCCT
GTCTCCTGCTGATGCTTGAAGCCCGTCTCCCATAATTTTTAAGCCGTATAGGAAAATACC
TAAACCACCTAAAAAGGAGAAAATGACTTCTGTAACCGACAT
>>BDS-54_[0070009 to 0071784]_Q2YUS5_(67 kDa myosin-crossreactive streptococcal antigen homologue)_RVRS
TTATAACAATTTGTGTTCTTTTCATAATGTCTCAATGTACGTACCTTTTACTTTTTTAAG
GAATCCAGCTAATGCGAGTTTTTGCATTTTCGAATCTTTAGTAATCTCGCGCAAATCTTG
GTGGTCATTGAGCTCATATACAGCATCCATTAAGACGCGAAGATCAAATGGACTATTGAT
GACCTCTGGAACACCACGATCTATATTTAGTAATTGATAAACAGCTTCCATTGCAGTACG
AACAGAATATTCTGTTGTAAATACAGTGCCACGTTCTGTTTCTGCAAAGTTACCAATAAA
TGCTAAGTTCTGAGATTGATGTAGGACGACTAAAGGTCTGTCGCCGATAGCACGCGTCAT
GAAATAAGAAGTGATATATGGCATATAAACAGGAATCGTATTAGATGCATGTTTTGCCAA
GTCTTCAATTTTGTCAGTTGATACACCTAAGTGATACAGCCATTCTTGACATATTTCATT
ACCACTACATTCTGTAATTGGCTTTTTAATATAATCGCCGTTTACATCTGAATATAAGGC
ATAAATCCATGTAGATATTTCATTTTCAGGTTGGTCTTTAAACTGTTGCTGACGATTGAT
TGTAAAACTCATTTGCCATGCAGAATCATTGATTGTAATAATACCGCCTGTAACTGTTTT
GCCTGCAAGTGGATCACGTTTACAAATACTTTCTATTGTATCGATAATCTCTTTATTGTT
TGTTGTAGAAGTTGCTGAAACAAACCAACTTTTTTCAGGAATATTTTGGCAAAACTTGTC
AGGATTACCAAATTCAGGACTTTGTCGCGCTAAATTTTTCCATAACGTCCAACTACCACC
TAATTCGTTAGTTGGTGGCGCGGGCGTATTGTTATCACCATACGTAGAGCTTTCCGTAAT
ACTACCGTTTGTCACAAAGACAAGATCATCTACAGTCAGTTTAATTGACTCTGCTTTGCC
ATGTCGGTGAATTAATATTTCTCGGGCAATTTTTTGACTTGTCGTAACATCTACTTTAAT
ATCTTCGACTTTTATATCGTATTCAAATTGAACCCCATGCGATTTTAAAAATTCAACCAT
AGGTAATACTAAAGATTCATATTGATTATATTTAGTGAATTTTAAAGCTGAAAAGTCTGC
GAGACCACCAATATGATGAACGAATCGCATTAGATAACGACGCATTTCCATAGCAGAATG
CCACGGTTCAAATGCAAACATTGTTTTCCAGTAAATCCAAAAGTTTGAATTAAAGAAGTC
GTCGGAAAATACATCCGTGATTTTGACATCATCTAAATCTTCTTCATTCGTTAAGCATAA
ATCTAAAATTTCTTTAATTGCTTTTTTGGTCAAAGTGAAGTCTCCATCGGTAACTAAACG
TTGACCCTGTTTTTCAATAACTCGACAGCGAGAATAGTTAGGGTCTTCTTTGTTTAGCCA
ATAGAACTCATCTAATACAGACGCGTTATCGATTTCTAATGAAGGGATAGATCTGAATAA
GTCCCACAAACACTCAAAGTGGTTCTCCATTTCACGACCACCACGGACAACATAGCCTTT
TAAAGGAATATTTTCTCCGTCAAGACTACCACCTGATTTAGGTAGCTCTTCTAAAATATG
AATCTTCGAACCTTCTATTTGACCATCCCTAATTAAGAAACAAGCTGCCGCAAGTGAAGC
TAACCCAGACCCGATTAAGTAAGCAGATTTGTTTTCTACATTTTCAGGTTTTTTAGGGCG
TGCAAATGCTTCATAGTTACCATAACTGTAATACAT
>>BDS-54_[0072135 to 0072608]_DUF1648_(putative protein)_FRWD
ATGTCTAAAATTAGGGCTTTTACATTATTAAGTCTATTTATTTACTTAGCTATGATGTGC
TATACAGTAATTAACTATTCAAAATTACCAACGAAAGTGCCTATTCATTATAATTTAGCA
GGGGATGCTGATAACTTTGCTGATAAATGGGTGTTGCTACTGATTAATGGCGCTTTTATA
GTGATTTGGCTTATATTTTTCATCTCAGGTAGATACTATGAACGATTTGCTAAATGGTCA
CATTATAATCACACATCACGCGAAATTCAGACGATTAAATTATTTTTAAGTACGTTAAAT
TTGGAGATTATGAGCTATATTTCTATTTTCATGATTTTAGAAATTTGGCAAATACAACAC
CAGCATCAATTAAATTTATTATGGTTTAATATGATATTTATCATTATCATTGGTTTGACG
CTTGTCATATTTTGTTTACTTCCTACAATTCATAAAATGAGAGATTCTCAATAA
>>BDS-54_[0072870 to 0074462]_lctP-locus1_(glcA Glycolate permease glcA)_FRWD
ATGACACTACTTACTGTAAATCCATTCGATAATGTTGGATTATCAGCCTTAGTTGCAGCA
GTACCTATTATTTTATTTCTATTATGCTTAACCATTTTTAAAATGAAAGGCATTTATGCA
GCATTGACAACTTTGGTTGTTACATTGATTGTGGCTTTATTTGTGTTCGAATTACCAGCA
CGTGTATCAGCAGGTGCAATAACAGAAGGCGTTGTTGCCGGTATTTTCCCAATAGGATAT
ATCGTTTTAATGGCAGTTTGGTTATATAAAGTTTCTATTAAAACAGGACAATTTTCTATT
ATTCAAGATAGTATTGCAAGTATTTCAGAAGACCAACGTATTCAACTATTATTAATTGGA
TTTTGTTTCAACGCATTTTTAGAAGGTGCAGCAGGATTTGGTGTACCGATTGCAATTTGT
GCAGTGTTATTGATTCAACTTGGCTTTGAACCATTAAAAGCTGCGATGTTATGCTTAATT
GCTAATGGTGCAGCAGGTGCCTTTGGTGCGATAGGTTTACCAGTTAGTATTATTGATACG
TTTAACTTAAGTGGAGGCGTTACAACATTAGATGTTGCGAGATACTCAGCACTAACACTC
CCAATTTTAAACTTTATTATTCCATTTGTTTTAGTATTCGTTATAGATGGCATGAAAGGT
ATTAAAGAAATTTTACCTGTCATCTTAACAGTGAGTGGTACATATACTGGATTACAATTC
TTATTAACAATATTCCATGGTCCAGAACTAGCAGACATTATTCCATCACTAGCAACAATG
GTGGTATTAGCATTTGTTTGTCGTAAATTTAAACCGAAAAATATTTTCAGGTTGAAAGAA
TCAGAACATAAAATTCAAAAACGTACACCTAAAGAAATCGTCTTTGCATGGAGTCCATTC
GTCATTTTAACTGCTTTTGTATTAGTATGGAGTGCACCATTCTTCAAAAAATTATTCCAA
CCTGGAGGTGCGCTTGAAAGTATAGTATTAAAAATGCCAATTCCAAATACTGTGAGTGAT
TTATCGCCTAAAGGTATTGCATTGCGTCTCGATATGATTGGGGCAACTGGAACAGCGATT
TTACTAACGGTGATTATTACAATTTTAATTACGAAGTTAAAATGGAAAAGTGCAGGTGCC
TTATTGGTCGAAGCAATTAAAGAATTATGGTTACCGATCCTTACAATTTCAGCTATTCTA
GCTATTGCTAAAGTCATGACATACGGTGGTTTGACTGTAGCAATTGGACAAGGTATTGCT
AAAGCGGGAGCAATTTTCCCATTATTCTCTCCAGTACTAGGCTGGATTGGTGTGTTTATG
ACTGGTTCAGTTGTAAATAACAATACTTTATTTGCGCCTATTCAAGCGACAGTGGCACAA
CAAATTTCAACAAGCGGTTCATTACTTGTGGCAGCTAACACTGCAGGTGGTGTAGCAGCG
AAGCTTATTTCACCACAATCAATTGCCATTGCGACTGCAGCTGTTAAAAAAGTTGGTGAA
GAATCTGCATTATTAAAAATGACATTAAAATACAGTATTATATTTGTAGCCTTTATCTGT
GTTTGGACATTTATACTAACGTTAATATTCTAA
>>BDS-54_[0074766 to 0075998]_spa_(Staphylococcal protein A) )_RVRS
TTATAGTTCACGACGACGTCCAGCTAATAATGCTGCACCTAATGCTAATGATAATCCACC
AAATACAGTTGTACCGATAAATGGATTTTCTTCACCAGTTTCTGGTAATGCTTGAGCTTT
GTTAGCTTCTGCATGATTTGCTTGTTGTTTCTTATCAACAACAAGTTCTTGACCAGGTTT
AATCATGTTTTTATCTGCTAATTTGTTATCTGCAGTAATTTTGTCAGCAGTAGTGCCGTT
TGCTTTTGCAATGTCATTTACTGTATCACCAGGTTTAACGACATGTACCCCGTTACCATC
TTCTTTACCAGGTTTGTTGTTATCTTCTTTACCAGGTTTGTTGCCGTCTTCTTTACCAGG
CTTGTTGCCGTCTTCTTTACCAGGCTTGTTGTTGTCTTCTTTACTAGGTTTGTTTTTGTC
TTCCTCATTTGGTGCTTGAGCATCGTTTAACTTTTTAGCTTCTGCTAAAATTTCTTTGCT
TACTGAAGGGTCATCTTTAAGACTTTGGATGAAGCCGTTACGTTGTTCTTCAGTTAAGTT
AGGTAAATGTAAAATTTCATAGAAAGCATTTTGTTGTTCTTTGTTAAATTTGTTATCAAC
CTTTGGTGCTTGAGTATCATTTAGCTTTTTAGCTTCTGCTAATAGGTTAGCACTTTGGCT
TGGGTCATCTTTTAAGCTTTGGATGAAACCATTACGTTGCTCTTCGTTTAAGTTAGGCAT
ATGCAAGATTTCATAGAAAGCATTTTGTTGTTCTTTGTTGAATTTGTTGTCAGCTTTTGG
TGCTTGTGAATCGTTAAGTTTTTGAGCTTCGCCTAAAAGGTTATTACTTTGACTAGGATC
ATCTTTAAGACTTTGGATGAAACCATTGCGTTGTTCTTCATTTAAATTAGGCATGTTCAA
GATTTGATAGAAAGCACTTTGTTGATCTTTATTGAAGTTATTTTGTTGCGCATCAGCTTT
TGGTGCTTGTGAATCATTAAGTTTTTGAGCTTCACCTAAAACGTTAGCGCTTTGGCTAGG
ATCATCTTTAAGACTTTGGATGAAACCATTACGTTGTTCAGCATTTAAGTTAGGCATATT
TAATACTTGATAAAAAGCATTTTGTTGAGCTTCATCGTGTTGCGCAGCATTTGCAGCAGG
TGTTACGCCACCAGAGATAAGTAAAGTACCTAAAGTTACAGATGCAATACCTACACCTAG
TTTACGAATTGAATAAATATTTTTCTTTTTCAA
>>BDS-54_[0076473 to 0077225]_sarS_(HTH-type transcriptional regulator)_RVRS
TTATTGGAAAACAAGATGTAAATGATCTTTGTCAGCCAATAATTGATTTACTTGTGCCAA
TAATTTTTCAGCATGGTCTTGTTGTGCGTCATCCATATGAATTAAAATTTTTCTTTCATC
TTCAGTTGAGCGTACCTTTATTAGATAACCTTGCTTTTTTAAATTATTGAGAGCTCTAAC
AGTTTGAGGGTATTTGTGGTGAATCGTCTCAATTAAATCTTTGAGAAGAACGATGTTTTT
ATTTTGAGAAGTGATAATAGCTAGAATTGTGAATTCTACAAAACTTAGTGTCAGATGTTT
TTTGATAATGTTTTTGAAGTACATCGTATACATCATCAAATTAAGAAAATCTTTACTATC
TTTTGGTATGATTTGTGATTCACTTTGATCCGCGTGATTAAATTTTTTGATGATTTGATC
AAATAATGATACGCGTTCTGCAATTTTTTCTCGTTGCTCTTCTGATATAGAAATATAAGT
ATTACGCTCATCTATTTTACTTCGAATTTTGCTAACATATGAATGCTTCACTAGAACCTT
TATATGCTGGACTAAATCGGATTGTTTATAACATAAATCTGAGACGATTTTTTTAAATGG
TAGTGTCTTTTCTTGTTGATGAAATAAATAAGTCAGTAATATAAATTCTTTTATAGTCAT
ATCGACTTCAGGCTTTACCTTTTTCTTAAAACGAAACATGTATGCTTCAATGATTATAAA
ATCTCTAATTTTGTCTTGTTTATTATATTTCAT
>>BDS-54_[0077592 to 0078590]_sirC_(yfhA Probable siderophore transport system permease protein yfhA)_RVRS
TTATAATTTTTTTACAGTCAATAATAAGTAAATGAAGAATGGTGCACCGAATGCAGCGAT
AAATATACCAGCTGGCACTTCTTTAGGTAAAAATAAGGTGCGTCCAATTAAGTCGGCAAT
AACGATTGAAATAGCACCAATCATTGCTGACATGAGTAACTTTTTAGCGTAACTTCCTCT
AACGATTGTTTTGGCAATGTGAGGGGAAATTAAACCTACAAAACCAATATTACCTACTAA
ACTTATTGCGATAGATACAAGTATCGTAGAGGTAATTAATTGGATAAGTTTCATGCGTTG
CACATTTAAACCTAAGCCAATTGCTACAGGATCATCAAGTATAGATATTTTCATTTTAGG
AATGACAAGAAATAGCAATGGAACAATAGCTATAATAACAATGCCCAAAATAAAAGTATC
TTTAAACGTTGCACCATAAAGACTACCAACTAGCCATGTATATGCTTTAGCTGCAGATAA
TTGCTTTGTTGTAATGAGTAAGCCTTGGACAAGTGCAATGAACAGCGTTTGCATTGAAAT
ACCAATGATAATTAAAGTCGTCGGTCGAATTTGACCTTTCGTTTGAAATATTAATAGTAT
TACCATTGCTAATGCGCCACCTAACACTGCGAAAAGTGGCAGTAGATGTATCGACAAATG
ACTGAAAAATGCAATGAATACAACAGCACTTAAGCTAGCGCCACCTGTGATGCCGATAAT
ATCTGGCGAGGCAATAGGGTTTTTTAATACATTTTGTAACATTAAACCACTCATCCCTAA
TGCAGCTCCAGCTAAAATTGCAAGTGTAATACGAGGCAAACGTAATACCTCTAAAGTGAA
TTGATCAATGCTTTCATTAGGATTTAAAAAGTACATCAATACGCGTTGAAATGGTATAAA
ACTAGAACCGACCATCATACTTACCACAGATACGAGGATTAAAAAGATTAACGCGAAGAT
GAGGTTATAAGAGTCTTTTTTATTAATCTTTTCCGTCAT
>>BDS-54_[0078587 to 0079582]_sirB_(siderophore 'staphylobactin' ABC transporter, transmembrane permease subunit)_RVRS
TCATAAGCGTTGACGTCCTTTCTTCATTATATAAATTAAGACAATAGCACCAATTACAGC
CGTAACAACACCAATAGGTAACTCTAATGGCTTAATAATCACGCGTGCAATCATATCTGA
TATGATCATTAGAATAGCACCAGCTAGTGCCGTAAATGGAATCAGATATTTATAATTTGG
TGGTAATAAACGTTTGCTAATATTTGGAACAATGAGTCCAACGAAAACAATTGATCCAGC
AACGGCAACTGAAATTCCAGCTAGCATACTAATGAGCAAAATAATAATCCATTTTATTAA
TTTAATATTTTGCCCAAGCCCCGTTGCAATATCATCACTGGTCATCAATATATTAATATG
TGAAGCCATACTAAACGCGATTAAAATAAGTATTAACACAAGTGGGATAATCCATGGTAT
ATCCCATATATTGCGCAATGAAACAGAGCCACTTAGCCAGAATAGGAGTCCTTGTAAGTC
AGTTTCATTCATAATGAGTATGCCTTGAGTAAAGGCTGTAAATAGCATTGCAATCGCTGC
ACCCGCTAAGATGACACGATGAGGTGAGAATAGTGTTTGTCTAAACATACCAAGTGCGAC
GACTAATACAGTAACAACAATGGCACCTAAAAATGCAATAACTACAATCATTTTAAATGA
CTGAATTTGAATAAATGTAATACTAAAAATGACAAAAAATACAGCACCTGCATTGACCCC
AAAAAGACCAGGAGATGCTATTGGATTTCGTGTGAGTGCTTGCATCAACAAACCTGACAC
AGCAAGTGCAGCACCTGTCAATAAGGCGATGATGGTTCTCGATGCACGTGCACCAGTGAC
AACATTATGTAAATCGCTTTCACTATCAAAGTTGAATAACGCCTGTATCACCGTAATAGG
TGACACAAGCGTATTCCCAATCATTAAACTTAAGATAGCTACTATTGCAAGACATAAACC
AGCAATAACGATTTGATATTTCGGTTTAAGTAGCAT
>>BDS-54_[0079598 to 0080587]_sirA_(siderophore 'staphylobactin' ABC transporter, substrate-binding protein)_RVRS
TTATTTTGATTGTTTTTCAATATTTAACTTTTCGTATAAATCGTCAATCAGTTTTAATGA
TGATTTATATCCACCAGCTAAGTTCCAAGTAATTTCATCTAGATCATCAGATACTTGGTT
GTTTTTAACAGCATCTAGATTTTTCCATTCTTTACTTGAAGTCCATTCGCTTTCAGTCTT
TTTAACTAATGCAGCATCTTTTGCGTTTGGATCAGATTTTACAACAAAAATATGATCAGC
GTTCATTAATGGAATACTTTCTTTAGATGTTAATTGAATAATATCTTTACCATTATCAAC
TTGTTTTTGTAAATCTTTATTACGTTTAAATCCTAAATCGTTTAGAATTTCTCCTGCGTA
TCCACCAGCATAGATTCTTGTATGGTCAGCACGGAAGTTAACAACTGATGCTTTCAATGG
CCATGCATCTTTATATTTCGCTTTTGCATCTTTTTGGAATGCAGCTACTTTATCATCATA
CTTTTTCAGTAAATCATCAGCTTCTTTTTCTTTCCCTAAAGCTTTCCCCATTAATTTTGT
CGTATCTTTAAACTTGAATACTGTGTCAGTAGAAACAGTTGGTGCAATTTTAGATAATTG
ATCGTAAACTTTTTCGTTTCTAACTTTTGACGCGACAATTAAATCAGGTTTTAATTTAGA
AATTTCTTCTAAGTTTGGTGCAGGTTCTTGACCTACAATTTTAGTATCTTTTAAATCATT
TTTTATGTAATCGAATTTCGGTTTTTGTGTCCATGATTCCACAGCACCTACAGGTTTAAC
ACCTAAAGATACAGCAACATCAGTGGCACCTTGATATAATGTGACAACACGTTTTGGTTT
CCCTTTAATTTCAGTTGTCCCCATTGCATGTTTGATAGAAGTCGTTTCCTTGTCTTTGCT
ATCTGATTGCTTATTTGAATTCCCACTACATCCTGCTAAAACAAGTAGGAAAGCAAGTGT
AACAACAAGCATTTTAATTACTTTATTCAT
>>BDS-54_[0080818 to 0081798]_sbnA=cysK1_(cysK_1, Cysteine synthase)_FRWD
TTGATTGAAAGAAGTCAAGCATGTCACGATTCATTATTAGATTCTGTAGGGCAGACACCC
ATGGTTCAACTTCATCAACTATTTCCAAAACACCAAGTGTTTGCAAAGTTAGAGTATATG
AATCCAGGAGGCAGTATGAAAGATCGACCAGCCAAGTACATTATTGAACATGGTATTGAA
TCTGGTCTTATAACTGAGAATACGCATTTAATTGAAAGTACCTCTGGAAATTTAGGTATT
GCCTTGGCTATGATAGCTAAAATTAAAGGATTAAAGCTCACTTGTGTTGTTGATCCTAAA
ATATCGCCAACAAATTTGAAAATTATTAAAAGTTACGGCGCCAATGTAGAAATGGTTGAA
GAACCTGATGAGCATGGGGGTTATTTAATGACTCGTATTGCTAAGGTTCAAGAACTATTA
ACTTCTATTAAAGATGCATATTGGATTAATCAATATGCAAATGAGTTAAATTGGCAAGCC
CATTATCATGGTGCTGGAACTGAAATAGTAGAAACAATTAAACAGCCTATAGACTATTTT
GTCGCACCAGTAAGTACGACAGGTAGCATTATGGGTATGAGTAGAAAAATTAAAGAAGTA
CATCCAAACGCACAGATTGTTGCCGTGGATGCTAAAGGGTCAGTCATTTTTGGTGACAAA
CCTATTAACCGAGAGTTACCTGGTATTGGTGCAAGTCGCGTACCAGAAATTTTGAATAGA
TCAGAGATTAATCAAGTCATTCATGTAGATGATTATCAATCTGCACTAGGCTGCCGCAAA
TTAATTGCTTATGAAGGTATTTTTGCAGGTGGTTCAACAGGTTCAATTATTGCAGCAATT
GAGCAGTTAATAACAAAGATAGACGAAGGTGCAACAATTGTAACGATTTTACCAGATAGA
GGCGATCGTTATTTAGATTTAGTTTACTCAGATACATGGTTAGAAAAAATAAAGTCAAGA
CAAGGAGTTAAATCAGAATGA
>>BDS-54_[0081795 to 0082805]_sbnB_(siderophore biosynthesis protein A)_FRWD
ATGAATAAAGAGATGTTGTATTTAAATAGATCAGATATTGAACAAGCAGGAGGTAATCAT
TCACAAGTTTATGTGGACGCGTTAACAGAAGCATTAACTGCGCATGCACATAATGACTTT
GTACAACCGCTTAAACCATATTTAAGACAAGATCCTGAAAATGGACATATAGCAGATAGA
ATCATTGCTATGCCAAGTCATATCGGTGGCGATTACGCGATTTCAGGTATTAAGTGGATT
GGTAGTAAACACGACAATCCATCAAAACGTAATATGGAACGTGCTAGTGGTGTCATTATT
TTAAATGATCCAGAAACAAATTATCCAATTGCAGTTATGGAAGCTAGTTTAATTAGTAGT
ATGCGTACAGCAGCAGTTTCGGTGATTGCAGCCAAACATTTAGCTAAAATTGGGTTTAAA
GATTTAACAATTATTGGTTGTGGATTAATCGGAGACAAGCAATTACAAAGTATGTTAGAA
CAATTTGATCATATTGAACGCGTCTTTGTATATGATCAATTTCCTGAAGCGTGTGCACGC
TTTGTTGATAGGTGGCAACAACAGCGCCCAGAAATTAAATTTATTGCAGCTGAAGCAGCT
AAAGAAGCTGTGTCAAATGGTGAAGTAGTCATTACATGTACTGTTACAGATCAACCATAT
ATTGAATACGATTGGTTACAAAAAGGTGCATTTGTTAGCAATATTTCTATTATGGATGTG
CATAAAGAAGTATTTATTAAAGCTGATAAAGTCGTTGTAGATGACTGGTCACAATGTAAT
CGTGAAAAGAAAACAATTAATCAACTTGTATTAGAAGGGAAATTTAGCAAAGAAGCACTA
CATGCTGAACTTGGACAGCTTGTTACAGGTGAAATTCCTGGTCGTGAAAATGATGATGAA
ATCATATTACTTAATCCAATGGGCATGGCCATTGAAGATATTGCAAGTGCTTATTTTATT
TATCAGCAAGCACAGCAACAAAATATTGGTACAACACTAAGCCTATATTAA
>>BDS-54_[0082826 to 0084580]_sbnC_(siderophore biosynthesis protein C)_FRWD
TTGCATACTCATAAAGCAGTGAATACAGCACAAACGATAATATTAAGAGATTTAGTTGAT
GCACTTTTATTTGAAGATATCGCGGGAATTGTTTCAAATAGTGAGATAACTAAGGAACAT
GGACAAACGATATTAATTTATAAAAATGGGGATCAACAAGTCAAAATACCTGTATATTTT
AGTGCGTTAAATATGTTTCGCTATGAAAGTTCAAAACCTATCACGATAGATGGTAGGACA
TCTAACAAACTGTTAACAGCGCCAGAATTTTGGCGAATGATTGTTGGTATGAACCGGGAT
TTAAGTCGTGAGTGGGAAGTTGCTCGCGTTGAAGAGGGACTAAATACTGCGACAACCCAA
CTTGCTAAACAATTATCGGAATTAGACTTGGCAACGCATCCTTTTGTCATGTCAGAGCAA
TTTGCAAGTTTAAAAGATCGTCCATTTCATCCATTAGCTAAAGAAAAAAGAGGCTTATCA
GAAGAAGACTATCAAGTTTATCAAGCTGAATTAAATCAATCATTTCCTTTGATGGTTGCA
GCTGTTAAAAAGACACATACGATTCACGGTGATGAAGCTGATAATGATGAGTTAGAGAGA
TTAACAGCACCTATAAAAGACCAAGCGAGAGACATGTTAAATCATCAAGGTTTATCGATA
GATGACTATGTACTATTCCCGGTGCATCCTTGGCAGTATCAGCATATTCTGCCGAACATC
TTTGTGAAAGAGATTGCTGAGAAATTGGTTATCTTGTTGCCACTAAAATTCGGTGATTAT
CTTTCATCTTCAAGTATGCGTTCATTAATTGACGTCGCATCTCCTTATAATCATGTCAAA
GTACCATTTGCGATGCAGTCATTAGGTGCATTAAGGTTAACGCCTACGCGCTATATGAAA
AATGGAGAACAAGCAGAACGATTATTACGTCAACTTATTAATAAGGATGAAGTACTAGCT
AAATATGTGACAGTTTGTGATGAGACAGCTTGGTGGTCATATATGGGTCAAGATAATGAT
ATTTTCAAAGACCAATTAGGACATTTAACTGTTCAGCTAAGAAAATATCCGGAATCATTA
GCTAACAATGATACGCAACAACTTGTATCAATGGCTGCACTTGCAGCAAATGACCGTACC
TTATATCAAATGATTTGTGGAAAAGATGATCTTTCTAAAAATGACATCATGACATTGTTT
GAAGATATCGCACAGATTTTTTTAAAAGTGACTTTATCATTTATGCAATATGGTGCATTA
CCAGAGTTACATGGTCAAAACATCTTATTGTCATTTGAAGATGGGCGAGTACAAAAATGC
GTATTACGTGATCATGATACAGTCAGAATTTATAAACCATGGTTAACATCACATCAGCTT
TCGTTGCCGCAATATGTTGTAAGAGAAGATACACCTAATACATTAATAAATGAAGACTTA
GAAACATTCTTTGCTTATTTCCAAACGTTAGCGGTATCGGTAAATCTATATGCCATTATT
GATACGATGCAAGATTTATTTGATGTGAGTGAGCATGAACTTATGTCATTGTTAAAACAA
ATTTTAAAAATTGAAGTTGCAACTATTTCCTGGGTTACAGCTGATCAGTTAGCGGTAAGA
CATATTTTATTTGATAAACAAACATGGCCGTTTAAGCAAATATTATTGCCATTGCTTTAT
CAACGAGATAGCGGTGGAGGTAGTATGCCTTCCGGTTTAACTACTGTACCAAATCCAATG
GTGACATATGATTGA
>>BDS-54_[0084573 to 0085829]_sbnD_(siderophore biosynthesis protein D)_FRWD
ATGATTGAACAGTCTATCTGGCGCAGTAATTTTCGCATTTTATGGCTCAGTCAGTTTATC
GCGATTGCAGGTCTTACAGTACTCGTGCCATTATTACCTATTTATATGGCATCGTTACAA
AACCTTTCAGTCGTCGAAATACAGTTGTGGAGTGGCATTGCCATTGCTGCTCCCGCTGTT
ACGACGATGATAGCTTCACCGATTTGGGGAAAGCTAGGCGATAAAATCAGCCGGAAATGG
ATGGTATTGCGAGCGCTACTTGGTTTAGCAATATGTTTGTTTTTAATGGCATTATGTTCG
ACACCGTTACAATTTGTACTTGTGAGACTACTACAAGGATTATTTGGTGGCGTAGTTGAC
GCATCAAGTGCTTTTGCAAGTGCAGAAGCACCAGTAGAAGATTGTGGAAAAGTATTAGGA
AAGCTGCAAAGTTCAGTGAGTGCTGGCTCACTCGTTGGACCACTAATTGGTGGCATTACG
GCTTCGATATTAGGGTTTGGCGCACTACTAATGAGTATTGCTGTTATTACTTTTGTTGTT
TGTATTTTTGGTGCATGGAGATTAATTGAAACAGCGCATGTACCGAAATCACAAATACCT
AATATTAATAAAGGTATTCGTCGTTCATTTCAATGTCTATTATGCACACAACAAACGTGT
CGATTTATTATAGTTGGTGTTTTAGCAAATTTTGCTATGTACGGTATGTTAACAGCGCTA
TCACCTTTAGCATCATCAGTCAACCACACAACATTAGACGATCGTAGTGTCATTGGTTTT
CTACAATCTGCATTTTGGACAGCTTCGATATTAAGTGCGCCTTTATGGGGTCGCTTTAAT
GATAAATCCTACGTTAAATCAGTATATATTTTTGCAACTGTAGCATGTGGCTGTAGTGCT
ATATTACAAGGTTTAGCGACGAATGTAGAATTTTTAATGGCCGCAAGAATACTACAAGGA
TTGACATATAGTGCACTTATTCAGAGTGTTATGTTTGTCGTTGTAAATGCGTGTCATCAA
CAACTAAAAGGCACATTTGTAGGAACGACAAATAGTATGTTAGTCATTGGTCAAATTATT
GGTAGTCTTAGTGGTGCTGCCATTACAAGTTATACTTCACCGGCAACTACGTTTATCGTT
ATGGGCGTTGTATTTGCTGTAAGTAGTTTGTTTTTAATTTGTTCAAACATCACTAATCAA
ATCAACGATCACACATTAATGAAATTATGGGAGTTGAAACAAAAAAGTGCAAAATAA
>>BDS-54_[0085819 to 0087543]_sbnE_(siderophore biosynthesis protein E)_FRWD
GTGCAAAATAAAGAATTAATACAATATGCAGCGTATGCGGCTATCGAGCGAATTTTAAAT
GAGTATTTTAGAGAGAGTAACTTATATCAAGCTCCAGCTCAAGATAATCAATGGTCTATT
CAATTATCAGAAGTTGAAACATTAACTGGTACATTTCGTTATTGGTCTGCTATGGGACAT
CATATGTATGATGCAGAGTTATGGCTTCTTGATGGCAAAAGTAAGAAATTAACAACATAT
AAAGAAGCGATTGCACGTATTTTGCAACATATGGCGCAAAGTGCTGATAATCAAACAGCT
GTACAGCAACATATGGCACAAATTATGTCAGATGTAGATAATAGTATTCATCGAACAGCA
CGTTATTTGCAAAGTAGTAAGACAGACTATACAGAGGATCGCTATATCATCTCCGAACAA
TCTTTGTATTTAGGTCATCCGTTTCATCCGACGCCAAAGAGCGCAAGTGGATTTTCAGAA
GATGATTTAGAACGATATGCACCTGAATGTCATTCTTCATTTCAATTGCATTATTTAGCT
GTACATCAAGATATTGTTTTGTCGCGTTATGTTGAAAATATGGAAAATCAGGTTTCGACA
GTATTACACCAATTAGCTGGTATCGATATGTCAGAGTTACCCAAAGACTTTATTTTATTA
CCGATACATCCTTATCAAATTGGTGTGTTGCGACAACATCCTCATTTTATTCAATATAGC
GAACAAGGCTTAATTAAAGATTTAGGTGTTTCAGGTGACATTGTATATCCAACATCTTCT
GTAAGAACGGTATTTTCAAGGACATTAAACATTTATTTGAAATTACCGATACACGTTAAA
ATTACTAACTTTATACGTACAAATGATCTTGAGCAGATTGAACGTACGATTGATGCAGCT
CAAGTTATTGCATCGATTAAAGATGATGTAGAAACACCTCATTTTAAATTAATGTTTGAA
GAAGGATACCGTGCGTTATTACCTAATCCACTAGGACAATCAGTTGAACCTGAAATGGAT
TTATTAACGAATAGTGCAATGATTGTCCGTGAAGGTATTCCAAATTATCATTCAGAAAAA
GACATTCATGTGTTGGCATCATTATTTGAAACAATGCCTGATGCACCGACGTCTAAGTTA
TCACATGTTATTGAGGAAAGTGGTTTAACATCGGAAGCATGGCTCGAATCTTATTTAGAT
CGCACGTTATTACCGATATTAACTTTATTTAGTGACACAGGAATTAGTCTGGAAGCACAT
GTACAAAATACATTGATTGAATTAAAAGACGGTATACCAGACGTATGCTTTGTCAGAGAT
CTTGAAGGCATTTGTCTTTCAACTACAATTGCTACGGAAAAACAACTTATCCCTAATGTA
GTATCTATATCAAGTCCTGTTGTATATGCACATGACGAAGCGTGGCATCGACTTAAATAT
TACGTTGTAGTAAATCATTTAGGGCATTTAGTATCTACAATTGGTAAGGCAACACAGAAT
GAAGATGAATTGTGGCAATTGGTAGCGCGCCGTCTTATAGATTGGAAGGAAAATTATGCT
GATAATGCAGTGTTTGTTGAATGTGTTGAAGATTTATGTCAATCACCGACGATTGCTGCT
AAAGCAAACTTAATGAGTAAATTGAATGATTGTGGTGGAAACCCAATTTATACACATATA
CCAAATCCAATTTGTCATAACAAGGAGGTATCGTATTGTGAATAA
>>BDS-54_[0087464 to 0089326]_sbnF_(siderophore biosynthesis protein F)_FRWD
ATGATTGTGGTGGAAACCCAATTTATACACATATACCAAATCCAATTTGTCATAACAAGG
AGGTATCGTATTGTGAATAATGCAATTAATAGCGCAATTCTTGAGCGTGTTAAAACTAGA
GTGATGTACCAACTTGTATCATCACTTATTTATGAAAATATTGTTGTTTATAAGGAATCA
TATCGAGATGGTGTGCGTCATTTTACAATAGAAGGAAATGATTCTGAATATCATTTTACT
GCTAAAAAAGCACATAGTTTTGATCGAGTATGTCTAACATCACCAGTTACACGTATTGTA
GGAAATGATATTACTGAGACGACAGATTACGCGCAATTATTAAGAGAAGCTTTGTTTACA
TTTCCTAAAGATGATGAAAAGTTAGAACAATTTATCATTGAGTTATTACAAACAGAATTG
AAAGATACGCAAAGTTTGCAGTTTCGCGAAGAACATCCACCAGCGAAACCTACAACATTT
AATGATTTCGAATCTTATGCGATGGAAGGTCATCGATATCACCCAAGTTACAAATCACGC
TTAGGATTTACGTTGAGTGATAATTTGAATTATGGACCTGATTTTGTACCAGAAATTAAA
TTACAATGGTTAGCTATTGAAAAAGATAAAGTGGAGTCAACGATATCGCGTAATGTTGTG
GTAAATGATTTATTACGACAACAACTTGGTGATGTAACTTACCAACGCTTTGTAGATACC
ATTAAGGAATCTGGCAAAGATATAGAGGATGTCGAGCTGATTCCTGTTCATCCATGGCAA
TTTGAACATGTAATACAAGTTGAATTGGCAGAGGAACGACTCAATGGAACGGTGTTATGG
TTAGGTGAAAGTGATGAAATATACCATCCTCAACAATCGATTCGAACTATGTCACCGACA
GATATATCGAAATATTATCTTAAAGTACCAATCAGTATAACGAATACATCTACGAAACGA
GTTTTGGCACCTCACACAATTGAAAATGCTGCACAAATTACGGATTGGTTAAAGCGTATT
CAGCAAAAAGATACGTATCTAAGTGATGAATTAAAGACGGTTTTCTTAGGGGAAGTCTTA
GGACAGTCTTATTTGAACACACAACTTTCATCTTATAAGCAAACTGAAATCTATGGTGCA
CTAGGTGTGATATGGCGTGAAAATATATATCATATGTTGAATAGTGAAGAGGAAGCGATA
CCGTTTAATGCACTTTATGCGAGTGACAAAGATGATGTGCCATTCATTGAAAAGTGGATA
GAATCGTATGGTGTCGAAGCATGGATGAAGCAATTTTTATCTGTTGCGGTTCGTCCAATG
ATTCACATGCTGTATTATCATGGCATTGCTTTTGAATCGCATGCACAAAATATGATGCTC
ATTCACGAAAATGGCTGGCCTACGCGAATTGCTTTAAAAGATTTTCATGATGGTGTCCGA
TTTAAACGTGAACATTTGAGTGAAATTGCTTCACATTTGAAGTTAAAGCCAATGCCAGAA
GCACATAAAAAAGTTAATAGTAATTCATTTATTGAAACAGATGATGAACGATTGGTACGA
GACTTTTTACACGATGCATTTTTCTTCATCAATATTGCTGAAATCATCTTATTTATTGAA
AAGCAATATGGTATCGATGAGCAAGTTCAGTGGCAATGGGTTAAAGACGTTATTGTATCT
TATCAAGTAGCATTTCCAGAGTTGAATAACTATCAACATTTCGATTTGTTTGAACCTACA
ATTCAAGTTGAAAAGTTAACGACACGTCGTTTGTTAAATGACTCGGAGTTGAGAATTCAT
CATGTTACAAATCCATTAGGTATAGGAGGTAGTGTTAATGCAACAACTATCCCTGAAAAA
TAG
>>BDS-54_[0089301 to 0090077]_sbnG_(siderophore biosynthesis protein G)_FRWD
ATGCAACAACTATCCCTGAAAAATAGATTGAACAATGGTGATTCAGTTTATGGCATTTTT
AATTCCATACCAGATCCACTAATGATAGAAATTATTGCTGCAAGTGGTTATGATTTTGTT
GTGATTGATACAGAGCACGTAGCGATTAATGATGAGACATTGGCGCATTTAATTCGTGCA
GCTGAAGCAGCACATATTATTCCAATTGTTCGTGTCACTGCAGTTATAGATAGGGATATC
ATTAAAGTGTTAGATATGGGTGCAAGAGGTATTATCGTGCCACATGTGAAAGATCGTGAG
ACAGTTGAACATATCGTTAAGCTTAGTCGTTATTACCCGCAAGGTTTGAGAAGTTTGAAT
GGTGGACGTATGGCTAGATTTGGACGCATACCATTACTTGATACTATGGAAATGGCTAAT
GAACATATCATGGTGATTGCTATGATAGAAGATGTTGAAGGGGTTATGGCCATTGAAGAT
ATAGCACAAGTTGAAGGTTTAGACATGATAGTTGAAGGTGCTGCAGATTTATCTCAGTCA
CTTGGTATGCCATGGAAAACCAGAGATGAAAAGGTAATGTCACACGTTCAACATATATTT
GAAATTGCAAAGGCAAATGGTAAACATTTTTGTGCGTTACCGCGTGAAGATGAAGATATT
GCAAAATGGCATAAACAAGGTGTACAAACGTTTATCTTAGGTGATGATCGAGGAAAAATT
TATCGTCATTTTTCAGCGACTTTAGCGACGTCTAAGCAGGAAGGGGTTAAAGATTAA
>>BDS-54_[0090077 to 0091279]_sbnH_(staphyloferrin B biosynthesis decarboxylase SbnH)_FRWD
ATGCGTGTGGTTCAACCAGTTATCGAACAATTAAAAGCACAACGGCATCCAGTTTGTCAT
TATATTTATGATTTAGTCGGATTGGCGCAACATTTACAACACATTACATCATCATTGCCG
AGTAATTGTCATATGTATTATGCAATGAAAGCAAATAGTGAACGAACAATTCTAGATACA
ATCAGTCAATATGTTGAAGGATTTGAAGTTGCTTCTCAAGGTGAAATATCTAAAGGACTT
GCATATAAACCAGCCAAACATATTATCTTTGGTGGCCCTGGTAAGACAGACGAGGAACTA
AGATATGCAGTAAGCGAAGGTATTCAACGAATTCATGTTGAGAGTTTATATGAATTACAA
CGCTTAAATGCAATTTTAGAAGAAGAACAGAAAACACAACATATATTATTGCGTGTTAAT
TTAGCAGGACCATTTCCTAATGCAACGTTGCATATGGCAGGACGCCCAACACAATTCGGT
ATTTCTGAAGACGAAGTTGATGGTGTTATTGAAACTGCGCTATCAATGCCAAATATACAT
CTTGATGGCTTTCATTTTCATTCAATTTCTAACAATTTAGATGCAAATTTACATGTTGAT
GTAATGAAACTTTATTTTGAAAAAGCTAAAGCATGGTCTAAAAAGCATCAATTTTCTCTT
AAGCATATTAACTTAGGTGGCGGTATAGGTGTCAATTATGCGGACTTAACTAGCCAATTT
GAGTGGAATAATTTTGTAGAACGTTTTAAAACACTGATCGTTGAGCAAGAAATGGAAGAT
GTGACATTGAACTTTGAATGTGGGCGCTTTATTGTGGCGCATATTGGTTACTATGTGACA
GAAGTGCTAGATATTAAGAAAGTACATGGTGCATGGTATACAATTTTGAGAGGTGGTACG
CAACAGTTTAGACTACCGGTATCTTGGCAGCATAATCATCCTTTTGACATTTATCGTTGT
AAGGATAATCCATATTCATTTGAAAAAATTTCAATTTCACAACAAGATATAACGTTAGTC
GGTCAATTATGTACACCGAAAGATGTCTTTGCTAGAGGTGTAAAGATAGATTCAATGAGT
ACAGGTGACGTAATTGTTTTCAAATATGCTGGTGCATACGGATGGTCTATCTCACATCAT
GATTTCTTAAGCCATCCACATCCTGAATTTATTTATTTAACGCAAACAAAGGAGGATGAA
TAA
>>BDS-54_[0091283 to 0092047]_sbnI_(NCTC13712_00077, ParB-like nuclease domain)_FRWD
TTGAATCATATTCATGAGCATTTAAAATTGGTAGCAGTAGATAAAATTGATCTTCACGAA
ACATTCGAACCTTTAAGATTGGAAAAAACAAAAAGTAGTATTCAGGCAGATGATTTCATA
CGTCATCCGATTTTAGTGACACCGATGCAACATGGTCGATATATGGTTATTGATGGTGTC
CATCGATATACGAGTTTGAAAGAATTAGGGTGCAAGATGATACCCGTTCAAGAAATTCAT
GAGACTCAATACTCAATTAGTACTTGGCAACATAAAGTACCATTTGGAGTATGGTGGGAA
AATTTACAACAAGAACATCGTTTGCCTTGGACTACAGAGACGAGACAAGAAGCACCATTT
ATTACGATGTGTCATGGTGACACAGAACAATATTTGTATACAAAAGATTTAGGTGAGGCA
CATTTTCATGTATGGGAAAAGGTTGTTGCTAGTTATAGTGGATGTTGTTCTGTAGAAAGA
ATTGCGCAAGGTACATATCCTTGCCTTACTCAGCAAGATGTACTCATGAAGTATCAACCA
TTAAGTTATAAAGAAATTGAAGCGGTTGTTCATAAAGGGGAAACTGTGCCAGCAGGTGTG
ACACGCTTTAATATTTCAGGACGTTGCCTAAATCTTCAAGTACCATTGTCATTACTTAAA
CAAGATGACGACGTTGAACAGTTGCGAAATTGGAAGCAGTTTTTAGCAGATAAGTTTGCT
AGCATGAGGTGCTATACTGAAAAAGTATACCTTGTTGAACAATAG
>>BDS-54_[0092242 to 0092672]_Q5HJP4_(NCTC13712_00078, Uncharacterised protein)_FRWD-FRAMESHIFT
ATGAACATGAATTTAATTATAGGAAAAATCGCCATTTGGATAGGCATCGTAGTTCAAATA
TGTTATAACGTCGCCATTTTAGGTAGTATGATCTTCTTATATATTATGTATGCTGAAACA
CCCAGCCCTGAAATAGCTGCTGGAATAGCATTAATAATAATTGCTATCATAAGTTTACCA
CTCGTCCTAACAGCCATTAATTTAGAGAATAAAATGGAAGTAAAAGGTGCACTTTTTATT
GTTTATGCGATTGTTGCATTGTGTATGACTAATTACTTTTCAACATTGTTATGGATAGCT
AGCGGTATTTTTCTTATTTGGACTGAATATTCAAAAGATGGATCGACAGACGAAGGTGAA
AATAAAAAAATATTTGATAACAAAACAATCGATATTCATCTTGATTCTAGTGAAATATTG
ACAAAGATTAA
>>BDS-54_[0092787 to 0093200]_BDS-53E_000090_(hypothetical protein)_FRWD
ATGAGCTCAATTATAGGAAGAATAGCAATTTGGATAGGCATCGTAGCTCAAATATATTTT
AGTGTTGTCTTTGTCAGGATGATATCTATCGTTATTGCAGGATGATTTGATTACGAAGCA
ATTTTTTTATTAGGATTAATATTGACGCTTTTCACTGTTTTACCAACCATCTTTACTGCG
ATTTATATGGAAAGTTACTCGGGAATTGGAGGTGCACTTTTTATTGTTTATGCAATTATT
GCATTGTGTTTACATAATTACCTTTCGTCAATTTTATGGCTAATTGGAGGTATATTTCTT
ATTTGGACTGAATATTCAAAAGATGAATCGACAGACGAAGGTGAAAATAAAAATGTTGAT
ATTGAAAGTACAGAGAATCAATTTGAATCCACAGATAACACCACTAAAAAGTAA
>>BDS-54_[0093250 to 0093939]_BDS-53E_000091_(MFS transporter)_FRWD-TRNC NOSTOP
ATGGGGAAAAGTACAGAAATAATATTAATATGGATAGGCGTAATCATTCAAATAGCATAT
GTAGCTGTTATATCTTTATTTATATATATATTTGCATTATTTTTTGGATCATTTTTTGGA
TTTTTATATTTGTTAAAAGGTAATGATATTGAAGATTTATTAGCAACACCAAATTCATTT
ATGATATTTGCCACATGCTTAATTATATTTTCAGTCATACCTATTATCGTATTGGCATTT
GACTTATCTAAAGAAAGAATTATAAAAGGTATCATATTAGTTGTATATGCTATTATCGCT
TTATTAATATACAACTTTGTATCTGCAATACTTTGGTTTATTGCAGCTATTTTACTTTTT
GTTAGGAAAGAATCGTCAGCTGCTAAAGATACTGTTGTTGTTCAAAGTTGCAAAGGAACT
TCCGAACAAGCAATACGTTATAAACTTATATACAAATCTTCTTCAACAAAACATGGTAAT
GGCTCAATCAAAGCAGCACATACAGATGAAAATAAAAAAATAATTGATAACAAAACAATC
GATATTCACCTTGATTCTAATGAAATATTGACAAAGATTAACACTGATTCAAATCAAGCA
CAACATACAGAGGACACCAGAACTGAATTGGAAAGTAAAGACATGAGTGAACCTCCAGAG
TTTAAAAATATCGCGACTAAAAATGGGGAA
>>BDS-54_[0093945 to 0094568]_Q5HJP3_(putative protein)_FRWD
ATGGAAAAAAGCGTTGAAAAATCATTCATACAAATAGGTTTATATTTTCAAATAGCATAT
ATAGTACTTATGGCTACAACTTTATGTGGTTTTATAATATGCTATGGAGTGTTTTTTGGT
TTTTTCTATTTATTATCGGGAGGAAAAGCTGATTATTTAGTGTGGGTATTAGTTATATTT
ATACTACTTACAATATTTATAATTATACTTTTAACCATACCTACTATCGTATTATCATTT
GTTTTGAATAAAGAAAGTACTTCAAAAGGTGTCATACTAATTGTATCGGCTATTATTTCT
GCGTTATTATGCAACTTTGTATCTGCAATACTCTGGTTTGTTTCAGCTATATCTATTTTA
GGCAGAAAAGAATCGGTATCTGTAGATACTATTACTAATCAAAAGAGTAAAGGAAACGCA
AATCAAGTATCACATAAAGAAAATGGTACATCTGAACTTGATAGTCAGGACATGAGTGAA
CATCCAGAGTTTAAAAATGTCGCGACTAAAAATAATGAAAGCTCAAAACAAGAAGCACAC
ACAGCTGGTGTAGAATCTAAAAGTGATAGTGATGATACAGAACCTCCAATTGAGCCAAAA
AATCATTCATCTAAAAAAGATTAA
>>BDS-54_[0094782 to 0095558]_butA_(acetoindiacetyl reductase)_FRWD
ATGACAAATAACAAAGTAGCATTAGTAACTGGCGGAGCACAAGGGATTGGTTTTAAAATC
GCTGAACGTTTAGTGGAAGATGGTTTTAAAGTAGCAGTTGTTGATTTCAATGAGGAAGGC
GCAAAAGAAGCGGCACTTAAATTATCAAGTGATGGTTCAAAAGCTATTGCTATCAAAGCA
GATGTATCGAATCGTGATGATGTCTTTAATGCGGTAAGACAAACTGCAGCACAATTTGGT
GATTTCCATGTCATGGTTAACAACGCTGGTCTTGGACCAACAACACCGATTGATACCATT
ACTGAAGAACAATTTAAAACAGTTTACGGTGTTAACGTTGCAGGTGTGTTATGGGGTATT
CAAGCAGCACATGAACAATTTAAAAAATTTAATCACGGCGGTAAAATTATCAATGCAACA
TCTCAAGCAGGTGTAGAAGGAAATCCAGGTTTATCATTATACTGTAGTACAAAATTTGCA
GTACGTGGTTTAACTCAAGTAGCCGCACAAGATTTAGCTTCTGAAGGTATTACTGTAAAT
GCTTTCGCACCAGGTATTGTACAAACACCAATGATGGAAAGTATTGCGGTGGCTACTGCT
GAAGAAGCAGGTAAACCTGAAGAATGGGGCTGGGAACAATTTACTAGTCAAATTGCTTTA
GGAAGAGTTTCTCAGCCTGAAGATGTATCAAATGTAGTCAGCTTTTTAGCAGGAAAAGAT
TCTGATTATATTACTGGTCAAACAATTATTGTTGATGGCGGTATGAGATTCCGTTAA
>>BDS-54_[0095884 to 0096864]_galE_(UDP-glucose 4-epimerase)_FRWD
GTGGAAGATGTGGAAAGAGTTTTAATAACTGGCGGGGCTGGTTTTATAGGTTCTCATTTA
GTAGATTTTTTACAACAAGACTATGATGTTTATGTTCTAGATAATTATAGAACGGGCAAA
CGAGAAAATATAAAAAACTTGGCCGAAGATCATGTCTTTGAACTTGATATTCGTGATTAT
AATGCAGTAAAGCAAATCATGAAAAAATATCAATTTGAATATGTGATTCATTTAGCAGCT
TTAGTAAGTGTTGCTGAGTCAGTTGAAAAGCCTATTTTATCTCAAGAAATTAATGTCGTT
GCAACATTAAGATTATTAGAAACCATTAAAACATATAATCGTAATATTAAACGCTTTATC
TTTGCATCATCAGCGGCTGTTTATGGTGATCTACCTGATTTACCTAAGAGTGATCAATCA
TTAATTTTACCGTTGTCGCCTTATGCAATTGATAAATATTATGGAGAGCGAACAACATTG
AATTATTGTTCACTATATAACATTCCAACATCAGTTGTTAAATTTTTTAATGTATTTGGA
CCTAGACAAGATCCTAAATCACAATATTCAGGTGTGATTTCAAAAATGTTCGATTCATTT
GAGTATGATAAACCTTTTACGTTCTTTGGGGATGGCTTACAAACAAGAGATTTTGTATAT
GTATATGATGTTGTTCAATCAGTACGTTTAATTATGGAGCATAAAGATGCAATTGGACGA
GGGTACAATATTGGCACAGGGACATTCACAAATTTATTAGAAGTATATCGCATTATTGGT
GAATTATATGGTAAATCTATCGAGCATGATTTTAAAGAAGCAAGAAAAGGAGATATTAAG
CATTCTTATGCAGATATTACTAATTTAAAAGCATTAGGGTTTGTTCCTAAATACACAGTA
GAAACTGGTTTAAAGGATTACTTTAATTTTGAGGTAGATAATATTGAAGAAGTTAAGAAA
AAAGAAGTGGAAATGTCATAA
>>BDS-54_[0096827 to 0097519]_wcaJ=tuaA_(capsular polysaccharide biosynthesis glycosyltransferase)_FRWD
TTGAAGAAGTTAAGAAAAAAGAAGTGGAAATGTCATAAAGGTGTTAATGAAGATGTACAT
ATTAATAAAGAATATGATTATCAAAGAAAGTTAGATGCACTTGAAGAAGTACATAAAGCA
TATTTCCCAATCAAACGTACAATCGATTTAGTATTAAGTATTATTTTATTATGTTTAACA
TTTCCAATTATGGTTATTTTTGCAGTCGCGATTGTTATAGACTCTCCTGGAAATCCTATT
TATAGTCAGGTACGAGTTGGGAAAATGGGTAAATTAATAAAAATTTATAAATTACGATCA
ATGTGCAAAAATGCAGAGAAAAATGATGCACAGTGGGCTGATAAAGATGATGATCGTATA
ACAAATGTAGGCAAGTTCATTCGTAAAACACGAATTGATGAATTACCGCAATTAATCAAT
GTAGTTAAAGGCGAAATGAGTTTTATAGGCCCTCGCCCAGAACGTCCAGAATTTGTAGAA
TTATTTAGTTCAGAAGTTAGAGGGTTTGAGCAAAGATGTCTTGTTACACCAGGGTTAACA
GGACTTGCACAAATTCAAGGTGGATATGACTTAACGCCAGAAGAAAAACTAAAATATGAC
ATGAAATATATACATAAATGTAGCATGATGATGGAATTGTACATATCAGTTAGGACAATT
ATGGTTGTTATAACAGGGGAGGGCTCAAGGTAG
>>BDS-54_[0097734 to 0098909]_epsF_(capsular polysaccharide biosynthesis glycosyltransferase)_FRWD
TTGAAAATTATATATTGTATAACTAAAGCAGATAATGGTGGTGCACAAACACACCTCATA
CAACTTGCTAATCATTTTTGCTTACATCATGATGTTTATGTCATTGTAGGCGACCGTGGA
CTAATGATTGAACAGCTAGATAAAAGAGTAAAGGTGATTGTTGTTGAACATTTAGTCGGT
CCTATTGATATTAGACAAGACATATTAGCGATTAAAGCATTAACACAACTATTCTCGAAG
ATTCAACCGGATGTCATTCATTTATATTCTTCAAAAGCTGGCACAGTAGGTCGTATTGCA
AATCTTATGTCAAAGTCAACGGGTGCACGCGTAATATTTACAGCACATGGTTGGGCATTT
ACAGAAGGCGTTAAACTAGTTAAAAAAATAATATATTTGATGATTGAAAGATTAATGTCA
CGTATTACAGATTGCATTATTTGCGTTTCAAAATTTGATGAAAAACTAGCTGTGAAATAT
CGATTTAATCGTTTGAAATTAACTACAATACATAATGGCATTGCCGACGTTCCAGTTGTA
AAGCAGACATTCAAAAATCATAATCAAGATACATTAATAGAGGTAGACAGAGTAGTTGGA
AATCTAACAAATCCAAATATTATTCAAGGTGAGCAGCCCTCACAGCATCAATTTGTCATG
ATTGCACGGTTTGCTTATCCAAAATTACAACAGAATTTAATTGCAGCCATAGCGATTTTG
AAATCAAAATACAGAAAACATGCACATTTTACATTTATAGGAGATGGACCGGCATTAAAT
GATTGTAAGCAGCAAGTGTCGCAAGCTGATTTAGATAATGATGTCACATTTTTAGGAAAT
GTCATTAACGCGAGCAACTTATTATCACAATATGACACGTTTATTTTAATAAGCAAGCAC
GAAGGATTGCCAATTAGCATTATTGAGGCTATGGCTACAGGGTTACCAGTTATTGCGAGT
CGTGTGGGCGGTATTACTGAATTAGTAACGAATAATGGCATATGTGTCAAAAATAATCAA
CCAGAGACGATTGCTAAATCATTAGCGAAATATTTAACAGATGGTGATTATGGCACATTA
AGTAACCAATCGAGAAAACGTTATTTAGAATGTTTTACTGAGGCGAAAATGATTAAAGAA
GTGGAAGAGATTTATAATGGAAAATCAACACAATAG
>>BDS-54_[0098890 to 0100128]_wzy_(capsular polysaccharide polymerase)_FRWD
ATGGAAAATCAACACAATAGTAAATATCTCACATTGTTACTTATCGGTTTATCGATATTC
ATTCAGCAATCTTCAGTTATTGCTGGTGTGAATGTATCTATAGCTGACTTTATTACATTA
CTCATATTAGTTTATTTACTTTTTTTCGCTAACCATTTATTAAAAGCAAATCATTTTTTA
CAGTTTTTCATTATTTTGTATACATATCGTATGATAATGACGCTAATTTTGCTATTTTTT
GATGATTTGATTTTTATTACGGTTAAAGAAGTACTAGCTTCTACAGTTAAATATGCCTTT
GTAGTCATTTACTTCTATTTAGGTATGATTATTTTTAAATTAGGTAACAGTAAAAAAATA
ATCGTTACATCTTATATTATTAGTAGTGTCACAATCGGGTTGTTTTGCATAATTGCCGGT
TTGAATAAGTCGCCAATACTCATGAAATTACTTTATTTTGATGACATTCGCTCGAAAGGG
TTAATGAATGATCCTAACTATTTTGCGATGACACAAATTATTACATTAGTGCTCGCATAC
AAGTATATTCATAATTACATATTTAAGTTTATAGCGTGTGCCATTTTACTTTGGTCTTTA
ACAACTACTGGTTCTAAGACAGCATTTATTATTTTAATCGTTCTTGCGATTTATTTCTTT
ATTAAAAAGTTATTTAGCAGGAATGCATTAAGTGTTATTAGTATGTTGGTTATTATGCTG
ATATTACTTTGTTTTACATTTTATAACATTAACTATTATTTGTTCCAATTGAGTGATCTT
GATGCGTTGCCGTCATTAGATCGAATGGCCTCTATTTTTGAAGAAGGATTTGCATCATTA
AATGATAGTGGGTCTGAACGAAGTGTTGTATGGATCAATGCCATTTCAGTAATCAAATAC
ACTTTAGGGTTCGGTGTAGGCTTAGTTGATTATGTACATATTGGATCACAAATTAATGGT
ATATTGCTTGTTGCACATAATACATATTTACAGATTTTTGCTGAATGGGGCATTTTATTC
GGAGCTTTATTTATCATTTATTTACTGTACTTACTATTTGAATTATTTAGATTTAACATT
TCTGGTAAAAATGTAACAGCAATTGTTGTAATGTTGACTATGCTGATTTACTTCTTAACT
GTATCGTTTAATAATTCGAGATATGTAGCTTTTATTTTAGGAATTATCGTCTTTATTGTT
CAATATGAAAAAATGGAAAGGGATCGTAATGAAGAGTGA
>>BDS-54_[0100118 to 0101548]_wzx_(capsular polysaccharide extrusion protein)_FRWD
ATGAAGAGTGATTCACTAAAAGAAAATATTATTTATCAGGGACTCTATCAACTAATTAGA
ACACTAACACCATTGATTACTATTCCAATTATTTCACGTGCGTTTGGACCTACTGGAGTA
GGTATAGCATCATTCTCTTTCAATATCGTGCAATACTTTTTAATGATTGCAAGTGTTGGA
ATACAGTTATATTTTAATAGAATTATCGCGCAGTCTGTGGATAACAAACAGCAGTTATCT
CAGCAATTTTGGGACATATTTATTAGTAAATTACTCTTGTCTGTGACTGTATTGATCATT
TACATTGCAACCATTACTTTATTGATAGATGATTACTACATAATTTTCCTACTACAAGGG
ATTTATATTATAGGTGCCGCACTTGATATTTCATGGTTTTATGCAGGAACTGAAAAATTT
AAAATCCCTAGTTTAAGTAATATTGTTGCTTCTGGAATTGTGTTAGGTGTTGTCGTTATT
TTTGTTAAAGACCAATCGGATTTATCATTGTATGTATTTACAATTGCTATCGTCACAGTG
TTAAACCAAATACCGTTATTTATCTACTTGAAACGATATATCATATTTGTGTCGATTAAT
TGGAGACAAGTTTGGCAAATATTTCGTTCATCATTAGCATATTTGCTACCGAATGGACAG
CTCAATTTATATACAAGTATTTCGTGTGTTGTGCTAGGAGTATTAGGTACGTACCAACAA
GTAGGTATCTTTTCTAACGCATTTAATATTTTAACGGTCGCAATCATTATGATTAACACA
TTCGACCTTGTGATGATTCCGAGAATTACGAAAATGTCGACACATCCGTCACATAGTTTG
ACTAAAACTTTAGCAGATAATATGAATATCCAATTGATGTTAACAATTCCTATGGTCTTT
GGTTTGATTGCAATCATGCCATCATTTTATTTATGGTTTTTCGGAGACGCTTTCGCATCA
ACTGTGCCATTAATGACCATTTTGGCGATACTCGTATTAATCATTCCCTTAAATATGTTA
ATTAGTAGGCAATATTTATTGATAGTGAATAAAATACGATTATATAATGCATCCATTACC
ATTGGTGCAGCCATAAATATATTATTATGTTTGATTCTAATATATTTATTTGGCATTTAT
GGGGCTGCAATTGCACGTTTAATTACAGAATTTATTTTACTCATTTGGCGTTTTATTGAT
ATCACTCAAATCAACGTAAAGTTAAATGTGTTAAGTGCTTTTCAATGTACCATCGCAGCA
GTCATTATGTTTATCGTACTTGGGGTAATAAATCAGTACTTATCGCCAACTATTTATGCA
ACAATATTATTAATTGTGATAGGTATCGTGGTGTATATTTTATTAATGATGGCTATGAAA
AATCATTACTTATGGCAATTACTGAAACATTTAAGACATAAGACTATTTGA
>>BDS-54_[0101819 to 0102393]_sodA-L1_(sodM, [Mn/Fe 2)_FRWD-FRAMESHIFT
ATGGCATTTAAATTACCAAATTTACCATATGCATATGATGCATTGGAACCATATATAGAT
CAAAGAACAATGGAGTTTCATCACGATAAACATCACAATACTTATGTAACAAAATTAAAC
GCAACAGTGGAAGGAACAGACTTAGAGCATCAATCATTAGCTGATATGATTGCTAACTTA
GACAAAGTACCGGAAGCGATGAGGATGTCAGTCCGTAATAATGGCGGTGGTCATTTCAAC
CATTCATTATTCTGGGAAATACTTTCACCTAATTCTGAAGAAAAAGGTGGCGTAATCGAT
GACATCAAAGCGCAGTGGGGCACTTTAGATGAATTTAAAAATGAATTTGCAAATAAAGCA
ACAACGTTATTTGGATCAGGTTGGACATGGTTAGTAGTGAACGATGGAAAATTAGAAATC
GTGACTACACCAAATCAAGACAATCCACTAACAGAAGGCAAAGCACCAATCTTACTATTT
GATGTTTGGGAACATGCCTACTATTTAAAATATCAGAATAAACGTCCAGACTATATGTCT
GCATTTTGGAATATCGTTAACTGGAAAAAAGTTGA
>>BDS-54_[0102715 to 0103416]_sasD_(Staphylococcus aureus surface protein D)_FRWD
ATGAAAAAATTAGCAACTGTAGGATCTATCATTGCAAAAAGTACTTTATTATTAACAAGC
GTACCTTATCAAGAAGCACATGCCGCTAGTACAGTTTCAAATGTTACAAATCAACAAAAT
CAAGCTACTCAAAAAGATCGCCCATATGGCGGCGTTATCCCACAAGGAATGACGCAAGCA
CAATATGCTGAATTAGAGAAAGCAGTACCTAAATTGAGTGCAAGTAGTAACATGCAAGAC
TATAATATGAAATTGTTTGATGCCACTCAAAACATTGCAGATAAATACAATGTAACAATT
ACAACGAATTTAGGTGTTTTTAAACCACATGCTGTTAGAGATATGAATGGTCATGCTTTA
CCTGTAACGAAAAATGGTAATTTTTATCAAACAAATGTAGATGCAAATGGCGTTAATCAT
GGTGGGAGTGAAATGGTTCAAAATAAAACAGGACATATGAATCAACAATCAATGATGAAT
CAAAAGCAAACGGGGCAACAGCACATGGCAAATCAACAAGGACATATGCAACAACAAGCT
AATATGCAGTCATCACATCATCAAATGAAACAAAATGATAAGAAAGTATTACCAGCGGCA
GGTGAAAGTGTAACGACAAGTATAGTTACGGTGAGTGTTGCTGCACTACTTTTAGTGTCT
GGTTTATTCTTAACATTTAGACGTCGCTCAGCAAACAAATAA
>>BDS-54_[0103525 to 0104280]_Q5HJN3_(transcriptional regulator, GntR family)_RVRS
TTAATAATCTGATTGTCTGATTCGTGTTAGCGTTAATTCAGAAATATCTTGTGGGATGTA
CCATTTATTAATCACAATCGGATATGGCGTTTGAGCATATAGTGTTTCAATAATGAGCCA
ACAATGCATATCTCCATCAAATACGTGACTTTGGTTTTTAAAGTGTGGTGCTTTGGTAAT
AGACATTTTCAAATCAGATTGATAGGCATTATTGTATATTGTTTGCTCAACAAATGTTTT
CATATCTTCTTCATTTTGAGTATTTACTTTAAATGTATCGATTACGTTGAGTGGTATAAA
GGTAAAGCAAAATGCATCAGCTTTCTTGGAATGATTATCCTTCTTTTGATAGTAACGCTC
CATAGCAATGACTGCTGAAGGGTGATTTGCAAATAAATGATTTGTATATTCACTTTCTAA
ATCAACACGATAATTAATTGATGACATAGATACTTTTGCTAATAATATTTGATCAAGTGG
ATGTTTGAATTGATCCATACTCGACGCGTGTTGGGCATTCGTTTGTGGTATAACGAAGTG
TCCTTTCCCTCTAGTACTTTCTACAATACCGTCTTCAGCTAGCAATTTAATTGCTTGGCG
CAATGTCATTCGACTTACTTCAAAACGTGCACATAGTTCCTTTTCAGTAGGCAGTGCATG
GCCACTAGGATACTTTCCAATTTGAATTTCTTTATATAACGTATTATAAATAGTTAAAAA
TTTTGGTTGTGTTTGCGTCACGTAGCCAACCTCCAT
>>BDS-54_[0104516 to 0105223]_deoD-L1_(purine nucleoside phosphorylase locus 1)_FRWD
ATGAAATCAACACCACACATTAAACCGATGAATGACGTCGAAATTGCAGAAACGGTTCTA
TTGCCAGGAGACCCGTTACGAGCAAAATTCATTGCAGAAACATATTTGGACAATGTGGAA
CAGTTCAATACCGTGAGAAATATGTTTGGTTATACTGGAACATATAAAGGTAAAAAAGTT
TCTGTTATGGGTTCTGGAATGGGAATGCCATCCATTGGAATATACTCTTATGAGTTAATT
CATACATTTGGTTGTAAAAAATTAATACGTGTTGGTTCTTGTGGTGCTATGCAAGAAAAT
ATTGATTTATACGATGTAATTATTGCGCAAGGTGCCTCTACTGACTCAAATTACGTGCAA
CAATATCAGTTGCCGGGACATTTTGCACCGATTGCTTCTTATCATTTATTAGAAAAAGCA
GTTGAAAAAGCACGTGACAAAGGTGTGCGTCATCATGTAGGAAATGTGTTGTCAAGCGAT
ATTTTCTATAATGCGGATACAACTGCAAGTGAGCGCTGGATGCGTATGGGTATTTTAGGT
GTAGAAATGGAATCAGCTGCATTATATATGAATGCAATTTATGCTGGCGTCGAAGCATTA
GGTGTGTTTACAGTGAGTGACCATTTAATTCATGAAACATCAACAACACCTGAAGAAAGG
GAACGTGCATTCACTGATATGATTGAAATTGCACTGTCATTGGTGTAG
>>BDS-54_[0105230 to 0106582]_tet38_(major facilitator superfamily permease)_FRWD
ATGAATGTTGAATATTCTAAAATAAAGAAAGCAGTACCTATATTATTATTCTTATTTGTA
TTCAGTTTGGTTATAGACAACTCATTCAAATTGATTTCTGTAGCCATTGCTGATGACTTA
AATATTTCTGTAACAACAGTAAGTTGGCAAGCGACATTAGCTGGATTAGTTATTGGTATT
GGCGCTGTAGTATACGCCTCTTTATCTGATGCCATTAGTATACGTACATTATTTATTTAC
GGTGTGATTTTAATCATTATTGGTTCAATAATTGGTTATATTTTCCAACATCAATTTCCA
CTACTTTTAGTTGGACGTATTATACAAACAGCAGGTTTAGCAGCTGCGGAGACATTATAT
GTAATATATGTGGCGAAATATCTTTCTAAAGAGGATCAGAAGACTTACCTTGGCTTAAGT
ACTAGTAGTTATTCCTTGTCATTAGTTATCGGAACATTATCAGGTGGATTTATTTCTACG
TATTTACACTGGACAAATATGTTTTTAATTGCATTAATCGTTGTGTTTACATTGCCATTT
TTATTTAAATTATTACCAAAAGAGAATAATACAAATAAAGCTCATTTAGATTTTGTTGGC
TTAATTCTAGTGGCAACTATTGCTACAACAGTTATGCTGTTTATTACGAACTTTAATTGG
TTATATATGATTGGCGCCTTAATTGCGATTATCGTTTTTGCACTATATATTAAAAATGCT
AAACGCCCATTAGTGAACAAATCATTTTTCCAAAATAAACGTTATGCCTCATTTTTATTT
ATTGTGTTTGTGATGTATGCAATTCAACTGGGATATATATTTACATTCCCATTTATCATG
GAACAAATTTATCATCTTCAACTAGATACAACATCACTATTATTAGTACCGGGTTATATT
GTAGCAGTGGTTGTTGGTGCGCTAAGTGGTAAAATTGGTGAATACCTGAATTCAAAACAA
GCGATTATTACAGCAATTATTTTAATTGCTTTAAGTTTGATTTTACCTGCATTTGCAGTA
GGTAATCACATTTCAATCTTCGTTATTTCTATGATATTCTTTGCAGGTAGCTTTGCTTTA
ATGTATGCACCATTACTTAATGAAGCTATTAAAACAATTGACCTTAATATGACAGGTGTG
GCTATTGGTTTTTACAATTTAATTATAAATGTGGCAGTATCAGTAGGTATTGCAATTGCA
GCAGCTTTAATTGATTTTAAAGCGTTAAATTTCCCAGGTAATGATGCATTAAGTTCACAT
TTCGGTATCATTTTAATTATCTTGGGCTTAATGAGTATTGTCGGATTAGTTTTATTTGTT
ATCTTAAATCGTTGGACACAATCTGAAAAATAA
>>BDS-54_[0106663 to 0107325]_deoC-L1_(deoxyribose-phosphate aldolase SARG/SCHW alleles)_FRWD
ATGAAATTTGAGAAATATATAGATCACACTTTATTGAAGCCTGAGTCAACACGTGCGCAA
ATCGATAAAATTATCGATGAAGCGAAAGCATACAATTTCAAATCTGTATGTGTGAATCCA
ACGCATGTTAAATATGCAGCAGAGCGTCTAGCTGATTCAGACGTATTAGTTTGTACGGTA
ATTGGCTTCCCATTGGGGGCATCGACAACTGCAACGAAAGCATTTGAAACAGAAGATGCG
ATTCAAAAAGGTGCAGATGAAATTGATATGGTCATCAATATTGGCGCCTTAAAAGATGAG
CGATATGACGATGTACAACAAGACATTGAAGCGGTAGTTAAAGCGGCAAAAGGTCACACA
GTGAAAGTAATTATTGAGACGGTATTGTTGAACCGTGATGAGATTGTGAAAGCGAGTGAG
TTAACCAAAGCAGCTGGTGCGGACTTCGTTAAAACATCAACAGGTTTTGCAGGCGGTGGT
GCGACAGCTGAAGACGTTAAATTAATGAAAGACACAGTAGGTGCGGATGTAGAAGTAAAA
GCGTCAGGTGGCGTACGCAATTTAGAAGATTTCAATAAAATGGTTGAAGCAGGTGCAACA
CGTATTGGTGCGAGCGCTGGCGTTCAAATTATGCAAGGCTTAGAAGCAGATTCAGATTAC
TAA
>>BDS-54_[0107353 to 0108531]_deoB_(deoB Phosphopentomutase)_FRWD
ATGACAAGACCATTTAATCGTGTGCATTTAATCGTAATGGATTCAGTAGGAATTGGTGAA
GCGCCAGACGCAGCTGATTTTAAAGATGAAGGTTCACATACTTTAAGACATACTTTAGAA
GGCTTCGAACAAACTTTACCAAATCTTGAGAAATTAGGTCTAGGGAACATTGATGAATTA
CCGGTAGTAAAATCTGTTAAGCACCCAGAAGCTTACTATACAAAATTAAGCGAAGCTTCA
GTGGGTAAAGATACTATGACTGGTCATTGGGAAATTATGGGATTAAATATTATGCAACCA
TTTAAAGTATATCCTAATGGTTTTCCAGAAGAATTAATTCAACAAATTGAAGAAATGACT
GGTCGCAAAGTTGTTGCAAATAAACCCGCATCAGGTACACAAATTATCGATGAGTGGGGC
GAGCACCAAATGAAAACAGGTGACTTAATTGTCTACACAAGTGCAGATCCAGTATTACAA
ATTGCTGCACATGAAGATATTATCCCATTAGAAGAGTTATATGACATTTGTGAAAAGGTT
CGTGAATTGACAAAAGATCCTAAATATTTAATTGGCCGTATTATCGCGCGTCCATATGTT
GGTGAACCAGGGAACTTTACACGTACATCCAATAGACATGACTATGCATTAAAACCATTT
GGTAAAACTGTTTTAGATCATTTAAAAGATGGTGGTTATGATGTCATTGCCATTGGTAAA
ATTAATGACATTTATGATGGTGAAGGTGTAACAGAAGCGGTTCGTACGAAGAGCAATATG
GATGGTATGGACCAATTGATGAAAATTGTTAAAAAAGATTTCACAGGTATTAGTTTCTTA
AACTTAGTAGACTTCGATGCATTATATGGTCATCGTCGTGATAAACCTGGTTATGCACAA
GCAATTAAAGATTTCGATGATCGCTTGCCAGAACTGTTTAGCAACTTACAAGAGGACGAC
TTAGTAATTATTACGGCAGACCACGGTAATGACCCGACAGCACCAGGTACGGACCATACA
AGAGAATATATTCCAGTAATTATGTATAGTCCGAAATTTAAAGGTGGTCATGCACTAGAG
AGTGATACTACATTTAGTTCTATTGGTGCAACAATAGCAGATAATTTCAATGTAACATTA
CCAGAGTTCGGTAAAAGTTATTTAAAAGAATTAAAATAG
>>BDS-54_[0108650 to 0109465]_phnE2_(phosphonate ABC transporter, transmembrane permease)_RVRS
TTAAACAATACGTTTTCGTATTGAACCGGAAATTAAATCGACAATTGCGACCATTAGTAC
TAAACCAATTAATATAATACCTACACGATCCCAAGAACGCGTTTGAATGGCAAATATGAG
TGGTGTTCCTATGCCACCAGCACCAATTAACCCCAATATAGAAGCTGAACGTAAGTTAAG
TTCAAAGCGATAAAGAATAAGTGATAGGAAGGCAGGCATAATTTGTGGTATAACTGCGAA
TACGAGTGTTTTAATCTTATTCGCACCACTAGCCTTTAATGATTCTACCGCACTGAAATC
TAACCCCTCTATATCTTCAGCTAAAAGTTTACAAAGCATACCTACTGAATGGATACCTAA
AGCTAACACACGGGAAAATGAACCTGGACCAACAGCTTTTATAAATATTAGTGCCATGAC
AATTTCGGGGAAGACACGTATAACACTTAAAATAAATTTGCTAATACCTGAAACTGGACG
TAACTTTACCATATTATTTGCACCTAGAAATGCTAATGGTATACAGATAATTGCGGCGAT
AAATGTTCCTACAACGGCTATCGCAAAGGTTTCAAGCAAACCACGTAATAAGTCTTCGCC
ATCTGGTATATAAATATAACTGATATCAGGATGGAATAATCCGCTGAATATAGATTTTAA
AATTTCTAATGATTTACTTTTAAGTTCTAAATTTGGTACACCTGCAAAAGCCCAGATGAT
AATAGCTAAGACGACAATTGCTATAAGCCATCCTTTAATCAATTTTCGTTTGCGTGCTTT
TGTGTGATTATTATATTTTGCTATTTCTTGTGTCAT
>>BDS-54_[0109462 to 0110262]_phnE1_(phosphonate ABC transporter, transmembrane permease)_RVRS
TCATGCGAGATGTGCCCTCACTTTCGTACTGATGTAATCAATGACGACGACAATAACTAA
AGTAAATAAAATAATCGTTGCTGTTTTTGGATATTGGAATAAACCAAGTGTTTGATCATA
AAACAATCCGATACCGCCAGCGCCAACTAACCCTAGTACGGCAGAAGCACGTATATTTAC
TTCAAATGCATATAATACATATGACATAAATGACGATATGGCTTGTGGTACAACGCCGAA
AACAATCCATTTTACTTTATTGGCGCCAACAGCTGTCATTGCTTCCATAGGTCCTGGATC
TATCGTTTCCAGAGATTCATATAATAACTTTCCAATAATACAGATTGTCAAAATAAATAA
AGCTAATATACCTGGTATTTGGCCGATACCAAATACGGCAACAAAAATTGCTGCTAATAG
CAAATCAGGTATAGTACGAACAATATTTAAAATAAAACGAGATGGTATTGAAATCCACTT
TTGATGAAAGATATTACTGGCACATAATAGTGCAATAGGTATCGAAACAATACTGCCTAA
TACGGTACTTACGATAGCCATTCTAATTGTATCTAACATTGGGGTTGTGATTTGTTGTAA
GTATTCGAAATCAGGCGGAATCATTTGCTTAAATAAATCACCAATTTGAGGAATACCTAT
CATTAAATCTCCAAAGTTAAAGCCTGTATAAATAAAACTCCAAATGATGATTGCGATGAT
TAACATGAAGGTAAAGCTCGTTTTTAACGATACTTTCTTTTTTAAAAGTGAGTCATACTT
TGATGATGTTTCTATGGTCAT
>>BDS-54_[0110264 to 0111037]_phnC_(phosphonate ABC transporter, ATP-binding protein)_RVRS
TTAATTCACTTCTAACTTTTCATCTTCTTTAATCGAGCGCCCATAAATATCACTGAAGAC
ATCATCTGTTGCTTCAGAAGCAGGACCATCAAAGACAACTTCACCATCACGTAAACCGAT
AATACGTGTGCCATATTCTTTCGCTAAATCTACAAAATGTAAATTGATTAATATTGTTAT
TCCTAATTCTTGATTAATTTTTCTTAAATCGTCCATTACTTGTTTTGTTGTCAATGGATC
TAAAGAAGCGACCGGTTCATCGGCAAGAATAATTTCTGATTCCTGACAAAGTGCACGTGC
GATTGAAATACGTTGTTGCTGGCCACCTGATAACTCATCAGAACGTTGATTATATTTATC
TAAAATGTTAACGCGTTCTAATGCATCCATCGCTTTAATTTTGTCTTCCTTAGGAAATAA
ACCTAATACCATTTTCCATGTAGGATGATAACCTACACGTCCACTTAACACATTTCGAAG
TACGCTTGATCGTTTAACTAAATTAAAATGTTGGAAAATCACACCAATATTACGACGCAT
AGCTAATAACTCTTTACCATGTGCTTTTGTGATAGATTTACCTTTTATGAAAATTTCTCC
AGATGTAATATCATGCAAACGATTCACAGATCTTAATAATGTAGATTTCCCTGCACCAGA
TAAACCAACAATAACCGCGAATTCGCCTTTTTTAATATTTAAATTAATATTATTCAAACC
AACATGACCGTTAGGGTAGACTTTACTGACGTTTTTAAATTCGATTTGACTCAT
>>BDS-54_[0111252 to 0112208]_phnB_(phosphonate ABC transporter, substrate-binding protein)_RVRS
TTATTTCATATCTTTCACTAATTTTTCATACTCTCTAACAATGTCGAAATTCGAATCTTT
CGTATCAGTGTATCCTTCGTGTGAATATACTTCGCTAATAATTTTGTGACCTTCTTTTGA
TTTAGCAATATCTATAAATGGCTTTTTCAATTTTTCTTGGAAGTCTTTATCCATATCAGG
TCTTACAGAAATTGTGTCATTCGGAATAGCTTGTGTTAATTTCAAAATTCTTGTGTCTTT
AAATACATTTGGTTGGTCTTTTTTCACTGTATTACGTGCATCGTTAAATACAGCTGCAGC
ATCTACATCTCCATTTAATAATGAAATTACTGCCTGGTCATGACCTTTGACGTTTACAAA
TTTCATGTCTTTTGTTGCATTAATACCTGCTTCATTTTTCAACATTGCTAGCGGGAATGT
ATAACCAGCAGTTGAAGTAACATCTTGTAATGCAATTTTCTTACCTTTTAAGTCTTTCAA
ACTTTTAATTTTCGAATCTTTTTTTACAAGGATTTCAGATTTGTAACTATCTACAAGTTC
TTTACTTGCTGAACCATCTTCTTTCACACCAAAACGTTGTGCTTGTAGCAATAAATCTGC
GGCTTTTTGATCATGTGCCAATGTGTATGCTGTTGGAGGTAAGAATCCAACATCGACTTT
TTTAGATTTCATAGCTTCTACTATTGTATTGTAGTTTGTAGATACAGAAACTTTAACTGG
AATGCCTAACTCTTTAGATAACAACTTTTCTAATGGCTTTGCTTTAGCCTCTAAAGTTCC
AGCATTTTGAGAAGGTACAAATTGAACTGTTAATTCTTTAGGTTTGTATCCTCCTGATTT
AGAGTCTGAATCATTACTACTGCTCTTTTGATTATCCAAAGAACTTGAATTCCCACATGC
TGCTGCAAAAACAATGACTGCTAACATTAACACAAATAAATACTTAAAATTTTTCAT
>>BDS-54_[0112438 to 0113982]_Q5HJM4_(putative exported protein)_FRWD
ATGAAAAAAATATATAAGTCATTAACTGTCTCTGCAATTGTTGCAACGGTATCTTTAAGT
GCTATGCCTCAATCCATAGTTATAACTCATGCATCGCAACCTACAAAACAACAACAAACG
GTATTGTTTGATCGTTCCCATGGTCAAACAGCAGGTGCAGCAGATTGGGTTAGTGATGGT
GCATTTTCAGATTATGCAGATTCGATGCAAAAGCAAGGCTATGATGTTAAAGCGATAGAT
GGTCATTCGAACATAACAGAAACAAGTTTGAAAAACTCTAAAATATTTGTCATTCCCGAG
GCTAACATTCCTTTCAAAGAATCAGAACAGACTGCAATCGTCAATTATGTTAAACAGGGT
GGTAATGTTGTCTTTATTTCAGATCATTATAATGCAGATCGAAATTTAAATCGTATTGAT
TCATCTGAAGCAATGAATGGTTATAGACGCGGTGCTTATGAGGATATGTCGAAAGGTATG
AGTGCAGAGGAAAAAAGTTCTACAGCAATGAAAGGTGTGAAAAGTTCAGATTGGCTATCT
ACTAACTTTGGCGTACGTTTTCGTTACAATGCACTTGGTGATTTAAATACGAGTAATATA
GTTACTTCAAAAGAAAGTTTTGGTATTAGTGAAGGTGTTAAATCAGTATCTATGCATGCA
GGTTCCACATTAGCCATCACTGATCCTGAAAAAGCTAAAGGTATTGTGTATACACCAGAA
AAACTGCCAGCTAAAAGTAAATGGTCACATGCTGTAGATCAAGGTATTTATAACGGCGGA
GGTAAGGAAGAAGGGGCATATGTTGCAATATCAAAAGTAGGTAAAGGTAAAGCAGCTTTC
ATCGGGGATTCATCATTAGTAGAAGATAGCTCACCTAAATATTTAAGAGAAGATACTGGA
GAAAAGAAGAAAACATATGATGGATTTAAAGAGCAAGACAATAGCAAATTATTAAATAAT
ATAACAACTTGGATGTCTAAAGATAATGATGGGAAATCACTTAAGGCGAGTGGTGTAACA
TTAGATGCTAAGACTAAGTTACTTGATTTTGAAAAGCCAGAAAATTCTACAGAGCCTGAA
AAAGAACCGTGGGCACAACCGCCAAGTGGTTATAAATGGTATGATCCAACAACCTTTAAA
GCAGGTAGTTATGGCAGTGAAAAAGGCGCAGATCCTCAGCCAAATACACCAGATGATAAT
ACTTCGACAAATCAGAATGGGAAAGTATCATTTGATATCCCACAAAATGTTTCTGTAAAT
GAGCCATTTCAAGTGACAATACATTTAAAAGGATTTGAAGCAAATCAAACACTTGAGAAT
CTTAGAGTTGGTATTTACAAAGATGGTGGACAACAAATCGGACAATTTTCAAATGGAAAT
GATGCATTCAGTCCTCCAGGATACAGTACGTTGCCAACAGTTACAGCTGACGAAAACGGA
AATGCTACAATTAAAATTAATGCAAAAGTACTCGAGAGTACTGACGGTTCGAAAATTCGT
CTGAAACTTGGAGATAAAACCTTGATTACAACAGACTTCAAATAA
>>BDS-54_[0114034 to 0115569]_cpdB_(cpdB 2',3'-cyclic-nucleotide 2'-phosphodiesterase/3'-nucleotidase precursor)_FRWD
ATGTCAAACATAGCATTTTATGTCGTGAGTGACGTGCATGGTTATATTTTTCCAACAGAT
TTTACGAGTAGAAATCAATACAAGCCTATGGGATTGTTATTGGCGAATCATGTTATTGAA
CAAGACAGAAGGCAGTATGACCAGAGTTTTAAAATAGATAATGGTGATTTCTTGCAAGGG
TCACCATTTTGCAATTACTTAATTGCACGTTGCGGTAGTAGTCAGCCTTTAGTTGATTTT
TATAATAGAATGGTATTTGATTTTGGTACGCTTGGGAATCATGAGTTTAATTATGGATTG
CCATACTTAAAAGACACTATACGTAGGCTAAATCATCCAGTTTTGTGCGCTAATATTTAT
GAAAATGATAATACATTAACGGATAAAGGCGTGCACTATTTTCAAGCGGGCAATCAAACA
GTTGGTGTAATAGGATTGACGACACAATTTATCCTGCATTGGGAACAACCAGAGCATATT
CAGTCACTTACATTTCATAGTGCTTTTGAAACACTTCAACAACATTTACCCGAAATGAAG
CGACGTGCTGATATTGTTGTTGTTTGTTATCATGGTGGCTTTGAAAAAGATTTAGAGAGT
GGTAATCCGACTGAAATGCTTACTGGTGAAAATGAAGGCTATGCCATGTTAGAAGCATTT
TCACAAGACATTGATATCTTTATTACAGGTCATCAACATCGACAAATTGCTGAAATGTTT
CAGCAAACGGCTGTGGTTCAACCTGGTACGAGAGGAACGACTGTAGGGAAAGTTGTCTTA
AGTACTGATGAATATGAAAATGTATCCATTGAAACATGTGAATTACTAACTATTGAAGAC
GATTCGACATTTGTTATTGATGAAGATGACCAACATCTAAGAAATCAGTTAGAGGACTGG
TTAGATTATAAAATTGCAACATTGCCACATGATATGACGATTGATTATGCATTTAAGGCA
CGTGTAGCACCTCATCCATTTACTAATTTTATGAATTACGCATTGTTAGAAAAAAGTGGT
GCCGATGTTGCCTGTACAGCTTTGTTTGATTCTGCTAGTGGTTTCAAGCAAGTCGTAACG
ATGCGAGATGTTATTAACAATTATCCATTTCCAAATACATTTAAAGTTTTAGCTGTTAGT
GGTGCCAAACTTAAAGAAGCCATTGAACGATCGGCTGAATATTTTGACGTGCAAGATGAT
GAAGTAAGTGTGAGCGCAGACTTCCTTTAACCTAAACCACAACACTTTAATTATGATATA
TATGGTGGCGTAAGTTATACCATTCATGTTGGAAGACCGAAAGGAGAGCGCGTGAGTGAC
ATGAAGATAAAAGGTCATCCAGTTGATTTAAATAAGACATATACAATTTGTGTGAATAAT
TATCGTGCTGTTGGCGGTGGTCAGTATGATATGTATAGCGACGCACCAGTTGTGAAAGAT
ATTCAAGTTGAAGGCGCACAACTACTTATTGATTTTTTATCAAATAACAAGTTGATGCAC
ATGCCACAAGTTGTGGATTTTAAAGTTGAAAAGTGA
>>BDS-54_[0115696 to 0115950]_Q1Y4B9_(putative DNA-binding protein)_FRWD-TRNC NOSTART
TGGGCATCATTAAATAAAAAAGGCTATAAAAGTAAAGAGCCTTTAGACGACGTGATTGAA
ATGTCACGCCCTGTCAAAATGAATAGTTTATTAAAGTTGTATTTTGATAGAAATATACTG
ACACCACAAAAATTATTGAATTATTTAAAAGTTGATGAAGTATTTTTGAATCATCTAGCA
GGTATTAATTTAAAACTCTTTAAGGATTATGTTAATGAAAATAGAGAACATAACATAACG
AAACTATATAAATAA
>>BDS-54_[0116393 to 0118819]_adhE_(adhE, Aldehyde-alcohol dehydrogenase)_FRWD
ATGATTGACGCTCTAGCTGACAAAGGGAAAAAAGCATTAGAAGCATTATCTAAAAAGTCA
CAAGAACAAATTGATCATATTGTTCATCAAATGAGCTTAGCAGCTGTTGATCAACATATG
GTACTAGCAAAATTAGCACATGAAGAAACTGGAAGAGGTATATACGAAGATAAAGCAATT
AAAAATCTATATGCTTCTGAATATATTTGGAATTCAATTAAAGATAATAAAACAGTAGGA
ATTATTGGTGAAGATAAAGAAAAAGGACTGACATATGTAGCGGAGCCAATTGGTGTCATT
TGTGGTGTAACACCTACAACGAATCCTACGTCTACAACAATTTTTAAAGCGATGATTGCA
ATCAAAACAGGTAATCCGATTATTTTTGCATTCCATCCAAGCGCGCAAGAATCATCAAAA
CGTGCTGCTGAAGTTATGTTAGAGGCTGCAATCAAAGCAGGTGCGCCGAATGATATCATT
CAATGGATTGATGTGCCATCTATCGAAGCGACAAAACAATTAATGAATCACAAAGGAATT
GCGTTAGTGTTAGCAACAGGTGGCTCCGGCATGGTTAAATCTGCATATTCAACTAGAAAA
CCAGCATTAGGTGTAGGACCAGGTAACGTACCTTCTTATATTGAAAAAACTGCACACATC
AAACGTGCAGTAAACGATATTATTGGTTCAAAAACGTTTGATAATGGTATGATTTGTGCT
TCTGAACAAGTTGTAGTGATTGATAAAGAGATTTATAAAGACGTTACAAATGAATTCAAG
GCCCATCAAGCGTACTTTGCTAAAAAAGACGAATTACAACGTTTAGAAAATGCAATTATG
GATGAAGATAAAACAGGTATTAAGCCAGATATTGTAGGTAAATCTGCAGTCGAAATTGCT
GAACTAGCTGGTATTACTGTCCCCGAAAATACAAAACTTATCATAGCTGAAATTAATGGT
GTAGGTGCAGACTATCCATTATCTCGTGAAAAATTATCCCCAGTATTAGCCATAGTAAAA
GCCCAATCAACTAAACAAGCATTTCAAATTTGTGAAGACACATTGCACTTTGGAGGATTA
GGACACACAGCTGTTATCCATACAGAAGATGAAACGTTACAAAAAGACTTCGGACTTAGA
ATGAAAGCGTGTCGTGTACTTGTAAATACACCATCAGCAGTTGGAGGTATTGGAGATATG
TATAATGAATTGATTCCATCATTAACATTAGGTTGTGGTTCTCACGGTAGAAACTCTATT
TCACACAATGTAAGTGCAACAGATTTATTAAATATTAAAACGATTGCTAAACGTCGTAAT
AATACACAAATATTCAAGGTCCCTTCTCAAATTTATTTTGAAGAAAATGCAATTATGAGC
CTTACAGCGATGGAAAATATTAAAAAAGTTATGATTGTTTGCGATCCTGGTATGGTCGAA
TTGGGATATGCGAAAACTGTTGAAAAAGTATTGAATCAACGATCTGAACAACCGCAAATT
AAAGTATTTAGTGATGTTGAACCAAACCCATCAACGAATACTGTCTATAAAGGATTAGAA
ATGATGGTAGATTACCAACCAGATACAATTATTGCACTTGGTGGTGGTTCTGCAATGGAT
GCTGCCAAAGCAATGTGGATGTTCTTTGAGCACCCAGAAACATCATTCTTTGGTGCAAAG
CAAAAATTCTTAGACATTGGTAAACGTACTTATAAAATTGGCATGCCTGAAAATGCAACA
TTTATTTGTATACCAACGACTTCGGGTACAGGTTCTGAAGTGACACCATTTGCTGTTATT
ACTGATAGTGAAACGAATGTAAAATATCCATTGGCAGATTTTGCATTAACACCTGATGTA
GCAATTATTGATCCTCAGTTTGTTATGAGTGTTCCGAAAAGCGTCACAGCAGATACTGGT
ATGGATGTTTTAACACATGCAATGGAGTCATATGTGTCAGTTATGGCATCGGATTATACT
AGAGGATTGAGTTTACAAGCGATTAAGCTAACGTTCGAATATTTAAAATCATCTGTTGAA
CAAGGTGATAAAGTTTCAAGAGGAAAATGCATAATGCGTCAACATTAGCGGGAATGGCAT
TTGCCAATGCATTCTTAGGTATCGCGCACTCAATTGCACATAAAGTTGGTGGCGAATATG
GTATACCACATGGTAGAACAAATGCGATATTGCTTCCACATATTATTCGTTATAATGCTA
AAGACCCACAAAAACATGCGTTATTCCCTAAATATGAATTCTTTAGAGCAGACACAGATT
ATGCAGATATAGCGAAATTCTTAGGATTAAAAGGAAATACGACAGAAGCACTTGTAGAAT
CATTGGCCAAAGCTGTTTATGAATTAGGTCAATCAGTTGGTATTGAAATGAACTTGAAAG
CACAAGGTGTTTCTGAAGAAAAATTAA
>>BDS-54_[0119303 to 0119971]_capA-L1_(capsular polysaccharide biosynthesis protein A, locus 1)_FRWD
ATGTATAGTGCATTAGAATTAACAAAAATTAAAGAAGTACTGCAGAAAAATTTAAAGATA
TTAATTATCTTGCCACTATTATTTTTAATTATTAGCGCGATTGTTACGTTTTTTGTCTTA
TCACCTAAATATCAAGCTAATACACAAATTTTAGTGAATCAAACTAAAGGGGACAATCCT
CAGTTTATGGCACAAGAAGTTCAAAGTAATATTCAGCTTGTAAATACGTATAAAGAAATT
GTCAAAAGTCCTAGGATTTTAGATGCGGTGTCGAAAGACTTAAATCATAAATACTCACCT
TCTAAATTATCGAACATGTTAACCATTACTAACCAAGAAAATACACAAATTATTAACATC
CAAGTTAAAAGCGGTAATAAACAGGATTCTGAAAAAATTGCGAATAGTTTCGCTAAAGTA
ACAAGTAAACAAATTCCAAAGATTATGAGTGTAGATAACGTATCAATTTTATCTAAAGCA
GATGGTACTGCAGTGAAAGTTGCTCCAAAAACTATTATGAATCTAATTGGTGCCTTCTTC
TTAGGATTAGTTATCGCATTGATATATGTATTCTTCAAAGTTATTTTCGACAAACGAATT
AAGGATGAGGAAGACGCAGAGAAAGAATTAGGATTACCTGTATTAGGTTCAATTCAAAAA
TTTAATTAA
>>BDS-54_[0119987 to 0120673]_capB-L1_(capsular polysaccharide biosynthesis protein B, locus 1)_FRWD
ATGTCAAAAAAGGAAAATACGACAACAACACTGTTTGTGTATGAAAAACCGAAATCTACA
ATTAGTGAAAAGTTTCGTGGTATACGTTCAAACATCATGTTTTCAAAAGCAAATGGTGAA
GTAAAGCGCTTGTTGGTTACTTCTGAAAAACCAGGTGCAGGTAAAAGTACAGTAGTATCA
AATGTAGCGATTACGTATGCACAAGCAGATTATAAAACATTAGTTATCGATGGTGATATG
CGTAAGCCAACTCAAAACTATATTTTTAATGAACAAAATAATAATGGATTATCAAGTTTA
ATTATTGGTAGAACTTCAATGTCAGAAGCAATTACATCGACAGAAATTGACAATTTAGAT
TTGTTAACAGCTGGTCCCGTACCTCCTAATCCATCAGAACTAATAGCTTCTGAAAGGTTT
AAAGAATTAGTTGATCTTTTAAATGAACGTTATGACATTATTATCGTTGATACACCACCA
GTTAATACTGTAACTGATGCACAACTATATGCACGTGCCATTAAAGATAGCTTGTTAGTT
ATTGATAGTGAAAAAAATGATAAAAATGAAGTTAAAAAAGCAAAAGCACTCATGGAAAAG
GCAGGCAGTAACATTTTAGGTGTCATTTTAAACAAAACCAAGGTAGATAAATCTTCTAGT
TATTATCACTATTATGGAGATGAATAA
>>BDS-54_[0120676 to 0121440]_capC-L1_(capsular polysaccharide biosynthesis protein C, locus 1)_FRWD
ATGATTGATATTCATAATCATATATTGCCTGACATCGATGACGGACCTAAAAATGAAGCT
GACATGCTAGAGCTTTTAAAGCAAGCAACAACTCAAGGTATTACAGAAATAATCGTAACA
CCACATCACTTACACCCACGATATAATACTCCAATAGAAAAAGTGAAATCATGTTTAAAC
CATATTCAAAACTTAGCTGAAGTTCAAAAACTAAACTTAAAGTTTTATTATGGTCAGGAA
ATAAGAATTACTGATCAAATCCTTAAAGACATTGATCATAAAAATATTACTGGTATTAAT
GATTCACGCTATTTACTTATAGAATTCCCATCAAATGAAGTTCCACATTATACTAATCAA
TTATTTTTCGAGTTACAAAGTAAAGGATTTATACCTATCATTGCACACCCAGAGCGTAAT
AAGGCAATCACCCAAGACCTTGATATACTTTACGATTTAATTAATAAAGGTGCATTAAGC
CAAATTACAACATCATCTCTTATGGGGATTTCAGGTAAAAAAATTAGAAAATTGGCAATA
CAAATGATTGAAAATAATCTGACCCATTTCATAGGATCAGATGCGCATAACACAGAAATA
AGACCGTTCTTAATGAATGATTTATTTAAAGATAAAAAATTACGTCAATATCATGATGAT
ATGAACGGATTTATCAGTAATGCGAAGTTAGTTGTTAATAATAAAAAAATTCCTAAACGA
ATGCCACAACAAGATTATAAACAGAAAAGATGGTTTGGGTTATAA
>>BDS-54_[0121460 to 0123283]_capD_(capsular polysaccharide biosynthesis protein D)_FRWD
ATGGCACATTTATCTGTGAAATTGCGGCTTTTAATATTAGCATTAATCGATTCGCTGATA
GTGACAGTTTCAGTGTTTGTGAGTTACTACATTTTAGAACCGTATTTCAAAACATACTCT
GTCAAATTACTAATATTGGCAGCTGTTTCACTATTCATATCACATCATATTTCAGCATTT
ATTTTTAATATGTACCATCGGGCATGGGAATATGCTAGTGTGAGTGAATTAATTTTAATT
GTTAAAGCTGTTACGACATCTATCGTTATAACTATGATTGTCGTGACAATTGTAACAGGT
AACAGACCTTTTTTTAGGCTGTATTTAATTACTTGGATGATGCACTTGATTTTAATAGGT
GGTTCGCGGCTCTTTTGGCGAATTTACCGAAAATATCTTGGAGGTAAATCATTTAATAAA
AAACCTACTCTAGTTGTTGGTGCAGGTCAAGCAGGATCAATGCTGATTAGACAAATGTTG
AAAAGTGATGAGATGAAACTTGAACCAGTATTAGCAGTTGATGATGATGAACATAAACGT
AATATTACCATTACAGAAGGTGTTAAAGTTCAAGGAAAGATAGCAGATATACCAGAGTTG
GTGAGGAAATATAAGATTAAAAAAATAATAATCGCCATTCCGACAATTGAACAAGAGCGT
TTGAAAGAGATTAACAATATTTGTCATTTAGACGGTGTTGAGTTGTTGAAAATGCCTAAC
ATTGAAGACGTCATGACTGGAGAATTAGAAGTAAATCAATTAAAAAAAGTTGAAGTAGAA
GATTTATTAGGTAGAGACCCAGTTGAATTAGATATGGACATGATATCAAAAGAATTAACG
AATAAAACTATTTTAGTGACTGGTGCAGGTGGTTCGATTGGATCTGAAATATGCAGGCAA
GTATGTAATTTTTATCCGGAACGAATTATTTTGCTTGGACATGGTGAAAACAGTATTTAT
TTAATTAATAGGGAATTACGTAATCGTTTTGGGAAACACTTCGATATTGTGCCTGTTATT
GCAGATGTTCAGAATAGAGCTCGCATGTTTGAAGTCATGGATCAATATAAACCGTATGCA
GTTTATCACGCAGCTGCACATAAACATGTACCGTTAATGGAATATAATCCTGAAGAAGCA
GTTCGTAATAATATTTTAGGGACAAAAAATACTGCAGAAGCAGCGAAACATGCAGGAGTA
AAGAAATTCGTGATGATTTCCACCGACAAAGCAGTTAACCCGCCTAATGTTATGGGGGCT
TCAAAGCGTATTGCAGAAATGATTATTCAAAGCTTAAACGATGAAACGCATCGAACAGAT
TTTGTTGCAGTAAGATTTGGTAATGTACTTGGTTCGAGAGGATCCGTGATTCCGCTTTTT
AAAAGTCAAATTGAAACGGGTGGCCCAGTTACAGTAACGCATCCTGAGATGACAAGATAT
TTTATGACGATACCCGAAGCTTCTAGATTAGTTTTACAAGCAGGTGCACTTGCAGAAGGT
GGAGAGGTATTTGTATTAGACATGGGAGAACCAGTCAAAATTGTAGATTTAGCCCGTAAC
CTAATTAAGCTAAGTGGTAAAAAAGAAGAAGATATTCGTATCACATATACAGGTATTAGA
CCTGGTGAAAAAATGTTTGAAGAGTTAATGAACAAAGATGAAGTACACCCTGAACAAGTA
TATGAAAAAATTTATCGCGGCAAAGTAAAACATATGGCAAGTAATCAAGTTGAAGCGATT
ATTCAAGATATTGTAAATGATTTTAGTAAAGAAAAAATTATTAACTATGCCAATGGCAAA
AAGGGGAATAATGATGTTTGATGA
>>BDS-54_[0123273 to 0124301]_capE_(capsular polysaccharide biosynthesis protein E)_FRWD
ATGTTTGATGACAAAATTTTATTAATAACTGGTGGCACAGGATCATTCGGTAATGCTGTT
ATGAAACGCTTTTTAGATTCTAACATCAAAGAAATTAGAATTTTCTCGCGTGATGAGAAA
AAACAGGATGATATTCGAAAGAAATATAACAATTCTAAATTGAAGTTTTACATTGGAGAT
GTGCGTGATAGTCATAGTGTAGATACAGCTATGCGGGATGTTGATTATGTATTCCATGCA
GCTGCATTAAAGCAAGTACCATCGTGTGAATTTTTCCCAGTTGAAGCGGTAAAGACCAAC
ATTATTGGTACTGAAAATGTATTACAAAGTGCTATTCATCATAATGTTAGAAAGGTCATT
TGTTTATCTACTGATAAAGCAGCATATCCAATTAATGCGATGGGTATCTCAAAAGCGATG
ATGGAAAAAGTGTTCGTGGCAAAATCGCGAAATGTACGAAGTGAACAAACGCTAATTTGT
GGCACGAGGTATGGCAACGTGATGGCTTCAAGAGGATCCGTAATTCCATTATTTATAGAC
AAAATTAAGGCAGGGGAACCTTTGACGATTACTGATCCAGAAATGACTCGTTTCTTAATG
AGTTTAGAGGATGCAGTAGAGCTCGTTGTTCATGCATTTAAACATGCAGAGACAGGCGAT
ATTATGGTTCAGAAAGCACCTAGTTCCACTGTAGGTGACCTTGCAACAGCCTTATTAGAA
TTGTTTGACGTGGATAATGATATTGAGATTATTGGTACTCGTCACGGAGAAAAGAAGGCA
GAAACCTTATTGACACGAGAAGAGTACGCGCACTGTGAAGACATGGGTGATTATTTTAGA
GTGCCGGCAGACTCCAGAGATTTAAACTATAGTAATTACGTTGAAACGGGTAACGAAAAG
ATTACTAAAGCTTATGAATATAACTCCGATAACACACATATTTTAACGGTGGAGGAAATA
AAAGAAAAACTACTAACGCTAGAATATGTAAGAAATGAATTGAATAATTATAAAGATTCA
ATGAGATAG
>>BDS-54_[0124311 to 0125423]_capF_(NCTC13712_00109 Thermophilic glucose-6-phosphate isomerase and related metalloenzymes)_FRWD
ATGTTGAACATTGTAATTACAGGCGCAAATGGCTTTGTAGGGAAAAATTTAAAAGCAGAT
TTATCATCAACGACAGATCATCACATTTATGAAATACATCGACAAACAGATGAAGTGGAT
TTGGAGAAGGCTTTATTAAAAGCAGATTTTGTTGTTCATTTAGCGGGCGTTAATAGACCT
GAACATGATAAAGAATTCAGTTTAGGAAATGTAAGTTACTTAGATCATGTACTTGAAATA
TTAACGAGAAATACAAAAAAGCCAACGATATTGTTATCGTCATCAATACAAGCAACTCAA
GATAATCCTTATGGAGAAAGTAAGTTGCAAGGGGAGCAGCTATTAAGTCAATATGCTGAG
GAGTATGGTAATAAAGTTTACATTTATCGATGGCCAAATCTTTTTGGTAAGTGGTGTAAG
CCAAATTACAACTCAGTTATTGCAACTTTTTGCTACAAAATAGCACGAGACGAAGAAATA
CAAGTCAATGATCGTAATGTTGAACTGATGCTAAATTATGTGGATGATATTGTTGCTGAA
ATTAAACGTGCAATTGACGGGGAACCAACGATTGAAAATGGTGTGCCTACAGTTCCGAAT
GTTTTTAAAGTGACGTTGGGCGAAATTGTAGATCTATTATATAAATTTAAACAGTCACGC
GTTGATCGTACATTGCCTAAATTAGATAGTTTGTTTGAAAAAGATTTATATAGTACGTAT
TTAAGTTATTTGCCGACAACGGATTTTAGTTATCCACTTGTTATGAATGTAGATGACAGA
GGTTCATTTACAGAATTTATAAAAACACCGGATCGTGGTCAAGTTTCAGTAAATATATCT
AAACCTGGCATTACGAAAGGGAACCATTGGCATCATACTAAAAATGAAAAATTTTTAGTT
GTATCAGGTAGAGGTGTGATTCGTTTCAGACACGTTAATGAAGATGAAGTTATTGAATAT
TATGTATCTGGAGACAAACTAGAAGTTGTAGATATACCTGTAGGATACACGCATAATATT
GAAAATTTAGGTGATACAGATATGGTAACTATTATGTGGGTGAATGAGATGTTTGACCCA
ACTCAACCAGACACGTATTTCTTGGAGGTATAG
>>BDS-54_[0125427 to 0126551]_capG_(capsular polysaccharide biosynthesis protein G)_FRWD
ATGGAAAAGTTAAAGTTAATGACAATAGTTGGCACGAGACCTGAAATTATTCGCTTATCA
GCGACGATAAAAGCATGTGATAAATATTTCAATCAAATACTAGTGCACACAGGACAAAAC
TATGATTATACGTTAAATCAAATTTTCTTTGATGATTTGGAATTAAGACAGCCGGACCAC
TATTTAGAAGCAGTTGGTAGTAACCTTGGAGAAACGATGGGGAATATTATTGCGAAGTCA
TATGACGTTTTATTACGTGAACAACCAGATGCACTTTTAATACTTGGTGATACAAATAGT
TGTTTAGCGGCAGTATCTGCTAAACGTTTAAAAATACCTGTATTTCATATGGAAGCGGGT
AATAGATGCTTTGATCAAAATGTACCAGAAGAAATTAATCGTAAAATTGTTGATCATGTC
AGTGATGTCAATTTACCATACACGGAGCATAGCAGGCGTTATTTATTAGATGAAGGGTTC
AATAAAGCAAATATATTTGTTACAGGTTCACCGATGACCGAAGTGATAGAAGCACATCAA
GATAAAATCAACCAAAGTGGTGTGTTAAATGAGCTTGGCTTAGAACCACAACAATATATT
TTAGTGTCAGCACATAGAGAAGAAAATATTGATAATGAAGACAATTTTAATTCATTAATG
AATGCGATTAATGATATTGCTAAAAAATATCAGTTGCCAGTTATATATTCAACACATCCG
AGAAGCTGGAAAAAAATTGAAGACAGCCAATTTGAATTTGATCCATTAGTTAGGCAGTTA
AAACCATTTGGATTCTTTGATTATAACGCATTACAAAAAGATGCATTCGTTGTGTTATCA
GATAGTGGTACCTTATCAGAGGAGTCTTCAATATTGAAGTTTCCAGGTGTTCTTATTCGT
ACTTCAACAGAAAGACCAGAAGTATTAGATAAAGGTACAGTAATTGTTGGTGGTATCACC
TATAACAACCTTATTCAATCTGTTGAACTAGCAAGAGAGATGCAAAATAATAATGAACCG
ATGATTGATGCAATAGATTACAAAGACACAAATGTTTCAACAAAAGTAGTCAAAATCATT
CAAAGCTACAAGGACATTATTAATCGAAATACTTGGAGGAAATGA
>>BDS-54_[0126554 to 0127633]_capH_(capsular polysaccharide synthesis enzyme CapH)_FRWD
ATGAAGATAGCGATTCTTGGCGCTACAAATATTAAGCACATGTCATTGTTATCGCATTAC
TTAAACCATATTGATTTGGACAGCAATGACGTGGACATTATATATACTGACAAATATGAT
ATCAACGAACATATCCAAGGCATTAATAATTACTATAAATACAAAGTAAATATTAAAGAC
AATTGGTCATTTTTCAGAAAAGCTAGAACGTATTATCAATTTAAGCCCTATGCAAAAAAA
ATTTTGAAACAAAATAAGTATGATTTTATTATTGTTTGGGGAAGTTATACGGGACATTTG
TTTAAAGGGTTTTTAAAAAAGAACTATAAAAACAAATTTATATTAAATATAAGGGATTAC
TTTTATGAAAGAAATAAACTTATTAAGCATAGAATGAAAAAAATTGTTAATGCCAGTAGA
CTTACAACGTTATCTTCAGAGGGGTTTCTATCTTTTTTACCGAAATCTGATAAGTATAGA
ATTATTTATAGTTATAACTTGAGTATTATAGAAGAAAGTTATGTAAACAAAAGTTATAAA
TCAATACTCCCTATTAATATAGGGTTTATAGGAAATGTTAGATTTGATGAAATAAATCAA
AAATTGATGAAAGAACTTGCTAATGATCCAAGGTTCCATTTGCAATATTTTGGAACGGGA
TCGAAACATTTAGAAGCATTTGCTCAAAAAAATCATATTAATAACGTTACCTTTTCAGGT
GGTTTTGATTTGAAAGATACACCTAAATTCTTAAATAAAATTGACATTTTGAATAATTTA
TTTGGTAATCAAAATATTGCCTTAGATACAGCTTTATCAATAAGAATGTACTATGCTTTG
TTTTTAAATAAACCTATTATTACAACTGAGGGTACATTCACTGCTACGGAAGCGAATAAA
TTTGGATTGGGATTTAGTGTTAGTCCAAGAAATTTAAAAGGTATAGGTGATGTATTGATG
AATTGGTATAACAATTTGGATGTAAATGACATTGAAAATAAAAGAGAAACTTATAGAAAT
AATGTAATAGAAAATAATAAAAAGTTTTATAAGGAAATAGGTAGGATATTCAATGAATAA

>>BDS-54_[0127626 to 0129026]_capI_(capsular polysaccharide synthesis enzyme CapI)_FRWD
ATGAATAAATTCTACAATGTCACATCATATATCATTGCTATTTTAATATTTCCATGTCTT
ATATTTGGAGACAAACCATTATTATTTCTAGCACCTATATGTTATGGAGTAGGAAAACTC
CTTATAAGTTTCTCTAAAAATGCTAATTTCAAGTTCTCAAAAATTGTATATGATGTTTTG
GGTCTTCTAAGATTAGTCATCATACCAGCAATGATTGCCTTATTCAATGATTCAATTATA
GATAATTTGCCATTAGGACAAACATATTTTAATGATGCAGTTTTATACATGTGTGTGGAA
TTTATCATAGGTTCATTATTTATTTTGATTCTATCAAGGGCAAGGTTATTTAAACAAAAA
GTAGTGACACGCAATAGTTTTAAGCTTTCTGTATCGCCAATTTATTACATTCTATTCAGT
ATAGTTATTTTTGGAATATTTTTAGTATCTCCAGGAGTAAGACAAAATATATCATTTTTA
ATTATTAAAACAGATGCAATGGGTAGAGGAACGGAGACAACAAGTAGTTTAAATGTCCTT
TTTGTTATGTTATTTCAACTGGCTTTAGCGCTTCTATTCTTAGTTATTGCGTATGCATCA
TATAAAAAATATAAAGACAATCCTAAAATTTATTATGTTATATTACCGCTAATTATTGGA
GTTATTAATATTAGTTTAATTGTTGGTGAGAGAAGAAGTTATCAACTTTATACAATGATT
GCTGTTTTAACAGTTGTTTCATTGTTGTTTTTTAAACATAAAAGACGTATCAATATTGTC
ATTATTTCGGTAGGTATTTTTGTATTAGCATTAATGACATTATATAAGGAATTGTATGTG
TTTAATTATACATCGTATAGCGAAGCACTTAAGAGTACAAGTGTAGGTACCCTGAGAATC
GTTGATACGTTACAATCATATTTTTATGGACCGAGTAATATTGCGGCTTCTATAGATTAT
TTGAATTATTATAACGGTTCATTTAAACAATATTTATTCGATAACACGAGAGCGATTTTT
GGTATTAACTTTTTTGTAGATAAACAACATTTAATTACGAGCCAACTTTTTAATCAGTTG
ATATATGGTAGTAAGCAATTGACCGGTCATCTTATATCGAGTGCAGGATACGGCATTATA
TACTTTGGACCATTATTCTTCTATTTGAATTTGGTAGCAAATATTTTCTTTGCATTTTTA
GCTGAATATATTATTCGTAAAAGTAAATCATTAGAAGTGATATTTATTGGTACATATATT
TATATGCGACTAATAACAAATGTTTTTAGTCATCCGACACCACTAATTACATTAATTTCT
ATGATTTTAGTCGTATATTGTTTAGCTATTGTCCCAGGCATTATTATTAAAAAATTTACT
CAAAAAGTAGGGATAAAATGA
>>BDS-54_[0129023 to 0129580]_capJ_(capsular polysaccharide synthesis enzyme CapJ)_FRWD
ATGATAATCAAAACATTTATGAAAACCAAACTGTTTAGATTAATGAATACACCGCTATTG
CTGTTTTATAAAAAAGAATATTTAACTGGATACTATTTTGAAAATAAAGTAGCTGGATGG
TTATGGGCGTGGAAGGCAGTTCCGTTTAAATTGTTAGGTATTAATACGCGTATACCATTT
CCAGCTGACATAACTGTTAGAATGCATAATCCAAATAATATTGTTTTTGATAAAAATGAT
ATTCATATATTCCAATCACCAGGTACGTATTTTAATAATTTCTCAGCAGTAATTTTTATT
GGAAGAGGTGTCTACATAGCACCTAATGTAGGTATTATTACAGCAAATCATGACATTAAA
AATTTAAAGTCACATGTTCCAGGAAAAGATGTCACAATAGGCAATTATAGCTGGATAGGT
ATGAATTCAGTCATATTACCAGGCGTTGAGTTAGGGAATCATACTATAGTAGGTGCTGGA
TCAGTTGTTACAAAAAGTTTTCCTGAAGGCAATGTTGTTATAGCCGGAAATCCAGCAAAA
ATCATTAAGAAAATCTGA
>>BDS-54_[0129589 to 0130827]_capK_(oligosaccharide flippase family protein)_FRWD
ATGAAAATAAATAAATTTATTGGTGATTCATTTTTAATGATTTTAAGTAGTGGTATTGCG
CAAATCATACTAATCGTTACCACTCCAATTATTACAAGGTTATATTCACCGGCTGAATTT
GGAGAGTTTACGATTTTCTCTAATATCGCAATGATTTTAATACCTATTATTAATGCAAGA
TATGATTTATTAATTGTAAACGCTAAAAATGATCGTATTGCAAATATACTTTCTCAGATT
AGCTTTTTAATATCATTAGTCATTATATTAATACTAATTCCAGTATTTATTGTTAGTGCA
TTATTGTTTCCAAACTTTATATTAGATTTTATTTTTATTATTATCATGTTGTTTTTGGTG
AGTTTGACAAATATATTTACGAATTATTTAAATAAGGAGCGGAAATATAAAGTATTAAGT
TTGATTAATGTTTTTAGAGCTGCATCAATGTCATTACTCCAAATCATATTTGGTTTTTTA
GCATTTGGAAGTCTAGGTTTAATCGTTGGATTTTCATTGTCTTATATTGCAGGCCTAACA
CTCGGATATAGAACCTTTAAAAAACATTTTAATATTGTAAAAGATAAAGAAGAGGCAAAA
GCGATATTTATAGAAAATAAGAATCAGTTAGTATATTCAACACCGTCAATATTATTAAAT
AGTTTATCCTTTTCAGTTGTTGTGTTCTTCATAGGTATTTTGTATACGAATACTGAAGTA
GGTATATATGGAATGGCAATTAGAGTACTAGGAATTCCAGTCACAATTATTTCTTTAGGT
TTATCAAAAATATTTATGCAACAGGCCAATGACTATTATATCGAGTATGGTAATTTTAGG
AATTTGTTACTTAAATTTAGTTCAGCACTAATTATTGTTTCAATCATACTTTATGTACCA
CTTTATTTATTCAGTGAAGAACTAGTAAACATACTGTTAGGACATAGTTGGGTTGATGCA
ATCATAGTTATTAAAATCGTTATTCCGCTATTTGTAGTAAGACTCATTGTTTCAACAGTG
TCACTTTCTGTGATTGTATTACAAAAACAACAGTTAGAACTTATTTTACAAGCATTATTT
TTAGTAGGAACAACTATAACATTTATCATTTCTAAAATATTTAGCCTAACATTTTTAAAC
TTCGTTTCTATTAATACCATTGTGCTAGTAATATCATACGCCATATTTTTTATAGCACTG
TTTTACTTCGCTAAAAACAAAAGATTCAAAGAAACTTAA
>>BDS-54_[0130864 to 0132069]_capL_(capsular polysaccharide synthesis protein L)_FRWD
ATGAGCAAAAAAAATATTTTAATACTATGCCAGTATTTTTATCCGGAGTATGTATCTTCT
GCGACGTTGCCAACGCAACTGGCTGAGGATTTAACTGCTCAAGGTATCAATGTCGATGTC
TTATGTGGTTGGCCATATGAATATAGTCAAAACAATAATGTCTCTAAGACGGAAACATAT
CATGATATTCATATTCGACGTCTCAAATATTCGAGATTTAATAATAAAAGCAAGGCCGGT
AGAATAATTAATTTCTTTAGTTTATTTTCAAAATTCGTGATCAATATGCCAAAAATGTTG
AAGTACGACCATATTCTTGTTTACTCTAATCCACCTATTTTGCCATTAATACCAGATGTT
TTGCATAGAGTGTTCAAGAAGAAATATTCTTTTGTAGTGTATGATATTGCGCCTGACAAT
GCTATTAAGACAGGAGCTACACGTCCCGGTAGTATAATTGACAAATTAATGCGTTATATT
AATAAAAATGTGTATCAACATGCAGACAACGTCGTTGTACTTGGTACTGAAATGAAACAT
TATTTAGTAAATCAGCAAATTTCTAAAAATCCTAACAACATCCATATTATTCCTAATTGG
TACGATATGCGTCAGTTACAAGATGATCGTATCGATAATGACACATTTAAAGCTTATCGC
GAACAATACGACAAGATTTTATTGTATAGCGGCAATATGGGTCAGTTACAGGATATGGAG
ACGCTGATTTCGTTTTTAAAATTAAATAAGGAACAAACGAAAACATTAACAATACTTTGT
GGTCATGGTAAGAAATTTGCAGATGTCAAAACGGCAATAGAAGACCATCGTATTGAAAAT
GTTAAAATGTTTGAATTTTTAACAGGTACAGACTATGCTGACGTATTAAAAATTGCGGAT
GTATGTATTGCATCGCTGATTAAAGAAGGTGTCGGGTTAGGAGTGCCGAGTAAAAATTAT
GGCTACCTTGCAGCTAAGAAGCCGTTGGTACTCATCATGGATAAGCAATCTGATATTGTT
CAACATGTTGAACAATATGATGCGGGTATACAAATAGATAATAGCGATGCACAAGCTATT
TATAATTTCATCAACACCCACTCTAGTCAATCATTACAAGAGATGGGTGAGCGCGCACAT
CAACTGTTTAAAGATAAATATACAAGAGAAATCAATACAATGAAGTATTACAATCTGTTG
AAGTGA
>>BDS-54_[0132080 to 0132637]_capM_(capsular polysaccharide synthesis protein M)_FRWD
ATGAAGCGATTATTCGATGTAGTAAGTTCAATTTACGGTTTAGTAGTATTAAGTCCGATT
CTTTTAGTTACGGCATTACTGATAAAAATTGAATCACCGGGACCAGCCATTTTCAAACAA
AAAAGACCGACAGTTAATAATAAACTTTTTAATATTTATAAGTTCAGATCTATGAAAATA
GACACGCCAAACGTTGCAACAGATTTAATGGATTCTACTTCATATATTACAAAAACAGGT
AAAGTCATTCGTAAGACATCTATAGATGAATTACCTCAATTATTGAATGTTTTAAAGGGT
GAAATGTCGATTGTAGGTCCGAGACCAGCACTTTATAACCAATACGAGTTAATAGAAAAG
CGTACAAAAGCGAATGTGCATACGATTAGACCAGGTGTGACGGGCTTAGCTCAAGTGATG
GGGAGAGATGATATTACAGATGATCAAAAAGTAGCCTATGATCATTATTATTTAACACAT
CAATCCATGATGCTTGATATGTATATTATTTATAAAACGGTTAAAAATATTATTACTTCA
GAAGGTGTGCATCACTAA
>>BDS-54_[0132637 to 0133524]_capN_(capsular polysaccharide synthesis protein N)_FRWD
ATGAGAAAAAATATTTTAATTACAGGTATGAATGGCTACATTGGAAATGCACTGAAAAAT
AAGCTCACTGAACAAGGTCATCGAGTGGATCAAATTAATGTTAGGAATCAATTATGGAAG
TCGACATCGTTCAAAGACTATGATGTTTTAGTTCATACAGCAGCTTTAGTTCACAATAAT
ACACCAAAAGCGCGACTATCAGATTATATGCAAGTGAATATGTTGCTTACGAAACAATTA
GCACAAAAGGCAAAAGATGAAGGCATCAAGCAATTTATATTTATGAGTACGATGGCTGTC
TATGGTAAAGAGGGGAATGTTGGGAAAATAGATGAAATCGGCACACAAACACCTATAAGA
CCAACGACGAATTACGGTATTTCCAAAATGTTTGCTGAACAAGCATTGCAAGAGATGGTG
AGTGATACATTTAACATTGCAATTGTGAGACCACCTATGATTTATGGACCACATTGCCCA
GGAAATTTCCAACGCTTAAAGAAATTATCGCAATTATTACCGATCATTCCTAATATTAAA
AATCAGCGTAGTGCTTTATATATTAAACACCTGACAGCGTTTATTGATCAATTAATATCA
CTAGAAGTGACCGGGGTATATCACCCGCAAGACAGTTTTTATTTTGATACATCAGCGGTA
ATGCATGAAATTCGTCACCAATCACATCGTAAAACTATTATGGTAACTATGCCATCAATG
TTAAATAGATATTTTAATAAGTTGTCGGTCTTTAGAAAACTATTCGGCAATTTAACCTAC
AGTAACACGTTATATGAAAACAATAATGCACTAGAAGTTATCCCTGGAAAAATGTCACTT
GTTATTGCGGACATCATGGATGAAACGACAACCAAAGTTAAGGCATAA
>>BDS-54_[0133579 to 0134850]_capO_(capsular polysaccharide synthesis protein O)_FRWD
ATGAAATTAGCAGTAGTTGGCTTAGGTTATATCGGTTTACCAACATCAATTATGTTTGCA
AAGCATGGCGTCGATGTGCTTGGTGTTGATATAAATCAAAAAACAATAGATAAGTTACAA
AGCGGTCAAATTAGTATTGAAGAACCAGGGTTGCAAGAAGTATATGAAGATGTACTTACA
TCAGGTAAATTAAAAGTATCCACAACACCTGAAGCATCTGATGTATTTATCATTGCAGTA
CCGACACCGAATAATAATGACCAATATAAATCATGTGATATTTCTCTTGTAATGGCTGCA
CTCGACAGTATATTACCATTTTTAGAAAAAGGAAATACTATTATTGTTGAATCGACAATT
GCCCCTAAAACAATGGATGATTTTGTAAAACCAGTTATTGAAAATTTAGGATTCATAATA
GGTGAGGATATTTATTTAGTCCATTGTCCAGAACGCGTATTGCCAGGAAAAATTTTAGAA
GAATTGGTTCATAATAATCGTATTATTGGTGGCGTGACTAAAGCTTGTATTGAAGCGGGT
AAACGTGTTTATTGCACCTTCGTTCAGGGTGAAATGATTGAAACAGATGCACGTACTGCT
GAAATGAGTAAGCTAATGGAAAACACATATAGAGACGTGAACATTGCTTTAGCTAATGAG
TTAACAAAAATTTGCAATAACTTAAATATTAATGTGTTGGATGTTATTGAAATGGCTAAT
AAACATCCACGTGTTAATATCCATCAACCTGGTCCAGGTGTAGGTGGTCATTGTTTGGCA
GTAGATCCTTACTTTATAATTGCTAAAGACCCTGAAAATGCAGCGCTCATCCAAACTGGG
CGTGAAATTAATAATTCAATGCCGGCCTATGTGGTTGATAAAGCGAAAGAAATGCTTAAA
GTACTTAACGGTAATAAAGTTGCAGTCTTTGGTTTAACATATAAAGGAGATGTAGACGAT
ATTAGAGAATCTCCAGCATTTGATATTTATCAATTGTTATTGCAAGAGAACGATATCAAA
GTGAGTGCATATGATCCACATGTTGAATTAGATTTCGTTGAACATGAAATGGCACGTGCT
GTTTCAGATGCATCGTTAGTTTTAATTTTAAGTGATCATTCAGAATTTAAACATTTAACA
GATAATGATTTTGAAGGAATGAAACATAAAATAATTTTTGATACTAAGGATGTTGTTAAA
TCTTCATTTAAAGATGTATCATATTATAATTATGGAAATATATTTGATTTTATGGACAAA
CACATTTTATAA
>>BDS-54_[0134917 to 0136062]_capP_(capsular polysaccharide synthesis protein P)_FRWD
ATGAAGAAAATTATGGTTATTTTCGGAACTCGACCCGAAGCAATTAAAATGGCACCTTTA
GTAAAAGAAATTGATCATAATGCGCAACTTGAAGCGAATATTGTGATTACAGCACAACAC
CGAGATATGTTGGATAGCGTACTAAATATATTTGATATTCAAGCTGATCATGATTTAAAC
ATTATGAAAGATCAACAGACATTAGCGAGTCTTACTGCGAATACGCTCGCTAAGCTCGAC
GATATCATTAACGTAGAAAAGCCAGATATGGTTTTAGTTCATGGTGATACAACTACGACA
TTTGTAGGTAGTTTGGCGGCATTTTACCATCAAATTCCTGTTGGACATGTTGAAGCGGGA
CTACGCACACATCAGAAATATTCACCGTTTCCTGAAGAATTAAATCGTGTCATGGTAAGT
AATATTGCAGAATTGAATTTTGCGCCAACAGTGATTGCTGCTGAAAATTTACTTTTTGAA
AATAAAGACAAAAACAGTATCTTTATTACTGGAAATACAGTTATTGACGCATTGTCAACA
ACAGTACGTGATGATTTCGTTTCGAAAATTATTAATAAACATAAGGGTAAGAAAGTTATT
TTATTAACAGCCCATCGTCGTGAAAATATTGGAGAACCGATGCATCGTATTTTTAAAGCA
GTGAGAGATTTGGCAGATGCATGTGAAGATGTGGTCTTTATTTATCCAATGCATCGAAAT
CCAAAGGTTAGAGCAATTGCTGAGCAATATTTGTCAAATAGAAATCGTATTGAATTGATT
GAACCGTTAGATGCGATTGAGTTCCATAATTTTACCAACCAATCATATCTCGTGTTGACA
GATTCGGGTGGTATTCAAGAAGAAGCTCCGACGTTTGGAAAGCCTGTGTTGGTGCTAAGG
GATTACACTGAACGCCCAGAAGGTGTTGAAGCAGGGACCTCAAAGGTGATTGCTACTGAT
TATGACAATATTGTTCAAAATGTAAAGCAACTCATAGAAGATGATGAAGCATATCGACAT
ATGAGCCAAGCGAACAATCCATATGGTGATGGGCAAGCATCACGACGTATTTGTGAAGCT
ATCGAATATTATTTTGGGTTACGTTCGGACAAGCCTGATGAATTCATACCATTAAAAAAT
AAATAA
>>BDS-54_[0136271 to 0136597]_isdI_(heme oxygenase)_RVRS
TTATTTTTGATAGTGATAGCCGATATCATAAGTGAAAACTTTATTTGATAAAATTGGGCT
TTTTTCTGCATCATGATCACTTTTTAAACGGACATTTTTATGAGCCTCTTTAAACACATC
TGAATTTAACCAATTGTTAAAACTCTCTTCAGATTCACAAATAGTCAAGATTTTAACTTC
ATCTGTGTCTTCAGTATTTAATGTTTTAGTGACAAACATTTGCTGGAATCCTTCAATTGT
TTCGATACCTTGTCTATTGTAAAAGCGTGCAATCGTTTCTTCAGCACTACCTTTTTCTAA
CTGTAATCTATTTTCTGCCATAAACAT
>>BDS-54_[0136604 to 0136987]_ybaN_(putative membrane spanning protein)_RVRS
TCACTCCTCTATTTTATTATTTGATTGTGGTAATGTTTTTACAAATGTGAACAGAACGAC
TGTTTGAATGACAACCATAATGATTAGTCCTATGCGTACTGCCAAAACATCCACCATATA
AATTGAAAAACCAATCACAATGTATAAGCTAATTAAAATTTTTATTTTCTGCGGTAACGT
ATAACCGCGGTGAAAGTAAAAGTTTTCAACATATTCTTTATAAATTTTTTGGTTAATAAG
CCAATTGTAAAAACGATCCGAACTTCGTGCAAAACAAAAAACTGCTACGAGTAAGAAAGG
TGTCGTTGGCAATAATGGTAAAACAGCACCAGCAATACCAAGTGCAGTAAATATTAGGCC
AATGACGATTAATATAAGTCGCAT
>>BDS-54_[0137411 to 0138898]_aldA1_(aldehyde dehydrogenase, locus 1)_FRWD
ATGGCAGTAAACGTTCGAGATTATATAGCAGAGAATTATGGTTTATTTATCAATGGGGAA
TTTGTTAAAGGTAGCAGTGACGAAACAATCGAAGTGACTAATCCAGCAACTGGTGAAACT
CTATCACATATTACGAGAGCAAAAGATAAAGATGTTGATGCTGCAGTCAAAGTAGCACAA
GAGGCATTTGAATCATGGTCATTAACATCAAAAACAGAACGAGCGCAGATGTTACGTGAC
ATTGGTGATAAATTAATGGCGCAAAAAGATAAAATTGCAATGATTGAAACATTAAATAAT
GGTAAACCGATTCGTGAGACAACAGCAATTGATATTCCATTTGCTGCAAGACATTTCCAT
TATTTCGCAAGTGTTATTGAAACAGAAGAAGGTACAGTGAATGATATCGATAAAGACACA
ATGAGTATCGTACGACATGAGCCGATTGGAGTTGTAGGTGCAGTTGTTGCTTGGAACTTC
CCAATGTTATTAGCTGCATGGAAGATTGCACCTGCTATTGCTGCAGGTAATACGATTGTG
ATACAACCTTCATCTTCGACACCATTAAGTTTATTGGAAGTTGCAAAAATCTTCCAAGAA
GTATTACCAAAAGGTGTTGTTAATATACTAACTGGTAAAGGATCAGAGTCAGGTAATGCG
ATATTTAATCATGAAGGTGTGGATAAATTATCATTTACTGGTTCAACAGATGTGGGATAT
CAAGTTGCAGAAGCTGCAGCGAAACATTTGGTTCCTGCTACATTAGAACTTGGAGGTAAG
AGTGCCAATATTATTTTAGATGATGCTAATTTAGACTTAGCAGTTGAAGGTATTCAATTA
GGTATTTTATTCAACCAAGGTGAAGTATGTAGTGCAGGCTCTCGATTATTAGTTCATGAA
AAAATTTATGATCAATTGGTGCCACGTTTACAAGAGGCATTTTCGAATATTAAAGTCGGT
GATCCACAAGATGAATCTACACAAATGGGTAGTCAAACTGGTAAGGATCAATTAGATAAA
ATTCAATCATATATTGATGCAGCTAAAGAATCAGATGCACAAATATTAGCAGGAGGTCAT
CGTATAACAGAAAATGGATTAGATAAAGGTTTCTTCTTTGAACCAACGTTAATTGCTGTG
CCAGATAACCATCACAAGTTAGCTCAAGAAGAGATATTTGGACCAGTGTTAACAGTCATT
AAAGTAAAAGATGATCAAGAGGCAATAGAAATCGCTAATGACTCAGAGTATGGTTTGGCT
GGTGGCGTATTCTCTCAAAATATTACACGTGCATTAAATATTGCGAAGGCCGTACGTACA
GGACGTATTTGGATTAACACTTATAACCAAGTACCAGAAGGCGCACCATTTGGTGGTTAT
AAAAAATCAGGCATTGGTCGAGAAACATATAAAGGTGCGTTAAGCAATTATCAACAAGTT
AAAAATATTTATATTGATACAAGTAACGCTTTAAAAGGTTTGTACTAG
>>BDS-54_[0139421 to 0140446]_czcD_(Co/Zn/Cd efflux potassium/proton antiporter)_FRWD
ATGAATAAAAGGGAGAAAATTGCATTAAACAGATACAAATATTTCCATCATGTTGATCAT
CAAAAAATTCAACAAAGTTCTAAATAAACATTATGGGCATCACTTATTATTACACTATTA
TTTACAGTGATTGAATTTGTTGGAGGATTAGTGTCAAATTCATTGGCATTACTTTCTGAT
TCATTTCATATGTTAAGTGATGTATTAGCGCTAGGTTTATCGATGCTAGCAATTTATTTT
GCAAGTAAGAAACCGACTGCACGCTATACATTTGGATTTTTGAGATTTGAGATATTAGCA
GCAATTTTAAATGGTTTAGCATTGATTGTAATATCAATTTGGATTTTATATGAGGCGATT
GTGCGCATTATTTATCCACAACAAATCGAAAGTGGCATTATGTTTATCATAGCTAGTATT
GGTCTGTTGGTTAATGTTATTTTGACTATAATTCTAGTAAGGTCTTTAAAACAAGAAGAC
AATATTAATATTCAAAGTGCACTATGGCATTTTATGGGAGACTTGTTGAACTCTATTGGT
GTCATCGTAGCAGTAGTATTGATTCATTTTACTGGTTGGCGCATCATTGACCCAATCATT
AGTATTGTGATTTCAATCATCATTTTGCGTGGTGGTTTTAAAATTACGCGCAATGCTTGG
CTGATTCTAATGTAAAGTGTACCTAAACATTTAAATACTGATGAAATCATTGAAGATATA
ATTAGTATCGATGGTATTTTAGATGTACACGAGTTTCATTTGTGGAGTATTACCACAGAA
CATTATTCATTAAGCGCGCATGTTTTGTTTATGTTTATGTTGCGTCACCTAAATCATTTT
CATCAATCTCTTTAATGTCATCCACTTCTAAAATGACGTCTTTAGGTTTCAGAATATGAA
TATGTTTTTCGTCATCTGTATGTAAAATACGTTCTATGATGTATCGTTGACCGGCCATTG
TTTCCACAGCAATCTTTCTATTTCTTGCTAAACTTGCTACGACAGATTCTTTATCCATAA
TGATAG
>>BDS-54_[0140617 to 0141129]_Q5HJK0=srpF_(alpha-helical coiled-coil protein)_FRWD
ATGACATTATTTTTACTGGAAGCAAATCATCTTGATTTTGCATCATCGAAAGAAGAACTG
GAAGCAAAGGCAGCATCGTTATCTACGAAAGCAATACCAACTTTAATTGAAGTACAAGCT
ACTGAAAATTTAACTCATGGATATTTTATTGTAGAAGCAAATGATGAATCAGAAGCTAAA
CAATTTTTAACAGACGCAGGTATCAGTATCCAATTAGTGAAAGAAGTACGTTTAGTTGGA
AAGGATTTAGACGAAGTTAAAAATGGAGATGCACATGTCGATTACCTTGTAACTTGGAAT
ATTCCTGAAGGCATTACTATGGATCAATATTTAGCGCGTAAAAAGAAAAATTCTGTTCAT
TATGAAGAAGTACCAGAAGTAGAATTTAAACGTACATATGTATGTGAAGATATGTCTAAA
TGTATTTGTTTATATAATGCACCTGATGAAGAAGCGGTGCGTCGTGCGCGTAAAGCAGTA
GATACACCAATCGATGGCATCGAAAAACTTTAA
>>BDS-54_[0141453 to 0142193]_tauB_(taurine ABC transporter, ATP-binding protein)_FRWD
ATGATAAAAATCCAACAATTACAACATCATTTCGGTACACATCAAGTCATACATAATTTT
AATTTAGATATTGACAAAGGGAAAATAATCTCATTTATAGGAAAAAGTGGTTGTGGTAAG
TCTACCTTACTTAATATTATTGGTGGATTTATTCAACCATCGTCAGGACAAGTCGTGATT
AATGATCAAGTAAAGCGTCACCCATCGCCAGATTGTTTGATGTTATTCCAACATCATAAT
TTGCTACCTTGGAAGACGATTAATGACAATATTAGGATGGGTTTACATAAAAAAATCACT
GATACAGATATCAATGAACAACTTAAATTAGTTGATTTAGATGGAAAAGGTAAGCATTTT
CCGGAGCAATTATCTGGTGGTATGAAACAACGCGTAGCACTGTGTCGTGCTCATGTACAT
CAGCCTAACGTCATATTAATGGATGAACCATTAGGCGCATTAGATGCATTTACACGATAT
AAATTGCAGGATCAGCTAGTACAACTAAAACATCAAACAAAAGCCACTATCATTCTTGTA
ACCCACGATATTGATGAAGCAATTTATCTTTCTGATCGAATTATTTTATTAGGGGAAGGT
TGTCATATTATTTCTCAATATGAAATGACAACATCACATCCACGTAATCGTAATGATAGT
CATTTGCTTAAAATTCGGCATGATATTATGGAAACATTTGCCTTGAATCATCATCAAGTT
GAACCTGAATACTATTTATAA
>>BDS-54_[0142207 to 0143178]_tauA_(taurine ABC transporter, substrate-binding protein)_FRWD
ATGAAAAAAATTATCGCAATTGCCATCATTGGATTCCTTATACTTTCAGGCTGTGAATGG
CAAAGGACGTCTAAAGAACCGTCTAAAAAGTCGCAAAATCAGCAAGTAATTAAAATAGGA
TATTTGCCGATTACACATTCAGCGAATTTGATGATGACTAAAAAATTACTATCGCAATCG
AGCCATCCTAAATACAAACTTGAATTAGTAAAATTTAATAATTGGCCAGATTTAATGGAT
GCATTAAATAGTGGTCGTATAGATGGTGCTTCGACTTTAATAGAACTTGCTATGAAGTCA
AAACAAAAGGGATCAAATATAAAAGCTGTGGCATTAGGCCATCATGAAGGTAATGTCATT
ATGGGACAAAAAGGTATGCATTTGAGTGAATTTAATAATAATGATGACTATCATTTTGGC
ATACCTCACCGCTATTCAACGCATTATCTTTTACTAGAAGAATTACGAAAGCAATTAAAG
ATTCAATCTGGTCATTTTAGCTATCATGAAATGTCACCAGCAGAAATGCCAGCAGCTCTA
AGTGAACATCGAATTACTGGATATGCTGTAGCTGAACCGTTTGGTGCTCTCGGTGAAAAG
TTAGGAAAAGGTAAGACTTTAAAACATGGTGATGATATTATTCCGGATGCATATTGCTGT
GTACTAGTGCTTAGAGGTGAACTTCTACAGCAACACAGAAATGTTGGACAAGCATTTATA
GATGATTATAAAAAATCTGGATTTAAAATGAACGATAAAAAGCAAAGTGTTGATGTCATG
ACAAATCATTTTAAACAAAGCCGTGACGTTTTAACACAATCAGCCGAGTGGACATCATAT
GGTGACTTAACTATTAAACCATCAGGCTATCAAGAAATTTCGAAATTGGTAAGACAGCAT
CAATTATTTAACCCACCTGCATATGATGACTTTGTTGAACCATCACTGTATAAGGAGGCA
TCACGTTCATGA
>>BDS-54_[0143175 to 0143936]_tauC_(taurine ABC transporter, transmembrane permease)_FRWD
ATGACACGTCTCACAATAAATAAAATATTACTACCATTTACCACATTTATTATTTTCTTA
GGCATATGGGAACTAGTTATTATCATAGGACACTACCAACCAGTATTGCTCCCTGGTCCA
GCGCTTGTAGGAAAAAGTATTTGGACATTCATTGTTACTGGAGAGATTTTTCAACATTTG
GCTATTAGTTTATGGCGGTTTGTTACAGGGTTTGTTGTTGCACTAATCGTTGCTATTCCA
CTAGGGTTCCTACTTGGAAGAAATCACTGGTTTTACAATGCAGTAGAACCACTATTTCAG
TTGATTAGACCAATATCACCGATAGCATGGGCGCCATTTGTTGTCCTATGGTTTGGCATT
GGCAGTTTACCAGCGATAGCAATTATTTTTATTGCAGCCTTTTTCCCAATTGTTTTTAAC
ACAATTAAAGGTGTAAGAGATATTGAGCCTCAATATTTGAAAATAGCTACTAATTTAAAT
TTAACTGGGTGGTCGCTATACCGGAACATTTTATTTCCTGGGGCATTTAAACAGATTATG
GCTGGTATACATATGGCCGTTGGAACAAGTTGGATATTTTTAGTTTCTGGTGAAATGATA
GGAGCGCAATCAGGTCTAGGATTTTTAATTGTAGATGCACGAAATATGTTGAATTTAGAA
GATGTATTAGCAGCAATCTTATTTATAGGTTTATTTGGATTTATAATAGACCGTTTAATT
AGTTATATTGAGCAATTTATACTGAAAAGATTTGGAGAATAA
>>BDS-54_[0143949 to 0145041]_Q5HJJ8_(putative acyl-CoA dehydrogenase)_FRWD-FRAMESHIFT
ATGACTTTAGAAACATTAATTAAAGAACAGTTGGATCCGTATTTAGAAGAAATTGATGAT
GGTACATATTATCCGAAGACGTTTATTCAAAAATTATTTATAGATGGATATTTTAGTGAA
GCATCACTTAGAAAAAATGCTGAAGTAATCGAAGCGGTATCGCAGTCTTGTTTGACAACA
GGCTTTTGCTTGTGGTGCCAGTTGGCTTTTTCTACTTATTTACAAAATGCGCCACAGCCA
CATTTAAATAAAGACTTACAAGTACAATTGTTATCTGGAGAAGTGTTAGGTGCTACCGGG
TTGTCTAATCCAATGAAATCCTTTAATGATTTAGAAAAATTAAACTTAGAGCATTCATAT
GTCGATGGGCAACTAGTTGTTAGTGGACGTATGCCGGCTGTTAGTAATATCCAAGAAGAT
CATTACTTTGGTGCGATTTCGAAGCATCAATCATCAGATGAATTTGTCATGTTTATATTA
CGAGCAAATCAAGAAGGTATCACACTCGTAGAGAAAACAAACTTTTTAGGAGTCAATGGT
TCAGCTACATATCAAATTACGCTAAATCAAGTGGTGGTACCACAATCTCAGATTATAACG
CATGATGCAAAACAGTTTGCTGCAACTATTCGAACACAATTTATTGCATACCAAATTCCA
ATAGGATTAGGATCAATCAAGAGTTCATTAAATTTAATCGATGCATTTTCTAATGCGCAA
AATGGTATCAATCAATATTTAGAATACGATGTTGAAGATTTTAAAAAGCGTTATCATCAA
CTTAAAGAGGCATTTTATGCATTATTAGAAGATGGCAATTTAGATATCCATTTAAGTGAA
TTAATATCGTTGAAGAAGGACGTTGGTTATTTATTGTTGGATGTAAACCAAGCTTCTGTT
GTTAATGGTGGTTCAAGAGCATATACGCTGTATTCGCCACAAGTACGTAAATTAAAAGAA
GGCTTTTTCTTTGCTGCATTAACGCCGACATTAAGACATTTAGGTAAACTTGAAGAATCA
TTGAAGGGGTAAGTGTGATAAGCTGGTTTGTTGTTTAGATGCGTTTGTTGAAACATTTTT
TAAAATAAAATAA
>>BDS-54_[0145197 to 0145555]_yrhF_(NCTC13712_00130, Uncharacterized conserved protein)_FRWD
GTGAATACAATAGATACGCATACTAAAGAACAACAATTCTCGAATCTAGTAAGATCTTAT
CGTAAAGAATACGTGGGTAAAGGACCCAATAGTATTCGAGTGCCCTTTAAAGATAATTGG
GCGATTGCGCATATGACAGGTGTTTTGAGTAAAGTTGAAAGTTTTACTTAAACGACAAAC
GCAATGAATCGATGCTACATTATACACGCACAGAGAAGATTAAACAGATGTATAAAGAAA
TTGATGTAAATGAGATGGAAAGTCTTGTAGGCGCTAAGTTTGTAAAATTATTTACAGATA
TTGATTTGAATGATGATGAAGTCATTTCAATATTTGTTTTCGATAAATCAATAGAATAA
>>BDS-54_[0145729 to 0146754]_fdh_(NAD-dependent formate dehydrogenase)_FRWD
ATGAAAATCGTAGCGTTATTTCCAGAAGCAGTAGAAGGTCAAGACAATCAATTACTTAAT
ACTAAAAAAGCATTAGGATTAAAATCATTTTTAGAGGAAAGAGGACATGAGTTCATTATA
TTAGCAGATAATGGTGAAGACTTAGATAAACATTTACCAGATATGGATGTGATTATTAGT
GCGCCATTTTATCCTGCATATATGACTCGTGAACGTATTGAAAAAGCACCGAACTTGAAA
TTAGCAATTACAGCAGGTGTAGGATCTGACCATGTAGACTTAGCGGCAGCAAGTGAACAC
AACATTGGTGTCGTTGAAGTTACAGGAAGTAATACAGTTAGTGTGGCAGAACATGCGGTT
ATGGATTTATTAATACTTCTTAGAAACTATGAAGAAGGTCATCGTCAATCAGTAGAAGGT
GAATGGAACTTGTCTCAAGTAGGTAATCATGCGTATGAATTACAACACAAAACAATTGGT
ATTTTTGGATTTGGACGAATTGGACAACTTGTTGCTGAAAGATTAGCACCATTTAATGTA
ACATTACAACACTATGATCCAATCAATCAACAAGACCATAAATTGTCTAAATTTGTAAGC
TTTGATGAACTTGTTTCAACAAGTGATGCGATTACAATTCATGCACCATTAACACCAGAA
ACTGATAACTTATTTGATAAAGATGTTTTAAGTCGTATGAAAAAACACAGTTATTTAGTG
AATACTGCACGTGGTAAAATTGTAAATCGCGATGCGTTAGTTGAAGCGTTAGCATCTGAG
CATTTACAAGGATATGCTGGTGATGTTTGGTATCCACAACCTGCACCTGCTGATCATCCA
TGGAGAACAATGCCTAGAAATGCTATGACAGTTCACTATTCAGGTATGACTTTAGAAGCA
CAAAAACGTATTGAAGATGGAGTTAAAGATATTTTAGATCGTTTCTTCAATCATGAACCT
TTCCAAGATAAAGATATTATTGTTGCAAGTGGTCGTATTGCTAGTAAAAGTTATACAGCT
AAATAG
>>BDS-54_[0147139 to 0148388]_lmrP_(NCTC13712_00132, putative transporter)_FRWD-FRAMESHIFT
ATGAAACGCTTAAGTATGACTTTGAAAGTACGATTGATTAGTAATTTTTTACAGCTGATT
ATTACGACGGCATTCATACCGTTTATAGCATTGTATTTAACAGACATGTTAAGTCAATCA
ATTGTTGGCATATACCTTGTTGGTTTAGTAGTTCTAAAATTTCCGTTGTCCATTATATCT
GGTTATCTTATTGAGATATTTCCGAAAAAGTTGCTAGTACTTATTTATCAGGCGACGATG
GTTATTATGCTTGTGTTAATGGGCATGTTTGGATCTCATCAGTTGTGGCAAATCATTGGC
TTTTGCGTTGCATATGCCATATTTACAATTGTTTGGGATTACAATTTCCAGTTATGGACA
CATTAATTATGGATGCAATTACCGAAGACGTGGAACATTATATTTATAAGCTTAGCTACT
GGATTACGAACTTATCGGTAGCTATTGGGGCATTGTTAGGCGGTTTGATGTATGGCTATA
ACATGTTACTACTTTTTTTAATAGCGGCTTGTATATTTTTAATTGTACTGATTATTTTAT
ATATTTGGTTACCTCAAGACCGAGACCAAGTAAGGCGAAGTGATGACAACAGACATGTAA
GTAGTTATCAAAACTTACAAATTATGAAAATATTTCGTAGTTATAAATTAGTTTTAAAAG
ACCGTAATTACATGTTATTGATTTCGGGATTCAGTATCATCATGATGGGTGAATTTTCAA
TTTCTTCATACATTGCTATTAGACTAAAGGATCAGTTTGAAACAATAAGCATAGGTTCAT
ATGAAATTACTGGTGCTAAGATGTTAGCAATCTTGCTAATGATTAATACGGTCGGCGTCA
TTTTACTCACGTATTTTATCTCGAAAGTTGTATTGAAAATAGATTTTAAAATAGCTTTAA
TAACAGGTTTATTGATTTATATTGTCGGCTATAGTGGTCTAACTTATCTTAATCAGTTTG
GCTTATTACTAGTCTTTATGATAGTCGCAACTGTTGGTGAAATTATTTATTCACCTATAG
TTTCAGAACAACGTTTTAAAATTATTCCTAAAGCTAAAAGGGGGACTTATAGTGCTGTTA
ATGCATTAGGTATTCATATATCAGAAACACTAGCTAGGTTAGGGATTGTGTTGGGTGCTT
TCTTAACATCATTACAAATGGGACTGTATATGTTTATAGTGTTAACAATTGGTGCTATCA
TGCTTGTTGCTGGTATATCCGGGGGACAAAAACAATCGAATACAGATTGA
>>BDS-54_[0148838 to 0156202]_ausA_(nonribosomal peptide synthase)_FRWD
ATGATTATGGGTAACATGAAATTTCAACAAGAATATTTTAGAATATACAGCAATCATACA
GAATCAACGACACACCGTAATACGTATTGGGTTAAACTTGCTACAAATGTTGATACTCAG
CAAATGATGCATGCACTATCGAAAGTTGTGCAACAACATCCATCTTTAAGACAATGTATT
AATGCTAATGTCAATAATGACTATACAATGACTCTTCATGAATTTTTACCTTTTATTGAA
ATACAACAAGTTCCATTTTCTTCTACAAATTATGATTTAGACTCTTATTTTAAGCAAAAA
TTAAATAGATTCCATTATAATGGCATGCCGTTATTTAAATTTAAATTGTTTCAGTTTACC
GATGCAACTTTTATATTATTAGATTTTCATGTGACAATCTTTGATGATAGTCAGCTTGAT
ATTTTTCTGAATGATATGAGTAGCGCATACCGTGACATCAATTCTTTAAACTATATGAAA
CATATATCACATTTAAGTGATAAGCAAAAAGATAAGTGCACACACAATCAAGATGAATCT
CATATACACTCAGACTGTTTTCGACTGGAGAATAATAGTGATGTATATAAAGAGAGTTAT
TTTCCAATCAAGTTCACCTATGAGCAAGCAATATATAAACAATATTTGATTGATGATATG
TCATCAGTCGACATTAAATCATTGTCTGTGAGTGTATATTTAGCCAATCATATTATAAGT
CAGCAACACGATGTGACTTTAGGTATGCACATACCTCCGAGGTTTCCTAGTAGCGAAGAT
TTATTATCGTTACATGGTAGTGTAGTACCCTTAACTTTAAAAATTGATAATCAAGAACCA
TGTCATCATGTTGTATCTGAATTTGGTAATATTGTTTTTAAAAATGCCAACACATTACAA
TCCGCAAATACATTACTTTCGTTAGAAACTATTTTTCACTGTTACCATCAAACAGTGACG
TATTGTAATGATGTCGTTATGGATATTCATCAAATACACGACACACATACAAGTTTAGCT
GATATTGAAATTTTCCCCAATGAGTATGGTTATAAAATTATTTATAACAGTGAGGCGTAT
GATTTGTTATCAATAGAAACGCTAAATAACTTAATGAAAAATATTTATGTTCAAATAAGC
AGAAATAAGAAAATGACAATTGGTGAACTCAATTTGATGACTGAGAATGATATGAAAATA
TATGATTCAATCAATTTAAACATATCAGCTATAGACAATAAGCACACAGTTGTTGATTTA
TTTGAACGTCAAGTTGAAGCAACACCGAATCATATTGCTGTTAAATTTGAAGGGAAAGCA
ATGACTTATCAAACTTTAAATGCACGTGCCAATGATTTAGCTAGACGCTTAAGGTTGCAT
TATAATGTTAAACCTAATGATAGAATTGCTATCATTGCTAATCGGAGCATTGAAATGATT
GTCGCAATGTTAGGAGTTTTAAAAGCGGGTGGTGCATATGTGCCCATAGATTCTGATTAT
CCAGATGAACGCCAATCATATATTTTAAATGATGCAATGCCAAAAGTTGTTATAACATAT
CAAGTATCATATAAAAATAGTAAACAAAATATTGCTCACATAGAATTAGAACAGGTCAAT
TGGCAAGATGCTGATAATCTTCAGAGATGTAATACGAATGAGAATCATGCTTATGTCATT
TATACTTCCGGCACAACAGGTAAGCCTAAGGGGACATTGATTCCGCATCGTGGGATTGTT
CGCTTAGTTCATAGAAATCATTATGTACCATTAAATGAAGCAACGACGGTGCTACTGTCA
GGTACGATTGCTTTTGATGCTGCGACCTTTGAAATATATGGTGCATTGTTAAATGGTGGT
ACCATCATCGTTACTACTAAAGAGCAATTGTTGAATCCAATGGCATTGGGACGGCTGATT
AAAGAAAATGATGTTAATACAATGTGGTTAACTTCTTCGTTATATAATCAAATTGCTAGT
GAACGTATCGAAATATTGGAACCGTTAAGTTATTTATTAATCGGTGGTGAAGTTTTAAAT
GCTAAGTGGGTAAACTTGTTAAATCAAAGATTGAAACATCCTCAAATTATTAATGGGTAT
GGTCCTACAGAAAATACGACATTTACGACAACTTATGCTATACCGAGTGAAGTACCAAGA
CGTATTCCAATTGGTAAACCTATTCTCGGTACGCATGTCTACGTTATGCAAGGTCAGAGA
TGTTGTGGGTTAGGTGTTCCTGGAGAACTATGTATAGGAGGTCTTGGTTTAGCAACAGGG
TATTTAAATCAGCCGAAAATGACCGCAGATAAATTTATCATGAATGCCAAGAATCATCAA
TTGATGTATAAAAGTGGTGACATTGTACGTTTATTACCAGATGGAAATATCGATTATTTA
TATCGAATGGATAAGCAAGTTAAGATTCGTGGATTTAGAATTGAGTTATCTGAAATCGAA
CGCGCACTCGAGCATATACAAGGTATAAATAAAGCGGTGGTTATTGTTCAAACATATGAC
CAAGAAGACTATATTGTGGCCTATTATGAGGGCATGCATGTATTGTCTAATAATAAGATT
AAGGCACAATTACGTAGAACGTTGCCAGAATATATGATACCTGTTAATTTCCTGCGTATT
GAACAAATTCCAATTACGATTAATGGAAAGATAGATAAAAAATCTTTACCTAAGATGGAC
TTCGTTGATATGGGTACTTATGTACCTCCTAGTACTGATATGGAACATATGATGTGCCAA
ATTTTCGAAGATATTTTAAATGTGCAACAAGTCGGAATACATGATAACTTTTTTGAATTA
GGTGGACATTCACTAAAAGCAACATTAGTAGTAAATCGTATAGAGGAATATACTGGTAAA
CGGTTGAAAATTAGTGATTTGTTACAAACACCAACTGTATTTGAATTAGCACAAGCTATT
TCGACAATTCATGAACAAAGATATGAATCGATTCCTATAGCGGTGTATAAAGAGGACTAC
GTCTTGAGTTCTACGCAACAACGCATGTATTTATTATGGCAAGCAAATCAAAAAGATACT
GTGTATAACGTACCGTTTTTATGGCGTTTGTCATCGGATCTTAATGTGGCACAATTAAGG
CATGCAATCCATCAATTGATAGCGCGACATGAGATTTTGCGAACGAAATATATAGTTGTA
GATGATGAAGTTAGACAGCGTATTGAAAAAGATGTTGAAGTTGACTTTGAAGAGATTAAT
ACTCATTTTACAGATGAGCAGCAAATCATGCGTCAGTATATAGAGCCTTTTAATTTAGAA
AAGCCAAGTCAAATTCGAATTAGATATATTCGAAGTCCGTTGCATTCATATTTATTTATT
GATACACATCACATTATCAATGATGGTATGAGTAATATTCAGCTAGTAAATGATCTTAAT
GCGCTTTGCCAGAATAAAAAGTTGTCCCCACTTAAATTACAGTATAAAGACTATAGTGAA
TGGATGGCTCGACGTGATATGGAGCGACATAGACAATATTGGATATCGCAATTTGAAGAT
GGTGTGCCTATTTTAAATATGCCTACTGATTATGTAAGACCTAATGTTAAAACAACAAAT
GGTGCGATGAGATCATTTTCGTTGAGTAATACTACAAGACGTCAGTTGCAACAATATGTA
GAGGAGTATCAAGTTACTGATTTTATGTTCTTTATGAGTGTAGCAATGGTACTGTTAGGT
AAATATGCACGAAAAGAAGACATTACAGTAGGTAGTGTGATGAGTGCACGTATGCATAGT
GATACAGAGCGTATGTTAGGCATGTTTGCTAATACTTTAGTGTATCGAGGACAGCCTGTG
AAAGAGAAAATGTGGGCACAGTTTTTACAAGAAATTAAAGAGCTTAGTTTAGCAGCGTAT
GAACATCAAGAATATCCATTTGACTGTCTTGTTGCAGATTTAGATCAAGCACATGATGCT
TCTCGAAATCCATTATTTGATGTGATGTTAGTTTTACAAAATAATGAAACGAATCATTCA
CATTTTGGGCATAGTAAGTTAACACATATACCACCGAAATCAGTGACATCTAAATTTGAT
TTAGCCTTTATTATTGAAGAAGATTGTGATAATTATACTATCAATATTGAGTACAACAGC
GATTTATATCGTTCGCAAACGATACAGTATATGGGCCAACAATTTATCGCTATGATTGAA
TATATTTTAGCGCATAATGATTCATTACAAATTAAAGATATACCAAATGGTCATACAGAT
TTATTGGATTGGGTTAATACGCATGTTAACAATAGAACACTTGATGTCCCAGGAAATAAA
TCTATAATAGAATATTTTGATGAAGTTGTAGCACGACGTAGCAGTCATACGGCATTAGTA
ATGAATGATTTGACGATGTCATATGAAACTTTGCAGCATTATGTTAATAAAATTGCACGA
ATACTCACTTCAAAAGGTATTGTTCGAGGGCAACGCATAGCATTGTTAGCTGAACGAAGC
TTTGAAATGATTGCAGCCATGCTAGCAGCCGTGAAGGTGGGTGCGTCATATGTACCGATT
GATACTGATTGTCCGAAAAAGCGGCGTGAAACAATTTTAGAAGATGCTCAAATTGTAGCA
GTCATGACTTATGGTGTGGATATTAATACGACATTACCTGCCATTGATTTAGAAAATGTT
ACATGTCAACATCAACCGAGTAAAAATGATTATAGTGATAGAGTGAGTTGTAATCAAGAT
TATGAAATATGTACTGAAGGAGACGACAACCAAGACCGTTTAAAAGGGCCCAATCAATAT
GGTCGTACATCCGACGAAGTGCGAGATAATCAATATAGTCATAATTCTGAGGGAATTCGA
GATAATCAAGGTGAAGAAGCGCCTGACGTTCAAGATTGTAAAGTGACAGATAACCATAGT
TGTGGCGAAATGATGTTGGATAACGAGATGTACGTAATCTATACATCTGGAACAACGGGT
GTTCCTAAAGGTGTTGCTGTAAGTCAACGTAATTTATTGAATTTAGTATATGCATGGTCA
CACGAATTGCAATTACAAGATGCAGAATTATTCCTGCAGCATGCAAATATAATTTTTGAT
GCATCAGTTATGGAAATATACTGTTGTCTGCTAAATGGGCACACACTTGTAATATCTAAT
AAAGCACAACGTGTTGATCCAGAACAATTACAGCAACTTATTACTAAACATCACATTACG
GTTGCATCGATTCCTTTGCAAATGTGCAGTATGATGGGTGACTTTTATATTGAAAAATTA
ATTACTGGTGGTGCAACGAGTACGCCATCATTTGTGAACTATATTGAGCATCATTGTGGC
ACTTATTACAATGCATATGGACCATCGGAATCAACAGTCATTACATCGTATTGGTCACAT
CAATGTGCTGATAAAGTTCCTGAAACCATTCCAATTGGTAAACCATTATCAAATATTCAA
GTTTATATCATGTCAGATGGATTATTATGTGGTGTTGGTATGCCTGGTGAATTGTGTGTC
GCAGGAGATAGTTTGGCGCTAGGGTATATTAATCGCCCAGAGTTAACTGCTGATAAATGG
CAAGATAATCCATTTGGTAAAGGAAAACTTTATCATAGTGGTGATTTAGCAAGATATACA
CCAGACGGACAGATTGAATTTTTAGGAAGAATAGATAAACAAGTGAAAGTGAATGGCTAT
CGTATTGAATTAGATGAAATTGAAAATACGATGCTTGCTATTCATGGTGTATCTGATTGT
GTTGTAACAGTAAAGCACTTTGATACACATGATATATTAAATGCATATTATGTGGGCCAA
CCAAATATTGAGCAAGATGTGAAGCATCATTTATTAGAACATTTACCTAAGTATATGGTT
CCAAAAACTGTCACTCATATTAATCATATGCCTTTAACAGCGAATGATAAAGTAGATAAG
TCACAATTGCCAGAACCATCAATTTTACAACAAAATGGCAAGACGGATAGTGAAGCTGCT
AATGAAACTGAACAAACATTTATAAATGTTTTTGAAACAGTGTTAAAGCAGAATCATATT
GGTGTAGATGATGACTTTTTTGAACTAGGTGGAAATTCATTGGAAGTCATGCTCGTTGTT
TCTCGTTTGAAAGCATTAGGACATCATTTATCAATGCAAACTTTGTATCAGTATAAAACG
GTAAAACGTATCGTTAAATATATGCATCAATGTCAACAAGTGGAAGTAACATTGCCAAAA
GATTATTCGGAATTACAACAAATGGTTGAATCCCATTATAGTATGGGTGTTTTTGAGCAT
AGTATGGAGCGATGTACACTTGGAAATGTGCTGTTGACAGGTGCTACAGGATTTTTAGGT
GCATACTTAATTGAAGCGCTTCAAGGATATAATAATCGTATTTATTGTTTTATACGTGCG
GATGATAATGATGATGCACGGGATAAATTGCTGACGAATTTGAACTATTATTTTTCAGAA
GAAACAGTTGAAAAAATGTTATCTAATATAAAGGTTATTGTAGGTGACCTTGAACATATG
AACGAGGTATCATTGACGGAAACAATAGATACCATTATTCATGCAGGCGCCCGTACGGAT
CACTTTGGTGATGATGCAGAATTTGAAAAAGTTAATGTTCAAGGTACTATTGACGTCATC
CATATGGCACGTCAACATCATGCGAAGTTAATTTATATATCAACGATAAGTGTGGGAACT
TATTTTGATATGGCTATTGAAGAAATAACGTTTTCAGAAGCGGATGTTTACAAAGGACAA
TTACTGACATCGCCTTATACACGAAGTAAATTTTACAGTGAGCTAAAAGTATTAGAAGCT
GTAAAAGATGGTCTCGATGGACGAATTATACGTGTTGGTAATTTGACAAGTCCTTATAAG
GGACGATGGAACATGAGAAATATAAAAACAAATCGTTTTTCGATTGTAATGAATGACCTG
TTACAACTAGATTGTTTAAGTGACGGTTTAGCTGAAACACCTGTTGATTTATCATTTGTG
GATACGACGGCAAGGCAAATTGTTGCATTAGCAAAATTAAAGATGTCACCAATTATTTAT
CATGTTTTATCACCACATAAAATGACGATGAAATCTCTGCTAGAAAATGTTAAGTGCAAA
GAGATAAATATCGTCAGTGACAGGTATTTTGAGCAAATGTTACACAAACATCAAATGTAC
GAAACAATCGGCCTAACAAGTGTTGATGTTGGACAACAACTTGCGACGATTGATGCAGAA
AAGACGTTAAGCATAATGAAAGACATCGGTGAACAGTGGCCAACAATGACTAGCGATTGG
CTTTATCATTGGGCACAATATATCCAAACAATATTCAATAAGTAA
>>BDS-54_[0156215 to 0156859]_ausB_(holo-[acyl-carrier-protein synthase)_FRWD
ATGACAGTATTTGTAATGCAATTACAGAGTAACTTGAAAAGTATTGAAGAATTAATATCA
CAAAGTCGTTGGTCATATAAAAAACCGCGAACAGTCAACTATAGATACAATCAAGATAAA
CTCATGCACAGATTGGGAGATATTTTACTGCAATACGGAATTCAACATGATACAGGTTTG
TTACCGCATGAATGGCATTATCACATTTCTTCAAGAGGGAAGGCAGAGATCGTTCAACAT
CATAGCGATGGTCCATCTATTCATGTGAGCTTGTCGTATAGTTATCCTTATATTGTGTGC
GTCGTAGATACACAACCGGTTGGAATTGATATCGAAAAAATTTCAGATCGCTTAGATTGG
CGTACATTAGTAACGTGTTTTTCTACAAATGAAGCACACCAAATATGTAGTTTAAATGAT
TTTTACCAAATATGGACGCAAAAAGAAAGTTTCACTAAGTTAATTGGTGAAGGATTAATC
AAAGGATTGGATGTTTATGATATGACCCAGTCACACTTTTATCAAGCGCGTGAAGTGAAA
TTTAAGCAATTTATGTTTGATCGTTTTATGGTACAAGTATGCTTTATCGGACAAGCGCCT
TGGGGTTATAAAAAATTATCTATTTTTCAACTGTTGAGTAGTTAA
>>BDS-54_[0157114 to 0157608]_Q5HJJ2_(putative protein)_RVRS
TTAATTTAATTTATAGCGATAGACAAAATGTTGTCGTACTAGTTCAATGGTCATCATCCA
TACAACATGACCAAATAATTCAGAAGCATGTTCTTGGAATGGTTGATCCCATGGAGCTGG
TACAGTATGCATAATTGGCATAATGATGATATGGAAAAGAATCCATATTGCAATACCAAA
GACAGCACCTTGTCCCATTGCTAAGTAAGCATATCTTTTAACTAAAATACAATAAATAAT
CGCTATAACGATAGAAAAACTAAAATGAACAATAAAGCTCACCCAAGGTAACTCCATATT
TGAAAATGTATATGTTTGATGAGTAAAGTCGCTGCTAAATCCTAATTGTTGCAATAACTC
TTGAGGTGGATTCGTTGCATTTCGTTCTGGCGTACGAGGTGGAAACATGACCTCCCAGCC
TAACTTAACAATTCCAGATAACAAACCACCAATAATTCCGGCATAAATAAACAAGCCAAT
TTGTCATTTCGTCAA
>>BDS-54_[0157884 to 0158645]_argB_(argB Acetylglutamate kinase)_RVRS
TTAACATATCGTTGTACCAACAAAGTTGTCATGATAAATTTTTTCAATAATATTTGGTTT
TCTACCAGATACAATAATAACTTTAGGACATCCATTTTCAATAGCATTTTTAGCATCAAG
TACTTTGGGAATCATGCCACCGTATATATCACCACAATGAATATACTGCTTAATATTACT
AATTGGCAATTTTGATAGTACAGAATCTTGAATAATTACGCCTGCAATATTACTGAGGAC
ATAAATCGGCACTTCTAATGATGACGCGATGAAATAGGCAAGTGTATCTGCATTGATGTT
ATAAAATGCATTGTTATGATAGCTATAGCCAATTGAGTTAATGATAGGGACATATTGAGT
ACTTAAGTAATTTAAGGTTTCTTTATTTAAGGTAGTAGGAATGCCCACATATCCATATTG
TTGGTTATATGGTGTAATCTCAAATAATTGTGCGTCGAGACCATTTAAACCAATTGCTGA
ACAACCGTGTCCATTAAATGTTGCAACTAATGCGGTGTTAACTTCTGCAATTAAAGTACG
CTTTGTAATATCCATTGTTAATTTATCGGTTACTCTTAAACCATCAATAAAATGCGGTTC
GATATTATTACTGGATAATGCTTCATTAATAAATGGACCACCACCATGCACGATAATTGG
GTGAATGTTTTGCGATTTTAAATGCTTAATATTGTTGATAATTAATGGATGCATGTCACT
AAGCGTACTGCCACCAATTTTAATGACAATAAAGTTCATCAT
>>BDS-54_[0158660 to 0159901]_argJ_(arginine biosynthesis bifunctional protein)_RVRS
TTACGTACGATATGACGCATTGATGCGTACATAATCATAGGATAAGTCACATCCGTAAGC
CGTGGCTGATGCATCACCTAAACCGAGCTGGACATCTATGATGACATTTTCTTTAGTTAA
TGTATTTGACATGGCTTGTTCATCAAATGATACAGCCATACCTTTATCAACTACAGGAAT
ATGGTTGAGTTGAACATAAGTTTGATTTGGTTCAATCTTACATCCGCTATAACCGATAGC
TGTAATGATTCGTCCAAAATTAGCATCTTCGCCAAAAATAGCTGATTTGACAAGGCTTGA
GCTTACGATTGTTTTACTAATTCTTCTAGCTTCTGATATAGATTTTGCGCCTGAAACATT
CACTGTGATTAACTTTGTTGCGCCTTCGCCATCTCTGGCAATAGCTTTAGATAAAAATGT
GCAAACAAAGTGGAATGCATCAACAAAAGTTTGCCATTGTGGATGATTAGAATTTAACGT
TTGATGTTTAACTTGGTGATTTGCCATGACTAACACCATATCATTTGTACTAGTATCACC
ATCTACTGTAATCATATTAAATGTATGATCTGTCGTAGATTTTAATAATTGGTGTAGTGT
ATCTGTTTCAATCGTGGCATCTGTTGTAATAAATGCGAGCATGGTAGCCATGTTTGGATG
AATCATGCCAGAACCTTTAGCGGTTCCACCAATCGTAATTGTTTGATTATCAATTTTAAG
TGACACAGCGATATGCTTTGTACATGTATCCGTAGTTAAAATAGCCTCATTAAAAGCTTC
AGACTTAGCATAGTCGGTATCTTTAATATGTTCTGTCCCATACTTAATTTTATCCATAGG
TAAATATTCGCCAATAACACCCGTTGAAGCAACAGCAACATACTCAGACGGTATGTGAAG
TTGCTGTGCAGTCCATTTTTGTGTTTGTCTTGCATCATCTATACCTTGCTTACCTGTACA
AGAATTTGCGTTAGCTGAGTTAACAACAAGGGCTTGTAATTTACCTTTGGACTTCTCAAG
TTTTGCTTCGGTAATAACGAGTGGCGCAGCTTTGAATTGATTTAAAGTATAAACCGCAGC
TGCACTAGCTAATGAGGTGGAATAAATCCAACCGAAATCTTTTTTATTAGCACGTAAACC
AATATGCATACCACCAGCAGTGAATCCTTGAGGTGTACTGATATCCCCATGCTTGATTAT
TGAAAAATTATGTTCTTGTAATGTCGTTTCTTGTTGTTTCAT
>>BDS-54_[0159913 to 0160947]_argC_(N-acetyl-gamma-glutamyl-phosphate reductase)_RVRS
TTATGGATAAACTGGTGATTGTCTTAGACCAGTAGTGATATCAAGACCATACAATTGATT
TAAGTTTTGAATAGCCTGTCCACTTGCCCCTTTAACAAGGGTATCAATCACTGATATTAA
TATTGCTGTTTGTGTCGATTCTTCTACGTAAATACCGATATCACAGTAATTACTACCGAG
TACCTCTTTAGTTGTTGGGAAACTACCGATATCTCTAATTCTGACAAAAGGTTGATTAGC
ATAATAGGAAGTCATTAATCTATGTAATGATTCAGTCGTATATTCAGAGGTTAATTTGAC
ATAAATCGTTGATAGAATGCCACGTGTCATAGGTACAAGATGCGGTGTGAATATAACTGA
GACATCTTGACCAGCTACTATCGATAAATATTGTTCGATTTCTGGTTTGTGCTTATGGTT
ACCGATTGCATAAGCGCTTAGATTTTCATTCATTTCTGAAAAATGAACACGTTGAGATAA
TGAACGACCAGCACCTGATACACCAGTTTTAGCATCGATAATGATAGATGACAAATCTAT
AATTTTTTCGCTAATCAGCGGATGTAATGCTAGTAAGGTTGCTGTAGGGAAGCAACCTGG
ATTAGAAATCAGTTTTGTTCCATTATTATCAAATGATTGCCATTCTGAAATGCTATAGAT
AGCATAATCTAAGTCGTCTTGCGATGCAGCTGATTCTTTGTAATATGTTTCGTATACTTC
ACGATTTTTAATTCTAAACGCACCGGATAAATCGATAACATGAATACCTTTTTCGACTAA
AGGGGGGATGCATGTTTTACTTACAGGTGCGGGTGTAGCAAAGAAAATCACATCACAATC
ATTGTTTTCAACTGTAAGTGCTTCGAAATGTTGAATGATATGTTGTAAATGTGGAAACGT
TAATTTCAACGGTTCGTCTACTTTTGAATGTGAATAGATATGTGCAATATTTACTTCGGG
GTGTGTCTGCAATAATCGAATTAATTCGATTGCTCCATAACCGCTGCCGCCAACAATACC
TACTTTAATCATCAT
>>BDS-54_[0160984 to 0162168]_rocD1_(ornithine aminotransferase 1)_RVRS
TTAAATTTTAAAAACATCTCGAAAAACTGAAATGATATGATCGATTTCATCTTCGCTTAT
TACTAGTGGTGGTGATAAGCGAATGATAGTACGATGCGTGTCCTTACATAAAATAGCACG
AGCTATTAGTTGCTGAACAAATGGTGCAGCATCTGTGTTAAGTTCGATACCTATAAATAA
ACCACGACCTCTAATTTCTTTAATATTTGGGTTATCAAGTTGCTGAAGTTGAGTTAATAA
TAACGATCCTAAGCGTTTTGAACGTTCAATTAGTTGTTCATCTTTAAGTTCATCAAGTGC
AGCTGTTGATACTGCAATTGCCAATGGATTTCCACCGAACGTTGAACCATGTGTCCCAGG
TGTTAATACACGCATAACATCGTTATTTGCGAGTACAGCAGATACAGGGTATAGTCCACC
ACCAAGAGCTTTTCCTAAAATATAAATATCTGGTATGACTTGCTCCCATTCCATAGCAAA
CCATTTGCCAGTTCTACCAAGACCAACTTGTATCTCATCTGCAATAAGTAATATTTGATG
TTTGTCACATAATTGTCGTACAGCTTGAATATAACCTTTAGGTGGAATATTAACGCCACC
TTCACCTTGAATGGGCTCTAAAATAATTGCAGCAGTATTTGATGTGATGGCTTGTTCTAA
TTGTTCAATGTTTCCAAAATCTACTGTAGTCGTACCTTGAAGTAGGGGGTGAAATCCTGC
TTTGTATGAGTCATGGTTTGATAGCGATAATGCCCCCAATGTACGACCATGGGAATTATT
GTTCATAGCAATGATTTCAACTTGACCATCAGGAATTTTTTTAACATCAGAACCCCATTT
TCTAGCGATTTTAATAGCTGCTTCTACAGCTTCGGTACCAGAATTAAGGGGGAGAACTTT
GTCTTTCTTAGCAAGATTACAAATTTTTTCTTCCCATTTACCGAGATTGTCACTATAAAG
AACGCGTGAAATAATAGACAACTTTGAAGCCTGTTCAGTCATAGCTTTAACAATTTGTGG
ATGACAATGTCCTTGGTTTGCCACTGAAAATCCAGAGATACAATCTATATATTGTTGACC
ATCTGTATCCCAAACTTTAGCGCCTTTTCCTTTAGTAATAACAAGATTAAGTGGTGCATA
ATTATTAGAGCTATATTGATCAGTTAATTCAATGATAGAATTCAT
>>BDS-54_[0162515 to 0163484]_zoo28_000139_(amidohydrolase)_RVRS
CTATTTTTGGAATCTTGGGAATAATTTAAGGGCATTGTGATATTTAATATTTTCAATCGT
ATCAGTATTTAAATCTAATTGTTGTTCGATTGTATTAATCATTGATTGGTCAATTTGTTC
AGGTGCATAGTGTGCATCGCTACCGAATAAAATATGATCTGCTGGTGTTGTTTCTTCTAA
TGCTCTAAAAGTGGCAGCTTGTGTAGATAAAGCAGTGTCATAATAGAAATCGCTGATATA
ATCTTCGGGCTCTTTTGCTAGAACAACAAATTGATTTTCATCTGCAATTTGTTTAATTAT
TTTATAGCATTCGTTAATTCTCCAAGTTAAATATGGCAATGTTCCGCCTGCGTGCGCCAA
AATAAATTTAATATTTGGATAGCGATCCATCGTACCACTTAATACTAAATTTGCTGCGGC
ACGTGTCGTATTAAAAGTAAATTCAGCCATGAAATCCACAGGCATATATTTTGGTTTAGG
CACATAATTAGGTGGCGTGCTTGGATGTATAAACACGACTGCTGCTCTTTCATCAAGTAC
TTTCATTAGTTGTTCAAATTGTGGATCTCCTAAAAATGCTTCGTTGTAGTTAGATAATAA
ACCTACACCATCTAATTTTAAATCATCTAAAGCATATTTAACTTCCTCAATTGCACTTTC
AACATCAGGTAGTGGTAATGATGCAAAGGCGCCGAAACGATCTGGGTAATCTTTGATCAT
TTGTGCTTGAAGCAAATTGATTTCTCTTGCAATTGCTTTTCTTTTATTTAGTTCCAGTGG
TTCTAAAGCTGGATCAGAAATGGAAGTAATCCCTACATCAATACCTAATCTATCCATCAT
TTTGATACTTTGTTCAGGTTGCCAATCATTAATTTTTAGACCGCCGGCTTTGTTAATGCC
GGCTTCTTTCAATGCGTTTAAGTAAAATTCAGGAATGATGAATGTCGATATAACCAGTTT
TATTTGCCAT
>>BDS-54_[0163666 to 0164280]_BDS-53E_000151_(TetR/AcrR family transcriptional regulator)_FRWD
ATGACAAATAAGAAAATCGACCCACGGGTAAAACGGACAAATCAATATTTAATTAATGCG
ATAGTAAAACTGCTCAATGAAAAAGATATTAATAAAATATCTGTACAAAATATTACAGAT
TCAGCAGATCTGACACGAGCAACATTTTACCTTCATTATCGAGACAAGCAAGATTTTTTC
AATAGAATCATTACGAATGTTATAGAAGATTTGATCGATTATGTAAAAGATAGTCATTTG
ATAGAATCTGGATTGAAGAATGAATCAGATATTAAAAATGCATTTACACGGTTATTTGAA
TACATTTATATGAATTACGAGTTTTTCAGTGTGATGTTAAGTGATAGAGGCCTATCACAA
TTCAGACCGAAATTAGAGTCAGTAGTACAAAAGGAAATTTATATGCCGCTGTTTCATACA
CTCGTGAATGTAAATAGTGATGCAGTTAGTAAATTTCCACAAGATTATTTTTTCAATTAT
ATAACGTCTGCGCATATTGGTGTTATTTGTACTTGGTTAAATGACGATATGAATTATAGT
CCGATATATATGGCTGAACTTTTATATAAACTAACTTTAGAAGGTGTATTTTCAGTAGCA
CAAAACGAATTTTAA
>>BDS-54_[0164389 to 0165744]_brnQ1_(branched-chain amino acid transport system II carrier protein)_RVRS
TTATGTTTGCGGTAAATTACGATGTCTAATTTTATAAATAATGAAGCCGATAATGAATCC
AATTAAACTAAGAACAACCCAGCCCATGCCGATATCTGATAATGGCAAATATTTTTGTCC
GAAGTTAATCAAAGCTTGAGCAAATGAAGTGCTTGAAATGAATTCAGGGCTAGCTTTCAA
TCCATCAAGTAATGCAGCGATTGCTGTAAAGAGAATCGTCCATTGATAAACAATCTTTGA
ATGGTGGAACTTACTACTAAATAAAGTTAATATGATCAAAGCAATTGCCAATGGATATAA
GAACATTAATACAGGAACTGAGTACATAATAATTTTAGTTAATCCGACGTTTGCAAACAA
GAATGAAATAAAGCTTACAACTGTCGCAATCGCTAAATAATTCAGTTTCGGGAATAAATG
CTCAAATGTTTCTGAAAATGCCGTAATCAAACCGATGGCTGTTTTTAAGCACGCGACCAT
AACGATTAGAGACAATAAGACAATACCGTAGTTACCTAAGTAGTATTGTGTAATTTGTGC
TAATGCGATACCACCATTTTCACTTAGTTTAAAGTGACCGATGCTTAATGTACCCATAAT
TGCTAATAGAGTATAAATGATGCCCATCATAACGATACTTATAGTACCAGATTTTATCGT
TTCTTTAGCGATATCGGTTGGGTTTTCGATGCCTAACTTTTTAATCGTAGCAACAATAAT
AATACCAAATGCTAACGATGCTAATGCATCTAAAGTGTTGTATCCATCTAAAAAGCCATT
AAATAAAGCGTTAGATTGATATTGCTTACTAATAGGTGCATCTGAAATGCCACCTAATGG
ATGGATAAAGGCGAATAATAAAATGATTGCTAATAATACTAGGAATACAGGGTTTAAAAA
TTTACCGATATATTCTAAAATTCGTGAAGGTTTTCTTGCAAAAAACCATGCAATCACAAA
GAAGATAAAGCTAAAAATAAATAAATATAAAGTAATCTGCTTTGGTGATAAAAATGGTGA
GAATGCTATTTCAAACGATGTTGTAGCTAATCTAGGTAGGGCGAAAAACGGACCGATAAC
TAGATACAATGCAATCGTGAAAATGTAAGCATATGTTTTATTAACACGAGAGGCTATTTC
AAATAAACCAGCTGTCTTTGAAATACCAATGGCAATGATACCTAAAAAGGGTAATCCGAT
TGCTGTAATTAAGAATCCTAAGTTAGCGATAAAAACGTTAGAACCAGCAGCTTGTCCCAA
GTGAATCGGGAATATAAGATTACCAGCACCAAAGAATAAACCGAATAACATAGAACCTAT
AAACATGTTTTCTTTAAATGTTAGTTTCTTTTTCAT
>>BDS-54_[0166041 to 0166598]_ywoC2_(isochorismatase)_RVRS
TTATTTTAATGTGTTCAGTAGTTCGTTTATAGTTATCGTTTGTCCCATTAATGGGAATAT
ATTTTCGATAGGGAATTGATGAAGCGTTTCGTTTTGTGCGCTCATCATATCTGTTACAAA
GAACTGATTATAGTTTAATTGATAGGCATCTCTTGCTGTCGTATTTACACCGACATGTGT
TGCGACACCACCAAGAACAATAGTATCAATGCCTCGGCGTCTTAACTGTAAGTCTAAATC
TGTCCCTACAAATGCACTGAATTGTCGCTTGTCTATAACAAAATCGCCATCTCTTTTGTC
CAACAAGTGATGAAATTTGCTGTAGTCATCGTCTTCTTTAGGTGGTAATGATATCATCGA
ATTTGGTTTCAATGCATCTTTACCATCGTAAAGTTTTACGCGGACAAATGCGATAAAGCC
ATTATTTTTTCGGAATAATTCTATTAATTTATTAGCATTTTGAACTACATTTTCAGCAGT
ATAGGGCGCATAGTCCATTTTAAGAATGCCTTGTTGCAAGTCAATTAATACTAATGCAGT
TTTGTTGAAATCAATCAT
>>BDS-54_[0166672 to 0168312]_ipdC_(indole-3-pyruvate decarboxylase)_RVRS
TTATTTATTTTGTTGTGAAAATGCTTTAGCGATATCGATCAGTTTCTTTGGTGCATCTTC
GACAGACATTTTAACTTCTACAAAATGCATGACATCGGGATTGTCATTAATTGCATTAAA
TGTATCTTGTAAGCCTTTTGCTGATTCAACATCATGAACAGCTACATTTTTACCTCCAAA
TACAGCAGGCAGGGCCTTATAATCCCACATATGAATATCGTTATAAGGTTCATACATTCC
ATGAATAAGTCGTTCAACCGTATAGCCATCATTATTAATTACGAATAGTACCGGTTTAAT
ATGTTGTCTAATCATAGTCGAAATGGCTTGAACAGTTAATTGTAAAGAACCATCACCAAT
TAATAGTAAGTTACGACGATTTGTATCTGCTAATTGAGAACCTAAAGTTGCTGGTAACGT
ATAGCCGATAGAACCCCATAACGGTTGACCGATAAAAGTATTGTTTTTGTATAAAGCTAA
ATCGTAAGCCCCAAAGAATGAAGTGCCTTGATCAGCAATAATAACATCATTAGGTTTTAA
GAAATTTTGCATCATTTTAAAATAAGTTTGTTGTGTTAATGGTTCTGTGCCAACAGGATA
ATCTGCTGATGTTGGACGTTGATATACAGGGAACGATGCACTGTTTGTATATGAAATATT
GGATAACTGTTTTAACAATGATGGTAGAGATACGGTATCATTTGTAACATCATCAATTTT
GATATTGTGATGATTTAACATAACGACATCATCGATATTAAATTGGTATGAAAATCCAGC
TGTTGCAGAATCTGTTAATTTTGCGCCAATATTTAAAATTAAATCGCTATTGTCTACATA
ATCTCGAATTTTATCTTCGGCAATTTTCCCATCGTAAATTCCCATATAGTAAGGATTTTC
CTCATTAAAAGCACCTTTTCCAAGTGAAAGTTGTGCTACAGGTATATGTGTTTGATTTAC
AAAATCTTCTAATTCTTGATGTAGATGAAAACTGTTAATTTCATGTCCGGTAATGATGAT
AGGTTGCTTCGCCTGCTGCAATTTAGAAGTTAACAACTCGATATATGTTGATGCATCAGT
GTGTTGTGCTGGTGTCACTTCGAATGATGTAGGTATTTCAATTTCAGAGATTGCAACATC
GATTGGTAAATGTAAATGAACTGGACGTCTTTCGGCGATAGCAGTACTAATCAATCGTGG
TATTTCAGTTGTTGCATTTTCAGGTGTAATGTAACCTTGAGCAACAGTAATATGAGCAAA
CATTTTACGATAGTCATCAAATGTTCCTTCACCAAGTGAATGATGTACATATTTGCCAGC
TTGTTCTACAGCACGAGTTGGTGCACCAGTAATAGCAATGACAGGTATACGCTCGGCATA
AGAACCTGCGATACCGTTGACGGCGCTAAGTTCACCAACACCAAATGTAGTTACTAAAGC
AGCGAGTCCATTAAGACGGGCATAACCGTCCGCTGCGTAACTTGCATTTAATTCGTTTGT
ATTTCCAACCCAATCTACATTGGGATTACTGATAATATCGTCTAGAAAAGCGAGATTAAA
ATCACCAGGAACACCAAAAATTTTAACGACGCCTGCTCGATGAATAGCGTCAATTAAGTA
AGCTCCAATGCGTTGTTTCAT
>>BDS-54_[0168589 to 0170634]_glcA=ptsG_(glucose-specific PTS transporter protein II, ABC component)_RVRS
TTATTTAGCTTCAAATAATTGATCTCCAAATGAAATGTTGTCATGTTCGTCTTGTTTGAA
ATCAAGATTTGTAATGTTGCCTTGAGTAACAATGATTGGTGTAATGTCGCTCTTCGCATT
ATTGCGAATATAGTCTAAATCAAAGCTGATTAATAAATCGCCCTGCTTAACTTCTTGACC
TTCTTCAACATGTAATGTAAATCCTTCGCCATTTAATTTAACAGTATCTAAACCAATATG
AATTAATAACTCTAATCCACTATCAGATACAAGACCGATTGCATGTTTTGTTGGGAAAAT
CATTTGTACTTTACCATTGAATGGTGCACGAACCTCACCTTGTGAAGGTTTAATAGCGAT
ACCATCACCCATCATTTTTTCACTGAACACTTGATCAGGAACTTCTGATAATGGTGTCAC
TTCACCAGTTAATGGTGCGTGAACGATATGACTTAACTCGCTTGTTGCAGATTTATCTTC
TGCAACAACAACTGTTTCATCTTTGTCGTCTTCCATAGTAGTTGGATTTTCTACCACTTG
GCCATTCATAATTTGTTGCATTTCGTGCTTAATTTGGTCAGATTTAGGACCAAAAATTGC
TTGCATGTTATTTCCGACTTCTAATACACCAGAAGCACCCAAATCTTTCAAGCCAGGAAC
ATCAACTTTAGATTTATCATTGACTTCAACACGTAAGCGTGTGATACAAGCGTCTAAATG
TTTAATGTTTGCTTTTCCACCCATAGCTTCTAATACTGCATATGGAAGTTCAGTTGCTGA
AGCTGTTGTCGCTTGCGATTGTTTATCTTCACGACCTGGTGTTTTGTATTTTAATTTTAC
AATTAGGAATCGGAATACGAAGTAGTAAATGACTGCGTATACAAGACCTACAGGAATGAC
TAACCACCATTGTGTCTTATTAGGTAGCACGCCGAGTAAGAAGTAATCGATGAAACCACC
TGAGAATGTATAACCTAGGTGAACATCCAATAAGTACAATGTTAAGAATGATAAACCATC
AAGTACTGCATGAATAAAGAATAATAATGGTGCTACGAATAAGAATGAGAATTCTAAAGG
TTCTGTAATACCAGTTAAGAATGATGTTAAAGCAGCAGAACCCATTAAACCAGCTACTAC
TTTTTTATTTTCAGGTTTAGCTGTGTGATAAATTGCTAAAGCTGCTGCAGGTAAACCGAA
CATCATAACAGGGAATTCACCTTGCATGAATTTACCAGCTGTTAAATGTGCACCTTCACG
AATTTGTTCGATAAAGATACGTTGGTCACCGTGAATAATTTCACCAGCTGCATTTTTCCA
TGAACCAAACTCGAACCAGAAAGGTGCGTGGAAAATATGGTGCAGACCAAATGGAATTAA
TAAACGCTTAATAAAACCAAATAAGAATACTGCAATACCAGTATTTGAATCTAATAATCC
TGTACTGAATGCATTTAAGCCTGATTGAATCGTTGGCCAAATTAATGCCATTGGGAATGC
TAAAATAAATGATGTTGTAGCCATCATAATAGGTACGAAACGCTTACCAGCGAAGAAACC
TAAATAAGATGGTAAGTTAATGTTATAGAACTTGTTATAACACCAAGCTGCCAGGGCCCC
GATAATAATACCGCCGAACACACCTGTTTGTAATGTTGGGATACCTAAAATGCTAGCGTA
ACCACTCGCTGGATCACCAACGTTTTTAGGTGTTACTTGTAAAAAGTCACCCATTGTTTT
GTTCATGATAATGTAACCGACGAATGCTGCGATAGCTGCTACACCATCACCGCCAGCTAA
TCCGATTGCGACACCTAATGCGAAAATCATAGGCAAGTTATCAAAAATGATACCACCAGC
ACCTGTCATTAATTTAGCGACAGTTTGTACGCCACCATTTTGTATAAAAGGCAAGTAGTG
TTGTAATGATTCACCTTGCATAGCTGTACCGATAGCTAATAACAGACCGGCTGCTGGTAA
AATCGCAACAGGTAACATTAGCGCTTTACCGATACGTTGCAATTGACCGAAAAGTTTCTT
CCTCAC
>>BDS-54_[0170693 to 0170884]_rsaK_(ncRNA of Staphylococcus aureus K)
AATAGACTGTGTTGGTAACCATCACAGCTTAATTTAACTCATGCCTAATCTTACTTAGTA
ACACGTTGGTGTATGTAATTAATGTAAAGAAGCAATTGACTAAGCTTATTTTGTTGAGCT
TACCATCACATCTTATTGAATCTTATTAGTTTGCGTCTCCTATTTTAGCACGGTAAAGTA
TGCGTTTTCAAT
>>BDS-54_[0171198 to 0172262]_DUF871_(putative protein)_FRWD
TTGGCAGGCTTTTCAGTGTATTTAGGACAACCTTTAGACGAAGCGTATATCAAACATATG
ATTAGTTTAGGTTATCAAACGATTTTTACATCAGTACAAATACCAGAAGAAGATGACGAG
ACAAAATATCATTATTTCACACAACTACTCAACTTATTACAACATGAACAAGTGACTTAC
CTCATAGATGCTAATCCATCTATTTTAACACCATCTTTTTATGCACATCTTCGACAATAT
GATGCGCAGTTTATGATTCGTATCGATCATAGTACATCTATTGAGACAATCGAAGCAATT
ATGGCACAAGGTTTCAAGTGCTGTTTGAATGCAAGTATTATTTCCCGGGAATTGTTAACA
AGCTTACATCAACATTTGAATGATTTTACATTACTTTCATTTTGTCATAACTATTATCCG
AGACCAGATACGGGATTATCTGCTGATTGGGTTAAAAAGAAAAATGAATATATTTATCAA
TTTAATAAAAAGGCACAAATATATGGCTTCATAGCAGGTACAGATTTAAGAGGACTTTTG
CATAAGGGTTTGCCAACGGTTGAATTAACACGGCATGACCATCCAGTTGTTGCAGCTAAT
ATTTTACAAGAAATTGGTATAACCGATGTGTTAGTTGGAGATCCAAAGATTGAAAAGAGG
CTAGCAGTACAACTTATAGAATTTTGTAATCGTCGACATTTTTCATTAACTATTAGTGGA
AATTTTGATGAACAAGTAGCATTTCTTTTTGACTTGCAACATAAAGTTCGTTCTGATAAC
CCCGAAAAAGTTATTCGATCAGAAACATCGAGAGAAATATGTGCGCAAACTATTCAACCA
CATCATACGATACAACGACAGATTGGTTCAGTGACCGTGGATAATTTGAAAAATGGGCGC
TATCAAGGTGAACTCCAAATTGTGAGACATCCTCTTAGCGCGCATGACAATGTTAACGTT
GTTGCACAAATTATCAAAGAAGACTTACCGTTGTTAAATTGTATCGCACCAAATGATACA
TTTAATTTTCAAAAATTAGGGAGTGTCAAAAGTAATGGAAAATAG
>>BDS-54_[0172249 to 0173148]_murQ_(N-acetylmuramic acid 6-phosphate etherase)_FRWD-TRNC NOSTART
GTAATGGAAAATAGTACGACCGAAGCACGCAATGAAGCGACGATGCATCTCGATGAAATG
ACTGTGGAAGAGGCATTAATTACGATGAATGAAGAGGATCAACAAGTACCATTAGCGGTC
AAGCGAGTGATTCCACAACTTACAGAAGTCGTGAATAAAACAATATCACAGTATAAAAAA
GGTGGGCGCTTAATTTATATCGGTGCAGGAACAAGCGGACGATTGGGAGTCTTAGATGCG
GCAGAATGTGTGCCAACATTTAATACAGAACCTCATGAAATTATAGGTATCATTGCAGGT
GGTCAGCGCGCGATGACGATGGCAGTAGAAGGTGCAGAAGATCATAAAAAACTTGCAGAA
AATGATTTAGAAAAGATAAATTTAACGGAAAAAGATGTCGTAATTGGTATTGCTGCGAGT
GGCAAAACACCATATGTTATTGGGGGTTTAACATTTGCGAACACAATCGGTGCGACAACT
GTTTCAATTTCATGTAATGAACATGCAATTATAAGTGGAATTGCCAAATATCCTGTAGAA
GTAAAAGTTGGTCCTGAAGTATTAACTGGATCTACACGATTAAAGTCTGGCACAGCACAA
AAATTAATTTTAAATATGATTTCAACAATTACCATGGTGGGTGTCGGGAAAGTATACGAT
AACCTCATGATTGATGTGAAAGCAACAAACCAAAAACTTATCGACCGTTCAGTGCGTATT
ATTCAAGATATATGTGCTATCACATACGATGAAGCAATGCGTTTATATCAAGTGTCTGAG
CATGATGTAAAAGTTGCGACAGTCATGGGTATGTGTGGCATTTCTAAGGAAGAGGCAACA
AGACGGTTACTAAACAATGACAATATTGTTAAACGAGCAATCAGAGATAAACAACCTTAG

>>BDS-54_[0173160 to 0174614]_Q5HJI0_(NCTC13712_00146 PTS system EIIBC component SA0186)_FRWD
ATGACCAAAGAGCAACAGCTTGCAGAACGAATTATCGCTGCAGTAGGTGGCATGGATAAT
ATAGATAGCGTTATGAATTGTATGACGCGTGTTCGTATTAAAGTATTAGATGAAAATAAA
GTAGACGAACAAGGACTAAAACAAATTGATGGTGTCATGGGAGTTATACATGATGAACGT
ATTCAAGTTGTAGTTGGTCCTGGTACAGTAAATAAAGTGGCCAACCATATGACAGAATTG
AGTGGTGTAAAACTAGGAGATCAAATACCACATCATCACAAAGATTCTCAAAAAATGGAC
TATAAGTCATATGCGGCAGATAAAGCGAAAGCGAATAAAGACGCACACAAAGCAAAACAA
AAGAATAGTAAGTTGAATAAAGTACTAAAATCAATTGCCAATATATTTATACCGTTGATT
CCAGCATTTATTGGAGCAGGATTAATCGGTGGAATTGCTGCTGTACTTAGCAATTTAATG
GTCGCTGGCTATATTTCAGGTGCTTGGATTACGCAATTGATTACTGTTTTTAATGTGATT
AAAGATGGCATGTTAGCTTATTTAGCTATTTTTACCGGTATTAATGCTGCTAAAGAATTT
GGTGCGACACCAGGATTGGGTGGTGTCATTGGTGGTACAACTTTATTAACTGGTATCGCT
GGTAAAAATATTTTAATGAATGTTTTTACTGGAGAACCATTACAACCTGGACAGGGTGGA
ATTATTGGCGTTATTTTTGCAGTTTGGATTTTAAGTATTGTTGAAAAAAGACTACATAAA
ATTGTACCAAATGCTATTGATATTATCGTTACACCGACAATTGCATTATTGATAGTAGGA
CTATTAACTATCTTTATCTTTATGCCATTAGCAGGATTTGTTTCAGACAGTTTAGTTTCA
GTTGTTAACGGTATTATTAACATTGGTGGTGTATTTAGTGGCTTTATAATCGGTGCTAGT
TTCCTACCGTTAGTTATGCTAGGACTTCACCATATTTTTACGCCAATTCATATAGAAATG
ATAAATCAATCAGGTGCTACTTACTTATTACCAATTGCGGCAATGGCTGGAGCTGGACAA
GTAGGTGCAGCTTTAGCACTTTGGGTAAGATGTAAACGCAATACGACGTTACGCAATACA
CTGAAAGGTGCATTGCCAGTAGGTTTCCTAGGTATTGGAGAACCGTTGATTTACGGTGTG
ACATTACCATTAGGACGACCTTTCTTGACTGCTTGTATCGGTGGTGGCATAGGCGGCGCA
GTGATTGGTGGCATTGGACATATCGGTGCAAAAGCAATTGGACCAAGTGGTGTGTCATTA
TTGCCATTAATTTCAGATAATATGTATTTAGGGTATATTGCAGGACTACTTTCTGCGTAT
GCAGGTGGATTCATTTGTACTTATTTATTTGGAACGACAAAGGCAATGCGACAGACAGAT
TTGTTGGGTGATTAA
>>BDS-54_[0174614 to 0175492]_rpiRB_(putative phosphosugar-binding transcriptional regulator)_FRWD
ATGATGACAAATATTTTGTATAGGATTGACAAACAATTGGATGATTTTACAAAGACAGAA
AAGAAAATCGCTAATTACATTTTAAAGAATCCACATAAAATCATTGATATGACAGTAAAC
GATTTGGCAGATGTTGCAAAAGTAAGTACAGCATCTATCGTTCGATTTAGTCGGAAGATG
ACACATCAAGGTTTTCAAGAGTTAAAGATTGCGATATCTAGATATTTACCTGAAGATATA
GCAACGAATCCGCATTTGGAATTGATTGAAAATGAATCTGTAGAAACTTTAAAAAATAAA
ATGATTGCAAGAACGACAAATACAATGAGATTTGTAGCTACAAATATAATGGATGCACAA
ATTGATGCTATATGTGATGTACTAAAAAATGCGAGAACAATATTTTTGTTCGGTTTTGGT
GCATCCAGTTTAACAATCGGCGATCTTTTTCAAAAGTTATCTCGTATAGGGTTAAACGTG
AGGTTATTACATGAAACACATTTACTTGTGTCAACGTTTGCGACACATGATAAAAGAGAT
TGCATGATTTTTGTCACGAACCAAGGTAGTCATAGCGAATTGCAGTCTATAGCACAAGTT
GCCACACATTACAGTATTCCCATCATAACTATATCTAGTACAGCTAATAATCCAGTGGCA
CAAATTGCAGATTATGCATTAATCTATGGCAGAACTGATGAAAATGAAATGCGTATGGCA
GCTACGACATCTTTATTTGCACAGTTATTCACAGTAGATATATTGTACTATCGCTTCGTA
GCTTTAAATTATCATGCGATACTTGATTGTATTACTCAATCAAAAATGGCACTCGATAAT
TATAGGAAACATCTTGCGACGATTGATTTTAAACATTAA
>>BDS-54_[0175743 to 0176024]_BDS-53E_000160_(hypothetical protein)_RVRS
TTAAAAATTTAAGAATAATTTTAAGGCAAAGTGAACTAATATAAAGATTATTAAGATAAT
CATAATCCAATTTGTAATATGAACAATACGTTTAAATCGTTTACGTTGTTTGTATTCCGG
GCTTTTATAGAGTAGGTAATAGTACATAAATAGAATGGCAGCGAACATACCAAATATTGA
AGTGAAGTTACCAATAGTTACTGACATAAAATGACTTAAAGTTAAATAATAACTAAGGGT
GATGATTAAAAATAAAATGATTTCATAGATAAATAAGACCAC
>>BDS-54_[0176240 to 0179018]_hsdR_(hsdR, Type-1 restriction enzyme R protein)_FRWD-FRAMESHIFT
ATGGCACATCAAAGTGAATATGCATTAGAAAATGAAATGATGAATCAACTTGAACAACTA
GGCTATGAAAGGGTAACGATTCGTAATGATGAGCAATTGCTTGATAATTTCAGAGCCATT
TTAAATGAACGCCATGTGGATAAATTAGATGGAAAACCACTAACCGATAAAGAATTTCAA
CGTCTTTTAACGATGATTGATGGGAAAAGTATTTTCGAGAGTGCACGTATTTTACGTGAC
AAATTACCACTTCGACGTGATGACGAGTCTGAGGTTTATTTGTCATTTTTAGATACTAAA
AGTTGGTGTAAAAATAAGTTTCAAGTAACAAATCAAATAGCAGTTGAAGATGCGTATAAA
GCACGTTATGATGTTACCATTTTAATCAATGGATTACCCCTTGTTCAAGTAGAATTGAAA
CGTCGTGGCATTGATATTAACGAAGCTTTTAATCAAGTAAAACGATACCGTAAACAAAAT
TACACAGGTCTATTCCGCTACATACAAATGTTTGTTATTAGTAATGGTGTTGAGACAAGA
TATTTTTCCAATATTGACAGTGAATTATTAAAAAGTCATATGTTTTATTGGAGTGATAAA
CAAAATAAGCGTATAAATATATTGCAATCTTTTACTGAGACATTTATGAGACCTTGTCAA
TTAGCTAAGATGATTTCACGCTATATGATTATTAATGAAACAGATAGAATTCTAATGGCA
ATGCGTCCATACCAAGTGTATGCAGCTGAAGCACTGGTACAACAAGCAACTGAAACAGGC
AATAATGGATATATCTGGCATACTACAGGAAGCGGTAAGACGTTGACATCATTTAAAGCG
AGTCAGATTTTGTCGCAACAAGAAAGTATTAAGAAAGTTATTTTCTTGGTTGACCGTAAA
GACTTAGATAGTCAAACAGAAGAAGAATTCAATAAATTTGCAAAGGGTGCTGTCGATAAG
ACATTTAATACTTCGCAGCTCGTACGTCAATTAAATGATAAAAGTTTACCACTTATTGTT
ACGACAATTCAAAAAATGGCAAAAGCAATTCAAGGTAATGCCCATTTATTAGAGCAGTAT
AAGACAAATAAAGTAGTATTCATTATTGATGAATGTCATCGCAGTCAATTTGGTGATATG
CATCGTTTAGTTAAACAACATTTTAAAAATGCCCAATATTTTGGATTCACTGGTACACCA
CGTTTCCCCGAAAATAGTAGTCAAGATGGTCGTACGACTGCAGATATTTTTGGTAGATGT
TTGCATACGTATTTAATTAGAGATGCCATTCATGATGGTAATGTACTTGGTTTCTCAGTT
GATTATATTAATACTTTTAAAAATAAAGCTTTAAAAGCAGAAGATAACAGCATGGTGGAA
GCAATAAATACAGAAGAGGTATGGTTAGCTGATAAACGTGTGGAATTAGTAGCACGACAT
ATCATTGATAATCATGATAAATACACACGTAATCGCCAATATTCAAGTATATTTACAGTA
CAAAGTATTCACGCACTTATTAAATATTATGAGACTTTTAAGCGACTTAATAAAAAATTA
GAACGACCACTAACGGTAGCTGGTATATTTACGTTTAAACCTAATGAAGATGATCGTGAT
GGTGAAGTACCATATCATTCACGTGAAAAATTAGAGAAAATGATTAGCGATTATAATAAA
AAGTTTGAGACGAATTTTTCAACAGACACTCATAATGAATATTTTAATCATATTTCAAAA
AACGTTAAAAAAGGCGTTAAAGATAGTAAGATTGATATCTTAATCGTTGTTAATATGTTC
TTAACTGGATTTGATAGTAAAGTACTGAACACTTTATATGTTGATAGGAGTTTAATGTAT
CATGATTTGATTCAAGCATATTCACGTACAAATAGGGTTGAAAAAGAATCAAAGCCGTTC
GGTAAAATTGTAAACTATCGCGACTTGAAAAAAGAGACGGACGATGCACTGAGAGTATTT
TCACAAACAAATGATGCCGATACGATTTTAATGCGTAGTTATGAAGAGTATAAAAAAGAA
TTTATGGAGGCATATCGTGAGCTTAAAATGATTGTGCCAACACCACACATGGTTGATGAT
ATTCAAGATGAAGAAGAACTAAAACGCTTTGTAGAAGCTTATCGTTTATTAGCTAAAATT
TTATTACGTTTAAAAGCATTTGATGAGTTTGAGTTTACAGTTGATGAAATTGGTATGGAT
GAACAAGAAAACGAAGATTATAAAAGTAAATATCTCGCTGTGTATGATCAAGTGAAAAGA
GCGACGGCTGAGAAAGATAAAGTATCCATATTAAATGATATTGATTTCGAAATAGAAATG
ATGCGTAACGATACGATTAATGTGAATTACATTATGAATATATTGAGGCAAATTGATTTA
GAAGATAAAGCAGAACAACGACGCAATAGAGAACAAATTAGACGTATTTTAGACCATGCA
GATGATCCGACTTTACGATTGAAGCGTGATTTAATTAAAGAATTTATCGGCAATGTTGTA
CCTTCTTTAAATAAGGATGACGATATTGATGCAGCATATGTTAATTTCGAAAGTATTAAA
AAAGAAGCGGAATTCAAAGGCTTTGCAGGAGAGAAATCTATCTCTAAAAACAATTACTAA
TGATTTTCAATATAGTGGAGTCGTGAACCCTCATCAACTTAAAAAAATTATTGGTCAGTT
GCCATTGAAAGAAAAACGCAAAGCAAGAAAAGCCATTGAATCTTTTGTTGCAGAAACAAC
TGAAAAATACGATGTTTAA
>>BDS-54_[0179218 to 0180060]_Q5HJH7_(putative protein)_FRWD
ATGGATAATAGAAATATGATTAATCGTGTTTTTAGTCAAAAGATATTACATCAAATTGCA
ATCAAAAATAAAAGTGATGTTGTTGATGAGGCATATGATTTTTATATACAAGGGCCTAAA
AATATCAATGTAATACAGAAAATGAAGTCTTTATATAACTATCTTAAAATGTCTTATCGT
AACGAATATTTTTACAAAAATACAATGCTTAATAAACTTCTTTTAGGACGACATTCTGTT
AATACAACTACTGCACTTTCTGAAATGCCTATAGGAAAAAGTATTGCTGATTTTATATTG
TTAAACGGTAAAGGCGTTGTCTATGAGATTAAAACAGAATTAGATAAGTTGGATAGATTG
GATAATCAAATTAATGATTATTATGAAGTATTTAATTATGTAGTAGTCATAACAAATGAC
AAACACTTGAATAAAGTTATGGCTAGATACAAAGATACAACAGTCGGAATTTTAGTATTA
ACATCTAGAAATACACTGAGTGAAGTTCAAAAACCAAAAGAAAACAATAGCCTCTTAAAC
TCAAAAGCGATGTATAACTTTTTACGAAAAGAAGAAAGAAAAAGAGTTATTGCGCAGAAT
CACATGGATGTGCCAACTTATAATGATTTCACAGAGTATGATGTGTTATATGACGTGTTC
AAAGAAATACCAATGACGGAATTGCATAACAATATGATATCTGAGTTGAAAAAAAGAGAC
AACATGAAAGAATACAAAGATGCATTTTTAGCAGCACCGGCTGAAATTAAGTTCTTGTTA
TATTTCGCAAAAATGACAAAGAAAGATAAAAATAAACTATATCATTTTCTTAAGGAGGAT
TAA
>>BDS-54_[0180062 to 0180985]_Q9RL82_(putative protein)_FRWD
ATGTATTATCCTTATTTGCGTGGGAAACAAAATGAACTATTTGCAATTAAAGAATCGCTA
GAAAAAGGTTTGATTGGTAATTGTATTCAACCAATAATTGAACCGATTAAGTATACAACC
ACGTTTAAAAATGTTTTGAAATATTGTGGTGAAAAAGAATTTCGTATAAATTTAGTAATA
AATTCGAAGTTAACTGAAGAAGAGATTAGTAATGAAACTGTTGAACACTTAAGCAAAATA
ATAACAGAAAACAAAAGTATTATTCAAAAAGCTTATTTAGGTCCTTCTGATGAAGGTAAT
GAAAAGTTGAAGCAACAATTTTCAAATAGTAGTTTAGCTATTTTAAAGAGTGTAGATGAC
TGGGAAATGTTTGAAGAAAAAAATGAACTTGAAATGGTTTTTGTACCAGATGATAGACAC
ATTAAACGTAAATTACGTAATATTCGAAACAAAGGGCTCATTACGGACCCTTTTAATAAA
CTGAGTCGAAATGTTGATTATTTGGATAATGATGACGAGTTTTATAGTGATGATCATCTT
TATTATAAAGAAGATGGATACGAGGTATTTTCAGACTATTCTGTTATAGGTGGAGAATAT
ATAGACGGTGGCTTTTCACCATTAGCTATTGCAATACATATCGTCTACTTTGATGAGGCT
AATGAGTTAAGAGTTAAACATTTTGTCTCTGATTCTAATAACGATAGATTAAATCCAGCT
AAAAAGTTTTTTGAGGCTGTAGGTAAATTAGTAACTTGGTCTAAAAAATTAGATAATAAA
AATAGATCTTTTGCGATCGGACAATTTGAAGATCTAAATAAAAATAATAAGTATCCAGGC
TTAGGGTTAATTAAAAGGTTATCAATCATGCATCATCTAGAAATTATGAATAGATACTTG
GAGTCTCAAAATGAAAATATGTGA
>>BDS-54_[0180972 to 0182090]_A6QDI2_(RES family NAD+ phosphorylase)_FRWD
ATGAAAATATGTGAAAAATGTTTTAATAATACTGAAATCGTAGAAATCATTGCAAATGAT
AATAGCAAATTTGAAAATTGTGATATTAATAACGATCATCTTGGTGTTAAAATATTTGAT
ACGACTCGGCATATAGATAAATTAGAGCAGATTAGAGATTATTTAAGACCAGCTTTAGAA
TTATATGATATTAGTATAAATTTACCAGATACTTTTAGCCAAAAAGAAGGTAAAAAAATT
GAAACAGCATTAAAAGATGATTGGAGTATATTTAATAATATTGAGGAAGCGCAAATAAGT
TGTATTTTAAATGAACTTTTTAAAGATGATGAAAATTTAGATAGACGGGTGTTGGAAGGT
TTAGTAGGCGCTAAAATCATAAACGATAAAAAATATACAAATGAAAATCTAATTGTAGCA
AATAATGACTGGGATGGATTTTGTGAGAGCTTGAAATATAAAAATAGATTTCATAATAAT
ATGATCAATTTAGAGAATTTAGCGTTCTTTCTCGATATCACTACTAATTACTATAGTATT
GAGGAATTTAGAGAAAGATTTGAACCATTATATAGATCTAGGCTAGTTAATAAGTTCATT
ACAGAGAAAAGTGAATTAATGGCACCACCAAAGGAACTAGCAACGGCAGGAAGATTAAAT
TCTAAATGGATAAGCGTGTTATACCTTAGTGCAAAAGAACAGGTCAGTATAGAAGAAGTT
AAACCTAAGCATAATGATATTGTTTATATAAGTAAGGTTAAATTACAAAAAAACGTTACA
AAAGAAAAGTTGAAAATAGCGAATTTAACTAATTTAACTAGTAATGCAATCAAAGCTGGT
GATGATGGTTTTAGAAAGTATTTTGTAAATTACCAAACATTAAAAAAGATTCATGAAGGA
ATTACAAACCCAAGCGATGAACAAGGAATAGATTATTTACCATTTCAATATTTAGCTGAT
TATATTCGAAGTCTTGAATATGATGGGATAATGTACGAGAGTATACTGCAAGATGGTACT
TTTAACTTTGTGTTTTTTAATCAAAATTTATTTGAATGTGTTGATTATGAATGTAAAAGA
GTAAGTGATGTTAAATACACATTGACTAAATTAAGATGA
>>BDS-54_[0182353 to 0183945]_oppF2_(gsiA_1, Glutathione import ATP-binding protein GsiA)_RVRS
TTATTTAGTAATTACAGGAACTGCTGAAATAAGTTGTTTTGCATAATCTGATTGTGGATG
TTTGATAATATTTTCTGTGTTATTAAGTTCAACGATTTCGCCATTTTTCATAACCGCAAC
TCGATCACATATTTCATTGATGACACCCATATCATGTGTGATGAATAAGTATGTAATGCC
AAAGTCTAACTGTAATTGTTTTAATAAATCGATAATATCTTTTTGGATTGAAACGTCTAA
AGCTGACACTGCCTCGTCGCAAACAATTACTTTTGGTTCAACTGCAAGTGCTCTCGCAAT
ACTTACACGTTGGCGTTGTCCACCAGATAACTCATGTGGATAACGATATAAGAAACTTTG
ATCCAGGCCAACTTTTTCTAACAAAGAGACTACTTTATTAATGGCTTCATCGTCGTTTTT
AGTTTTACCATGAATGATAAGTGGTCGCTTAATCACATCAATCACTTTGAATCTAGGATT
AATTGAAGCGAATGGATCTTGGAAAATCATTTGTATTTCTTGGCGTAAAGGTTTCAATTC
ATCGCCTTTAAATAAACTTAATGGCACATCATTATACCAAATAAAGCCTTCTGACACTTC
CTTCAGACCGACGACCGTCTTAGCTAAAGTGGATTTTCCTGAACCAGACTCTCCTACAAT
ACCTAATGTTTCACCTTTTCTAATAGCTAAGTTTATATCTCTAACTGCACGGAATAAACT
ACCATTTGGCGATGTATAATCTACACTAACGTGATCAAATTTCAATAAAAGATCATTACT
TATTTGTCTTGGTGGTCGTGTTTGATGAATATCAGGAATCGCATTAATTAATCGTTTTGT
ATATGTATGTTGTGGCGATTTGAAAATACATTCAACTATACCACTTTCAACGACACTTCC
ATCTTTCATTACAATCACATCATCGCAAAATTGATACACAGCACCTAAATCGTGTGTGAT
AAAAATAATAGATGTTTCAGTATACTCATAAAGTGATTTCATTAACTGAAGTAATTGATT
TTGTGTGCTTGCATCTAATGCTGTTGTTGGTTCATCTGCAATTAAAATTTGTGGTTTTAA
AATTAAGGCAATTGCAATCATCACACGTTGACGCATTCCACCAGAAAATTCGTGTGGATA
AGCGTCAAATTGTCGTGTTGCATCTTTAATTCCAACCTTATCTAAAATATCAATGGCCAT
TGACTTTGCTTCTGACTTTGATACACGTTTATGTTGAAATAGTACTTCTGTAATTTGTTT
GCCAATTGTTAATCTAGGATTTAAAGAAGATAGCGGATCTTGAAAAATCATCGAAATATC
TTTTCCTCGAATTTGTCGTAATGATGACGAAGTTAAATCAGTTAAAGACTGCCCATTAAA
AATGATTTCTCCAGTTAAAGTATGGTTTGGATAATCTGGTAATAGTCCTAAAATCGACTT
TGCAGTAATACTTTTACCTGAACCAGACTCACCGACAATACCTAAAATATGTTTTTTACG
TAATTCAAAAGTGACATTTTGTACAGCTTGAACCGTTGTTTCATCATAATTGAACTGTAC
ATTTAGATTATTAACTTCTAATAAATTTGACAT
>>BDS-54_[0183902 to 0185380]_oppB2_(gsiC, Glutathione transport system permease protein gsiC)_FRWD
TTGAACTGTACATTTAGATTATTAACTTCTAATAAATTTGACATGATGTTGTGCCTCCCT
ATTCACAAATGTGTAAATTTATTCTATACTTTTGTATATCATAGTAATCTACTCAAGATT
ATTTTACAAGGAGTGATTATCATAATTACTTATTCAGAGTCATTTAAGTCGTTGTATCAT
AAGGCATTTTATAGGGTTATTATTTCGGTATTAAGCTTGCCAATATTTTTATATGCGGTG
ATTGGTTTTGCTTTTTCAACTAAGAGAAAAAATTTTTACGCTAACAATTCTGAAATTTCA
GAAATCGAACAGGCGTTACAACAAAAATATAAATATTTGTCTCAGAAAAAGTCATCCACA
CAAATACATAGAGAAGCAATCAAAATAATTAAGGGACAAAGTTCTAATACGAATGCTCAG
AAAATTGAGCAAGCACATTTTTCAACATACTTTGAAAAGATATTATTTTATAAGTTCATC
GTTATCAAAGTAATATTGGCTTTACCAATGTTTATTGTGCTGACATTTTATTTACAGCCA
TTAGTTAAGTATATTTTCGAACGCGTCATTATGGCTGTAATTGTTATTATTGGTGTAATC
ATTAGTGTCTTTACAATTTTATATTTTTCACCACTTGATGCGGCATATAGCATATTGGGA
CAAAATGCTACAAAAGCACAAATACATCAATTTAATGTATTACATCACCTTAATGAACCT
TATTTTATTCAATTGTGGGATACCATTAAAGGCGTCTTTACATTTGATTTAGGAACAACA
TACAAAGGGAATGAAGTTGTGACGAAAGCAGTTGGCGAGAGAATCCCAATTACTATTCTT
ATCACAGTATTAGCGTTAATTGTGGCATTATTTATTGCGATACCGGTGGGGATTATAAGT
GCGATGAAGAGAAATAGTTGGCTTGATATCACATTGATGACAATTGCATTAATTGGGCTA
TCAATTCCAAGTTTCTGGCAAGGGCTATTATTTATTTTAGCCTTTTCATTGAAATTAGAT
ATTTTGCCACCATCTTATATGCCAGAACATCCGATATCACTGATTTTGCCTGTGCTCGTC
ATTGGAACAAGCATTGCTGCTTCGATTACACGTATGACAAGGTCTTCGGTTCTTGAAGTT
ATGCGCAGTGATTATGTATTAACCGCTTATGCAAAAGGACTATCAACAACACAAGTTGTG
ATTAAGCATATTTTAAAAAATGCGATTGTTCCAATTGTGACGCTAGTCGGTCTATTAGTA
GCAGAGTTACTTGGTGGCTCTGCTGTTACAGAACAAGTATTTAACATTAATGGTATCGGT
CGTTATATTGTTCAAAAACAACTTATACCTGATATCCCAGCAGTCATGGGTGGAGTTGTA
TATATATCAATTGTTATTTCATTATCAAATTTAATCATTGATGTTTTTTATACACTTATT
GATCCAAAATTACGTAGTGAAATCAACGAAAGGAAGTGA
>>BDS-54_[0185386 to 0186549]_oppC2_(oligopeptide ABC transporter 2, transmembrane permease)_FRWD
ATGGCACAACTTAATTCAAAGATAGCTTCCTTAAAATTATTCGCAAGTTACGCCATAGCA
ACATATATTTTAGTCATAATAACAAGTGCTTTAAACATTTTTAAGGGCTATGTGGCTGAT
ACATTTTATATTGCTGAAACATTGTTGATTATATTGACCATTGCATTAATTATTATTGTA
TTAACTGAATCAAATTGGAAAAGCCGAGTTGTATGGCGTCGTTTCATTGAAGTGTTGTTA
CTGTTGATGACTTTAACAGGGAATGTATTCACTTTATTAATGTTTGTAAGTGTTAGACGT
TATCAACGTACATCGCAAATACATAGTTATAACGGTTGGGAAGCATTTATACGAAAAATT
ACTAAACATCGTATAGCTATTATCGGATTACTGATTTTAGTCTACATGCTGACATTATCA
ATCGTGTCACAATTTACATTTGATACGACATTAGCTACTAAAAATCAGTTCAATGCACTG
TTACATGCACCAAGTCTAGAATATCCATTTGGTACTGATGACTTTGGTAGAGATTTATTT
ACACGTGTTGTGGTCGGGACGAAGCTAACATTTTCAATATCAATTGTTTCTGTGATAATT
GCAGTTATTTTTGGTGTGTTACTAGGCACATTAGCCGGATACTTCAACCATATTGATAAT
TTAGTGATGCGTATTTTAGATATCGTGTTTGCAATTCCTTCATTACTCTTAGCGGTGGCA
ATTATCGCATCGTTTGGTGCAAGTATTCCAAATTTAATTATTGCTTTAAGCATTGGTAAT
ATACCATCGTTTGCACGGACGATGCGTGCGAGTGTCTTAGAGATTAAGCGTATGGAATAT
GTAGATGCAGCACGTATTACAGGAGAAAATACTTGGAACATCATATGGCGGTATATTTTA
CCGAATGCGATTGCGCCAATGATTGTACGCTTTTCATTAAATATAGGTGTAGTTGTATTA
ACAACAAGTAGTTTAAGTTTCTTAGGACTTGGCGTTGCGCCTGACGTAGCGGAATGGGGG
AACATTTTGCGTACCGGTAGTAACTATTTAGAAACACATAGTAATCTGGCGATTGTACCA
GGTATTTGTATTATGTTCGTCGTTTTAGCATTCAATTTTATAGGTGATGCAGTGCGAGAT
GCACTAGATCCAAGAATTCATTAA
>>BDS-54_[0186566 to 0188341]_oppA2_(oligopeptide ABC transporter 2, substrate-binding protein)_FRWD
GTGAAAAGAATCATTAGTATCGCAATTATAGTGTTAGCGTTGGTATTAAGTGGTTGTGGT
GTCCCTACGAAATCAGAAGTAGCTCAGAAGTCATCGAAAGTTGAAGTAAAAGGTGAGCGA
CCGACGATACATTTCCTAGGACAAGCAAGTTATGAGAATGAAATGAATATCGTTAAAGAT
CAGTTGGAAAATGCAGGATTTAACGTCAAGCTGAATATTCAACCAGATTATGGTAGTTAT
CGCACGCAACGTCAAGCTGGCAATTATGATATTCAAATCGATGACTGGATGACAGTGTTT
GGAGATCCTAACTATGCTATGACAGCATTGTTTAGTTCTACAGGATCAAATAGTTTATTA
AAAGATAAGCATGTGGACCAGTTGTTAAATAAAGCTTCTACTCAATATGAAGCAGATGTA
AAATCAACATATAAACAAATTGAAGATGAAGTTGTCTTTGATAAAGGATATATGGCACCA
TTATATGGATCAAAAAAGAATTTAGTATTCGACAATAAAGTGTTGGATAAAAATAGTGTA
GGATTACCAAATTCACGTGCATTAATATGGCAACAATTTGACTATAACAATAGTAAGAAT
CGTAATACACGTCCACTTGTCATGACGCAACAAGACGGTGAAATTCCAACATTGGACCCA
ATACGTTCGATTGCGCCATCGGTATATTCAATTAATATGAATATGTATACAAGGTTATTG
CTTTTAGATGAAAATGACCACTTAACAACGAAAGGTTCATTGAGTCGTGACTATGCTGTG
AATAAAGATAATAAAGCATTTTATTTTTTACTTAGAGATGATGATTATTTTGCGAAAGTG
GTTAATGGCGAAGCACGTAATACAGGTGAACGTGTGTCGGCTGAAGATGTTAAATTTTCT
TTAGATAGGGCACGTGATAAAAAGTCTGTGCCTAACAATAATACGTACAATATGCATAAG
CATATTAATGATATCAAGGTATTAACTGATGCAGATATTGATCAGTTGCGTAAAGAGAAA
GATAAAGATGATAAATCAATCTATGACAAGCTGATTAAAGCATATAACGTCAAATCATTA
ACAACAGATGGTCAAAAAGTAAATAACAAAGATGGTATTTATCAAATTGTTAAAATTACA
ACCGATCAATCGATGCCTCGAGAAGTGAATTATTTAACACATTCTTCGGCAGGCATTTTA
TCTAAAAAATTTGTTAATCAAGTAAATCAAGAATATCCAAAAGGATATGGGGATAGCAGT
ACAATTCCTGCAAATTCAGATGGGAAAAATGCGCTGTATGCAAGTGGTGCATACATTTTG
ACACAGAAAAATACTTACCAAGCAGAGTTTCAACGTAACCCTGGATTCAACGAAACAGAA
CAAGATAGCTATGGTCCAGCAAAAATTAAAAACATCACATTGAAATTTAATGGTGATCCT
AATAATGCATTGTCAGAACTTAGAAACCATTCAATTGATATGTTGGCAGATGTGAATCAA
AAACATTTTGATTTAATTAAGTCAGATAAAAATTTAAGCATTATACGTAAAAATGGACGT
AAGTCAGTCTTTTTAATGCTAAATATTAAAAAAGGTATATTTAAGACACATCCAAACTTG
AGACAAGCAGTTGTGAATGCGATAGATCAGGATCAGTTTATTAAGTTTTATCGTGGTGAC
AAATTTAAAATTGCATCACCCATTACACCGCTTGTCGATACTGGTAATGTGCAACGTCAA
GATCTAGAAAAAGTTGAGAAAGCCATTAATCAATAA
>>BDS-54_[0188378 to 0190378]_ggt_(gamma-glutamyltransferase)_FRWD
ATGGTCATTAACTTAAATGATAAACAGAAAACAACATCTAAAGAAGGGTTAATTTCCGTG
TCTCATCCTCTTGCGGCTAAAATTGGTAAGGATGTATTAGACAAAGGCGGCAATGCCATG
GATGCAGTCATTGCGATTCAACTTGCACTGAATGTCGTAGAACCATTTGCATCAGGTTTA
GGTGGTGGCGGGTACTTGTTATATTATGAGCAAAGTACAGGCAGTATAACTGCATTTGAT
GCGCGTGAGACAGCGCCCGCACATGTAGATAAACAATTTTATTTAAATGATTCAGGCGAG
TATAAATCATTTTTTGATATGACTACACACGGTAAAACTGTGGCAGTACCGGCAATTCCA
AAACTATTTGATTATATTCATAAGCATTATGCTAAGTTGTCATTAGAAGAATTAATCAAT
CCTGCAATTGAGTTAGCTGTGGATGGCCATTCTGCCAATTGGGCTACTGAAAAATATTCA
CGCCAGCAACACGCACGGCTGACAAAGTATCATGAAACGGCGAAAGTCTTTACGAATGAA
AATCAATATTGGCGTGAAGATGATTGGATTGTACAACCCGAAATAGGTAAGACACTTCAA
ATATTAAAAGAGCAAGGATTTAATGCATTTTATAAAGGTGACATCGCGGAAAAGTTAGTA
AACGTTGTCAAAAAATATGGTGGCACAATCACTTTAGAAGACTTAGCAAATTATGACATT
CAGATTAAAGCACCGATTAGTGCGACATTTAAATACTATGATATTCATTCAATGGGACCA
TCTAGTTCTGGCGGTATCACAGTAATTCAAATATTGAAGTTATTAGAACATGTAGATATA
CATTCGATGGGGCCAAGATCTGTCGATTATTTACATCATTTGATACAAGCTATGCATATA
GCATATAGTGATCGTGCACAGTATTTGGCAGATGATAATTTTCATGATGTACCTGTAGAG
TCATTAATTGATGACGACTATTTAAATTTACGTAGCATTGATAGTGAAAAAGCAAATATC
GATATAGCGCATGGGATTATTTCTGATTGCATAAGTCATACAGATGTTGATGAAAATCAT
ACCGAAACAACACATTTTTGTGTGATTGATAAAGAAGGGAATATCGCTTCATTCACGACA
TCAATCGGTATGATTTATGGTTCAGGTATCACGATTCCAGGCTACGGTGTATTATTGAAT
ACGACAATGGATGGCTTTGATGTAGTAGATGGTGGTATTAACGAAATTGCGCCATATAAA
CGACCTCTAAGTAATATGGCTCCAACGATTGTGACACATCATGGTGAACCGATATTAACG
GTAGGAGCACCTGGTGCCATAAGTATTATTGCTAGCGTGGCACAAACTTTAATCAATGTA
TTAGTGTTCGATATGAATATTCAGGAAGCTATTGATGAACCTAGAATTTATAGTAGCCAT
CCTAATCGTATCGAATGGGAGCCCCAATTTTCACAGTCTACAATATTAGCATTGATCGCA
CGGGGACATTCGATGGAACATAAACCAGATGCCTATATTGGAGACGTGCATGGGTTACAG
GTTGACTTGAATACACGTGAAGCTTCGGGAGGTGCTGATGATACGAGGGAAGGCACAGTG
ATGGGTGGCGATGTATTATCAATTAGAAAACAACCATTACCTAGTCCGAAAATATACGAT
AATGACACCCATCGTGTATATTTCAATGATGTGCAGTTACCATTATTAGCAGAACAAGTA
AGATGGATGTATGACAAATGTTGGATTGAGGAAAGTGTTGTTAGAATCATTTTCCCTGGA
GTTAGTGCACATATTGAAGATTTGAGAAGTTATGATATCGACGGAGAAAATTATATAGAT
ATTGCCTGGTTGGCACGGAAGAAAGGTTATCAAGTTACCTTAAAGGATGACAGTTTATAC
TTAAATGATGAAACGTATCATTCAGTAAAACGAAACACAAATGCATACTATAGATACGAT
CGAGATAGTATCACAAGATAA
>>BDS-54_[0190691 to 0191464]_DUF576_Saur_(putative tandem lipoprotein)_RVRS
TTAATGTTCACTTATTTTATTATAAGTAAGGCTTTCTTGGTATATAATTTGGTCTTTTCC
AGGACTTGAAAAATAAAAATAAAGTTGCTGATCTTGATGTTTATTACCTTTTAAATCAAT
CATTCCCTTTAATTCCACCTTTGTTGATGCGTTTTTAGGAATATTATATCTACGTTTTAA
TTGTTTAACGTTTGGATTATCGTTCGACAACTTACCAGATAAATTATAATAATCAGTAGT
AGGATCATGTGTGATTTTCAAATCATTACTGTTTAAAATACTTGGTAAATCGCCACTTTG
AATCAAAAATTGATAGTTTTCGATTTTTTGTTTCAGTTCGGGATCTTTTACGTCTTTTGT
GAGAACGATTTTATTATTAACTACTTTTACTGGATAACTTTTGTATGTCGAGTCAGTAGC
ATTTTTTCTATCGTTTGTAGTTGTGTCATACTCACCAGTTATTTTATGTGTGTTCTTATC
TTCTTTTAACAACATACTGTCTTCTTTTAAAAGCTCATCTGATCCAACAACTGAATAAGA
GGATTCTATATACCATGTGTCTTGATCATTATTTTCGTAATGGGGGTTATCGTGACCATC
AATTTCATAAAGCGTTTCTAAGTTTTTAATAGGATATGTACTTAGTACTTTTTTAAGACC
ATCTTTCAAATGAATTTGTTCCCACTTCATTGCCAAAAACATACCGCCACTGACTACAAT
TGAAATAATAATAATTGCTGCTAAGTTTAACCAGAAAATTTTATACGCTTTCAT
>>BDS-54_[0191652 to 0192278]_acpD_(azoR FMN-dependent NADH-azoreductase)_RVRS
TTAAAATGTAGTTGCTAATTTCTCAGCATTATTAATACTTGTTGCTTTAATTTCTTCAGT
CTTATGAGGTTCGGCATTGTGGCCTTCGATAATGATTGTTTCATATGATGGTACACCTAA
GAATGTCATAATTGTTCTTAAATAACGATCACCCATTTCAAAATCAGCAGCAGGGCCCTC
TGTATAATAGCCGCCACGAGATTGAATGTGTAATACTTTTTTGTCAGTTAGTAAACCTTG
TGGTCCTTCCGCAGAGTATTTAAAAGTTTTACCTGCAATTGAAATAGCATCAATATATGC
TTTGACTACAGGAGGGAAAGAAAGGTTCCACATAGGTGTTACAAATACATATTTATCAGC
GCTTAGAAATTCTTCTAAAATGTCACTCAATCTAGAAACTTTCATTTGTTCGTCATCTGT
TAATGTCTCGCCATTGTTAATTTTTCCCCAACCAGTTAATACATCTTTGTCGATGGCTGG
AATATAAGTTTCAAATAAATCAATATGTTTCACTTCATCGTCAGGATGTTGTTGTTGGTA
AGTCTCTATAAATGCTTTACCAGCCGCCATAGAATTTGATACTAATTCATTAAAGGGATG
TGCTGTAATATATAATACTTTCGCCAT
>>BDS-54_[0192475 to 0193053]_Q5HJG7_(putative protein)_FRWD
ATGACAAGACGACCTAAACGTATTTTGGCAACAATACTACTTTTTCTACCCTTATTATTA
GCTATTTTTTATATAGATGACATTCAAAAATGGTTTAACCAATATACTAATAAATTAACG
CAAGATAATAAAGGACAAGGACACTCAAAATGGGAAGACTTTTTTAAAGGGAGTCGGGTT
ACTGAAACTTTTGGGAAATATAAGCATTCTCCATTTGAAGGTAAACATTATGGTATAGAT
TTTGCATTGCCAAAAGGTACACCAATTAAAGAGCCAACGAATGGTAAAGTAACACGTATT
TTTAATAATGAATTAGGCGGTAAGGTATTACAGATTGCTGAAGATAATGGAGAGTATCAC
CAATGGTACTTACACTTAGACAAATATAATGTCAAAGTAGGTGATCGCGTTAAAGTTGGG
GATATTATTGCGTATTCTGGTAATACAGGTAAACAAACGACTGGCGCACATTTACATTTT
CAAAGAATGAAAGGTGGCGTAGGTAATGCCTATGCAGAAGATCCACAACCATTTATAGAT
AAGTTACCTGATGGGGAACGTAGTCTTTATGATTTATAG
>>BDS-54_[0193437 to 0194534]_malK=ugpC_(maltose ABC transporter, ATP-binding protei/glycerol-3-phosphate import ATP-binding proteinn)_FRWD
ATGGCAGAACTAAAGTTAGAGCATATTAAAAAGACGTATGACAATAACAACACTGTAGTG
AAAGACTTCAATTTACATATTACTGACAAAGAATTTATTGTATTTGTCGGACCATCAGGA
TGTGGTAAATCTACAACATTACGTATGATTGCGGGTCTAGAGTCTATCACATCCGGGGAT
TTCTATATTGATGGGGAACGCATGAATGATGTTGAACCTAAGAACAGAGACATTGCGATG
GTATTTCAAAATTATGCATTATATCCACATATGACTGTTTTTGAAAATATGGCATTTGGA
CTAAAGCTGCGTAAAGTTAACAAAAAAGAGATTGAACAAAAAGTTAATGAAGCAGCAGAA
ATACTAGGTTTAACTGAGTATCTTGGACGTAAACCAAAGGCGTTATCAGGTGGACAACGA
CAACGTGTTGCTTTAGGTAGAGCTATTGTAAGAGATGCGAAAGTATTTTTAATGGATGAA
CCATTATCAAATCTAGATGCGAAGCTACGTGTACAGATGCGTACAGAAATTTTGAAATTA
CATAAGCGACTTAATACTACAACGATTTATGTCACACATGACCAGACTGAAGCGTTGACA
ATGGCTAGTCGAATTGTTGTTTTAAAAGATGGCGACATTATGCAAGTTGGCACACCAAGA
GAGATATACGACTCGCCGAATTGCATATTTGTGGCGCAATTTATCGGCTCTCCAGCGATG
AATATGTTGAAAGCTACAGTTGAAATGGATGGGGTGAAAATCGGGACACACCATTTTAAG
TTACATAATAAAAAATTTGAAAAGTTAAAAGACGCTGGCTATCTAGATAAGGAAATCATT
TTAGGTGTTAGAGCTGAAGACATTCATGAAGAACCGATATTTATACAATCCTCTCCAGAC
ACACAATTTGAATCTAAAGTAGTTGTATCTGAATTGTTAGGTTCTGAAATTATGGTACAT
AGTACATTCCAAGGAATGGAATTAATTTCTAAATTAGATTCAAGAACGCAAGTGATGGCG
AATGACAAGATTACATTAGCATTTGATATGAACAAGTGTCACTTTTTTGATGAAAATACT
GGAAATCGAATTGTTTAA
>>BDS-54_[0194547 to 0195818]_malE_(maltose ABC transporter, substrate-binding protein)_FRWD
ATGTCTAAATTTTTAAAATGTATCACGTTAGTTATTGCAATGTTATTAATCGTAACTGGA
TGTGGCCCTAATCGTTCGAAGGAAGATATTGATAAAGCCTTAAATAAAGATAATTCTAAA
GAAAAGCCGAATCAACTTACGATGTGGGTGGATGGCGACAAGCAGATGGCTTTTTATAAA
AAAATTACTAATCAATATACTAAAAAAACTGGTATAAAAGTAAAACTTGTAAATGTGGGT
CAGAATGATCAATTAGAAAATATTTCACTAGATGCACCAGCTGGGAAAGGACCAGATGTC
TTTTTCTTAGCACATGATAATACTGGAAGTGCTTATCTACAAGGCTTAGCTGCTGAAATT
AAATTATCAAAAGATGAGTTGAAAGGTTTCAATAAACAAGCGCTTAAAGCGATGAATTAT
GACAACAAACAACTAGCATTACCTGCTATCGTTGAAACAACTGCACTTTTCTATAATAAA
AAGTTAGTGAAAAATGCGCCACAAACATTAGAAGAAGTTGAAGCGAATGCTGCCAAATTA
ACAAATAGTAAAAAGAAACAATACGGTATGCTATTCGATGCTAAAAATTTCTATTTTAAT
TATCCATTTTTATTTGGAAATGACGATTATATTTTCAAGAAAAATGGCAGTGAATATGAT
ATCCATCGATTAGGATTGAATTCTAAAAATGTAGTAAAGAATGCTGAACGTTTACAAAAA
TGGTATGACAAAGGGTATCTCCCGAAAGCTGCTACTCATGATGTGATGATTGGTCTTTTT
AAAGAAGGCAAAGTAGGCCAATTTGTAACGGGGCCATGGAATATTGATGAGTATCAAGAA
GCATTTGGTAAAGATCTTGGTGTGACAACATTGCCTACAGATGGTGGCAAACAGATGAAG
CCGTTTCTTGGCGTACGTGGTTGGTATTTATCTGAGTATAGTAAGCATAAGTATTGGGCT
AAAGACTTAATGTTGTATATCACTAGTAAAGATACATTACAAAAATATACAGATGAAATG
AGCGAAATTACTGGTCGTGTTGATGTGAAATCATCTAATCCGAATTTGAAAGTGTTTGAA
AAACAAGCGCGTCACGCTGAACCGATGCCTAATATTCCAGAAATGAGACAAGTTTGGGAA
CCGATGGGCAATGCCAGTACATTTATCTCGAATGGAAAGAATCCTAAAGAAGCTTTAGAT
GAAGCAACGAATGATATTACGCAAAATATTAAGATTCTACATCCATCAAAAAATGATGAG
AAAGGAGATTAG
>>BDS-54_[0195821 to 0197089]_malC_(maltose ABC transporter, transmembrane permease)_FRWD
ATGATGAAACGTAACCCTAAATTAGCTGCATTATTATCTGTCATACCTGGATTGGGCCAG
TTTTATAACAAAAGACCTATAAAAGGCACGATATTCTTTATATTCTTTATCAGTTTTATT
TCTGTATTTTATAGCTTTTTAAATATTGGTTTTTGGGGATTATTCACATTAGGTACTGTA
CCTAAATTAGATGATTCTCGTGTATTACTAGCTCAAGGTATCATTTCTTTATTGCTTGTA
GCTTTCGCAATAATGTTATATATCATTAACATATTAGATGCATATCGTAATGCTCAACGG
TTTAATCGTAATGAAGAGATAAAAGATCCGAAAGCACGGATGGTTGCAACTTGGGATAAG
ACTTTCCCATATTTACTAATCTCACCAGGTACATTCTTATTGATATTTGTTGTTGTATTT
CCACTGATATTTATGTTTGGTGTGGCATTTACGAACTACAATTTATACAATGCGCCTCCT
AGGCACACATTAGAGTGGGTTGGTTTAGATAATTTCAAAACATTATTCACAATCGGTGTT
TGGCGCAAAACATTTTTTAGTGTTATTACTTGGACATTAGTTTGGACACTTGTTGCAACA
ACACTTCAAATTGCATTAGGTCTATTTTTGGCAATCATTGTCAATCATCCTGTTGTTAAA
GGAAAGAAATTTATTCGTACGGTGCTAATTTTACCTTGGGCTGTACCATCATTTGTAACG
ATATTAATTTTTGTAGCATTATTTAATGATGAATTTGGTGCTATAAATAATAGCATTTTG
CAACCATTATTAGGTGTGGCACCAGCGTGGTTAAGTGATCCGTTTTGGACAAAAATTGTT
TTAATTGGTATCCAAGTATGGCTAGGTTTTCCCTTTGTCTTTGCACTTTTCACAGGTGTA
TTACAAAGTATTTCATCTGATTGGTATGAAGCAGCAGACATGGATGGTGCATCAAGCTGG
CAAAAGTTTAGAAACATCACATTCCCACATGTCATATATGCCACTGCACCATTGTTAATT
ATGCAATATGCAGGCAATTTTAATAATTTCAATCTTATCTATTTATTTAATAAAGGTGGT
CCGCCAGTTTCAGGTCAAAATGCGGGTAGTACGGACATCTTAATATCTTGGGTATACAAT
CTGACATTTGAGTTTAATAACTTTAATATGGGTGCAGTTGTGTCATTGATTATTGGTTTT
ATTGTGGCTATTGTGGCATTTATTCAATTCAGACGTACTAGTACTTTTAAAGATGAGGGA
GGTTTATAA
>>BDS-54_[0197091 to 0197930]_malD_(malG Maltose transport system permease protein malG)_FRWD
ATGGCAAAGAAGAAGCGTATTATAAAAGCAATCGGGATTTATAGTTTTATAGCGATGATG
TTTGTCATCATATTATATCCATTATTGTGGACGTTCTGTATTTCCCTTAATCCAGGTACG
AATTTATATGGTGCTAAGATGATACCGGATGATGCGACATTTAAAAATTATGCCTTTTTA
TTATTTGATGAAAGTAGTCAATATTTAACTTGGTATAAAAATACGCTCATTGTAGCATCA
GCAAATGCATTATTTAGTGTGATATTTGTTACGTTAACAGCTTATGCTTTTTCAAGATAT
CGCTTTGTAGGACGCAAATATGGATTAATTACATTTTTGATTTTACAAATGTTCCCAGTA
TTGATGGCAATGGTCGCAATATATATTTTATTAAATACAATCGGGTTATTAGATTCATTA
TTTGGATTAACACTTGTATATATTGGTGGTTCGATACCGATGAATGCATTTTTAGTGAAA
GGCTATTTTGACACGATACCTAAAGAACTTGATGAATCTGCAAAAATTGATGGGGCTGGA
CATATGCGTATTTTCTTACAAATCATGTTGCCATTAGCTAAACCGATTCTAGCAGTTGTT
GCTTTATTCAATTTTATGGGACCATTTATGGACTTTATCTTACCTAAAATTTTATTGAGA
AGCCCTGAAAAATTCACTTTAGCAGTCGGACTTTTCAACTTTATTAACGATAAATATGCA
AAGAATTTCACAGTGTTTGCGGCAGGGGCCATTATGATTGCAGTCCCTATAGCAATTGTA
TTCTTGTTCTTACAACGTTATTTAGTATCAGGATTAACGACAGGTGCAACAAAAGGTTAG

>>BDS-54_[0198002 to 0199078]_yrbE_(ycjS_1, Uncharacterized oxidoreductase ycjS)_FRWD
ATGACGATTAAAGTAGGAATTATTGGATGTGGTGGTATCGCAAATGGCAAACACATGCCT
AGTTTACAAAAAGTTGAAGATGTTGAAATGGTCGCATTTTGCGATGTAGATATTTCGAAA
GCGGAGTGTGCGGCAGAAGCATATGGCACGAAAGATGCACAAGTTTATGATGACTATCAA
GAGTTGTTAAAAGATAAAGAGATTGATATTATCCACGTATGTACACCGAATGATTCACAT
TGTGAAATTACTGTAGCGGGATTATACGCTGGTAAACATGTGATGTGTGAAAAACCGATG
GCTAAAACGACAGTAGAAGCACAAAAAATGATAGATGCAGCTCAAGAAACAGGTAAAAAA
TTAACAATAGGTTATCAAAACCGTTTCCGTTCAGATAGTCAATTTTTATACCAATCAACA
CAACGTGGTGATTTAGGTGACATTTATTTTGGAAAAGCACATGCAATTCGTCGACGTGCT
GTGCCAACATGGGGTGTATTCTTAAATGAGGAAGCACAAGGTGGTGGCCCTTTAATTGAC
ATCGGGACGCATGCATTAGATTTAACATTATGGATGATGAATAATTATGAACCAGAATCA
GTGATGGGTTCAACATTTCATAAATTAAATAAACAACATGATGCTGCAAATGCTTGGGGA
TCATGGAATCCAGATGAATTTACAGTTGAAGATTCTGCATTTGGATTCATTAAAATGAAA
AACGGTGCAACCATTATTTTAGAATCTGCATGGGCAATTAATTCTTTAGAAGTTGATGAA
GCAAAATGTTCGTTATCTGGAACAAAAGCGGGAGCTGATATGAAAGACGGTTTGCGTATT
CATGGAGAAGATATGGGGACACTTTATACTAAACATGTTGAATTAGAAAACAAAGGTGTC
GACTTTTATGAAGGTAATGAAGTGGACGAAGCTGAAGAAGAAGCGAAGGCATGGATAAAT
GCAATTGTGAATGATACAGAACCAGTTGTGAAACCTGAACAAGCAATGATAGTAACTAAA
ATACTTGAAGCAATTTATCAATCTGCAAAATCAGGCAAAGCAGTTTACTTTGATTAA
>>BDS-54_[0199103 to 0200143]_mviM_(NADH-dependent dehydrogenase)_FRWD
ATGACTAAACTAAACGTTGGTTTGATAGGTGTTGGCGGCATTGCACAAGACCGTCATATT
CCAGCATTAATGAAACTAAAAGATAAAGTTTCACTAGTAGCAGTACAAGATATTAACACC
GTGCAAATGATTGATGTTGCCAAACGTTTTAATATTCCGCATGCAGTTGAAACGCCAAAA
GAATTGTTTAAACTCGTTGATGCGGTTATCATATGCACGCCTAACAAATTCCATGCTGAT
CTTTCAATAGAAGCATTGAATCATGGTGTCCATGTAATGTGTGAAAAACCAATGGCAATG
ACGACAGAAGAGTGTGATTGTATGATTGAAGCTGCTAACAGAAACCAAAAATTATTAACT
GTTGCGTATCATTACCGACATACTGATGTCGCTATTACTGCTAAAAAAGCAATTGAATCA
GGTGTGGTTGGTAAACCATTAGTAGCACGCGTACAAGCGATGCGTAGACGTAAAGTACCT
GGATGGGGTGTTTTTACAAATAAAGCATTGCAAGGTGGCGGTAGCTTAATCGACTATGGA
TGCCATTTATTAGATTTATCCATGTGGTTATTAGGTAAAGATATGTTGCCACAAAATGTT
TTAGGCAAGACATATAATCAATTGAGCAGACAGCCGAATCAAATTAATGATTGGGGAACA
TTTGATCATGAAACATTTGATGTAGATGATCATGTCACGAGTTATATAACGTTTTCAAAT
AGAGCGAGTATGCAGTTTGAGTGTTCTTGGTCTGCAAATATTAAAGAAGACAAGATGCAC
GTAAGTTTATCGGGTGAAAATGGCGGTATTAATTTATTTCCTTTTGAAATTTATGAACCA
CGTTTTGGAACTATTGTTGAAAGTAGTGCTGATGTTGAGCATAACGAAGACATCGCTGGA
GATAGGCAGGCTCGAAACTTTGTTAATGCGTGTTTAGGATTAGAAGAAATCATCGTGAAA
GCGGAAGAGGCGCGTAATGTAAATGCCCTTATAGAAGCGATTTATCGTAGTGATTTAGAT
GATAAGAGCATACAACTTTAA
>>BDS-54_[0200199 to 0201167]_iolE_(NCTC13712_00166 Hydroxypyruvate isomerase)_FRWD
ATGAAAATAGGTGTATTTTCAGTATTATTTTACGATAAAAACTTTGAGGAAATGTTGGAT
TTTGTTGCAGAATCTGGATTAGATATGATTGAAGTTGGAACAGGTGGTAATCCAGGAGAT
AAATTCTGTAAGCTAGATGAATTATTAGAAGACGAAGACAAGAGACAAGCATTTATGAAG
TCAATCACAGACAGAGGATTGCAAATAAGTGGCTTCAGTTGTCATAACAATCCAATTTCG
CCAGATTCTGAAGAAGCAAAAGAAGCGGATGAAACTTTACGTAAAACAATTCGTTTAGCA
AATCTTTTAAATGTACCTGTTGTTAATACGTTCTCTGGAATTGCTGCTTCAGATGATACA
GCTAAAAAACCAAACTGGCCTGTGACACCTTGGCCAACAGCATACTCTGAAATATATGAT
TATCAGTGGAATGAAAAGTTGATACCATATTGGAAAGATTTAGCTGAATTTGCAAAAGAA
CAAGATGTTAAAATTGCAATAGAGTTACATGCAGGATTTTTAGTGCATACACCATACACA
ATGTTGAAATTACGTGAAGCTACGAACGAATATATTGGTGCTAATTTAGATCCAAGTCAT
TTATGGTGGCAAGGAATTGATCCAGTTGCCGCAATCCGAATTTTAGGCCAAGCAAATGCA
ATACATCACTTCCATGCAAAAGATACGTACATTAATCAAGAAAATGTAAACATGTATGGA
TTAACTGATATGCAACCATATGGTAATGTTGCAACAAGAGCATGGACATTCCGTACAGTT
GGTTATGGACACAGTCCGTATATATGGGCAGATATCATTAGTCAACTTATTATTAATGGT
TACGACTATGTATTAAGTATTGAACATGAAGATCCGATTATGTCAGTAGAAGAAGGTTTC
CAAAAAGCATGTCAAACATTGAAGACTGTTAATATTTACGATAAACCAGCTGACATGTGG
TGGGCATAA
>>BDS-54_[0201488 to 0201982]_Q7A1X1_(isoprenylcysteine carboxyl methyltransferase)_RVRS
TTATAAATTCATTAATTTCTCTTCTTGTTTAATTCGAACATATAAGAAATATGCATATGG
AACTAATAAGATTGTAGTGTATGTTGCGTGTGTTAATAATAATACACCGATTAATTCAGG
GATTATGTTTAAGAAATAATTTGGGTGCTTCGTAATTTTGTATAATCATGATTTAATAAT
AGGGTGATTTGGTAAAATGAATAATTTTAACGTCCAGATACTGCCAAGTGTTTTAATTAC
CATAAATAACATGATGTAAGCAAAGATTAAAATAACTAATCCGATGCCATTTGCTAAGCT
AAAAGTATCTCTATTAATAAGAACTTCTATACCTGCACAAACATAAATTAATACGTGTGT
AATAGCTAATAGCTTTGAATTTTTAACGCCGTATTCAACAGCACCATCTGCTTTTAATTG
TTTTGAATGATTAATTGAAATCTTTAAGCTGATTAATCGGATACAGAAAAAGATCAGTAA
TATAGATAAAATCAT
>>BDS-54_[0202216 to 0203595]_uhpT_(hexose phosphate transporter, major facilitator superfamily)_FRWD
ATGAACTTTTTTGATATCCATAAGGTTCCAAACAAAGGCATTCCATTATCAGTACAACGT
AAATTATGGCTTAGAAACTTTATGCAAGCTTTCTTCGTTGTGTTCTTTGTGTATATGGCT
ATGTACTTAATTCGAAACAACTTTAAAGCGGCGCAACCGTTCTTAAAAGAAGAAATCGGA
TTATCTACATTGGAACTTGGTTATATCGGATTAGCATTTAGTATCACGTACGGTTTAGGG
AAAACGTTGCTTGGTTATTTTGTCGATGGACGTAACACAAAACGTATTATTTCTTTCTTA
CTTATTTTATCTGCTATTACAGTTTTAATTATGGGATTCGTATTAAGTTACTTTGGTTCT
GTAATGGGATTATTAATTGTTCTTTGGGGACTTAACGGAGTATTTCAATCGGTTGGTGGA
CCTGCAAGTTATTCAACAATTTCACGATGGGCACCTCGAACGAAACGTGGTCGTTATTTA
GGGTTCTGGAATACATCTCATAATATTGGTGGTGCCATTGCAGGTGGTGTCGCACTTTGG
GGGGCTAATGTATTCTTCCATGGTAATGTTATAGGTATGTTCATTTTCCCTTCAGTAATC
GCATTACTTATTGGTATCGCAACGTTATTTATCGGAAAAGACGATCCAGAAGAATTAGGT
TGGAATCGTGCTGAAGAAATTTGGGAAGAGCCGGTTGATAAGGAAAATATTGATTCTCAA
GATATGACGAAATGGGAAATCTTTAAAAAATATATCCTGGGAAATCCGGTTATATGGATT
CTATGTATCTCGAACGTATTTGTATATATCGTGCGTATCGGTATTGATAACTGGGCGCCA
TTATATGTGTCAGAGCATTTACACTTTAATAAAGGTGATGCAGTTAACACAATTTTCTAC
TTTGAAATTGGTGCATTAGTTGCAAGTTTATTATGGGGTTATGTATCAGACTTGTTAAAA
GGACGACGCGCAATTGTAGCTATTGGATGTATGTTCATGATTACATTCGTTGTATTGTTC
TATACAAATGCGACAAGTGTAACAATGGTAAATATTTCATTGTTTGCATTAGGTGCTTTA
ATATTCGGTCCACAATTATTAATAGGTGTATCATTAACTGGTTTTGTTCCTAAAAATGCC
ATTAGTGTGGCTAACGGTATGACAGGTTCATTCGCTTATTTATTCGGTGACTCAATGGCT
AAAGTTGGATTAGCTGCTATTGCAGATCCAACACGTAATGGTTTGAATGTTTTTGGCTAT
ACACTAAGTGGTTGGACAGATGTGTTTATCGTCTTCTATGTAGCGTTATTCCTAGGCATG
ATTTTGTTAGGTGTCGTTGCATATTATGAAGAAAAGAAAATTAGAAGTTTAAAAATTTAA

>>BDS-54_[0203864 to 0204622]_yesN_(NCTC13712_00169 Uncharacterized response regulatory protein SA0215)_RVRS
CTATTTTGTTTGTTTACTATAATCACTCGGCGACATTTGTAAATATTTTTTAAAATGATA
GCTGAACATTTTATATTCTGAAAAGCCAACTTTATCAGCAATTTCATAATGCTTATAATG
ACGATCAAGGAGTTGGAGTGATTGTAAAATACGATAGCGATTTAAATAATCGACAATTGT
AATGCCAACGTGCTCTTTAAATGTGCGCATTGCATATGATTCACTAACTTCAATATGTTG
AATTAAATCTGACACAGATACTTTCGTTTGATAAGATTGCTTAATTTGATCGATTATCTG
ATTAACATAATAATCATCATATTCCACTTTTAATAATGGCTGGAAAGCGTCGTGGCAAGG
GGCTAAGCTTTGTCCTTTAAATGACTGTTGCTCTAATAACATTCGAACAAGTCGCTTTAA
AATACCTTCTAATTGAGCGTGATCTACGGGCTTTAATAAATAATCTAGAACATGGTGTTG
AATGCCAGCTTTCATATATTCGAAATCATCATAACTGGATAATATGATAACATTGCAATT
TAAATGTCCAATATCATTGAGTAAATCGACGCCATTTTTTCGAGGCATACGAATATCAGT
GATAACTAAATCAGGTTGATGTTGACGAATGAGTGACAGAGCTTCAACGCCATCTTTAGC
AGTATATATCGTGTTAAAATGATATTCTCCCCAAGGAATCATTTGTTTTAAACCTTCTCG
TATAATACGTTCATCATCACAAATCACAACTTTAAACAT
>>BDS-54_[0204615 to 0206171]_yesM_(two component sensor/regulator, sensor histidine kinase)_RVRS
TTAAACATCTACATTCCCCCTTGAAATTGGTATTTTATAACAAATTAATGTGCCTTGATT
TGGTTTTGAAAAAATATGGAGGCGAGCAATTGAGCCGTATTGAATCATCGCCTTATTATG
TAAATGATTTAAACCTAGATTTTCAGTATCAAATACATCATCATTTAGTGATTGACGCAC
ATGTTTTAATCGTGAATCTGACATACCAATACCATTATCGCAAACTAAAATATGCAAAGC
ATGAGGTCTTAATGATAGTCTAATTTTGATAATTAATGTTTCTATATCTCTGCCATGTTT
AATAGCATTTTCCACGAGAGGTTGAATCATCATTTTCCCAATAGTTTGGTGTCGTGCATT
TTCGGAACTTTCAATATGAAGTTTTATCATGTCATCGAAACGAATATTTTGTATCGCGAC
ATACTGTTCAATATATTGTAATTCTTCGTCTAACTTGACAGTATGTGAGTTTGTACGTAG
TGAATAACGCAACATTTGAGATAATTGTTGTACGACTGTTTGTGCTAGTTTAGGTGACAA
TGTGATTAAATATTGTATTGTTTGCATCGTGTTGAATAAAAAATGAGGTTGAAATTGACG
TTCAATCTCTTTTAATTGTATATCCCTTAATCGACGTTCAGTATGTTCAATCGAGTGAAT
CAATTGTTCATTTGATTCAAATAAATCATAGATATAATTATTTATTTCTTCTAGTTCGCT
ATTATTATTTAATGGTGTATAAGCACCTAGATGTCGATTTTTAGCATAGTAAATCTTTTG
AATAATAGTTTCGATATCTTTCGTTTGTCGTTTAGCCATATTATCTGCGCTAACAAATCC
AAAAATGACAAGTAAAAACAGAACGATAATCATGACAATCAATAATGTAATACCATCTTC
AATCGTTTCATGTATATCTTTGTAAATAATGAGACGATGATCTGCGTTGTTTAGGTTTAC
AGACTCATTCATAAAGCCGAATTGTGCTGGTTTGTATTTTTCACCAATAGTAAAACGATC
ATCATTGGCGTATAGAATGTTGTCATACTGGTCAACAATAAGTGCAAATTGACGGCTGTC
TTTTTTAATTTCACTTAATCGTGGCGTATTGGCCATATACAGCTTGAGCGTATATGTAGC
ATTTTTAAACTTAAGTTGGTTTTCTGAAAATAAATACATTTGTTTTGTATTTAGATGTTC
ATAATTGTTAGTTATAAATTGCTTCGGTCCAGATAATTCATAATAAAGTGTAGCAGGTTG
TTCATGTATTAATTTTAATAATTCACGTTTAGTAACAGTAACATCATGATTATTTGTTAA
ATCAAGATCATTAAATGATTGATGGTTTTGTTTAATGAATGTCCGTATATGCTTCTCGAT
ACGTTGTAATTCTGTTTGGCTTTCATCAGTATGTTGATGAATTGTTCGATGTTCAATCCA
AATATATATTGCGTAGAAGCTTATCAATCCAATAATAATTACTAAAAATACTGGGAAAAT
GGTTGACGCAAATAACGATCTTCTTAATTGGTGTCTGTATGGTTTATATGCTGTCAT
>>BDS-54_[0206168 to 0207136]_hptA_(phosphate sensing protein)_RVRS
TCATTGAATCATCTCCAAAAACTTATGATGCGGAATGTTCGGTAATTTAGACTTCGGTAT
TAAAGGTATGTTCTTCAGACTGGCAATAGATTGGTCATTTTGTGCAGTAACATCTTTTCG
AATTGATTTAGCATCAAACTCAGCGACTAAACGTTGTTGTACAGACCGACTTGTTAAATA
TTGCACTAACTTCTTACGTTTAGGGTGAGGATGTGCATTTTTAACTAATGCAATACCGTC
AACATTTAACATCGTACCTTCTGTTGGATAAATGATAGATATTGGATAGCCTTTGTTTTT
CCATGTGCGTGCATCCTGCTCATAGCTAAGTCCTGCATAGTATTTACCTTTCGATACATC
TTCAATAACTTTAGAAGTTTGTGAAAGTTGCATTGCGTGATTTTGAAACTGATGAACATC
ACTCACTTGATGATTTATACTATAAATAGCACGCATATGTTGGTAACCTGTGGTTGTTGT
GTTTGGATTAGAATATGCGATACGTCCTTTAAGCACAGGTTGCAATAAATCTTTATAACC
TCGAATGGCAATATCACCTTGTAAGTCTTTATTTACCACAATTACTGTAGGCATTAAAAG
AAAACTGGTTACATACTTATTGTTTGATCGATAATCATCTAGTTGTTGTGTGACAGAACG
ATCTTGATAGGGTACAAAATCCTCTGGATGATCAATCGTTTCTGATAATACGCCACCCAT
AAACACATCCCCACGTTCAGAAAGTTTCTCTTTATGTAAATTCGAAAGCAATACTTGTGT
AGATCCTCGCTTAATTTCTATTTTGACATGTTCTTTTTTTTCAAAATCATTTAAAATCGG
ACGAATTAAATTTGCTGGATACGGGGAGTATACGGTTAATACGTTCTTTTCTGTTTCTGA
ATGATGTGTATTTGAACATGCTACTAAAAAAACGAGAAATAATAGTAAGGTATAAGTTTT
TAATTTCAT
>>BDS-54_[0207726 to 0209975]_pflB_(formate acetyltransferase)_FRWD
ATGTTAGAAACAAATAAAAATCATGCAACAGCTTGGCAAGGATTTAAAGGTGGAAAATGG
AACAGACATGTAGATGTTAGAGAGTTTATTCAATTAAACTACACACTTTATGAAGGCAAT
GATTCATTTTTAGAAGGTCCAACAGAAGCAACTTCTAAACTTTGGGAACAAGTAATGCAG
TTATCGAAAGAAGAACGTGAACGTGGCGGCATGTGGGATATGGATACAAAAGTAGCTTCA
ACAATCACATCTCATGATGCTGGTTATTTAAACAAAGATTTAGAAACAATTGTAGGTGTG
CAAACTGAAAAACCATTCAAACGTTCAATGCAACCATTTGGCGGTATTCGTATGGCGAAA
GCAGCTTGTGAAGCTTACGGTTACGAATTAGACGAAGAAACTGAAAAAATCTTTACAGAC
TATCGTAAAACTCATAACCAAGGTGTATTCGATGCATACTCAAGAGAAATGTTGAACTGT
CGTAAAGCAGGTGTAATCACTGGTTTACCTGACGCATACGGACGTGGACGTATTATCGGT
GACTATCGTCGTGTTGCATTATACGGTGTAGATTTCTTAATGGAAGAAAAAATGCATGAC
TTCAACACGATGTCTACAGAAATGTCAGAAGATGTGATTCGTTTACGTGAAGAATTATCA
GAACAATATCGTGCATTAAAAGAATTGAAAGAACTTGGACAAAAATATGGCTTCGATTTA
AGCCGTCCAGCTGAAAACTTTAAAGAAGCAGTTCAATGGTTATACTTAGCATACCTTGCT
GCAATTAAAGAACAAAACGGTGCAGCAATGAGTTTAGGTCGTACATCAACATTCTTAGAT
ATCTATGCTGAACGTGACCTTAAAGCAGGTGTAATTACTGAAAGCGAAGTTCAAGAAATT
ATTGACCACTTCATCATGAAATTACGTATTGTTAAATTTGCTCGTACACCTGATTACAAT
GAATTATTCTCTGGAGACCCAACTTGGGTAACTGAATCTATCGGTGGTGTTGGTATCGAC
GGACGTCCACTTGTTACGAAAAACTCATTCCGTTTCTTACATTCATTAGATAACTTAGGC
CCAGCACCAGAGCCAAACTTAACAGTATTATGGTCAGTGCGTTTACCTGATAACTTCAAA
ACATACTGTGCAAAAATGAGTATTAAAACAAGTTCTATCCAATATGAAAATGATGACATT
ATGCGTGAAAGCTATGGTGATGACTATGGTATCGCATGTTGTGTATCAGCGATGACAATT
GGTAAACAAATGCAATTCTTCGGTGCACGTGCGAACTTAGCTAAAACATTACTTTATGCT
ATCAATGGTGGTAAAGACGAAAAATCTGGCGCACAAGTAGGTCCTAACTTCGAAGGTATT
AACAGCGAAGTGTTAGAATATGACGAAGTATTCAAGAAATTCGATCAAATGATGGATTGG
CTTGCAGGTGTTTACATTAACTCATTAAATGTCATTCACTACATGCATGATAAATATAGC
TATGAACGTATTGAAATGGCGTTACATGATACAGAAATTGTACGTACAATGGCTACAGGT
ATCGCTGGTTTATCAGTAGTGGCTGACTCATTATCTGCAATTAAATATGCACAAGTTAAA
CCAATTCGTAACGAAGAAGGTCTTGTAGTAGACTTTGAAATTGAAGGCGATTTCCCTAAA
TATGGTAACAATGATAACCGTGTAGATGATATCGCAATTGATTTAGTAGAACGCTTCATG
ACTAAATTACGTAGCCATAAAACATATCGTGATTCAGAACATACAATGAGTGTATTAACA
ATTACTTCAAACGTTGTATACGGTAAGAAAACTGGTAATACACCAGATGGACGTAAAGCT
GGCGAACCATTCGCACCAGGTGCAAACCCAATGCATGGTCGTGACCAAAAAGGTGCTTTA
TCTTCATTAAGTTCTGTTGCGAAGATTCCTTACGACTGCTGTAAAGATGGTATCTCAAAC
ACATTCAGTATCGTACCGAAATCATTAGGTAAAGAACCAGAAGATCAAAACCGTAACTTA
ACAAGTATGTTAGATGGTTATGCAATGCAATGTGGTCACCACTTAAATATTAACGTATTT
AACCGTGAAACATTAATAGATGCAATGGAACATCCAGAAGAATATCCACAATTAACAATC
CGTGTATCTGGATACGCTGTTAACTTCATTAAATTAACACGTGAGCAACAATTAGATGTA
ATTTCTCGTACATTCCATGAAAGTATGTAA
>>BDS-54_[0209998 to 0210753]_pflA_(pflA Pyruvate formate-lyase-activating enzyme)_FRWD
ATGCTAAAGGGACACTTACATTCCGTCGAAAGTTTGGGTACTGTCGACGGTCCGGGATTA
AGATATATATTATTTACACAAGGATGCTTACTTCGATGCTTGTATTGTCACAATCCAGAT
ACTTGGAAAATCAATGAGCCATCAAGAGAAGTTACAGTTGATGAAATGGTGAATGAAATT
TTACCATACAAACCATACTTTGATGCATCAGGTGGTGGTGTAACAGTGAGTGGTGGCGAA
CCATTATTACAAATGCCATTCTTAGAAAAACTGTTTGCAGAGTTACAAGAAAATGGTGTG
CACACTTGCTTAGATACGTCAGCTGGTTGTGCCAATGATACTAAAGCGTTTCAAAGGCAT
TTTGAAGAATTGCAAAGACATACAGACTTAATATTGTTAGATATTAAACATATCGATAAT
GAAAAACATATCAAATTGACAGGAAAGCCTAATACACACATCCTTAACTTCGCGCGCAAA
CTGTCAGATATGAAACAACCTGTGTGGATTCGTCATGTCCTTGTGCCGGGGTATTCTGAT
GATAAAGAAGATTTAATTAAACTAGGTGAATTTATTAATTCTCTAGATAACGTCGAAAAG
TTTGAAATTCTACCATATCATCAGTTAGGTGTTCATAAGTGGAAGACATTGGGTATTGCA
TATGAATTAGAAGATGTAGAAGCGCCCGATGACGAAGCTGTTAAAGCAGCCTACCGTTAT
GTTAATTTCAAAGGGAAAATTCCCGTTGAATTATAA
>>BDS-54_[0210743 to 0211044]_Q2YV51_(putative protein)_FRWD-FRAMESHIFT
TTGAATTATAAATACAATTCAGACCGAAAAGAAAGCATATGCAACTTCGTGATTGAAGCG
GCATATGCTTCTTTTTCAATTGAGTACTAGCAAGCCGCAGTATGTATATGAAACAAGTCA
AACAATTGTTGAATGAAGATGTTCTTTGCAAGTAGCTATTCTAATGACGAATGTGATGCC
TCATTGAAGATGGATTTTAATATTATCATATAGGTGATGTTGAGTTGGTTATTAATTGCT
ATTTGCATATGAATATGAGTCTTTTCAAATTTTTATTGACCCTGAGTAATGAAAAATATT
AA
>>BDS-54_[0211082 to 0212845]_glpQ1_(glycerophosphoryldiester phosphodiesterase)_FRWD
ATGATGAGAATTAGTAAAGATATATGGACAGTATTTAAATTACTGTATCAAAATAAAGGG
CGCTTTAGTATTAACGCCTTACTATTGCAGTTAATCATGATTTTTATTAGTAGTACATAC
TTAATTTTACTATTTAATATGATGTTAAAAGTAGCTGGGCAAAGCCAACTTACGATTAAT
AATTGGACGGAAATCATAAGTCATCCTGCCAGTGTGATACTTCTCATTATTTTCATATTA
AGTGTTGCCTTTCTGATTTATGTCGAATTTTCATTATTAGTTTATATGGTTTATGCGGGC
TTTGATCGACAAATTATTACGTTCAAATCGATTTTTCAAAATGCTTTTGTAAATGTGCGT
AAACTAGTCGGCGTACCTGTTATTTTCTTTATTATATATTTAGTATTAATGATACCGATT
GCCAATTTAGGTTTAAGTTCCGTACTGACGAAGAACATTTATATACCTAAATTTTTAACA
GAAGAACTTATGAAAACGACAAAGGGGATTATTATATACGGAACCTTTATGGTTGCTGTT
TTCATTTTAAACTTCAAATTAATATTCACTTTACCGCTGACGATTTTAAATAGGCAATCA
TTATTTAAAAATATGAGATTGAGCTGGCAAATTACGAAGCGGAATAAATTTCGACTAGTA
ATAGAAATTGTTATATTAGAAATCATCATTGGTGCGATTTTAACATTAATTATTTCCGGG
GCAACTTTTTTAGCCATTTATGTAGATGAAGAAGGAGATAAGTTTTTAGTATCATCCATT
TTATTTGTTGTACTGAAAAGCGCTTTATTCTTCTATTATTTATTTACGAAATTATCATTA
ATCAGTGTGTTAGTACTTCACTTAAAACAAGAAAATGTATTAGATCAACCGGGATTAGAA
TTTAAATACCCAAAACCAAAACGTAAGTCTAAATTTTTCATTGTATCGATGTTGTTAGCG
GTGACTTGTTTTATCGGTTATAACATGTATTTGTTGTACAATAATTCAATTAATCAAAAC
ATTTCGATTATCGGGCACCGTGGTTTTGAAGATAAAGGTGTTGAAAATTCGATTCCGTCA
TTGAAAGCTGCGGCTAAAGCAAAAGTTGAATATGTTGAGTTAGATACGATGATGACCAAA
GATAAACAATTTGTAGTTAGTCATGATAATAATTTGAAGCGTTTAACAGGTATTAATAAA
AATATCTCTGAGTCTAATTTTAAAGATGTAGTTGGATTAAAAATGCGTCAAAATGGACAT
GAAGCAAAACTTGTATCATTGGATGCATTTATTGAAGCGGCTAAAAAAGAAAATGTAAAG
TTATTAGTAGAATTGAAGCCACACGGTAAAGAACCTAGTGATTATACAGAACGTGTAATT
GAGATTCTGAAAAAGCATGGTGTTGAACATGAATACAGAGTGATGTCGTTGGATTACGAT
ATAATGATTAAATTGAAAAAAGAAGCACCATACATCAAATGTGGTTATATCATCCCGTTA
CAATTTGGACATTTTAAGGAAACGTCATTAGACTTCTTTGTCATTGAAGATTTTTCATAT
ACACCAAGGTTGGTCAATCAGGCACATATGGAAAATAAAGAAGTGTATACATGGACAATT
AATGGAGAAGAAGATCTTACGAAATATTTACAAACGAACGTTGATGGTATCATTACAGAT
GATCCAGCATTAGCTGATGATATAAAAGAAGCTAAAAAACATGAAACATACTTCGATCGA
TCTATTAGAATTTTATTTGAATAG
>>BDS-54_[0212958 to 0213302]_Q2YV49_(putative protein)_RVRS
TTAAAGACTGTTGGATTGAACATTATTAGTTAGTGATGAATAAATATTTTCCAATCTATA
TTTTGCTTTAGTCATTTGATCCAAATTTTTAGTACGTATAGCAGACTTAGCAATATAATG
TGCTGCCATAATATCTCGTTTTTGATATGCATCTAAATGTAAATGCGCTAATTTGTTTAT
ATCAGTATTTGTGATTAATGTATGTAATTGGTCTACAAGCGCTTGATGTTGATACGTATG
AGCTGTTGTTTCGGACTTGCGAGTTAATGCTATCCCAGTCGTATCAAGGAGCGCAGCTTT
AATACCAGTTACTAAATAATTTTTGATTTTCATGTGTGTTGTCAT
>>BDS-54_[0213492 to 0215345]_coa_(staphylococcal coagulase)_FRWD
ATGAAAAAGCAAATAATTTCGCTAGGCGCATTAGGAGTTGCATCTAGCTTATTTACATGG
GATAACAAAGCGGATGCGATAGTTGGTAAGGATTATAGTGGGAAATCACAAGTTAAAGAA
GAGAGTAAAAATGGGACGACGATTTCAAATGGTTACTTTTGGGGGAAAATCGACAGCCTA
GAATCACAATTTTCTAAAGCATTAGCAATAATTGAAGAGTATCAATACGGTGATAAAGAA
TATAAAGATGCAAAAGATAAGTTTATGGATAGAATTTTGTCGGAAGATCAATAACTTTTA
GAGAAAAAGAAAGCTCTGTATGAGAAATATAAAGAGTGGTATAAAAAGCACAAAGAGGCA
AATCCAGCCTATCCAAAAATGCAAAATTTCCATGAATTTAGTGTTTATAACCTAACTATG
GAAGAATATAATGAAATCTCTAAATCTTTAAAGGATGCGGAAGAAGAGTTTCGTAAAAAT
GTAAGCGAAATTCAAATAAAAAATCCTGATTTGAAACCTTATGACAAAACAAATGAAACG
AAGGCAACAAATGATGTTTATGATTTTGTTTGTGAAATTGATACACTTGTTGCTACATAT
TATGGAGATAAAAATTATGGGGAATATGCCAAAGAACTTAGAGCAAAACTGGATTTAATA
TTAGGAGATTCAGAAAAGCCTAACCAAATTATAAATGAGAAAATTAAAAAAAGAAATGAT
GGATGATTTAAACTCTATTGTTGATGATTTCTTTGTGGAAACAAATCAGAATAGACCGTC
AACTATAAAGAAATATGACCCTAATATTCATGATTATACAAAGAAGAATGAGAACAAAGA
AAACTTCGATAAATTAGTCAAAGAAACAAGAGAAGCGGTTGAAAAAGCAGACGAATCTTG
GAAAACTAAAACTGTCAAAAGCTATGGTGGAACTGAAACAAAATCGCCAGTAGCAAAAGA
AGAGAAGAAAGTTGAAGATTCTCAATCGCCTAAAGTTGATAACCAACAAGAAGTTAAAAC
TACAGTTGATAAAACTGAGGAAACAACATTACCAGTTGCACAACCTCTTGTTAAGATTCC
AGGAGGAACAATTACTGGCGAAACTGTAAAAGGTCCAGACTATCTAACTATGGAAAATAA
AACGTTACAAGGTGAAATAGTAAAAGGACCAGAATATCCAACAATGGAGCAAAGTTCTTC
TTTAAGTGATAATTATACACAACCGTCTGTTACTTTACCTACAATTACAGGTGAATCTAA
AGTAACAAACCCTGTTGAATCAACTTTAAAAGGTATTGAAGGCAACTCATCTAAAATTGA
AATAAAAACACAAGGTACTGAATCAACGTTGAAAGGTATCCAAGGAGACTCAACTAAACT
AGAGATTAAACCTCAAGTAACTGAATCAACAGAAGCTACACAATATCCAGCAAGACCACA
ATTTAACAAAACACCTAAGTATGTTAAATATAGAGATGCTGGCACTGGTATCCGTGAATA
TAATGATGGAACATTTGGATATGAAGCAAGACCTAGATTTAACAAACCGGCAGAGACAAA
CGCATATAACGTAACAACGCATGCGAATGGTCAAGTAACATACGGAGCGCGCCCAACAAC
TAACAAACCGGCAGAGACAAATGCATACAACGTAACAACACATGCAAACGGCCAAGTGTC
ATATGGAGCACGTCCAACAACTAAGAAACCAAGCGAAACAAACTCATACAACGTAACAAC
GCATGCAAATGGTCAAGTAACATACGGAGCACGCCCGACACAAAACAAACCAAGCAAAAC
AAACGCATATAATGTAACGACACATGCAGATGGTACTGCAACTTATGGACCTAG
>>BDS-54_[0216014 to 0217198]_fadA_(3-ketoacyl-CoA transferase)_RVRS
CTAATGAATATACTCAAATATTGCAGCTGCGCCCATACCGACGCCAATACACATTGTCAC
CATGCCGTAGCGACTATCGGGACGTCTACTCATTTCAGAAAGTAAACGTGCGGTTAATAT
AGCACCGGTTGCACCTAATGGGTGACCTAAAGCAATAGCACCACCATTTACATTAGTACG
TGATGAATCTAGACCTACCGCATTCATAGAAGCGATAGTTTGAGAAGCAAATGCCTCATT
TAGTTCTACTAAGTCGATGTCTTCGATTGTTAAATTGCTGAGTGACAACACTTCAGGAAT
CGCATATGCAGGACCAATACCCATAATTTTTGGATCCACACCGACAGCTTTGAAACCAAC
GAATCGAGCGATGGGTTTCACACCTAGTTCTTTTACTTTGTCTCCTGACATTAAGACGAC
AAATGCTGCACCATCAGATAGTGGGGCAGATGTACCTGCAGTAACTGTGCCGTCAGCCTT
AAACACTGTCGGCAATTTAGCTAATGCCTCTTTCGTTGTGTCAGGGCGAATTAACTCATC
TTGTTCAAATATACCTTCTTTAAAGTCGACTCCGTCTTCAGTGTATTCAACGTATTCAAC
ACTTATTGGAATGATTTCATCTTCAAAGCGACCTGCACGTTGTGCTTCATATGCGCGTTG
ATGACTTTGAACAGCATAGGTATCTTGTTCTTCTCTAGATACGCCATATTGTGACGCTAC
GTTTTCTGCTGTTAGTCCCATTGGATATGACGCACCCACGTTTTCAAATTGTAATATCGG
ATTGTTGGTAGGTTCGTTTCCACCCATAGGGACAGCACTCATTAATTCTACGCCACCTGC
CACGAGTATATCTCCTTGGCCAGCCATAATTTGATTGGCTGCAGTTGCTATAGTTTGTAG
CCCAGATGAACAGTAACGGTTTATAGTTTGTCCAGGAATAAAGTGCGATAAGCCTGTACG
TAATGCAATCGTTCTTGCAATGTTTTGTCCTTGTAACCCTTCAGGGAAAGCAGTACCTAC
AATGACATCTTCAACCATATTATTATTAAACTTTCCACCAACACGACGTAACACACCTTG
TAATACTTTAGCAGCAACATCATCTGGTCTTTCATAAAATAATGACCCTTGTTTTGCCTT
TGCAGTAGCTGAACGTCCATAAGCTACAATGTATGCTTCTTGCAT
>>BDS-54_[0217228 to 0219489]_fadB_(NAD binding 3-hydroxyacyl-CoA dehydrogenase)_RVRS
TTAATTACGTAATGGCTTACCAGTTTCTAACATATGTGTAATTCTATCGTATGTTTTTTT
AGATTTTAGTAACTCAATAAAACTGATTTTCTCTAATTTTTGGATATAGCGTTGATTAAT
ATATGTGTTACGAAGTAGTTCGCCACCAGATAAAACATATGCAATTTCTAAGGCAATATG
ATAATCGTAATTACTAATAAAATGACCTAGTCTTTGCGCGTCTAATTGTCCTTCAATTAA
TACTTTGTAATTTTCTCCTAAGCCGATATATTTGTATTTTGGTTTAGGTATATAGTTTGT
TTCTGCCTCATATTTCGCGCGTTTAAGTGCAACTTCGACACGTTGTGCTGTGTTGAAAAT
AATCGTATCTGTATCACGTAAATAGCCATAACGGCGAGCCTCAAATGCATTAGTAGATAC
TTTTGCAAATGCGATGTTTGTCAGTACTTTAGTCATTGAAGCTTGTTTATCATCGAATTT
ATGTGATGTGTGTAAAATACGATCTGCCATTTCTGCAAGTCCACCACCACTTGGTAATAA
ACCGACACCCGCTTCAACAAGGCCGATATACGTTTCACTTGCTGCTACAACGATAGGCGA
GTAAAGTACAAGCTCACATCCACCACCTAGGGCACGGCCTTGTACAGCTGTGACGATTGG
CTTTAAGCTATACTTCAAACGATTAAAGCTATAATGTAATTTATCAATTGATTGTGCAAC
GACATCTTCCACAAGACCTTCTTCATGCGCCTTTTTCATTAAGAAAAGGTTAGCACCTAC
GCTGAAATTATTACCATCAGCATAAATAACCATACTCGTATAATGTTTGTTTTCCAGTAA
ATCAATCGCCTCAACTAAAGCATCATTAAATTCATCGGTAATGACATTATTTTTACTTTG
CAATTTTAGTAAAAGTTGATCGTCGTGAGTTACAGAAAGTTTAGCATCACCTTTATCCCA
AAGTTCATCTTTTACAAAGTGAGATACAGGTGTTGCATATTCAATCGTTTCATTCTGTTT
ATAAAAGCTACCGTCTAATTCATTAATCCATTGTGGTAAGTCGCCAAGTTCATCTTCCAT
GCGCGATTTAACACGTTCAAATCCCATCGCATCCCATAATTGGAAAGGTCCAAGCTTCCA
GTTAAATCCCCAAACAAGTGCGCGGTCAATGTCACGGAAGTCATCGGTAGCCTTAGGAAC
ATTGATGGCAGAATAATAGAAGTTATTACGTAAGGTCTCCCATAAAAATTGTCCTGCTTC
ATCTTGTGCATTAAAAATGACATCAAGGTTATGCGCTAAATCTTTATTAAATTCATTTAA
AATAGGTGATTGTGGATGTGATACAGGAACATAATCTTGCTTTTCTTTATCGTAAACAAG
ACGTTCTTTAGTATCTTTATCTTTTTTATAAAATCCTTGCTTCGTTTTACGACCTAGTGC
ACCATTGTCAAACAATGTATTTACAACTTTAACATCGTGGAAGTAGGGTGCTTCCTCAGG
GACTTGTTGCATACCTTTAATTACAGATACTGCAATATCTAATCCGACTAAGTCAGATAG
GGCATATGTGCCAGTTTTAGGACGACCAATAGCTTGACCAGTTAAAGCATCCACATCTAT
AATGTTTAAATTTTGCTCTTCTGCGCGATACATAATATCATTCATCGTTTGTGTACCGAC
TCTATTTGCAACAAATCCTGGTACATCATTAACAACGATGACCCCTTTACCTAATACATT
TTGCGCAAAAGATTTTACTTCAGATACGATAGAGTGTTTTGTATATGATGTAGGTATTAG
CTCTACTAATTTCATAATGCATGGTGGGTTAAAGAAATGTAGTCCAAAGAATCGTTCTTG
ATCCGTGTTGTTAAATGCTTTTGCAATGGCTGTAATCGGTATGCCTGATGTATTAGTAGC
AAATAAAGCATCTTCTTTAGCATGTTGAGCAACTTGTTGCCATACCGCATGTTTGATTTC
AATGTCTTCTTTAACAGCTTCGATATATAAGTCAGCATCATCATTAGCTAAGTCATCGTT
AAAATTACCGTATGTTAAATTACTTGCTAAATTTAAGTCGAATAGAAGTGGCCGTTTTTT
GTCTACGATTTTATCATACGATTTCTTCGCAATAAGATTTGGATTATTTTCGTCGACTAC
AATATCTAATAATTTTACTTTTAGACCTGCATTTACAAAAAGTGCTGCAAGTTGTGCACC
CATCGTACCTGCACCAAGAACTGTTACTTTATTAATTGTCAT
>>BDS-54_[0219677 to 0220888]_fadD_(putative acyl-CoA dehydrogenase)_RVRS
TTAAACAAATGCAGAATCACCAGTTAAGGCACGTCCAATTACTAACGCATTAATTTCGTG
TGTACCTTCGTATGTGTAAATTGCTTCTGCATCCGAGAAGAAACGTGCAATATCATAATC
GTCAGCTAGTATGCCATTACCACCTGTAATGCCTCGTCCCATTGCTACCGTCTCGCGTAA
ACGTAATGCATTCATCATTTTAGCTGTAGAAGTTGCAACTTCATCATATTCACCATGTGC
TTGCATGTTAGCTAATTGGGCACATGTTGCCATTGCTTGTGCTAAATTACCTTGCATCAT
CGCTAGCTTTTCTTGAATTAACTGATATTTACTAATTGGTTTACCGAATTGTTTACGCTC
TGTGACGTAATCTAATGTGGCACGTAGTGCACCAGCCATACCACCCGTAGCCATATATGC
GACACCTGCTCGTGTTGAATAAAGGATTTTGGCAATATCTTTAAAGCTTGTAATATTTTG
TAAGCGATCAGATTCATCAACTTTAACATTGGTTAATTTAATCAGCGCGTTTGGCACGAT
ACGAAGGGCAATTTTGTTATCAATGACTTCAATATCCACACCATCTTGCTCTGGTCTGAC
AACAAAGCAATGTGGTTTGCCTGTCTCCTTATTTACAGCGAATACAGGGATTACGTCAGA
AACATGTGCACCACCAATCCATTTCTTTTCACCATTAATAACCCAAGTGTCACCTTGACG
TTCTGCGACTGTTTCTAAGCCTCCTGCAACGTCAGAGCCATGCTCAGGTTCTGTTAATGC
AAAGCATGTACGCAATTCATGAGACTGTAATTTTGGTACATATTTCGCGATTTGTTCTTT
GCTACCCCCGAAAAAGAAAGTGTTATGCCCCAAACCTTGATGGACACCAAGAAGGGTTGC
AAGTGAAATGTCAAAACGAGCGAGTAGATAAGACATGAAAAATTGAAATAGTTGACTCGG
CATTTTGGCATTTGGTCTATCTTTATAAAGTAATGGGTTATTAAAGTAATTTAATTCTCC
TAAATCTTTAAAATAATCTTCAGGTACTGTGGCATCTATCCAATGTTGATTGATATCTGG
TCGATATTTACTTTCAAGTAAATCGTCAACTTGTTGTAAAAATTCAACTTCACCGTCTGT
TAAACCTTTAGCAATACTAAGCACATCTTCAGGGAATAATGATTTTAAGACTTTTTCTTT
TTCAAATGTCAT
>>BDS-54_[0220996 to 0222504]_fadE_(putative long-chain-fatty-acid--CoA ligase)_RVRS
TTACTTTAATGTTTCTGATACTTTGTCATTCATCATTTGTCGAATCGCAAGTTTGTCTGG
TTTTTGTGTACTATTTAACGGCATATGTGTTACAGGTACGTACATTCTTGGTACTTTGTA
GCCAGCCAAACGATGTCGCATATGTTGATCTAACTTTTCAGCATAGTTAGGATCATCTTC
ACGAAGTATGATGGCTGCTGCTATTGACTCACCATATTTTGGATGATCATAGCCTACGAC
AACACACCGGTCAATTAGTGGATGCTCAGCTAAAGCATTTTCAACTTCAGATGGTAAGAC
ATTTTCGCCACCTGTAATGATAAGTTCTTTTTTACGATCAATGATGAAAATATCGCCATC
TTCATCCATTTTTGCTAGATCGCCTGTTAATAAATAACGACCATGAAACGATTTGGCAGT
TTCTTCAGGTTTGTTCCAATATCCAGGTGTTACATTTTTCGCTTTAATAGCAAGCTCGCC
GATGTTGCCAGTAGGGACTTCTTGACCATTTTCATCAAGAATTCGTGCATCAACAAACAT
GACTGCTTTACCAATACTCATCGGTTTGCGTTTCGAATTTTCCGGTGTATTAACGAGTAC
TAGAGGTGCTTCAGTTAATCCATAACCATTGATAATATTAATACCAAATTGTTTAAATGC
TGCTTGAATACTTGGTAATGGCTGTGAACCACCTTGAATAATGTAATCCATTGCTTTAAA
ATTATCAGGGTTAAAATTACTGGCACGTAGTGTACTATAATACATCGTTGGAATCATGAT
AATAAACGTAGGCTTGTACTGTGCAATCATGTCGTTCAATTCTTCTCCATTAAAATAACG
TTGAAGAATCAATGTGCCGCCTGACATCAAAACGGGCAACACTGTATCATTAAATCCTAA
AACATGGAACATAGGTGTAGATACAATCGTAATATAATTTGAATTAAACTTATATGTCAG
TTCTAAGTTTGCACCATTATGAACAAATGATTCATACGAGAACATTACGCCTTTAGGTGA
TCCAGTAGTACCACTTGTATAAATTAACGCTGCAAGATCTTGTGGTTCGACCGGTGTTGC
TTGAAAAGGTTGATGATGATTTGGATCTACAATTTCATCATATTGACGCGAATCGATATC
CATGTGTAATAGCTTTTGATCAATGTTTGTTAAAGAACTTAGGTGTTTTTCTGCATAAAA
GAGAAGCTTTAGTTGTGCATCTTCCACAATAGCTGCTATCTCTTTAGGACTGAGTCTCCA
ATTCATGGGTAAAAATACAGCACCTGTTTTAAAACAAGCAAATAGTAAATCTAATATTGC
AATATCATTTGGAGCAAAAACACCTATGACATCACCTTTCTTAACACCTTGAGAAGTTAA
ATAATGCGCCATATTATCAGCGCGGGCGTTAAGTTGTTGGTATGTCCAAGAGGTCTGTTT
TGTGTGATCAATGACAGCAGGTTTGTCATCATCGAAATCTGAACGCGTTTTAATCCAATC
GAAATTCAT
>>BDS-54_[0222530 to 0224092]_fadX_(putative acetyl-CoA/acetoacetyl-CoA transferase)_RVRS
TCATACTTTATGAATTGATTGTCTAAGTTGTCCCCACTTTTTCTGATAAATACTACTATC
AATCAATTTTAAATTGTCAGCAATCAATGGTTTAAATGCCATTTGATTTAATATATCTTT
TTGCAAATCAAGACCTGGTGCGATTTCAATTAGCTTTAAAGCTTTATCAACTAGCTCGAA
TACGGCACGGTCAGTAACAAAGTATACTTCTTGATTAAGTGACCGCGAGTACTGCGCATT
AAAGTCTATATGGCTTACTTCTGATACAAATTTTTTAGTATGACCTTCATTTTCAATATC
TAATTTTTGTTCATAACATGATATTGTGCTCCCTGCGACGAATGATCCTGAAAAAATAAT
TTTGTTTACAGATTGCGTAATGTCTATAAAACCACCACAACCATTTAATCGGTCATTAAA
GTAGGACACATTGACATTGCCATATTGATCTACTTCTGCAAAGCTAAGATAAGCAACAGA
TACACCATTGTTATAGATAAAATCCCAAGCTTGATCATGACGCATACGTACATCTGCGTT
ATAGTTCATACCAAAACGTTCACGGCTTCCTACAAATCCACCAAAAATGCCGACATCTAG
AATTGGTTGTACGTCATGTGCGACACGTTCTTCATAAAGCAAATTTGAAAGCTCATTGTT
AATACCATAGCCAATACTAATCGTATCGCCGTATGTTAAAAATTGAGCGGCACGTCTAAG
AATAAGTTTGCGATTATTAAATGGCAACGGTTGTTCAGGTATACAATCAATCCGTTCTTG
ACCTGACAATGCAGGTAAATAATGACTTTGAATTACTTGACGATGATTGCAATCTTCTTG
GGTAACATATACATAATCAACAATACTTCCAGGAATAATAACATCATTTGGCTTTAGTTG
ACAGTCATCAACTATAGCTTTAACTTGTACGATAACAGTGCCATGATTGGCCTTAGTATT
TAAAGCAACATGATAACATTCACTCAAGTATGCTTCTTGTGTTAAATATATATTACCTTG
CTTATCTGCATAGGTTCCTCTCAGCAATGCCACATCAACGCTAGGGAATGTGTAATGCAA
ATATGTTTCATCGCGTATATTGACTATAGAAACTAAGTCTTCTGTCGTACACTTGTTTAC
TTTGCCGCCTCCATATCTGGGATCAACAGCAGTATTTAAACCAATTTTTGTAAGCACACC
AGGTAAAAGATGGTTACTTTGACGATAATGAGTAGCAATGACACCTTGTGGTAAGAAGTA
TGCTTCAATGTCATTGTTTTTCATAGCTTGTGCTGTTTTTGACGAAGCAGTTAAAATACT
CATAATGACACGCTTAATCATGCCACGTTCAATAAAGTCATTTAGATCGGGTGCGACGCC
TAAACTATGGATATCATTCGCTAAAATAAAGGTTAAATCATTAGGCGTCTGGTATTTGTC
GTGTTGCGCTAACACAGCACGTAGAACTTCGGCAGGTAAATTGGCAACAGCTAGAGCCGA
TAAACCAATCACATCACCGTCTTTAATGATATGTTGTAAATCGTGCCATGTGATTTGCTT
CAA
>>BDS-54_[0224467 to 0225138]_Q6GK79_(class-I glutamine amidotransferase)_FRWD
ATGAGAATAAATGTTTTACAACATACACCGAATGAAGGCTTAGGATATATTAGGGAGTGG
GCTAAAGAGAGAGGTCATACTGTTTATATTTATCATCCATATTGTTATAAAGGTGTGTTG
CCCCGTGCCGATGAAACAGATATGTTAGTCATTCTTGGAGGACCAATGAGTCCTGATGAT
AATATACCTTGGATTAAAAATGAGCGGCAATTAATATTGGAATTGATGGCTAAGCACAAA
CCAATATATGGCGCCTGTTTTGGAGCACAACAAATTTCTAAAGCATTAGGCAATGAAGTT
TTGAAATCACCCGTTAAAGAAGTGGGATGGGATGACGTGTATTTAGAGTCTGACATTATT
TCGGATATACCAGGTAGATTAATGGCGCTGCATTGGCATGAGGATATGTTTCAGATACCG
GAACAAGCGACATTACTATTTTCTGGGAATCATATTAGAAATCAAGGATTTATCATTGAA
AATAATGTAATTGGATTACAGTTTCATTTTGAACCTGGTCCAGATGATGTTAGGGAAATT
GTTATAAACGATCATGAGTATATTGCTAATTCTGTTTTGCAACAGTCGGCGGATGACATT
TTATCCTTTAAGGTACCAGAACAAAATAGAGTAACTATCTTCAAAATATTAGATTTTATA
GTAAAAGCGTAA
>>BDS-54_[0225277 to 0226567]_prsW=prsS_(protease responsible for activating sigma-S)_FRWD-FRAMESHIFT
ATGGAAGGTCTTAATCATCGAAGAGACACAGAAAAAGAAACAACAACACAAGAGCAATCG
ATTTTAGATCAAGATATGACAAAGGAAGATGGGACATCAACAACAAAACAGGAAGCTGTT
CATCAAAGTGTACAAACTAAGCAGACAGCGGATATACATAACAATAAATCTATAGAAAAA
CAAATGGATGATAAAGCTTATGAGACAGCACAAAATGCAGATTTAAAGCACGAAGCAAGG
AGTTTGTTTGATAATGCGACGAAATCTATTGGCAGACTGGCAGGTAATGATGAAAGTTTA
AACCTTAATTTGAAAGATATGTTTTCAGAAGTTTTTAAGCCACATACTAAAAATGAAGCA
GATGAAATATTTATCGCGGGAACGGCAAAAACAACGCCGGCTATTTGTGATATTTCAGAA
GAGTGGGGTAAACCTTGGCTCTTTTCACGTGTGTTTGTTGCCTTTACAGTGACATTTATT
GCATTATGGGTCATGGCTGCATTTTTCAATAATACAAATGCGATTCCTGGTTTAATTTTT
ATTGGTGCATTAACAGTACCATTATCGGGTTTATTCTTCTTCTATGAATCAAATGCATTT
AAAAATATAAGCATTTTTGAAGTCATCATCATGTTCTTTATTGGTGGCGTATTTTCATTA
TTAAGTACAATGGTGTTATATAGATTTGTCGTTTTTAGTGATCAATTCGAAAGGTTTGGT
TCTTTAACATTTTTCGATGCATTTTTAGTTGGATTGGTTGAAGAAACAGGAAAAGCGCTC
ATTATTGTTTATTTCGTCAATAAATTGAAAACGAATAAAATTTTGAATGGTTTATTAATC
GGAGCTTCCATAGGTGCCGGGTTTGCAGTTTTTGAATCGGCAGGTTATATTTTAAATTTT
GCTCTAGGTGAAAATGTACCGTTATTGGATATTGTATTCACACGTGCATGGACTGCAATT
GGTGGTCACTTAGTGTGGTCAGCCATAGTCGGAGCTGCTATTGTTATTGCTAAAGAGCAA
CATGGTTTCGAGTTTAAAGATATTTTAGATAAACGATTTTTAATATTCTTTTTATCAGCT
GTTGGGTTACATGGCATTTGGGATACATCATTAACGGTTCTTGGCAGTGATACTTTAAAA
ATATTCATTTTAATCGTAGTCGTATGGATACTCGTATTCATTTTAATGGGTGCAGGTTTG
AAACAAGTTAATACACTACAAAAAGAATTCAAAGAACAACAGAATAAAGTAGTAGTATAA
AAATCAAAGCTTATGTTGCTATGTGTTTTAG
>>BDS-54_[0226833 to 0228311]_nikA_(nickel  ABC transporter, substrate-binding protein)_RVRS
CTATCGTTCAATCGTTGTTTGATAATCTATTAAATATATGCCTTCAGGCGTAACTTTATA
ATTTTTAACGTTAGAATTTGCAGCGACAATTTGATCATTATAGGCTATGTAACTATTTGG
CACATCTTGGCTAGATAATTTGATAATGTCATTAGAAATATTGTGACGTTCATCAACATT
AACGGTATGATTCAACTGATCAATTAAATCATCGACTTTACTATTATCATAGTTTCCTTT
ATTAATGGCACCATCTTTTTTATATGCTTGATTAAAGTAATAACCTGTATCACCGCGAGG
GATTGTCCCAAAACTATACATCGTTGCATCCCATGCAGTACGGTCTTTTAAATAACCTTC
AATGTCATCGACACTTTTAATATCGATATCAATGTTCGCCTTTTTAGCATCTGATTGTAG
TACTTGTGCAATTTTAGATAATTCTGGACGACCATCATAAGTGATTAATTTAATTTTTAA
TGGATGACTTTTCGTATAACCTTCTTTGGCTAATAAATCCTTAGCTTTATCAATATTTTG
CTTGGTCAATTTAGGCTCTTTAATGTAAGGTATTTTATCATTAAATGGACTTGTTGCAGG
TTTTGCATAACCTTGATAAATATGGTCTGCAATACCTTGTCTATCAATGACATTGTCTAG
TGCTTCGCGAATGGGCTTAGTCATTTTTTTATTTGTATGATTATACATAAGTAAAGAAGT
TCTAAATCCAGACTTTTTCGATACTTTCAAATGCTTATCGCTCGTAATATCTTCTACTTT
ATTAACGGGTACATCCGTAATTAAATCGGCTTTTTTAGATTCTAAATTTCTGACACGATT
ATTACCATCTTCTTGATACGTTACAGTAATATGATCTAATTTAGGTTTACCTTGCCAATA
GTCTTTAAATTTTGCTAACGATATTTTTTGTGATTGTTTATAATCTTTTATTTCATATGG
TCCTGTACCAACAGGTGTTTGATTCACATCTGATTTTGCATCCGTGTCATAAATCGCCAT
AAATGGATTCGCTAATTCAGATACAAGTTCAGGATAAGCTGATTTCGTTTTAATCGTTAG
TTTTTGACCTTTAGCAGTAATAGATGATATAGGTAATGTAAATTTAACTAAATCACTTTT
CTTCATGCTATTTTCCAGACTTGATTTTACTTTTTCAGCAGTTAGTTTTTGTCCATTTTG
AAATTTTATATTGTCTTTTAACTCTAAATCTAATGTCGTGTCATTTGGTTGATGATATGA
TTTTACTAATACTTTTTCGATTTTACCTTGATCATTTGTTTTGAATAAGGACTCTGCAGC
ACCAATTTTAACAGGTACATCTGTTTCATAAGGCGCAATGGACTTCGTTTTTAAAGGTAA
CGAGATATTTAAATCTTTGCCAGATGAATGTGTTGAACCACATCCTGATAATACTAAAGT
TGCTGATGCGACAATTGTCGCAAGACTTTTAAACTTCAT
>>BDS-54_[0228469 to 0228864]_DUF488_(putative protein)_RVRS
TTAACGGCAAGTGTAGTGATTTATGCCATACACATATGCTTAAGTATTTAGTAACTGCTG
AAGTATCACAGCTTGGTTATGCTCAATATCTTTGGCGGCATATAACAATAGAACATGGTT
ATGTTTTTCAACAAGCCCTTTTAATTCTTTGAAAGCAGCATTTTGAGCATCATTATCACG
CAACTCTTTTTGATACTTTTCTTTAAAAGCACCAAAAAGTCTTGGGTCATGATTGAACCA
TTTTCTTAATTCAGTAGAAGGGGCGACGTCTTTTAACCAATAATCAATATTCGCAGTGCT
TTTCGACATACCTCTAGGCCACACTCTATCAACTAACACACGAATGGCATCAGTCTGTCC
TTTGTGATCGTAAATTCGTCCGATATCTATGGTCAT
>>BDS-54_[0229106 to 0229279]_Q5HJD9_(NCTC13712_00185, Uncharacterised protein)_RVRS
TTATTTATTTTTATGTTTAGTTAAATATTTTAAACCAATGGCGAAAACAGTATAGCCAGT
AATTGTTTGCACCAATGTTTTAATTAAATTGTTGTTTTTAACGATGATATTTGCAGTAAT
AATGCTTGTGAAATATAATACAAATACTTTAATGTAGCGTTGGTTAAGTTTCAT
>>BDS-54_[0229305 to 0230450]_hmp_(radical nitric oxide-detoxifying flavohemoglobin)_RVRS
TTAGACTGCAACACTTAATCTTGGAATAAATGTTTCATAATGGACGCGATTCATATTGTA
ATTTAAAGACTTAAGTGCTTCAATCATAGATTGTAAGAATTTTGTACCACCACAGATATA
AATTTCAGGCTTATTCTCTAAAAATGCTTTTAATTCTTCAGCACCAATATAGCCTTGTTC
ATCTTTTAAATGTGTATATAATTTAGCGTTGTCATGACGACGCGCGATACTGTTGAAGTT
GTCTTTGAAAGGTAAATGTTGTTCATTTTCAGCAACTTGAACCATCTGTGTATCTATACC
TTTGGCACTAGCAGCTTCAAACATTGCAACTAAAGGTGTAACACCAATACCAGATCCTAA
GAATAGTTGTGGTTCAGTCATATTTTCTAATACAAAGCCACCTACAGGTGCAGCTAAATT
AATCATATCGCCTTCTTTAATTTCATCATGTAAAATTGTAGAAACTTCGCCTTCATGTTC
TGTTGTGACATCACGTTTAACGCCAAAAGTTAAATTGTTTTTATCACCTGATACGATAGA
ATAGTGACGTTTAGCTCTATATGGAAGTTTGTCACTAGAAACATCAACTGTGATGTATTG
GCCTGGTGTAAATTTACTAAAGTCATATTCATCAGTTTCAACAGTAAATGATTTAATGTC
TGCAGATTCTTGCTTAATGTTAGTGATTTTGAACGGTTTGAAACCAATCCACATCATCTG
ATCATAAATGTCTTTTTCAATTTGGATAAACACATCTGCTATAACACCATATGCTTTTGC
CCAAGCTTGAATGACAGGATCATTTTCTTCTAATCCAGTAACATCTTGAATTGCTTTTAA
TAAATTTTCCCCCACGATTGGATAATGTTCAGCGTAAACTTGTAACGCGCAGTGTTTATA
TGCAACTGGCATAATGACTGGTTTAATAACACTTAAGTTGTCTATGTTAACAGCTGCGGC
CATCACAGCTTGTGCTAGTGCTGAAGATTGCATGCCTCTTTTTTGGTTTGTTTGATTAAA
CATGTTTAAAAGTTCAGGGTGAGCTTTAAACATTTTTGGATAAAAGATTGATGTAATTTC
AGTACCTTTCTCTTTAAGCAAAGGAACCGTTTGTTTGATAATGTCTTTCTCTTGTTCTGT
AAGCAT
>>BDS-54_[0231012 to 0231965]_lctE_(ldh1 L-lactate dehydrogenase 1)_FRWD
ATGAACAAATTTAAAGGGAACAAAGTTGTATTAATAGGTAATGGTGCAGTAGGTTCAAGC
TATGCATTTTCATTAGTAAACCAAAGCATTGTCGATGAATTAGTAATCATTGATTTAGAC
ACTGAAAAAGTTCGAGGAGACGTTATGGACTTAAAACATGCCACACCATACTCTCCTACA
ACAGTACGCGTAAAAGCTGGCGAGTACAGCGATTGTCATGATGCTGATTTAGTTGTAATT
TGTGCTGGTGCTGCACAAAAACCTGGAGAAACACGTTTAGACTTAGTATCTAAAAATTTG
AAAATATTCAAATCAATCGTTGGTGAAGTTATGGCATCTAAGTTTGATGGTATTTTCTTG
GTAGCTACAAATCCAGTTGATATATTAGCGTATGCAACATGGAAGTTCTCTGGATTACCT
AAAGAGCGCGTTATAGGTTCAGGTACAATTTTAGACTCTGCACGCTTTAGATTATTATTA
AGTGAAGCATTTGATGTTGCGCCACGTAGCGTCGATGCTCAAATTATTGGTGAACATGGT
GATACTGAATTACCAGTATGGTCACACGCTAATATTGCAGGTCAACCTTTAAAGGCATTA
CTTGAAGAACGCCCAGAAGGCAAAGAACAAATTGAGCAAATTTTTGTTCAAACACGTGAT
GCAGCATATGACATAATTCAAGCTAAAGGTGCCACTTATTATGGTGTTGCGATGGGGTTA
GCTAGAATTACTGAAGCGATTTTCAGAAATGAAGATGCCGTATTGACTGTATCAGCATTA
TTAGAAAGCGAATACGAAGAAGAAGATGTTTATATTGGTGTTCCAGCAGTCATCAATAGA
AACGGTATTCGTAATGTCGTTGAAATCCCATTAAACGACGAAGAACGTAGTAAATTTGCG
CATTCAGCTAAAACATTAAAAGATATAATGGCTGAAGCCGAAGAACTAAAATAA
>>BDS-54_[0232379 to 0233908]_ptsIIBC_(ptsG_2, EIICBA-Glc)_RVRS
TTAATCTCCGAGTAATTCTTCAATTTCATTTTTAATAACTGTTACATGTGGACCGTAGAT
AACATGAACGCCGCTACCTTGTTGAATGACACCTTTAGTACCAGTACTTTCTAACATTTC
TTTATCAACATAATCGCTATGTTGGATTGTGACACGTAATCGTGTAGCACAGCAATCAAC
GATTTCAATGTTATCTTTTCCACCTAAACCAGCTACAATAGTTTGTGCTCTTTCAGTTGC
CTCAACTTGCTGTTGCAATTCTTTATCTTCTCGACCTGGCGTTTTAAAATTAAACTTCGT
GATTAAGAAACGGAAGACGATATAATACAAGCAGAACCACACAATGCCAATAGGTATGAC
ATATAAATAGTTTGTTTTACTATTGCCTTGTAACACGCCAAAGAGTAGGAAGTCGATAAA
GCCACCACTGAATGTTTGACCAATTGTAATATTGAAGATATCGGCTAACATAAATGCTAA
ACCATCAAAAAAGGCATGAATCACATAAAGAATTGGTGTGACAAATAGGAAACTAAATTC
CAAAGGTTCAGTAATACCTGTTAAAAATGATGTTAGTGCAGCAGATAGCATTAAACCACC
AACCACCTTTTTATTTTCAGGCTTAGCGGTATGATAAATAGCAAGTGCAGCACCGCATAA
GCCAAACATCATTGTAATAAATCGACCGGACATAAATCTAGAAACACCTGAATAATATTT
AGTTACATCTGGATCACCAAGTTGTGCGAAAAATATATTCTGTGTACCTTGAACCAAATG
TCCTTTCACTTCTAACGTACCCCCAAGCGCTGTTTGCCAAAAAGGTAAGTAAAAAATATG
GTGTAAACCAAGGGGGCCTAACAATCTTAAAATAAAACCATATACAAATGTACCAATGGC
ACCTGTTTTTGTTACGAAACCACCAACATGATAAATACCTGCTTGAATTGTTGGCCAAAT
AAAGAACATGAAGACGCCTAAAAAAATTGCAGCAAAGGCAGTGACAATAGGGACAAATCG
AGAACCACCAAAAAAGCCTAAATAAGGTGGTAAGGTCACCTTATGATATTTATTATGAAG
TAATGCGGTCATTATACCTGTAATAATCCCACCGAAAACACCTGTTTCAACAGTTTGTAT
ACCTAGTACCATTCCTTGGCCACTTTGTGCAAGCTGATCTTTCGCTAATGTTCCAGTAAT
TGTTAATAAACCATTCATCGTCGCATTCATAATTAAAAATCCAAGTAGTGCAGCTAAACC
AGCTGTACCTTTATCACTTCTAGATAAGCCAATTGCAACACCAATCACAAAGATGACGGG
TAAATTTTGAAAAACGATACTTCCTGCAGCTGACATTAATGTAAAAATATTTTGTAATAA
GGTAATATCTAAGATAGGGTACGCTTTCACGGTGTTAGGATTACTTAATGCACCACCGAT
ACCCAACAATAGACCTGCAGCTGGCAAGATTGCGATAGGTAGCATAAATGATTTGCCAAA
CTGCTGTGCTTTTTCAAATAAAGATTTCAT
>>BDS-54_[0234279 to 0235214]_rihA_(rihA, Pyrimidine-specific ribonucleoside hydrolase rihA)_FRWD
ATGAAGAAGAAAATTATTATGGATTGTGACCCAGGACATGATGATGCGATAGCACTTATT
TTAGCAGGCGCAAATGATAGTCCGTTCGATATATTGGCAGTAACGACCGTAGCGGGAAAT
CAAGCAGTTGAAAAGAATACGACCAATGCATTGAACGTATTAGATATTATGGGGCGTTAA
GATATAGAAGTAGCCAAAGGTGCAGATAGACCATTGATTAAACCGGCGGCCTTTGCATCT
GAAATACATGGAGAATCTGGCTTAGATGGTCCGAAACTACCTTCAACACCTTCACGTCAA
GCAATTGAAATGTCATCATCAGATGTCATTATTAATAAAGTATTGGCAAGTGATATACCT
GTCTCAATTGTAGCAACAGGACCACTTACAAATATAGCAACAGCATTGATTCGTGAACCA
AGAATCGCTAAGCACATTGAATCTATTACTTTGATGGGTGGTGGCACTTTTGGTAATTGG
ACGCCTAAAGCAGAATTCAATATTTGGGTAGATGCTGAAGCAGCGAAGCGTGTTTTTGAA
AGTGGGATTCCAATCCATGTGTTTGGTCTTGATGTAACGCATCAAGTATTAGCAACTAAT
GAAGTAATAGAACGCTTTGAACGTATTAATAATCCTGTAGCACAGTTCGTTGTAGAACTA
CTGGAATTCTTTAAGACAACGTATAAAGAACATTTTAATATGGACGGCGGTCCAATTCAT
GATGCGTGTACAATTCTGTATTTATTACGACCAGATCTTTTTACAATGACACATGTCAAT
ATCGATATTGAACATCAAAGTTCGTTAACATACGGGACAATGGCTGTTGATTTAAATCAT
GTTACAGGTAAGCCTGCCAATGCTTATTTTGCTACGGCAGTAAATGTTGAAGAAGTATGG
AACGTAATGGAAGAAAAATTGCGTACATACGACTGA
>>BDS-54_[0235553 to 0237649]_bglG_(licR_1 Probable licABCH operon regulator)_FRWD
ATGAACGTGGATAATCAACAAATACTAAGAGAAATTGTATTGAATCCTACAATTCATGGT
AAAGAACTTGAATCAATATTTGGATTGTCTAGACGGCAATTAGGCTATCGTATTCAAAAA
ATCAATCTATGGCTAGAGCAAGAAGGTTATCCGAAGGTTGAACGAACAAGCCAAGGAAAT
TTCATTGTAAGTTCTGAAATCATGACGTTATTTAAACAAGAATTGAGAGATGAACAAAGT
ACAAATGCACATCAGATGATTTTTAGTATTGAAACGCGTCGATATTATTTAATGCTAATG
CTTTTTAGCAAAGAAAATGCAATGTCTCTTAATCATTTTGCGATTGATTTACAAGTTAGT
AAAAACACTATTATTCACGATTTGAATCATGTGAAAAATTTGCTTGAAAGCCAAGGATTG
GCACTTAAATATTCTCGTAAACGTGGATATGAATTAGTAGGGGATGAATTTGAAATTCGA
CGTTTTTTCATTAAATTAATTGATCAGAGGTTGGTCCATGATATTACGAAAAGTGAAGTT
TTGAAGGCGCTCAGTCTTACATTTGAAGATATTGCATTTCAAAAAGACAAAATCAAACAA
GTGGAACAATTTTTGAAAAGCCAATTTATTGATAAATCATTGAGTTCATTGCCATATGTT
CTATGTGTCATTCGTAGAAGAATTAAAAGTGGGCATGTCATTAATCCGTTAAATATTAAT
TATCGATATTTAAGGGATACGAAGGAATACGCAGCAACAGAAATTATGACGCAAGACGAA
CTAGGGATACCAGAAGCTGAAAAACTATATTTAACATTGCACTTGTTATCAACTAGTGTT
CAATGGACTGATTTGCAAGAATCTGATAACTTGTCGAATTTAACCGAAGCTATTGAACAA
ATGATTCGTCATTTCGAGCAAATAACGTTTATTAATATCGAAGATAAGGAGAAACTTTCG
AATCAATTATTGTTGCATTTAACGCCCGCCTTTTATCGAATTAAATATAATCTGACGGAT
CGTGATGAATTGATCGACCCTTTGCAAGGAAATTATAAATCGTTATTTCATATGGTGAAA
CAATCATGTCAATCATTAACTGAATATTTTGGAAAATCTTTACCAGACAATGAAATTGCG
TATTTAACAATGTTGTTCGGAGGTAGCTTAAGACGTCAAGATGAAAATTTCGATGGAAAG
ATTAAGGCGATTATTGTATGTACTCAAGGCACATCGGTATCACAAATGATGTTATATGAA
TTACGAAGTTTATTCCCAGAAATCATTTTTTTAGATGCAATTTCACTTAGAACATTTGAA
AATTACGCTCTGGATTATGACATCGTCTTTTCACCAATGTTCATATTAACGCATAAAAAA
TTGTTTATCACAAAGGTAGCATTATCCAAAAATGAACAGCGTAAATTACGCAAAGAAGTA
ATGAAGTATATCAATAAAGAGTCGGTAGATATTGAGAAAGAAATTAATAAGCTAATGGCG
TTGATTGAACGAACTACAACTGTCAATGACATAAGTGAACTGCGTGAAGGGCTTGAAGAT
TTTGTTGCGAATTACAATTCTATTTCAACAATTAATGGTTCTATTGTTACCCAAAGTAAG
ACATTAGATTTAGTGGATTTAATACCAGCAAGACATATTGTGCGAGCTCATCGAGTCCAT
AATACCGATGAAGCAATTACAAAAGCGAGTGACATTTTGGTTAGAAATCATTTTATTGAT
GAACAGTATATTCATGAGATGCAACAAGCGTTCGATGATTCCTATATGGTAATCATGCAA
AATATCGCTATTCCACACGCTTATTCGGAATATTATGTTCATAAAACCGCGATGAGTATG
CTCGTATTACAAGAACCATTATACATGTCAGATGGCACGCCTATTCATATTATTGTACCA
ATTGCTGCTGTTGATAAAGTGACGCATCTAAGAGCATTACTACAATTAAGAGATTTAGCA
CAAAATCAAGATGCAATTAATCAAATTATTCGTAGTCGAAAAAATTATGATGTGAATCAG
ATTTTAAATACATTTTCAAATAAAGAAACGAGGGGAAATGGATGGGACATCGATTAA
>>BDS-54_[0237634 to 0238101]_Q5HJD2_(putative protein)_FRWD
ATGGGACATCGATTAATCCATGAAGAGAATATAATCATCAATTTGTCGGCAACTGATAAA
GAATCAGTATTATCGCAAATGTCAGATGTGTTGTATCAAAACGGTTTTGTAAAATCAACG
TTTAAAGATGCAGTCATTGAAAGAGAAAGAGAATTTGCGACGGGATTACCGACACATCTA
TGTTCGGTAGCCATACCACACACAGATGTCGAACATATTAATAATAGGACGATAGGTGTG
GCTATTTTAGAAAAAGAAGTACCGTTTGTTGAAATGGGGACACTTGATCAACAGACTGAT
GTGAAAATTGTCTTTATGTTAGCTATGGACAAGGTAGATGATCAACTTAAGCTATTACAG
CAGTTGATGCAGATTTTTCAAAGTGAAGAAAAACTAGAACAGATTCTAAGAACGAAAGAC
CAAGCAGCTTTAGCAACAATTATCAATGGATATTTGGAATATAACTAA
>>BDS-54_[0238124 to 0238402]_Q5HJD1=gatB1_(phosphotransferase system sugar-specific component IIB)_FRWD
ATGAAACAAGTATTAGTCGCATGTGGTGCAGGTATTGCAACATCAACGGTAGTAAATAAC
GCAATTGAGCAAATGGCAAAGGAACACAATATTAAAGTTGATATTAAACAAATCAAAATT
ACGGAAGTCGGACCTTATGAAGATACAGCGGATTTATTAGTTACAACAGCTATGACGAAG
AAAGAATATAAATTCCCAGTCATTAATGCACGTAATTTTTTAACTGGTATCGGCATTGAA
GAAACAAAACAACAAATTTTAACAGAGTTACAAAAATAG
>>BDS-54_[0238520 to 0239779]_Q2G2C8=gatC1_(PTS system transmembrane permease)_FRWD
ATGAGTTACTTCACTGATTTTGTAAGGGGATTTTTAGATTTAGGTGCAACTGTTATTTTA
CCGGTTGTCATATTCTTACTTGGACTATTTTTCAGACAAAAAATTGGAGCAGCATTCAGG
TCTGGTTTAACTATAGGTGTGGCTTTTGTAGGGATTTTCTTAGTCATCGATTTATTAGTG
AAAAATTTAGGACCGGCTGCACAGTCAATGGTTAAAAATTTAGGTGTCAGTTTGAATGTA
ATTGATGTAGGTTGGCCAGCAACATCATCTATTGCATGGGCATCGTCAGTAGCAGCATTT
ATCATTCCACTCGGCATTATAGTCAACGTTGTATTGCTAGTAACTAAAATGACTAAAACA
ATGAATGTTGATATTTGGAATTTTTGGCATTACACGTTTACAGCAGCAATGGTATATGCG
GTATCAGGTAGTATTTGGCAAGCGTTATTAGCAGCAGTTATTTTCCAAGTCATCTGCTTA
AAAGTAGCAGATTGGACAGCGCCAATGATGAGTGAATTCTTTGATTTACCAGGTGTATCG
ATTGCCACAGGAAGTACAATCTCTTATGCACCAGGTATCTACTTAGTTAAATTATTACAA
AAAATACCTGGTCTGAATAAATTAGATGCAGATCCTGAAACAATTCAAAAACGATTTGGC
GCATTTGGAGAGTCAATTTTTGTTGGTTTGATTTTAGGATTGGGAATTGGCGTGTTAGCA
GGTTATAAACCTGGAGACGTTATAAATTTAGGAATGTCAATGGCAGCGGTTATGGTGTTA
ATGCCTAGAATGGTAAAAATCTTAATGGAAGGTTTAATGCCTGTATCAGAATCTGCAAGA
ACATGGTTGAACAAACGCTTTGGCGAACGTGAAATTTATATTGGTTTGGATGCAGCAGTA
GCCTTAGGTCATCCAGCAGTTATTTCGACAGCATTAATTTTAGTTCCCATCACTGTATTG
TTAGCAGTCATTTTGCCAGGGAACCAAGTACTACCATTTGGTGACTTAGCAACGATTCCA
TTTGTTGTAGCATTTATCGTTGGTGCAGCAAGAGGTAACATTATCCATTCTGTTATTGTA
GGTACGATTATGATTGCTATTTCATTATATATTGCGACAGACGTTGCACCAATTTTCACA
GATATGGCGAAAGGTACTAATGTACAAATGCCTAAAGGTTCATCTGAAATTTCAAGTATT
GACCAAGGCGGTAACATTGTTAACTATCTTATTTTTAAATTGTTTAGTTTATTTAATTAA

>>BDS-54_[0239797 to 0240840]_gutB_(L-iditol 2-dehydrogenase)_FRWD
GTGAAAGCTTTAGTAAAAACAAGAGAAGGACATGGCAACTTAGAACTTCTTGATAAAGAA
GTGGCAACACCGCTAGATGATAAAGTGAAAATTAAAGTACATTATGCAGGAATTTGCGGT
ACAGATATTCATACGTTTGAAGGACATTATAAAGTTAATTTCCCAGTAACATTAGGGCAT
GAATTTTCTGGTGAAATTATTGAAGTTGGCGAAGATGTTAAAGATTTTAAAGTTGGTGAT
CGTGTGACATCTGAGACGACATTTTATGTTTGTAACGAATGTGAGTATTGTAAAACAAAA
GATTACAACTTATGTAATCATCGAAAAGGTATTGGGACACAAGTTGATGGTGCATTTACA
AACTATGTGATTGCGCGTGAAGAAAGTTTGCATCATATACCGGATACAGTATCGTACCAA
TCTGCGGCTATGACTGAACCATTAGCATGTGCCCATCATGGTGTTTCAAAGATACAAGTA
AATTCTGGTGATGTTGCAGTGGTAATGGGACCTGGTCCAATAGGATTACTTGTAGCCCAA
GTATTGAAAAGTAAAGGTGCAATCGTAGTAGTAACGGGTTTAGATAATGACAAAGTAAGG
TTAGATAAAGCTGAACAATTACAAATGGATTATGTTGTTAATTTGCAACAAACAGATTTA
AAAACATATATCGATAATCTGACGGATGGTTACGGTGCAGACGTTGTTGTTGAATGTTCA
GGCGCAGTACCAGCAGCACGGCAAGGTTTAGATATTTTACGCAAAAAAGGATCATATAGC
CAAATTGGTATCTTTAAAGACGCTGAAATCCCATTTGATATGGAAAAAGTGATCCAAAAA
GAATTAACAGTTGTCGGTAGTAGAAGTCAAAAGCCTGCTGATTGGGAACCTTCATTACAA
CTGATGGCAGATGGATTAGTGGATGCTGAAGCATTAGTAACAAATGTATATGACATTTCA
CAGTGGGATGACGCTTATCATCATTTAAAATCTGGTGAGGGAATTAAAGCACTACTAAAA
CCACTCGATTTAGATAACAATTAA
>>BDS-54_[0240854 to 0241000]_Q5HJC7_(putative protein)_FRWD
ATGGTTGAAACGATGTTAACATTTATGCTTGGACCATTGAGAAAAATTACTGATTTCTAT
ATGGAACATTTACTTGTAAGTAATTCCATCGTCATTGCAGGTTATTTTGCAACAGGTATT
TTTAAAAAGAAAAAAGTTGTGAATTAA
>>BDS-54_[0241024 to 0242067]_Q5HJC6_(putat sugar-phosphate dehydrogenase galactitol-1-phosphate 5-dehydrogenase, Sorbitol dehydrogenase gutB2)_FRWD
GTGAAAGCTTTGAAGTTATATGGTGTGGAAGATTTAAGATATGAGGATTGTATCGAACCA
GACATTGAGGAATCGAATGATGTCGTTGTTAAAGTTAGAGCAACAGGTATTTGTGGTTCA
GACACATCACGTTATAAAAAGATGGGACCATATATTAAAGGTATGCCATTTGGTCACGAA
TTTTCAGGAGTTGTAGAAGCAATTGGTAGTAATGTTACACATGTAAAAGTTGGTGATAAA
GTAACTGGGTGCCCTGCAATACCTTGTTATGAATGTGATTATTGTTTGAAAGGTGAATTT
TCACGATGTGAACAGCTATATGTCATAGGTTCTTATGAACCTGGATCATTTGCGGAGTAC
GTGAAATTACCTGCACAAAATATTATAAAGGTACCTGAAAATGTTGATTTTATTGAAGCG
GCAATGATCGAACCTTCAGCAGTTGTAGCTCATGGATTTTATAAGACAAATATAGAACCA
GGAATGACAGTTGCAGTGATGGGATGTGGCAGCATAGGATTGTTAGCAATTCAATGGGCA
CGTATTTTTGGTGCTACACATATCATTGCTATAGATATAGATGCACATAAATTAGATATT
GCGAAATCATTAGGTGCACATCAAACAATTAATTCGAAAGATGTAGACCTTGAGGCATTT
ATTAAAAATAATTACGCAAACCAAATCGATTTAGCGATAGAATCTTCCGGTGCAAAAGTA
ACAATCGGTCAAATACTGACGTTACCCAAAAAAGGTGGCGAAGTAGTGCTACTAGGTATT
CCTTATGATGATATTGATATAGAAAGAGTACACTTTGAAAAAATTCTACGTAACGAATTA
ACGTTATATGGTTCATGGAACGGTTTGTCTAGTCATTTTCCAGGGCGAGAATGGACAGCT
ACATTAAATTACATGGCCACGAAAGATATAAATGTTAAGCCAATAATTTCACATTATTTA
CCTTTAGAAAAAGGACCAGAAACATTTGATAAGCTAGTAAACAAAAAAGAAGCGTTTGAT
AAAGTGATGTTTACTATATATTAA
>>BDS-54_[0242572 to 0243288]_tarI1_(2-C-methyl-D-erythritol 4-phosphate cytidylyltransferase 1)_FRWD
ATGACTTATGCAGGTATTTTAGCAGGAGGCATTGGCTCAAGAATGGGAAATGTCCCATTG
CCAAAACAATTTTTGGATATCGATAACAAACCGATTTTAATCCATACAATTGAGAAATTT
ATTTTAGTAAATGATTTTAAAGAGATAATTATCGCGACGCCAGCACAGTGGATTTCACAT
ACACAAGATATTTTAAAGAAACATAGTATTACTGATGAACGTGTCAAAGTCGTTGCAGGT
GGTACAGATCGTAATGAAACAATCATGAATATCATTGAGCACATATGCAATAATCATAGT
ATTAATGATGACGATGTGATTGTGACACATGATGCAGTAAGACCATTTTTAACACAACGC
ATTATTAAAGAAAATATTCAAGTGGCTGTAGAACATGGTGCCGTAGATACGGTAATTGAA
GCTATTGATACAATTGTGATGTCTAAAGATAAAGACCATATACACAGTATTCCAGTGCGC
AATGAAATGTATCAAGGTCAAACACCACAATCTTTTAACATTAAACTATTACAAGAGAGT
TATGAAGCCTTAAGTGATGCTCAAAAAGAAATACTTTCAGACGCATGTAAAATTATTGTC
GAATCAGGTCATGCAGTTAAGTTAGTACGTGGTGAATTATACAATATTAAAGTGACAACA
CCATATGATTTAAAAGTAGCAAACGCCATTATTCAAGGTGATATTGCCGATGATTAA
>>BDS-54_[0243281 to 0244306]_tarJ1_(CDP-ribitol synthase)_FRWD
ATGATTAATCAAGTATACCAACTCGTCGCACCGAGACAATTTGATGTTACATATAATAAT
GTTGATATATATGGCAACCACGTCATTGTTCGACCGCTGTACATGTCAATTTGTGCAGCA
GATCAAAGATATTACACAGGTCGTAGAGATGAAAATGTATTGCGACAAAAATTGCCAATG
TCATTAATCCATGAAGCCGTTGGAGAAGTCGTATTTGATAGTAAAGGATTATTTAAAAAA
GGTACGAAAGTAGTTATGGTACCTAATACACCTACAGAACAACATGAAGTTATAGCTGAA
AACTATTTAACTTCTAGTTATTTTAGATCAAGTGGTTATGATGGTTTCATGCAAGATTAT
GTAGTCATGGCACATGATCGAGTTGTTCCATTACCTGAGGATATCGATTTAAGTACGATT
TCGTACTCAGAATTAGTTTCAGTAAGTTATCATGCCATTCAACGATTTGAACGTAAATCT
ATTCCATTGAAAAATAGTTTTGGTATATGGGGCGATGGCAACTTAGGTTATATTACAGCT
ATATTGCTTCGTAAGTTATACCCAGAAGCTAAAATTTATGTATTTGGTAAGACGGACTAC
AAATTAAGTCATTTTTCATTTGTAGATGAAGTTTATACAGTAAATCAAATACCACATGAT
TTAATGATTGATCACGCATTTGAATGTGTTGGGGGCAAAGGTAGCCAAGTTGCACTTCAA
CAAATCGTCGAGCACATTTCACCAGAAGGCAGTATTGCTTTGCTAGGTGTGAGTGAATTA
CCTGTAGAAGTAAATACACGTTTAGTGCTTGAAAAAGGCTTAACACTAATTGGTAGTAGT
CGAAGCGGTTCTGAAGATTTCGAGCAAGTAGTTGATTTATATCGTAAATATCCAGATATC
GTTGAAAAATTAGCGCTGTTAAAAGGACATGAAATCGATGTACGTACGATGCAAGATATC
GTTCAAGCATTTGAAATGGATTTATCGACATCTTGGGGAAAAACGGTGTTGAAATGGACG
ATTTAA
>>BDS-54_[0244328 to 0246022]_tarL1_(glycosyl/glycerophosphate transferase)_FRWD
ATGACAAATATGAAACAAGCAATACATATTGACAAAATATATTGGGAACGTGTGCAGTTA
TATATTGAAGGACATAGTGAAGGTATCGATTTTAATGCTGGACAATTTGTACTAAGAAAT
TTAACTGAGACAAAGACGTTAGAAGCAAATGAAACAGTTATAGATGGCAATGCATTTAAA
TGTAGATTTAATGTTGCGATTTTAGACGATGGTTACTATTTACCTATGGATAAATATTTA
TTTATCTATCATGAACAATTAGATTACATTGGACAACTAAATCCAAATATTATTGATCAA
GCCCACGCATCTTTAAATGAGGAACAGATTGAAGAATATGATGAGCTGATGACGCAAAAT
GGGAAAATCAATTATTTATTAGCCAATGAAGCTAAAGTATTTCGTAAAGGTGGCGTATCA
CAGCATACGGTTTACACAATTACTCCGGAAATAGCGAGTGATGTAAATGAATTTGTATTC
GATATTCAGATTACTTTTCCACAAGAAAAATCAGGAATGATAGCGACAGGCGCACACTGG
ATCCATAAACAAGGACATAAAGCCTCATTTGAAAGTCGTAGCTTTTTATTCAAAGCTATT
TTCAATATTACAAAATTACTTCATATTAAAAGAAGTAAGACGATATTATTCACATCAGAT
TCAAGACCGAATTTGTCTGGGAACTTTAAATATGTATATGATGAATTGCTACGCCAAAAA
GTAGATTATGATTATGATATAAAGACGGTATTTAAGGCAAACATAACAGACAGACGTAAT
TGGAAAGATAAATTTAGATTACCTTATTTACTTGGTAAAGCAGATTACATCTTTGTTGAT
GATTTCCATCCATTGATTTATACCGTGCGTTTTAGACCATCACAAGAAATTATTCAAGTA
TGGCATGCAGTTGGTGCTTTTAAAACCGTTGGATTTAGTCGTACTGGTAAAAAAGGCGGT
CCATTTATAGACTCGTTAAATCATCGTAGCTATACAAAAGCGTATGTGTCATCAGAAACG
GATATTCCATTTTACGCTGAAGCGTTTGGTATTAAGGAAGAAAATGTTGTGCCAACAGGC
GTGCCACGTACAGATGTATTATTTGATGAAGCGTATGCGAAACAAATTAAACAAGAAATG
GAAGAAGAATTGCCAATTATTAAAGATAAAAAAGTAATTCTTTTCGCTCCAACATTTAGA
GGTAGTGGTCATGGTACAGCACATTATCCATTTTTCAAAATAGATTTCGAACGTTTAGCA
AGATACTGTGAGAAGAATAACGCGGTTGTATTATTTAAAATGCATCCATTTGTTAAAAAT
AGATTGAATATTTCACGGGCACATCGTAAATACTTTATTGATGTGTCAGATTATAGAGAA
GTTAACGATATACTCTTTGTCACAGATTTATTGATTAGTGATTATTCATCATTAATATAC
GAATATGCAGTATTTAAAAAGCCAATGATTTTCTATGCATTTGATTTAGAAGATTACATT
ACAACGCGTGATTTCTATGAACCATATGAATCATTTGTTCCAGGTAAAATTGTGCAATCA
TTTGATGCCTTGATGGATGCTTTAGATAATGAAGATTATGAAGCGGAAAAGGTTGTACCA
TTCTTGGATAAACATTTTAAATATCAAGATGGTCGCTCAAGTGAACGTTTAGTCAAAGAC
TTATTCAGACGCTAA
>>BDS-54_[0246443 to 0247612]_tarF_(CDP-glycerol:polyGlycerophosphate glycerophosphotransferase)_FRWD
ATGATTAAAACTATAATTAAAAAAATGATTGAACGTTGTATACATACGAGTTTTAAATTA
CTATCAAAATTGCCAAATAAAAATCTAATTTATTTTGAAAGCTTTCATGGTAAACAATAT
AGTGATAATCCTAAAGCGTTATATGAGTATTTAGTTGAACATAGTGACGCGCAATTAGTT
TGGGGTGCCAAAAAAGGATATGAAAGTATATTCAAACAAAACAATGTGCCATATGTTACA
AAGTTTTCAATGAAATGGTTTTTGACGATGCCAAGAGCGAAAGCGTGGATGATTAATACA
CGTACGCCAGATTGGTTATATAAAGGACCTCAAACAACGTATTTACAGACTTGGCACGGT
ACACCATTGAAAAAAATTGGTTTGGATATTAGTAATGTGAAAATGCTAGGTACAACGACA
ACGGCATACCAAAATGATTTTAAAAAGGAAAGTCAACGTTGGGACTACTTAGTATCACCT
AATCCGTATTCAACAGACATATTCCAACATGCATTTCATGTTAACCGAGATAAAATATTG
GAAACGGGTTATCCACGTAATGACAAATTAACACATAAACAAAATGATACTGAATATATT
AATCGTGTAAAGATGCGTTTAAATATACCTTTGGACAAAAAAATAACTATGTATGCGCCA
ACTTGGCGTGATGATGAAGCCATTCGAGAAGGTTCATATCAATTTAATGTTAACTTTGAT
ATCGAAGCTTTACGTCAAGCGCTGGATGATAATTATGTCATTTTATTACGCATGCATTAT
TTAGTTGTGACTCGTGTAGACGAGCATGATTATTTCGTGAAAGATGTCTCGGATTATGAA
GATATTTCTGATTTGTATTTGATTAGTGACGTACTAATAACAGATTATTCATCTGTTATG
TTTGACTATGGTGTTTTAAAGCGCCCACAAATTTTCTATGCTTATGATTTAGAAAAATAT
GGCGATGAACTCAGAGGATTTTATATGTATTATAAGAAAGAGTTGCCTGGTCCTATTGTT
AAAAATCAAGCAGCACTTATTGAGACATTAAAACATATAGATATAACAGCTAATGATTAT
GTTGCAGAACGAACAGCCTTTTATCAAAAATATTGTTCATTAGAAGATGGATATGCATCG
CAGCGAATTTGCCAAACACTTTTTAAGTGA
>>BDS-54_[0247890 to 0248606]_tarI2_(2-C-methyl-D-erythritol 4-phosphate cytidylyltransferase 2)_FRWD
ATGAAATACGCTGGTATTCTAGCTGGGGGTATAGGTTCAAGAATGGGTAATGTACCTTTA
CCTAAACAATTTTTAGATTTAGATAACAAACCTATTTTAATCCATACTTTAGAAAAATTT
ATTTTAATTAATGACTTTGAAAAAATTATTATTGCGACACCACAACAATGGATGACGCAT
ACAAAAGATACACTTAGAAAATTCAAAATTTCTGATGAGAGAATTGAAGTGATTCAAGGT
GGTAGTGATCGTAACGATACAATTATGAATATCGTTAAGCACATTGAATCTACAAACGGT
GTAAATGAGGATGATGTTATTGTAACGCACGATGCAGTAAGACCATTTTTAACGCATCGT
ATTATTAAAGAAAATATTCAAGCTGCATTAGAGTATGGCGCGGTAGATACAGTTATTGAT
GCTATCGATACAATTGTTACATCTAAAGATGATCAAACAATTGATGCCATTCCAGTGCGT
AATGAAATGTATCAAGGTCAAACACCACAATCATTCAATATTAATTTATTAAAAGAAAGT
TATGCGCAGTTAAGTGATGAGCAAAAGAGTATCTTATCTGATGCATGTAAAATTATTGTT
GAAACAAACAAACCGGTACGTCTTGTAAAAGGTGAATTATATAATATTAAAGTAACAACA
CCGTATGATTTAAAAGTAGCTAACGCTATTATTCGAGGTGGTATTGCCGATGATTAA
>>BDS-54_[0248599 to 0249624]_tarJ2_(CDP-ribitol synthase)_FRWD
ATGATTAATCAAGTATATCAATTAGTTGCACCTAGACAATTTGAAGTTACGTATAACAAC
GTAGATATTTACAGTGATTATGTCATTGTACGTCCTTTATATATGTCAATTTGTGCTGCC
GATCAAAGATACTACACAGGTAGCCGTGATGAAAATGTTTTATCGCAAAAACTACCAATG
TCTTTAATTCATGAAGGTGTAGGAGAAGTAGTATTTGATAGTAAAGGTATATTCAATAAG
GGCACGAAAGTTGTTATGGTACCAAATACGCCAACAGAAACAGACGATGTCATTGCTGAA
AACTATTTGAAATCAAGTTATTTCAGGTCAAGTGGTCATGATGGCTTCATACAAGATTTC
GTCTTGCTAAATCATGATAGAGCTGTCCCGCTACCCGACGATATTGATTTAAGTATCATT
TCATACACAGAACTTGTGACAGTTAGCCTACATGCCATCCGTCGATTTGAAAAGAAATCC
ATTTCCAACAAAAATACATTTGGTATTTGGGGAGACGGAAACTTAGGCTATATCACAGCT
ATTTTACTGCGTAAATTATATCCAGAGTCTAAAATTTATGTCTTTGGTAAAACAGATTAT
AAATTGAGCCACTTCTCATTTGTTGATGATGTCTTCTATATTAACAAAATACCTGAAGGC
TTAACATTTGATCATGCATTTGAATGTGTTGGTGGGCGCGGTAGTCAATCAGCAATTAAT
CAGATGATTGATTACATTTCACCAGAAGGCAGTATTGCTTTATTAGGTGTAAGTGAGTTC
CCAGTTGAAGTTAATACACGTCTTGTGTTAGAAAAAGGGTTAACATTGATTGGTAGTAGC
CGAAGCGGATCAAAAGATTTCCAAGATGTTGTAGACTTATACATTAAATACCCAGATATC
GTAGATAAATTAGCACTGTTAAAAGGTCAAGAGTTTGAGATTGCGACAATTAATGATTTA
ACAGAAGCTTTTGAAGCAGACTTATCTACATCTTGGGGTAAAACAGTACTAAAATGGATT
ATGTAA
>>BDS-54_[0249646 to 0251334]_tarL2_(glycosyl/glycerophosphate transferase)_FRWD
TTGGTTAAAAGTAAGATATATATAGATAAAATCTATTGGGAACGTGTTCAATTATTCGTT
GAAGGACATAGTGAAAACCTAGATTTAAAAGATAGCAATTTTGTATTAAGAAATTTAACT
GAGACACGCACAATGAAGGCAAATGATATCAAAGTTGATGGTAATCAATTCGTTTGTCGT
TTCAATGTAGCTATCTTAGACAATGGTTATTACTTACCTGAAGATAAGTATTTATTAGTT
AATGAGCAAGAACTTGATTATATAGCACAGTTAAATCCAGATGTGATTAACGATGCATAT
CAAAATTTAAAGCCAGAACAAGAAGAACAATACAACGAATTAGAAACACAAAATGGTAAA
ATCAACTTCTTATTGCAGACTTACCTAAAAGAATTTAGAAAAGGCGGCATTTCAAAGAAA
ACGGTTTATACTGTGACACCTGAAATTTCTAGCGATGTTAACGAATTCGTCCTTGATGTT
GTTGTAACAACACCGGAAGAAAAAAGCATGTTTATCGTTCGTAAATATAAAGAATTGCGT
AAGTATTTCCGCAAACAATCATTTAATACGAGACAATTTATTTTTAAAGCGATATTTAAT
ACGACGAAGTTTTTCCATTTGAAAAAAGGGAATACGGTGTTGTTCACATCAGACTCTAGA
CCAACGATGTCTGGTAACTTTGAATACATCTATAATGAAATGTTACGTCAAAATTTAGAT
AAAAAGTATGATATTCACACTGTATTTAAAGCAAATATTACAGATAGACGTGGTATTATC
GACAAATTTAGATTGCCATATTTGCTTGGTAAAGCAGATTACATCTTTGTTGATGACTTC
CATCCATTGATTTATACAGTGCGTTTCAGACGTTCTCAAGAGGTTATTCAAGTATGGCAT
GCAGTTGGTGCCTTTAAAACAGTCGGCTTTAGCCGTACTGGTAAAAAAGGTGGACCATTC
ATAGATTCTTTAAATCATCGTAGCTATACAAAAGCTTATGTATCATCAGAAACCGATATT
CCATTTTACGCTGAAGCATTTGGCATTAAAGAGAAAAATGTAGTGCCTACTGGTGTACCT
CGTACAGACGTACTATTTGATGAAGTTTATGCGAAACAAATTAGACAAGAAATGGAAGAT
GAATTACCAATTATTAAAGGTAAGAAAGTCATTCTTTTCGCACCAACATTCAGAGGTAGT
GGTCATGGTACAGCACACTATCCATTTTTCAAAATAGATTTCGAACGTTTAGCGAGATAC
TGTGAGAAAAATAACGCGGTTGTATTATTTAAAATGCATCCGTTTGTAAAAAATAGACTT
AATATTGCAGACAAGCATAAACAATATTTTGTTGATGTTTCTGACTTTAGAGAAGTTAAT
GATATACTGTTTATAACAGATTTATTAATTAGTGACTACTCATCTTTAATATATGAATAT
GCAGTATTTAAAAAGCCAATGATTTTCTACGCATTTGATTTAGAAGATTACATTACGACG
CGTGATTTCTATGAACCATATGAATCATTTGTTCCGGGTAAAATTGTACAATCATTTGAT
GAATTGATGGATGCCTTGGATAATGAAGATTATGAAGGAGAAAAAGTTATTCCGTTCTTA
GATAAACATTTTAAATATCAAGATGGCCGCTCAAGTGAACGTTTAGTTAGAAATTTATTT
GGTAGCTAA
>>BDS-54_[0251367 to 0253090]_tarS_(beta-GlcNAc appending glycosyltransferase)_FRWD-FRAMESHIFT
ATGGTAAAATTTTCAGTAATAGTTCCGACATACAATTCAGAAAAATATATAACAGAATTG
CTAAATAGCCTAGCGAAACAAGATTTTCCGAAAACTGATTTTGAAGTGATTGTCGTTGAT
GACTGTTCAACAGATCAAACGTTACAAATAGTTGAAAAGTATCGTAATAAACTGAACATG
AAAGTAAGTCAACTCGAAACAAATTCAGGCGGTCCAGGTAAACCGAGAAATGTGGCGTTA
AGACAAGCAGAAGGTGAATTTGTATTATTTGTGGATTCTGATGACTACATTAACAAAGAG
ACATTGAAAGATGCAGCAGCATTTATTGATGAACATCATTCTGATGTATTATTGATTAAA
ATGAAAGGTGTCAATGGTCGTGGTGTACCACAATCAATGTTTAAAGAAACAGCACCGGAA
GTCACTTTGTTAAATTCAAGAATTATCTATACTTTAAGCCCAACCAAAATCTATAGAACA
GCTTTATTAAAAGATAATGACATTTATTTCCCAGAAGAATTAAAGAGCGCAGAAGATCAA
CTATTTACGATGAAAGCATATTTAAATGCGAATCGAATTAGTGTATTAAGTGATAAAGCA
TATTACTATGCTACTAAACGTGAAGGGGAACATATGAGTAGTGCATATGTTTCACCAGAA
GACTTTTATGAAGTTATGCGATTGATTACATTAGAAATTTTAAACGCTGATTTAGAAGAA
TCACATAAAGATCAAATCTTAGCAGAATTTTTAAATCGTCATTTTAGTTTTTCACGTACG
AATGGTTTTTCACTTAAAGTTAAGTTGGAAGACCAACCTCAATGGATTAATGCGTTAGGT
GATTTTATACAAGCAGTACCTGAACGCGTAGATGCCTTAGTGTTAAGCAAATTACGCCCA
TTATTACACTATGCGAGAGCCAAAGATATTGATAATTATAGAACTGTAGAAGAAAGTTAT
CGTCAAGGGCAGTATTATCATTTTGATATAGTAGATGGCAAATTAAATATTCAATTCAAT
GAAGGTGAACCATTCTTTAAAGGTATTGATATTGCTAAACCGAAAGTTAAAATGACAGCC
TTTAAATTTGATAACCATAAAATCGTTACAGAGCTAACATTAAATGAATTTATGATAGGC
GAAGGACATTATGATGTCAGACTTAAGTTACATTCACGAAACAAGAAACATACAATGTAT
GTACCTTTAAGTGTTAATGCGAATAAACAATATCGTTTTAACATCATGTTAGAAGACATT
AAAGCGTATTTACCTAAGGAAAAATTTGGGATGTTTTCTTAGAAGTCCAAATAGGTACTG
AAGTATTTGAGGTTCGTGTTGGAAATCAACGTAATAAATATGCATATACTGCTGAAACAA
GTACATTAATACATTTGAATAATGATTTTTATAGATTAACACCGTATTTCACAAAAGACT
TTAATAACATTTCATTATACTTTACTGCTATTACGTTAGCTGATTCAATATCAATGAAGT
TAAATGGTAAAAATAAAATTATCTTAACCGGTATTGATAGAGGTTATGTATTTGAAGAAG
GTATGGCTAGCGTTGTCTTAAAAGACCAAATGATTATGGGTATGTTAAGCCAAACATCAG
ACAACGAAGTGGAAATCCTACTCAGCGAAGATATTAAAAAGCGAGACTTCAAAAATATCA
TAAAATTAAACACAGTACATGTAACATATCAAATAAACAAATAA
>>BDS-54_[0253434 to 0255188]_lytS_(two component sensor/regulator, sensor histidine kinase)_FRWD
GTGCTATCGCTAACAATGTTATTACTTGAACGTGTAGGTTTAATTATTATTTTAGCCTAT
GTGTTGATGAATATACCGTATTTTAAAAATTTAATGAATCGTCGACGTACATGGAAAGCA
CGTTGGCAGTTATGCATCATTTTTAGTCTATTTGCCTTAATGTCTAATTTAACGGGTATC
GTCATCGATCATCAACATAGTTTGTCAGGAAGTGTGTACTTCCGTTTAGATGATGATGTA
TCTTTAGCTAACACACGTGTATTAACGATAGGTGTCGCAGGATTAGTTGGTGGCCCTTTT
GTAGGTCTATTTGTTGGCGTTATTTCAGGTATTTTCAGAGTGTATATGGGTGGTGCTGAT
GCACAAGTTTATTTAATTTCTTCATTGTTTATCGGTATTATCGCTGGATATTATGGTTTA
CAAGCACAGAGACGTAAACGTTATCCAAGTATCGTGAAAAGTGCTATGATTGGTATTTTT
ATGGAAGTCATTCAAATGTTGAGTATCTTAACATTTTCACATGACAAAGCATATGCGATT
GAACTTATTTCATTAATCGCTTTACCTATGATTATAGTGAATAGCGTGGGTACAGCTATA
TTCATGTCTATTATTATTTCAACTTTGAAACAAGAAGAACAAATGAAAGCCGTGCAAACC
CATGACGTGTTGCAATTGATGAATCAAACATTACCTTATTTTAAAGAAGGTTTAAATAGA
GAATCAGCTCAGCAAATTGCCATGATTATCAAAGATTTAATGAAAGTATCTGCAGTAGCG
ATTACTAGTAAAAATGAAATTTTATCTCATGTTGGTGCAGGCAGTGATCATCACATTCCA
ACTAATGAAATATTAACGAGCTTATCTAAAGATGTATTGAAATCGGGGCGCTTAAAAGAA
GTACACACTAGAGAAGAAATTGGATGTAGCCATCCCAATTGCCCGCTTAGAGCTGCCATT
GTAATACCACTGGAGATGCATGGTTCAATTGTCGGAACGCTAAAAATGTACTTTACTAAT
CCTAATGATTTAACATTCGTTGAGCGTCAACTGGCTGAAGGTTTAGCTAATATTTTTAGT
AGTCAAATTGAACTAGGTGAAGCAGAAACACAAAGTAAATTATTGAAAGATGCGGAAATT
AAATCATTACAAGCACAAGTGAGTCCACACTTTTTCTTCAATTCAATTAACACCATTTCT
GCATTAGTTAGGATTAATAGTGAAAAGGCACGTGAATTATTATTAGAACTGAGTTACTTT
TTCCGAGCAAATTTACAGGGTTCAAAGCAACATACAATTACTTTGGACAAAGAGTTGAGT
CAAGTTCGCTCATACTTATCGTTGGAACAAGCGCGATACCCAGGACGATTCAACATTAAC
ATTAATGTTGAGGAGCGATATCGTCACGTTCTTGTACCACCATTTTTAATTCAAATTTTA
GTTGAAAATGCCATCAAGCATGCGTTTACGAATCGAAAACAAGGCAACGACATTGATGTG
TCTGTTATTAAAGAAAATGCGTCACATGTTTGCATTATAGTGCAAGATAATGGACAAGGT
ATTTCTAAAGATAAAATGCATTTGTTGGGAGAAACATCTGTAGAATCAGAATCCGGAACT
GGTAGTGCTTTAGAAAACTTAAACTTACGCCTAAAAGGATTATTTGGAAAGTCCGCAGCA
TTACAATTTGAATCGACATCAAGCGGTACCACTTTTTGGTGTGTACTTCCTTATGAAAGA
CAAGAGGAGGAATAA
>>BDS-54_[0255191 to 0255931]_lytR_(two component sensor/regulator, transcriptional regulator)_FRWD
ATGAAAGCATTAATCATAGATGATGAGCCATTAGCGCGTAATGAATTGACCTATTTACTT
AATGAAATTGGTGGATTTGAAGAAATTAATGAGGCGGAAAATGTGAAAGAAACATTGGAA
GCATTACTTATCAATCAATATGACATTATATTTTTAGACGTGAATTTAATGGATGAAAAT
GGTATCGAATTAGGTGCTAAAATTCAAAAGATGAAAGAACCACCTGCGATTATTTTTGCG
ACTGCACATGATCAATATGCAGTACAGGCTTTCGAATTAAATGCAACAGATTATATTTTA
AAGCCATTCGGTCAAAAACGTATAGAACAAGCAGTCAATAAAGTTCGTGCGACTAAGGCT
AAAGATGAAAGTAGTTCTAGTGCAATTATTAATGATATGTCAATGAATTTTGATCAGAGT
TTGCCTGTTGAAATTGATGATAAAATTCATATGATTAAGCAACAGAATATTATCGGTATT
GGTACGCATAATGGTATAACAACAATACATACTACAAATCATAAGTATGAAACAACAGAA
CCGTTGAATCGTTATGAAAAACGATTAAATCCATCATATTTTTTACGTATCCATCGATCA
TATATTATTAATACTAAGCATATTAAAGAAGTACAGCAATGGTTTAACTACACTTATATG
GTAATATTGACAAATGGTGTCAAAATGCAAGTTGGGCGCTCGTTTATGAAGGAATTTAAA
GCGTCGATAGGGTTACTTTAA
>>BDS-54_[0256044 to 0256487]_lrgA_(antiholin-like protein)_FRWD
ATGGTCGTGAAACAACAAAAAGACGCATCAAAACCAGCACACTTTTTTCACCAAGTCATT
GTAATTGCTTTAGTACTCTTTGTATCGAAAATAATTGAATCATTTATGCCAATTCCTATG
CCTGCATCAGTAATCGGTTTAGTATTATTATTTGTTTTATTATGTACTGGTGCTGTTAAG
TTAGGCGAAGTCGAAAAAGTAGGAACGACACTAACAAATAACATTGGGTTACTCTTCGTA
CCAGCCGGTATTTCAGTTGTTAACTCACTAGGTGTTATTAGCCAAGCACCATTTTTAATC
ATTGGATTAATCATTGTATCTACAATTTTATTACTAATTTGTACAGGATATGTGACACAA
ATTATTATGAAGATTACTTCAAGATCTAAAGGTGACAAAATCACAAAAAAGATCAAAATA
GAGGAGGCACAAGCTCATGATTAA
>>BDS-54_[0256480 to 0257181]_lrgB_(antiholin-like protein)_FRWD
ATGATTAACCATTTAGCGCTGAATACACCATATTTCGGAATATTATTATCCGTTATACCA
TTCTTCTTAGCAACAATCTTATTTGAAAAAACAAATCGTTTCTTCTTATTTGCGCCGTTG
TTTGTCAGCATGGTGTTTGGTGTAGCCTTCCTTTATTTAACAGGTATTCCATATAAAACC
TACAAAATAGGTGGAGATATCATTTACTTCTTCCTAGAACCAGCAACAATTTGTTTTGCG
ATTCCTTTATATAAAAAGCGTGAAGTGCTTGTTAAACATTGGCATCGTATCATCGGAGGT
ATTGGTATCGGTACAGTTGTAGCGTTATTAATTATCTTAACTTTTGCGAAATTAGCGCAA
TTTGCGAACGATGTAATTTTATCAATGTTACCACAAGCCGCAACAACAGCGATTGCATTA
CCAGTGTCAGCCGGAATCGGTGGTATAAAAGAATTGACGTCATTAGCAGTTATTTTAAAT
GGTGTTATTATTTATGCCCTAGGTAATAAATTCTTAAAACTATTCCGAATTACTAACCCT
ATTGCCCGAGGATTAGCACTTGGAACAAGTGGACACACATTAGGTGTAGCTCCAGCTAAA
GAATTAGGACCTGTAGAGGAATCAATGGCAAGCATTGCTTTAGTGCTTGTAGGTGTGGTT
GTTGTAGCAGTTGTGCCTGTCTTTGTAGCAATATTCTTTTAA
>>BDS-54_[0257302 to 0258006]_Q5HJB2_(GntR family transcriptional regulator)_RVRS
TTATTTTTTACTAGGAATATAAAAATGTGCGTTGCGATAATGGAATATAATGTCGGAGGA
GTCGAAAGGTGTACCAGTCATTGTATAAAATGTTTGATGATAACGTAAACAAGGTTCGCC
CTTAGATAATTGTAGTAAATTAGCTTCTTTTACATCGAGTTGATCGACGTTAAAGAAAAT
GTCTGAAAAGCCAATACGTAGCTTCATTTGTGATTCTAAATAGTCAAATATAGAACCTTT
AGCAATATCAGCAGTTAAAAATTTAACAACAGCTTTATGATAATAAGAATATTCAATACA
CAAAATATCATTATCTACGTAACGCAATCGCTTTAAATAGTAAACAGTATCGCCATCATT
TAACTGCAATTCTTCTTTTACAGATTGAGGTGGTGTATGTATTTCCTCGAAAGCTAGTAT
CTTACTTGTCATACGGTCTGCACCTAAACTTTTAGAAAACCCATTCGTTTTAAAAACATT
AATACGATTTGTATCCTTAATATTTCTAACATAAATGCCACTACCTTGTGCTTGATATAT
CATTCCATCTTGTTCCAATAATTCTAATGCTTTGATGATTGTACTTTTACTAACTTGATA
ACGTTCTTTTAATTGATTTACACTTGGTAATTTATCGCCAGGTTTGAAATTCGATTGATG
TATAAATACATTAAGTTGCTTAGCAATTTGTTCATACTTTAGCAA
>>BDS-54_[0258150 to 0258954]_Q1YAD5=ptsG3_(PTS system, IIA component)_FRWD-FRAMESHIFT
ATGAGTAATACACATATCGAGCAAGCACAAGATATTCTTACAGCTGTTGGTGGCGTTGAA
AATGTTGTTAACGTTTCAAGAGATACAAAACGTATGACGATTCATATGAATCATGCTATT
CCTTCTACTGCAAATGAAGTAAAAAAGATAGCTGGTGTAAAAGCTGTTGAGGAACATGAT
GAGCAGTTTATTATCATGTTTGATGAAAATGTTGAAGATATTTATAAACAGCTACAGCTA
TTAATTGAGAAAGATAAATCTCGAGCAGATTCAAAAAATAATAATAAGAAAACACAAAAG
ACAAAGCAAGGACGAAATGCTAAAGTAACAACGCCTATATTAGTTAAAGCCCCAATTGCA
GGACGTCGTATTTTGCTAAAAGAAGTTAGAGATTCCATTTTCAGAGAAGAAATGGTAGGC
GAAGGATTAGCGATTAAGGCACATGATATGTCTAAAATCATATCGCCGTTTACTGGTACC
GTTTCAATGACTGTACCTACCAAGCATGCCATTGGAATTCATTCAGAAGAAGGCGTTGAC
TTAGTCATTCATATTGGAGTCAATACAGTTAAACTAAATGGTGAAGGGTTCGAATGTCTT
GTAAAACAAGATGCCTATGTTAATTCGGGGCAACCACTTTTAAAATTTAATCGAGATTAT
ATTGAACAACAAGGCTATAACTCAGACGTTATTGTTGTGATTAGCAATTCTTCGGATTAT
GCCAAAGTTGAACAAACAATGAATGAAATCATAACGACAGAAGATGTTATTTTTAAAATA
TTTAAAAACTAGGAGTGTATTGTAA
>>BDS-54_[0258960 to 0260402]_bglA_(putative 6-phospho-beta-glucosidase)_FRWD
ATGAAATTACCTAAAAACTTTTTGTGGGGCGGTGCACTGGCCGCGAATCAATTCGAAGGT
GGGTATGACAAAGGTGGTAAGGGACTAAGCGTCATTGATGTTATGACTAGTGGTGCACAT
GGAAAACCTCGTCAAATTACTGATTCCATTGATCCAAATCAGTATTATCCCAATCATGAA
GGTATCGATTTTTATCACCGATTTAAAGAAGATATTGCATTGTTTAAAGAAATGGGATTG
AAATGTTTACGTACGTCTATTGCATGGACACGTATTTTCCCAAATGGTGACGAAGAAACA
CCTAATGAAGAAGGATTGGCATTTTATGACCATTTCTTTGACGAACTGATTTCGCAAGGA
ATAGAACCCGTTGTGACGTTATCACACTTTGAAATGCCGCTTCATTTAGCGAAAAATTAT
GGTGGTTTTAGAAATAGACAAGTTGTGGATTACTTTGTACGATTTGCGCGAGTAGTATTT
GAAAGATATAAAGATAAAGTGACATATTGGATGACATTCAATGAAATTAATAACCAAATG
GATACATCAAATCCTATCTTTTTATGGACGAATTCGGGTGTGATTATATCTGAAAAAGAT
AACGCAGAAGAGGTGTTGTATCAAGTTGCACATCATGAATTATTAGCTAGTGCTTTAGCT
GTCAAAATTGGTAAAGAAATAAATCCTGAATTTAAAATTGGAACGATGATTTCACATGTA
CCGATTTATCCGTATTCCTGTCACCCAAAAGATATGATGGAAGCACAAAGTGCAAATCGC
TTAAGATTCTTTTTCCCAGATGTTCAAGTGAGAGGGTATTATCCTGGATATGCTAAAAAA
ATGTTTGCTCGAAAAGGTTATGACATTGGATGGCAAGAAGGGGACGACAAAATTTTAAGA
GATGGTACAGTAGATTACATCGGTTTCAGTTATTATATGTCTACTGTTGTTAAACATGAT
GCTGATGCTACAGTTGAAAATAATATCGTCAATGGCGGTTTAAACAATTCTGTTGAAAAT
CCACATATTGCGACAAGTGATTGGGGATGGGCTATTGATCCAGACGGGCTAAGATATACA
CTTAATGTATTGTATGAACGTTATCAAGTTCCATTGTTTATCGTTGAAAATGGATTTGGT
GCTGTCGACGAAGTAATAGATGGACACATTCATGATGATTATCGTATTGAATATTTAAAA
GCACACATTGCAGCAGCAATCGAAGCAGTAGACCAAGATGGTGTAGATTTAATAGGTTAT
ACACCATGGGGAATTATAGATATTGTCTCATTTACAACTGGTGAAATGAAGAAACGTTAT
GGTTTGATTTATGTGGATCGAGATAATGATGGACATGGCACAATGGAACGATTGAAAAAA
GATTCTTTCTATTGGTATAAACAAGTAATAGAAACGAATGGTGAAGTAGTGAACGATAAT
TAA
>>BDS-54_[0260517 to 0261881]_BDS-53E_000227_(amino acid permease)_RVRS
TTATTTACTTAATTGTAATTTCTTCTTGTTATAAAAATAAGCACAAATTAATCCAGCATA
CCAAATAGGTGACAAGATAATACCGATTCGAGTTTCAGCATTAAATAATAATATAATAAT
GATGAAGACGAAGAATGCGACAACTGCATAAGCAGATGCGATGCCACCTGGTAATTTAAA
TGTACTTGCGTCATGTAATGCTTTATCTTTTTTAATATAACTAATATATGAAATAGCGAT
TAATGACCATACAACTAAAGTGATAGATGTAGCTACAGAAGTAATGTAAACAAATACTTC
TTCCCCATTTGGTATCACTAAATTTAAAATGACTGTGATTGAAATCAATGCACATGTAAC
TAGTAAAGCATTTTGAGGAATACCTCTTTTAGATAAACGATGCATTGCTTCAGGTGCTTG
TTTTTTGTTACCTAAACCGAATAGTACTCGGCTATTTGCAAAAATACCGCTATTTGCAGA
AGATGCCGCAGCCGTTAAAACAACAAAGTTAATCAATCCTGCAGCGAATGGAATTCCAGC
TAAAGCAAATAATCCAACAAAAGGACTGTTTTGAGGATTGATTTGATCCCACGGAACAAT
CATCATAATGACTGCCAAAGCACCAACGTAGAATAAAATAATACGTAATGGCACACTATT
AATTGCGCGAGGCAACGTTTTATGAGGATTCTTTGTTTCACCAGCAGTAATACCGATGAA
TTCAATACCTGTAAATGCAAATACAGCCATTTGGAATGACATTAAGAATCCAAAGAAGCC
ATGTGGGAACATGCCACCATGTGAATATAGGTTTGAGAAGCTTGCTGTTGTGCCGGAAGG
TGACTTAAATGATAACACCACCATAATAATGCCGACTACGATTAAAGCGATAATTGTAAT
GACTTTGATAATTGCAAACCAAAATTCTAATTCTCCAAATACTTTAGTACTCGTTAAATT
AAGAACTAGCAGTAATAAAATAATAGAAAAACAAGTAAGCCATGTTGGGATGTTTGGATT
GAAATATTTAATGTATTGGGAAATTGCAGTGACATCGGCCATGACTGTAATAACCCAAGA
CATCCAATAAGACCAACCAACAATAAATCCAGCAAATGGCCCTAGATATTCATGTGCGAT
ATCAGGAAATGATTTGAATTTAGTTTTCGCTAATAACATTTCTCCCATTGCGCGCATGAA
TAAAAATAAAAAGAAACCAACAAGCATATAAGTAAATAAAATGGATGGACCAGCTTTAGA
AATAGTATTACCAGATCCAAAGAATAGGCCTGTACCAATTGCACCACCAATTGCAATTAG
TTGAATATGGCGATTGCTTAAATCCCTCTTTAATTCATTTGTCAT
>>BDS-54_[0262324 to 0263241]_rbsK_(ribokinase)_RVRS
TTATGCTTTATTTTCAACTTCTTCTAATAGAGGAATTGACGCTTGAGAACCATGTCTTTG
AACAGTAAACGAACTTGCTTTGTTACCGAAGTCTATAGCCTCTTCTAAATTATCTTGAGA
CTTATTTAAACGACTCACAAAAGCACCGATAAATGTATCGCCAGCAGCAGTCGTATCGAT
AGCTTTAACTTTATAAGCCTGAATTTGCTGGCTATGGTCACGTGTAGCAAAATATGTACC
TTGTTTACCTAATGTAATTAAAACAGTTTTAATACCTAAAGATAAAAAGTAATCTGCATT
CGCTTGCATGGATGATTCATCTGTTACTTTGATGCCAGGCAATAATTCAGCTTCTGTTTC
ATTCGGCACGATAATATCAATGAGTGATAATAGTTTATCAGGTAATGGTTTTGCTGGTGC
AGGATTTAACACTGTTGTTACACCATGTGCTTTAGCAATTTCAAATGCAGAAGTAATGGC
AGGTATCGGCACTTCTAATTGTGCAACTATAAAGTCTGCTTTAACAATTGCATCTTTTGC
TGTTTCGACATCTTCAGGTGTTATTGTCATGTTTGCACCACCATATACATAGATAGAATT
TTGACCTTCAGCATTAACAGTAATGAATGCTTGACCAGTTTTAGCTTCATCAGTTTTGAT
AATATATGATGTATCTATATTTGCTTCTTTAAAGTCTTCTAAGATGAAATCAGCAACACC
ATCATTTCCTATTTTCGTAATAAATGTTGTATCTGCTTGCATGCGTGCAGTTGCAATCGC
TTGGTTAGCCCCTTTACCACCACCAAATGCTTTTTGAGCTTCTTCAACATGTAAAGTCTC
TCCTGGTTGAGCATATCTTTCAACTGTTAAAAATTGATCTACGTTTGTAGAGCCTAATAT
AACAACTTTATTGGTCAT
>>BDS-54_[0263269 to 0263673]_rbsD_(rbsD D-ribose pyranase)_RVRS
TTAAAATGTAACATTTGATTCTAAGGCGATATTGGAATAAGGTGTTATTTCACCTGTACG
AATATTACCTTTATTTAATGGATGTGTTAAATTTGTTTTCATGTCTTCGTGAGGAATGAA
AACAATATCTATATCAGATGAAAGCAATTGTTTAATTTGTTGTAATTGTTCAGGGTTATG
TTCCTTAATTTCTTCAGCTAAGTAAATTTTTTGAATTTCCATTTCTTCCAATACTGTAGC
TAATACATCGATAAAGCGCGGTAAATTTTTTGTGATAGCTAAATCAATACGGCGATGATC
ATTTGGAATTGGCATCCCAGCATCGTTAATTGTTAATAAGTCAAAATGTCCGATTGTTGC
GATTGCTTTCGATATATGTTCATTTAAAACGCTCGATTTTTTCAT
>>BDS-54_[0263688 to 0264569]_rbsU_(ribose uptake protein)_RVRS
TTATTTAATAAATACTGTGACTGAAGCGGCTACTAAAATGAGTACTAGGCCGATAATGGT
AATGACCATTTCTTTTGATGTTTTATGTTGTTTTAAGAAATATATACCAGTTAATGTTGC
AAGTACGACAGAAGTTTGAGAAAGAATAAAGCCAGTCGCTAAACCATTCATATCAGGTTG
AGCAGAAATTAAATATGTTAAGGCACCAAATGCAAAGAAAAACCCAGAAATAATTTGTAA
CCATGTAATTTTGTTACGGAAAGGATTTTCTTCTTTCATATTCATTAGACCATAAATTAC
TGCAACTAAGACCATACCCATAGCTTGAGGTAAAAAGGCGGTTAAGCCATTAATTGATGT
TGCTTGTGGTGCTGCAGAATATAACCAGTATCCAAACTCACCAATTAACAAAAGTATAAC
GGCACGACGTAAATTTTTAGCGTTACTAGCTTCTTTACGTTCGCTCCAAACTGTCATACG
CGCACCAATCAAGATAACGATTAAAGCAGTGAATCCAATGATTTTGTGACCAATGCCTGG
CCAATTTCCTAAGGCGAAAACACCCCATAAAGATGCGCCTAATAATTGAAATGCTGTTGT
AACAGGCATAGCACGAGATGAACCAACAAGTTCAAACGCCTTAAATGTAATAATTTGTCC
AAAGCCCCAACCAGCACCGGATAAAATGGCAAATAGCAAATTTGCTCCAGTAGGGAAGCC
ACTTGAAGTGACCATGGCTAAAATAATAGCGAAGATTAATGTACCTACAGTTGCACCGAT
AATTTGATTTACAGGTTTACCTCCAAATTTAGAAGCAACTGTTGGGAAGAAGCCCCAGCC
GATTAAAGGCCCCAATCCAATAAGTAAAGCAACAATGCTCAT
>>BDS-54_[0264810 to 0265808]_rbsR_(ribose operon transcriptional repressor)_RVRS
TTAGTGCAAAATATTTGAAGAGGTCGTGGATCTAATTTTTAATGTCGTCGGAAGTTCGAT
CATTTCAATTGTCTTATCTAATTGTTGTAAACGTTGAAGTAATAAATCTAAAGACATTTT
ACCAATTTCAGTAATTGGTTGAGCTATCGTAGTCAACGGAGGTGTGACATAAGCGGCATA
GTCGATGTCATCGTAACCTATCAATGAGATGTCTTTCGGAATATTAATTCCATGTTCGAT
TAAGCCACGCAAAATACCAATGGCGAGTTCATCGTTAATAGCAAATATCGCAGTAGCAGG
TTGAATCATAATGTCATCAATGATAGTTAGACCACCATGTTTAGATAGATCAGTATAAAT
GATTTCAGGTTCGGATAATTGATGTGCGCGTATAGTATCAATAAATCCGGTAACACGCGC
AGTCATATTTGCCATCATGTTAAACGGTGCAACAATCGTCATATTTTTGTGACCTAATTC
TATTAAATGTTGAGCTGCAAGTTGACCTCCTTGATATTCATTTGTTCGTACAAAATCAGT
GTAACCTTGATGGTCATTTTGATCGAGAACAACATATGGAACATGATGCTTTTTTAAATA
GTTATCAAGTGTATCAGGAGAAGCGATATATTGCGCAATGATCAAGCCGTCTATACCGCG
ATCAATTAAATGTTTAACATTATTATTTAATTCGTGAGCTGTAGACGTTAAGAAACATAA
ATCAACATCAGATGGTTTATAATCATGGATACTTTGCATGAGTGATGAGAAAAATGGATT
TGTTAAGCTCGGGAGAATGACACCAATAGTTCGAATCTTACTACCACGTAATTGTTTGGC
ATGTTTATTAGGTGCATAGCCCAGTCGCTCTGAAACAGCATGTACATTTTTAATTGTAGT
TGCTGAAAACCTACTATCATTATGATTTAAAATATGTGACACAGTAGTAACAGATACACC
AGATTCTTTAGCAACATCTTTAATTGATATCTTTTTCAT
>>BDS-54_[0266173 to 0266565]_Q5HJA3_(NCTC13712_00218, Uncharacterised protein)_FRWD
ATGCAATTCAAATTAAAAGAAGAAGAGATTATTAGCTTTTTAGAATTGAAATATCCAGAA
AAAGAGTTCGAATATGGCCGTTTGTTAGTTGGACAACATAAACGAGATGATTTAGATGTT
TATTACTTTGGTGATACGTTTTTAATGTGCACGATTATTTCATTCAAGACATTTGAAATT
AAAGAAACAGTAGAATTATCATATGATGCTGTTCATCGTATTGTGTTAAAAGATGGATGG
TTATTTAGAAAAATGAGAATAGAAACAATGCAAAAAGTATTAAAATACGGTACATCTAAG
TTAATGTTAACTGATTTTCAAAAAGAGAATTATGATAAATATATTCAAGGTCAGAAACAA
CGCGTTATCTTTGAAAATTGCCATTTTGTCTAA
>>BDS-54_[0266693 to 0268075]_yusP_(major facilitator superfamily transporter)_RVRS
TTATGATTTAACTGTTTTTGGAATGATCATGTATGCAGACAATGAGCCAAGGATCATCAA
TACAATGCTGACTATAAATGTTACAGTTGCAGCTACACTAGGCGTATAGTTTAGTTGTAA
CATACTGAAAACTGTTGTACTTAATGCTATACCAAAAGCACCACCTAATGTACCACTCAT
TTTATATAATCCTGTAGCTAAACCAACTTTTTCATTTGGCATACTAAAAATTGCAATCGT
AAGTCCAGGTGTTGCGACTAAACCATTACCTATCGAACATATGACGAAACCAATGATAAC
TGCAATGACATATTGTGATGCCGATAATTGAGTCATACTAATAACAGAGATACCGATGAC
AGGGAACAATGGACCAATGATGAGCATCAATTTGCCACCGAAACGTAATGTCGCTTTTTC
CCCTAACCGAATCATCGCAACGGCTACAATGGCATAAGGTAATGTAACTAAACCAGATTG
AGCAGCAGATAAGCCAAGATGAGTTTGTGCATATATGAAGAAGACAACCGTTACACCGAG
ACCACTGTTTAAAACAAAGTTATTTAAAAAAGCACCGATAAATGGACGGTTACGAAATAC
TGCAAAATCAATAAATGGTGCTGTATGACGGCGTTCAATGATAATAAATATAAATGTAGA
GATAATAAATATACCAAGACAAATATATGAAAATGTACTAAACCAGCCTTGTTCAAAACC
TTGTGTTAATAACAATGTGAAGCTTCCAATCATTACAGCAAAGACTGTCATACCCTTATA
ATCAAAAGGATGATGAGTACGATGTTGTCTCATTGTTTCAGGAGTTCCTTTAAGAAGTAG
TATGGCAATTAAAGCTATTACGATATTAATAATGAAATTAGTTTGCCATCCGAAATTTGT
GGCAATTAAACCGCCAATGACACCTGCTAGACCGATACCACCTACTGTACTAATCATTAA
GTAACTAATAGCACGTCTTAAATGATCACCTTTAAATTGATGATTTAAAACACCTACTGT
TGAAGGTAATAAGATAGCTGCTGAAAGACCTTGGAAAATTCTACCTAAAATTAAAAGGGC
AGTTATGTCCGAAATAATTAACAGAATAGAACCAATAATGCTGACTATGAGTCCAATGTA
TGTCATTTTTAGTTGTCCTATTTTATCAGCTATGTCACCCGCTGCTACCATAAAAATGCC
AGTGGCAAAAGAAGTTAAACTAATCGATAAATTTAAAAGGGCAGGTGACGTATGATACGT
TTGACCAACGAGTGGTCCTATATTAATAAATGATTGTGCAAACAACCAGTATGTTAATGC
AGATAACATAATCGCAATAATAATATGACTGCGTGTTGAAGATTGTGATTGTGTGTGATT
CAC
>>BDS-54_[0268310 to 0269302]_yxeI_(choloylglycine hydrolase family protein)_FRWD
ATGTGTACAGGGTTCACAATGCAAACATTAAATAATGAAATATTTCTTGGTCGTACAATG
GATTACGATTATCCGTTAGATGGTTCGCCTGCAGTGACACCTAGAAATTACCATTGGACA
TCACGAACAGGAACAACAGGTCAAACTAAATTCGGCTTTATCGGTACTGGGACAGATATG
GAAGGTTTTATTTATGGTGATGGTGTTAATGAGCATGGCGTTGCCATTTCAACGCAGTAT
TTCCGAGGTTATAGTTCATATGCTTCCGCTCATAAAACAGGAGCGATGAATATTACACAA
AATGAAATTGTGACATGGATTTTAGGATATACAACGAGTATTGAAGATATTAAACAACAA
GCTTCTCAAATTAATGTTGTTGCAGTTTATTTAAATGATATTGGTGAAGTGCCTCCATTA
CATTATCATGTTTCTGATAAAACAGGACACTCAGTAGAAGTGTCATTTGAAAATGGTGAA
GTAGTTATAACAGATAATCCTATCGGTGTATTAACAAATCATCCAGATTTAGCATGGCAT
TATAGTAATTTAAGACAATATGTTAATGTTTCTCCTTATTCATCTTCATCAAAGCTTTTG
GAAGATGTAACGATTGAACCTTTAGGTAATGAATCAGGCACATATGGTTTGCCGGGTGGA
TTTACTTCAACAGAACGTTTTGTACGTATGGCATTTATGAAGTCACATATTTCTCAGGAT
AATGATAAAGAGATGGATTTAATGAATGCATTTTATTTATTAGATGCAGTTAACATTCCT
ATAGGCATTGTACGTCCACATGATGCTGATAGTCATTATACGATGTATCAAACGGTCATA
AATTTAACTACAAAAACGTTGTACATTAAATATTATGGAAGTAATGAAATTGTAGAACTT
AAACTTACGGATGATTTAATTCGTAAAAAGAATATGACAATTTTTAAGCCAGAAACTCAT
TTAGTTGTAAAAAAGTTGAATGAAGATCATTAA
>>BDS-54_[0269707 to 0270669]_lytM_(lysostaphin)_FRWD
ATGAAAAAATTAACGGCAGCAGCAATAGCAACGATGGGCTTCGCTACATTTACAATGGCA
CATCAAGCAGACGCAGCAGAAACGACAAATTCGCAACAAGCACATACACAAATGTCAACA
CAATCACAAGACGTATCTTATGGTACTTATTATACGATTGATTCTTATGGGAATTATCAT
CACACGCCAGATGGTAAGTGGAATCAAGCAATGTTTGACAATAAAGAATATAGCTATACA
TTAGTAGATGCACAAGGGCATACACATTACTTTTATAACTGTTATCCAAATCATGCAGAT
GCCAACGGAAGCGGACAAACTTATGTAAAACCATTAACTGCAGGAGATAACAATGACTAC
ACAACGAGTCAAAGCCAACAACATATTAATCAATATGGTTATCAATCAAATGTAGGTCCA
GATACGAGTTATTATTCACAGAACAATAATGGTCAATCATATACGCGTCATGATGGAAAT
GGAGAAGTTAATTATCCTAATGGCACATCAAATCAAACAACAAATCAAAATGGTGGATCA
GCAAGTAAAGCAACAGCTAGTGGTCATGCGAAAGACGCAAGCTGGTTAACTAGCCGTAAA
CAGCTGCAACCATATGGACAATATCACGGTGGTGGTGCGCATTACGGTGTTGATTATGCA
ATGCCTGAAAATTCACCTGTATACTCACTGACTGATGGTACAGTAGTACAAGCAGGCTGG
AGTAATTATGGTGGAGGTAATCAAGTGACGATTAAAGAAGCGAACAGTAATAACTATCAA
TGGTACATGCATAACAATCGTTTAACTGTTTCAGCTGGTGATAAAGTAAAAGCTGGCGAC
CAAATTGCATACTCAGGTAGTACAGGAAATTCAACAGCACCACACGTACACTTCCAACGT
ATGTCTGGTGGCATTGGTAATCAATATGCAGTAGACCCAACGTCATATTTACAAAGTAGA
TAA
>>BDS-54_[0270721 to 0271380]_Q5HJ98=ybhF_(putative ABC transporter, ATP-binding protein)_RVRS
TTAATAATAGGTATATGTCCATTGCTTTTCCTCTAAAACGTGTTGATAAAAAGGATCTTG
TCCAATTAATTTGATATCATCTGCAAGTGCTTCAACCTCATCTAAATGATGAGTAGTTAA
TATAATTAAGCATTTAGTTTTCATAATGTTAAGTAGTTGGTGAATATCATGTCTAGACTT
TAAATCAATACCGACCGTAGGCTCATCTAGAATAAGAATTCGTGGTTGTCCTAACAAACC
AACTAATATATTGATTTTACGTTTGTTACCCCCAGATAATGTAGATACTTTTACAGATGT
ATCATCAAAGTTTAATTGCTGTAAATATTCGTTGATAGTTGTGTTAGATATAGGCGTTTT
ACAGAGTGATTTAAAGAACTTAATATTTTCATCAACTGTCATATGCTCAAATAATGCAAT
ATCTTGAGGAACATAACCGATATGATTTTGAATTTGTCTTTGATTCCATTTTTCACCAAA
ATAGGTGATGCTGCCATTGTTAGCTTTTTCAATACCAGCAATCATACGAAGTAACGTTGA
TTTTCCTGCGCCATTATCACCGAGTAAAATCGTTAAGCGATTGCTATCAAATGACATGGA
TAAGTGATGGAAAATCTGTTTATTGCGATATCGCTTTGTAAGATTATTAATTTCTATCAT

>>BDS-54_[0271394 to 0272314]_Q5HJ97_(putative ABC transporter, transmembrane permease)_RVRS
TTACATGAAAATGGTCAAATATACGATACTCATAGCAAATGCATATATAAATGTCATAAA
TAGACGATGACTTAATGTTTGAATATGGAATAAGATGAACACAATACCAATTTCATAAAC
TAATATAAGTAATAGTGATTTCAAGTAAAATACTAAGCTGAGTGGTTGTGACATGTATAA
ACTAACTGCCCATAATACAACCAATAACAAGGTACTATGTGTTAGTACATAGGTGCTATA
TAGTTTCAAGCGACTTAAGTGATATTGAGATAAACGTTGCAAAGCTGCTTGTTGGTTTAA
TCGATAGTGAAGTACAACTTGAACAGCACTTACACATAAAATTACAGCAAATATTAAGCT
GATGGAAATGGAGTGTTGTGCTTGATGTGTAAGTGAAACAAATTTAATTTTAGAGTCTGG
TGTATGTTTATAATATGACTTATTGATATCTGTTATAGAATGATGTTGTTTCATATCATC
GAGATGTTCATAAATAATATTAGGAATTTGCTGTTCATACAACGAACTACTAACAATTTC
TACAGCAATGCTACCGATAAAATCATCTCTACCATATAATTGTATGACTTCTTTTAAACG
ATTCTCTTTTAACTTTTTAGAGAACCCTTTAGGAATTTGCATACTCAAAATAGATTCCTT
CTTAGTAACATCATCTTCAATGTAAGCTTCATTTTCACCAACTGTTTTAATAGTTACATA
GTCAGATTGTTTTATTTTATTTATTAATGATTTTGAAGCGGTAGTTTGGTCTAAATCTTG
AATGGTAATCGGTATTTTGAAGTTGTCATGCGCCATACGATAACCAAAACTGCATAGTAA
AAGTGCAATTAATATGATTGCAACTAGCATAATGTATTGTAGCCACTGTTTTAACACAAC
AAGTTGGATATAAGGTTTCAT
>>BDS-54_[0272311 to 0273477]_Q5HJ96_(putative ABC transporter, ATP-binding protein)_RVRS
TCATCTGCGATACCTCCAAACCAATACAACTAAGTTAATAATAAGAAGTAGGGCTATACT
GATATAGAAACTAGGATGAAGTTCTAAAATATAGTTGTTTAAAATAATTTCTAATAGTTG
ATTCGTTACAATAGCAAATGGTTGAATAGTAAAAATGCCGTTTGCTACGTGCTGTAGAAA
AATAGTAGGTACAGTCATGCCAGAGAGCATCAAAACTATAATTGCTAATATGATTTTACA
AATACTATTGAATAAATAGGTTGTTAAGAGTTCGATTAACAGCAAACACAGTACTAAAAA
GGTAACATAATAGCTTAAATGAATGGCTAACGTTGGCCAATTATATAATTCAAAGGTACT
TGGAATACTGAATATGATCCAAACGACGCCAACGATGCTCCATAGCATCGTATATATCCA
TGTAATAAATGCACGAATGATTAACAAATGCTCTTTAGCAAAATGAAACATTTTCAAACG
CTCTTTTAATACTGTATCTTGGTTCATTTTCAAAACTGTAAATAAAGATAGTGCAAAGAT
GAATATCGTTGCTAAAAATCCGGTAATTGCATAATAACTACCCGTATCGTATAAATGAAT
AGGTTCTAAGTTGAATGCGCCTGAACGGTTTAATCCCGTAATCAGCAAATCTGTCATGAC
ATTAATACTGTCAGAATGTGATGCTTTCGGTGCTAAGTCTTGAAAAGCTAAAATGCCACC
CATCGATAGCATAAGACGTTGGTAAACAGAATCTGTTAACTGTGACAACACAACACTCTT
CATTGATTGTTGATCGTATGTATATACTGAAATTGGTAATTCACCTTGTTTATAAAAGGC
CTTTGTCATACCTTTATCAAAGACAAAGTAGCCTTGAAGTTTCTGCTGTTTTAGCAAATC
ATGTGCTTTCTTTTCATCATAACCTTTAATACTCACATTTTTCCCTAAGTTACTCACTTT
ACCAATAGAGTTTAAGATTAATTTCGTTTCACTTGATTGATCTTTATCTACGACCCCTAT
ATTAAAATGGTTGTCATCTTCTGTTACATGTTGAATAGTCGTTAATGTAATAAGAAGTGC
CGCTAAGATAAATAGTAAATAGATAATCAAATACCACTTTTTCAATAAAAAAGAGTGGTA
GATGCGAAACAAATGTATTGTTTTCAT
>>BDS-54_[0273545 to 0275068]_Q5HJ95_(putative membrane protein)_RVRS
TTATTTAGATGCCTTTTTTAAAATTGATTCAAACATTTTACCGCCATTTTTATTGATTTC
TTTTTCAAGTTTTTTGCGGTCTTTTGAAGATAAACTATTGAAGTCTTTAGCACCACTAGC
ATCAAAATCAATATCAGCTTTTAATTTTGTACTAGATTTTAAGATAAAGTTAATAGGTTC
TTCAGCAAATTTGATACCAATATTTAATGTAGATTTCTGAGTATTATTTTTAACATCAGA
CTCTATGTTGTTTTCAAATGTAATTTCATTTTCATCGCTATATTTATCCATTGCAAAAGA
AATTTTACCTTTATCTTGACGTTTTGTGCCGTCAACTTTTTCTTGGTTATCTAATGTGAC
TTTTGATTCATCATATTCTGTCTTTTTAGCTAATTCGTATTTATCATTATATTTATTATC
TTTTTCTTTAGAAGATACGCCTTTAATTGTATATTTTGATTCATCATACGAGTACTTATC
TTGGTCGAAGTTAATTGCATAATCTACTTTTAATTTATCGTCTTCTAAAGTGTTAGTACC
TTTAATTTTAGTTTTATGATTTTCTTTGTCTGTAATTGTAATTTCTCTTTTTAAAATTGT
ATGTTTTTCTGTATAAATTTTAGATTGAATTTTAGGGAATTCATCTTTTTTAGTTTCTTT
GACATCGTCAATTGCTTTTTTGATTTCTTTATCAAAGTCTTTTTTAGCACCTTGTTTTTC
AACTAATTTTTTAATATCTTTATCTTTTTTAGCTTCTTCTAATACAGCTAATGTAATTTT
TTTACTGTCTGCTCTGCTAAGTGTTAATGTGACAGGTCTAACTTTGTACTTTTCACCATT
AATCTTAATTTCTTCTTTTTTGCCTTTTTCAAAATTGTCGTCATTTAATTTATCGACAAT
AAGTTCTGAATATTTTTCAGCAATCTTTTCGTAGTCACTTTGTTGCGTTTGAGCATTACT
AAAAATACTATTTAAGTTTAATTGTTGGTTTGTAATACCATTTTCTTTTGCTGTTTCTTC
ATCTTCACCTGTAAGTTTTGAATAAGTTGATAACAAATCAGAATTATCAATACTATATTT
CCCTTTAAATAACGGTGATTCAAAATAATGCTTATCTTTATCTGCAGCTAACTGGAATTT
CCCTAATTCAGTGTCTGCTAATGTTGGTTCAAGGTTAATCTTTGATTTCTCTTTTTTAGG
ATCATAGCCATACGACATTTTAATTTTAGAAGCATTAACAACAGATTTTGGAATATCAAG
ACTTTTAGTGAGCTCATCTGATGCATCTGCACTTAATTCTAATGAAGATAAAAATGAATT
ATCTTTCATCTTTTCTTGGAACTTCACTTCATTTTCAAAACGGTCATTAAAATAATCTTT
ATACATTTTTGCTGTTTGTTGTTCACTTTTTAGGTATGTATTTTTCGGTGTATTAGCAAA
AAATGCATAAACTCCCCATGCGATTCCACCTATTAATAATAAGACAACAATAATAGGAAT
TATAATTTTTAGTTTTTTAGACAT
>>BDS-54_[0275339 to 0275977]_Q2G192_(putative membrane protein)_FRWD
ATGGAATTGAAAGTCGATGATTTTGTAAGGAATATAAAAAGACCATACTTGACTGTATTG
GGAGTATTTGTAGTTGCAGTTTCATTATTTTTTGACGCGATTATGTTTTTTTACGCTAAA
CTATATGATAAATTGCCTATCTATTTGCTGGTGTTTATGGCCTTTACAGCTGTAATTTTG
ATTATGATGTACATACAAGAGAAAAATGAAAATTACAAAGTTGAAAAAAGATATGTGATT
AGATATCTCACATTTAACGTTATTGTGGGATATACTTTGCCATTGCTTTTTGTATCTATT
TACGTTTTTGGATTTGATGTTTTCAATTATTGTCTAGGTATTATCTTGATGTTATTTATT
TTTGGGTTAGGTTTATTTTTATTTTATAAAAACGAATTTGATAGTGAAAATCCTAATCCT
GCAGTTAACGCCATAGCAATTATTATAAAATTATTTGCTTTTGGAGGAATATTTTATATA
AGTCTAATAGTTCCTGTAACACAGCAAGAAGAGATTTTTATAGGGTTAAGTATATTCATC
AATATAATTGTTGATGCTCTACTTGTTAGGTCATATTTTAATTACGCGTTATATAAGAGT
ATTAAGAAAGATATCGAAAATGAAGGTAAGACAATGTAA
>>BDS-54_[0276011 to 0276598]_Q6GK17_(putative protein)_FRWD
ATGATAATTTTTATTTTAATAACAATATTTGCTATTTATTATATAGCTATGATTGCTAGT
TTGTTTAAAAGTGAAGGTTTTTCAATAATAGGTTTAATATTAGATGTTGTTATAATGGGG
ACATTGATTTTTTACTATTTTATAGGTGCTCGCTTTGTTGATCATGATTTAAGCAACTTT
TTAATGTTCATGGATACTGGATCATATATTTTTATGTACTTTGCAATTAAGTGTTTATGG
GTGAAACCTAAGGTAGTAAATTATTTGATTGCAAAAGAGTTGGGTGAATCTAAAGAGGTC
ATTGAAGAGCAGGAATTAGATTTACAGACGTCAAAGATAAGAGGTATCTACTTTTTCATT
ATTTCAATAGTGATGTTAATTATCACTAAATTAAGAATGAAACCTGAGTTACAGGCAGAT
GCTATATCGATGAATCCTGTATTTATTTTTATAGGAGTTATTATCATTTTAATTTGGCTA
GTGATGGATATATATCGTAAGAAAAAATACGGTATATTCTTATTCAAGAGGATAGTGCCA
TTAGTTGTTACGACTTGGATTATTATAGCTACAATTATACTTTCGTAA
>>BDS-54_[0276738 to 0277640]_ssaA_(staphylococcal secretory antigen A)_RVRS
TTAGTGAATGTAATTATATGATGAAACTTCTGAAGCAGAGATGGTTCTTGATGAAACGAT
ATATTCACCAACCCAGTTCATCTCGGAAATTAAAATACTTCCATCAATATTAACTTTTTC
AACGTAGGCTACGTGACCAAATGGGCCGTTTACAGTTTGTAAAATAGAGCTTCTTGTAGG
ATGTCTATCTACTTTAAAGCCATTGCTAGCAGCTTGACCTGCCCAGTTTTTGGCGTCTCC
CCAAAACGTACTAATTGTATGTCCCTCTTTTGCACGTTTATCAAAGACATACCAAGTGCA
TTGTCCAGCAGCATATAAGTTGTTTTTACTTGTGAACAAAGGCTGATCAATGATTTTACC
ATTTCCTAACGCTAAAGGTTTACCGTCAGCAGTCTTTGCTTTGTCATTAAATTCAGCAAT
TTGTAGTTCGTCATACAATTCGTCTAAGTCGATTCCTGTAATGAGTCCTTTTTTGTCTTT
TGAAAATGCATTATTTAATTCGTCATCGTTACTTTCGATATTTGGTGTTGCAGGTGTCAA
CGGATTGCTTGGTGGCGTTTGAGGCGGTGTGTGTGAATCTATTGCATCGTTAATGTTAGT
GTACTGATCACTCAATGGTGAATGGTACTGATTAGTATTATGGTCACGCTGATTTGTGCG
TTGATTATTCTCAGATGTACGTGACTGTGATTGCTGATTACTATTTGGCACACTATTTTT
GTCGTAAGTATATGTATATGTGCCATTGTCTTTATTCACTTTGAATTGTGCATTTGGGTG
TGCTTTTTGTGCTTCTTCTAGTGTTTGATTGTCCTTCGTAGTAGCTATGGCCGAATGGGG
CAATATACTAAAAAAAGTAAGAGTTGTCATAGTCAGTAAAATTGTTTTCTTCATAATAAC
CAT
>>BDS-54_[0277879 to 0278172]_esxA_(esxA, Virulence factor esxA)_FRWD
ATGGCAATGATTAAGATGAGTCCAGAGGAAATCAGAGCAAAATCACAATCTTACGGGCAA
GGTTCAGACCAAATCCGTCAAATTTTATCTGATTTAACACGTGCACAAGGTGAAATTGCA
GCAAACTGGGAAGGTCAAGCTTTCAGCCGTTTCGAAGAGCAATTCCAACAATTAAGTCCT
AAAGTAGAAAAATTCGCTCAATTGTTAGAAGAAATCAAACAACAATTGAATAGCACTGCT
GACGCTGTTCAAGAACAAGACCAACAACTTTCTAATAATTTCGGTTTGCAATAA
>>BDS-54_[0278256 to 0281285]_esaA_(NCTC13712_00228 type VII secretion protein EsaA)_FRWD
ATGAAAAAGAAAAATTGGATTTATGCATTAATTGTCACTTTAATTATTTTAATTGCCATA
GTTAGTATGATATTTTTTGTTCAAACAAAATATGGAGATCAATCTGAAAAAGAATCTCAC
AATGTAAGTAATAAAAATAATACAATACATATCGCAATTGTTAACGAGGATCAACCAACT
ACATACAACGGTAAAAAGGTTGAGTTGGGTCAAGCATTTATAAAAAGGTTAGCAAATGAG
AAAAACTATAAATTTGAAACTGTAACGAGAAACGTTGCCGAGTCAGGCTTAAAAAATGGT
GGCTATCAAGTCATGATTGTTATTCCAGAAAACTTTTCAAAATTAGCAATGCAATTAGAC
GCTAAAACACCATCGAAAATATCATTACAGTATAAAACAGCTGTAGGACAAAAAGAAGAA
GTAGCTAAAAACACAGAAAAAGTTGTAAGTAATGTACTTAATGACTTTAATAAAAACTTA
GTAGAAATTTATTTTACAAGTATTATTGATAATTTACATAATGCACAAAAGAATGTTGGT
GCTATTATGACGCGTGAACATGGTGTGAATAGTAAATTCTCGAATTACTTATTAAATCCA
ATTAACGACTTCCCAGAATTGTTTACAGATACGCTTGTAAATTCAATTTCTGCGAATAAA
GACATTACAAAATGGTTCCAAACATATAATAAATCGCTATTAAGTGCGAATTCAGATACG
TTCAGAGTAAACACAGTTTATAATGTTTCGAACTTAATTGAAAAGCAAAGTGCACTATTC
GATGAACAAAATACAGCGATGGACAAGGTTTTACAAGATTATAAGTCGCAAAAAAATAGT
GTAGAACTTGATAACTATATTAATGCGTTGAAACAGATGGATAGCCAAATTGATCAACAA
TCTAATATGCAAGATACAGGTAAAGAAGAATATAAACAAACAGTTAAGGAAAACTTAGAT
AGATTAAGAGATATCATCAAGTCACAAGAATCGCCATTTTCAAAAGGGATGATTGAAGAT
TATCGTAAGCAATTAACTGAATCATTACAAGATGAGCTTGCGAATAACAAAGACTTAAAA
GATGCGCTAGATAGTATTAAAATGAACAATGCTCAATTTGCTGAAAACCTAGAAAAACAG
CTACATGATGATATCGTTAAAGAACCTGATACAGATACAACATTTATCTATAACATGTCT
AAAAAAGACTTTATAGCTGCAGGTTTAAATGAGGGTGAAGCTAATAAATACGAAGCAATT
GTCAAAGAAGCAAAACGTTATAAAAACGAATATAATTTGAAAAAACCTTTAACAGAACAC
ATTAATTTAACAGATTATGATAACCAAGTTGCGCAAGACACAAGTAGTTTGATTAATGAT
GGTGTCAAAATTCAACGTACTGAAACAATTAAAAGTAATGATATTAATCAATTAACTGTT
GCAACAGATCCTAATTTTAATTTTGAAGGTGAAATTAAAATAAATGGTAAAAAGTATGAT
ATTAAAGATCAAAGTGTACAGCTAGATACATCAAATAAAGATTATAAAGTTGAAGTCAAT
GGTGTCGCTAAATTGAAAAAAGATGCTGAAAAAGATTTCTTAAAAGATAAAACAATGCAT
CTGCAATTATTATTCGGACAAGCAAATCGTCAAGATGAACCGAATGATAAAAAATCAACA
AGTGTTGTAGATGTGACGTTGAATCATAACCTTGATGGTCGTTTGTCTAAAGATGCATTA
AGTCAACAATTAAGCGCATTATCTAGATTCGATGCACATTATCAAATGTACAAAAAGACA
AAAGATAGAGAAGATAAACCGTTCGATAATAAACGTTTAATTGATATGATGGTTGACCAA
GTTGTTAATGACATGGAAAGCTTCAAAGATGACAAAGTAGCTGTTTTACATCAAATCGAC
ACTATGGAAGACAATTCAGACAAACTGATTGATGACATTTTAAATAACAAAAAGAATACA
ACAAAAAATAAAGAAGATATTTCTAAACTGGTTGAGCAGCTAGAAAACGTTAAAAAGACA
TTTGCTGAAGAACCACAAGAACCAAAAATTGACAAAGGCAAAAATGATGAATTCAACACA
ATGTCTTCTAACTTAGATAAAGAAATTAGTAGAATTTCTGAAAAGAGTACGCAATTGCTA
TCAGATACACAAGAATCAAAAACAATTGCAGATTCAGTTAGTGGACAATTAAATCAATTA
GATAATAATGTGAATAAACTACATGCGACAGGTCGAGCATTAGGCGTAAGAGCGAATGAC
TTGAACCGTCAAATGGCTAAAAACGATAAAGATAATGAGTTGTTCGCTAAAGAATTCAAA
AAAGTATTACAAAATTCTAAAGATGGTGACCGACAAAACCAAGCATTAAAAGCATTTATG
AGTAATCCGGTTCAAAAGAAAAATTTAGAAAATGTATTAGCAAATAATGGTAATACAGAT
GTAATTTCACCAACATTATTTGTATTATTGATGTATTTACTATCAATGATTACGGCATAT
ATTTTCTATAGCTATGAACGTGCTAAAGGACAAATGAATTTCATCAAAGATGATTACAGT
AGTAAAAACAATCTTTGGAATAATGCAATTACGTCAGGTGTTATTGGTGCAACTGGTTTA
GTAGAAGGATTAATTGTCGGTTTAATTGCAATGAATAAGTTCCATGTATTAGCTGGCTAT
AGAATGAAATTCATCTTAATGGTGATTTTAACAATGATGGTCTTCGTACTTATCAATACG
TATTTATTACGACAAGTTAAATCAATAGGTATGTTCATAATGGTTGCTACATTAGGATTA
TACTTTGTAGCTATGAATAATTTAAAAGCAGCTGGCCAAGGTGTTACTAATAAAATTTCA
CCATTATCTTATATTGATAATATGTTCTTCAATTATTTAAATGCAGAACATCCAATAGGT
TTAGCGTTAGTAATATTGACGTTAATCGTAATTGTTGGATTTGTACTGAACATGTTTATA
AAACACTTTAAGAAAGAGAGATTAATCTAA
>>BDS-54_[0281285 to 0281743]_essA_(protein essA)_FRWD
ATGTTGATGAATAGCGTGATTGCTTTAACTTTTTTAACAGCATCTAGCAATAATGGCGGA
CTTAATATTGATGTGCAACAAGAAGAGGAAAAGCGAATCAATAATGATTTAAATCAATAT
GATACAACGCTATTTAATAAAGATAGTAAAGAAGTCAACGACGCGATTGCTAGACAGAAA
AAAGAACGACAACAACAAATAAAAAATGATATGTTTCATAATCAAGCGAGTCACTCGACT
CGCTTGAATGAAACTAAAAAAGTGTTATTTTCCAAATCTAACTTAGAAAAGACTTCGGAG
AGTGATAAAAGCCCCTATATTCAAAACAAGCAGGAGAAAAAAATATTCCCGTACATTTTG
ATGTCTGTAGGGGCTTTTTTGACTTTAGGATTTGTCATTTTTTCAATTCATAAAGGGAGA
CGAACGAAAAATGAATCAGCACGTAAAAGTAACATTTGA
>>BDS-54_[0281715 to 0281957]_esaB_(NCTC13712_00230, Uncharacterized small protein)_FRWD
ATGAATCAGCACGTAAAAGTAACATTTGATTTTACTAATTATAATTACGGCACATATGAC
CTAGCAGTACCGGCATATTTACCGATTAAGAATTTAATTGCATTAGTGTTAGACAGTTTG
GATATTTCGATTTTCGATGTGAATACACAAATTAAAGTAATGACAAAAGGTCAATTACTT
GTTGAAAACGACCGACTTATTGATTATCAAATCGCTGATGGAGATATTTTGAAGTTACTA
TAG
>>BDS-54_[0281970 to 0283304]_essB_(protein essB)_FRWD
ATGGTTAAAAATCATGACCCTAAAAATGAAATGCAAGATATGTTAACACCTTTAGATGCC
GAAGAAGCAGCTAAAACAAAATTACGTTTAGATATGAGAGAGATTCCTAAGTCTTCAATT
AAACCAGAACATTTTCATTTAATGTACTTATTAGAACAACCTTCTCCATATTTTATAGAT
GCTGAATTAACTGAACTACGTGATAGTTTCCAAATACATTATGACATTAATGATAATCAT
ACAGCTTTTGATAATATTAAGTCATTTACTAAAAATGAAAAATTACGTTACTTACTCAAT
ATCAAAAATTTAGAAGAAGTAAATCGTACACGCTACACATTTGTGTTGGCACCAGCTGAA
TTATTTTTCACAAGAGATGGACTGCCGATTGCCAAAACGAGAGGATTACAAAATGTTGTT
GATCCTTTGCCGATGTCAGAAGCTGAATTTTTAACAAGATATAAAGCACTGGTTATATGT
GCATTCAATGAGAAACAGTCATTTGATGCTTTAGTTGAAGGAAACTTAGAACTACATAAA
GGAACACCATTTGAAACTAAAGTTATTGAAGCGGCAACGTTAGACTTATTAACATCTTTT
TTAGATGAACAATATCAGAAACAAGAACAAGATTATAGTGAAAATTATGCATATGTTCGT
AAAGTAGGGCATACCGTTTTTAAATGGGTCGCTATCGGTATGACAACATTAAGTGTGTTA
TTAATTGCATTTTTAGCCTTTTTATATTTTTCAGTAATGAAGCATAATGAGCGCATTGAA
AAAGGATACCAAGCATTTGTGAAGGAAGATTATACGCAAGTACTAAATACGTATGATGAT
TTAGATGGTAAAAAATTAGACAAAGAAGCGCTTTACATTTATGCCAAAAGCTATATTCAA
ACGAACAAACAAGGTTTAGAAAAAGATAAGAAAGAAAACTTGCTTAATAATGTGACGCCA
AATTCAAACAAAGATTACTTATTATATTGGATGGAATTAGGACAAGGACATCTTGATGAA
GCGATTGACATTGCAACATATTTAGATGATAACGATATTACGAAATTAGCGTTAATAAAT
AAATTGAACGAGATTAAAAATAACGGTGATTTATCTAATGATAAACGTTCTGAAGAAACG
AAAAAATATAACGATAAATTGCAAGATATTTTAGATAAAGAAAAACAAGTTAAAGATGAA
AAAGCGAAATCTGAAGAAGAAAAAGCAAAAGCGAAAGATGAGAAATTAAAGCAACAAGAA
GAGAACGAAAAGAAACAAAAAGAACAAGCACAAAAAGATAAAGAAAAACGTCAAGAAGCT
GAAAGAAAAAAATAG
>>BDS-54_[0283326 to 0287765]_essC_(protein essC)_FRWD
ATGCATAAATTGATTATAAAATATAACAAACAATTGAAGATGCTCAATTTGCGAGATGGT
AAGACATATACTATTAGCGAAGACGAGCGTGCAGATATTACGTTGAAATCGTTAGGCGAA
GTCATTCATTTAGAACAAAATAATCAAGGTACTTGGCAAGCGAATCATACTTCTATTAAT
AAGGTGCATGTTATAAAAGGTGACCTTGATGACATTACATTACAGCTTTATACAGAAGCT
GATTATGCATCATTTGCGTATCCTTCGATTCAAGATACGATGACGATTGGATCAAATGCA
TATGATGACATGGTCATTCAAAGTTTGATGAATGCCATCATTATTAAAGATTTTCAATCG
ATACAAGAAACTCAATATGTGCGCATCGTACACGATAAAAATACAGATGTGTATATCAAC
TATGAACTACAAGAGCAATTAACGAACAAAGCTTACATTGGTGATCATATTTATGTTGAA
GGGATATGGCTTGAAGTACAAGCTGATGGTTTAAATGTATTGAGTCAGAATACAGTGGCA
TCGTCATTAATTCGATTAACACAAGAGATGCCACACGCACAGGCAGATGATTACAATACG
TACCATCGTTCGCCAAGAATCATTCATCGTGAACCTACCGACGATATTAAGATTGAAAGA
CCGCCACAGCCAATACAGAAGAATAATACGGTGATATGGCGTTCCATTATACCGCCATTA
GTGATGATTGCTTTAACTGTTGTCATCTTTTTAGTGAGACCAATTGGTATTTATATTTTA
ATGATGATTGGTATGAGTACAGTAACGATAGTATTTGGTATTACAACGTATTTCTCTGAA
AAGAAAAAGTATAACAAAGATGTTGAAAAACGAGAGAAAGATTACAAAGATTATTTGGAT
AATAAATCTAAAGAAATTAATAAAGCGATTAAAGCACAACGTTTTAGTTTGAATTACCAT
TATCCAACGGTTGCTGAAATTAAAGATATCGTTGAAACGAAAGCACCAAGAATATATGAA
AAAACATCGCATCATCACGATTTCTTACATTATAAGTTAGGTATTGCGAATGTAGAAAAG
TCATTCAAATTAGATTACCAAGAAGAAGAATTTAACCAACGTCGTGATGAATTATTCGAC
GATGCTAAAGAATTGTATGAATATTACACAGATGTAGAACAAGCACCATTAATCAATGAT
TTAAATCATGGACCGATTGCATATATTGGTGCACGACATCTCATTTTAGAAGAATTGGAA
AAAATGTTAATCCAATTGTCAACATTCCATAGTTATCATGATTTAGAGTTTCTATTTGTG
ACACGTGAAGATAAAGTTGAAACATTGAAATGGGCACGTTGGTTGCCACATATGACATTG
AGAGGTCAAAACATTAGAGGGTTTGTTTACAATCAACGAACACGTGACCAAATTTTAACG
TCAATCTACAGCATGATTAAAGAACGTATCCAAGCTGTGCGTGAACGCAGTAAAAGTAAT
GAGCAAATTATTTTTACCCCGCAATTAGTGTTTGTCATTACAGATATGTCATTAATTATT
GATCATGTCATTTTAGAATATGTAAACCAAGATTTATCAGAATATGGTATTTCATTAATC
TTTGTTGAAGATGTGATTGAAAGTTTGCCAGAGCATGTAGATACCATTATTGATATCAAG
TCTCGTACTGAAGGGGAACTGATTACGAAAGAAAAAGAATTAGTTCAATTGAAATTTACA
CCTGAAAATATTGATAACGTCGATAAAGAATATATTGCGCGACGTTTGGCGAATTTGATA
CACGTCGAACATTTGAAAAATGCAATTCCTGATAGTATTACATTTTTAGAGATGTATAAC
GTGAAAGAAGTAGATCAGCTTGATGTGGTTAATCGATGGAGACAAAACGAAACATACAAA
ACGATGGCAGTACCTTTGGGTGTAAGAGGTAAAGATGACATTTTATCATTGAACTTACAT
GAAAAAGCACACGGACCACATGGTTTAGTTGCCGGTACAACTGGTTCGGGGAAATCTGAG
ATTATCCAATCATACATTTTATCTTTAGCTATTAATTTTCACCCACATGAAGTTGCGTTC
CTATTGATTGACTATAAAGGTGGGGGTATGGCGAACTTATTTAAAGATTTAGTCCATTTA
GTTGGTACGATTACAAACTTAGATGGTGATGAAGCGATGCGTGCCTTAACATCAATCAAA
GCAGAATTGAGAAAACGTCAACGTTTATTCGGAGAGCACGATGTCAACCATATTAATCAA
TACCATAAGTTATTTAAAGAAGGTATTGCGACAGAACCAATGCCACATTTATTCATTATT
TCCGATGAGTTTGCCGAATTAAAATCAGAACAACCTGATTTTATGAAAGAGCTTGTATCA
ACGGCACGTATTGGACGTTCGTTAGGTATTCATTTAATACTTGCGACACAAAAACCATCG
GGTGTTGTTGATGACCAAATTTGGTCTAACTCTAAATTTAAGTTGGCATTAAAAGTACAA
GATAGACAAGACAGTAATGAAATTTTAAAAACACCAGATGCAGCAGACATTACATTACCA
GGTCGTGCGTACTTACAAGTTGGTAATAATGAAATTTATGAATTGTTCCAATCTGCATGG
AGTGGAGCAACATATGACGTTGAAGGCGATAAATTAGAAGTTGAAGATAAGACGATTTAC
ATGATTAATGATTATGGTCAACTTCAAGCGATCAACAAAGACTTGAGTGGACTTGAAGAT
GAAGAAACGAAAGAAAATCAAACTGAGTTAGAAGCGGTCATAGATCATATCGAATCTATT
ACAACACGATTAGAAATTGAAGAAGTTAAGCGCCCATGGCTACCACCATTGCCAGAAAAT
GTATATCAAGAAGATTTAGTAGAAACAGATTTCAGAAAATTATGGTCAGATGATGCAAAA
GAAGTGGAATTAACATTAGGACTTAAAGACGTACCAGAAGAACAATATCAAGGGCCGATG
GTATTGCAATTGAAAAAAGCTGGTCACATCGCGTTAATCGGAAGTCCAGGATATGGTAGA
ACAACGTTCTTACACAACATTATTTTCGATGTTGCAAGACACCATCGTCCTGATCAAGCA
CACATGTACTTGTTCGATTTCGGTACTAATGGTTTGATGCCAGTCACAGATATACCACAT
GTCGCTGATTATTTTACAGTAGATCAAGAAGACAAGATTGCGAAGGCGATACGTATATTT
AATGATGAAATTGATCGTCGTAAGAAGATTTTAAGTCAGTATCGTGTCACTAGTATTTCT
GAATATCGAAAATTAACTGGTGAAACAATTCCGCATGTCTTTATTCTTATTGATAACTTT
GACGCAGTAAAAGATTCACCTTTTCAAGAAGTTTTTGAAAATATGATGATTAAAATGACG
CGTGAAGGGTTAGCATTAGACATGCAAGTAACCTTAACTGCTTCAAGAGCTAACGCTATG
AAAACACCAATGTACATTAATATGAAAACGCGTATCGCAATGTTTTTATATGATAAATCA
GAGGTGTCGAACGTAGTAGGACAGCAAAAATTTGCGGTTAAAGATGTAGTGGGTCGAGCA
TTGTTAAGTAGCGATGACAACGTATCATTCCATATTGGCCAACCATTTAAACATGATGAG
ACCAAATCATATAATGATCAAATTAATGATGAAGTATCGGCGATGACAGAATTTTATAAA
GGTGAAACACCAAGTGATATTCCTATGATGCCAGATGAAATTAAATATGAAGATTACAGA
GAATCATTAAGCTTACCGGATATAGTTGCAAATGGTGCTTTACCAATTGGATTAGATTAT
GAAGGTGTTACACTACAAAAAATTAAATTAACTGAACCAGCAATGATTTCATCAGAAAAT
CCGAGAGAAATTGCGCATATTGCTGAAATTATGATGAAAGAAATTGACATATTAAATGAA
AAATATGCGATTTGTATCGCAGATTCAAGTGGAGAGTTTAAAGTTTATAGGCATCAAGTG
GCTAACTTTGCCGAAGAAAGAGAAGACATTAAAGCGATTCATCAACTAATGATTGAAGAC
TTAAAACAAAGAGAAATGGACGGTCCGTTTGAAAAAGATTCACTTTACATTATCAATGAT
TTTAAAACATTTATTGATTGCACGTATATTCCGGAAGATGATGTTAAAAAACTTATTACA
AAAGGACCAGAACTTGGCTTGAACATTTTATTTGTCGGCATTCATAAAGAATTAATAGAT
GCTTATGATAAACAGATTGATGTTGCACGTAAAATGATTAACCAATTTAGTATAGGTATT
CGTATTTCAGACCAACAATTCTTTAAATTTAGATTTATTCAACGAGAACCTGTTATTAAA
GAAAATGAAGCATATATGGTCGCAAACCAAGCTTATCAAAAGATTAGATGGTTTAAATAG

>>BDS-54_[0287795 to 0288187]_esxC_(protein esaC)_FRWD
ATGAATTTTAATGATATTGAAACAATGGTTAAGTCGAAATTTAAAGATATTAAAAAGAAT
GTTGAAGAGATTGCTCATGAAATTGAAGTTCGTTCTGGATATTTAAGAAAAGTTGAACAA
TATAAGCGATTAGAATTTAATTTGAGTTTTGCACTAGATGATATTGAAAGCACAGCAAAG
GACGTACAAACTGCAAAAACTAGTGCTAATAAGGACAGTGTAACTGTTAAAGGAAAAGCA
CCCAATACGTTATATATCGAAAAAAGAAATTTGATGAAACAAAAGCTTGAAATGTTGGGT
GAAGATATCGATAAAAATAAAGAATCCCTCCAAAAAGCTAAGGAAATTGCTGGAGAAAAG
GCAAGTGAATATTTTAATAAAGCAATGAATTAA
>>BDS-54_[0288203 to 0288517]_esxB_(virulence factor esxB)_FRWD
ATGGGTGGATATAAAGGTATTAAAGCAGATGGTGGCAAGGTTGATCAAGCAAAACAATTA
GCGGCAAAAACAGCTAAAGATATTGAAGCATGTCAAAAGCAAACCCAACAGCTCGCTGAG
TATATCGAAGGTAGTGATTGGGAAGGACAGTTCGCCAATAAGGTGAAAGATGTGTTACTT
ATTATGGCAAAGTTTCAAGAAGAATTAGTACAACCGATGGCTGACCATCAAAAAGCAATT
GATAACTTAAGTCAAAATCTAGCGAAATACGATACATTATCAATTAAGCAAGGGCTTGAT
AGGGTGAACCCATGA
>>BDS-54_[0288516 to 0288791]_BDS-54_000239_(DNA/RNA non-specific endonuclease)_FRWD-TRNC NOSTART
GATGATGGAGGTCATTTAATTGCTAGAATGTTTGGTGGTTCAAAAGACATAGATAACCTT
GTGGCACAAAGTAAATTTATCAACCATCCATTTAAGGAAAATGGTGATTGGTACAATCTT
GAGAAAGAGTGGCAAGAGTTCTTAAACTCTGGGAATGAGGTGAAAAATATTAAAATGGAA
GTTAAATATAGTGGTAATAGTAAAAGGCCATCTATATTTAAGGTTAGATATGAAATTAAT
AATAAACGAAATGTTAAAACAATATACAATATATAG
>>BDS-54_[0288802 to 0289293]_BDS-54_000240_(TIGR01741 family protein)_FRWD
ATGGGATTTGAAGAAAATTTAAGTAAAATGTACAATGAAATTGCAAATGAGATCAGTGGG
ATGATACCAGTAGAGTGGGAAAAGGTATATACAATTGCCTACCTAAATGATGAAGGTGGA
GAGGTCGTTTTTAATTATACTAAACCAGGTAGCGATGAATTGAATTATTACACGGATATA
TCTAGAGATTATAATATTTCAGAAGAAATATTTGATGATTTATGGATGAATCTTTATTAC
TTGTTTATGAATTTAAGGGATTTATTTAAAGAAGAAGGTCTTGAACCATGGACATCATGT
GAATTTGATTTTACAAGAGAGGGTGATTTGAAAGTATCGTTTGATTATATAGATTGGATT
AAATTAGGTTTTGGTCCATCAGGAAAGGAAAACTACTATATGTATAAAAAGTTTGGTGTT
TTACCAGAAACGGAATATGAAATTAATAAAGTTAAAGAAATCGAGCAATGTATTAAAGAG
CAAGAAGAATAA
>>BDS-54_[0289503 to 0290186]_Q1Y4R2_(putative protein)_FRWD
ATGACTACTAAAGAAAATATTGATACTCTTCGAAAGCCAGGCGCACAAGCCTTAAGTTTA
ATATCATTGTTTTTGATACTTTTTTCATGTCTGACTTCTTTTTTTGGTTTAGATTATGAA
AGGTTTCCTAATTATTTAAAGATAACGACAATTATAGAATTAATAATTATTGTAATCAGT
TTACTTCAATGGATTAGATTTATAGATTTCGAAAAAGAAAGTGCACAGAAATATAAAAAA
ATATATGCCCGATTTTTAGTTATTATAAATGTGTTAACTACTATCACTGTAGTATTTGCA
CTGTGTAACCTTTATTATTTTGCAGCTGTACAAAACCATTATGATTTATTCAATTATTGG
TTAATGGGTGCGATTTCAATCATAATTAGCTATTTGTTATTAGTAATTGGCGGAATGTTC
ACGTTATTAAAATTGCCTAAAGTAACAAAACGTTGGGGGGGTAAAACTAAAACACATTTC
GGTTTATTATTAACCGCGTTGAGCGCATTTATATATATTGAAAGAATTATCGAATATATA
TTGGTGCCCAATGTCGTAGAATCCAAGTTTGTCATAATGGTAAGTATCATTATTATTGCT
TGTACACAATTTGTAGCCTTTCAATTTATTATGCAATACAGTAGATTCTATATTTTTGAA
TTAAACACAGAAGATGATGACTAA
>>BDS-54_[0290291 to 0290404]_Q1Y4R3_(putative protein)_FRWD-TRNC NOSTART
TGGGATTTGATTATTAGAATTAGAAAAGGAACGTTTGCTTTTGTTGTAATAAATCTAATA
TTTTTCAGTTGTTGGTTATTAATTCTGAATATGATTTTATCAAGATTATTATAA
>>BDS-54_[0290762 to 0291262]_DUF600_(putative protein)_FRWD
ATGACTTTCGAAGAAAAACTAAGCCAAATGTACAATGAAATTGCAAATAAGATTAGCAGC
ATGATACCAGTAGAGTGGGAAAAAGTATATGCAATGGCGTATATAGATGATGAAGGGGGA
GAAGTGTTCTACTATTACACAGAACCTGGAAGCAATGAATTATACTACTATACTAGTTTA
TTAAATAAATATGATATATCGGAATCAGAATTTATGGACTCAGCGTATGAGTTGTATAAA
CAATTTCAAAAGTTAAGAAATGCATTTAAAGAAGAAGGACTTGAACCATGGACATCATGT
GAATTTGACTTTACAAGCGAAGGTAAATTAAACGTATCTTTTGATTATATTGATTGGATA
AATACAGAGTTTGATCAATTAGGCCGTGAAAATTATTATATGTATAAAAAATTTGGGGTT
ATACCAGAAATGGAATATGAAATGGAAGAAATTAAAGAAATCGAGCAATATATTAAAGAG
CAAGATGAAGCTGAAATATAG
>>BDS-54_[0291785 to 0292273]_BDS-54_000245_(TIGR01741 family protein)_FRWD
ATGACTTTCGAAGGAAAACTAAGTCAAATGTACAACGAGATTGCGAATGAAATCAGTGGA
ATGATACCGGTAGAATGGGAAAAAGTATATACAATTGCCTACCTAGATGATGAAGGTGGA
GAAGTCGTTTTTAATTATACTAAACCAGGTAGCGATAAATTGAATTATTACACGGATATA
TCTAGAGATTATAATATTTCAGAAGAAATATTTGATGATTTATGGATGAATCTTTATTAC
TTGTTTATGAATTTAAGGGATTTATTTAAAGAAGAAGATTTAGAACCATGGACATCATGT
GAATTTGACTTTACAAGCGAAGGTAAATTATACGTATCTTTTGATTATATAGAGTGGATT
AAATTAGGTTTTGGACCATCAGGAAAGGAAAACTATTATATGTACAAAAAGTTTGGTGTT
TTACCAGAAATGGAATACGAAATGGAAGAAATTCGAGAAATAGAGAAGTATATTAAAGAC
CAAGAGTAG
>>BDS-54_[0292895 to 0293269]_Q1Y4S0_(putative protein)_FRWD
ATGAAAAGAATATTGGTAATATTTTTAATGTTAGCAATTGTATTAGCAGGTTGTTCTAAT
AAAGGTGAAAAGTATCAAAAAGATATTGATAAAGTGTACAAAGAACAGAATCAAATGAAT
AAAATTGCCTCGAAAGTACAAAACACTATTAAAACAGACATTAAACAAGAAGACAGTAAT
ACACATGTCTATAAAAATGGTAAAGTCATTGTTATTGGTATTCAATTGTATAAAGATCGT
GAAAAAATGTATTATTTCGCATATGAAATAAAAGATGGTAAGGCAGAGATTAATAGAGAA
ATAGACCCAATTAAGTATATGAAAGACCATAAAGCAGATTATGAAGATGAAAATGTAGAA
GTGGAAAAAAAATAA
>>BDS-54_[0293420 to 0293821]_Q2G173_(putative membrane protein)_FRWD
ATGGAAAAATCAATCAAAATAATGACAATAATAGGAATTGTTGTTCAAGGTTTAGCAACG
GTATTTAGTTTACTATTGATGGTTTTAGCAGCATCAGGTGTAATGACTACAAATGTGTCA
ACAACAACAATTAATGGTGAGGTTGACCTAGTTGATGCAGAAACAGCAGCAGCAATTTTC
ACTGTATTATTCTTATTCCTATTCATATTTGGAATCATTTCAATTATTTTAGGTGCAATC
GGTATGTTTAAAGCATCTAAAAACAAAAAAATGAGTGGTATATTGTTGATTATTGGAGCT
GTAATAAGTGGTAACATAATTACATTTGCTTTATGGTTAGTCAGTGGTATTAAACTCCTT
ACTAATAACAAGCCTAAAGATGAAATAAGCGACTTATCATAA
>>BDS-54_[0294071 to 0294895]_focA-L1=nirC_(formate/nitrite transporter, locus 1)_RVRS
TTAATTATTTTTATAAAATTGATGATGATCATTCAAGTAAGCATAGAATAAACCTATAAT
GAGTCCGCCTCCAATATAGTTACCGATAAAAGCCGCAGCGATATTCGAAATAGCTGGTAT
GAAGTGCAATGTATCAACTTGATAAATTAAACCACCCATAAATAAGCAACTGTTGTAAAC
TACGTGTTCATAACCCATAAAGGCGAATATGGTAACACCGAACATCATGACAAACATTTT
TGCGAGTACATCGTCAATTTGCATGGCAATAACTAATGAAATATTGATAAAGAAATTGGC
GAATATCGCTTTCATTAATATACTTACAAAACCAGTAGACAACGTTTTATGCTCAATAAC
TGCTGATAACTGATTTAACATATCTGGCGTCATTACATTTGAAAAACGCATGAAACTAAA
TAAAATAGCAGCACCTAAAATATTTCCTGCAAAGCACAATAAAAATATTTTCAATACTCT
AGTCGGTTTAATTACTTTATAATACAGGCCTACAGTAAAGTACATGAAGTTACTGGTTAG
TAGTTCGGAGTTTGTAAATAAAATGAGTACTAACGCAAAGCTGAATGTAATGGCACTGGC
CATATTCACAATGCCTGGCGGTAAATCTGGTTCGTGTGTTGCTTTAACTGATAATACGAA
GACCGTAATAATCCCGATAATAAATCCTGCCATCATCGCGCGTAATAAATAACGTTTTAA
ATAAACGCTTTGTAATATATCTTTTGTTCTTATTGTTTCGACTACGTTATTTACCCAGTC
ATCCCCATAAAAAATCTTATCCCATTTAATATGTTTCTCCTTCAC
>>BDS-54_[0295132 to 0296439]_brnQ2_(branched-chain amino acid transport system II carrier protein)_RVRS
TTAAGTTGTCGCTTGTTTCGGGCGGCGTATCAATACATCGATTATGAAACCGATAATAGC
AAAGAGCATGAATGGTACAAGCCAAGCTAAATCGATATCTGCTAAAGGTAACATCATAAA
CCATTTCAAAATAACACCGTGTAATAAGTTGAAACTATTTAGTATTTGTAAAATTGAAAT
AATCAATGTAATAACAGTTGCGAGTCGATAGGCCCAACTAAATCGGAATGTGCTAAACAT
GTTAGCAAATGATATGAGTACAAGTGCAATCGACACGGGATATATTAATGTCAGCAATGG
CACAGCAATTTTTAAAATCATTTCTAAACCAAGTGTTGTAAATAAGAACCCTATGATAGA
GAAAATAAGTGCGAATATTTTATAAGAAAACTTAGGCACGTGTTTCTTAGTAAATGTGGC
GCAAGCATTGACGAGTCCTATACATGTTGTTAAACATGCAAGTATCACTGTCATACCAAA
TACTATGTTGCCAAATGAACCAAATACTCGTAATGAGTTGTACGTCAATATATCTGTACC
ATCTTTAAAGTTTCCTGGAGCCGTTGATGCCCCAACGTATGCAAGTGCAAAGTAAATCAT
TCCAAGTAATATGGCTGCAATAAGACCTGAAAAGCAGACATATTTTAAAATTTTCATGCG
ATCTGTGAGCCCTTTAAACTTATAGCCATTGACAATGACTACGGAAAAAGCTAACGCAGC
AACAAGATCCATTGTAAAATAGCCTTCCAAACTTCCTGAAATGAAAGGATGTGTTATATA
TTTATCCTTAGGTGCACTTAGTGCAGATTCAGGGTTGAAAATGACAGCAATACTTAATAG
AGCGACCATTAATAGTAATAACGGTGTTAATAATTTACCTAAATTATCAACGATTTTCGA
TGGATTTAAACTAATCCAGTAAACGATGGCAAAAAAGATTGCTGCGAATATAATTAAAGT
CCATTGGTTATGCACAGGTAAAATGTGTCTTGTACCAATTTCGTACGCGACATTTGCAGC
ACGTGGAATACCGTAAAATGCTCCGATAGACATGTAAATCACGACAGCAAAAATAAATCC
GAACCATGGGTGTATACGATTACCTACACTTTCAACACCTTCATCATAAAATGCAACAAC
AATAACAGTAATAAAGGGGAGTAATATGCCTGTAAGGGCAAAGCCTAGCATACCAATCCA
CATATTTTGACCCGCTGTATGGCCAAGCATGGGCGGGAATATTAAATTTCCGGCTCCAAA
AAATAGTGAAAATAACATGAGGCCCGAAATAATAACTTGTTTTTTCAA
>>BDS-54_[0297033 to 0297923]_Q99WS0=sapS_(secreted acid phosphatase)_FRWD
ATGAATAAAATTTCAAAGTATATTGCAATAGCATCATTATCGGTAGCGGTTACAGTTTCA
GCACCACAAACGACAAATTCTACAGCGATTGCCAAAAGTTCTGCTGAAGTTCAACAAACG
CAACAAGCTTCAATGCCGGCTTCACAAAAAGTGAATCTTGGAAATCAGAATATTATGGCG
GTATCTTGGTACCAAAATTCAGCTGAAGCAAAAGCTTTATATTTGCAAGGTTATAACAGT
GCGAAAGTTCAACTAGATAAAGAAATTAAAAAGAATAAAGGTAAGCACAAATTAGCAATT
GCATTAGATTTAGATGAAACAGTTTTAGATAATTCTCCGTATCAAGGCTATGCATCAATA
CATAATAAACCTTTCCCAGAAGTTTGGCATGAATGGGTACAAGCTGCTAAAGCTAAGCCT
GTTTATGGCGCAAAAGAATTCTTGAAATATGCTGATGAAAAAGGTGTCGATATCTACTAT
ATTTCTGATAGAGATAAAGAAAAAGATTTAAAGGCAACACAAAAGAACTTAAAACAACAA
GGTATCCCTCAAGCTAAGAAGAGTCATATTTTACTAAAAGGTAAAGATGATAAGAGTAAA
GAATCACGCAGACAAAAGGTTCAAAAAGATCATAAACTTGTCATGCTATTTGGAGACAAT
TTATTAGACTTTACAGATCCAAAAGAAGCAACAGCTGAATCTCGTGAAGCTTTAATCGAA
AAACATAAAGATGATTTTGGTAAGAAATATATCATTTTCCCTAACCCAATGTATGGTAGT
TGGGAAGCTACAATTTACAACAATAACTATAAAGCTAGTGATAAAGCAAAAGATAAATTA
CGTAAAAATTCTATTAAACAATTCGATCCTAAAACAGGCGAAGTTAAATAA
>>BDS-54_[0298172 to 0299221]_Q2G168_(ABC transporter, transmembrane permease)_FRWD
ATGTTTTTAGCTTGGAATGAAATACGGCGCAACAAATTGAAGTTTGGACTGATTATTGGT
GTGTTGGCAATGATAAGTTACTTACTTTTTCTATTGTCGGGATTGGCTAATGGTTTAATT
AATATGAATAAAGAAGGTATTGATAAGTGGCATGCGAATGCCATTGTGTTAAATAAGGAT
GCTAATCAAACTGGGCAACAATCTATTTTTAATAAGAAAGATATTGAAAATAAATACAAG
AAACAAGCAACATTGAAGCAAACAGGGGAAATTGTTTCTAATGGTCATCAAAAAGACAAT
GTCTTAGTGTTCGGCGTTGAAAAGTCGTCGTTTATAGTTCCGAGTCTAATCGATGGGCAT
AAAGCAACTAAAGATAATGAAGTGTTAGCAGATGAAACACTTAAAAATAAAGGGTTTAAG
ATTGGTGACACATTAACACTATCTCAATCTGATGAAAAATTGCATATTGTAGGTTTTACA
GAAAGCGCAAAGTATAATGCATCACCAGTCATTTTTACGAATGACGCTACTATTGCTAAA
ATTAATCCTCGATTAAGTGGCGATAAAATCAATGCAGTTGTTGTACGTGATGCAAATTGG
AAAGACAAAAAATTAAATCAAAAACTTGAAGCAGTAAGTATTAATGACTTTATTGAAAAT
TTACCAGGTTACAAACCGCAAAACTTAACATTAAACTTTATGATTTCGTTCTTATTTGTC
ATTTCAGCAACAGTGATTGGTATTTTCCTATATGTAATGACATTACAAAAGACGAGTTTA
TTTGGCATATTAAAAGCTCAAGGATTTACGAATGGCTATTTGGCGAATGTGGTAATTTCT
CAGACGGTCATATTAGCACTATTCGGTACGGCATTGGGATTACTATTCACAGGCATTACA
GGTGCATTTTTACCTGATGCAGTACCGGTCAAATTTGATGTACTAACATTATTCGTATTT
GCAGTTGTGTTAATGATTGTCTCTGTATTAGGAAGTTTATTCTCCATTTTAACGATTAGA
AAAATAGATCCGTTAAAGGCGATTGGATAG
>>BDS-54_[0299234 to 0299911]_A5IPH6_(ABC transporter, ATP binding protein)_FRWD
ATGTTGAAATTTGAAAATGTAATGAAGTCATTTAAAGATGGTAATCGTACAATTGAAGCG
GTTAAAAATACAAACTTTGAAATAAATAAAGGTGATATTGTAGCATTAGTTGGACCTTCT
GGGTCTGGTAAAAGTACATTTTTAACTATGGCAGGTGCTTTACAAACGCCGACATCCGGT
AATATTTTAATTAATAATCAAGATATTACGGAAATGAAGCAAAAAGCATTAGCAAAGGTA
AGAATGTCTGAGATAGGGTTTATATTACAGGCGACCAATCTTGTGCCATTTTTAACGGTA
AAGCAGCAATTTACCTTACTGAAAAAGAAAAATAAGAATGTCATGTCGAACGAGGACTAT
GAGCAACTTATGAAGCAATTAGGCTTAAATTCTTTACTCAATAAATTACCGTCAGAAATT
TCAGGTGGTCAGAAACAGCGTGTTGCAATTGCGAAAGCATTGTATACAAATCCTTCTATT
ATACTTGCAGATGAACCCACTGCATCCTTAGATACTGAAAATGCAATTGAGGTTATTAAA
ATTCTGCGTGATCAAGCCAAACAAAGAGAAAAAGCGTGTATTATCGTTACACATGATGAA
AGGCTTAAGGCATATTGTGACCGTTCGTATCATATGAAAGATGGCGTCCTTAATCTTGAA
AATGAAACAGTAGAATAA
>>BDS-54_[0300117 to 0301148]_pfoR_(NCTC13712_00258 Predicted membrane protein, putative toxin regulator)_FRWD
ATGGATTTATTAATAGGTACTTTATTTTTATTTTTAGTCTTAGTCATTTTTACATTATTT
ACATATAAAGCGCCTAATGGTATGCATGCTATGGGCGCATTGGCAAATGCAGCGATTGCA
ACATTTTTAGTGGAAGCATTTAATAAATATGTTGGTGGCGAAGTATTTGGTATTAAATTT
TTAGGAGAGCTAGGGGATGCTGCAGGAAGTCTAGGTGGTGTCGCTGCCGCTGGATTAACA
GCATTAGCTATCGGTGTATCACCAGTTTATGCTTTAGTAATTGCAGCAGCTTGTGGTGGT
ATGGATTTATTACCTGGATTCTTTGCTGGATATATTATTGGTTATGTAATGAAATATACA
GAAAAATATGTACCAGATGGTGTCGACTTGATTGGATCTATCGTTATCTTAGCACCACTA
GCTCGTCTCATTGCCATGTTATTAACGCCAGTAGTGAATAGTACATTGATTCGAATTGGT
GATATTATTCAAAGCGGTACGAATACGAATCCAATTATCATGGGTATCATTTTAGGTGGT
ATTATTACGGTTGTTGGAACAGCACCTTTAAGTTCAATGGCCTTAACCGCATTGTTAGGT
TTAACAGGTGTCCCTATGGCTATAGGTGCGATGGCAGCATTTAGTTCTGCGTTTATGAAC
GGAACATTATTCCATCGTTTAAAATTAGGAGATCGTAAGTCAACGATAGCAGTTAGTATT
GAGCCTTTATCACAAGCAGATATTGTATCAGCGAATCCAATTCCAATATATATTACAAAC
TTCTTTGGCGGTGCCGTTGCCGGTCTAATCATCGCTATTTCTGGTTTAGTTAATGATGCA
ACAGGTACAGCAACACCGATTGCAGGATTTTTAGTAATGTTTGGATTTAATCATCCAATG
ACAATTGTAATTTACGGTGTAGTAATGGCGATTGTAGGTGCGCTTGCAGGTTATCTTGGT
TCTATTGTATTTAAAAAATATCCGATTGTTACTAAGCAAGATATGATTAATAGAGGCGCA
GTAGATGCATAG
>>BDS-54_[0301489 to 0302607]_Q5HJ57_(PfkB family carbohydrate kinase)_FRWD
ATGAGTGATTCTGAGAAAGAAATTTTAAAGAGAATTAAAGAAAATCCATTTATTTCACAA
CGTGAACTTGCTGAAGCAATTGGATTATCTAGACCAAGTGTTGCAAACATCATTTCAGGA
TTAATACAAAAGGAATATGTTATGGGAAAAGCATACGTCTTAAATGAAGAATATCCTATT
GTTTGTATTGGTGCTGCGAATGTAGATCGAAAGTTTTATGTCCATAAAGCTTTGGTTGCA
GAAACATCAAACCCTGTAACATCAACGCGTTCGATTGGTGGCGTAGCAAGAAACATTGCT
GAAAACTTAGGCAGACTTGGTGAAACAGTCGCATTTTTATCTGCTAGTGGACAAGATAGT
GAGTGGGAAATGATTAAAAGATTGTCCAGCCCTTTTATGAATATGGATCATGTTCAACAA
TTTGAAAATGCAAATACGGGTTCGTATACAGCTTTAATCAGTAAAGAAGGAGACATGACA
TATGGTTTAGCTGATATGGAAGTGTTTGACAACATTACACCTGAGTTTTTAATAAAGCGT
TCACACTTGTTGAAAAAAGCTAAATGCATCATTGTTGATTTAAATTTAGGCAAAGAAGCA
TTGAATTTCTTGTGTGCCTATACCACGAAACATCAAATCAAATTAGTTATTACTACCGTA
TCTTCCCCAAAAATGAAAAACATGCCAGATTCATTGCATGCTGTTGATTGGATTATCACA
AATAAAGATGAAACAGAGACATACTTAAATTTGAAAATTGAAACTACTGAAGATTTAAAA
GTAGCTGCTAAACGATGGAATGATTTAGGTGTTAAAAATATTATTGTTACAAATGGAGTG
AAAGAACTCATTTATCGAAGTAGTGAAGAAGAAATCATAAAACCAGTTATACCATCAAAT
AATGTGAAAGATGTTACAGGTGCAGGTGATTCATTCTGTGCTGCTGTGGTGTATAGCTGG
TTAAATGGGATGTCTACGGAAAATATATTAATAGCAGGCATGGTTAACGCAAAGAAAACA
ATAGAAACAAAATATACAGTTAGACAAAATCTAGATCAAACGCAACTTTATCACGATATG
GAGGACTATAAAAATGGCAAATTTACAAAAGTATATTGA
>>BDS-54_[0302582 to 0303505]_psuG_(pseudouridine-5'-phosphate glycosidase)_FRWD
ATGGCAAATTTACAAAAGTATATTGAGTATTCCGGAGAAGTTCAGCAAGCAAAGGATAAT
AATCAACAGATTGTAGCATTAGAATCAACAATTATTTCACATGGTATGCCGTATCCCCAA
AATGTTGAAATGGCAACAACAGTAGAGCAAATTATCAGAGAAAATGGTGCCATTCCAGCA
ACCATAGCAATTATCGACGGCAAAATTAAAATTGGTTTAGAAAGCGAAGATTTAGAAATA
CTGGCAACTAGTAAAGAAGTTGCTAAAGTATCTAGACGTGATTTAGCAGAAGTCGTTGCG
ATGAAGCGCATAGGTGCTACTACTGTAGCAACGACGATGATATGTGCAGCAATGGCTGGT
ATTCAATTTTTTGTTACAGGAGGTATTGGTGGTGTTCATAAAGGTGCAGAACATACGATG
GACATTTCAGCAGACTTAGAAGAATTGTCTAAAACAAATGTCACTGTTATCTGTGCGGGT
GCAAAATCCATTTTAGACTTACCTAAGACGATGGAGTATTTAGAAACAAAAGGTGTTCCA
GTTATTGGTTATCAAACGCAAGAACTGCCAGCATTTTTCACTCGTCAAAGCGGTGTTAAA
CTAACAAGTTCGGTTGAAACTCCGGAACGCCTTGCTGACATTCATTTGACGAAGCAAGCA
TTGAATCTTGAAGGTGGCATTGTCGTAGCTAATCCAATTCCACGTGAATATGCCATGTCA
AAAGAATATATTGAGACAATCATTAATGAAGCTGTTGTTGAAGCGGAAAATCAAGGGATT
AAAGGTAAGGACTCAACACCATTCTTGTTAGGGAAAATTGTTGAAAAAACAAATGGCGAA
AGTTTAGCAGCAAATATAAAACTCGTTGAAAACAATGCTGTGTTGGGAGCTAAAATTGCT
GTCGCTGTTAATAAATTATTGTAG
>>BDS-54_[0303516 to 0304736]_nupC2_(nupC_1, Nucleoside-transport system protein nupC)_FRWD
ATGTCTATTTTATTCGCTATCACAGGGGTAGCATTTGCGCTATTTGTAGCGTTTTTATTC
AGCTTTGATCGCAAGAATATAGATTTCAGAAAAACATTAATTATGATTTTCGTTCAAGTG
TTGATTGTGTTATTTATGATGAACACAACGATTGGTTTGACAATTTTAACTGCACTAGGT
TCATTTTTTGAAGGGCTAATAAATATTAGTAAAGCAGGCATAAATTTTGTTTTTGGAGAT
ATACAAAATAAAAATGGCTTTACGTTCTTTTTAAACGTATTACTGCCATTAGTTTTTATT
TCTGTATTAATAGGCATCTTTAATTATATTAAGGTATTACCATTTATTATCAAATATGTA
GGTATCGCTATTAATAAAATAACTAGAATGGGGCGCTTGGAAAGTTACTTTGCTATTTCA
ACAGCAATGTTTGGTCAGCCAGAAGTATATTTAACAATAAAAGATATTATTCCAAGATTA
TCTAGAGAGAAATTATATACAATTGCGACGTCTGGTATGAGTGCTGTTAGTATGGCAATG
CTAGGTTCATATATGCAGATGATTGAACCCAAGTTCGTAGTTACAGCTGTAATGTTAAAT
ATTTTTAGTGCACTTATCATTGCTAGTGTTATCAATCCATATAAATCTGATGATAATGAT
GTCGAAATTGATAATTTAACTAAATCAACGGAAACGAAATCAGTGAATGAGAAAACAGGA
AAACCTAAGAAAGTTGCCTTCTTCCAAATGATAGGTGACAGTGCGATGGATGGATTTAAA
ATAGCTGTTGTAGTAGCAGTGATGTTGTTAGCGTTTATTTCATTAATGGAAGCAATCAAT
ATCATTTTTGGTAGTGTAGGTTTGAATTTTAAACAGTTAATTGGTTATTTGTTTGCACCT
ATCGCATTCTTAATGGGGATTCCTTGGAGTGAAGCTGTTCCAGCTGGCTCTTTAATGGCT
ACAAAATTAATTACCAATGAGTTTGTAGCAATGCTAGATTTTAAAAATGTCTTGGGTGAC
GTATCAGCTAGAACACAAGGAATTATCTCAGTTTACTTAGTGAGTTTTGCTAATTTCGGT
ACTGTTGGTATCATCGTTGGTTCAATTAAAGGGATTAGTGATAAGCAAGGAGAAAAAGTT
GCATCATTTGCTATGAGGTTGCTACTTGGTTCAACATTAGCTTCAATCATTTCAGGATCA
ATCATTGGCTTAGTATTGTAA
>>BDS-54_[0304885 to 0306417]_nanT_(N-acetylneuraminic acid transporter/sodium:solute symporter)_RVRS
TTACTTTTTCATAGCAGTTTTTGAAATGTATGTTGATGGTTTATCTTTTTCAAATATTGT
TAATCCCGTAATATCTTTTTTATGTTTTGAAGGGGCGATAAAGCTAAGTACATAAGCAAA
GACAAAGGCAACAGTAAATGAAATGGTTGATACATAGAAAGGTGAGTTACCTTTACCGAC
GCCATTATATACATACGCAAAGATGATACCTAAAATTAATCCACAAATGACACCGAATGT
ATTTGTGCGTTTTGTAAAAATACCGACAGCGAATACACCTGCTAATGGAACACCGAATAA
CCCAGTAACAAACAAGAATAAGTCCCATAAATCATTTGAATTTGAAGCAATTAAGTATAA
TGACATACCAAAACCAAATATACCTGCAATAATGATGACCAAACGAGCAAAGTTAACTTC
ATGTCGCTCGCTACCTTTACCAAAGAAGCGCTGCTTAATATCGATTGAAATACAAGCAGA
AATAGAATTTAAGCTAGATGAAATGGTAGACTGTGCAGCAGCGAAAATAGCTGCAATGAG
TAATCCTGCAACAAATGGTGGCATCTCAGTTAAAATAAAATATGGCACAACAGATGACGT
GTTAAATCCTTTTGGTAAAACAGCTTCATGTGCATAAAATGAGTACAACATTGTACCCAT
ACCATAAAACAACGGTGCTGAGATTAATGCAAGGATACCATTTGTCCATAATGATTTATT
TGTTTCTTTTAAGCTATCAGAAGCTTGGTATCTTTGTACGACATCTTGACTCGCAGTATA
TTGATACAAATTATTAAAAATATTTCCAAGGAAAATAATGGGTATGGCAGCTGCCGCAGT
ATTTAGTTTCCAATTGTCAGCACTAATTAATTTTTTGTGTTCAATTGCATCTGAAAGAAC
AGTACCGAATCCACCTTTAATGTGCATAATACCTAAAATGATAATTACTAAAGCGCCACC
TAATAATATGACACCTTGAATGAAATCACTCCATACAACACCTTCGAATCCACCTAAAAA
TGTATATAAAATACAAAGTAAACCAACGAGTGATGCAACAACGTAAGGATTCATATCTGA
TACAGATGTGATTGCTAATGTTGGTAAGTAGATAACGATTGCAACACGTCCTAAATGGTA
AACGACAAATAACAATGAGCCAATAACACGTATGCTAGGACCGAATCTAGCTTCTAAATA
TTCATATGCTGATGTTACTTTTAACTTTTTAAAGAAAGGGACATAGAAATAAATAAGTAA
TGGAATAATTGCGACGATAGCAATGTTACCAGCGATATATGACCAATCTGTTAAAAATGC
TTTCTCTGGTGTCGACATAAATGTAATCGCACTTAACGTAGTAGCATAAATGGAAAAACC
AACTACCCAAGATGGCAAGCGGCCACTTGCAGTAAAGAAACTATTCGTACTTTGACTTGC
ACGCTTAGTAAAGTACACACCAATGAATAACATAGCTAATAAATAAATGATAACGGCAAC
CCAGTTCAATGTGCCAAATCCAACTTCTTTCAT
>>BDS-54_[0306457 to 0307338]_nanA_(N-acetylneuraminate pyruvate-lyase)_RVRS
CTATAAATTGTATTTTGCAATGAGTTGTTTTAATGTTTGTCGATGCGCTTCGTTAAAAGG
TTTGAAAGGTCGTTTTGGTAATCCAGCTTCGATACCACGGTGACGTAATATTTCTTTTAA
TGTAGGATAAATTCCCATTGATAAAACAGTTTCAATAATATCATTTGAATCATGTTGCAG
TTGATAAGCTTCTTGAATTTGTCCTTGTTGTGCTAGGTTAAAGATTTTTCTTGCACGACG
GCCATTAACATTATACGTAGAGCCGATTGCACCATCTACACCAGAAATGGCTGCTTGAAC
TAACATTTCATCGAAACCAGATAAGATTAATTTGTCTGGAAATGCTTTTCTAATACGTTC
AAGTAAGAAGAAATTCGGTGCTGTATATTTAACACCTACTACTTTTTCATGGTTAAATAG
TTCGCTGAATTGTTCTATAGAAATATTCACGCCAGTTAGGTCTGGAATAGCGTAAATAAT
CATATTGTTCTGCGTGGCTTCGATAATGTCGAAATAGTAATCTCTAATTTCTTCAAAAGT
AAATGGATAGTAGAATGGTGTTACGGCAGAAAGCGCATCATAACCGAGTTCTGTGGCATA
TTTCCCAAGTTCAATTGATTCATTCAAGTCTAATGAACCTACTTGAGCAATCATTTTAAC
GTTGTCATCAACTGCTTCTTTAGCAATCTTGAAAATTTGCTTCTTTTGTTCAGTGTTTAA
TAAAAAGTTTTCACCAGAGCTACCATTTACATAAAGTCCGTCTAATTCTTCAGTTTCAAT
TGCATTTTTAGCGATTTGTTGTAAGCCTTTTTCATTTACTTGACCGTTTTCATCGAAAGG
AACAAGTAATGCTGCATACAAACCTTTTAAATCTTTGTTCAT
>>BDS-54_[0307495 to 0308355]_nanK_(N-acetylmannosamine kinase)_FRWD
GTGTATTACATTGCAATCGACATTGGAGGAACACAAATTAAATCAGCAGTCATTGATAAA
CAAATGAATATGTTTGATTATCAGCAAATACCAACACCAGACAATAAAACTGTACTTATT
ACTGAAAAAGTATACGAGATTGTAACGAAATATATGGAAAAATACCGCTTAATTCAACCT
GTTATAGGTATTTCGACAGCGGGTGTTGTTGATGAGCAAAAAGGTGAAATAGTTTATGCT
GGGCCAACCATACCGAATTATAAAGGGACAAATTTCAAACGATTACTAAAAACATTATCG
CCGTATGTCAAAGTAAGAAATGATGTGAATGCAGCTTTATTAGGAGAACTAAAATTATAT
CAGTACCCAGCTGAGCGGATTTTCTGTATGACGCTTGGTACTGGTATTGGTGGTGCGTAT
AAAAATGACCAAGGACATATTGATAATGGTGAGCTACATAAGGCTAATGAAGTGGGTTAC
TTATTATATCGACCATCCGATAATACAACATTTGAGGAACGGGCTGCGACAAGTGCTTTA
AAGAAACGAATGATTGACGGAGGATTTACGAGAAGCACACATGTACCAGTATTGTTTGAA
GCAGCTGAAGAAGGTGACGATATCGCAAAACATATATTAAATGAATGGGCGGAAGATGTT
GCAGAAGGTATAGCTCAAATACAGATTATTTATGATCCAGGTTTGATATTAATAGGTGGT
GGTATTTCGGCACAAGGAGATAAACTTATTAAATATATTGAACCCAAAGTCGCTAATTAT
TTACCAGCAGATTATAAATATGCACCTATTAGAACAACTATAAGTCAAAATGATGCAGCA
CTATATGGCTGTTTGCAATAG
>>BDS-54_[0308699 to 0309499]_nanR_(rpiR Als operon repressor)_RVRS
TTATTTATTGTCTAGAATAATTGATTTTGTATGTTGATATGTATCACTAAGACGTTTATT
TTCTAATAAATGATAGCTCACAATATCAATTAAAAATAGAGTCGCAATTTGAGTGTTTAT
AAATTGATGATCGGTATTACGAGACTGATCTGTTGTTAATAATACTAAATCAGCACAATC
TGTCAGGTTACTACCTTCGAAATTGGTAATGGCTACAACATAAGCGCCATGGGCCCTAGC
AACTTTAGCTGCCGAAATTAATTCTGAAGTATTGCCACTGTTAAACATAGCGATAAACAT
ATCAGATTTCGATAACAGTGAGGCTGATATTTTCATCAAATGTGAGTCGGTTGTGACATT
ACCTTTAAGCCCCATACGAATTGTTCGATAATAAAATTCTGTAGCAGATAGCCCAGAACT
GCCTAGTCCTGCGAATAATATATGACTGCTTGATTGTAATTTATCAATAAAAGTTTGAAT
AATGTCATTATCTATAAATTCGCCTGTTTGTTGAAGCATTTGTTGATGATATTTATGAAT
CCTTTGAATGATTGGGCTATTTTCAATAACAGTTTCGGTCATTTCTTGTTGAATATTAAA
TTTTAAATCTTGAAAATTTTCGTAGTCCAGTTTATGACTAAAGCGTGTCATTGTGGCTGG
AGATGTACCAATGGCATGTGCTAAGGAGTTGATGGTTGAAAAGGCATCACTATATCCATG
TTTCCTAATATAGCTTACAATTCGTTTATCTGTTTTTGTAAATAAGTATTGATGGCGTTG
AACGCGATTCTCAAATTTCAT
>>BDS-54_[0309638 to 0310309]_nanE_(N-acetylmannosamine-6-phosphate 2-epimerase)_FRWD
ATGTTACCACATGGTTTAATTGTATCTTGTCAGGCACTACCTGAGGAACCGTTACATTCA
TCGTTTATAATGTCTAAAATGGCATTAGCTGCGTATGAAGGTGGGGCTGTAGGTATTCGC
GCAAATACTAAAGAAGATATTTTAGCAATTAAAAAGACAGTAGATTTACCAGTCATTGGT
ATTGTAAAACGTGATTATGACGGATCAAATGTTTTCATTACAGCAACGTCAAAAGAAGTA
CACGAACTGATTGAAAGTCAATGTGAAGTGATTGCATTGGACGCAACATTACAGCAACGT
CCAAAAGAAACGCTAGATGAATTGGTGGCTTACATTCGACAACATGCACCTAATGTTGAA
ATTATGGCTGATATCGCAACAATTGAAGAAGCAAAAAATGCAGAGCGCTTAGGTTTTGAT
TATATTGGTACAACATTACATGGGTATACTAGCTATACAAAAGGACAGTTACTATATCAA
AATGATTTCCAGTTTTTGAAAGATGTGCTGCATAGTGTTGAAGCGAAAGTTATTGCAGAA
GGAAATGTTGTTACGCCAGATATGTACAAACGCGTTATGGACTTAGGTGTTCATTGTTCA
GTAGTGGGCGGTGCGATTACGCGACCAAAAGAAATTACGAAACGATTTGTACAAGCAATG
GAAGATGAATAA
>>BDS-54_[0310429 to 0311742]_Q5HJ49_(nucleoside recognition membrane gate protein)_RVRS
TTATCCAAATATGAATAACGCAAATGGAATTGTAATCAATAGGGATAATGCTACTCGTAA
AAACCAAATAATTACTAACTTCCATACAGGAATCTTAATTTCTGTTGCTAAAATACATGG
CACTAAAGCTGAGAAAAAGATTACTGCTGATACACTTACAACACCAACTACAAATTTTGT
ACTCATAGCGGCTTTAACAACTAATAATGATGGTAAAAACATTTCTATAATTGAAATTGC
TGAAGCTTTTGCGAGTAATACTTGATCTGGTATTGGGAAAATATAAATAAATGGATAATA
AATATACCCTAACCAATCGATAAGTGGTGTATAGTTCGCTACAATTAGCCCCAAAAATCC
TATCGACAAAATTGATGGTAGAATACCGACAGTCATTTCTAATCCATCTTTAAGGTTATC
CCAAATATTTTTTAATAGAGACGGCGTTGACGCGTTCTGTTTCATTGCTTCTGCGTAAGC
AGTTTTTAGTCTACTTCCTTCTATGGCAACTTCTTTGTCGCCTTCTTGGCCATCATAATA
TTCCGTTGATTCATTAGCAATAGGTGGCAACCAAGCTGTAATAGCAGTCACGATAAATGT
AATAACCAATGTAGCCCAGAAATATAAATTCCAATGAGGCATTAAATTTAAAGTTTTAGC
AACGATAATCATAAAGGTTGCTGATACTGTTGAGAAACCAGTTGCGATAATGGTTGCTTC
TCTTTTGTTATACATACCTTGCTTATATACTCGATTTGTAATTAATAGTCCTAAAGAATA
ACTACCAACAAATGAAGCAACTGCATCAATTGCTGACTTACCAGGTGTTTTAAATATAGG
ACGCATAATAGGCTCCATATAAACACCGACAAACTCAAGTAATCCATAACCTACTAATAA
AGAAAGTGCAATTGCACCGACAGGAATTAAAATGCTAAGTGGCATCATTAATTTTTCAAA
CAGAAATGGACCATAGTTTGCTTTAAATAATAAAGGTGGTCCGATTTTAAATACATACAT
TATACCGATAACTGCACCTGCAATTTTAAATGATGAAATGATGAAGTTAGTCATCGAAGT
CATAAAAGTCCGTTTTATTAATGGTAATGCTGCACCAATAATTATCATGATAAGTGCGAT
ATAAGGCATGAGTGGACCTAACAATGAACGAATTGCAAGATGTACATGATCCACTAATAT
TGTATTGTTTTCACTGATAGTAAAAGGTACAAAAAAGCAAAGTATACCAATCAAGCTATA
GACATAAAAACGCCATGCACTTGGCTGTTGTGCATTTAAACGTTGATTATTCAT
>>BDS-54_[0312154 to 0314229]_lip2_(lipase 2)_FRWD
ATGATAAGAGAACAAGAGAGAAGAAAGTATAGTATCAGAAAGTATTCTATTGGTGTGGTG
TCAGTGCTAGCAGCAACAGTGTTTGTAGTATCAACACATGATGCAAAAGCTGCAGAAAAA
ATGCCAACGTCACTGTCAGGTACACAACAAGAAAAATTGAATCAATCGGGAGAACATAGG
GATATTCAACGATTACAGCAAGATGAACAGTCATTAAGGCAATTAAATGATGCGCACAAA
ACAAATAGCGAAAGTCAAATTGACAGACAAGCTAACGATGCGCCTCAATCATCAAAGCAA
CAACCAACTAAAGACCGTAAAACAGATGAATCACAAAATAATAACAAAGTAACACGAAAT
TCTGATCAACAAAATGTCAATCAATTATCTAAAGATAATTCGAATAAAAGCACTAAAAAT
CAAGATGCTAGTAAACAAAATGACATTCGTGTAGAACAGGATAATTCAGAATCAAATTCA
GATACGATAGAAGTTGATAAATCACAACCATCTGTTCAGACACAAATACCGACAACACAA
GATGATAAGGCAACATCATCTTCAACTACACCCTCATCAAAAGAAAAGACTACAACTGCA
TCGGAAGTACAAGATGCATCCACAAATAAAAATCCAAATCAACAGGACACACATCAAGTA
TCACAGCAAATTAAAGATGCTAAGCAAGATGATGCTGTTCATCAAAGACAAGACAAACCG
CTAGTTAATGATTTAAATAAACATAACAATACTCAAAATTCCCCAACAATACCGACAGAT
AAAAATACGGATAATCAAAGACTAATTAAAGATGCACTTTTAGCACCTAAAACGCGCTCG
ACTACAAATGTAGCAACAGCAGATGCTAAAAAGATACATCCACTTAAAGCGAATCAAGTA
CAACCACTCAACAAGTATCCAGTTGTATTTGTACATGGCTTTTTAGGGTTAGTTGGCGAC
AATGCACCAGCATTATATCCGAATTACTGGGGCGGTAATAAGTTTAAGGTTATAGAAGAA
CTGAGAAAGCAAGGCTATAATGTCCATCAAGCAAGTGTCGGAGCTTTTAGTAGTAACCAT
GATCGTGCTGTAGAACTTTATTATTATATTAAAGGTGGGCGCGTTGATTATGGCGCAGCT
CACGCCGCAAAATACGGACATGAACGATATGGCAAAACATACAAAGGTATTATGCCGGAT
TGGGAACCAGGTAAAAAAGTACATCTAGTTGGACATAGTATGGGTGGTCAAACTATTCGT
TTAATGGAAGAATTTTTAAGGAATGGTAATCAAGAAGAAATTGCCTACCATAAAGCGCAT
GGTGGAGAGATATCACCATTATTTGTTGGAGGTAAAAATAATATGGTTGCCTCGATTACA
ACATTAGGTACGCCACATAACGGTTCACAAGCGGCAGATAAATTTGGAAATACAGAGACT
GTCAGGAAAATTATGTATGCATTGAATCGAATTGCAGGTAATAAATATTCAAATATCGAT
TTAGGTTTAACGCAATGGGGCTTTAAACAGCAACCGAATGAAAGCTATATTGATTATATG
AAGCGCGTGAGTAACAGTAAAATTTGGACGACAACAGATAATGCAGCATACGATTTAACG
TTAGATGGATCTGCCAAATTGAATGCAATGACGAGTATGAATCCTAATATTACGTATACG
ACTTATACAGGTGTGTCTTCACATACTGGACCATTAGGATACGAAAATCCAGATATAGGT
ACGTTCTTTTTAATGGATGCAACAAGTAGAATTATTGGACATGATGCAAGAGAAGAGTGG
CGTAAAAATGATGGTGTTGTACCGGTGATTTCATCGTTACATCCATCAAATCAGCCATTT
GTAAATGTAACGTCTGATGAGCCAGTGACACGAAGAGGTATTTGGCAAGTTAAACCAATT
TTACAAGGTTGGGATCACGTTGACTTTATCGGGATAGATTTTGCAGATTTTAAACGAAAA
GGTGCAGAACTCGCAAATTTCTATACAGGTATTATTAACGACTTGTTGCGCGTTGAAGCA
ACTGATGAGAAAGTAGCTCAATTGAAAGCAAGTTAA
>>BDS-54_[0314468 to 0315295]_A5IPQ2_(esterase/lipase-like protein)_RVRS
TTACTTCGTTATTATAGCGTTCAAGAAAGCAACGACTTTGTGATAAACGGTTATTGCTTC
ATCGTTTGGTCTACGGTCAAAATCATGCTCGTTTTTACCGACGCGTTCAAATGTGACGTC
TGGAGCATGATTCATTATATGTTCACTTTCCTCAATAGGAACGTCATAGTCGCCAATACA
ATGCGCAATAAACACTGGTGGTAATGATTTAAGCTCATTTGGAGCTATATTATATTTTAA
ATCAGTATAATCAGGGACATTAATCATATTCATCCATTCACCAGTGCCACGCGCATAAAC
GTATATTAAGAATCTTTGCGCGATTTGATCTTGAATAATTGGTGTTGGTGAAGTCAGTTG
TTTAACCATAGATTCATTAACGCTTCGGGCTATTTTAGCGTAGTAATCATTTTGAAATTT
AAAAGGCTCTGTGTCGATTCGACTATAGCCATAAAAATCAATAACGCCATCAATGGCTCT
ATCTCGTGCAATCAATAAACTTAAATATGCACCAGATGATCTGCCAAATGTGAAAATAGG
GGTATTAGGATATAGTAATTTAATAGCATCAAATGATGTGAAAATATCATCAATAATACA
ATCTAGACTTACTTCTGGAGATAAACGATAATTCAACTGAACTAAGTCGTATTGTTCAGT
AAGTATATCGATGTATTGTTGTGATAAATCATTTGCATTGCCAAACATTAGTCCACCGCC
ATGTATGTACACAATAGCTCCTTTAGTTGGCTGTTTTTTCGCTTTAATAATTGTATAAGG
TAATGTAAAAGCATCTGTAGTAGTTACTTTATCTTTAATTTCAGTCAC
>>BDS-54_[0315369 to 0316568]_Q6GJZ4_(putative NADH:flavin oxidoreductase)_RVRS
TTAGGACGATGAATCATTATAATTTTGTTCTAATTTTCGTAATGTATCACGCGTATTCTT
TTTTAGCCCCTCACCATAATCCATCATTTTAACAATATCTTTAAAAGCAGCACGCGGAAT
AGCTAAACTTTCTAAATCTTCCATAGAAAATCCAAGATCAATATCATCTAGACGTTGCTC
TGCAAGTTTATGCACAAAGTCAGGTTCTGTCACAAAAGGGGAAGACATACCGACCATATC
TGCATGTAGTAAGGCGTATAATGCAGATTCTGGAGAATTTATACCGCCACTGGCAATTAA
TGGAATACGTCCAGCTAAATGTTCGTAGACAATTTGATTAACAGGACGACCAAAATGTTT
GCCGGGTGTTCTTGATGTGTTTTGATAAATATGACGTCCCCAACTAGCAATCGCTAAATA
CTGGATATTGGCAATTTCCAACACCCAATCTATTAGTTGATTGAATTCATCGATGGTATA
TCCTAAATCACTACCTCTTGTTTCTTCTGGCGTTGCACGAAAGCCTAAAATAAAGTTGGC
AGGTGCTTCTTTATCAATCACATCTTGTACTGCACGCATAACTTCTAAGCACAATCTTGC
GCGATTTTCTAATGTATCAAAACCATATTGATCTGTACGCTGATTTGAAAATGTTGAGAA
AAATGTTTGGATGAGTAAACGTTGCGCAATTGAAATTTCCACACCATCAAATCCTGCTTT
AATCGCTCGTAATGTAGCATCACTATATTGTTGAATGATTTCATTGATTTTATTTTGTGT
CATAGCAATGACTTCATGCTGAATGGGCGAATGTAATGTCATCGGACTAGGTCCATATAC
TTTTCCATAATTTAAAATTGCTTGATTTGAAAAACGACCAGCATGAGCTAGTTGAATTAT
AGCGAGATTACCATGTTCCTTCATGGTAGTTGCCATGTCGGTTAATCCAGGTATACATGC
ATCATGATCAATGTTGAACCGGTATTCAAATAATTGACCATATGGCTCAATGTAGGCAGC
ACCAGTTACTTGCATGCCAGCTGAATTAGAGCGACGTGCAGCGTAAGCTAAGTCTACTTG
AGTAATATAGCCATCTTTTGTAGATGAATTTACAGTCATTGGTGATAATACAAAGCGATT
TGCTATGTTAATGCCATTAGGTAATTGGAGTGGTTGTAAAAGTGGTTTGTATCGGTACAT

>>BDS-54_[0316868 to 0317869]_limB1_(putative monooxygenase locus 1)_FRWD
TTGGTTGAATTAAGCGTATTAGATTATGCCTTAATAGATGAAGGTAAGGATGCGCAAATG
GCATTACAAGATTCAGTGACACTTGCAAAATTAGCAGATCAACTAGGTTATAAACGTATT
TGGTTTACTGAACATCATAATGTGCCAGCATTTGCATGTAGTAGTCCAGAACTGATGATG
ATGCATGTTTTGTCACAGACATCACAAATTCGTGTTGGTTCTGGTGGTGTGATGTTGCCT
CACTATAGTCCTTATAAAATCGCTGAGCATTTTAGAATGTTGGAAGCTTTATACCCAAAT
CGTGTTGATTTAGGTATTGGAAATAATCCAGGTACTATGATGGTAAAACAAGCATTAGAC
GGTGAAAATCCAACATATGATAATTACGAAGAAGCGATTAAGTTATTGTGCCAATTTGTT
ACTACTACTGATAAACCTAGTGCACATAATTTAGGTGTACAGCCACATTTGCTTCATTTT
CCTGAAATGTGGTTACTAAGTAGTAGTCCATCCTCAGCCAAAATAGCAGCAGAACAAGGT
ATAGGGCTATCAGTTGGAACATTTTTACTGCCAAATAAAGAGATGATCCAGTCTGCAAAG
CATAACATTGACATTTATAAAACGAATTTCCAAGTGTCGACACTTAAAATGAATGCAAAG
GTGATGGCATCAGTGTTTGTTATCGTTGCTGATAAGGAAGAAGATGTTGCTAAATTACAA
CATGCCTTAGATGTCTGGTTATTGGGAAAATTACAATTTGCAGAGTTTGATTATTTTCCT
TCAGTGAAAACAGCACAAAATTATAAATTGAATGAGCGGGACAAAGAGATGATTCAAGCG
CATCGTGCACGTATAATGGCAGGTACAAAAGGTCAAGTTAAAGCACAGTTAGATGATTTT
ATTACTACGTTTGAAGTTGATGAAATCTTAGTCGCACCGCTAATTCCTGGCATTGAACAG
CGTTGCAAAACATTAGAATTACTTGCAGAAGTTTATTTATAG
>>BDS-54_[0317904 to 0318236]_gcvH1_(glycine cleavage system H protein, locus 1)_FRWD
ATGAAAAAGTTAGCCAATTATTTATGGGTAGAAAAAGTTGGAGATCTATATGTATTTAGT
ATGACGCCTGAATTACAAGATGACATTGGAACGGTAGGCTACGTAGAATTTGTAAGTCCA
GATAAGGTGAAAGTCGATGACGAAATCGTTAGTATCGAAGCGTCGAAAACGGTGATTGAT
GTACAGACGCCTTTGTCAGGAACGATTGTTGAGCGTAATACGAAAGCGGAAGATGAACCA
AATATTTTAAATTCTGAAAAGCCAGAAGAAAATTGGTTGTTCAAGTTGGATGATGTGGAT
AAAGAAGCATTCAATGCATTACCGGAGGCGTAA
>>BDS-54_[0318237 to 0319040]_UPF0189=ymdB_(macro domain protein/putative glycine cleavage H-protein)_FRWD
ATGAAGACGTTGAAGACAAATGAAGAACGATTAGAATATTTAATCGATTATATGAGGCGA
GAGCGAAATGACAATAATGAATTAGAGATGCCAACATCATTTGAAGCAATGTGGGAATTA
TATCGAGGTTTAGCTAATGTAAGACCAGCCTTACCTGTTAGTGAGACATATTTAGCCGTT
CAAGATGCGTTGTTAAGTGATTTGAACCGCCAACATGTTATGGATGTAAATGATTTGAAG
CCGATAAAAGGAGACAATATCTTTGTTTGGCAAGGTGATATTACCACATTGAAGATTGAT
GCGATTGTAAACGCGGCGAATAGTCGCTTTTTAGGGTGTATGCAAGCAAATCATGATTGT
ATTGATAATATCATTCATACAAAAGCGGGTGTCCAAGTTCGATTAGATTGTGCAGATATT
ATTCGACAGCAAGGGCGCAAAGAAAGTGTTGGTAATGCTAAAATGACGCGCGCATACAAT
TTGCCTGCAAAGTATATTGTGCATACGGTAGGACCTCAAATACGTCGATTGCCTGTTTCA
AAGATGAATCAGGACTTGTTAGCTAAATGCTATTTGAGTAGCCTTAAATTGGCAGATCAA
CAAAGTTTAAATCATATAGCATTTTGTTGTATTTTAACAGGCGTTTTTGCTTTTCCTCAA
GATGAAGCAGCTGAAATCGCAATTCGAACAGTACAACAATACCTCGCTGATACAAATTCA
AAATTGAAAGTCGTATTTAATGTATTTACAGAGACGGATTTACAATTGTATGAGGAGGCA
TTTAATCGTGGTACAGAACAATAA
>>BDS-54_[0319006 to 0319971]_sir2_(NAD-dependent protein deacetylases, SIR2 family)_FRWD
ATGAGGAGGCATTTAATCGTGGTACAGAACAATAAATGGAAAGCGATGTCTCTTGTTACA
AATGAAAATACAACACAGACGGATATATTACGTACTGCAATTGAGGAAGCGGAGGCAATA
GTTATTGGCATTGGTGCGGGCATGTCTGCATCGGACGGCTTTACATATGTTGGGGAACGC
TTTACAAAAAATTTCCCTGACTTTATTGAAAAGTATCGTTTCTTTGATATGTTGCAAGCG
AGTTTGCATCCGTACTGAAGTTGGCAAGAATATTGGGCATTTGAGAGTCGCTTTATCAAA
TTAAACTATTTAGATCAACCTGTAGGTCAGTCTTACCTCGCTTTAAAAGCATTAATGAAA
GATAAACAATATCACATCATAACTACAAATGCAGATAATGCTTTTGAGGTTGCTGATTAT
GATATGACTCATGTATTTCATATACAAGGAAAGTATATTTTGCAGCAATGTAGTCAGCAT
TGCCACGCGCAAACATATCGTAATGATGACTTAATTCGTGAAATGGTAGTGGCACAACAA
GACATGCGTATTCCTTGGGATATGATTCCAAGATGTCCAAAATGTGATGCTCCAGTGGAA
GTTAATAAACGTAAAGCAGAAGTTGGCATGGTTGAAGATTCAGATTTTCAGGCACAATTA
CAACGTTATAATACATTTCTAGAGCAACATCAAGATGATAAAGTATTGTATTTGGAAATT
GGAATTGGCTATACAACACCACAGTTTGTGAAACATCCGTTTCAGCGTATGACGCGTAAA
AATGAAAATGCACTTTATATGACGATGAATAAAAAAGCTTATCGTATTCCAAAATCGATT
CAAGATCGTACAATTCATTTAACCGATGATATTTCAACGTTAATTACAACAGCACTCCGG
AACGACAGCACAACGAAAAATAACAACATAGGAGAAACAGAAGATGTACTTAATAGAACC
GATTAG
>>BDS-54_[0319949 to 0320971]_lplA1_(lplJ_1 Lipoate-protein ligase LplJ)_FRWD
ATGTACTTAATAGAACCGATTAGAAATGGTGAATATATTACTGATGGTGCGATTGCACTC
GCCATGCAAGTGTATGTTAATCAGAATATCTTTTTAGGTGAGGATATTTTATTCCCTTAT
TATTGTGATCCAAAAGTGGAAATTGGTCGTTTTCAAAATACGGCAATCGAAGTGAATCAA
GATTATATAGATGAACACCATATTCAAGTAGTTCGTAGAGATACTGGTGGTGGTGCTGTA
TATGTTGATAAAGGTGCCGTCAATATGTGTTGTATTTTAGAACAAGACACAACGATTTAT
GGTGATTTTCAACGATTTTATCAGCCGGCAATAAAGGCATTGCATACATTAGGCGCAACA
GATGTGATACAGAGTGGCAGAAATGATTTAACACTGAACGGTAAAAAAGTATCAGGTGCA
GCAATGACATTAATGAATAATCGTATTTATGGCGGTTATTCTTTATTACTTGATGTCAAT
TATGAGGCGATGGATAAGGTGTTAAAACCAAATCGTAAAAAGATTGCATCGAAAGGTATT
AAATCAGTAAGAGAACGCGTTGGTCATCTGCGAGAGGCGCTTGATGAAACCTATCGTGAT
ATAACAATTGAAGCATTCAAAAATTTAATGGTGACACAGATTTTGGGAATCAATGATATT
AAAGAGGCAAAACGATATGAATTAACGGATGCAGATTGGGAAGCGATTGATGAATTAGCT
GATAAAAAGTATAAAAATTGGGATTGGAATTATGGCAAGTCACCTAAATATGAATACAAT
CGAAGTGAAAGATTATCTTCAGATACGGTAGACATAACAATTTCTGTTGAACAAAATCGT
ATCGCAGATTGTCGCATTTATGGGGATTTCTTTGGACAAGGTGATATTAAAGAAGTGGAA
CAAGTTTTACAAGGTACAAAAATGACAAGAGAAGATTTATTGCATCAATTAAATAATATA
GACATTACTTATTATTTTGGGAAAGTGACAGCAGAAGCATTAGTAGATATGATTTTAAGT
TAA
>>BDS-54_[0321287 to 0322313]_Q5HIW6-var1_(putative NAD-dependend oxidoreductase)_FRWD
ATGAATAATAAAGTGTTGGTAACAGGTGGTACTGGTTTTGTTGGTATGCGTATTATTTCG
CGATTATTAGAACAAGGTTATGACGTACAAACAACGATACGTGATTTAAGTAAAGCTGAT
AAGGGGAATTAAAACGATGCGAGACAATGGTGTTTCAACAGATAAACTTGCATTTGTTGA
AGCGGATTTATCACAAGATGAACATTGGGATGAAGCAATGAAAGATTGCAAGTATGTCTT
GAGTGTTGCATCTCCGGTGTTTTTCGGTAAAACAGACGATGCAGAAGTGATGGCGAAGCC
TGCAATTGAAGGTATACAACGTATTTTGAGAGCGGCACAACATGCGGGTGTTAAACGTGT
GGTAATGACTGCAAACTTTGGTGCAGTTGGTTTTAGTAATAAAGATAAAAATTCAATCAC
AAATGAAAGTTACTGGACAAATCAAGATGAACCAGGCTTATCAGTATATGAAAAATCAAA
ATTATTAGCTGAAAAGGCAGTTTGGAATTTTGTTGAGAATGAAAATACGACAGTAGAATT
TGCCACAATAAATCCAGTTGCTATTTTCGGTCCATCATTAGATGCGCATGTTTCAGGAAG
TTTCCATTTGTTGGAAAATTTATTAAATGGTTCAATGAAACGGGTGCCGCAAATTCCATT
GAATGTTGTTGATGTCAGAGACGTAGCTGAACTGCACATTTTGGCAATGACAAATGAACA
GGCTAATGGCAAGCGATTTATTGCAACGGCTGATGGACAAATTAATTTGTTGGAAATTGC
AAAATTAATTAAAGAAAAGCGACCTGAAATAGCTCAAAAAGTTTCTACTAAAAAATTACC
AGACTTTATTTTGAGTCTAGGTGCTAAATTTAATCATCAAGCTAAAGAAGGTAAACTTTT
ATTAGATATGAATCGAAATGTAAGTAACGAACGAGCAAAAACACTACTTGGTTGGGAACC
GATTGCTACTCAAGAAGAAGCTGTTTTAGCAGCTGTAGATAGTATGGCTAAGTATCATTT
AATTTAA
>>BDS-54_[0322402 to 0323745]_ulaA_(putative sugar-specific permease, SgaT/UlaA)_RVRS
TTATTGTGCTTTTTGACGACCTTTTAATAAAATCGCTGTACCTCCTACGATGATAATAAA
TAGAACAACACCAAATAATCCCATATATTTTACTGCGTTACCAAATACAATACCGACAGC
TAAAAAGTCTGTATCGGAGAATGTTGTTGCTGCACCACCTAACTCACCTAAAAATGGTAA
GAATAATAAAGGTAAGAATGTAATCAGGATACCATTAAGAGCAGCTCCTGCAACCGCCCC
TTTAATACCGCCTCTTGCGTTACCGAAGACTGCGGCAGTTGCACCTAAGAAGAAGTGTGC
CACAACGCCTGGTAAAATAACGACGCCACCAAATAAGAATAAGATAAACATACCGATGAC
ACCTGTAATAAAGCTGACAAAGAACCCAATTAACACAGCGTTTTGTGCATAAGGGAATAC
AATAGGGCAGTCTAACGCAGGTTTAGAATTTGGTACAAGTTTTTCAGAGATACCTTTAAA
TGCTGGAACGATTTCAGCTAAGATTAAACGCACACCCGTTAAAATGATAAATACACCAGC
GGCAAATGTGACACCTTGAATTAATGAAAAGACAATAAAGTTTTGTCCATTACTAATTGA
TTGGTGTACATAACTGACTCCTGCAAACAAACATGCAATGAAATAAAGTAATGCCATTGT
AATAGAAATACTAATTGTACTTTCTCGTAAAAAACTTAATCCTTTTGGGAATTTAATATC
TTCTGTTGATTTAGATTTCCCTTCAAATAATTGGCTTATGGCACTTGCAGCAAAGTAACT
GATTGAACCAAAATGCCCTAATGCTACTTGATCATTGCCAGTAATTTTACGCATCGTAGG
TTGGAGTAGTGCAGGTAAGACTGCCATGATTAATCCTAATACAAGTGCGCCGATAACAAT
CGTTAGCCATCCCTTAATATGACTCACTGTTAAAATAATTGCTAAAAATGCTGCCATGTA
AAATGTATGGTGACCTGTTAAAAAGATATATTTTAAGTTAGTAAAACGTGCAATTAAGAT
ATTTACTATCATGCCGCAGACCATAATCAGTGCGGCTGTTGTTCCAAAATCTTTTAAGGC
AAGTGAAACGATGGGTTCATTATTTGGAACAATGCCTTGAACACCGAAAGCATGCTGGAA
TATTTTTCCAAATGGTTCAAGTGAACGAACAACTACGTTGGCACCGGCACTTAAAATTAA
GAACCCCAATATTGTTTTAATGGTACCTGAAGTAATCGTAGCGGCAGGTTTTTTCTGGAC
AATTAAACCAATAAAAGCAATCAGGGCAACAAGAATTGCTGGTTGGCTTAAAATATCGAC
AATGAAATTAAGGATTGATTGCAT
>>BDS-54_[0323760 to 0324044]_Q5HIW4_(putative phosphotransferase system protein)_RVRS
TTAAATAATGTTAAGTTGTTGTAATTTTTCTTCAAGCTTTTGCTGCAATTCTGCTTTGTC
TAAAATGTTATCAAGGATTAAGACTTCGCCTAGACGTTCTGCATTTTCAGCTAAATCTCT
ACCACAAATAAATAAGTCTGCCATTTCTGGACTAGCCGTCATAATGTCACTGTGCTCAAC
CTCTATATCAGATGGTGCATTAAGTTGTCTAAGTGCTTCTTGTGCATTCATTTCTACCAT
AAAACTACTACCTAAGCCGTGGCCACATACTACTAAAATTTTCAT
>>BDS-54_[0324046 to 0324489]_Q5HIW3_(putative phosphotransferase system protein)_RVRS
TTAATCATGCTCCTTTAAAATAGTGGTAATTTCTTGTACATTTTTTGCATTTAATAATTG
CTGTACTGTTTGATTATCGCCCAATATTGTTGCTAAATTTTGCAATATAGATAAGTGTGA
ATGATTGTCGATGGCACTTAATACGAATATGAGAGATGCGTAATGATCTTCATTGCAAAA
CGCCACGTGTTGATTCAACTTTAATAGACTTAACCCAACTTGATGCACGTTATTATTGGG
GCGTGCATGTGCAATTGCAATTTCAGGTGCGATAACGATGTATGGTCCTAATTCATTTAC
ACTTTCAATCATTGCTTCAACATAACCTTGTTCAATAACTTGTTCTTGTAATAAAGGTTG
CGAAGCTACAGTAATGGCTTCATGCCAATTATTGACTTGTTCTTTTACAATGATCCGTGT
TGTGGTCAAAATGTCTAATGCCAC
>>BDS-54_[0324494 to 0326449]_A8YZF7=licR2_(transcriptional antiterminator, BglG family)_RVRS
TTAAACCTCCTTTGTCTTAGTTACAGCGATGTGTTGCTTAATTTTACAAATTTTCCCATC
TAAGAAATCTTGTCGAGATAAGTCGTTACTTAATAGTTCACTTAGTTGTCCTAGTGCTTT
TAAATATGCATTGGGATGATCCGTTGCCAATGTAATCACAAGGTGTACAGGATCGTTTGC
TTTGCTACCAAATTCAACACCTTCAGTAAAATAAGTTAATGAAAAGCCGACACCATTGTG
TACATATTCAGTTCCAGCGTGAATTAGTGAAATGTGTGGACTAATCACCATATATGACCC
GAATTGTTCAAATTGATTTAAAATTGCTTCTATATAATTGGGACCAACAATATCATCTTT
TATTAAAGGTTGAACTGATACAGTAACTGCTTCATTAATTGATAGTGATTGTGTGTTTAC
ACTGATACGGTGTTCGGGTAGTAAATCAGCTAATGACTTACCTTCAGTAGCCATTTTTAT
TACACGCTTTTCTCTAGCATCATTAATGAGTTGATTTAATTTTTGGCGTGATTGCTCATT
GATGAACGGATCGACGTTTATAACGGGTACTACTGAAATATCACACGGTACGGTTGAAAT
CACATAGTCAATGTTATTTTGAATTAACTGCTTTTCATCTAACTGATAGATAGAATAGGC
GTCCCAAATATTAAATTCGGGATAAAGATGATTTAATTTTGATTTTAAAAGTTGAGATGT
GCCAATACCTGATCCACAAAGTAAGACAACTTTAATCATTAATTGTTTATTTGTTGCGCC
ACGTTCCATACTTGATGCAAAGTGAATTGCAATAAATGTTAATTCATCCTCATTGAAACT
AATAGCTGTATCTTTTTCTATCGTACTAATATGTTTACTGATTGCATCGACAACTTGAGG
ATAGCGTTTATGCACTTCTTGTTTTAATGGATTAGCTTGTATCATATCGTATTTAATACG
ATATATAGCTGGCTTTATATGTGTAAGCAAACTGGTATGCAGTTTATGGTCATTTGACAT
ATCAATTCCTAATTCTTGGCTAACACAAGTGATGAATTCTTGGATGTTTTCTGATAAAAC
ATGTTGTTCATTTATATTGGTAGATATAGTACAATCAGTCATTTTTGAACCAAGTAAATG
TAACGTAATGAAGATAATTTCAGATTCTGGAAATTTGACATTACAACTGTTTTCCAAGCT
TTCTTTAATTTTTGAAGTTATAGCATACTGTTTAGTATGGCGCCATTTATCAATTTCTTT
TGCAGGTATGGCAAATGAAAAATTTTCGTTTAGTCGCTGAATCGCAATGAGTATATGATA
AATTAAGCCATCAATGGCAGACTGTACTAGGTGATAATTTTCACGGTTTAATGTATTGAT
TATAGCTTGTCTTACAATTGCAATAGCTTGCGAATTGAAAATATCTGCTTCGATAAATGG
AGCTGCTTGTTTCATGTATTGACGAATGAAATGAGCATATGCTTTTCGATATTGATCTTC
TTCACCAACAATATTAAATCCTTTATTATGAATATAATTTAGCTTCAAATGATAATGTAC
TAATCGCTTTTGAATAATCTTAATGTCATCAGCAATGGTGCGACGAGAAACATTGACGTC
GTGGGCAAGCTGTTTTGTTGAAATTGGCTCAGTTGTTTCGAATAATTTTAAAGCAATATG
AGTCAGTCGTTCATCCTTTGAAAAATGAATTTTATTTGTTATGCGTTGTTCTAACTCATT
TAAAAGTGTTGAATCATTAGTTATTATTTTAATGCCAGCTGCTTTATTGCGAATGACTTG
ATATTGGTATGTCTCTGCATATTGTTCGATGTACGATATATCATATTGAATGGTACGTGG
CGTTACACCAAGTTGGTCAGCGATATTGTTGATTGGGATAAACGTTTGTTCTTGAACTAA
AAGATACAAAATTTCAATTTGTCTATGACTTAGCAA
>>BDS-54_[0326660 to 0327079]_mepR_(MATE regulatory protein)_FRWD
ATGGAGTACACTTATTCTTATTTATTTCGAATGATAAGTCACGAAATGAAACAAAAAGCA
GATCAAAGACTTGAGCAATTTGATATAACGAATGAACAAGGCCACACTTTAGGTTACCTT
TATGCGCATCAGCAAGACGGACTTACACAAAATGATATTGCTAAAGCATTGCAACGAACA
GGGGCGACCGTAAGCAATTTGCTGAAGAACCTTGAAAGGAAAAAGCTTATTTATCGTTAC
GTTGATGCTCAAGATACGCGAAGAAAGAATATTGGATTGACAACTTCTGGTATTAAGCTT
GTAGAAGCATTCACTTCGATATTTGACGAAATGGAACAAACGCTTGTATCACAGTTTTCT
AAAGAAGAAAACGAACGCATGAAAGAAAATCTAACTAAAATGTTATCTAGTTTAAAATAA

>>BDS-54_[0327187 to 0328542]_mepA_(mepA Multidrug export protein mepA)_FRWD
ATGAAAGACGAACAATTATATTATTTTGAGAAATCACCAGTTTTTAAAGCAATGATGCAT
TTCTCTTTACCAATGATGATAGGAACTTTATTAAGTGTTGTTTATGGGATTTTAAACATT
TACTTTATAGGATTTTTAGGAGATAGCCATATGATTTCTGCTATTTCACTTACACTACCA
GTATTTGCCATCTTAATGGGTCTAGGTAATTTATTTGGAATTGGTGGCGGCACATACATT
TCACGTTTATTGGGCGCTAAAGATTACAGTAAAAGTAAGCTTGTAAGTAGCTCTTCGATT
TATGGTGGGATTGTATTAGGAATTATAGTTATTTTAGCTACAATTCCATTTAGTGATCAA
ATTGCGATGATTTTAGGAGCAAAAGGCGAAACTTTAGCATTAACAAGTAATTATTTGAAA
GTAATGTTTTTAAGCGCACCGTTTGTTATTTTATTCTTTATTTTAGAACAATTTGCTCGT
GCAATTGGTGCACCAATTATATCTATGATTGGTATGTTAGCTAGTGTAGGATTAAATATT
ATATTAGATCCAATTTTAATTTTTGGTTTTGATTTAAACGTTGTTGGTGCTGCTTTGGGT
ACTGCTATCAGTAATGTTGCAGCGGCTGTTTTCTTTATTGTTTACTTTATGAAAAATAGT
GATGTTGTATCTGTGAATATTAAATTTGCGAAACCTAATAAAGAAATGCTTTCAGAAATC
TTCAAAATTGGTATTCCAGCATTTTTAATGAGTATTTTAATGGGATTCACAGGTTTAGTA
TTAAATTTATTCTTGGCACATTATGGTAACTTTGCAATCGCAAGTTATGGTATTTCATTT
AGACTTGTACAATTCCCTGAGCTTATTATCATGGGATTATGTGAAGGTGTGGTACCTTTA
ATTGCTTATAACTTTATGGCAAACAAAGGTCGTATGAAAGATGTCATTAAAGTAGTTATT
ATGTCTATTGGTGTTATATTTGCAATTTGTATGATTGCTGTATTTACTATTGGACATCAT
ATGGTAGGACTATTTACTACTGATCAACAAATTGTTGAAATGGCTACATTTATTTTAAAA
GTAACAATGACATCATTACTTTTAAATGGTATTGGCTTCTTATTTACTGGTATGCTTCAA
GCGACTGGTCAAGGTCGTGGAGCTACAATTATGGCTATTTTACAAGGTGCAATTATCATT
CCAGTATTGTTTGTTATGAATGGTTTATTCGGATTAACAGGCGTTATTTGGTCATTGCTA
ATTGCTGAGTCACTTTGTGCATTTGCTGCAATGTTAATTGTTTATTTATTACGTAATCGT
TTAACTGTTGATACATCTGAATTAATAGAAGGTTAA
>>BDS-54_[0328647 to 0329087]_mepB_(MepB family protein)_FRWD
ATGTATAAATCAATAAAGATATTAGAAAAGGTTTTTAGTGTGGAATTGGAATCCATAGAC
ATAATTGAAGAAAAATATAATAAAGAATATGAAGCTTTAACATTTTACTATAAAGAAAAG
ATTTACAAAAGTAGATTAGCAAAGAAAACGCCGAATAAATCGGGATATTTCGTGACATGT
TGGACTAAAAACGAAGATAATTATAATCGACCATACAAAATAGATGAATTTGCAGATTAC
CTGATTGTCGCTGTTATCGATGATGAATTAAATGGTTACTTTCTATTTCCTAAAGAAGCA
TTGGTTGAAAAAGGTATTTTAGCTTCATCTAAGTATCAAGGGAAAATGGCTTTTAGAGTT
TATCCGACATGGTGCAATGATTTGAATCAAACGGCACAACGTACACAAAATTGGCAATGC
AATTATTTTTTTGAATATTAA
>>BDS-54_[0329172 to 0330530]_glpT_(glpT G-3-P permease)_RVRS
TTAATGATGAACGGTTTCTTGACCGACTTTATTCCAAGTTAGGATAAAGCTTAACATTGC
AAACACACTAATTGCTGTTAATAAAATAAAACCAACATCCCAGCCAAATTTATCTACTAC
GGCACCTAGGACTATGTTAGCCATAACGGCGCCGAATAGATATCCGAATAAGCCTGTTAA
TCCTGCAGCTGTTCCTGCAGCTTTTTTAGGAACATAGTCTAAAGCTTGTAAACCAATTAA
CATTACTGGTCCATATATTAAGAAACCGATGGCAATTAATGAAACATTATCTAACCAAGC
ATTGCCTGGAGGATTTAACCAATAAATTAATACAAACACTGTAACTCCTAACATAAAGAA
GAAACCTGCTGGTCCGCGACGTCCCTTGAATAATTTATCAGAAATATATCCACATAATAA
TGTACCTGGAATGCCAGCCCATTCATAAAGGAAGTATGCCCATCCTGATGCTTTTAAGTC
GAAGTGTTTTTCTTCGCTTAAATATACGGGTGCCCAGTCAAGTACACCGTAGCGGACAAA
ATAAACGAAGATATTCGCAAATGCGATAGCCCATACCCATTTATTGTTTAGTACATATTT
AAATAAAATTTCTTTTGTTGTTAATTCCGTTTCTAGCGTCTTTTTATCGCTTGTTGCAAA
GTCATTTTTATAAACTTCAATTGGAGGTAAACCTTGAGATTGTGGTGTATCTCTAATCAG
TACATATGAAATTGCAGCTATGATAAGTGCTAAAAGTGCAGGATAAATAAATACACCTTC
AAAGCCTTTTAAATAACCGAAATTGATGAATGCTGTTGTTGTAATACCCCAAGCAGCAAT
TGGCGCCATAATACCGCCACCAACATTATGTGCAACATTCCATAGGGCAGTCTTACTTCC
ACGTTCACTTACACTAAACCAGTGAACGAGCACTCGACCTGATGGTGGCCAGCCCATACC
TTGAAACCATCCATTTAAGAATAATAGGACAAACATAATGCCTATACCTGATGTGAAAAA
TGGTACAAATCCCATTAATAGATTGACGATAGCTGTCAGAGCTAATCCAAGAACTAAGAA
AATCCGCGCATTACTCCGATCACTCACAGTACCCATAAAGAATTTACTGAATCCGTATGC
GATGGAAACAGCAGATAATGCAAATCCAAGTTCTGCTTTTGTAAAGCCCTGTTCTTGTAA
TGCTGGCATAGCTAGTGAAAAGTTTTTGCGTAACAGATAATATCCGGCGTAACCGATAAA
GATACCAAGGAATACTTGGAGACGTAATCGTTTATAGGTATCATCTATCTGATTTTCTGG
CAAAGGCTTAATATGCTTTGCAGGTTTAAGAAAATTCAT
>>BDS-54_[0330843 to 0331769]_mhqA-1_(VOC family protein,putative hydroquinone-specific extradiol dioxygenase, Zn binding dioxygenase)_FRWD
ATGAATATAGTAGGGCACCATCACATATCAATGTATACAAAAGACGCAAAACTTAATAAG
GATTTTTACACAAATATACTCGGTTTAAGGTTAGTAGAGGTATCGGTTAATCAAGATAGT
CCGACAATGTATCATTTATTTTATGGTGATGAAATTGGATCAGCTGGCACACTTTTAACA
TTTTTTGAAATTCGAGATGCAGGTCATAAACGCCAAGGTACAGAGTCTATTTATAGATTA
TCATTATTAGTACCAGACGCTGAAGCTCTTCAATTTTATGAATCACGACTTCACGATAAT
AGTATTAAGACAGAACGTTTAAACTATCTCGGACAAGAGGCAATTGCTTTTAAAGATGTA
GATGATTTAGAAGTGCTATTAATTGCAAATGATAACTATGAAATCCCTCATAAATGGAAG
ACTAATACTTATAGTGACATTCCTGAACAATTTCAAATTTTAGGATTAGGGCCAGTAGAA
TTAAGAGTTAGAGATGCGAAACGTACGATTGAATTTTTAGAAAATATATTAGGCTATCAA
ATGAAAGAAGGTTTTGAACATAGTGTAATGACTGTTGCACCGAAAGGGTTATATTGTGAT
TTTGTAGTTGTTGAACAACAAGGCGAACGAGAAAGACCAGGACGTGGTTATATCCATCAT
ATTGCAGTAAATACACCGAAATTGAGTGATTTAAATGCAATTTACAAGAAATTACAACTA
CAACCACAAAATAATTCAGGCATTATAGATCGTTATTTCTTTAAATCTTTATACTATCGA
CATAATTCAATTATGTATGAATTCGCGACTGAAGAACCTGGATTCACTGTAGATACATCT
GTTGAAAATTTTGGGAGTAACTTAAACTTACCGGACTTTTTAGAAGAGAAACGTGAACAA
ATAGAAAGTAAGTTACACAAAATGTAA
>>BDS-54_[0331783 to 0332844]_ssuD=luxA_(flavin utilizing monoxygenases, luciferase family)_FRWD
ATGGCAAAATTAGAGATGAATAAAAATACACCGTTAGAATTTGGGTTATATTCATTAGGG
GATCATCTATTAAATCCATTTAAAGGTGAAAAAATAAGTTATGAGCAACGTATTAATGAA
ATTATTGAAGCAAGTAAGTTAGCTGATGAAGCGGGTATTGATGTCTTTGCTGTTGGTGAA
AGTCATCAGGAACATTTTACGACGCAAGCCCATACAGTAGTATTAGGGGCCATCGCTCAA
GCTACAAAGAATATTAAAGTCTCAAGCTCATCAACTATTATTAGTGCAACAGATCCTGTA
AGAGTATTTGAAGATTTTGCGACGTTAGATTTAATTTCGCATGGCAGAGCTGAAATTGTT
GCAGGTAGAGCATCAAGAACAGGTATCTTTGAATTATTTGGGTATGATTTAAAAGATTAT
GATGAATTATTTGAAGAAAAGTTAAATCTACTTCTAGAGTTAAATAAAACAGAGCGTATT
ACATGGTCTGGAAAATATCGTCCAGAACTTAGAAATATGAAAATATTCCCAAGACCAATC
GATGATACATTGCCAATATGGCGTGCTGTTGGCGGACCACCCGCAAGTGCTATTAAAGAT
GGTAAACAAGGTGTACCTATGACGATTACTACACTTGGTGGTCCAGCAATGAACTTTAAA
GGTTCTATAGATGCATATCGCCAAGCGGCAACTGAAGCAGGTTTTGATGCTTCTCCTGAG
TCATTACCGGTAAGTACAGCAAGTTTATTTTATACAGCGGAAACAACGCAGGATGCTATG
AGAGAGTTTTATCCACATTTGAATACGGGCATGTCATTTATCCGTGGCGTTGGATATCCA
AAACAACAGTTTGCTAATTCTCCGGATTATCGTGAAGCGTTAATGGTTGGAAGTCCTCAA
CAAATTATTGAAAAGATATTGTATCAACACGAGTTGTATGGTCATCAACGCTTTATGGCT
CAGTTAGATTTTGGTGGTGTACCTTTCGAAAATGTGATGAAAAATATAGAATTAATTGGT
AACAAAATCATAACAGCTATTAAAAAGCATTTATCAAAATAG
>>BDS-54_[0332858 to 0333424]_ssuE_(ssuE FMN reductase NADPH)_FRWD
ATGAATATTGTATTATTGTCAGGCTCAACAGTCGGTTCTAAAACGAGAGCAGCTATGGAT
TATTTAAAAAATGAATTAGAAGTCATCAATGAGGGACATCAAATAGAGTTGATGGATTTA
AGAGATCTTGAATTAGAGTTTAGTGTTGGAAAGAACTATTTAGATACTTCAGGTGATGTG
TACAAATTGACGACCTCTTTAATGCAGGCTGATGTGATTTTTATCGGTTTTCCAATTTTT
CAAGCTTCCATACCAGGTTCTTTGAAAAATGTGTTTGATCTACTTCCGGTCAATGCGTTT
CGTGACAAAGTAATAGGACTGATAGCTACAGCAGGTTCTAGCAAACACTATTTAATTCCT
GAGATGCATTTAAAACCAATCCTTAGCTATATGAAAGCACATACGATGCAAACATATGTA
TTTATTGAAGAAAAAGACTTTTTGAATCAACAAATCGTTAATGATGATGTTGTATTTCGT
TTAAAAACATTGGCGCAATCCACAATGCGAACTGCTAAAGTACAGCAGCAAGTGATTGAA
GAAGAAAATAACAAATATGACTTTTAA
>>BDS-54_[0333543 to 0334538]_yeiH_(UPF0324 membrane protein)_RVRS
TTAACTATATAGCCAATGTACTACGATAAGGGCAAGCGAAGACAGGCATATTGAAGTAAT
AACAATAGTGATGAGTGGTTTGAGTGCACGATTTTTAAGGTCTTTAACTGCAACATTTAA
ACCTAATGCAACCATTGCCATTAACAAACAAATTGTTGATACAGTGTTTAAAATGTTTAA
CAATGTTGACGGAATAGTTACATATGTATTTACTAATGCCATAATAACAAACCCAATTAA
AAAGTAAGGAATGCTAATACGACCATTGCTAGACGATTCTGATGAACGGAAACGCATAAT
TAAAATGAGTACTATCGTTAATGGGATCAATAAGAATACTCTTCCAAGTTTACCTAGAAG
TGCAACTTTAAGTGCATCACTACCTCCGAAGCCACCAGCTAAGACAACGTGCGCAATTTC
ATGAAGACTTACTCCTGACCATGCACCATAAACATTTGTCGTCATTGAGAAGATAGCGTA
GATTGCTGTATAGATAAGTGAAAATATAGTACCAATCAATGCGATGATACCTATACTAAT
GCCTGTATCCTTTTCGCGCGATTTGAATATAGGGGCAACTGCAGCAATAGCAGCAGCACC
ACAAACACCAGTACCTACACCGAGTAGTAAGGCGATATTTTTGTCACCATGCAATAATTT
ATTGACCAAGAGCATCATTACAATACTAAAAATAACGACGCCTACATCAATGGCCAATAA
TTTACTTCCTTGCCCGATAATGTCGAATATATTGAGTTTAAGTCCGTATAGGATAATTGC
AAATCTTAATAAATATTTGGATGAAAATGTAATGCCTGAGCTATATTTTTTAGGATATCC
TTTAAAGTGACGATACAGAATAGCGATTAATATCGCGATAGTTAGTGCACCGACTTTATC
TAATATTGGTAATTTAGCTACTAAAAAACTAAATAAAGCCACAATAAATGTTAATGATAG
TCCAACAATAAAATGCTTGTTTTTCGATAATGCCAT
>>BDS-54_[0334901 to 0335446]_rimL=ydaF_(ribosomal protein N-acetyltransferase)_FRWD
ATGTTTGTAATGAAAGTGAATAAACAAATAACATTAAAAATTTTAGAAGCTCATGACACA
GAAGCGCTTTTCAATTTAGTCAATCGTTCAAGAGATTCACTTAGGGAATGGTTACCTTGG
GTAGATGCAACTGAGCAGCCATCAGATACGCGTGCGTTTATTAAAAGAGGGCTTTTGCAA
TTTGCGGATGGTAATGGGTTTCAGTGTGGCATTTGGTATGAAGGAAGGCTAGCTGGTGTA
GTCGGTTTACATGAAATTAACCATATGCATAGAAAAACATCATTAGGATACTATTTGGAT
AAACAATTTGAGGGTAAAGGAGTTATGACACAAGCCGTCAAGACATTGATAAAGTATTGT
TTCGAAGAGATTGGCTTAAATCGAATTGAAATAAGTGCCGCAGTTAATAATCGGAAAAGC
CAAGAGATTCCTGAAAGGCTTGGATTTACTAAAGAAGGAATGTTACGTGACAATGAATTA
TTAAATGATGTTTATTCATCGAGTTATATTTATAGTTTATTGAAATCAGAATACGACCAA
AAATAA
>>BDS-54_[0335714 to 0336568]_fepA_(lipoprotein)_FRWD
ATGAAAAAAATAACAACGCTATTATTAGCATCAACGTTATTAATTGCTGCATGTGGGAAC
GACGATAGTAAGAAAAATGATTCAAAGGCATCGAAAAAAGATGACGGTATTAAAGCAGAG
TTGAAACAAGCAACTAAAGCATATGATAAATATACTGATGAACAGTTGAATGAATTTTTA
AAAGGAACAGAGAAATTTGTTAAAGCAATTGAAAATAATGATATGGCTCAAGCAAAAGGA
TTATATCCAAAAGTGCGTATGTATTATGAACGCTCTGAACCAGTTGCCCAAGCATTTGGT
GACTTAGATCCTAAAATTGATGCGCGTCTAGCAGATATGAAAGAAGAGAAAAAAGAGAAA
GAATGGTCAGGATATCATAAAATTGAAAAAGACTTATATGAAGATAACAAAATTGATGAT
ATGACTAAAAAAGATGCACAACAATTATTAAAAGATGCTAAAGAATTACATGCAAAAGCA
GATACTTTAGATATTACACCGAAATTAATGTTGCAAGGTTCTGTTGATCTATTAAATGAA
GTTGCAACTTCTAAAATTACAGGTGAAGAAGAAATTTACTCGCATACAGATTTATATGAT
TTTAAAGCGAACGTTGAAGGTGCACAAAAAATTTATGATTTATTCAAACCAATCTTAGAG
AAAAAAGATAAAAAATTAAGTGACGATATTCAAACAAACTTCGATAAAGTAAACCAACTT
TTAGATAAATATAAAGATAAGAATGGTGGTTATGAATCATTTGAAAAAGTATCGAAAAAA
GATCGTAAAGCATTTGCAGATGCCGTTAATGCATTAGGAGAGCCACTAAGTAAAATGGTT
GTGATTACTGAATGA
>>BDS-54_[0336565 to 0337794]_fepB_(iron-dependent Dyp-type peroxidase)_FRWD
ATGACAAATTACGAACAAGTTAATGACAGCACACAATTTTCAAGACGTACATTTTTAAAA
ATGTTAGGTATTGGTGGTGCTGGTGTTGCAATTGGCGCGAGTGGTGTGGGAAGTGTTTGG
TCTTTCAAATCAATGTTTAATACACCTGAAGACCCAGAAAAGGATGCATATGAATTTCAT
GGCAAAGTTCAACCAGGGATAACAACACCAACGCAAAAAACATGTCATTTTGTAGCATTA
GATTTAAAATCAAAAGATCGTGATGCGATTAAGTCGATGTTTAAAAAGTGGACTGTGATG
GCTGATCGAATGATGGATGGAGATACGGTTGGTAAAGCAAGTAAGAATCCGCTAATGCCA
CCTGTAGACACTGGTGAAGCTATCGGTCTTGGTGCGAGTAAATTGACTCTTACATTTGGT
ATTAGCAAATCGATGATGAAGAAAATAGGATTATCCGGTAAAATTCCTGATACTTTCAAA
GATATACCGCATTTTCCAAATGATCAATTAATCGATGATTATAGTGATGGGGATATTATG
ATTCAAGCTTGTTTTAATGATTCGCAAGTTTCATTTCATGCAGTTCATAATTTAGTTCGT
CCCTTTAGAGATGTCGTTAAGGTGCGATGGGCACAATCTGGCTTCATATCTGCTAAAGGT
AAGGAAACGCCTAGAAATTTGATGGCTTTTAAAGATGGAACTATTAATCCTAGAAAAAGT
AATCAACTGAAGGATTATGTGTTCATAGATGATGGATGGGCGAAACATGGCACATATTGT
GTTGTCAGACGTATTCAAATACACATTGAGACATGGGATCGTACCGCATTAGAAGAACAA
GAGGCGACATTTGGTCGTAAACGTCATAGTGGTGCACCTTTAACAGGTGGCAAAGAGTTT
GATGAAATTGATTTGAAAGCGAAAGATAGTCACGGCGAGTACATTATAGATAAAGATGCG
CATACGAGACTAGCGAAAGAAGCTAATACCTCTATTTTACGTAGAGCATTTAATTATGTT
GATGGTACCGATGAACGAACTGGTAACTTTGAGACAGGCTTACTTTTTATTGCTTTTCAA
AAAGCGACAAAACAATTTATCGATATACAAAATAATTTAGGTGGTAATGATAAATTAAAT
GAATATATTACACATAGAGGGTCTGCTTCATTTTTAGTGTTACCAGGTGTTAGTAAGGGA
GGATACCTTGGTGAAACATTATTTGATTAA
>>BDS-54_[0337775 to 0339487]_fepC_(high-affinity iron transporter)_FRWD
GTGAAACATTATTTGATTAAAATTGTAGCGACGATAATTACTTTAGTTATGGTATTTAGC
TTTGGATTATTGAAAAGTCAGGGAGCAGAACAGCATAGTATAAGTGATGTGTATAGTGTG
ATAACGGATGCTAAATCTGCACTTTCAAATAATTCGATATCGAATGATAGTAAAAATAAT
GCAGTTAAAAAAGTTGTAAGTAGTGTGGGGAAACTATCACTTGATGACAACAGTGAAGGA
AATGCTGTTAAATCAGACTTGAGAAAACTTAAAGATGCTAAATCGAATGCTGATCAAACA
GATGCGTTATCACAATTGACGAAGTCATTAATTGCCTATGAAGAGAAGTTGGCTAGTAAA
GATGCAGGTTCTAAAATTAAATTATTGCAACAGCAAGTCGATGGAAAAGATAGAGCGATG
ACGAAAGCGATTAAAGATAAAAATAAAACAGAACTAGAGTCATTGAATAATAGTTTAAAT
CAGATATGGACTAGTAATGAAACAGTGATTCGCAATTATGACGCAAATCAATATGGACAA
ATTGAAGTCGCGTTACTGCAACTTAGAATCGCAATTCATAAGTCGCCATTAGATACAGCA
AAAGTGTCACATGCTTGGACAACTTTCAAATCAAATATTGACCATGTTGATAAGAAAAGT
GGTGCCTCTGAAAGTAATCAATTTCATGTATCGCAGTTGAATGATGAATTAGATAAAGCG
ATTAAAGCAATAGATAGCAATCAATTGTCGGATGCTGATGCTGCGCTCACACATTTTATA
GAAATTTGGCCATATGTTGAAGGACAGATTCAAACTAAAGACGGTGCTTTGTATACGAAA
ATTGAAGATAAAATACCTTATTATCAAAGTGTATTAGACGAACATAATAAATCACACGTG
AAAGATGGTTTAATAGATATAAACAATCAAATTAAAGAGGTTGTTGGCCATAGTTACAGC
TTTGTTGATGTGATGATTATCTTTTTACGTGAAGGGTTAGAAGTGTTGTTAATTGTAATG
ACATTGACTACCATGACGCGTAATATCAATGATAAGAAAGGAACTGCAAGCGTTATTGGT
GGTGCCATTGCCGGACTTGTACTGAGTATCATCTTAGCAATTACGTTCGTAGAAACTTTA
GGTAATAGTGGCATTCTACGTGAAAGTATGGAAGCGGGATTAGGCATTGTAGCAGTCATA
TTAATGTTTATCGTTGGTGTTTGGATGCACAAACGCTCAAATGCAAAACGTTGGAATGAC
ATGATTAAAAATATGTATGCTAATGCGATTAGTAACGGTAATTTGGTATTGTTAGCGACC
ATTGGTTTAATATCTGTACTCCGTGAAGGAGTTGAGGTAATCATTTTCTATATGGGAATG
ATAGGTGAGCTAGCGACAAAAGATTTTATTATTGGTATTGCTTTAGCTATCGTTATTTTA
ATCATCTTTGCATTATTATTTAGATTTATAGTTAAATTAATACCTATTTTCTATATATTT
AGAGTGTTGTCGATTTTTATTTTTATTATGGGATTCAAAATGCTTGGCGTAAGTATTCAA
AAGTTACAATTATTAGGTGCTATGCCGAGACATGTCATTGAAGGATTCCCAACGATTAAC
TGGTTAGGATTCTATCCAAGTTATGAACCATTGGTAGCACAAGTTGTATATATTATTATA
GTAGCTTTCTTAATCTTTAAATTTAAAAAATGA
>>BDS-54_[0339498 to 0339569]_txbi_universal1_(bidirectional rho-independent terminator)
TAAATCCCTAAAAAACAGCAGTAAGATAATTTTCAATTAGAAAATATCTTACTGCTGTTC
TCTATTTATACA
>>BDS-54_[0339841 to 0340019]_tnp_IS1272_(transposase)_FRWD-TRNC NOSTOP-FRAMESHIFT
ATGACCCAACTTACACTACCAATAGAAACTTCTGTTAGAATCCCTCAAAATGATATTTCA
CGATATGTTAATGAAATTGTTGAAACGATACCTGATAGCGAATTCGATGAATTCAGACAT
CATCGTGGCGCAACATCCTATCATCCAAAAATGATGTTAAAAATCATCTTATATGCATA
>>BDS-54_[0340114 to 0340177]_tx_universal3_(rho-independent terminator)
ATACATATCAAAAAAGCTGATTTCTATCAAATAATTAATAGAAATCAGCTTTTTTACATT
GCCT
>>BDS-54_[0340267 to 0340992]_tatC_(twin-arginine translocation protein C)_RVRS-TRNC NOSTART
TTAGTGTGTTGGCGGTTTGCCTCGGCATGTGAACTTAACAATGAACATACTGAACTCAAA
GAGCAATATGAGTGGCAATGTAAGTAATATATTTAATGTTAAATCGGGTGGTGCAATGAT
ACTTGCTAATACAAAGCAAGCGAAATAAATATATTTTCGATAATGCTTCAATGATGTGGT
ATCTATAAGACCGAATTTTGCAAGACCTATGAATAATATTGGCAATTGGAATAAAATGCC
AAAAGTGAAAAGCCATCGGATAAGTTCAACTAAATACGCTTTAAAGCCAATCACTGGAGA
GATGTTCAAAGTGGTTGATAATTTTAAAGCGAATTGAATAATCATTGGAAAGCCAATATA
AAATGCAAAAGCGACACCAAAAATAAATAAAAGTACGCTAAACAAGCTATATTTATAAAT
AAATTGACGTTCATTATCATGCAAACCAGGTGCAACAAACGCCCACAATTGATAAAACAT
AACCGGTGAAATGAGACAAAATGCAATGAAAAATATAATCATCACATATATTTGAATCAT
TTCAGTGAATGAAAAGGCATGTAAAGTTACATTTGCTCGAGTAATGTATGATATGACTGA
TGTCATCCACCAAAATGATGAAACATAAACGATAATGACTGCGACGACGAACGACAATAG
TATTTTAACTAAACGATGACGTAGCTCGCTAAAATGAACTAGTAAGGTGTGGTCAGTATT
ATTAAT
>>BDS-54_[0340988 to 0341215]_tatA_(twin-arginine translocation protein A)_RVRS
TTAATCTTGCTCTCGCTGTTGTTTCGATTCCTTACTGGGTGTATCGTGAGACTCTTTATC
TAAATCTTCTGTTGCAGATTTAAATTCTTTTAAAGTAGAACCAATGGCACGGCCAAATTG
TGGTAATTTTTTCGGGCCAAAAATGATCAAAGCGATAATGCTTATGACTACAAGACTAGT
TGGGCCTGTAATGCCTAAAATTAAAGTGTTAGTTATCATGATAATCAA
>>BDS-54_[0341315 to 0341704]_DUF1398_(putative protein)_RVRS
TTATTGAGGGATTAATTCTGAAATAACAGCTTGGTCTTGCAAGTCGATATAAGTACAAGT
ACCCGCTTGAATATCGATATGCCATTTATAGATGCCAGCTTCAGCCATTTCATCACAAAA
TGTTTCAAAATCTGTTTGCCCTTGTTGATGTCTTGTTAAGACGTCTTGAACCATTGTTTT
GTTTGATTTTTGAGCAACAGGAATCGTACTTTTCACAGATGAAGTAACGATATCATCTTC
TGATTGATGTACGTATGTTGCAGTGCCATCTTGAATGTTGACGATATTGTAAGTCATCCC
CATATTTTTAAAAGCTTTGAATAGTTTTGGAAAATCAACACCAGTAAATTGTTGATGTGC
TTGTTGAATTGCAGATAATGTAAATGCCAT
>>BDS-54_[0341971 to 0342174]_Q5HIU5_(putative transcriptional regulator)_FRWD
GTGCGTAATCGATTGAAAGAGTTACGAGCACGAGATGGCTTAAATCAAACGCAGCTTGCC
AAACTAGCTGGTGTTTCAAGACAAACCATTTCGCTAATTGAGCGAAACAATTTTATGCCA
TCAGTATTAACGGCAATAAAGATTGCTCGCATTTTCAATGAAACGGTGGAAACGGTTTTT
ATTATTGAGGAGGATGAAGCATGA
>>BDS-54_[0342171 to 0342884]_DUF3169_(ABC transporter, transmembrane permease)_FRWD
ATGAAAATACTAAGATATATCGGATATCTTTTACTGGGTGGAATTGTAGGTGGAATCATT
GGTGGAATTTTAGGTAACTTTGATGGATTTGGTATTGAGAACTTGACGTTTGCGACATAT
AACAATGTCGTTGTAATATCGATAGTTGCGACGATTATCATCATATTGGTAGAAGGCATT
ATTTTGATGAATCAAAGACGTGCATTGAAGTATAAACGACTTGTAGATAAAGAAGTAGAT
ATCGATGCAACAGATCAATATGAGTTGCTTGCGAATCGTTATGTTTTAAATGGAAGTATA
TTAAGTATTCTGCAGACAGTTATTGCTTTTTTAGTATTGCTTATTTTTGTGGTAGGGCAC
GCTGAAGCAGATGCAATACTATTCTTTTTAATACCATTTTTTGCTAGTGCTATTTTCAAT
ACACAATTTACGCTGTTTAATAGAAGATTTGATGATAGAATGCCAAAAATTGCAGATAAG
AATTACACTGAAAAGCGTTTGGAAATATTGGATGAAGGTGAACGACACATAGAATTAGTT
GCATTGTTTAAAACTTATGCGATCAACTTATCAATATTGATACTAGCAATTATTTTTATA
GGGTCTTATTCAATTGCTACAGGAATTAATCAAAGCTTTAGTTTGCTACTTATCATCGCT
ATTTTCATATATAACGCCTTTAGTTATTTATTGAAGAGAAGACGTTTTTATTAA
>>BDS-54_[0342909 to 0343751]_Q5HIU3_(ABC transporter, ATPase)_FRWD
ATGACAACATTGTTAAACGTAGATCGTGTGAACAAACAATACAAAGATTCGGATTTTAAA
TTACAAGATGCATTTTTAACGATTTCTACTAATGAGACAGTAGGATTAATCGGGAAAAAT
GGCTCGGGTAAATCGACATTAATTAATATTCTAGTAGGCAATCGACATAAATATAATGGT
AGTATTGCATTTTTTGGAGAAGAACATGCTGCGGATGATGTCGAATATAAAGAACACATA
GGTGTTGTGTTTGATGATCTGAGAGTACCTAATAAATTGACTATTAAAGATATTGATAAA
GTATTTCAATCTATTTATAGGACTTGGAATAGTCAAAAATTCTTTGATTTAATCAAATAT
TTTGAGTTGCCACTACAAACTAAAATTAAAACTTTTTCAAGAGGGATGCGAATGAAGATA
GCTTTAACGATTGCGCTTTCTCATGATGTGAAGTTATTAATCTTAGATGAAGCAACTGCG
GGTATGGATGTTTCTGGAAGAGAAGAAGTAATGGAAATACTAGAAGATTTTGTCGCACAA
GGTGGAGGCATCTTAATATCATCGCATATTTCTGAAGATATTGAACATTTAGCGGATAAA
TTAGTGTTTATGAAAGATGGACGAATGATTTTAACTGAACAGAAAGATATACTGTTAGCA
CAATATGGAATCGTAACGACGGAAGATAAAGATGTCGAAATTCCTAAGCATTTAATGATT
GCTTCTAGATTATCGAAGGGGAAACATCAAATTTTAGTTAAAGATTATGCAGAAATTGAA
AATGCAGAGCCTTTAAAACACATTGATGACGCTACGAAAATCATAATGCGAGGTGAAGTA
TAA
>>BDS-54_[0343751 to 0344380]_Q5HIU2_(ABC transporter, transmembrane permease)_FRWD
ATGAAAGGTATGTTACTAAGTAGTTTTTATGCAACGAGAAAGCAAACATATATTTATTTT
ATTGTCGCTATCATAGCTGCGGGATACTTTTCAGTATTTAGTCCGTTGATGAGTTCTGCG
ATGGCTGGGGTTATGTTAATCACACCCATTACTGATAATATTAAACATGAAAAAGATTCA
AGATGGATGTACTATGTATCTACTTTACCAGTTAAACGAAGTGATTATATTAAGTCATAC
TTTGCCTTTTATTTAATCTTGTTCGGTGCAAGTTTAATGATTGGATTAGTTGTGACTACG
ATTGTGACCCAAAGTGTGATAATTGGTATTATGTCATGTTTAATGAGTTTTGGCGTCATA
GGGGCATACTCTATCATTTTCCCGTTGACATTTAAATTTGGCGCTGAAAACTCAAATGTC
ATTATGATATTTGCATCTATACTACTACTTATTTCTTTTATGGCCTTTTTCTTTATATAT
GGTATGGTTAGTGGTGCATCTGCATTAGAATTTGACAAAATTAGCACTGAAGGATGGCTA
GTTGTCATAGCTTATGCGGTTATCGGTATAGTTATAACAAGTGTTTCTTATATCTTGTCT
ATTAAAATTTTTAACAAACAAGAACTATAA
>>BDS-54_[0344748 to 0345701]_ltrA-L1_(low temperature requirement A, locus 1)_RVRS-TRNC NOSTART
TTATTCATGTTTATTACGTAGACGTTGATTTTTAAAATAAATTAGCATGATGCAGAAGGT
TGCAACTGATACCGAGATAATCATTACATGGTCGTGACCCTTAAATACAAGGCTGACAAT
ATAAGATATAACAAGTATCCCTAGTGAATATGAAATATACTTCGCATTTGTCAATTCGTT
ATGGAAATAAGGCGTAATTAACCATAATCCAATGTAGAATATTAAAACACTGATGTACAT
CATATTAATTTCAAATAAGTCATTTAGTTTATTATTATTACTAAAAACAATAGCTGCATT
AATAACACCTAAAGCGATATTGATTAACAAGTGTGTATACGACAAGCGAAAACCAATAGA
TGTTAATTTATGATTAATATAATTTTCAGTAATAATCCAATATACACCGAAAAGGCTAAT
TAAAATCATAAATTGGAATATATAAATGTAACTAAAACGTTCAATACTAAATGATGAAGA
GGCTAAACCAACAAGTACTTCACCAAAGATGATAATTGTCAGTAATGAAAAACGTTCTAC
TAAATGCATCATATTAACAGGTGATAATATGAGATATTTCTGGAATGGAATAAGTCCTGT
TGCTGCTATAAATACACCTAAAAAACCAGGTATATAGTGAATGCTTTGAGGTAGTACTAA
TGATAAAAATGATAAGAATGAAATCACAAAAGCTACAGTAGCAAAGGCTTGGCATGTACG
CTTATCCCCATAATCTAAACCGGTACGTATATGTAATAAGTATTGTAAACCGATACTTAG
ATACATAATTGCAACGCATAAGAAGAATGGGAAGAATGTTTTTTCAAAGTCTGGATATAA
GCTATTAGATAGAAAGACCATGATAAACATGTTGAACATCATAAACGAGACATCTTTAAA
TGTGACTTGACCAAATCGATTTGTAAAAAATGTTTGGTGAGACCACATTAACCA
>>BDS-54_[0346227 to 0347408]_thlA=yqil_(acetyl-CoA acetyltransferase)_FRWD
ATGACGAAAGTCGTATTAGCAGCAGCATATAGAACACCAATTGGCGTTTTTGGAGGAGCA
TTCAAAGGTGTACCAGCCTATGATTTAGGTGCGACTTTGATAGAACATATTATTAAAGAA
ACACGTTTGAATCCTAGTGACATTGATGAAGTCATTATTGGTAATGTACTTCAAGCAGGA
CAAGGACAAAATCCAGCTCGTATTGCTGCTATGAAAGGCGGTTTGCCAGAAACAGTACCC
GCATTTACGGTGAATAAAGTTTGTGGTTCAGGATTGAAGTCAATTCAACTAGCGTATCAA
TCTATCTTGACGGGAGAAAATGATATCGTCTTAGCTGGTGGTATGGAGAATATGTCTCAG
TCACCAATGCTTGTCAATAACGGTCGCTTTGGTTTTAAAATGGGACATCAAACAATGGTT
GATAGCATGGTATATGATGGGCTAACGGATGTATTTAACCAATATCATATGGGTATTACT
GCTGAGAATTTAGTAGAACAATATGATATTTCAAGAGAAGAACAAGATACGTTTGCTGTT
AATTCTCAGAAAAAGGCGGCAAATGCACAACAAAATGGTGGATTTGACAGTGAGATTGTT
CCGGTATCAATTCCACAACGTAAAGGTGAGCCAATCGTTGTTTCCAAAGATGAAGGTGTT
CGAGGAGATGCCTCTGTTGAAAAATTAAGTCGTTTGAGACCAGCTTTCAAAAAAGACGGT
ACAGTTACAGCAGGTAATGCATCAGGAATCAATGATGGTGCTGCAATGATGTTAGTCATG
TCAGAAGAGAAAGCAAACGAATTAAATATTGAACCATTAGCAGTGCTTGATGGTTTTGGA
AGTCATGGTGTGGATCCTTCTGTTATGGGTATTGCACCAGTAGGCGCTGTAGAAAAGGTA
TTAAAACATAGTAACAAAGAACTGAACGATATTGATGTATTTGAATTAAATGAAGCATTT
GCAGCTCAATCATTAGCTGTAGATCGTGAGTTGAAATTACCACAAGAAAAAGTAAATGTT
AAGGGTGGTGCCATTGCATTAGGGCACCCAATTGGGGCATCAGGTGCTAGAGTATTAGTG
ACTTTATTACATCAATTAAATGATGAAGTTGAAACTGGATTAACATCATTATGTATTGGT
GGCGGACAAGCAATCGCTGCAGTCGTTTCAAAATATTAATAA
>>BDS-54_[0347499 to 0348251]_mdh_(NCTC13712_00301 Putative cyclase)_RVRS
TTAGTCATTTGATGGTTTGATTGCAAATGCTCTAACTGGGAACCCTGGCGCATCTTTTGG
TTTAGGACTAATGGCATAAATAATGGCGCCACGAGTTGGTAATTTATCCAAATTAGTTAA
TAACTCAACTTGGTACTTATCTTGACCAAGAATATAGCGTTCGCCAACTAAATCACCGTT
TTTTACAGCGTCCAGAGATGCATCAGTATCGAATGTTTCATGACCAACAGCTTCAACTTG
ACATTCTTCAATCAAATACTTCAAAGCATCTAATCCCCAACCTGGTGCATGTTGTTGTCC
ATTAGCATCTTTGTTTTCAAATTGCTCGATATTAGGCCAACGCTTTGACCAATCTGAGCG
AAGCGCAACAAATGTACCTGGTTCAATTGTGCCATTTTCTTTTTCCCATGCTTCTATATG
TGCTCGTGTTACGATGAAATCATTGTTGCTCGCTACTTCTTTTGAAAAGTCTAATACGAT
TAAAGGTAATACCAGTTCTTTTAAATCAATGTCTTCTAAATATCGTTTGTTCTCAACGAA
ATGTATGGGCGCATCAATATGCGTGCCATATTGCGTTACAATATTCCAACGTTGAACATA
GAAACCATGATCTTTAACAGTAAATAAAGTTGATACTTCGCCTTTTTCGAACTCACTAAA
ACGTGGAATTTCAGGATCAAATGTATGCGTTAAATCTACCCAAGTTGCTTGTTTTAAAGT
ATTTAATTGTTGCCATAAAGGATATTGTGTCAT
>>BDS-54_[0348294 to 0350522]_metE_(5-methyltetrahydropteroyltriglutamate--homocysteine methyltransferase)_RVRS
TTATTCTTGACGTTTGGCTTTAACAGCATTCACAAGAACAGTCAAAGCATCTTTAACTTC
TTCTTCTTTTCTTGTTTTTAAACCACAGTCAGGATTAACCCAGAATAATGAGCGGTCGAT
TTGTTGTAATGAACGATTAATTGCTGTCGTAATCTCTTCTTTTGTTGGAATACGTGGGCT
ATGAATATCATAAACACCTAATCCAATGCCTAAATCATAGTTGATATCTTCAAAGTCTTT
GATTAAATCACCATGGCTACGAGATGTTTCAATTGAAATAACATCGGCATCTAAATCATG
AATGGCATGAATGATTTGACCAAATTGAGAATAACACATATGTGTATGGATTTGTGTTTC
GTCACGAACAGATGACGTTGCAAGTTTAAATGATAACACTGCATCTTTAAGGTATTGTTC
ATGATATTCAGAGCGTAATGGTAAACCTTCACGTAGTGCAGGTTCATCAACTTGAATAAC
TTTGATTCCAGCAGCTTCAAGCGCTAATACTTCTTCGTTGATCGCTAAAGCAATTTGATC
TTGAACAACTTTACGTGGTAAGTCGACACGTTCAAATGACCAATTCAGAATCGTTACAGG
TCCTGTTAACATACCTTTAACAGGTTTGTCAGTTAAACTTTGTGCATATACTGTTTCGTC
CACAGTTAATGGTGCTGTCCATTTAACATCGCCATAAATAATTGGTGGTTTTACTGCACG
TGAACCATATGATTGAACCCAGCCAAATTTTGTTACTAAGAATCCTTGTAATTTTTCGCC
AAAGAATTCAACCATGTCATTACGTTCAAATTCACCGTGAACTAATACATCTAAGCCGAT
GTCTTCTTGAATTTTAATCCATCGAGCAATTTCATTTTTTAAGAATGTTTCATATGCTTC
GTCTGTAATGCGTTTGTTTTTCCAATCTGCACGGTATTTTCGAACTTCACGACTCTGTGG
GAATGATCCAATTGTTGTTGTTGGTAGATCTGGTAAGTTCAAACGTTTTTGTTGTTGTTC
AATACGTTGTGCAAATGGTGATTGTCTAGAAGTACGTACACTTTCGAAATCATAATCTAA
GTTTTTGAATGATTGGTTTTGGAAACGTTCATAACGCGCTTTAAATTTATCATATTTTGC
ATTATCACCTTGGTTGAATAAACGACGTAATGCATCTAGTTCATCTAATTTTTCAGTCGC
AAAGCTTAATCCTTCGCCAACACTTGCATCTAATGTCTCATCATCTAATGATACTGGAAC
ATGTAATAATGAAGATGAAGGTTGAATAACAAGGTTATTAGTATGTGCTAATAATTTATC
GATTAAGATTTTCTTAGATTCAATGTCACTAGCCCATACATTACGTCCATCAATAATGCC
AGCATATAAAGTTTTTGACTTGTCAAAATCACCTGCTTCAATCTGTTCAAGGTTATATCC
GTTATCGTGAACAAAGTCTAAACCTAAACCGCCCACAGGTAATGAACTTAAAAATTTAAG
GTGCGCACGTTCAAAGTATGTTTGAATGACTAATTTTTTAGCAACACCAGCTTTTTCGAA
ATAGTCATAAGCTTCACGTGTAATATTTTCGTAGCTTTCACTGTCGTCTGTAACTAAGAT
TGGCTCATCAACTTGAATGTACTCAGCACCTGCATCAATTAATGATTCAAATACTTCTTT
ATAAAGTGGTAATAACGTTTTAACTTTTTCTTCAAAAGTTTGATGACCACCTTTTGATAA
TTTAACAAAAGTAATTGGACCTACAATGACAGGGTGAGCGTTAACGTTAAGAGATTGTGC
ATATTTAAAACGATCTAGTAATACGTTGCGACTTACTTTAGGTTCAACGTTATCCCATTC
AGGTACGATATAGTGATAGTTTGTGTTAAACCATTTAATAAGTGCACTTGCAACATGTTC
TTTATTACCACGAGCAATATCAAATAGTAAATCATCATCAATAGTTCTTCCTTGGAAACG
TTCTGGAATAATATTGAATAGTAATGACGTATCTAGAATATGGTCATATAAAGAGAAATC
ACCAACTGGGATACTATCTAAATGGTAGTATTTTTGTAACAATAAGTTCTCTTTATGAAG
ATCAGTAAGAGTTTGATCTAATTCTTCTTTAGAAATCTTTTTTGCCCAATAACTTTCGAT
GGCCTTTTTCCATTCTCTTTTTCTACCTAATCTTGGGAATCCTAAATTTGATGTTTTAAT
TGTTGTCAT
>>BDS-54_[0350519 to 0352360]_metF_(metH Methionine synthase)_RVRS
TCATAATATTGCCTCCTTGTGAGCAGTAATAGATTTTGAGTATGCTGCAAGTTCTAATGA
ATCTTCGACATTTTGGAACGGTGTAATAATGTATAAACCATTGAAATATTCGTGGACAGT
ATCAATTAAGTCTTTAGATAGTTTTAAACTTAATTCACGTGTTTTGGCTTTATCATCTTT
AACTGCTTCAAATTGTTGTAAAATTTCGTCTGACATCTTGATGCCTGGCACTTCATTATG
TAAAAAGAGTGCGTTTTTGTAACTTGCGATAGGCATAATGCCTATGAAAAATGGTTTGTT
CAAGTGCTTAGTGGCATGGTAAATTTCAATAATTTTTTCTTTGCTGTACACAGGTTGTGT
TATAAAATAAGACATTCCGCTTTCTATCTTTTTCTCTAATCGTTTCACGGCGCCGTCTAA
TTTTCGAACGTTAGGATTGAAGGCGCCAGCGATGTTGAAGTGTGTACGTTTCTTCAGCGC
ATCACCGTCAGTGTTAATACCTTGATTGAATCTTAGTGCGAGTTCAGTTAATCCTTTAGA
ATTAACATCATAAACATTTGTCGCACCAGGTAAGTGACCGACTTTTGAAGGGTCACCAGT
TATTGCTAAAATTTCGTTAACGCCAATGAGTGATAATCCAAGTAGGTGTGACTGTAAGCC
GATTAAGTTACGATCTCGACATGTAATGTGTACGAGTGGTTCGATATTGTAATGTTGCTT
AATTAAGCTAGCAGCAGCAATATTACTAATTCTGACAGTCGCTAATGAATTGTCGGCTAG
TGTTACAGCATCTACATTAGCTTTATCGAGTTTAGCGATATTTTCAAAAAATCTATCAGT
ATCTAAGTGTTTCGGTGTATCCAATTCGATAATAACGGTTGGACGTTCTTGAACTTTAGA
TGTTAAAGATTGTCTCACTTTATGTTGAGACGGATTGAAAAGTGCTTTCGTTGGTATCGG
AATCACTTTCTTATCATTAACTGGTTTAAGTGTCTGAATAGACTCTTTAATAAATTTAAT
ATGTTCTGGTGTTGTACCGCAGCAACCACCTATTAAGCGAACGCCTTCACGAATTAAGTT
TTGAGCAACTTTACCGAAGTATTGTGCGTTGTCGCTATACTTAAATTCACTATTTTCAAT
ATCTAGTAAGCTAGCATTTGGATAGCAAGATAAGTATGCTTGTTCTGGTAATTCAATGTG
TGTAAAAGACTCTTGCATATGGTGGGGGCCATGATGACAATTTAGTCCAACGATGTTTGC
ACCACATTGTACGAGTTGTTTTAATCCTTCGTTAATAGCTTTACCATTAACTAAATAATT
TGTATTTGATGCAGTTAATTGGGCAATGATTGGGATATCATATTTCTTTCTTGTACGTGT
GATTACATTCGTTAGTTCTTCCAAGTCATAATACGTTTCGAAAAGTAAGGCATCGACGCC
TTCTTCCACCAATGTGTCTATTTGAATTTCTGTATGATAAAGGATTGTTTGTAAGCTGAT
TTCTTCTTGTTTAATACCTCTAAATCCACCAACTGTACCTAATATAAATGTATCTTTATT
TGAAGCTTTCTTGGCGATACGTACAGCAGCTTGATGAATATCTTTGACTTTGTCTTCAAG
ACCAAAGCGCTTTAATTTTTCGAAATTTGCGCCATAAGTATTCGTTTGAATGACATCAGC
ACCAGCTTCTATATAAGAACGATGGATGCGTTCAACTTTATCAGGATGGCTAAGGTTATA
TGCTTCTGGACAGGTATCTAAACCTTCAGAGTATAAAATTGTTCCAATAGCACCATCAGC
TACCAAAACATTATCTTTCAATTGTGTGAGGAATTGACTCAT
>>BDS-54_[0352329 to 0353489]_metC_(cystathionine beta-lyase)_RVRS
TTATCTTTCAATTGTGTGAGGAATTGACTCATTGAATGCCTCCTTTAATGCGTATTTGAT
GTCAGCAATAAGCTCATCAGGGTCTTCCAAGCCAACACTCAATCGGAATAAACCGAATGT
AATACCACGAGCTTCTCTTACTTCTTCAGGTAATGCAGCATGTGACATCGTTGCTGGATG
GGATAGTATCGTTTCAATACCACCAAGACTCACTGAGACAAGTGGTAATGTTAAAGCATC
GACGAATTGTTGAGCTTTAGATTCATCTTTTAAACGTAAGCCGATAACAGCACCACCATT
TTCAGCTTGCTCTAAATGAGCAGAATTGAGACCAGGGTAATAAACTTCTGAAATTTCTTC
TTGTTCTATTAAAAATGACACGATTTTTTGAGCATTTTCGACCGATTGCTTAAATCTAAT
CGGAAATGTCTTTAAATGTTTAGCTAGCATCCAACTATCTTGAGCAGATAACATATTTCC
AGTACCGTTTTGAATTAAATAAAGTGCCTCATGAATTTCTTCGTTATTAGTAATAACTGC
GCCGGCAATGAGATCACTATGTCCACTTAAAAATTTAGTAGCACTGTGTATAACAATGTC
AGCTCCTAGTAATAAAGGTGATTGACCTAACGGTGTCATAAACGTATTATCAACGGCGAC
TAGTAGTCGATGCTTTTTAGCTATGTTTGAAACAGCTTTGATATCGGTAATTTTAAAACA
GGGATTCGATGGTGTTTCAATATAAATTAATTTAGTGTTAGATTGAATTGTACCTTCAAT
TTGTTCAATCTTTGTTGTATCAACAGTTGTAAACTCGATGTTGAAACGATTTAAAATTTG
CTCGGTGAGACGGAATGTACCGCCATATACATCGTCTGGTAAAATGACGTGATCACCAGC
TTTAAGTGTTAGAAGTACAGCTGAGATTGCTGCAATTCCTGATGCAAAAGCAAAAGCAAA
TTTTCCGTGTTCTAATCGTGCTAGTTTCTCTTCTAAAAGTTCGCGATTAGGGTTACCACT
TCGTGCATAATCATATTTAACATCGCCACCAAGACGTTTTTGATGGAATGTTGAAGAATC
ATAGAGTGGTGGGTTAGCTGAATGATATTCCACACCTCTACGCCAATCGAATATCACTTC
TGTCTCTTTTGAAAGTGTCAT
>>BDS-54_[0353486 to 0354589]_metI_(cystathionine gamma-synthase/cysteine synthase)_RVRS
TCATACAATCTCTCCAATCTGAGCTTTATCTAATGCTTGGATGATATCGCTTTCGATGTC
TTCATAATTTTCAACGCCTAAAGATAAGCGGATTAAATACTCATCAATGCCACGTTTATC
TTTCTCAGCATCTGGCATATCAACATGTGTTTGTGTATAGGGAAATGTTACAAACGTTTC
GGTTCCTCCTAAACTTTCTGCAAAAATACAAATATCTAAATTTTCTAATAATTTAGCAGC
GCTATAGGCTTTATTAAGTCTTAAACTAAGCATGCCAGTTTGCCCACTATATAGTACTTC
GTCAATTGCTTGCAGTGACTGACATTTTTCAGCAAGTCTTCTTGCGTTTGATTGTGCTCG
CTCAATGCGGAGATGCAAAGTTTTGAGTCCGCGTAACAACAAATAACTATCTATTGGTGA
TAGTGTTGCGCCAGTCATGTTGTGAAAATCAAATAATTTTTGTGCCAAATCATCATCTTT
AACTGTGACTACACCAGCTAGCACATCGTTATGTCCGCCAATATATTTTGTAGCTGAATG
CAAGACTATATCAGCACCATCTGCTAAAGGCGTCGAAAGATGAGGTGTTAAAAAGGTATT
GTCGATAATAGATAATAAACCTTTATCTTTACAAAGCTGGTAATATGGCTTCACGTCGAT
GGCAATCATTTGTGGATTAGATATTGGTTCAATGAACAAGGCTACAGTTTTATCTGTTAT
ATGATTTAGAACTTGTTCATAATCTGTAAAATCAACGTATTTAAATTTGATATCATACTG
TTGTTCATAGAATTCAAATAATCTAAATGTGCCTCCATATAAATCAAAGGAAACTAAGAT
TTCATCGTGTGGCTTAAATAAATTACATATTAATTGGATTGCAGACATCCCACTTGATGT
GGCAAATGATGCAACACCTTGTTCTAACTTTGCAAAACAGGTTTCAAATGTTGAACGGGT
AGGATTTTTAGTTCGTGTGTAATCAAATCCAGTTGATTGTCCTAGTTTAGGATGTTTGTA
GGCAGTAGATAAATGGATTGGATTTGCAATAGCACCGGTTGAATCATCAGTTAATGTGAT
TTGTGCTAACTGAGTATCCTTCAT
>>BDS-54_[0354654 to 0355027]_tbox02_(T-box leader element)
AAAAAGGACGAAAGCTTGAGTTTCGCGGTACCACCTTTATTTGTTATTCCATCACTGAAA
TAACCTTATTCAGTACGCATGTAATGTGAATATGCTTACTGAACAATTATCACAAATTAA
AGTTTCTAAGTAAGGAGATAGTATTGTAATATCTCATACTTATTAACAAAAGAATTGTGC
GTAAAGAATATCCAGTACGCCATTTAACATCAATGTTAATACTGTATCGCTATAACGGGC
GAACCCGTAGACACCTCATATTGGCATCAACACTCCAAGGCCATTTTCAAACACGCTTTC
AAAATCTTCTCTCAGCTATTAAAGACTCTCTGTATAAGCAGGGTGTGTTTTACTTTCCTC
TTTATAGTGTTTAC
>>BDS-54_[0355257 to 0356102]_spo0J_(chromosome partitioning protein)_FRWD
GTGAGTGAATTGTCAAAAAGTGAAGATCAACGTATTACTAAAACAAAAGGCGAGCAAATA
AAACAAATAGATATAACTGAAATTAAACCGAATCCATATCAACCAAGAAAAACATTTGAT
GAAAATCATTTAAATGATTTAGCTGATTCAATTAAACAATATGGGATTTTGCAACCGATT
GTACTTAGAAAAACAGTGCGTGGTTATTATATTGTCGTAGGCGAAAGAAGATTTAGGGCA
TCGAAAATTGCGGGGCTTAAACATGTTTCGGCAATTATTAAAGAGTTAACTGATGAAGAT
ATGATGGAACTTGCAGTAATAGAAAACTTGCAACGTGAGGATTTAAATGCGATTGAAGAA
GCTGAAAGTTATCAACGCTTGATGACTGATTTGAAAATTACTCAACAAGAAGTAGCTAAA
CGGTTAAGTAAGTCACGCCCATATATAGCGAATATGTTGAGATTATTGCATTTACCTAAA
AAGATTTCCGATATGGTAAAAGATGGACGACTTACAAGTGCACATGGACGCACGTTGTTG
GCCATTAAAGATGAACAACAAATGATGAAATTGGCGAAGAAAGTCGTTAAAGAAAAATGG
AGTGTTAGGTTTTTAGAAAATCATATTAATGAAATGAAGAAAATGGCATCAAAACTTGAA
ACAAGTAATGTGGAAGTGTCAAAACCTAAATTTATTAAGCAACAAGAACGCCAATTGAGA
GAACAGTATGGTACCAAAGTAGATATATCAATAAAGAAATCGGTTGGTAAAATCTCATTT
GAGTTTGATTCACAAGAAGATTTTCTAAGAATAATTGAACAATTAAATCGTAGGTATGGT
AAATAG
>>BDS-54_[0356259 to 0357140]_ykuT_(putative small-conductance mechanosensitive channel)_FRWD
ATGAATCAAGTCATGAATATTATTTCATCTCTATTTGAGCCATTAACAAAAATAGAAACA
TATGAAAATATTGCAACTAAAATCGCTATGATTGTTATTTATATTATCGTAGCCCTCATA
GTTATTAAAATACTGAATAAAATGATTGAACAGGGATTTAAGATTCAAAATAAAAGTAAA
AAGAGTAACAAAAAGCGCTCTAAAACTTTAATATCTCTTGTTCAAAATGTAGTGAAGTAT
ATCGTTTGGTTTATAGTTATTACGACGATTTTAAGTAAATTTGGCATTAGTGTTGAAGGT
GTTATTGCAAGTGCTGGTGTCGTAGGTTTAGCAGTAGGTTTTGGTGCGCAGACCATTGTT
AAAGATGTTATCACTGGATTTTTCATTATATTTGAAAGTCAATTTGATGTAGGTGATTAT
GTTAAAATAAACAATGGTGGTACGACTGTGGCAGAGGGAACGGTTAAATCAATAGGACTT
CGTTCAACACGAATCAATACAATTTCAGGAGAATTAACAATTTTACCAAATAGTAGTATG
GGAGAAATAACGAACTACTCAATTACAAATGGTACAGCTATCGTTAAAATTCCAGTGTCT
GTCGAAGAAAACATTGATAATGTTGACAAAAAACTAAACAAACTATTTACTTCTTTACGT
AGTAAATATTACTTATTTGTTAGTGATCCAGTTGTTATTGGTATTGATGCTATTGAAGAT
ACAAGAGTAATATTGAGAATATCTGCAGAAACAATTCCGGGTGAAGGATTTGCTGGAGCT
CGAATTATTCGCAAAGAAGTGCAAAAAATGTTTTTACAAGAAGGTATTAAAACACCTCAA
CCAATTATGACTGCTTATAATCATAGTGAAAACGGTGTTTAG
>>BDS-54_[0357170 to 0357373]_yyzM_(putative DNA binding protein)_FRWD
ATGGCGTCAAAATATGGAATAAATGATATAGTAGAAATGAAAAAACAACATGCGTGTGGA
ACAAACCGATTTAAGATTATTAGAATGGGTGCAGACATAAGAATTAAATGTGAAAATTGT
CAAAGAAGTATTATGATTCCACGTCAAACGTTTGATAAAAAACTTAAAAAAATCATCGAA
TCTCATGATGATACACAAAGATAG
>>BDS-54_[0357385 to 0358482]_yyaF_(engD GTP-dependent nucleic acid-binding protein engD)_FRWD
ATGGCTTTAACAGCAGGTATCGTTGGATTGCCAAACGTTGGTAAATCAACATTATTTAAT
GCAATAACAAAAGCAGGTGCTTTAGCAGCGAACTATCCATTCGCTACGATTGATCCTAAT
GTAGGGATTGTAGAAGTGCCAGATGCTAGATTACTTAAATTAGAAGAAATGGTTCAACCT
AAAAAGACATTGCCGACTACATTTGAATTTACAGATATCGCTGGTATTGTGAAAGGTGCT
TCAAAAGGTGAAGGTTTAGGTAATAAATTCTTATCACATATTAGAGAAGTAGATGCAATT
TGTCAGGTTGTTCGTGCTTTTGACGATGATAACGTAACTCATGTTGCTGGTCGAGTAGAC
CCTATTGATGATATTGAAGTTATTAATATGGAATTAGTACTTGCGGACTTAGAATCTGTT
GAGAAACGATTGCCTAGAATTGAAAAATTAGCACGTCAAAAAGATAAAACTGCTGAGATG
GAAGTGCGCATTTTAAATACTATTAAAGAAGCTTTAGAAAATGGTAAACCTGCCCGCAGT
ATTGACTTTAATGAAGAAGATCAAAAATGGGTTAATCAAGCGCAACTATTGACTTCTAAA
AAATTGCTTTATATCGCTAATGTTGGTGAAGATGAGATTGGTGATGACGATAATGACAAA
GTAAAAGCAATTCGCGAATATGCAGCACAAGAAGATTCAGAAGTAATTGTTATTAGTGCG
AAAATTGAAGAAGAAATTGCAACATTAGATGACGAAGATAAAGAAATGTTCTTAGAAGAT
TTAGGTATTGAAGAACCAGGATTAGATCGATTAATTAGAACAACTTATGAATTATTAGGA
TTATCAACATACTTTACTGCTGGTGTGCAAGAAGTTCGTGCTTGGACATTTAAACAAGGT
ATGACTGCACCACAATGTGCTGGTATCATTCATACTGATTTCGAACGTGGATTTATTCGT
GCAGAAGTAACAAGTTATGATGATTATGTACAATATGGCGGCGAAAGTGGTGCTAAAGAA
GCGGGTAGACAACGATTAGAAGGTAAAGAATACATTATGCAAGATGGTGATATCGTTCAT
TTCAGATTTAATGTATAA
>>BDS-54_[0358568 to 0358759]_Q5HIT0_(putative bacteriophagal protein)_RVRS
TTAAAAGAATGGAATAATTTTACTAGCGTTAATAATATCTTGAGTGCTGAAAAATTGTTT
GCCTTCACCAGTGTAAGCCGGTTCTAAAACAAGATTAGCCTTTGCACAATAAAGCCATTC
AGGATGAATACCACTATTAAGTATCTCTTGGAATTCTTGAAAATCTTTAGACCAATCAAT
ATTTAAATTCAT
>>BDS-54_[0359003 to 0359299]_rpsF_(30S ribosomal protein S6)_FRWD
ATGAGAACATATGAAGTTATGTACATCGTACGCCCAAACATTGAGGAAGATGCTAAAAAA
GCGTTAGTTGAACGTTTCAACGGTATCTTAGCTACTGAAGGTGCAGAAGTTTTAGAAGCA
AAAGACTGGGGTAAACGTCGCCTAGCTTACGAAATCAATGATTTCAAAGATGGCTTCTAC
AACATCGTACGTGTTAAATCTGATAACAACAAAGCTACTGACGAATTCCAACGTCTAGCT
AAAATCAGTGACGATATCATTCGTTACATGGTTATTCGTGAAGACGAAGACAAGTAA
>>BDS-54_[0359320 to 0359823]_ssb_(single-stranded DNA-binding protein, chromosomal)_FRWD
ATGCTAAATAGAGTTGTATTAGTAGGTCGTTTAACGAAAGATCCGGAATACAGAACCACT
CCCTCAGGTGTGAGTGTAGCGACATTCACTCTTGCAGTAAATCGTACGTTCACGAATGCT
CAAGGGGAGCGCGAAGCAGATTTTATTAACTGTGTTGTTTTTAGAAGACAAGCAGATAAT
GTAAATAACTATTTATCTAAAGGTAGTTTAGCTGGTGTAGATGGTCGCTTACAATCCCGT
AATTATGAAAATCAAGAAGGTCGTCGTGTGTTTGTTACTGAAGTTGTGTGTGATAGCGTT
CAATTCCTTGAACCTAAAAATGCGCAACAAAATGGTGGCCAACGTCAACAAAATGAATTC
CAAGATTACGGTCAAGGATTCGGTGGTCAACAATCAGGACAAAACAATTCGTACAATAAT
TCATCAAACGCGAAACAATCTGATAATCCATTTGCAAATGCAAACGGACCGATTGACATA
AGTGATGATGACTTACCATTCTAA
>>BDS-54_[0359875 to 0360117]_rpsR_(30S ribosomal protein S18)_FRWD
ATGGCAGGTGGACCAAGAAGAGGCGGACGTCGTCGTAAAAAAGTATGCTATTTCACAGCA
AATGGTATTACACATATCGACTACAAAGACACTGAATTATTAAAACGTTTTATCTCAGAA
CGCGGTAAAATTTTACCACGTCGTGTAACTGGTACTTCAGCTAAATATCAACGTATGTTG
ACTACAGCTATCAAACGTTCTCGTCATATGGCATTATTACCATATGTTAAAGAAGAACAA
TAA
>>BDS-54_[0360122 to 0360176]_txbi_rpsR_(bidirectional rho-independent terminator of rpsR)
TAATATATTATAACCCTCGTAGGCATAGGCTTACGGGGGATTTTTTATGCTTTGG
>>BDS-54_[0360300 to 0361323]_Q6GJS9_(anti bacteriophage infection-like protein)_RVRS
CTATTTGTATATGATATTAATCTATTTTTAGATAAAAATCAAGGTTATTGATAAAGTTCT
TTAAACTTCTTAATTTAGGTCTTGCTTGAACACCTATAATTTTATCATAAGTCGACTCGC
TTATCTTTGATCGTAAAAAATCAAGGTTTTGTTCGAATTGGCTTATAATTTTTTGGAGTT
CTGTTTCAGAATACGAAAGACCGGAACAAATTAGAATTAATAAAATGAGATAATCAATTA
TTCTGTCGAAATTTAAATTGTGTATATCCATTTTTACTGCTAAATATTCTTTTAATCTAT
TACTTGTCTCTCCAGTTTTAAATCTACAGTCATAAAGTACACCATTGTGAGCTATAGCAT
TTCTTAAGCCTTTCATACAATCAATGATGTCACCTAGTATATCTTTACTTTGATCAAATG
CTGGTGAGTATAATTTTAGTTGTTTTTGAGCTTCTATATTCAAATTTTGGGACATGCAAC
GAGTGAAAAATACTAGATTTCCTAAAGTGAATAATTCAAATACTGCATATAGTGGCACGG
CTCTATCTTGATGTATGTAATGATATATGTAAGGCTTTGAATTACAATGTTCATGTATCA
TGTCGTAAATATCTCTTCTTAGTCTAGTAGTATTTTTTAAATGCTTTTTATATTTTGTGC
TACCGGGACTATAACTTTTATAATATGTTAATGATTTTTGAAATAAACTATCTAAATCAA
AACCAGAGTTTTCACAAACTATTTCTAGCAATCTGTTTTTAATAGCTGTTTCACAGAACA
TAACGTGTTTATAGAAAAGGCTTTTAATTTCTGTATCAAAACTGTATAAAGCTTGTAATT
CGCTGAATTTTTCAAAATTAAGTTCTTCCTCTTTGTTTAAAAAGAAATTATATCCTTTAA
ATCCATGAAAATAGCCGATGTTTCGTAACTGGATTTTTTCCGTGCTACCATTTATTTGGA
TACCTTTATTGTCTCTTATATGCCTCATTAAATCATCAGTAGTTTTTGGTGTTTTTCTGT
TCAT
>>BDS-54_[0362263 to 0362874]_setC_(staphylococcal enterotoxin-like toxin X)_FRWD
ATGTTAAAAAAATATGACTCAAAAAATTCAATCGTATTAAAATCTATTCTATCGCTAGGT
ATCATCTATGTGGGGACATTTGGAATATATTCAAAAGCAGATGCGTCAACACAAAATTCC
TCAAGTGTACAAGATAAACAATTCCAAAAAGTTGAAGAAGCACCAAATAATTCGGAAAAA
GCTTTGGTTAAAAAACTTTACGATAGATACAGCAAAAATACAATAAACGGAAAATCTAAC
AAATCTAGGAATTGGGTTTATTCAGAGAGACCTTTAAATGAAAATCAAGTTCGCATACAT
TTAGAAGGGACTTACACAGTTGCTGGCAGAGTGTATACATCTAAGAGGAACATTACTCTT
AATAAAGAAGTTGTCACTTTAAAAGAATTGGATCATATCATAAGATTTGCTCATATTTCT
TATGGGTTATATATGGGAGAACATTTGCCTAAGGGTAACATCGTCATAAATACAAAAGAT
GGCGGTAAATATACATTAGAGTCGCATAAAGAGTTACAAAAAAATAGGGAAAATGTAAAA
ATTAATACAGCCGATATAAAAAATGTAACTTTCAAACTTGTGAAAAGTGTTAATGACATT
GAACAAGTTTGA
>>BDS-54_[0362905 to 0362966]_tx_setC_(rho-independent terminator of setC)
TATCGCTAATACTTTGAAAGTTAGGTATCTAAAGGTGCCTAGCTTTCTTTGTTATGATCA
GC
>>BDS-54_[0363243 to 0363614]_Q2G106_(putative exported protein)_FRWD
TTGAAAACGATTTTAAAAACAATTATATATATCGCACTTACTATCATTGGCGCTTATGCT
ACTTTGTTCATTTTAAAAACAATAGATTCTCATGGTGTAACAGATCAGTTTAATCCATTG
GTAAAGAAGGAAGATTCTTATGTTAAAACGACAGAGGTATCTACTAGAATGGATGATCAA
CTCCGAAGTTATAATCAAAGTGCTTTTAATAAAGAAGGGAAAGAAACACAATTAATGTAT
ACTGCTACATTTGATATTAAACCGCATAGATACTTGAAAATAACACATAAAGGTCATCAT
GTAGAAACTTTTGAAGAAGTTGAAAAGGGTCAAGTACCTAAAAAAGCATTAGACAAATTG
AGTCGATTATAG
>>BDS-54_[0363792 to 0364364]_Q1Y9M1_(NCTC13712_00317 Peptidase propeptide and YPEB domain)_FRWD
ATGAAATTAAAATCATTAGCAGTATTATCAATGTCAGCGGTGGTGCTTACAGCATGTGGC
AATGATACTCCAAAAGATGAAACAAAATCAACAGAGTCAAATACTAATCAAGACACTAAT
ACAACAAAAGACGTTATTGCATTAAAAGATGTTAAAACAAGTCCAGAGGAAGCTATGAAA
AAAGCTGAAGAAACATACAAAGGTCAAAAGTTAAAAGGAATTTCATTTGAAAATTCTAAT
GGCGAATGGGCTTATAAAGTGACACAACAAAAATCAGGTGAAGAATCAGAAGTACTTATT
GCTGATAAAAACCAAAAAGTAATTAATAAAAAGACTGAAAAAGAAGATACAGTAAATGAA
AATGATAATTTTAAATATAGTGATGCAGTAGATTATAAAAAAGCTATCAAAAAAGGACAA
AAAGAATTTGATGGTGATATTAAAGAATGGTCACTTGAAAAAGATGATGGCAAACTTGTT
TACAACATCGATTTGAAAAAAGGTAATAAAAAGCAAGAAGTTACTGTCGATGCTAAAAAC
GGTAAAGTATTAAAGAGTGAACAAGATCATTAA
>>BDS-54_[0364500 to 0364763]_Q5HIS2_(putative protein)_RVRS
TTATTTATCCATGCGAATATCAACTTCTTCTAAATGTTTCTGATATTCTTTAACTTTGCT
TTCTAAAAACATTTCATATGGTGCATCAAAAAAGTCAGCTAAATGCATGGCATCTTTAAA
TTTAGGTTCATGATGATGATTCTCCCATTCCCAAATTTGATGTGCTTCATATTTAGTACC
ATATTTTTCGTTTAATTGTTGTGCTAATTCGTCAATTTCTAAATTATGTTTAGTTCGTAA
GTTATATAAAATATGCATATTCAT
>>BDS-54_[0365062 to 0365313]_Q5HIS1_(GlsB/YeaQ/YmgE family stress response membrane protein)_FRWD
ATGTTTGGATTTATTGGAATGTTAATTGTCGGTGGCTTAATTGGATGGGCTGCTGGTGCT
ATTATGGGTAAAGATATCCCAGGTGGTATTTTAGGTAATATTATCGCAGGTATTATTGGA
TCATGGGTAGGTGGCAAACTATTCGGACAATGGGGTCCTGAATTAGGAAGCATTTACATT
TTACCAGCATTAATCGGATCAATTATCTTTATCGCAATTGTAACTTTAATTTTAAGAGCT
ATGCGTAAATAA
>>BDS-54_[0365742 to 0366323]_Q7A7J4_(gpmA_1 2,3-bisphosphoglycerate-dependent phosphoglycerate mutase)_FRWD
ATGACGATTTATTTAGTTAGACATGGAGAATCGAAGTCGAATTATGATAATAAACATTCA
CGATCATATTTTTGTGGTCAATTAGATGTACCGTTAACGAATGCTGGCAAAAAAAGTGCA
GATGATTTATACCAATATTTTAAAGAAAAAAATATAGCACATGTATATGTGTCGGACTTA
TTGAGAACACAACAAACATTTAAACATATTTTTCCATATGACATTCCTTCTACGACAACA
CCCTTACTAAGAGAGCGTTCATTAGGAGTATTTGAGGGTAAATATAAAGATGATGTCAGT
GTTAATCCGAAATATGAAAAATATTTTAATGATCCTAAGTTTAAAGATTTTCGTCATAGT
TTTTCTCAAAAAGCGCCTGAAGGAGAAAGTTACGAAGATGTATACCAACGTGTTTCGCAT
TTTATGAATCATGTTGTTAGTGAAAATACTGAACAAGATGATATTGTCATTGTTGCACAT
CAAGTTGTTATTCGTTGTTTGATGGTTTATTTTAACAAAGTTTCAAGGAAAGAAGCTGTG
GATTTAAAGGTAGAAAATTGCAAGCCATATATCATTGAATAG
>>BDS-54_[0366390 to 0366773]_Q5HIR9_(putative membrane protein)_RVRS
TTAATGGAAGTCATCGTTATTAACAGGCTTACCACCAATAGCTAATGTAATGATTGCACT
TACGAACAATATAATTGATGTAACAAATGACGCTACTGTAAAAGGTGTAAATTGGGTGAG
TGATAATATCAATGATAAAAAGAACCAAGAGATAGCCCCTAGAAATTGTAAAATAGCAGA
AGAAATTCTAAAACTCATATTATTGAATATAGCTAAAATAAGTGCGGGTAATGCGACTAA
TACCATTATAATGATGTTGAGGGTGAATAAATATGGCTGTTCAAAAGTTACTGTGTTTGG
ACCTGTTGGATGCATGGCTGCTAAAAATAAGCAAACAATCGTTGATAAAATTGATAAGAT
AATAAAAGTAATTCGAACTTTCAT
>>BDS-54_[0367042 to 0367668]_A5IPV8_(NCTC13712_00322, Uncharacterised protein)_RVRS
TTATTTATCGATGACATCGCTATTGATACCTTTAGATTTTAAGAAATCTTTAATTTTATC
TTGTTGCTTTTTATTAACGTCTCCAGCATATTTTGTTGGTACGTCGACCACATTGATTTT
GTTTTGAGGTTGATAGTTAAGCTTTTCAATATCTTCATCAACATTGGCGATTGTACTATT
TAAAGCTTTGAAATAATTCATCATTAATTCAACGGGTTTCTTATATTCTTTAGGAATATT
GTTTTCAGTGACAAATTTCTTGAAATGTAAGTCGTTTTTAACAGCTAAATTAGATAAGTG
GCTAAGTGTTTCTGCTTGCTTTTCGGTTACTTTTGTTTGACTGTCAATTTGTTTGTCGAG
TTTGTGTTGCATAATATATTTGTTATCAAGTATATCGCTATTTACAGATAAATATTTTTC
GACAGCTTTCTTCATTTCTGCTTCGCTAATATCACTGTTTTTCTTGTTTGAACTAAAAAT
ATCTTTTTCTTCTAATTTTTTAGCACTTTTAGGTGCATGTATGCCAGTACTAGAATGATG
GTCATCTTTGTCAGATTGATCAGCTGCACAACCTGTAAGAATTAATGTTGATGCTAAAAA
TGTACTTAGTAATAATCTCTTTTTCAT
>>BDS-54_[0367741 to 0367977]_Q6GJR9_(NCTC13712_00323, Uncharacterised protein)_RVRS-TRNC NOSTART
TTAGTTTGGAATGTCACGATGACCTTGCAATGACCATAGACGTAAATGATTACGTGCATG
AGTTGCTTTGTCGATAAATAATGCGTCATTTTGAATGTTGTTAAGAATATCATTATCTAT
AAATAATTGCATAATTGGTTGAATCAATTTAGAAGTAGGTATCGTACGTAAAAGCATAAT
GATTTCATTCACATACTTTTCTTTCTCAATATCATTTGCCATATTGATTTGTTTGCG
>>BDS-54_[0368116 to 0369639]_ahpF_(ahpF Alkyl hydroperoxide reductase subunit F)_RVRS
TTAGTTTCTGATAATATAGTCAAAGGCATTTAAAGCTGCATTTGCACCTGCGCCCATTGA
AATAATAATTTGTTTGTTCTTCTGATCTGTGACATCACCAGCTGCGAATATACCAGGAAC
ATTTGTATTATTGTTACGATCAATCACAATTTCACCACGTTCGTTTAATTCAACAGCATC
GTTTAACCATGATGTGTTTGGAAGTAACCCAATTTGAACAAAGATACCATCTAAGTTAAG
TAAATGCTCTTCGCCAGTACTCATGTCTTCGTAACGTATACCTGTAACATGGTGTTCGCC
TACAACTTCAGTAGTTTTAGCATTTGTTTTGATATCAACATTTGATAATGAACGTAAACG
ATCTTGTAATACGTTGTCAGCTTTCAATTCACCAGCGAATTCGAATAATGTTACGTGATT
AACGATACCTGCAAGATCAATTGCTGCTTCAACTCCAGAGTTACCGCCACCGATTACTGC
TACGTCTTTATTTTCAAATAGAGGTCCGTCACAGTGCGGGCAGAATGCAACACCTTTATT
AATCAATTGTTCTTCACCTGGAATGTTTAGCTTACGCCAACCTGCACCAGTAGCAATAAT
GACTGTTTTACTTTCTAATACTGCTCCGTTTTCTAACGTAACTTTAATTGCTTCGTCTGT
CTTTTCGATATCAGTAGCACGTATTCCTGTCATTGCATCAATATCATATTGATCAATATG
CGCTGCTAAGTTAGAAGAAAATTCAGAACCAGTAGTTTCTTTAACAGTAATGAAGTTCTC
AATGCCGGCAGTATCATTTACTTGCCCACCGATACGATCAGCAACTATACCAGTACGTAA
ACCTTTACGTGCTGTGTAAATGGCTGCACTACCACTAGCAGGGCCACCACCAACGATTAA
GACATCATAAGGTTCTTTATTTTCAAACTCAGATGCATCTGCCGTACTACCTAGTTTAGA
AAGAATATCTTGGATTGTCATACGACCATTGCCAAATTCTTCACCATTTAAAAAGACAGC
AGGAACTGCCATGATGTTTTCAGATTCTTCACGGAACACCGCACCATCAATCATAGAATG
CGTGATGTTTGGATTAATCACACTCATTAAGTTAAGTGCTTGAACAACATCAGGACATTT
TTGACAAGTTAAACTGATAAATGTTTCAAAATGGAATGAACCCTCTAAGTTTTTAATTTG
ATCAATAATAGATTGTTTTTCTTTAGGTGCACGACCACTTACTTGTAAAATTGCTAAAAC
AAGTGAGTTAAATTCGTGACCTAATGGAATACCTGTAAATGTTACACCTGTTTCTTCGCC
AGGACGATTGACTTCAAAACTTGGTGTGCGTTTTAAAGATTTTTCAGAAAGAGATAGTCT
AGGTGACATATCAGTAATTTCTGTCAACAAATCTTTAAGTTCTTTGGATTTATCATCTGA
ACCAAGGCTGGCAACGAATTCAACGTTGCCCTCCATTAGTTCTAATAGTTGTTTAAGTTG
TTGTTTTAAATCAGCATTAAGCAT
>>BDS-54_[0369655 to 0370224]_ahpC_(ahpC Alkyl hydroperoxide reductase subunit C)_RVRS
TTAGATTTTACCTACTAAATCTAAACCAGGTTGCAATGTTTTAGCGCCTTCTTCCCATTT
AGCTGGACATACTTCGCCTGGGTTTTTACGTACGTATTGAGCTGCTTTGATTTTGTGAGC
TAATGTGCTAGCATCTCGGCCGATACCGTCAGCATTAATTTCAGATGCTTGAACAACACC
GTCTGGGTCGATAATGAAAGTACCACGTTGAGCTAAACCTGTAGCTTCATCTAATACATC
AAAATTACGAGTGATTGTTTGTGAAGGGTCACCAATCATAGTATAAGTAATTTTGCTGAT
TGCATCAGAGTGATCATGCCATGCTTTGTGGACGAAGTGTGTATCAGTTGAAACTGAGAA
TACATTTACGCCTAATTTTTGTAATTCTTCATATTGATTTTGTAAGTCTTCTAATTCAGT
TGGACAAACGAATGAGAAGTCAGCAGGATAGAAACATACTACGCTCCATGAACCTTTTAA
ATCTTCTTCTGTAACTTCTTTAAATTGATCTTTTTTTGGATCAAAAGCTTGCGCTGTAAA
TGGTAAGATTTCTTTGTTAATTAATGACAT
>>BDS-54_[0370714 to 0371469]_nfrA_(NADPH-dependent oxidoreductase)_FRWD
GTGTCAGATCATGTATATAATCTTGTGAAAAAACATCATTCGGTTAGAAAGTTTAAAAAT
AAACCATTAAGTGATGATGTTGTAAAAAAATTAGTAGAAGCAGGTCAAAGTGCTTCGACA
TCTAGCTTTTTACAAGCATATTCAATTATCGGTATTGATGATGAGACAATAAAAGAAAAT
TTACAAGAAGTTTCTGGACAACCTTATGTAGTAGAAAATGGCTATTTGTTCGTCTTTGTA
ATTGATTATTACCGTCATCATTTAGTCGATCAGCATGCTGAGACTGATATGGAAAATGCA
TACGGCTCAACAGAAGGTTTATTAGTAGGCGCAATTGATGCGGCATTAGTTGCTGAAAAC
ATTGCAGTTACTGCTGAAGATATGGGATATGGTATTGTCTTTTTAGGTTCGTTAAGAAAT
GATGTTGCACGAGTTCGTGAAATATTAGACTTACCTGATTATGTCTTCCCATTATTTGGT
ATGGCAGTAGGGGAACCAGCAGATGATGAAAATGGAGCGGCCAAACCACGCTTACCGTTC
GAACATGTCTTTCACCATAATAAGTATGATGCTAATAAAGAAACACAATATGCAGAAATG
GCTGATTATGATCAAACAATTAGTCAATATTATGATCAACGTACAAACGGTGCTCGCAAG
GAAACTTGGTCAAGACAAATTGAAATGTTCCTAGGAAACAAAACAAGATTAGATATGCTA
GAACAATTGAAAAAAGCTGGCCTCATCCAGCGATAG
>>BDS-54_[0371550 to 0372938]_tcyP_(tcyP, Transporter of cystine tcyP)_RVRS
TTAATGTGAAGTTAATGCAGCATCGTCATTAGATTCAAAAGTATCTTTATCCCAATGTTT
AGTTAACTTAGCGGTACCTGTACCAGCTAGCATTGCATTGTTCACATTTAATGCTGTTCT
ACCCATATCAATTAATGGTTCAACAGATATGAGCACACCGGCTAAAGCGACAGGTAAGTT
TAACGTAGACAATACCAATATAGATGCGAATGTCGCACCGCCACCGACGCCAGCAACGCC
GAATGAACTGATAATCACGACAGCGATTAATGTGACAATAAATTGTAAATCAATTTCTAC
ATTAGCAATAGGTGCAACCATTATTGCAAGCATGGCAGGGTAAATGCCAGCACAACCATT
TTGCCCGATAGATAGACCGAATGTTGCTGCAAAATTGGCAATTCCCTCCGGTACACCTAG
ACGTCTTGTTTGTGTTTGAACATTCAACGGTAAGGATCCAGCACTTGAACGAGATGTGAA
TGCAAAGATTAATACTTCTAAAGTCTTTTTAACGTAACGGATAGGATTAATACCTAATAC
ACTTAAGATGATTAAGTGGATAATATACATAGTGATTAATGCAGCATACGATGCGATTAG
AAATTTTCCTAAAGTCCAAATAGCACCAAAATCACTTGTAGATAATGTGTTAGCCATAAT
TGCTAACACTCCGTATGGCGTTAATCTTAAGACAAACGTTACAATCGCCATAACTAATGA
ATAGATAGCATCAATTGCACGTCTAAGCAATTCGCCGTGTTCGGGCTGTTTGCGAGCTAC
ACGTAAATAAGCAAATCCTACAAATGATGCAAAGATAACTACCGCAATCGTTGAAGTTGC
ACGTTGTCCTGTAAAATCTAAGAATGGATTTTTCGGTAATAGCTCCAAAATTTGTTGTGG
TAAGGTATGTGCTGTTAAATCTTTAGCTTGCTTAGCAATTTCACTACCTCGAGCTTGTTC
AGCATTGCCAAGATTAATAGTTGATGCATCTAAACCAAATAGTAAAGCATATACGACACC
GACAATAGCAGCAATTGTTACGGTACCGATTAGAAACATAAAAATGAAACTACCAATTTT
TGCGAACTTTTCCCCGATTTGGATTTTAGTAAATGCAGCTACGATAGAGATGAAAATTAA
AGGCATCACTATCATTTGCAATAATGCAACATAACCTTGACCTACGATGTTATACCAATC
ACTTGTAGACGTAATGATGTTAGAATTTGCACCGTAAATAAGGTGTAATAATACACCGAA
TACAATGCCGATGCCTAAAGCTGTGAATACACGTTTGGCAAATGAAACATGTTTACGAGC
CATAAGATGCAATATTACGATGAAAATGATTAAAGCAGCAATATTAATTGATGTTAGAAA
AGCATTCAT
>>BDS-54_[0373780 to 0374715]_Q5HIR2_(NCTC13712_00328 Uncharacterised protein)_RVRS
TTATAAATTGAACAAACGTGCGAAGAATCCTTTTTTCTCTTCTTGCGGTTTAGATTTTGT
AGTTTCAGGTTCTGAACTATTATCTTTTTCTGATTTCGCTTCTGCTGAATCATTTGTAGC
TGCTTGTTCAGAAGCATCAGCGTGTGCCTCTGCTACTTGTTGCTCGGCATCATGTTGTGC
CTTAACTGTAGCTTCATTGTCTGAAGTTTCAGTTGCCTTGTCATTTTTAGATTGCTCAAC
GTTTGCTTTTTCAATTGCTTCTGTTGCTGAAATTTGATCTTCTTTATCTACTTTGGTAGT
AGCATCATCATTTGCTTTGTCTGCTTTAGCAACCGCTGTAGCATTTGCTGTTGAATCTTT
CGAATCTTTACTTTCAGCCTTTTCATCAGTTGCCGCATTAGATTCAGTTTTCGTTGCTGA
CTCAGCTAATACTTTAGCTTGAGATGCTTGTGCTTCTTGAATTGCTTCTTGTGATGTTTG
GATTGCTTTTAACGATTCGCTATTAGAATCAATTTTAGTAGTAAGTTGATTTTGAAGCTC
TTTTAATTCTTGTTGTTGTTGATGTACTTGATTCATCATTTGACCAAGTAAATGACGCTC
TTCTCGCATTTTTTGGATTTCTAAACGTAAATCTTCTACTAGTTGTGCGACATTTTGGTT
AGTAGGTAAATGTTTGTCATCGTTTTTAACAATGACTTGCAGGAAGTCCTTTTCTTTTTC
CAATTCATCAAACGCTAAATCATAACTATTTGTTTGTTTTACTTTGTCAGCGATGTCTTT
GAAAAGCTCGATATCTTCTTCTTTGAAGTCTGTTGCTTCACGACCACGGTATTCAGTCTT
GCTCAATTGGTATCCACGTTCTTCTAAATGTTGGACTATTTTACGGACCTGTTTCTCACT
TAGTTCAACGCGTTGTGCGAATTCTTTTGTTAACAT
>>BDS-54_[0374833 to 0375495]_Q5HIR1_(NCTC13712_00329 Uncharacterised protein)_RVRS
TTAAAATGGTTTGCGCAAATCCATTTCTTCTAATAGCGCATAAATAATATCGCGTGAGAT
ACCATTAGCAAAAACATACTTTAATATATAATTTGATTTCACGCTTGTACCATAAATATC
TTTCGTTAATTTAATATTTTTCTTTAAAAATAAATCCACCTTTTTAGCATGACCATCTTT
ACTTGGGTGAATATAATCAATTTCAGTTTGTCTTTCAAACTGATGCTCATATAAAAATTG
TCTGCGATGTTCAATGATGAGACCATTTTCTTTTGTTAAGTCTGCTGGTTCTTTCGGCAC
TTCCATCATTAAAAAGTTATTATCTCTTGAGTGAACGATATTTGATAATACATTGAGCTC
ATGCTCGATTTGATGAAGTGTTTGTGTCATTAACTCGTCGTGGTTGGGTAGGTCTTTTGC
AAATAAATAAATTAAAAATGCTGCATTGGTTGTGGCTTCATAATGCGCGGTTGCTAAACT
AACTACGGCATCATTTTCTAAGCCTACGATAAAGACATAATCGTTTTCAGTTTTATTGTT
TTCTAATGAGTATTTAATCATACGTTTATCTTCAGTTAAAGACAGGTTCAACTTAGTATC
ATAAAGTTGAAGTGCCTCCTTATAATGTGGATCTTTGACAGATTGAATGGTTTTAAATTC
CAT
>>BDS-54_[0375639 to 0376046]_yflT_(heat induced stress protein)_RVRS
TTAAGCTTTAGGTCCCTTTGACGCTTCAGCAAAATGAGTAATATCAATTTCTTCATATGC
TGAGTTATGTTCTTGAACTTCTTTATGTGATGAATTGTCACGCACAGCTGCAACTAACAT
TTTGTCATCTAAAATAAGTTGCTTATATTTTTCTAATTCATCAGGTGATAAATTATATCT
TGATAAGACAGCATGTTCACCATCTTCACCTGTTAACAATTTAGTCATTCTATCGCTAAA
TGTGCCACTTGTTGAGATAAGGGAGATTTCAGAATCGTGTAAGTCATTTAAATGCAATTT
ACTTTTACTTATAATCGCTAATTCTGTTTCTAAATAACCTTCAGATTTTTTTTGATTGAT
TACGTTGTATAATTCACCAGTGTCATTTACTACAGTAATATCTGCCAT
>>BDS-54_[0376226 to 0376328]_RF00167_(purine riboswitch)
GTTAAATAATTTACATAAACTCATATAATCTAAAGAATATGGCTTTAGAAGTTTCTACCA
TGTTGCCTTGAACGACATGACTATGAGTAACAACACAATACTA
>>BDS-54_[0376563 to 0377141]_xpt_(xanthine phosphoribosyltransferase)_FRWD
GTGGAGTTACTAGGACAAAAAGTAAAAGAAGAGGGCGTTGTCATTGATGAAAAAATATTG
AAAGTCGATGGATTTTTAAATCATCAAATTGACGCAAAGTTAATGAATGAGGTAGGGCGT
ACTTTTTACGAGCAGTTTAAAGATAAGGGAATCACTAAAATTTTAACCATTGAAGCTTCA
GGTATCGCACCAGCAATTATGGCTGCACTTCATTTTGATGTACCATGCTTATTTGCAAAA
AAAGCAAAGCCTAGTACTTTGACAGATGGTTATTATGAAACATCAATTCATTCATTTACT
AAAAATAAAACTAGTACAGTAATTGTTTCGAAAGAATTTTTATCAGAAGAAGATACAGTA
CTGATTATTGATGACTTTTTAGCGAATGGAGATGCGTCATTAGGTTTATACGATATCGCA
CAACAAGCTAAAGCTAAGACGGCTGGTATTGGTATTGTTGTTGAGAAGAGTTTCCAAAAT
GGACATCAACGTTTAGAAGAAGCAGGTTTAACAGTTTCATCTCTCAGCAAGGTAGCATCA
CTAGAAGGTAATAAAGTGACATTGGTGGGAGAAGAATAA
>>BDS-54_[0377141 to 0378409]_pbuX_(xanthine permease)_FRWD
ATGAAAAATTTAATCCTAAGTGTTCAACATCTTTTAGCTATGTATGCCGGTGCCATCTTA
GTTCCAATTATTGTTGGTTCAAGTTTGAAATTCACACCGGAACAAATCGCTTACTTAGTT
ACAGTAGATATATTTATGTGTGGTGTCGCTACATTTTTACAAGCCAATAAAGTAACAGGG
ACAGGATTACCAATTGTTCTTGGATGTACATTCACGGCTGTGGCACCCATGATATTAATC
GGTCAAACTAAAGGTATCGATGTGTTATATGGTTCGTTATTCTTATCTGGGATATTGGTT
ATTATCATCGCACCTTTCTTTTCGCATCTTGTGAAATTCTTCCCGCCAGTAGTAACGGGA
AGTGTTGTGACGATTATAGGTATTAATTTAATGCCAGTAGCTATGAACTATTTAGCTGGT
GGTCAAGGTTCTAAAAATTATGGAGATGTTAAGAACATTTTATTAGGTTTAATGACATTA
ATCATTATTCTTGTTTTACAACGATTCACAACTGGATTTATTAAGAGTATTGCTATTTTA
ATCGGCTTAGTAATTGGAACGATAGGTGCTGGTTTACTAGGTATGGTAGATGTAAGTCAA
GTCAATCATGCTAATTGGTTAGGGGTTCCGGTACCGTTTAGGTTCTCAGGATTCAGTTTT
GATGTGACATCGACGTTAGTGTTCTTCATTGTAGCTATCGTTAGCTTGATTGAGTCGACA
GGTGTCTATCATGCATTAAGTGAAATTACCGGTAAAAAGTTAGAAAGAAAAGATTTTCGT
AAAGGTTATACTGCGGAAGGTCTAGCAATTGTGTTAGGATCCATCTTTAATTCGTTTCCG
TATACAGCCTATTCGCAAAATGTAGGACTCGTTTCTTTATCCGGTGCTAAGAAAAATAGT
GTTATATACGGCATGGTTGTGTTATTACTTATTTGTGGTTGTATACCTAAACTTGGGGCA
TTAGCGAATATCATTCCGCTACCTGTGTTAGGCGGTGCCATGATAGCTATGTTTGGCATG
GTAATGGCATATGGTGTTAGTATATTAGGACATATCGATTTTAAAAATCAAAACAACTTA
TTAATTATTGCTGTATCAGTAGGATTAGGTACTGGTATAAGCGCGGTACCACAAGCATTT
AAAGGCTTAGGCGAACAATTTGCATGGTTGACTCAAAACGGTATTGTGTTAGGAGCAATC
GCTGCAATTATTCTTAATTTCTTTTTTAATGGAATAAAGTATAAACAAACAGAAGAAAAT
GTGAAATAA
>>BDS-54_[0378447 to 0379913]_guaB_(guaB, Inosine-5'-monophosphate dehydrogenase)_FRWD
ATGTGGGAAAGTAAATTTGCAAAAGAATCATTAACGTTTGATGATGTGTTATTAATTCCA
GCACAATCTGATATTTTACCGAAAGACGTTGATTTAAGCGTACAATTATCAGACAAAGTT
AAATTGAATATTCCAGTTATTTCTGCTGGTATGGATACAGTAACTGAATCTAAAATGGCG
ATTGCTATGGCTCGTCAAGGTGGTTTAGGTGTTATTCATAAAAATATGGGCGTTGAAGAA
CAAGCGGACGAAGTTCAAAAAGTAAAACGCTCAGAAAATGGTGTCATTTCAAACCCATTT
TTCTTAACGCCAGAAGAAAGCGTTTATGAAGCAGAAGCATTAATGGGTAAATACCGTATT
TCAGGTGTACCAATTGTTGATAATAAAGAAGATCGCAACTTAGTAGGTATTTTAACAAAC
CGTGACTTACGTTTTATTGAAGACTTCTCGATTAAAATTGTAGATGTAATGACGCAAGAA
AATTTAATTACAGCTCCAGTTAATACAACACTTGAAGAAGCAGAAAAAATTCTCCAAAAA
CATAAAATTGAAAAGTTACCATTAGTTAAAGACGGACGTCTAGAAGGTCTTATTACTATT
AAAGATATTGAAAAAGTTATCGAATTCCCTAATGCAGCAAAAGATGAACATGGTCGTCTA
CTCGTAGCCGCAGCAATCGGTATTTCAAAAGACACTGATATTCGTGCTCAAAAATTAGTC
GAAGCGGGTGTGGATGTCTTAGTTATCGATACAGCACATGGTCACTCTAAAGGTGTAATC
GATCAAGTGAAACATATTAAGAAGACTTACCCAGAAATCACGCTAGTAGCTGGTAACGTA
GCAACTGCAGAAGCAACAAAAGATTTGTTTGAAGCGGGTGCAGATATTGTTAAAGTTGGT
ATTGGCCCAGGTTCAATTTGTACAACGCGTGTTGTAGCAGGTGTTGGTGTACCACAAATT
ACAGCAATTTATGATTGTGCAACTGAAGCACGTAAACATGGTAAAGCTATTATTGCTGAT
GGTGGTATTAAATTCTCAGGAGATATCATTAAAGCATTAGCTGCTGGTGGACATGCGGTT
ATGTTAGGTAGCTTATTAGCAGGTACTGAAGAAAGCCCAGGCGCAACAGAAATTTTCCAA
GGTAGACAATACAAAGTATATCGCGGTATGGGTTCTTTAGGTGCGATGGAAAAAGGTTCA
AACGACCGTTACTTCCAAGAAGACAAAGCGCCTAAGAAATTTGTTCCTGAAGGTATCGAA
GGACGTACGGCTTATAAAGGTGCGTTACAAGATACAATTTACCAATTAATGGGCGGTGTG
CGTGCTGGTATGGGTTATACTGGTTCACACGATTTAAGAGAATTACGTGAAGAAGCTCAA
TTCACACGTATGGGTCCAGCTGGTTTAGCAGAAAGCCACCCACATAATATTCAAATTACG
AAAGAATCACCGAACTACTCATTCTAA
>>BDS-54_[0379054 to 0380278]_Q8NV38_(putative protein)_FRWD-FRAMESHIFT
TTGAAAAAGTTATCGAATTCCCTAATGCAGCAAAAGATGAACATGGTCGTCTACTCGTAG
CCGCAGCAATCGGTATTTCAAAAGACACTGATATTCGTGCTCAAAAATTAGTCGAAGCGG
GTGTGGATGTCTTAGTTATCGATACAGCACATGGTCACTCTAAAGGTGTAATCGATCAAG
TGAAACATATTAAGAAGACTTACCCAGAAATCACGCTAGTAGCTGGTAACGTAGCAACTG
CAGAAGCAACAAAAGATTTGTTTGAAGCGGGTGCAGATATTGTTAAAGTTGGTATTGGCC
CAGGTTCAATTTGTACAACGCGTGTTGTAGCAGGTGTTGGTGTACCACAAATTACAGCAA
TTTATGATTGTGCAACTGAAGCACGTAAACATGGTAAAGCTATTATTGCTGATGGTGGTA
TTAAATTCTCAGGAGATATCATTAAAGCATTAGCTGCTGGTGGACATGCGGTTATGTTAG
GTAGCTTATTAGCAGGTACTGAAGAAAGCCCAGGCGCAACAGAAATTTTCCAAGGTAGAC
AATACAAAGTATATCGCGGTATGGGTTCTTTAGGTGCGATGGAAAAAGGTTCAAACGACC
GTTACTTCCAAGAAGACAAAGCGCCTAAGAAATTTGTTCCTGAAGGTATCGAAGGACGTA
CGGCTTATAAAGGTGCGTTACAAGATACAATTTACCAATTAATGGGCGGTGTGCGTGCTG
GTATGGGTTATACTGGTTCACACGATTTAAGAGAATTACGTGAAGAAGCTCAATTCACAC
GTATGGGTCCAGCTGGTTTAGCAGAAAGCCACCCACATAATATTCAAATTACGAAAGAAT
CACCGAACTACTCATTCTAATTAAGATAAAGGAGAACGACAAATATGGAAATGGCAAAAG
AACAAGAGTTAATCCTTGTCTTAGACTTTGGTAGCCAATACAACCAATTAATTACACGCC
GAATTCGTGAAATGGGCGTTTATAGTGAATTACATGATCATGAAATTTCAATTGAAGAAA
TTAAGAAAATGAATCCAAAAGGTATCATCTTATCAGGTGGTCCAAACTCAGTTTATGAAG
AAGGTTCATTTACAATTAATCCTGAAATATATAATTTAGGAATTCCAGTACTTGGTATTT
GTTATGGCATGCAATTAACTACTAAATTATTAGGTGGTAAAGTTGAGCGTGCTAATGAAC
GTGAATACGGTAAAGCAATCATTAA
>>BDS-54_[0379938 to 0381479]_guaA_(GMP synthase [glutamine-hydrolyzing])_FRWD
ATGGAAATGGCAAAAGAACAAGAGTTAATCCTTGTCTTAGACTTTGGTAGCCAATACAAC
CAATTAATTACACGCCGAATTCGTGAAATGGGCGTTTATAGTGAATTACATGATCATGAA
ATTTCAATTGAAGAAATTAAGAAAATGAATCCAAAAGGTATCATCTTATCAGGTGGTCCA
AACTCAGTTTATGAAGAAGGTTCATTTACAATTAATCCTGAAATATATAATTTAGGAATT
CCAGTACTTGGTATTTGTTATGGCATGCAATTAACTACTAAATTATTAGGTGGTAAAGTT
GAGCGTGCTAATGAACGTGAATACGGTAAAGCAATCATTAATGCGAAGTCAGATGAGTTA
TTCGCTGGCTTACCAGCAGAACAAACAGTTTGGATGAGTCATTCTGATAAAGTTATTGAA
ATTCCAGAAGGCTTCGAAGTTATCGCTGATAGCCCAAGCACAGACTATGCAGCAATTGAA
GATAAGAAACGTCGCATTTATGGTGTGCAATTCCATCCAGAAGTACGTCATACAGAATAT
GGTAATGACTTATTAAATAACTTCGTACGTCGTGTTTGTGAGTGTAAAGGACAATGGACG
ATGGAAAACTTTATCGAAATCGAAATTGAAAAGATTCGTCAACGCGTAGGCGACCGTCGT
GTATTATGTGCGATGAGTGGTGGCGTAGATTCATCTGTTGTTGCTGTACTATTGCATAAA
GCAATTGGGGATCAACTAACATGTATCTTTGTAGACCATGGCTTACTTCGTAAAGGTGAA
GGCGACATGGTTATGGAGCAATTCGGTGAAGGTTTCAACATGAATATTATTCGTGTTAAT
GCGAAAGATCGCTTTATGAATAAATTAAAAGGTGTTTCTGATCCTGAACAAAAACGTAAA
ATCATTGGTAATGAATTTGTATACGTATTTGATGATGAAGCATCAAAACTTAAAGGCGTA
GACTTCCTTGCGCAAGGAACACTTTATACAGACGTTATCGAATCAGGTACTAAGACAGCA
CAAACAATCAAATCACATCACAATGTTGGTGGATTACCAGAAGACATGGAATTCGAATTA
ATCGAACCAATCAATACATTGTTTAAAGATGAAGTGCGTAAATTAGGTATTGAGTTAGGT
ATACCAGAACATTTAGTGTGGAGACAACCATTCCCAGGGCCTGGTCTTGGCATTCGTGTA
CTTGGAGAAATTACTGAAGATAAACTAGAAATCGTTAGAGAATCAGACGCAATTTTACGC
CAAGTGATTAGAGAAGAAGGTCTTGAAAGAGAAATTTGGCAATACTTCACAGTGTTACCA
AACATTCAATCAGTAGGTGTTATGGGAGACTATCGTACGTATGATCACACAGTAGGTATC
CGTGCAGTAACATCTATCGACGGTATGACAAGTGACTTCGCACGCATCGATTGGGAAGTC
CTACAAAAGATTTCAAGTCGTATCGTAAACGAAGTAGACCACGTCAACCGCGTAGTCTAT
GACATTACATCAAAACCACCAAGCACAATTGAGTGGGAATAA
>>BDS-54_[0381594 to 0382130]_BDS-54_000332_(hypothetical protein)_RVRS
TCAATAAGGCAATTTTCCGTGTTTATTATTATATATAATTTCATATTGTTCAGGATCTTC
TTGTTTTAAATCATAAATTATAGTTTCGTCTACTATTTTTTCTAAATCAAGTGTATTAAA
GCCCCAGTCATTTGTTGTTATTATAAATATTTTTGGAACTGGGTTGTTATTTATATGGTT
AATTAGTCTAGAAGTATCTTTTTCTATTATTAGAGCTGATTCTACAGGATAGTAAATAGC
AAAGTCTCCGTGATAAATCGTATTTCGTTCATAAAGGTTAATCTCTAAGGTTAAATTACT
CAAATTGAAGCTTGTGTTTTGAGTTATGTTTTTAGGCACAATTCGATTATCTACTATTTG
TTTTAGGTTGCCTATTGAACGAGTGTGTATCGTCCCTATTGTATAATTGGAATTATTTAA
AGCTATTAAAGCAGTTGTTAATTTATACTCGTTAATATAACCCTTTACTAAAGCAATTCG
TTTATTGCTATCTATAAATTCTTTCAATTTTTTGTTAAATTCGTTTTTATTGTACAT
>>BDS-54_[0382149 to 0383360]_BDS-54_000333_(site-specific integrase)_RVRS
TTAGTTGATTGCTTCCAATTTTTTCATCATATCTTTATCCATTTGTTCGGTTACATGACT
GTATATCTGTAGTGTAGTCTTATGGTCGGTGTGGCCTACACGCTCCATTATGGCTTTAAG
AGATACGCCAAGTTGCGATAATAATGAAATGTGACTATGACGCATAGTGTGACTTGTTAT
GTGCTTTGTAATGCCTATATTAGAAGCTGATTGTTGCATATTTCTATTGATGGTACTAAG
TGACATAGGATTACCACGATGATTAGTGAATATGAATCCTCTGTTTTGATACATAGCTTC
CCATTGGATAGCTTTTTTGTTTTCTAACATAACCTTACGTAATATATCACAACTACGTGT
AGTTAAAGATATTGATCTATAAGAAGATTCGGTTTTGGTTGTATCTTTGAAACCTACTGC
ATTACCTTCTTTGCGCCAGTGTATAGTACCATCTATTTCTAATGTTTTATTATCAAAATC
AATATTATCTGGTTGAATTGCTAACAGTTCACCTATGCGCATACCATTAAGCGCTTGGAA
TTCCATTATGTAAGCAGTCATGATGAATGAACGTTTCATGTAGCCAGCACGCTTAGAATC
AGCTACTACGTGTAAGTTATCTACGATTGTTTTTACTTCATCCATTTCTAAGTAATTCTC
ACGCTTAGCTTTTACATCTTCTCTTGTAGTGGCTTTTTTAGGGACAACAATATCATCTAG
GTAACTTATATCAGTGAGTTTATACATTCGTTGTGTGTGCTTCATAATGTTTCTTATGAT
ACTCATAGCATCTTTAACTACTTTGTGGCTTAGGTTATCTTTAACGGCATTGTCTACTAA
CTTTTGAACAATATCGACATTCAAATTTTTAACAAGAATATCTGATTCTATATTACGTTT
GATATGTTTAACTTTATACTCTTTAGTTTTGATTGTAGATAACTTAGAACCAGAAGTTTT
TATGTACCTATCTAGCCACTCATCGCAAGCTTGATGAAAGGTAAGTGTTTTTAGGTCTGT
TGGTGTCTTATCATTTAGTTTGTTCTCTATACGCTCATTTAAGAGCTTCTGAGCCTCTTT
CTGGGATTGCTTACCATTCTTATTTAGAACAACACTCACACGCTTCCACTTGTCTGTGTA
TGGGTCTTAGTACTTCTCATAGAAACGGTACTGTGTTTGGTTGTGCTTATTAGTGAATTG
TTCATGCCACAT
>>BDS-54_[0383364 to 0384149]_BDS-54_000334_(hypothetical protein)_RVRS
TTATCCCTCCTTGTCATCTTCGTCATTCTCTTCTCTATAATGTTTTAGGTGGTCGTAGTT
TTTCATTGAAACGTTTAATCTATATAAATAAAAAGTTTGTACAGTGAAAATAAGTATGAT
AAAAATGTAAATAAAAATAGCCATGGGGTCTTTTCCTGCAAAAAATAATGCATATATTAA
AAATCCATTTAATACACAGCCAATAATTACTAATTCATTGATAAGCTGAGTATACTTTTT
GGTTATTTTGAGTCTTGTGTAACTCTTTTTGAAATTATACTCATTCATTATAGCTTTTTT
TATACTATTAAATTTAGAATTTGTATATTCCGAATTGTTTATTGCTAGCGAAAAAAACTG
TGATTCTTTTTGTCTTTCGTGTTTATATTTTTGGTTTATATAACTGGTATATTTTGTTAA
ATCGTGTGAAATTAAAGATAGTTTTAATGGGTTTTGGAAGCCGAGAATAATATAAATTAA
TAACCAAATAATTGTTAGAAAAGCAATGATATAAAGGTAAAAATCATAATCAACTTTAAA
TAATTCCAATAAAATTTTAACCCAAAAATGAATATACATGAATGCAATTGGTAATATGGA
TATTGCTATGATTGGAAATATAAAATTCTTTTGCTTTTTTAATTTTTTAAAGTTAATGAG
CTGTGATAATTTTAAAATACTTTTGAGTCCTCTATATAAAATCGGCAACAGAGTTATAAA
TAAAATAACAAGAGCTATCCATTTAGGTAAGTTATAATTATTTAAAATTTCGGGAGTAAT
ATTCAT
>>BDS-54_[0384174 to 0384314]_BDS-54_000335_(hypothetical protein)_RVRS
CTATTTATCTTTTTTAAAGCTAAATGCTAAAAATGGTATGCTTATAACCAAAAATAAAGG
CATTATGGTAATAGATAATACTAGAAATGTCATAGCGAAAACAAAGTACGTTTCATCTAC
TTTATATTTACCGAACTTCAT
>>BDS-54_[0384319 to 0384642]_BDS-54_000336_(DUF771 domain-containing protein)_RVRS
TCACCCCTTATGTTTTCTTTTTACTCCCTCTTTAATTTCTTCGTCATATTCATTTAGAAA
CTGTTTCATCCGTTTTCTATTAAATAAATATTTGCCACCACCATTTGGTGTGAGGAACGT
ACTAAATGGTTCGATTTTTCTTTTGAAGTAATCATCATTTATAATGTGTTCAACAATGTA
CTTTTTAGTAACTCTGTAATACTTTGCTACTTCTTCTAAAGTCATATTCATAGGTTGGTT
ATCAATAAGTTCTTGATACTCAACTTTTGATATAATTACGTGAGTTTCTGGTATTGGTAC
TGTTACTTGCAATGTTTGTGTCAT
>>BDS-54_[0384755 to 0385402]_BDS-54_000337_(helix-turn-helix domain-containing protein)_RVRS
TTAAAGTTTATCGGATATCTCATTATTCAGTGTGTTTAAATCATCAATTTCTAATGTATT
ATGTGCTAGTTGATTTCTAATATTCTTTTGAATATTAAGTTTGCTTTTAAAATAATTATC
CATTAACATTTCAATATTTTTTCTATCAACCTCAGTAATTTCAATTTTTTTATAAAATTT
CCTATTATTCATATCTTTTAAATGAAATTGAAAATCGTTAATCGGAACATTATAAGGTGT
CATTTTGATTTGTCCATTAACGTCATGATTAAATTCAAAAGGGATAGCCATTAAATCTAA
ACTGTTAAAAAAGCTTTTTTCAGAGTTTGTTAAATATCCCTTTTTGAGGGAATCTTTTAC
CCTGCTTTCATCAATATATTGTATTTCTTCTAGGTTTAGGTTTCCTTCAGAAATTTCATT
AATCTTTTTTACATATTTATTATACTCTTCATAACTATTTGCAATTTCATTTAAATACTT
TGTAATGAATTCTTTTTTTGGTATCCCTTTTTTGCCATTTTCTATACTACTAACATGTCC
GTGTGAATACTCCATTTTTTCTGCGAAAGCTCTCAGTTTAACATTCTTATGTTCTCTAAG
TCTCTTGAGATATTGCCCTATATTTATTGCAATTGTATCATTACTCAA
>>BDS-54_[0385557 to 0385829]_BDS-54_000338_(winged helix-turn-helix domain-containing protein)_FRWD
ATGACAAAATCTAATTTAGAGGAGATTCCAACAAAAAAGAACACGATTACTGAACCTAAT
CAAGTATTAGTAAAGCTTATGTTTGCAAAGCCACACGCACTAGCGAGCATATTTGGTATA
TCGTATTCATCAGTAAATCGCATTTTGAAAGAGTGGGAGAAAGATTCAAAAGGTATTGAT
GATCTTTACTATTCACTATCATCAACTATGACGGTGATTAGTATTGCACGTTTTGAGGAT
TACATGAAGAAACGTCATAAAGGGTGGTTGTGA
>>BDS-54_[0385829 to 0385987]_BDS-54_000339_(hypothetical protein)_FRWD
ATGGCTTTATACTCAATTTTTATGACCCTCATCACAGTAATAGCAATTTTAATTGCACTC
ATATTTGAGGATATTTATTTATCAATAGTGATTTATGGATTGTTAAGTATTATAGCTAAA
CCGGTGTCAGACCAATATAGATTAAAAGGAGATAATTAA
>>BDS-54_[0386093 to 0386278]_BDS-54_000340_(hypothetical protein)_FRWD
ATGTTCAATGACGTTATGAAAGATAGTGCATCTTTGCAGATGGCGGAAAACAAACTCATC
AATAAGATGAAGGATGACATCAAAGAGCAACGTAAGTTGTCAAAGCAATTAGATTTAATG
TTAGGACATAGTATGGCCACAGGTAATGTATTAGATTTTAAAGAAAATATGATGTTAAGA
AAGTAG
>>BDS-54_[0386287 to 0386595]_BDS-54_000341_(hypothetical protein)_FRWD
ATGCAAGAGTTAATAAATATCAAAGATGATTTAAATGTTAGAAATTTAGAAAGAAAACTT
CAAGCAGTGTTAGATCTTGTTTGTGACCGAATGAGTGAAGATGAAGAAGCAGAAAATACA
TTTGCAAGATTTAACAAAACTGATTTAGCTTCTCATGCTAGAGAATTTCAAGATTTTAAT
TACATTGTTTCATCAACGTTAAAAGTATTAGTGGATGAAATTAATTATACAGTTAGAGAA
ATAAATGAAAGTATAGAAAAAGCGCTATCTGAACAGTCGGCAAACTTACCAGATAACGCA
CAACAATAG
>>BDS-54_[0386667 to 0387515]_BDS-54_000342_(primase alpha helix C-terminal domain-containing protein)_FRWD
TTGGGATTTGAAAATATAACTCTAGAAAATGATGTTGATATAAGGTTCCAAATTTATAAA
ACAGTAAAAGCTAATTCTTATATAAGAGAAGAAATAACTACGTGGAATAAATTCATAAAT
GCTATGCAAACCCCAAAGATAAATCCTACAAATAAGTACAGTAGACATTTGGCTTTATTT
GGAAGTATGGGCGACAAACAGCGTAAAGATGCAAACGTAATCGACAGATGCGTTTTAGCT
ATCGACATAGACGATTTAACTGGCGTAGATGACTTTATAGGTAGGATTAAAGAACGTGCT
AATAAGTATGCTTATTTTATACACAGTACGTATAGCAGCAAATCTAGTAAGCAGAGATTT
AGAGTGCTTATTCCATTGGATGAACCGATTGATGCAAAATATTATGGCGACGCTGTAAGG
ATTATTGTAGAGAGTTTTGAAGTGATGTGCGATGAAGCTAGTTTTAGGGTTAGTCAACCA
GTTGCTTTACCAACAATACAAAGTAAAGAATCTCAATATATTTTTGATTATAATGATGCG
ACTATTTTACCAAAATCTGAATTGATTAAGAAAATTGAACAAAGAAAAGTAAAACAAAAG
CCTAAACCTAAAAAGTTTTCAAGTAAACGTGATTCCGAGTATTGGCGAAATATTGCGCTA
GGAACAGCAGAAGGTAATCGTAATCAAGCTTTAACATCAATAATAGGTTTATTGTTAAGA
AGATATGTTAATGACTCTTTGGTTTATGGTTTGGCCTATTCATGGAGTAAACAATGTACT
CCTCCAATAGATGATAAAGAGTTTAATAAGACGTTTGAATCTATATATAAACGCCACTAT
AAATTATAG
>>BDS-54_[0387527 to 0388882]_BDS-54_000343_(DNA primase)_FRWD
ATGACAGGGATTCCGAATTACATTGAAGATAATAAACAATTTGATCCAGATGAATTTTTT
GAAGGTAATAAGTTTTTGCATTATAAATTTGCTAGTTTTTTATATAGCAAGCACAACGGC
TGTTTGTTGGAAGGAACACCCCATATCTATACAGGTAGACGCTATGAATCACTTTATATA
GATCGTATACGTGTTCTTACCTTAAAATACATTCCATATTTAAGAGAAAATCAAAACAAG
GAACTACTATTTAAGTTGAAGGCAATGTGCTTAAACAATCCTAAAGAACAATCTCCACCG
AATTATATAGGTTTATCAAATGGTATTTATAATGTTTTGACGGATGAATTATTAGATTTC
AGTCCAGATTTTTATATAACTAATATCATTAATGCACGATATCATCCAGAAGCTAAAAGT
AGTATAATTGAAAAATTTATTGAAGATATAGCGAATGATGATAAGGAAGTCGTTCAGCTC
ATCTATGAAATTATAGGCTATGGATTATATAGAGAAAACATATTACAAGTTGCATTCTTT
TTCTATAGTCCTGGCGGGAATGGTAAAACAACTTTATTTAGATTACTTCATAAATTTTTT
AACGAAGAGAACACATCAGCATTATCATTTAATGATTTGAATCATAGGTTTAAGCCGGCG
TCTTTACAATCTAAATTGGTTAATATCGCAGATGATATAGATCCAACTTACATTAAAGAA
ACGGCAAATTTCAAAATTATTGTTACTGGCAACTTTTTATCTGTTGAACGTAAAGGACAA
GATGATTATGAATTTAAACCTTATGTGAAATTGTACTTTGCTGGTAATGAACTTCCTACT
AGTAGTGACAAATCGCATGGTTTTTACAGACGAATGGTTATTATTCCTATGTTAAGAACA
TTTGGAAAAGATGGACAAAAGAAAGACCCATTATTAGTCCATAAATTGATTACAGAAGAA
AATATGTCTGCATTATTAAATCTAGCCCTAAAAGGTCTAAAGGATGTTTTAAAACGTGGT
GAAATAATAGAGCCACAAATCACTAAAGAAACTAAGAAGGAGTACGAAGTTCTTAACGAT
CCAATTTTACAATTTATTAATGATGCATCCATAGATGACCACAGGCAAATACCAGTAGTA
GAAGGACGACCAACTAATAAGGCTTATGAAATTTATCGTATATGGTGTGAAACTAACGGA
TTTAAATTTATGAGTAAACCAAGATTTTCAAGAGAATTGAGTAGATTGAACTTTGAAATG
GTTGTCAAATGGTCAAAAGTAAATAAAAAATCAGTGAGATTTTATTCTAAGAATAATACA
GAACAATTTTACGACTATGACGGTAATTTATTGTGA
>>BDS-54_[0389152 to 0389511]_BDS-54_000344_(pathogenicity island protein)_FRWD
ATGAAGAATAGTCATTTAAAAAATTTGATTGTTGATTATATTGAAAATAATAAAGGTACT
TCATTTGTGGAATTAGAATCAATATTTGTTAGAGAAGGTTATGACTATAAAGGGCAAGTA
GCATTTGCTAATGCTGAATATCCAAATATTTTATATTGGAGTGGTTGGAACCAAGAAGCT
ATGGATATAATCATTGAGCTAATAAACGACAAGGTAATTGATATAGAGCAGTGTTTAGAA
GAAGTTTATTTAATAGATGGTAAGTGTTTAAAATATCCACTACCTAAAAATAATATAAGT
GACGAAAAAGAGTACTGGATACCTGTTGTCTTTAATAGTGTGAAAGAGGCGATAATATGA

>>BDS-54_[0389508 to 0389858]_BDS-54_000345_(hypothetical protein)_FRWD
ATGAAAAATCTAGAACAAGTTAAACAGAAGGTACTAGAATATATTGGTGAGTACCAAGAA
ATACCAATTTATAAATTAGAGGAATTATTTGAAGATATTGGATTTGAGTATAAAGGTAAA
AAGATGATTACAAGTAGAGAGAATGAATATAAAGTGTTCTGGCGTAATTGGAACGCAGAA
GCGTGTACAGTCATTTGTGATCTAGCGTTAGAAGATAAGGTGAAGATTGTTATATCGCGA
CAATCAGTGATGTTGTATTTAATTGATGGTAAGTGTGTTGATTTACCGTTAGCAGTTACA
GATGAATTGGAAACTCATTCATGGGTACCTATTAAGTTAAAATTAGCATAG
>>BDS-54_[0390273 to 0390590]_BDS-53E_000355_(hypothetical protein)_FRWD
ATGAATAAAATACAAAAGGTAGTTTTCACTCAAGCGCATGCAGATGTATTGAATTGCATT
CGTAATACAAGTGGCAAGTATATAACTATCAGACAAATATTAGGACGATTAAGCCAACCA
AGTAGTTACGAGAGACAAGTTAAGAGTATTGTGTTTGATCTAATAGTAGAGTTTAACTAT
CCTATTGGGTCGTCAAGACAATATGGTTATTTCTATTGTAATAAGCCAGAGGATAAAGTA
GAAGCAGTTAGCACACTTAAAAGTTTTATTAATGGAAATGTTAAGCGTTTAGAAGCATTT
GAGAAAATAGAAGTATAG
>>BDS-54_[0390604 to 0391107]_BDS-53E_000356_(hypothetical protein)_FRWD
GTGGAGAAAACGATACAAGAAATAGTTGTAAGTGATAACTACATTAAAACAGCTTTGAAT
AGAAGTTTCGTTAATAAGTTGATTAGGAATTGGGAAAAACAGATTGAGGATATGTATGAT
CTTCACTATCCTAGAATGTTCCTAGACCCCTACACAGGTCAATTAAGCTATGAATCAAAT
CACATTGATAGTTTAGCTATGGACATTATAGAAGAGCGTGAGAAGTTAGAACAACGCAAG
AGAAGTATGTATCATGAACTATTGATATTTGATAAGACTATAGCAAATTACACACCATTA
GAGAGAAAGCAGATTAAACAGTTTCAATCGTCTAATGCTATCTATATTCCAGATATTATA
GATAGATTAAGGATGGAAATGTACGAAATATTAAATATTGAACGTAATCAGAGAAACGAA
GTAAGAGAAATTGAACGTACAAAGCATATAGAAATGAAAGCTACATTATTAAGGAAACAA
AGAGAAAAAGAAAGAGGTAATTAA
>>BDS-54_[0391110 to 0391748]_BDS-53E_000357_(hypothetical protein)_FRWD
ATGACAACACAAACAACAAGCGCATGGGATGTATTCTTTAATGACAAACGATATAATGAT
TTATTAGATGAGTTGAATAAGTATTTTTCTGAAACAAAATTATTACTTAAACAAGGTTAT
CGTGATGATATTGTTAGAGAGAAAATGAATGATAAAGTATTTGGTATGCAATTAAAGTTT
AAAGAACTAGGACAAAAAATGATTGATGAGCATGAAACGAAGCTACAAAAATTAGAGCAA
GATAATAAAGTTGTTACATTTGATGACCCACAAGCAGAACTACTTAAACGACAAGATTTA
GAAGCAAAGGTTTCGTTAATCGATAATGATGAGTTAATTCATCTTATTCAAAGTATTGAT
CCAGACGATGTAGGTGTATACGAAATCAGTGTATATGCACAAGCTATTGAGAAAAGGCTA
ACTGATGTTCAACAACAACGAGTTAGAGACTTTCACGCTGTTAAAGAAAAGGTATTATAC
CCATTTAGAAATAATGCAGAGTATCAACAATTAGAGCATAACTTAGCAGTGTTATATCAA
TACGGTATGCAAATAAAAGGTGAACCAGTTGATAGAGATAGTGAAGATAATATTAGAATT
ATGAACATTGCAGATGAATATAATAACATCTTCAAATAA
>>BDS-54_[0391804 to 0392370]_BDS-53E_000358_(terminase small subunit)_FRWD
ATGAGTGAATTAAACCCGAGACAAGAGAAGTTTGTACATGAATATATTAAGACATTAAAT
GTAACACAATCGGCTATAAAGCCAGGATATAGTCCACAGAGCGCCCATGTACAAGGTAGT
AGACTATTAAAGAATGAAAAGGTGTCTAAGTATATTAAAGAGCAAAAAGAAGAGTATATG
GACGAAAGTGTATTAACTGCTAAAGAGTTATTGCACATACTTACAAATGCAGCTACTGGT
GATGAAACAGAAACTAAAGAAGTTGTTGTAAAGCAAGGGGAATTTGTAGAGAATCCAGAT
ACAGGACGTAAGATGTTAGTGTATAGTGAACGTATAGAGATGGTAGAAGTACCCATTAAA
GCGAGTGATCGTTTGAAAGCGCGTGATTTATTAGGTAAGTATCATAAGATATTTACTGAT
AAAGTTGATATAAATGCAACAAGTCCAATATTCATTGATACTGTAGGCAGTAGTTTTGAA
GAACGAGAAGAAGTATTAAAGAAAATTGGGGAAAAGTATCCGAATAGGACTGCACTTATT
GATGATATAGGTGGTTTTGATGAATAA
>>BDS-54_[0392386 to 0392802]_BDS-54_000350_(hypothetical protein)_FRWD
ATGAAAGATAAACTACATGATTACGTAGGCAAGAATGTAAAAATCATTGATAATGATGAT
TGGGAATATGTTGGGCGTCTTGTACGTTTAGATGATGGGATAGTAAAGAATGGAAATGAA
AGTTTTTATCAAGTGAAAACCTTCTCTGTAGAATTTGATATTGTCGAATCAGATGTGAAG
AGTATTAAAGAAGTAGAGTTGAATAGTGAGAGTTTGAGATTATGGGAATATATAGGTAAA
AGAGTGAAAGTATTAACAACAAATAGTAAAACATTTGAAGGTGTAGTAATAAATGTAGAT
GATGCTTTCGATAATGAAAGTGGATATGATTCATTGAATATAGAAACAGATAAAGAGAAT
GATATAGTATATGATCTGAACGAAAATGAAATCGAAAGTATAGAAGTAATAGAATGA
>>BDS-54_[0392966 to 0393499]_BDS-54_000351_(hypothetical protein)_FRWD
TTGAAAAATAAATTTTTGAAATTTAGCACTGTGTTTTTAGCAAGTACAATTTTATTGCAA
CCTTTAACAATGAGTTCAGCGCAAGTGAAAGCAGCTACTACAGAGAAAAATAATGACCAA
CAAGCAAAAGAAGAGTATATTAAGTATAAAGAAGCTTGGATTAAAGCAATTAATGAAATG
CCAGATAGTGATTTTAAAGACCCATCAGTTAAACAAGAATTAAAGAATAACATAGCAGCT
TCAGAAGAACGTGGTAAAGTTACTTTAGCTGCTAAAGCAGCAGGAAAAAGCTTACAAGCT
ATTTTAAAAAAAGTTGGGGAAAAGGGTTGGAACAACCTAGTTAAAAAAGTGGAAAATACT
ACAGGTACTGAACTTGTAGCGCTTCACTACGATGGAATAACTAGAATTGTGAATTTATTG
GCCAATTCACAAGAAAAAGCCACAACAGTTATTAGTAAACAATTAGTACGAAGTGGGTTG
AATAAAAACGTTGCAGACGTTGCAGCAGCAGCATTTGTACAAATCATTTTATAA
>>BDS-54_[0393793 to 0394209]_BDS-54_000352_(VOC family protein)_RVRS
TTAAAATTTTTTTGAAGTTTGATTCATTAATTTTTCGAAATCAGCATCGCTAATGTTTGA
TTGAGTAAGTGTGATTAAATGTCCATCAGGATCTTTAATTGTCATTTCCTTAGCATTCCA
AGATTGTTCTTCAAGTCTACTCACAACAAATTTTGGAGAAATAGTTTTAGATTTGTTTTC
GATGTCTTTAACTAATAAATTTAAGTAAATTGAGTTTCCTACTTCTAAATTATTACTACA
AATTAGCATTAAATCTTGATACTTTTCTAGTCTTAAATGATTCATAAGTATCTCGCTTTT
GTCATTTTTAAATTTAACTACACTTTTGAAGCCTAAAGTTTTTTCATACCATTTTTCTGA
TTTTTCTATATCAGAGACTAATATTTTATTAAACATTGGCATTTGATAAAATTCCAT
>>BDS-54_[0394592 to 0395029]_BDS-54_000353_(hypothetical protein)_FRWD
ATGGGTAACAAAGAGAAAGAATTTACAGTAGATGTACAAGATTTGAAGTATCGTTCTAAC
AAAGTAGAAAAATATCTAAATGAAATAGGTATAAAAGGAGAAGTTATAGAAGTTATGGAT
AACTTGCATCGACAGCCAGTTCCAATGCAAGTGCTTAGTAATTTATTACTTGTAACTTTT
GATCCGATGTTAGGTGATTTATTTAGTAAAGGGCAAGAATATATCGAAAGAGGTAGTTTT
AAATACCGTGATTTAAGATGGAAATATATAAATCCAATAGATTGGATATTTTCTATTTTA
AAAATTCCAGAAAAAATATTATCTTTTGAAAATACTAATAACATTATATTAGTGTTAATT
AGAGCGATTTGGGCATTGATATTAGGGGTCTTATCTAGTTATATATATTCAACATTAGTA
AAACTTGGTTGGTTGTAA
>>BDS-54_[0395156 to 0395863]_BDS-54_000354_(Abi family protein)_FRWD
GTGGAAGAAATTTTATTGTGTACTTTTATAAAAGATTTAAAAAGATTCAAACCTAAACCG
CACTTTTTAAAGCCGACAAAAGAGCATGAAATAAAAGATTTTAAAAATATAGATCAATTA
ATAAATAAACTAGAGTTTTCTAAAGAAAAGCCACTAACATTTACCGAAGAAGAAAAACTA
GTAGCAAAAACTTTTTTTAGGACGGTAAATTTTTATACATTTTCCATATACAGAAAATTA
TTAATAGGAAAAGAAAGCTATAGTTTTTCAGAATGCCTTTCTCTATACAATTTTGATGTT
TTTTTAAGAGAGAATTTAATGAAGTTTACTGGATACATAGAGTTGTTTGTCAAAACTAGT
TTTATTTATAATATATGCTCAGTTTATCAAGGCAAGTTAGAAAAAGCAGACTGCTTTTTG
GATGAATCACTATACATAAATAGATCTAGGTATGAAAGTATATTATACATGCTGGAAGAA
AGGGTCTCTAAATCTAGGACAGCTTTTATGAACCATCATAAAAATAAAAAAAGTTATAAA
ATACCTATATGGGTCATGATGGAAGACCTAACATTTGGTGAAGCAACATTCTTTATAGAG
AGTATTGTACCTGAAATAAAAAATGAGTGGTTAAATTACTTAGTTGAGAATGAAAATTTA
GATATAAATTTAGAAAAAATTATAAAAAATCTATTTTTTCTTGGATAG
>>BDS-54_[0395848 to 0396180]_BDS-54_000355_(Abi family protein)_FRWD-TRNC NOSTART
ATTTTTTCTTGGATAGAAAGTACGAGATTTATTAGAAATACTTGTGCTCATCACTCTCGT
ATATATGGATCTTTATTAAATGTTAATAGTCCTAAATATAGTACTGTAGACATGAGGAAA
TTAAAAAATGAAGGCTTAAAAAAAGGGGACAACTTCACACTTTTTGCTAGGTTGTTAGCG
ATTAAAAATTTATTAGTCTTACACAGTGATAGAGCGAAAATAGAGTGGAATGATTTTCTT
GATGAATTCGAAAGGCTAATTAAAGGCAATGTTTTGATACATGAAAACTATATGGGTTTG
ATTAATAATTGGAAAAATTATTTATCTATATAA
>>BDS-54_[0396348 to 0396397]_txbi_Q2G0Y5_(bidirectional rho-independent terminator of guaA and orfQ2G0Y5)
TTATATATAATAAAACCACCTGTTTGCACGGGTGGTTTTTAATTTGAGTA
>>BDS-54_[0396567 to 0397412]_aadK_(aminoglycoside 6-adenylyltransferase)_FRWD
ATGAGATCAGACAATGATATTATTAATACAATTTTAAGTGTTGCAAAAAATAATGAAAAT
ATAAGACTAGTATGTATGAATGGGTCTAGAGTCAATAATAAAGTTGATTATGATCAGTAC
CAAGACTTTGATATTGCTTATATTGTTAATGATTTAAAAGAACTAACACATGATTTGTCA
TGGATCAATAAATTCGGAAATATTATAATGATGCAGTTGCCAGACAATCAGGATTTATAT
GAAAATCAATCAGTCGAAAGTTTTCATATCTTAATGTTATTTGATGATTATAAAAGAATA
GATTTGACTTTAATCACTAAAAAATATCTATCAGAGTATTTGAGTAGCGATTCATTATTA
AAAATATTATTAGATAAAGATAATGTAGTTGATAATAATTTTTCGCCAGACGATTCAAAA
TACTGGCTGAAAGAACCATATCAAAAATTATTTGATGAATGTATAAATGAATTTTATTGG
GTTTCTACATACGTGATGAAAGGATTATGGAGAAATCAGTTACTGTATGCTTTTGACCAT
TTAAATATTTGTAGGGAAATGTTACTGCTAATGCTTGCATGGGACAAAGGGCATCTATTA
GATTATAAAGTAAATTTTGGTAAGAATTATATGTATTTAACAAATCACATGTCTAAATCT
GAAGAAAACAATCTTATTTCAACATACCCCACTTTAAATAGGAGTGAGATTAAAAAATCT
TTATATAAAATGATTAGATTCTTTGATGCTATTACCAAATCAGTTAGTGATAAGTGTGAC
TTAATTTACGATGAAAGGCAATATTTAGAAGTGAAAAAGTATATAGGATTTGACTATATT
AATTAG
>>BDS-54_[0397884 to 0398216]_Q8NY63_(putative protein)_FRWD
GTGGCAACACTAAAAGATGTAAAGACTGGTAAAAAGGAAATTTTGCCATCAACTGCAAAA
GATAAAAATGGTAAAAATGTTACGTTAATTTATTTTGAAAAAGACGGTAAATTAGGTTTT
TATGTGCAGAAAACACAAAAAGAACGTGGAGTAGGGAAATGCGTTTCTGGTATAGCGGGT
GGCGCAGTGACAGGAGGCACTACTTTAGGTCTTGCAGGTGCAGGAGTAGGAACAGTTACT
ATTCCAGTAATTGGGACAGTTAGTGGAGGCGTAGTTGGAGCTGTTGGTGGTGCTGTCGGC
GGTGGACTAACCGGTGGAGCCACTTTCTGCTAA
>>BDS-54_[0398816 to 0399400]_Q2YVN4_(putative protein)_RVRS
TTACTTAAGCTTGTAAAATGCGGAAATAAGTTTTCCTTTTTCAGTTATTTTTTCTTGGTA
TATTTTAAATCCACAATTATTGCAATAAAATTCTTTCAAATTCTTATTATCATACCAATC
AACACAAATATGTCATAGTGCAGTACGCTCATAAATTTCAGAACCAATAGATAGGGCATA
GTCCATTACAATTTCTCCTGGTATATGCTCTTTGTGTTTATCGCTTCTACCTAATTTAGT
TATTAATAATGCTTGAAATTCTCCGTTCTTTTTGGCATCAGACGAGATTCTTCTTTTCGT
TTTTCCACTAACGTCTTTTTCAAGCTTTATATTTACAATTTTTAAGCAGAAGTATCCCAT
TATTTCAAGGTCTGATTTATCTATAATTAAATAAGTACGTAAGGAATTTTGATCGTTCAT
TGTTATTGCTTTATGTTTTAGGAAATGTGCTATTGAAGGGTTTAAAGATGTTTGGAATTT
CTTGGTTTCTTGACTTATATAGTTATGAAAGAGGGCGTTGTCATTTATAGCATTTCTAAG
ATCAGAAATGCTATAAATAAAGTGATTAAGATTTTTTGTTTTCAT
>>BDS-54_[0399381 to 0399533]_NCTC13712_00346_(NCTC13712_00346 Uncharacterised protein)_RVRS
TTAAGATTTTTTGTTTTCATGTAATTTAAGAAATGGATTTGTTTTTTGTGGGTTATTTTT
AATTCTGTTCTGAAATGGTTTAAATTTTGCAGTTGCAAATATGATAGCTGCTTCTTTTGA
CAAAGTAATAGAACCTTTTTCTTCTGGTACCAT
>>BDS-54_[0399895 to 0400302]_Q6GC70_(putative protein)_FRWD
ATGGAGCTATCTATTTTTTGCAATGGGCAATTTTTTGTAGCATTAGTAGAATATAGAATG
GAAAATAAATCTAAATTTATCCAATACACATTTGGGAATGAACCTGATGATATAGAGGTA
TTAGATTTTATTCATCATCAATTAATGAAAAGTATTGATGATGTGCAAACTATTGTTTGT
ACTAAAAATATTTCAAGGAAAGTAAATCCGAAAAGGCTACAAAGACAAATTGCTAAGGAG
CAAAAGAAACCTAAATACTCTACCCAAGCACAAATAGCTATTAAGAAAGAATTAGAACTA
AAGAAAAAACAAAAACGGAAGCGCTATAAAGAAAAACGTGATGCATTTCAAAAAAGAAAA
AGAGAAATTAAAAAGGTTAAAGCAAAAGAGAAGCATAAGGGGCATTAG
>>BDS-54_[0400349 to 0400831]_DUF523_(putative protein)_FRWD
ATGATTTTAATTAGTTCGTGTTTGATAGGCGATAATGTAAGATACGATGGTGGTAATCAA
TTGAATGTTAGATTGAAAAAATTAATAGACAGCGGAAAAGCTATTCACGCATGTCCAGAA
TTACTTGGTGGATTATTAATTCCTAGAGAACCTGCAGAAATTATTGGTGGCGATGGTTTT
GATGTGTGGAATGACGCTGCAAAGGTTGTTACTATTTCGAACAAAGACGTAACTGACGAT
TATAAACATGGAGCAATAGTTACATTAAAAATCTTGAAAAAATATCAATGTGATACAGTT
ATTTTAAAAGCAAATAGCCCATCATGTGGATCACAAGAGATATATGATGGGAATTTTACA
GGAAATAAGAAAAAGGGTGTAGGTGTGGCAACTGCTTTACTCATTAATGAAGGTATAAAA
GTTTATGATGAAAATACGTTTTTTGACCAAAACATGATTGAAACGATAGTACATGAAAAG
TAA
>>BDS-54_[0401254 to 0401613]_Q5HIQ1_(putative membrane protein)_RVRS
TTACCAAAGCATTGAAATGAGTGCCAATACTGGCAACGTGCCTTGTTTGAAAAAGATACT
AATATTGCTTGAAAGGTCACCATAAATAGCAACGCCAATGATATAGACTAAAATAGCAGC
GCATAATTCTTTTGGGTTACTACTGAAAAATAAACCGTATAATAACAAAACGCCAATCAA
ACCGTTATATACGCCTTGATTCTTTAAAAGTACGTTAATATTTTTGTCTTTCAATTTACC
AATGCTAATATTAAATGTTTCACTTGTTTTCCTTGAAGTTGTTGCGAATGTTTCGAGATA
CATAATATAGAAAAACTCTATTGCCACAAATATGATTAAAATTGTTGAGATGATATTCAC

>>BDS-54_[0401632 to 0402477]_Q2G0Y0_(putative protein)_RVRS
TTAAATATTTTCTTGTAAAAATGATTGCAGTGTCTGTGGTTTATCATTAACTAATTGTTT
GAAATCATTGGATTCTTGGTATAATAATCCTCTTGCTCCTGCATCGTACATTGATGACAA
TAATGCACCAAAACCTTTAGGTTCATCGTACATTTCTGCAAATCTTTCTAATGTAACGGG
TTCATATTTAATTTCAGTACCTGATGCCTCAGATAAAATAGCAGCAAGTTCCTTCATATC
ATAGCTATAGCCTGATAATAAATAGCGTTTGCCCCAAGTATCTTGATTTTTAATAATAGC
AATGACGCCTCTAGCTATATCATTTCTAGAAATATAATTGATGCGACCATCACCAGCAGG
ATAAATAAGTTTATGCATAGTCATGAGTTCTGGCAAATATGATTTAAGAGGATCCATATA
CATCGCCATTTTGACATACGTATAATCAATGCCACTTGTTGCTAATAACCGTTCGGCATA
ACCGAAATAAGGGCTCATGTGGAATGGATTATTATGTTGATCCGCGTAAAAGCCTATGAA
AATAATATGAGATACACCACTTCGTTTTGCAGCATATACTAAATTTTCTACTTCAGGAAT
ACGTTTGAATGACGGGTGAATAATACTTGGGATAAATACCACGGTATCCATTCCTTTAAA
TGCCTCTACCATGCTTTCGGGATTAAAATAATCTAATTGTCGGACAGAAACTTTTCCATG
CCAATTTTCTGGTACTTTCTCGATATTTCTAACGCCAATGTGAAAATGATCTATGTGATT
ATCAATGACTTGCTTCGTAATATGTTTACCTAAATTACCTGTAGCTCCTGTTAGCATAAT
ATTCAT
>>BDS-54_[0402938 to 0403653]_ssl01_(staphylococcal superantigene like protein locus 1)_FRWD-FRAMESHIFT
ATGAAATTTAAAACAATAGCAAAAGCAAGTTTAGCATTGGGAATGTTAGCAACAGGTGTA
ATTATATCAAATTCACAATCAGTACAAGCGAAAACAGAAGTAAAGCAACAAAGTGAAGCT
GATTTAAAACTTTATTATAGTGGACCGAGCTTTGAGTATAAAAAAGTAACTGGATATGGA
TTTATTGAAGGTAAAGATAGATTTATTGACTTTATTTACAATGGACAATATAACAAAATA
ACTTTACTTGGTTCTGATAAAGATAAATATAATGAAGAAGTAAACCCAGACTTAGATGTC
TTTGTAGTTAGAGAAGACAGTGATGGCAAGGTATATAGTGATGAACGAAAATATCCAGTC
AAAATTGAAAATAACAAAATCATTCCATTAAAACCAATTGATGATGAAAAAGTAAAAAAA
GAAATTGAAGAATTTAAATTCTTTGTACAATACGGGAATTTCAAAGAATTGGAAAACTAT
AAAGACGGAGAAGTGACATATAACCCAGAAGTACCAATATACTCTGCACAATATCAATTG
AAAAACAGTGATTATAATGTAGAACAATTACGTAAGCGATATAATATCCCGACGCAAAAA
GCGCCCAAATTATTATTGAAAGGCTCAGGTAATTTAAAAGGCTCATCAGTTGGATATAAA
AATATTGAATTTACCTTTGTTGAAAATAAGAAAGAAAACATTTACTTCACAGATAG
>>BDS-54_[0403860 to 0404675]_lpl-locus-0450_BDS53E_(tandem lipoprotein-like protein, second locus)_FRWD
ATGATGGGGTATATAAAAAGAATGGCTTTATACATGAGTGTATTACTTTTAATCATTTTT
ATTGTTGGATGTCGAAATATGAAAGATGAACAGAAAAAAGAAGAACAAACAAATAAAACA
GATTCAAAAGAAGAACAAATCAAAAAGAGTTTTGCGAAAACATTAGATATGTATCCAATT
AAGAACCTCGAGGATTTATACGAAAAAGAAGGATATCGTGATGGCGAATTTAAAAAGGAT
GATAAAGGGATGTGGACGATATATACAGATTTCGCCAAAAGTAATAAACAAGGTGGATTT
GGTAATGAAGGTATGGTCTTATACTTAGATAGAAATACACGGACTGCAAAGGGACATTAT
TTTGTTAAGACATTCTATAATAAGGGCAAATTCCCGGATAGAAAAAATTATAAAGTTGAA
ATGAAAAATAATAAAATTATCTTATTAGACAAGGTAGACGATCCAAATCTAAAAAAGAGA
ATAGAAAACTTTAAATTTTTCGGACAATATTCAAATCTTGAGGAGTTGAAAAGTTACAAC
AACGGCGACGTTTCAATTAATTGGAATGTTCCAAGTTATGACGTGAAATATAAAATGAGT
AATAAAGATGAAATAGTTAAGGAATTAAGAAGTCGTTATAATATTCCTACTGATAAAGCA
CCGGTATTAAAAATGCATATTGATGGTAATTTAAAAGGAAGTTCTGTGGGTTATAAAAAG
TTGGAAATTGACTTTTCAAAAGGTGAAAAAAGCGATTTGTCAGTAATAGATTCTTTAAAT
TTCCAGCCGGCGAAGGTGGATGAAGATGATGAATGA
>>BDS-54_[0404694 to 0405533]_lpl-locus-0450_BDS53E-0840_(tandem lipoprotein-like protein, second locus)_FRWD
ATGAAGTCTATAAAAAGGATTGGATTGTGCATAAGTCTATTGATTTTAATCATTTTTGTA
ACATCTTGTCGTGGTAATAAGATTATTGGAGACTCAAAAGAAGAACAAATCAAAAAGAGC
TTTGCGAAAACGTTAGATATGTATCCTACGAAAAACCTAGAAGACTTTTATGATAAAGAA
GGATATCGAGATGGAGAATTTAAAAAAGATGATAAAGGGACTTGGCTAATTAGATCTGAA
ATGAAAATCCAATTAAAGGGAGAAAATCTGGAATCTAGGGGAGCAGTTTTAGAAATTAAC
AGAAATACTAGAACGGCTAAAGGGAATTATATTGTTAGAGAAGTTGTTGAAGATAGCGAT
GGAATGACACACAATCATACAAAAAGGTATCCTGTAAAAATGGAAAAGAATAAAATCATT
CCATTAAAACCAATCGATGATGAAAAAATTAAAAAAGAAATTGAAAAATTTAAATTCTTT
GTACAATACGGGAATTTCAAAGAATTGGAAAACTATAAAGAGGACGAAGTGACATATAAC
CCAGAAGCACCAATATACTCTGCACAATATCAATTGAAAAATAGTGATTATAATGTAGAA
CAACTACGTAAGCGATATAATATACCGACGAAAAAAGCGCCTAAATTATTATTGAAAGGG
TCAGGTAATCTAAAAGGCTCATCAGTTGGATATAAAAATATTGAATTTACCTTTGTTGAA
AATAAGGAAGAAAATATTTACTTCACAGATAGTGTCTACTTAAATCCAAGCGAGGATAAA
TAAATATAATTACTATTATAAAAAATGACGTTAAAACATTTAATAATAAAGTTAAATTAG

>>BDS-54_[0405655 to 0406470]_lpl-locus-0450_BDS53E_(tandem lipoprotein-like protein, second locus)_FRWD
ATGATGGAGTATATAAAAAAAATTGCTTTGTACATGAGTGTATTACTTTTAATCATTTTT
ATAGCGGGATGTGGAAATATGAAAGATGAACAGAAAAAAGAAGCACAAACAAATAAAACA
GATTCAAAAGAAGAACAAATCAAAAAAAGCTTTGCGAAAACGGTAGATATGTATCCAATT
AAGAATCTCGAGGATCTATATGACAAAGAAGGATATCGTGATGGCGAGTTTGAAAAAGGT
GATAAAGGGACGTGGACGATACTTACTGGTTTTTCAAAAAGTAACAAACCAGGAGTATTA
GACGATGAAGGCATGGTGCTATATCTTAATAGAAATACCAAAAAGGCAACAGGTTATTAT
TTTGTAAATAAAATTTATGATGATATTAGCAAAAATAATAATGAGAAAAAATACCGTGTT
GAACTAAAAAATAATAAGATTGTTCTTTTGGATAATGTAGAAGATGAAAAACTTAAACAA
AAAATTGAAAATTTTAAATTTTTTAGTCAGTATGCTGATTTTAAAGATTTAAAAAATTAT
CAAGATGGAAATATAACAACTAATGAAAACATACCGAGCTATGAAGCACAATATAAAATG
AACAATAGTGATAAAAATGTAAAAAAACTTAGAGAAATTTATCCAATTACAACTAATAAG
TCTCCAAATCTAAAATTATATATAGATGGTGATATAAAAGGAAGCTCAGTAGGATATAAA
AAAATAGAATATAAATTTTCAAAAGTTAAAGGTCAAGAGACAACATTAAGAGATTATTTG
AATTTTGGACCGTCTGAAGGTGGAAATGTTGAGTAG
>>BDS-54_[0406460 to 0407788]_BDS-53E_000374_(hypothetical protein)_FRWD
ATGTTGAGTAGGAAGTATAAAATAGATTTAAAAGCAATTAATCAAAATACTGAGTCTACA
AGTGCTATTTCGAAAGCGTCATACGAAGTTGAGAATGCTAATAATAATGGTCTATCAAAA
GGAGACATGATTAATCAATTTAATGATTTAAAAAAAATGAAAAAGTTCCCTTCTAATCTT
GAATATGTTGATAGTTACACTGATCCTCTTACTGGAGCAACAACTTCTGCTTTTTTAAAT
AAAGATACAGGCAAAGTAACTCTCGGGATGACTGGGACTAATTTACAAGACGAAGCCTTT
AAAAAGTTAAAAGAAGGTGAATTTTCAAGACAAAATTTGACCAATGCTTTGGAAACAGTT
AAAGATGGATTTGCAGATTTTAGAATATTTTATTCTCCTGAATCTGATCAAAACTATAGA
TATGCGAATACACAAGGATTTATAAATAAAATAAAAAGTAAGTATGACATTGATTTTATT
ACTGGTCATTCACTAGGTGGAAGAGATGCGGTAGTTCTAGGAATGAGTAATGGTATTCCG
AACATTGTGGTTTATAATCCAGCTCCTATTTCTATAAATAGTTTGGACCCTAATTCCCCA
AATGGAAAACGATTGTTAGAGTTATATAAGAATTATAAAGGTAATATTACTAGGTTTGTT
GCAGAAAATGATGAATTGACAGAAAATCTGAAGAAATTTAAGCATTATGTTTTTTTCGGT
AATGAAAAAGTCTTAAAAAATGGTAAAGGTCATTCAATGGATGGGTTTTTAACCAAAGAA
GAACAAAAAGCTATTAAAAAGGAACTAAAAAAAGTACAAGGTTATGTAGAAGAAAATAAT
AAGTCGTTCGTAAAAAATTCTAATAATGCTATGTCTAAATTAGCTAGTATAGAATTACTT
AGAGCCAATATGATGACTACAAATGGTGGTTGGTTATCTTCTTCACAACAGAAAGTTTTA
GAAAGTTTAGCAGCTTTAACAATTGCACAGTCATTCAATCAACTGATAGAAGATGAAATT
AATCAAATCAAAAAAATGTATAATGAAAAGAAAAAGAAATTTGAAAAAAATTGGAAAGAC
GCACAAAAAGCTGGGAACGCTGTAGGTAAAGATATAACCGTAAATGAAGTGCTAGAAGCT
TTAAATGATGGTCAAGTGAATGAAAGTAGTATGGTAAGAGAACCTGAACAAATGATATCT
CTAAATGAAAGGCAACTTTCAACGATAAAATCTTCTATATCAAATTATATTCTAAGAGTT
AGGCTTAGTATTAATGAAATCGTTGATAAAGATCAAGCACTTGCGTCGCAAATAGGTGGT
TTACTATGA
>>BDS-54_[0407785 to 0408111]_BDS-53E_000375_(hypothetical protein)_FRWD
ATGATGTTCAATCAAATTAATAATAAAAATGAATTAGAAGAATTATATGATTCTGAGAAA
AAACGTATAGAGAATGAACTGCAAAACTTGAATGAGCTTAGGCATAGAACTCGAAAAGAA
AATGAACGTAGTTATAATGTTTTTCAATATTTGAAACACGAAATGAATTATAGCGAAGAT
GCACAAAGGAAAATGACGAGAAATATAGAAGCGTATGAACAAGAAATCAATGAAATAATT
AGAAAGCAAGAATGGAAATTAGAAGAATATAAAAAAGACTTAAAAAAATCTTATGAAAAG
CACTTAGATAAACTAAGTGACCAATAA
>>BDS-54_[0408127 to 0408465]_BDS-53E_000376_(hypothetical protein)_FRWD
ATGAGTCCAATAGAACCAGACATAAACTTAAGAGTGCCAGATATGAGGCCAAAAATAGGA
CTAGATACGGGAATTGCAATTGAAACACTTAAACTCTTAGCTGAAAAGGATGCTCAAAAA
GAAAATATTCGTACAGTTATTGCACCTGAACATAAGCATAAATATAAAGATATTGAAAAC
GGATTAAAAGGTGAAGAAAAAGTGTTGATTGAACAAATGGCGAAGCATTGCGAATCTTTT
AAAGCTAATTTTAAAGGTGCAGCTCAAGGAGATTGGGTTAAAAGTGCAATGTCTGAGATA
GACAGTATTAAGGATGATCTGAAAAAAATTAATAGCTAA
>>BDS-54_[0408753 to 0409006]_BDS-53E_000377_(hypothetical protein)_RVRS
CTACAAACCATAAAGTGCAGATGTTAAGTATTGAATGGCATAGCCTATAGAAATGAAAAT
AGCAATCGTTATAATGGCACTACCGATTGTATATAAAGTATGTTTCGTAGATAAACCTTC
CGTCTTAGAACCAAAAACACTTAGTAGAATAAATGCAATGCCAATGACATATAAAGCTAA
AATAACATGATTATACACCTCGATTCTCTTTAGTGAGATATATCTTTGTCTCCATTATAA
AGTAAAGTGCTCAA
>>BDS-54_[0409138 to 0410340]_cobW1_(cobalamin biosynthesis protein)_FRWD
ATGGCTAAGATTCCAGTTACGGTATTAAGTGGTTATTTAGGCTCGGGGAAAACAACGTTG
TTAAATCATATTTTACAAAATCGAGAAGGTCGACGTATCGCGGTAATTGTAAATGATATG
AGTGAAGTAAATATTGATAAAGATCTTGTCGCAGATGGTGGGGGACTATCGCGTACAGAC
GAAAAATTAGTCGAACTATCTAATGGTTGTATCTGTTGTACACTTAGAGATGATTTATTA
AAAGAAGTTGAGCGTTTAGTGAAAAAAGGTGGCATCGATCAAATTGTTATTGAGTCAACA
GGGATTTCAGAGCCAGTACCTGTTGCACAAACTTTCTCATATATTGATGATGAACTTGGC
ATTGATCTTACAGCAATTTGCCGTTTAGATACAATGGTTACAGTTGTGGATGCTAACCGC
TTCGTCCATGACATCAACTCAGAAGATTTATTGATGGATCGTGATCAAAGCGTTGATGAA
ACAGATGAACGTTCGATTGCTGATTTATTAATTGACCAAGTTGAATTTTGTGACGTATTG
ATAATTAATAAAATTGACTTAATAAGTGAAGAAGAACTTGCAAAGTTAGAAAAAGTGTTA
AGTGCATTGCAACCGACCGCTAAAATTATTAAGACAACAAATTCTGAAGTAGATTTAAAA
GATGTCTTAAATACACAGCGTTTTGATTTTGAAAAAGCGAGTGAGTCAGCAGGATGGATT
AAAGAGCTTGAGTCTGGTGGTCATGCATCGCATACACCTGAAACAGAAGAATATGGTATA
TCATCGTTTGTATATAAACGTCGACTTCCTTTCCATGCTAAAAGGTTCAATGATTGGTTA
GAAAGCATGCCAAATAATGTCGTTCGATCAAAAGGTATCGTATGGCTAGCGCAATACAAT
CATGTAGCATGTTTATTATCTCAAGCAGGGTCATCTTGTAATATACATCCAGTAACATAT
TGGGTGGCTAGTATGTCTGAAGTGCAACAAACTCAGATATTAGCAGAACGTCAAGACGTC
GCAGCTGAATGGGATCCAGAATATGGAGACCGTCATACGCAATTTGTCATTATTGGTACG
GATTTAGATGAAGGTGCAATTACAAAAGAACTTGATGCATGTTTAGTCAACGCGCAAGAA
ATTGATGCAGACTGGCAACAATTTGAAGATCCATATCAATGGCAAATTAGACCTGCACGC
TAA
>>BDS-54_[0410762 to 0410824]_psmA4_(phenol-soluble modulin alpha 4)_RVRS
TTATTTTACGAAAATGTCGATAATTGCTTTGATGATTTTAATAATAGTACCTACAATAGC
CAT
>>BDS-54_[0410888 to 0410956]_psmA3_(phenol-soluble modulin PSM-alpha-3)_RVRS
TTAGTTATTTCCTAAAAATTTACCTAGTAAATCTTTAAAGAATTTGAATAATTTTCCTAA
GAATTCCAT
>>BDS-54_[0411005 to 0411070]_psmA2_(phenol-soluble modulin alpha 2)_RVRS
TTACTTACCAGTGAATTTCTCAATTAATCCTTTAATGAATTTAATGATTCCTGCAATGAT
ACCCAT
>>BDS-54_[0411687 to 0413171]_mpsA=nuoL_(membrane potential-generating system subunit A)_FRWD
GTGTTAAGTTTACAACTGCTATTTTCACTATTTATTATTACGCTTATCATTGCATTGATA
AGTGGTTTGTTGCTTTTAGTACCAGCCATGCCAATTAAATATATTAAATTACATTTATAC
ATATTAGTAATGCCAGTATTATTTGCGATTATTGGTTTTTTCGGTATTCATGGATCTCAT
ATCTTAGGACCTTTTAAAATTGATCGATTATCTTGGCTTTTAGCTGGATTTGTAATGGCG
CTAGGCTTTATTATTCAAAAGTTTTCAATGCGATATTTATTAGGTGATCATCATCATAGA
CATTACTTTCCATTGTTTACGGCAATTACTTCATTTGCATCTTTAGCATGGATGTCAGCA
GACTTAAGACTGATGGCACTATGCTGGGGAATGACATTATTATGTTTAACCTTGCTGATG
AACGTTAATCGTTTTTGGAAAGTGCCACGTGAGTCTGCCCAATTATCTAGTATGACATTT
TTATGTGGTTGGGTTGCATTTGTTGGTGCCATCGTTTCTATATATATTGCGACTGGAGAA
TGGCGCGTGCCTCAACATATGTCTAATTCGACATGGTCATTGATTACCGATGTACTGCTT
GTATTAGCTGTCATGATACCAGCAGCACAATTTCCATTTCATCGATGGCTAATCGAATCT
GTAACGGCACCAACGCCTGTATCAGCAATTATGCATGCAGGTATTGTGAACGCAGGTGGG
GTTATTCTAACTCGATTTGCACCAATATTTGATAATGGTTTTGCTTTATCATTATTACTG
ATTCTTTCAAGTATTTCTGTATTGTTAGGTTCTGGTATTAGCCTGGTTCAAGTGGACTAC
AAAAGACAGTTAGTCGGCTCTACGATGAGTCAAATGGGCTTTATGTTAGTTCAGTGTGCG
CTAGGTGTCTATTCAGCAGCGATTATTCATTTGTTACTACACGGCATCTTTAAAGCAACG
CTATTTTTACAGTCGGGTTCTATCGTGAAACGATTCAATATTCCAAAACAAGCTTCGGCT
AAAGATGCATATGGTTGGATTGTCATGGGGCGTATATTAGCTGTTATTGTGGCATTTTTA
TTTTGGGTAAGCAGTGATAGAGGTGCATATGAAGTGTTAAGTGCGATAATTCTTGCTTGG
TCATTACTTGTATCTTGGAATCAAATGGTAGCCTTTAGTAAAGGATGCATGGCACGTCTT
GTTGGTATGATTTTGATTTCAATTGTGACATTCATCTATATCATTACACATAATTATTTT
TACGATGTATTACAAAATATAACTACACATGCGACAACACCGCCTACAATTAGTGTCATC
ATTAGTGTTGTCATATTAATTTTTGGAAGTTTATTAAGTATCTGGGTTGCACGTCGTCGA
TATTCTACAGCTTTTGCAGTGTTATATGTGTGGCTAGTAAATTTAGGTGAAGCACGTTCG
AAAGCGATAGAAAGTCATCCAAGTTATTTGAAGAAGTATTTATAA
>>BDS-54_[0413185 to 0415887]_mpsB=ybcC_(YbcC family protein)_FRWD
ATGACAACACAGTTAAATATAAATGAAGTTATTGAAAATGCTAAACGTGTTATTACGCCG
TTATCACCGATTTCAATTTTTGCTGCACGCAATCCCTGGGAAGGATTAGAAGCAGATACA
TTTGAAGATGTTGCAAAATGGTTACATGACCTTAAAGATGTGGATATTTTTCCTGATAAA
GCGTTAATTGAAAGTGCTGTAAAACGTGGTGAACTAGACGAAAGTATCTTTAATCAACTA
GTAACTGATATGTTGCTTGAACATCATTACAATATTCCTCAACATTACATTAAACGTTAT
ATTGATAACATTAAAACGTTAAAAGACGTTCCAGTATCATATATTAATCAATCAAATGCT
GATGTGGCCGATTTGTTGTTGGAAAAGTCATTACAGGATAAGTCTGAATCTTATCATCAA
TATAATATCCGCCCTGTTAGCGATACAGTAAAAGATGAACAAGGTGAACCACTTAGCAAA
CAAGTTAATCGTCAAATGATTAAATGGACGAAGTTATATATTGATCAATTTTTATCAAGT
TGGACAATGCCAAAGCGTGAGCAAAGCTTTTATCATGCATGGTTGCATTTAGCACAACAC
GATCGAACTTTTACTAAAGAACAACGTCAAATTATTAAACATTTGCCGAGAAATCCTGAA
GTGTCGATAGAGTCAGTGTTAAATCATTTTTCAATAGCACGAGAAGACTACCAAGCATAT
TTCGAGGGGCATCTATTGGCGTTGCCGGGATGGGCAGGTATGTTATATTACCGTTCACAA
CAGCATCACTTTGAACAACAATTATTGACTGAGTATTTAGCGATTCGATTAGTAGTTGAA
CAATTGGTAGTAGGAGATGAAGTTAAGTCAGCCACTGAAGATTGTGAGAGTAGGTCGGAA
AATTGGTTTAAGCAAACTATTGCATCATGGTGTTATTACAGTGATATGCCTATTGACGTA
TTATTACAACAAGAGATCAATGAAATTCAAGAATTTATTCAATTTGCAGCAACTATGAAT
AAAAATGTATTTAAAAATTTATGGTTGATTGCCTGGGAAATGACTTATGAAGCACAGTTA
AAACAAAAAATTAAAGCAAGTAGCGAAAATGTGACGGGCGCACTAGACGCTAATCAAGGA
AATACTTCGGAAAATGACTGCGCAAATCAATCGCATTCAGTATCGTTAAATGCTACACAA
GTAGCTACAGCAAATGTAGGGCATACTAATCAGGTGCAAACATCAACGAAAGCACAAATT
GCATTTTGTATAGATGTCCGTTCAGAACCGTTTCGTAGACATATTGAAGCGGCTGGGCCA
TTTGAAACGATTGGTATTGCAGGTTTCTTTGGGTTGCCTATTCAAAAAGAAGCCGTCGAT
GAACAATTTAAACATGATTCATTACCTGTAATGGTACCGCCAGCATACCGCATTAAAGAA
TTTGCGGATCGTTATGATATGAATGTTTATCGCCAGCAACAACAGACGATGTCTTCCATG
TTTTACACATTTAAATTGATGAAAAATAATGTTATGCCTAGTCTGTTATTGCCTGAATTA
AGTGGACCATTTTTAAGCTTGAGTACAATTGTCAATACGATTATGCCTAGTAAAAGTCGC
GCGACTCTGCAAAAAATTAAACAAAAATGGTTAAAGAAACCTGAAACCAAGTTAACGATT
GATCGAGAGTTTGATCGTACATCAGATTTACCGATTGGTTTTACAGAACAAGAACAAATT
GATTTCGCTTTACAAGCGTTAAAATTGATGGATTTAACTGAAGCATTTGCACCATTAGTT
GTGTTAGCTGGACACGCTAGTCATTCTCATAATAATCCACATCATGCTTCACTTGAATGC
GGTGCTTGTGGTGGGGCATCAAGCGGTTTTAATGCTAAATTATTAGCGATGATATGTAAC
CGTCCTAAAGTCAGACGAGGATTAGGGCAATTAGGCGTGCTTATTCCAGAGACAACTATT
TTTGCGGCGGCAGAACATTATACATCTACAGATACATTGGCATGGGTATACATACCAGAT
ACATTGTCGCCTGAAGCGTTAAATGCGTATGAAGCTTTGAATGATGCAATGCCATTAATC
TCTGAACATGCTAATCGTGAACGTTTAGCTAAATTGCCAACGATTGGTAATGTCGCGCAT
CCAGTAGAAGAAGCAGAACGATTTGCAAGTGATTGGAGTGAAGTACGTCCAGAATGGGGT
CTAGCTAAAAATGCATCATTCATTATAGGAAGACGCCAATTGACAAAAGGCATTGATTTA
GAAGGTCGAACATTTTTACACAATTACGATTGGCGTAAAGATGAAGACCGAACATTGTTG
AATACTATTATTTCTGGTCCAGCACTTGTAACACAATGGATTAATCTGCAATATTACGCG
TCGACGGTAGCTCCTCATTTTTATGGAAGTGGAAATAAAGCGACACAAACGGTTACGTCT
GGTGTTGGTGTAATGCAAGGTAATGCAAGTGATTTAATGTACGGGTTATCATGGCAATCT
GTTATGGCTGCTGACAAATCTATTTATCATTCACCTATTCGATTACTTATCGTCATTCAA
GCACCTGATTATGTAGTAGCTAGACTGCTTGAAAGTAATAATCATTTTGCGAGAAAAATG
TCTAATCACTGGTTACGTTTAATGAGTGTCGATGAGGAAGGTCATTTTAAAAATTGGATT
TAA
>>BDS-54_[0416045 to 0416407]_mpsC=ybcI_(membrane potential-generating system subunit C)_FRWD
ATGAAGAGAACGAAAGGTGAAATCGAAGCTGAAATTAGCAAAGCCATAACACAATGGGAA
AAAGATTTCCTTGGTAGAGGCTCCTTGTCCGTAAAGTCAGATATTTTAAGAGACATGGTA
ATAATTAGTTTGCAAGGTATTTTGACGCCTGCAGAATATCGTGTGTGTAGCACGAATGAG
GGATTATTAAACATTAAACGAACACGTTCTGAATTAGTAGAATCAGGTGAGCAAGATTTA
AATGAAATCATCTTTAACATTACAGGTATCAAAGTGATGAGCTTTCATAGTGATTTAAGT
ACAATTACAGGTGAACGTATTATTGTATTCAAACTTGAAGATAATTTGGAAAAGCATATT
TAA
>>BDS-54_[0416644 to 0416913]_Q5HIM2_(questionable ID hypothetical protein)_RVRS-TRNC NOSTART
TTATATACTGTATGCTTTATCCATGTATCACATGAAAATAATGTGAACGATATAAGCGTA
AAGTCGATATAAGATACCTAAAAAGTTAGGTATAATCACCATTGTCGCAATGAGCTTTTC
AGCTTTAAAACCGATAACGCATAAGATGATGGGGATTAAATATAAGATTAAAATCCAATA
AATTAAATTGGAGAATGATGGATGAATAGGGGTAAAGAATCGAACTAATGTAATAATTAA
CGCTATATAGACAAATATTACTCTATTGAT
>>BDS-54_[0417128 to 0417802]_Q5HIM1_(NCTC13712_00382 phosphatidylglycerophosphatase B)_FRWD
ATGATAGATAAAAAGTTAACATCACCTAAAATGACAGTGCCATTATTTTTAGTTGCGCTG
ATTGTATTTATAGGTGTGTTTTACGGTGTTGTGACTAATCAAGAATGGCTTAAAAATATA
GATATGGGATCATTAACATGGTTCACAGATTATTTCGGTGAGCCACAACGACAATATGTA
AATGGCTTGTTTAATTATTATATGACGTTTAGCGCGGAAATAGGTGACGTCAAAGGTGTT
GTATTGATTTCGCTAATTGTAACAATTATATTATTTATCAAACAGAGGCATTTAGCTGTC
TGGTTTGTGACGTATTTGGTTTCAGGTGTCATCATGAACAAATTAATTAAAGATACTGTT
TTACGTCCAAGACCATATAATCATTTAGCGGTTGATACAGGGTTTTCATTCCCAAGTGGA
CATTCAAATGCAAGTACCTTGTTGTATTTCGCTTTAATGGTTATCATTATTTCGTTAGCA
GCGAAAACTGTAACGAAAGTTTTAATTGCAATTGTTATGGGGATATTGTGGCTAAGCATA
CTATTTTGTCGACTTTATTTTCACGCACATTATTTTTCAGATGTCATTGGAGGCACGTCA
CTAGCAATCATTTGGGTAGCGTTATTCTTAATGGTATATCCATACTTTATTAATCATCGA
CGACAACGCGTTTAG
>>BDS-54_[0417838 to 0418572]_Q5HIM0=est1_(putative esterase)_FRWD
ATGAGAATTAAAACACCGAGTCCATCTTATTTAAAAGGTACAAACGGACACGCAATATTA
TTATTGCATTCATTTACAGGTACAAATCGTGATGTGAAGCATCTTGCAGCAGAATTGAAT
GAACAAGGATTTAGTTGTTATGCTCCCAATTATCCTGGACATGGTTTATTGTTAAAAGAT
TTTATGACATATAATGTTGACGATTGGTGGAAAGAAGTTGAGCAAGCTTACCAATTTTTA
GTCAATGAAGGTTATCAATCTATTAGTGCAACAGGCGTCTCTTTAGGTGGATTAATGACG
TTGAAATTAGCGCAACATTATCCATTGGCTCGTATTGCTGTGATGTCAGCGCCGAAAGAA
AAGAGTGACGATGGTTTAATTGAACATTTAGTTTATTATAGTCAACGCATGGCTAATATT
TTAAATTTGGATCAGCAAGCAGCAGATGCACAATTTGCGGCAATCGAAGATTATGATGCT
GAGATTACGAAGTTCCAAAACTTTATTGATGATATTATGATGCATTTAGATACGATTAAA
ATGCCGGCCAATATATTATTCGGTGGTAAAGATGAGCCGTCTTATGAAACAAGTGCACAT
TTTATATATGAACATTTAGGCTCAGAAGAGAAAGAATTAAATGGTCTTGAAGATTCACAT
CATTTGATGACACATGGAGAAGGCAGAGATTTATTAGAGGCCAATATCATTCACTTCTTT
AATAAATTAAAATAA
>>BDS-54_[0418831 to 0420168]_Q5HIL8_(transporter)_FRWD
ATGAAGAAACAACAATCACAATGGAAAACTTCAACTGGATTTATTTTAGCGAGTGCCGGA
TCAGCAATTGGACTAGGTGCCATGTGGAAATTTCCATATATGGCAGGTATATATGGTGGT
GGCGCATTTTTAGCTATGTTCTTAATTTTTACCATATTTGTAGGTTTACCTCTGCTTGTT
ATGGAATTTATAGTTGGAAAAATGGGACGAACATATACAACGCAAATTTACAGCAGATTG
ACAGGTAAGAAATGGCTGAATGTCATTGGCTGGAATGGTAACTTAGCTGTATTTGTCTTG
TTTGGTTTCTATAGTGTTATTGGTGGTTGGATTGTAATCTATATCGGTCAGGTGTTGTGG
[truncated: 2,182,525 more chars]
