# Supplementary material for: Description of Staphylococcal Strains from Straw-Coloured Fruit Bat (Eidolon helvum) and Diamond Firetail (Stagonopleura guttata) and a Review of their Phylogenetic Relationships to Other Staphylococci
Source: Front Cell Infect Microbiol. 2022 May 11;12:878137. doi: 10.3389/fcimb.2022.878137 (PMC9132046; doi:10.3389/fcimb.2022.878137)
Supplement: Supplemental File 1 — Hybridisation profiles of study isolates and reference strains (pdf). [file DataSheet_1.zip › Supplemental File 5a_Genome sequence of Zoo-28.fas]

>BC05_zoo28_Brandt_polished&mit Illumina_21-03-12_contig_1_segment0_pilon_pilon_pilon_pilon:ab Ori
CGATTAAAGATAGAAATACACAACACATGCGCTGAAATTTCATTACATCTCTCATAGAAT
TCATCTCAAATCTATGTCTTTGCTTATTTTGAATAGCTTATACATTTCTTATACAAGTTC
TATAAATTATTTCCCAAGCTGTTTTGTTACAAATGCGAATAACTTAAATATAAAAGAGAA
AGTTATCCACTTATGCACACATACAGTTTTTGAAACTGTGGATAATTAAAAGTTACACAC
AAACTTATACTATTTTTAGCAACATATTCACAGCTATTTGACATATAGAGAACTGAAAAA
GTATAATTGTGTGGATAAGTCGTCCAACTCATGATTTTATAAGGATTTATTTATTGATTT
TTACATGAAAATCACTGTGCATAACTGATAAACATAAATAAGTTATCCACCGATTGTTAT
TAACTTGTGGATAATTATTAACATGGTGTGTTTAAAAGTTATCCACGGCTGTTATTTTTG
TGTATAACTTAAAAATTTAAGAAAGATGGAGTAAATTTATGTCGGAAAAAGAAATTTGGG
AAAAAGTGCTTGAAATTGCTCAAGAAAAATTATCAGCTGTAAGTTACTCAACTTTCCTAA
AAGATACCGAGCTTTACACGATTAAAGATAGTGAAGCTATCGTATTATCGAGTATTCCTT
TTAATGCAAATTGGTTAAATCAACAATATGCAGAAATTATCCAAGCTATATTATTTGATG
TTGTTGGATATGAAGTGAAACCTCATTTTATTACTACTGAAGAATTAGCAAACTATAGTA
ATAAAGATGGTTCTACGGTAAAGGAAACACCAAAATCTTCTACAGAAACAACTGAAGATA
ATCATGTGCTTGGTAGAGAGCAATTCAATGCCCATAACACATTTGACACATTTGTAATCG
GACCTGGTAACCGCTTCCCACATGCAGCAAGTTTAGCCGTTGCCGAAGCACCAGCAAAAG
CGTATAATCCATTATTTATATATGGAGGTGTTGGTTTAGGAAAAACCCATTTAATGCATG
CCATTGGTCATCATGTTTTAGATAATAATCCAGATGCCAAAGTGATTTACACATCAAGTG
AAAAATTCACAAACGAATTTATCAAATCGATTCGTGATAACGAGGGTGAAGCTTTCAGAG
AAAGATATCGTAATATCGACGTCTTATTAATCGATGATATTCAGTTCATTCAAAATAAAG
TTCAAACGCAAGAAGAATTTTTCTATACTTTTAATGAATTACATCAGAATAACAAGCAAA
TCGTTATTTCGAGTGATCGACCACCAAAAGAGATTGCACAATTAGAAGATCGATTACGTT
CACGCTTTGAATGGGGGCTAATTGTTGATATTACGCCACCAGATTACGAAACTCGAATGG
CAATTTTGCAGAAGAAAATTGAAGAAGAAAAATTAGATATTCCACCAGAAGCTTTAAATT
ATATAGCAAATCAAATTCAATCTAATATTCGTGAATTAGAAGGCGCATTAACACGTTTAC
TTGCATATTCACAATTATTAGGGAAACCAATTACTACTGAATTAACTGCTGAAGCTTTAA
AAGATATTATTCAAGCACCAAAATCTAAGAAAATTACAATTCAAGATATTCAAAAGGTTG
TAGGTCAGTACTATAATGTTAGAATTGAAGATTTCAGTGCTAAAAAACGTACAAAGTCAA
TCGCATATCCGCGTCAAATAGCTATGTACTTATCTAGAGAGCTTACTGATTTTTCATTAC
CTAAAATTGGTGAAGAATTTGGCGGGCGTGATCACACAACTGTAATCCATGCTCATGAAA
AGATATCTAAAGATTTAAAAGAAGATCCTATTTTTAAACAAGAAGTAGAGAATCTTGAAA
AAGAAATAAGAAATATTTAAGTAGAAGGTATATGGGAAATAAAATCTGTTATATAACAGT
AATATATAGAAGCTATCTTTTCGTTTATATTTAATAAATGAAATAGTAAGATGGTTAAAA
TCTATTTTGTGGATAATGTTTAAAAGTAATACACACCATACACAAGTTATCAACATGTGT
ATAACTTTGCAATTTCAGTGTTTTTAAGACTTATCCACTAATCCACAGCACCTACTACTA
TTACTAAGAACTTAAAACCTATATAATTATATATAAACGACTGGAAGGAGTTTAAATTAA
TGATGGAATTCACTATTAAAAGAGATTATTTTATTACACAATTAAATGACACATTAAAAG
CAATATCACCAAGAACAACATTACCAATTTTAACTGGTATCAAAATCGATGCAAAAGAAC
ATGAAGTGATACTAACTGGTTCAGACTCTGAAATTTCAATCGAAATCACTATTCCTAAAA
CTGTTGATGGTGAAGATATTGTCAACATTTCAGAAACGGGTTCAGTTGTGTTACCTGGAC
GATTCTTTGTCGATATTATAAAGAAATTACCTGGTAAAGATGTTAAATTATCTACAAATG
AGCAATTCCAAACATTAATTACATCAGGTCATTCTGAATTTAATTTAAGTGGCTTAGATC
CAGATCAATATCCATTATTACCACAAGTTTCTAGAGATGATGCAATTCAATTATCAGTAA
AAGTACTTAAAAACGTGATAGCACAAACGAATTTTGCAGTGTCCACCTCAGAAACACGCC
CTGTATTGACTGGTGTGAACTGGCTTATACAAGAAAATGAATTAATATGCACAGCAACTG
ACTCACACCGCTTGGCTGTAAGAAAATTACAATTAGAAGATGTTTCTGAAAATAAAAATG
TCATCATTCCAGGTAAAGCTTTAGCTGAATTAAATAAAATTATGTCTGATAGTGAAGAAG
ACATTGATATATTCTTTGCTTCAAATCAAGTTTTATTTAAAGTAGGGAATGTAAACTTTA
TTTCTCGATTATTAGAAGGACACTATCCTGATACAACACGTTTATTCCCAGAAAACTATG
AAATTAAGTTAAGCATAGATAATGGCGAGTTTTATCATGCAATTGATCGTGCATCATTAT
TAGCACGTGAAGGTGGCAATAACGTTATTAAACTAAGCACTGGTGACGAAGTAGTTGAAC
TTTCATCTACATCACCAGAAATTGGTACTGTTAAAGAAGAAGTTGATGCAAATGATGTTG
AAGGCGGGAACTTAAAAATTTCTTTCAACTCTAAATATATGATGGACGCTTTAAAAGCAA
TTGATAATGATGAAGTTGAGGTTGAATTCTTTGGTACAATGAAGCCATTCATTTTAAAAC
CAAAAGGTGACGACTCAGTAACACAATTAATTTTACCAATCAGAACATACTAAAAAACAA
ACAATCATAAAGGATGACGTGATTATTTAAAACGTCATCCTTTATTTTTTTGAACAAGAT
TAAAATAAAAGGTCTAGAAATAAAGGTGACAGCATTTTAAATGGTAAATAAAAAGCTTGA
ATGAAAATTGTGATAGAAATGTCATGATTTAAATAATTGCGCTTAAATGCCCCTTAAATT
TAAAATTTTAAATTGCTAACAGATAGATTGAAAATGATAGTAAGACTTGGTTGAAAAGGA
CTTCGAAATACAATTTAAAGACATTAAGAAAAATAATGAATAATTTATTCATATGTAAAC
GGTTTTTCCCTCTCTTTTAAATGAAATTTGTGACAAAAAAAGGTATAATATATTAATGAC
ATACAAAGAAATGGAGTGATTATTTTGGTTCAAGAAGTTGTAGTAGAAGGCGACATCAAT
TTAGGTCAATTTCTAAAAACAGAAGGGATTATTGAGTCCGGTGGTCAAGCAAAATGGTTC
TTGCAAGACGTTGAAGTATTAATTAATGGAGTGCGTGAAACACGTCGCGGTAAAAAGTTA
GAACATCAAGATCGTATAGATATCCCAGAGTTACCTGAAGATGCTGGTTCTTTCTTAATC
ATTCATCAAGGTGAACAATGAAATTAAATACACTCCAATTAGAAAACTATCGTAACTATG
ATGAGGTTACGTTGAAGTGTCATCCTGATGTGAATATCCTCATTGGAGAAAATGCACAAG
GAAAGACAAATTTACTTGAATCAATTTATACCTTAGCTTTAGCAAAAAGTCATAGAACGA
GTAATGATAAGGAACTCATACGTTTTAATGCTGATTATGCTAAAATAGAAGGTGAGCTTA
GTTATAGACACGGCACGATGCCATTAACAATGTTTATAACTAAAAAAGGTAAACAAGTCA
AAGTGAATCACTTAGAGCAAAGTCGACTAACACAATATATTGGACACCTCAATGTGGTTC
TATTTGCGCCAGAAGATTTGAATATTGTAAAAGGCTCTCCTCAAATAAGACGACGCTTTA
TAGATATGGAGTTGGGCCAAATTTCTGCTGTTTACTTAAATGATTTAGCTCAATACCAAC
GTATTTTAAAGCAAAAGAATAATTACTTAAAGCAGTTACAATTAGGCCAAAAAAAGGACT
TAACAATGTTAGAAGTATTAAATCAGCAGTTTGCTGAATATGCATTGAAAGTAACTGATA
AACGTGCGCATTTTATTCAAGAGCTAGAATCATTAGCGAAACCCATTCATGCTGGGATTA
CAAATGATAGGGAAACGTTGTCATTGAATTATTTACCTAGTCTTAAATTCGATTATGCTC
AAAGTGAAGCGGCACGTCTTGAAGAAATTATGTCTATTCTAAGTGATAACATGCAAAGAG
AAAAAGAGCGTGGAATTAGCTTATTTGGACCACATCGAGATGATATTAGTTTTGATGTAA
ATGGCATGGATGCACAAACCTATGGTTCTCAAGGTCAGCAACGTACAACGGCATTGTCCA
TTAAACTAGCTGAAATTGAATTAATGAATATCGAAGTTGGGGAATACCCCATCTTATTAT
TAGACGATGTACTTAGTGAATTAGATGATTCACGTCAAACGCATTTATTAAGTACAATTC
AGCATAAAGTACAAACATTTGTCACTACGACATCTGTTGATGGTATTGATCATGAAATTA
TGAATAACGCTAAATTGTATCGTATTAATCAAGGTGAAATTATAAAGTAACAGAAAGCGA
TGGTGACTGCATTGTCAGATGTAAACAACACGGATAATTATGGTGCTGGGCAAATACAAG
TATTAGAAGGTTTAGAAGCAGTACGTAAAAGACCAGGTATGTATATTGGTTCAACTTCAG
AAAGAGGTTTGCACCATTTAGTATGGGAAATCGTTGATAACAGTATCGACGAAGCATTAG
CTGGTTATGCAAACCAAATTGAAGTCGTTATTGAAAAAGATAACTGGATTAAAGTAACAG
ATAACGGACGTGGTATCCCTGTTGATATTCAAGAAAAAATGGGGCGTCCAGCAGTTGAAG
TTATTTTAACAGTATTACATGCTGGTGGTAAATTCGGCGGTGGCGGATACAAAGTATCTG
GTGGTTTACACGGTGTTGGTTCATCAGTAGTAAACGCGCTGTCACAAGATTTAGAAGTAT
ATGTACACAGAAATGAGACAATCTATCATCAAGCATACAAAAAAGGTGTACCTCAATTTG
ATTTAAAAGAAGTTGGTACAATTGATAAAACAGGTACTGTCATTCGTTTTAAAGCAGATG
GAGAAATCTTCACAGAGACAACAGTATATAATTATGAAACGTTACAGCAACGTATTAGAG
AGCTTGCTTTCTTAAATAAAGGTATTCAAATTACGTTAAGAGATGAACGTGATGAAGACA
ATATTCGAGAAGACTCCTATCACTATGAGGGTGGTATTAAATCGTACGTTGAATTATTAA
ATGAAAAGAAAGAACCAATTCATGACGAACCAATTTATATACATCAATCTAAAGATGATA
TTGAAGTGGAAATTGCGATTCAATACAACTCTGGATATGCTACGAATCTGTTAACTTACG
CAAATAATATTCATACGTATGAAGGTGGTACGCATGAAGATGGATTTAAGCGTGCATTAA
CACGTGTTTTAAATAGTTACGGTTTAAGTAGCAAGATTATGAAAGAAGACAAAGATAGAC
TTTCTGGTGAAGATACACGTGAAGGTATGACAGCAATTATATCTATTAAACATGGAGATC
CTCAGTTTGAAGGTCAAACAAAAACGAAATTAGGTAACTCTGAAGTACGTCAAGTTGTAG
ATAAATTGTTCTCTGAGCACTTTGAACGATTTTTATACGAAAATCCACAAGTAGCACGTA
CGATTGTTGAAAAAGGTATTATGGCTGCACGTGCACGTGTTGCTGCGAAAAAAGCACGTG
AAGTAACACGTCGTAAGTCAGCATTAGACGTTGCGAGTTTACCAGGTAAATTAGCAGATT
GTTCTAGTAAAAGTCCTGAAGAATGTGAAATCTTCTTAGTCGAGGGTGACTCTGCCGGGG
GGTCTACAAAATCCGGTCGTGACTCTAGAACGCAAGCCATTCTTCCGTTGCGAGGAAAGA
TATTGAATGTTGAGAAGGCAAGATTAGATAGAATTTTAAATAACAATGAAATTCGTCAAA
TGATTACAGCATTCGGTACAGGTATCGGTGGCGATTTTGATTTAGCAAAAGCACGCTACC
ATAAAATCGTAATTATGACCGATGCGGATGTCGATGGTGCGCATATTAGAACATTGTTAC
TTACATTCTTCTATCGATTTATGAGACCGTTAATCGAAGCAGGTTATGTGTACATCGCGC
AACCACCGTTATATAAATTAACACAAGGTAAACAAAAGTATTATGTTTACAATGATAGGG
AACTTGAAAAACTTAAATCTGAATTAAACCCAACACCAAAATGGTCAATTGCACGTTACA
AAGGTCTTGGAGAAATGAATGCAGATCAATTATGGGAAACAACTATGAATCCTGAACACC
GTGCATTATTACAAGTGAAGCTTGAAGATGCGATTGAAGCGGACCAAACATTTGAAATGT
TAATGGGTGACGTTGTAGAAAACCGTAGACAATTTATAGAAGATAATGCAGTTTATGCAA
ACTTAGACTTCTAAGCGCTGTGAACTGAACTTTTGAAGGAGGATCTCTTGATGGCTGAAT
TACCTCAATCAAGAATAAATGAACGAAATATTACCAGTGAAATGCGTGAATCATTTTTAG
ATTATGCGATGAGTGTTATTGTTGCTCGTGCATTGCCAGATGTTCGTGACGGTTTAAAAC
CAGTACATCGTCGTATACTTTATGGATTGAATGAACAAGGTATGACACCGGATAAATCAT
ATAAAAAATCAGCGCGTATCGTTGGTGACGTAATGGGTAAATATCACCCTCATGGTGACT
CATCTATTTATGAAGCAATGGTACGTATGGCTCAAGATTTTAGTTATCGTTATCCGCTTG
TTGATGGTCAAGGTAACTTTGGTTCAATGGATGGAGACGGTGCAGCAGCAATGCGTTATA
CTGAGGCACGTATGACTAAAATTACGCTTGAACTGTTACGTGATATTAATAAAGATACAA
TAGATTTTATCGATAACTATGATGGTAATGAAAGAGAGCCGTCAGTCTTACCAGCACGTT
TCCCTAACTTATTAGCAAATGGTGCATCAGGTATTGCTGTAGGTATGGCAACCAATATTC
CACCACATAACTTAACTGAATTAATCAACGGAGTGCTAAGTTTAAGTAAAAACCCTGATA
TTTCAATTGCTGAGTTGATGGAGGATATTGAAGGTCCTGATTTCCCAACTGCGGGTCTTA
TTTTAGGTAAAAGTGGAATTAGACGTGCTTATGAAACAGGTCGTGGTTCAATTCAAATGC
GCTCTCGTGCGGAAATTGAAGAACGTGGCGGTGGTCGTCAACGTATTGTTGTGACTGAAA
TTCCTTTCCAAGTGAATAAAGCACGTATGATTGAAAAAATTGCAGAGCTAGTACGCGACA
AGAAAATTGATGGTATTACTGACTTACGAGACGAAACAAGTTTACGTACAGGTGTGAGAG
TGGTCATTGATGTTCGTAAAGATGCAAATGCTAGTGTCATTTTAAATAACTTATACAAAC
AAACACCTCTTCAAACATCATTTGGTGTGAATATGATTGCACTTGTAAATGGTAGACCGA
AGCTTATTAATTTAAAAGAAGCGTTGGTACATTATTTAGAACATCAAAAGACAGTTGTTA
GAAGACGTACGCAATACAACTTACGTAAAGCTAAAGATCGTGCCCACATTTTAGAAGGGT
TACGTATCGCACTTGACCATATCGACGAAATCATTTCAACGATTCGTGAATCAGAAACAG
ATAAAGTTGCCATGGAAAGCTTGCAACAACGCTTCAAACTTTCTGAGAAACAAGCACAAG
CAATTTTAGACATGCGTTTGAGACGTTTAACAGGTTTAGAACGTGACAAAATTGAAGCAG
AATATAATGAACTATTAAATTATATTAGTGAATTAGAAGCAATTTTAGCTGATGAAGAAG
TATTACTACAATTAGTTAGAGATGAATTAACTGAAATTAGAGATCGTTTCGGTGATGATC
GTCGTACAGAAATTCAATTAGGTGGATTTGAAGACTTAGAGGACGAAGACTTAATTCCAG
AAGAACAAATTGTAATTACACTAAGCCATAATAACTACATTAAACGTTTGCCGGTATCTA
CATATCGTGCTCAAAACCGTGGTGGCCGTGGTGTTCAAGGTATGAATACATTAGAGGAAG
ACTTCGTTAGCCAATTAGTAACGTTAAGTACACATGATCATGTATTGTTCTTTACTAACA
AAGGTCGTGTTTATAAACTTAAAGGTTATGAAGTGCCTGAATTATCAAGACAATCTAAAG
GTATTCCTGTAGTGAATGCTATTGAACTTGAAAATGATGAAGTAATTAGTACAATGATTG
CTGTAAAAGACCTTGAAAGTGAAGACAACTTCTTAGTGTTTGCAACGAAACGTGGAATTG
TAAAACGTTCAGCATTAAGTAACTTCTCAAGAATTAACAGAAATGGTAAGATTGCTATTT
CATTTAGAGAAGATGACGAGTTAATCGCAGTACGTTTAACAAGTGGTCAAGAAGATATTC
TGATTGGTACTTCTCATGCATCATTAATTCGATTCCCTGAATCAACGTTACGTCCTTTAG
GTCGTACAGCAACTGGTGTGAAAGGTATTACACTTCGTGAAGGCGATGAAGTTGTAGGGC
TTGATGTTGCTCACGAAAATAGTGTAGATGAAGTTTTAGTTGTTACTGAAAATGGTTATG
GTAAACGTACGCCAGTTAATGACTATCGCTTATCAAACCGTGGTGGTAAAGGTATTAAGA
CTGCAACGATTACTGAACGTAATGGTAATGTTGTTTGTATTACAACTGTTACTGGTGAAG
AAGATTTAATGATTGTTACGAATGCAGGTGTCATTATTCGACTAGATGTTGCAGATATTT
CTCAAAATGGTCGTGCAGCACAAGGTGTTCGCTTAATTCGCTTAGGCGATGATCAATTTG
TTTCTACTGTTGCTAAAGTAAAAGAAGATGCAGAAGATGAAACGAATGAAGATGAGCAAT
CTACTTCTACTGTATCTGAAGATGGTACTGAACAACAACGTGAAGCGGTTGTAAATGATG
AAACACCAGGAAATGCAATTCATACTGAAGTAATTGATTCAGAAGAAACTGATGACGATG
GACGTATTGAAGTAAGACAAGATTTCATGGATCGTGTTGAAGAAGATATACAACAAGCAT
CAGATGATGAAGAAGAATAACATAAAAAATAAGACTTCCCTTGAATGTAGGGGAGTCTTA
TTTTTATGCCATAGTATATAGCGTTTGGCCATTATTCTGGCATTTTAGTTAAGCAATCAA
TGAAATGATTAACTTTCTAATTGTTTCATTGCGTATGGTATTTCATTAATTAGTCTTGAT
GGTGGTACGACGTACATATCTTTTGCAAGATTTTCACCAATGAAACTATGTGTATATGTG
GCACTCATAACCGCTTCTTTTAAATTATCAAATTGACCTACAAAACTTGTGATCATGCCA
GCAAGAGTATCACCCATACCACCAGTAGCCATCGCAGGACTACCAATTGTCAATTTAAAG
TCTTCATCTTTAAAGAAAATTTCAGTACCATGTTTTTTTAGTACAACTGTTGCACCTAAA
CGATCTACCGCTTCACGATTACGTTCATACGTTTGTTCCTCAATTGGAATACCTCTTAAA
CGTTCCCACTCTTTGAGGTGTGGAGTGAATATTACACGACAAGTAGGTAATTGCGGTTTA
AGTTTACTAAAAATTGTGATTGCATCACCATCAACAATCAAGTTTTGATGTGGTTGTATA
TTTTGTAATAGGAATGTAATGGCATTATTCCCTTTAAAATCAACACCAAGTCCGGGACCA
ATAAGAATACTATCAGTCATTTCAATCATTTTCGTTAACATTTTCGTATCATTAATATCG
ATAACCATGGCTTCTGGACAACGAGAATGTAACGCTGAGTGATTCGTTGGATGTGTCGCT
ACAGTGATTAAACCACTACCGCTAAATACACATGCACGAGCCGCTAACATAATGGCACCA
CCTAAGTTAGCAGATCCACCAATTAATAAAATTTTGCCATAATCACCTTTATGTGAATCT
TCTTTACGCTTAGGAATGTTAATAGAATTTAACGTTTCCATAGTGATATAACCTCCCATG
TAAAAGCTTTTTCAAATATATTCAATTTTAAAAATATATAGTAAGTTTTAACAAAATGTA
TTATAAATATGTGAATTCATTATTATTTGTCGTTAAATACAATAGAAAATACTATACCTG
TATATGCAATTCGTCAATAGATAAATTATTAAATATACTTTCAACAATATTAATATCCTT
TAACACGTTACAATAGTGCTCTGATAATAGGTTATAAATGTACTTAAAACCATTGTTTCA
ATAAAAATGAAAACGTATACTTCAAGAAGGATGGGTTACTTAATATTAACAAGGGGGTAA
CATGTATGACATTATATTTAGATGGAGAAACACTAACAATTGAGGATATTAAATCATTTT
TACAACAACAAACGAATATAGAAATTGTTGATGAGGCGTTAGAACGTGTTAAGAAAAGTA
GAGATGTAGTTGAGCGTATTATTGAAAATGAAGAAACAGTTTATGGCATTACAACAGGAT
TCGGATTATTTAGTGATGTGCGTATAGACTCAACACAATACAATGAATTACAAGTGAACC
TTATACGTTCACATGCCTGTGGATTAGGTGAGCCATTTTCAAAAGAAGTAGCACTCGTTA
TGATGGTATTAAGATTAAATACATTATTAAAAGGGCATTCAGGTGCAACTTTAGATCTCG
TAAAACAATTACAATTCTTTATAAATGAGCGTATTATACCAGTGATACCGCAACAAGGTT
CACTAGGTGCATCAGGAGATTTAGCACCACTATCACATTTAGCATTAGCATTAATTGGTG
AAGGCAAAGTGTTTTATAAAGATGTAGAAATGGATAGTGCAGACGTATTAAAGCAATTAG
ACAGACCACCTTTGAACCTTCAGGCTAAAGAAGGATTAGCATTGATTAATGGTACTCAGG
CAATGACAGCACAAGGTGTCATAAGTTATATAGAGGCAGAAGATTTAGGGTATCAATCTG
AATGGATTGCAGCATTAACACATCAGTCGCTCAATGGGATTATAGATGCATATCGTCATG
AAGTGCATGCTGTTCGAAATTTTCAGGAACAAATTAATGTAGCAGCTCGCATGCGCGATT
GGTTAGAAGGTTCAACATTAACGACTCGACAAGCAGAAATTCGTGTACAAGACGCGTACA
CACTACGTTGTATTCCACAAATTCATGGCGCAAGTTTTCAAGTATTTAACTATGTTAAAC
AGCAATTAGAATTTGAGATGAATGCGGCTAATGATAATCCATTAATATTTGAGGAAGCAG
ATGAAACATTTGTCATTTCTGGTGGTAACTTCCATGGGCAACCGATTGCCTTTGCTTTGG
ATCATCTTAAATTAGGTGTAAGTGAATTAGCGAATGTATCTGAGCGTCGTCTCGAGAGAC
TAGTTAATCCTCAGTTAAATGGTGATTTACCAGCATTTCTTAGTCCGGAACCAGGATTGC
AAAGTGGCGCAATGATTATGCAATATGCTGCTGCAAGCCTAGTTTCTGAAAATAAAACTT
TAGCTCATCCTGCAAGTGTAGATTCTATTACATCGTCTGCGAATCAAGAAGATCATGTAT
CTATGGGTACCACAGCTGCTAGACATGGTTATCAAATTATTGAAAATGCAAGACGTGTGC
TGGCAATTGAGTGTGTAATTGCATTACAAGCAGCAGAATTAAAAGGTGTTGAAAGTTTAT
CACCAAAAACACGTCGTAAATATGAGGAGTTTCGTAATATCGTGCCGTCTATTACACATG
ACCGTCAATTTCATAAAGATATTGAAGCGGTTGCACATTATTTAAAGCAATCTATTTATC
AAACGTCTGAATGTCATTAAATCGACATGAAGTTAGTTCTTAATCGTTACTTGAAAAAGC
AAATATAGTTTGCTATATTAAAATTAACTTAATAAGACATTGTTCGTAGGACAAGTAATA
TATGGTGCTTGATGTCAGAGAGCTTGTGGTTAGTGTGAACAAGAATCAACATATATATGA
ATCTACCTACTTATTGAAAGAACAATCGGTAATAACCGTTATTTTAGTGAAGTGCAATTT
AGATTTTAGTGTGTAACTATATCTGAAATTGTTAAATAGGGTGGCAACGCGTAGACCACG
TCCCTTGTAGGGATGTGGTCTTTTTTTATTTTCAAAAATAAAACGTATGTTATCCAATAA
TAAATGATAATTTTTTTGGGAAAGGATGAATGTTAATGTTAGATATTAAACTTTTTAGAA
ATGAGCCTGACAAAGTTAAGAGCAAAATTGAGTTACGCGGAGATGATCCAAAAGTTGTAG
ATGAAATTTTAGAATTGGATGAGCAACGACGTAAATTGATTAGTGCTACAGAAGAAATGA
AAGCACGTCGTAATAAAGTAAGTGAAGAAATTGCATTAAAAAAACGTAATAAAGAAAATG
CCGATGATGTAATAGCAGAAATGCGCACATTAGGTGATGATATTAAAGAAAAAGATAATC
AATTAAACGAAATAGATAATAAAATGACAAGTATCCTTTGTCGTATTCCAAACTTAATTA
GTGATGATGTACCTCAAGGTGAGTCTGATGAAGATAACGTTGAAGTTAAAAAATGGGGCA
CACCACGCGAATTTGATTTTGAACCAAAAGCGCATTGGGACATTGTTGAAGAATTAAAAA
TGGCTGATTTTGATCGTGCAGCTAAAGTTTCAGGTGCGCGTTTTGTATACTTAACAAATG
AAGGTGCGCAATTAGAACGTGCTTTAATGAACTATATGATTACAAAACATACAACGCAGC
ATGGTTATACAGAAATGATGGTACCACAGCTTGTGAATGCAGATACAATGTATGGTACAG
GCCAATTACCTAAATTTGAAGAAGACTTATTTAAAGTAGAAAAAGAAGGATTATATACAA
TTCCAACTGCTGAAGTACCTTTAACAAATTTCTATCGTAATGAAATTATTCAACCAGGTG
TACTTCCTGAAAAATTCACTGGTCAATCTGCATGTTTCAGAAGTGAAGCGGGATCAGCTG
GTAGAGATACAAGAGGATTAATTCGTTTACACCAATTCGATAAAGTAGAAATGGTACGTT
TTGAACAACCTGAAGATTCATGGAATGCTTTAGAAGAAATGACAACAAATGCAGAAGCAA
TCCTTGAAGAATTAGGTTTACCATATCGTCGTGTTATTTTATGTACTGGTGATATCGGTT
TTAGCGCAAGTAAAACATATGATTTAGAAGTTTGGTTACCAAGTTACAATGACTATAAAG
AAATTAGTTCATGTTCTAACTGTACTGATTTCCAAGCGCGTCGTGCAAATATTCGCTTCA
AACGTGATAAAGCAGCTAAACCTGAATTAGCACATACTTTAAATGGTAGTGGTTTAGCAG
TTGGACGTACATTTGCTGCTATCGTTGAAAATTACCAAAATGAAGATGGAACAGTAACAA
TTCCAGAAGCTTTAATACCATTTATGGGTGGTAAAACACAAATTTCAAAACCAATTAAAT
AATTAAAGATTTACAGTAAAAAGTGGTGACGAATCTGTCATCACTTTTTTTGTGCGGAAA
ATAATATTATTGAGCCATTGAAAAAAACTCATAAGAATAAAGTTTTTCACACTATTGGTT
AGATTAATTATAGAAACAACGATGAATCATCATGATGGACGAAATACATATTAACTATTC
ACCTTAGTTAATGATGCGATACAAATATACGACACTCGATGCATAAATAGGAAAAGTTAT
AACAAATTAATATTAACAGGATAGGGGAGTGGACAATATGTAGATATGGGAAGAAGGAAT
GAAGTGAATAGCATAAAAAATATCACAAAAGACGTAAAAGAATATTATTCAAACACTTTA
ATACAAGATGAAAACCTATAAAAAATAAGGGATGTCTTAAGTCTTTGTTCAAAAATTCTG
ACAAATAAAATACTACAACAAAGGTGCTTTTAAACTAACGTCAGTCTAACATCAGACAAA
CCGCAGTCTAACGTTATTACTTGTATGTGTGAAGTGTATTAGACTAGGTATATTATTTTT
ACATACTTATAAACATATAAAACGTTAAAGGGGGGTTGGACAGATGACATCGCATTTAAG
TTTTAGGCAAGGCATAAAAGAATGTATTCCTACTTTGTTGGGATATGCAGGTGTTGGTAT
TTCATTTGGCATTGTAGCTGCATCACAAAATTTTAGTATTTTAGAAATTACATTGTTATG
TCTTATTATATATGCTGGTGCCGCTCAGTTTATTATGTGCGCGTTGTATATTGCAGGAAC
GCCAATATCAGCGATTGTATTAACTGCATTCATTGTAAATTCTAGAATGTTTCTCTTAAG
TATGTCGCTTGCGCCAAACTTCAAATCATATGGGTTTTGGAATCGTATAGGATTAGGTTC
ATTAGTAACTGATGAAACATTTGGTGTAGCTATTACACCTTATTTAAAAGGAGAACCTAT
CAATGATCGATGGCTGCACGGTCTGAATATAACGGCATATTTATTTTGGACAGTTTCATG
TGTTGCCGGTGCTTTATTTGGAAAATATATTTCAAACCCGCAAGCATTAGGGCTAGACTT
TGCTATCACAGCTATGTTTATCTTTTTGGCAATTGCACAATTCGAATCAATCACTAAGTC
ACGATTAAGAATATACATTGTATTAGTTATTGTAGTAATTGTAATGATGTTATCTTTAAG
CATATTTATGCCTTCTTACCTTGCTATTTTATTTGCGGCAACAATTGCGGCTGCGTTAGG
AGTGATGATGGAACGATGACAACAAATATGAATATGTTAATACTTATTTTATTGTGCGGT
ATCGTAACGCTACTAATTCGAATCATTCCTTTTATCATGATTTCTAAAGTACAGTTACCA
GATGTCGTTGTTCGATGGCTTTCATTTATACCTATTACATTATTTACGGCACTGGTCATC
GATAGTATCATTCAACAAACACCACATAGCGATGGATATACACTGAATATACCTTATATT
ATTGCGTTAATACCTACTGTTATTTTATCAATAATTACACGCAGTTTAACTATTACAATT
ATTAGTGGGATTATTATCATGGCAAGACACTAAGATTTTTCTTTTAAAAATACTTTAAAA
TCATTGAACAGATATTTAAACTTAGGTAAACTGATATTAATCAGAAAATTCTGATATACA
AATTGTTTATAGCAATTTGGGAAATTGTACATATCAAACAATTTAGCTAATCTTATGATT
TTGATAACAATGTTTTTCAAACGATAAAAAGTAATTCATGATTTAAACTCAACTAAACAC
ATAACAATTTCATATGTCTTATTGTGAGAAGTTGAGGGACTTGGCCCTGTGATACTTCAG
CAACCGACTTTATAGCACGGTGCTAAAACCAACGAGTTACTCGAATGATAAGTATATAAA
CTTCTTACTTTTCAATAGGGTAAGAAGTTTTTTATTTAAGGAGGAAAGGACAATGACAAA
TTACACAGTAGATACTTTAAATTTAGGGGAATTTATAACAGAATCTGGGGAAGTCATAGA
TAATTTACGTTTACGATACGAACATGTAGGTTATTATGGACAACCATTAGTTGTAGTTTG
TCATGCATTAACCGGTAATCATTTAACATATGGTACTGATGATAATCCTGGATGGTGGCG
AGAAATTATTGATGGTGGATATGTGCCCATCAATGACTATCAATTTTTAACCTTTGATGT
CATTGGGAGTCCGTTTGGCTCAAGTTCACCTTTGAACGATGCTCATTTTCCTAAAAAACT
AACATTACGAGATATCGTTAGAGCTAACGAATTAGGTATTCGAGCACTTGGATATGACAA
GATTAATATATTAATAGGTGGGAGCCTTGGCGGTATGCAAGCAATGGAATTATTGTATAA
TCAACAATTTCAAGTAGATAAAGCTATCATTCTCGCTGCTACTAGTAGAACTTCATCATA
TAGCAGAGCTTTCAATGAAATTGCAAGACAAGCGATTCATCTTGGTGGTAAAGAAGGATT
GAGTATTGCACGTCAGTTAGGTTTTTTGACATATCGGTCATCTAAAAGTTACGATGAACG
TTTCACACCCGAAGAAGTCGTAGCATATCAACAACATCAAGGTAATAAATTTAAAGAGCG
TTTCGACTTGAATTGCTATTTGACGCTGCTTGATGTTTTAGACAGCCACAACATTGACCG
CGGTCGTACTGATGTAACGCATGTTTTTAACAATTTAGAAACAAAAGTGTTAACAATGGG
ATTTATTGATGATTTATTATATCCAGATGATCAAGTACGCGCCTTAGGTGAACGATTTAA
ATATCATCGTCATTTCTTTGTACCTGATAACGTAGGGCACGATGGATTCCTACTAAATTT
TAATACGTGGGCACCTAATTTATATCATTTTTTAAATTTAAAGCATTTCAAACGTAAGTA
ATAGCATTTCGTTTTTTCTTAAAAATGAGACTTCTAAACTATAAATACTATATTTGAAAA
AATTTAAAGAAGTGACTGTATCTAAAATGCGGTATCGTTATTGTTAAACATAGAAGCATA
ACGGCTTTAAAGGAGATGTCATAAAGACATTATAACAATCTATATGGCATGAGTTGTTAG
TTACAAAATAAGAAAAATAGTAATCAATTAAATGTGATAGAAAGATATAACCTATAAATT
GTTAATTTCTATTAAAGAGGTTAAAATAATAGCTATAGTTAAAAATATGGGAGTGGCTTA
TGTGTTTTCAAAAATACAACCTAAAGCAACAATGATTGCAACAATAATGTTGATATTTGT
CGCTTTAGCTTTATATCAAATGCCTGGTTTAGGACTAGTATTTTCATTATTTGCAACCAT
ACCAGGTATCATTTTATGGAATAAATCAACACAATCTTTTGGAATTAGTGCACTTATTAC
AGTGATTATAACAACTATTCTAGGTAATACTTTCGTGTTAAGTGCTATTATATTAGTCTT
AATCGCAAGTTTAATTATCGGTCAATTATTAAAAGAAAAGACATCTAAAGAGAGAATTTT
ATACGTAACAACTGTAGCGATGAGTTTGATTTCATTAATCGCATTCATGTTACTTCAAAC
GTTCGGGAAAATTCCTTCCTCAGCAAGCTTAGTAAAACCTTTCAAACAATCACTTCATGA
AGTGATTACGATGAGTGGCGTCGATGCAAATATGACCCAAATACTAGAAGAAGGGTTTAG
ACAAGCGACCGTTCAATTACCTGGTTTCATCATTATCATTACATTTTTTATTGTCTTAAT
TAACTTAATCGTTACATTTCCGATTTTACGAAAATTTAAAATCGCAACACCAGTGTTTAA
GCCACTTTTCGCATGGCAAATGAGCGGGATTTTATTATGGATATATATTATTGTACTTGT
ATGCTTGTTATTTACAAGTCAACCAAGTGTGTTCCAGAGCATACTTTTAAACTTCCAACT
TGTGTTATCATTAGTGATGTATATTCAAGGTTTAAGTGTTATTCATTTCTTTGGTAAAGC
GAAAGGTTTGCCGAATGCAGTAACGATTTTACTATTGATTATCGGTACATTATTGTCACC
TACGACACATATTGTAGGATTACTTGGTGTTATCGATTTAAGTTTGAATTTGAAGCGAAT
CATGAAAAATAATTCTAAAAAGTGAATAGAGGTGGAATAATGAATCGGCAGTCCACTAAG
AAAGCTTTACTAATACCATTTCTCATCATGATTATTACAGCAATTGTTTTAATGGGTGTA
TGGTTTATCTTTAATAGTCTTATAGCATTAATTGCATCTATCGTTCTTGTCGTGATGATT
ATCGTTAGTGTCATTTTATTTAGACAAGCTTTAATGAAAATGGATAATTATGTAGATGAT
TTGAGTGCGCAAATTTCAACAACGAATAATAAAGCAATCAAACATTTACCAATAGGTATT
ATCGTTTTAGATGAAAATGACCATATCGAATGGGTTAACCAATTCATGACGGATCATATG
GAAGCAAATGTTATTTCAGAATCTGTGAATGAAGTATTTCCTAACATTTTAAAGCAATTA
GATAGAGTGAAGTCTGTTGAAATAGAATATAATCAGTATCATTTCCAAGTGCGTTATTCA
GAGCATGATCACTGTCTCTATTTCTTTGATATAACTGAACAAGTACAAACAAATGAATTA
TATGAGAACTCTAAACCGATTATTGCGACATTATTTTTAGATAACTACGATGAGATTACG
CAAAATATGAATGATACACAGCGTTCGGAAATTAACTCTATGGTAACGCGTGTGATTAGT
CGATGGGCGACAGAATACAACATATTCTTTAAAAGATATAGTTCAGATCAATTTGTAGCA
TATTTAAATCAAAAAATATTAGCGGATTTAGAAGAGTCTAAATTTGATATTTTAAGTCAA
TTACGTGAAAAGAGTGTCGGTTATCGCGCTCAATTAACATTAAGTATCGGTGTTGGTGAA
GGTACTGAAAACCTAATAGATTTAGGTGAATTGTCTCAATCTGGATTAGACCTAGCATTA
GGACGTGGTGGCGACCAAGTTGCTATTAAGAGTATTAATGGCAATGTCCGTTTCTACGGT
GGTAAGACTGACCCGATGGAGAAACGTACGCGTGTAAGAGCGCGTGTTATCTCACATGCA
TTAAAAGATATCCTTGCAGAAGGTGACAAAGTCATTATTATGGGACATAAACGTCCCGAC
TTAGATGCAATCGGTGCAGCAATTGGCGTATCTCGATTTGCGATGATGAATAATTTAGAA
GCGTACATCGTATTAAATGAGTCGGATATTGATCCAACATTACGACGTGTTATGAACGAA
ATTGATAAAAAGCCAGAGTTAAGAGAGCGATTTATTACATCAGATGATGCTTGGGACATG
ATGACATCTAAGACAACGGTAGTGATTGTTGATACACATAAACCGGAGCTTGTTTTAGAT
GAAAATGTCTTAAATAAAGCGAACCGTAAAGTCGTTATTGATCATCATAGACGTGGAGAA
AGCTTTATTTCTAATCCGTTGTTGGTCTATATGGAACCATATGCAAGTTCAACAGCTGAA
CTTGTAACAGAATTACTGGAATATCAACCAACAGAGCAACGTTTAACACGTCTTGAATCA
ACTGTAATGTATGCAGGTATCATTGTAGATACAAGAAACTTCACATTACGAACAGGTTCA
AGAACGTTTGATGCAGCAAGTTATTTACGTGCTCATGGGGCAGATACGATTTTAACCCAA
CATTTCTTAAAGGATGATGTGGATACGTACATTAATCGATCTGAACTTATTCGAACAGTG
AAAGTTGAAGATAATGGTATAGCCATTGCCCATGGTTCAGAAGATAAAATTTATCATCCA
GTAACAGTTGCGCAAGCGGCAGATGAACTGTTAAGTTTAGAAGGTATAGAAGCATCGTAT
GTTGTTGCGAGACGTGAAGATAATTTGATAGGTATATCAGCACGCTCACTCGGTTCAGTA
AATGTCCAGTTAACAATGGAAGCACTTGGTGGCGGTGGGCATTTAACTAATGCTGCAACA
CAACTTAAAGGTGTTACAGTTGAACAAGCGATAGCACAATTACAACAAGCAATTACAGAA
CAATTAAGTAGGAGTGAAGATGCATGAAAGTAATTTTTACACAAGACGTTAAAGGTAAAG
GTAAAAAAGGTGAAGTTAAAGAAGTACCAGTAGGTTATGCAAATAACTTCTTATTGAAAA
AGAATTATGCTGTCGAAGCAACACCAGGTAACCTTAAACAATTAGAGTTACAGAGAAAAC
GTGCAAAAGAAGAAAGACAACAAGAAATTGAAGATGCTAAAGCATTAAAAGAAACATTAT
CAAATATCGAAGTTGAAGTATCAGCTAAAACTGGTGAAGGCGGTAAGTTGTTTGGATCAG
TAAGTACGAAACAAATTGCTGAAGCATTAAAAGCACAACACGATATTAAAATCGACAAAC
GTAAAATGGATTTACCAAACGGAATCCATTCATTAGGATATACGAATGTACCAGTTAAAT
TGGATAAAGAAGTTGAAGGTACAATTCGCGTACACACAGTTGAACAATAAAGTTGGATTG
AAATAAGAGGTGTAACCATTCATGGATAGAATGTATGAGCAAAACCAAATGCCACATAGC
AATGAAGCTGAACAGTCTGTCTTAGGTTCAATTATTATCGATCCAGAATTGATTAATACT
ACTCAGGAAGTGTTGCTTCCTGAGTCGTTTTATAGGGGTGCCCATCAACATATTTTCCGT
GCAATGATGCACTTAAATGAAGATAACAAAGAAATTGATGTTGTAACATTGATGGATCAG
TTATCAAGTGAAGGTACGTTGAATGAAGCGGGTGGTCCGCAATATCTTGCAGAGTTATCT
ACAAATGTACCAACGACACGAAATGTTCAGTATTACACGGACATTGTTTCTAAGCATTCA
TTAAAACGTAGATTGATTCAGACTGCAGATAGTATTGCCAATGATGGATATAATGATGAA
CTTGAACTAGATGCGATATTAAGTGATGCAGAACGCCGTATTTTAGAGCTATCATCTTCT
CGAGAAAGTGATGGCTTTAAAGATATTCGTGACGTGTTGGGACAAGTATATGAAACAGCT
GAAGAGCTTGATCAAAATAGCGGTCAAACGCCAGGTATCCCTACAGGATATCGAGATTTA
GACCAAATGACAGCTGGGTTTAACCGTAATGATTTAATTATCCTTGCAGCGCGTCCGTCT
GTAGGTAAGACTGCGTTCGCACTTAACATCGCACAAAAAGTTGCAACACACGAAGATATG
TATACAGTTGGTATTTTCTCGCTAGAGATGGGTGCCGATCAGTTAGCAACACGTATGATT
TGTAGTTCTGGTAATGTTGACTCGAACCGTTTAAGAACAGGTACTATGACTGAGGAAGAC
TGGAGTCGATTCACGATTGCTGTCGGTAAATTGTCGCGTACGAAGATATTTATCGACGAT
ACGCCAGGTATTCGAATTAATGATTTACGATCTAAGTGTCGTCGATTAAAACAAGAACAT
GGTTTAGACATGATTGTAATTGACTACTTACAGTTGATTCAAGGTAGTGGTTCACGTGCG
TCCGATAACAGACAACAAGAAGTTTCTGAGATCTCTCGTACATTAAAAGCGTTAGCTCGT
GAATTGGAATGTCCAGTTATTGCACTGAGTCAGCTATCACGTGGTGTAGAACAACGACAA
GATAAACGTCCAATGATGAGTGATATTCGTGAATCTGGTTCGATTGAGCAAGATGCCGAT
ATCGTTGCATTCTTATATCGTGATGATTACTATAATCGTGGTGGCGATGAAGATGATGAC
GATGATAGTGGTTTCGAGCCACAAACTAATGATGAAAATGGTGAAATTGAAATCATCATT
GCCAAGCAACGTAACGGTCCAACAGGAACAGTTAAGTTACACTTTATGAAACAATACAAT
AAATTTACAGATATCGATTATGCACATGCCGATATGATGTAAAAAAAGTTTTTACCGTAC
AATAATCATGTTTATGATAAAATTGTACGGTTTTTATTTTGTTCTGAATGCGTTGACATA
TGTTAAGTTTGTGTATTGGAAATGACTTAAAAACACCATAAATATTGCTATAAAAGGGTT
TTTGAAGCATTTTAACATATTTATGAAAATGATTTTTCTTTTAGAATGCAAGAAAATCAA
TGTTCGATTTTTATTTGCATTATGGTCTCGATATTGGTAGAATATCAAATGGTTAAATGA
GAAAAACTTGGAGGTGCTCACATGTCATCAATCGTAGTAGTTGGGACACAATGGGGAGAC
GAAGGAAAAGGAAAGATTACGGATTTCTTAGCAGAACAATCGGATGTTATCGCACGTTTT
TCAGGTGGTAATAATGCAGGCCATACAATTCAATTTGGCGGAGAGACATATAAATTACAT
TTAGTACCATCTGGTATCTTTTATAAAGATAAATTAGCGGTAATCGGTAACGGTGTCGTT
GTTGATCCAGTTGCACTATTAAAAGAATTAGACGGATTAAATGAACGTGGCATTCCTACA
AGTAATTTACGTATTTCTAATCGTGCGCAAGTGATTTTACCTTACCACTTAGCACAAGAT
GAATATGAAGAACGTTTACGTGGAGACAACAAAATTGGTACAACTAAAAAAGGTATCGGT
CCAGCATATGTAGACAAAGTTCAACGTATCGGAATTCGTATGGCAGATTTACTTGAAAAA
GAAACGTTTGAAAGATTATTGAAATCAAATATTGAATATAAACAAGCATATTTCAAAGGT
ATGTTTAATGAAACTTGCCCATCATTTGATGAAATCTTTGAAGAATACTATGCAGCAGGT
CAACGCTTAAAAGAATTTGTAACAGATACATCAAAAATCTTAGACGATGCATTTGTAGCA
GATGAAAAAGTACTTTTCGAAGGTGCGCAAGGTGTAATGTTAGATATCGACCACGGTACA
TATCCATTCGTTACATCAAGTAATCCAATTGCAGGTAATGTTACTGTAGGTACAGGTGTA
GGTCCAACATTCGTTTCCAAAGTAATTGGTGTATGTAAAGCTTATACATCACGTGTTGGT
GATGGTCCATTCCCAACTGAATTATTCGATGAAGATGGACATCATATTAGAGAAGTTGGT
CGTGAATACGGTACAACAACAGGACGTCCACGTCGTGTAGGTTGGTTTGACTCAGTTGTA
TTACGTCACTCTCGTCGTGTAAGTGGTATTACAGATTTATCTATTAACTCTATCGATGTG
TTAACTGGTTTAGACACAGTGAAAATCTGTACAGCTTATGAATTAGATGGTAAAGAAATT
ACTGAGTATCCAGCAAACTTAGATCAATTAAAACGTTGTAAACCAATCTTTGAAGAGTTA
CCAGGTTGGACAGAAGACGTAACAAGCGTACGTACTTTAGAAGAATTACCTGAAAATGCA
CGTAAATATTTAGAGCGTATTTCTGAATTATGTAATGTACAAATTTCTATCTTCTCAGTT
GGTCCAGATAGAGAACAAACAAACTTATTAAAAGAATTGTGGTAGAACTTTATACAAGTA
ATACACAATGATTATAAACGAATGAGCCTTCTATCTTTATTGGTAGGAGGCTTTTGTTAT
GTAAAATTGTGTATCAACTTGATTATTGAGATGGAAAGAATTGTTTAAGTATAGGTGGTA
TTGCTTGTCATATATTAGAAGGTTCGACGTGAAAGTATTCAATGAAAATAAAATGAAATA
TTTAAATGTAAGAAATTTAGTATCGAAAATAACTATATAAAATGGCGTAGATGGAGGATA
AATGAAGATGATGAAAATGGAAAATTTTCAAAAAGAGCGTAAATTTTATAATAAATAGAC
TGCCAATAAAATGCAATTTTTCACTTATAACATAGTTCAAAAAATAATAGCAAAATTATG
TAAAAAATATCTTGTCATGGTAAGTTTGGCTGTGCTATAATCTATCTTGTGCTTAAGAAC
GGCTCCTTGGTCAAGCGGTTAAGACACCGCCCTTTCACGGCGGTAACACGGGTTCGAGTC
CCGTAGGAGTCACCATGTTTTAGGTCTCGTAGTGTAGCGGTTAACACGCCTGCCTGTCAC
GCAGGAGATCGCGGGTTCGATTCCCGTCGAGACCGTACAAATGCCTATCCAAGAGGATAG
GCATTTTTTTACGTTTAAAATTATATCAATTGAAGACAAATAAGCTTGAGACATAAATCA
AGTTCTAGGCTCTATAATGTTATATTGGCAGTAGTTGACTGAACGAAAATGCGCTTGTAA
CAAGCTTTTTTCAATTCTAGTCAACCTTGCCGGGGTGGGACAACGAAATAAATTTTGTAA
AAATATCATTTCTGTCCCACTCCCATTTTATTTATAATGTATAAACTTCTGGTAATTCAG
TTGCAATGTATTAAAGACAAATGTAGAACCCAAATTCTTTAATTAGATTACCATGTGCCT
TTATTAACATACTTCTTCATAGTGATAGACCAAAAGAGCCCGTCTAACAAAAATATAATA
GTATTTATTTTCCTCACATCCACACCAATAGGAACTATGATTTTTTCGCACCTTTAATAA
TATAAAAATGATTTCGTGGTCATATTATAGGGAAAGACTAATTATTATCACAATACGCCG
TGAGAAACTAATAAAAAATATTAATATATAAGTTTATATTGGAAAATAGAATTAATAGCT
TATAAATGGTAAATTATATAATAGGTTACTATACGTTATAAGACGGAAAATGCGCACAAT
AACAAAAATAGTAAGCGACATCCTGTGATTTTTTACACAAACATAAACGATAAAGATCAA
AAAATGATAAAATGATATTAATGATTTAAGAAAAGAGGTTTATGCAAATGGCTAGAAAAG
TTGTTGTAGTTGATGATGAAAAACCGATTGCTGATATTTTAGAATTTAATTTAAAAAAAG
AAGGATACGATGTGTACTGTGCATATGATGGTAATGACGCAGTAGACTTAATTTATGAAG
AAGAACCAGACATCGTATTATTAGATATTATGTTGCCTGGTCGTGATGGTATGGAAGTAT
GTCGTGAAGTGCGCAAAAAATACGAAATGCCAATTATTATGCTAACTGCTAAAGACTCAG
AGATTGATAAAGTACTTGGTTTAGAACTAGGTGCAGATGACTATGTAACAAAACCATTTA
GTACACGTGAATTAATTGCACGTGTGAAAGCTAATTTACGCCGTCATTACTCACAACCAG
CGCAAGACACTGGGAACGTGACGAATGAAATCACAATTAAAGATATTGTGATTTACCCTG
ACGCATATTCTATTAAAAAACGTGGCGAAGATATTGAGTTAACACATCGTGAATTTGAAT
TGTTCCATTATTTATCAAAACATATGGGACAAGTTATGACACGTGAACATTTATTACAAA
CAGTATGGGGTTATGATTACTTTGGCGATGTACGTACGGTCGATGTAACGATTCGTCGTT
TACGTGAAAAAATTGAAGATGATCCGTCACATCCTGAATATATTGTTACGCGTAGAGGCG
TTGGATATTTCCTCCAACAACATGAGTAGAGGTCGAAACGAATGAAGTGGCTAAAACAAC
TACAATCCCTTCATACTAAACTTGTAATTGTTTATGTATTACTGATTATCATTGGTATGC
AAATTATCGGGCTATATTTTACAAATAACCTTGAAAAAGAACTGCTTGATAATTTTAAGA
AGAATATTACTCAATATGCAAAACAATTAGAAATTAGTATTGAAAAAGTATATGACGAAA
AGGGCTCCGTAAATGCACAAAAAGATATTCAAAATTTATTAAGTGAGTATGCCAACCGTC
AAGAAATTGGAGAAATTCGTTTTATAGATAAAGACCAAATTATTGTCGCAACGACGAAGC
AGTCTAACCGTAGTCTAATTAATCAAAAAGCAAATGATAGTTCTGTTCAAAAAGCATTAT
CATTAGGACAATCGAATGATCATTTAATATTAAAAGATTATGGTAACGGAAAAGACCGTG
TGTGGGTGTATAACATTCCAGTTAAAGTCGATAAAAAAGTAATAGGTAATATCTATATCG
AATCAAAAATTAATGACGTTTATAACCAATTAAATAATATTAACCAAATATTCATTGTTG
GTACAGCTATTTCATTATTAATTACAGTCATCTTGGGATTCTTTATAGCGCGAACGATTA
CCAAACCAATCACCGATATGCGTAACCAGACAGTCGAAATGTCGCGAGGTAACTACACGC
AACGTGTGAAGATTTATGGTAACGATGAAATTGGTGAATTAGCCCTAGCATTCAATAACT
TGTCCAAACGTGTGCAAGAAGCTCAGGCTAATACTGAAAGTGAGAAACGTAGACTTGACT
CAGTTATTACACATATGAGTGATGGTATTATCGCAACAGACCGCCGAGGACGTATTCGTA
TTGTCAATGACATGGCACTTAAAATGCTTGGTATGGCTAAAGAAGATATTATTGGTTACT
ACATGTTAAGTGTATTAAGTCTTGAAGATGAGTTTAAACTTGAAGAGATTCAAGAGAATA
ACGATAGTTTCTTACTAGATTTAAATGAAGAAGAAGGTCTTATCGCACGTGTTAACTTTA
GTACAATTGTGCAGGAAACAGGCTTTGTAACGGGTTATATTGCCGTGTTACATGACGTTA
CTGAACAACAACAAGTTGAACGTGAACGTCGCGAATTCGTTGCCAATGTATCACATGAGT
TACGTACACCGTTAACATCAATGAATAGTTACATTGAAGCACTTGAAGAAGGCGCATGGA
AAGATGAAGAACTAGCACCACAATTTTTATCTGTAACTCGTGAAGAAACAGAACGAATGA
TTCGACTTGTAAATGACTTGCTACAATTATCTAAAATGGATAATGAATCAGATCAAATCA
ACAAAGAAATTATCGACTTTAACATGTTCATTAATAAAATTATTAATCGACATGAAATGT
CTGCGAAAGATACAACATTTATTCGAGATATTCCGAAAAAGACGATTTTCACAGAATTTG
ATCCTGATAAAATGACGCAAGTATTTGATAATGTCATTACAAATGCGATGAAATATTCTA
GAGGCGATAAACGTGTCGAGTTCCACGTGAAACAAAATCCACTTTATAATCGAATGACGA
TTCGTATTAAAGATAATGGCATCGGTATTCCTATCAATAAAGTCGATAAGATATTCGACC
GATTCTATCGTGTAGATAAGGCACGTACGCGTAAAATGGGTGGTACTGGATTAGGACTAG
CCATTTCGAAAGAGATTGTGGAAGCGCACAATGGTCGTATTTGGGCAAACAGTGTAGAAG
GTCAAGGCACATCTATCTTTATCACACTTCCATGTGAAGTCATTGAAGACGGTGATTGGG
ATGAATAATAAGGAACATATTAAATCTGTCATTTTAGCGCTTCTCGTCTTGATGAGTGTC
GTATTGACATATATGGTATGGAACTTTTCGCCTGATATTGCAAATGTCGACAATACAGAT
AGTAAGAAAAGTGAAACGAAACCTTTAACGAAACCAATGACAGCCAAAATGGATACAACT
ATTACGCCGTTTCAGATTATTCATTCGAAAAATGATCATCCTGAGGGAACGGTTGCGACA
GTATCTAACGTGAATAAGCTAACAAAGCCTTTGAAAAATAAAGAAATAAAATCTGTGGAA
CATGTTCGTCGAGATCATAACTTAATGATTCCAGATTTGAGTAGTGATTTTACGATATTT
GATTTTACGTATGATTTACCGTTATCAACGTATCTTGGTCAAGTACTGAACATGAATGCG
AAAGTACCAAATCATTTCAATTTCAATCGTTTAGTTATTGATCATGATGCCCAAGGACAT
ATCGTACTTTATGCCATTAGTAAAGACCGTCACGATTACGTGAAATTGACAACTACAACG
AAAAACGATCACTTTATGGATGCTTTATCTACCGTTAAAAAAGAAATGCAACCATATTCA
GATATCATTACAAATAAAGATACAATTGATCGTACGACACATGTCTTTGCACCAAGTAAA
CCTGAAAAGTTAAAAACTTATCGCATGGTATTTAATACAATTAGTGTTGAAAAAATGAAT
GCTATATTATTTGACGATTCAACTATTGTTCGTAGTTCGAAGAGTGGTGTCACTACGTAT
AACAATAATACAGGTGTCGCAAACTATAATGATAAAAATGAAAAATATCATTATAAAAAC
TTGTCTGAAGATGAAGCAAGTTCTAGTAAAATGGAAGAAACGATACCAGGGACTTTTGAT
TTTATTAATAATCATGGTGGCTTCTTAAACGAAGACTTGAGATTGTTCAGTACGAATAAT
CAGTCAGGCGAGCTAACATATCAACGTTTCCTTAATGGTTATCCAACGTTTAATAAAGAA
GACTCTAATGAAATTCAAGTCACATGGGGCGAAAAGGGTGTCTTTGATTATCGTCGTTCG
TTATTGCGTACCGACGTTGTTTTAAACAGTGAAGATAATAAAACGTTGCCGAAATTAGAG
TCTGTACGTTCAAGCTTGGCAAACAATAGTGATATTAATTTTGAAAAAGTAACGAACATT
GCTATCGGTTATGAAATGCAAGATAATCCAGACCATAATCACATCGAAGTGCAGATTAAT
AGCGAACTCGTACCACGCTGGTATGTAGAATATGATGGTAAATGGTTTGTTTATAACGAT
GGGAGGCTTGAATAAATGAACTGGAAACTTACGAAGACACTTTTCATTTTCGTGTTTATT
CTTGTCAACATCGTCTTAGTATCGATTTATGTTAATAAAGTCAATCGTTCACATATTAAT
GAAGTTGAAAGTAACAATGAAGTGAATTTTCAACAAGAAGAAATTAGGGTGCCAGCCAGT
ATTTTAAATAAATCTGTTAAAGGCATACAATTAGAACAAATTACAGGGCGATCAAAAGAC
TTTAGTTCAAAAGCTAAAGGTGATTCTGATTTATCCACATCAGATAGTGGAAAATTATTA
AATGCGAACATCAGCCAATCGGTAAAAGTTAGTGATAATAACTTAAAAGATTTAAAAGAT
TACGTTAACAAGCGTGTATTTAAAGGTGCTGAATATCAATTAAGCGAGATTAGTTCAGAT
TCTGTAAAATATGAACAAACGTATGATGATTTTCCGATTTTAAATAACAGCAAAGCGATG
TTGAACTTTAAAATAGAAGATAACAAAGCAACTAGTTATAAACAGTCAATGATGGATGAC
ATTAAGCCGACTGATGGTGCAGATAAGAAGCATCAAGTTATTAGTGTGAGAAAAGCAATC
GAGGCATTATATTATAATCGTTACTTGAAAAAAGGTGATGAAGTAATTAATGCAAGACTT
GGTTACTATTCAGTCGTGAATGAAACGAATGTTCAATTGTTACAGCCAAACTGGGAGATT
AAAGTAAAGCATGATGGTAAGGACAAGACGAATACTTACTATGTTGAAGCTACAAATAAT
AACCCTAAAATTATTAATCATTAATATGAATCATAATAAGCTAGCATTGCAAGCTCATCA
TATGTGAGAAGCGGTGCTAGCTTTTTGCTGGTATGGGTTTTCATGGCTGACATTTCTGCG
TCTCTAACGTGCACACTTATTCACTTATTAAGTAGTACCGCATTGTAAAATTAAAGTAAC
TGCTATTTTAAAAACTTTAGTATTTGTCTAATCATTGTTATAATAATTAAGAAATTCATT
GCACGTGATTATCAAAATTTAAATATAAGAGACCGGTCGATGAACTAAAGTTACATAATA
GGAAAGGTATACAAAACAGCTAATATATTGATAGTTTCTGTAGGGAAAATCGTATATTTG
TACTGATGTATATTGCAGTCATATAAAGAAAGTGACTGTTTAAAGAGAAAGGATGAGCCG
CTTGATACGCATGAGTGTATTAGCAAGTGGTAGTACAGGTAACGCCACTTTTGTAGAAAA
TGAAAAAGGTAGTCTATTAGTTGATGTTGGTTTGACTGGCAAGAAAATGGAAGAATTGTT
TAGTCAAATTGATCGTAATATTCAAGATTTAAATGGTATTTTAGTAACTCATGAACATAT
TGACCATATTAAAGGTTTAGGTGTTTTGGCGCGTAAATATCAATTGCCAATTTATGCGAA
TGAAAAGACTTGGCAAGCTATTGAAAAGAAAGATAGTCGCATCCCTATGGATCAGAAATT
CATTTTTAATCCTTATGAAACAAAATCTATTGCAGGTTTCGATGTTGAATCTTTTAACGT
GTCTCATGATGCGATAGATCCGCAATTTTATATTTTCCATAATAACTATAAGAAGTTTAC
GATTTTAACGGATACCGGATATGTGTCTGATCGTATGAAAGGTATGATACGTGGCAGCGA
TGCGTTTATTTTTGAGAGTAATCATGACGTCGATATGTTGAGAATGTGTCGTTATCCATG
GAAGACGAAACAACGTATTTTAGGCGATATGGGACATGTATCTAATGAGGATGCAGGCCA
TGCGATGACGGATGTGATTACAGGCAACACGAAACGTATTTACTTATCACATTTATCACA
AGATAATAATATGAAAGATTTGGCGCGTATGAGTGTTGGTCAAGTATTGAACGAACACGA
TATTGATACGGAAAAAGAAGTATTACTATGTGATACGGATAAAGCTATTCCAACGCCAAT
ATATACAATATAAATGAGAGTCACCCTATAAAGTTCCGCATTGTTGTGAGACGACTTTAT
CGGGTGCTTTTTTATGTTGTTGGTGGAAAATGGCTGTTATTGGGTTGAACCGACTTGATT
GAAATGTAAAAAATAATTCGATATTAAATGTAATTTATAAATAATTTACATAAAATCAAA
CATTTTAATATAAGGATTATGATAATATATTGGTGTATGACAGTTAATGGAGGGAACGAA
ATGAAAGCTTTATTACTTAAAACAAGTGTATGGCTCGTTTTGCTTTTTAGTGTGATGGGA
TTATGGCATGTCTCGAACGCGGCTGAGCAGCATACACCAATGAAAGCACATGCAGTAACA
ACGATAGACCAAGCAACAACAGATAAGCAACAAGTACCGCCAACAAAGGAAGCGGCTCAT
CATTATGGTGAAGAAGCGGCAACCCATGTATCAGCATCAGCGCAGGGAACAGCTGATGAT
ACAAACAACAAAGTAACATCCAACGCACCATCTAACAAACCAACTACAGCAGTTTCAACA
ACAGGAAACGAAACGCGCGATGTAGATGCACAACAAGCCTCAACACAAAAACCAACTCAC
ACAGCAACATTCAAATTATCAAATGCTAAAACAGCATCACTTTCACCACGAATGTTTGCT
ACCAATGTACCACAAACAACAACACATAAAATATTACATACAAATGATATCCATGGCCGA
CTAGCCGAAGAAAAAGGGCGTGTCATCGGTATGGCTAAATTAAAAACAGTAAAAGAACAA
GAAAAGCCTGATTTAATGTTAGATGCAGGAGACGCCTTTCAAGGTTTACCACTTTCAAAC
CAGTCTAAAGGTGAAGAAATGGCTAAAGCAATGAATGCAGTAGGTTATGATGCTATGGCA
GTCGGTAACCACGAATTTGACTTTGGATACGACCAGTTGAAAAAGTTAGAGGGTATGTTA
GACTTCCCGATGCTAAGTACTAACATTTATAAAGATGGGAAACGCGCGTTTAAGCCTTCA
ACGATTGTAACGAAAAATGGTATTCGTTATGGAATTATTGGCGTAACGACACCAGAAACA
AAGACGAAAACAAGACCTGAAGGCATTAAAGGTGTTGAATTTAGAGATCCATTACAAAGT
GTGACAGCAGAGATGATGCGTATTTATAAAGACGTAGATACATTTGTTGTTATATCACAT
TTAGGTATTGATCCTTCAACACAAGAAACATGGCGTGGTGATTACTTAGTGAAACAATTA
AGTCAAAATCCACAATTGAAGAAACGTATTACAGTCATTGATGGTCATTCACATACCGTA
CTTCAAAATGGTCAAATTTATAACAATGATGCATTAGCACAAACAGGTACAGCACTTGCG
AATATCGGTAAGATTACATTTAATTACCGCAATGGAGAGGTATCAAATATTAAACCATCA
TTGATTAATGTTAAAGACGTTGAAAATGTAAAACCGAACAAAGCATTAGCTGAACAAATT
AATCAAGCTGATCAAACATTTAGAGCACAAACAGCAGAGGTTATTATTCCAAATAATACG
ATTGATTTCAAAGGAGAAAGAGATGACGTTAGAACGCGTGAAACAAATTTAGGAAATGCG
ATTGCAGATGCTATGGAATCGTATGGCGTTAAGAATTTCTCTAAAAAGCCTGACTTTGCC
GTGACAAATGGTGGAGGTATTCGTGCCTCTATTGCAAAAGGTAAGGTGACACGCTATGAT
TTAATCTCAGTATTACCATTTGGAAATACGATTGCGCAAATTGATGTAAAAGGTTCAGAC
GTCTGGATGGCTTTCGAACATAGTTTAGGTGCACCAACAACACAAAAAGACGGTAAGACA
GTGTTAACAGCGAATGGCGGTTTATTACATATCTCTGATTCAATTCGTGTTTACTATGAT
ATGAATAAACCGTCTGGCAAACGAATTAATGCTATTCAAATTTTAAATAAAGAGACAGGT
AAGTTTGAAAATATTGATTTAAAACGCGTATATCATGTAACGATGAATGACTTCACAGCA
TCAGGTGGAGACGGATATAGTATGTTCGGCGGACCTAGAGAAGAAGGTATTTCATTAGAT
CAAGTACTAGCAAGTTATTTAAAAACAGCTAACTTAGCTAAGTATGATACGACAGAACCA
CAACGTATGTTATTAGGTAAACCAGCAGTAAGTGAACAACCAGCTAAAGGACAACAAGGT
AGCAAAGGTAGTGAGTCTGGTAAAGATGCACAACCAATTGGTAAAGACAAAGTGATGAAT
CCAGCGAAACAACCAGCTTCAGGTAAAGTTGTGTTGTTACCAGCGCATAGAGGAACTGTT
AGTAGCGGTACAGAAGGTTCTGGTCGCGCATTAGAAGGGACTACTGTATCAAGCAAGAGT
GGGAAACAATTGGTTAGAATGTCAGGGCCTAAAGGTAGCGTGCATGATAAACAGTTACCA
AAAACTGGAACTAATCAAAGTTCAAGCCCAGCAGCGATGTTTGTATTAGTAGCAGGTATA
GGTTTAATCGCGACTGTACGACGTAGAAAAGCTAGCTAAAATATATTGAAAACAATACTA
CTGTATTTCTTAAATAAGAGGTACGGTAGTGTTTTTTTGGAAAAAAGCTATAAACGTTGA
TAAACATGGGATATAAAAACGGGGATAAGTAATAAGACATCAAGGTATTTATCCACAGAA
ATGGGGATAGTTATCCAGAATTGTGTACAATTTAAAGAGAAACACCCACAATGCCCACAG
AGTTATCCACAAATACACAAGTTATACACTAAAAATTGGGCATAAATGTCTGGAAAATAT
CAAAAACTGCAAAAAATATTGGTATGATAAGAGGGAACAGTGTGAACAAGTTAATAACTT
GTGGATAACTGGAAAGTTGATAACAATTTGGAGGACCAAACGACATGAAAATCACCATTT
TAGCTGTAGGGAAACTAAAAGAGAAATATTGGAAGCAAGCCATAGCAGAATATGAAAAAC
GTTTAGGCCCATACACCAAGATAGACATCATAGAAGCTCCAGACGAAAAAGCACCAGAAA
ATATGAGCGACAAAGAAATTGAGCAAGTAAAAGAAAAAGAAGGCCAACGAATACTAGCCA
AAATCAAACCACAATCAACAGTCATTACATTAGAGATACAAGGAAAGATGCTATCTTCCG
AAGGATTGGCCCAAGAATTGAACCAACGCATGACCCAAGGCCAAAGCGACTTTGTATTCG
TCATTGGCGGATCAAACGGCCTGCACAAAGACGTCTTACAACGCAGTAACTACGCACTAT
CATTCAGCAAAATGACATTTCCACATCAAATGATGCGGGTTGTGTTAATTGAGCAAGTGT
ACAGAGCATTTAAGATTATGCGTGGAGAAGCGTATCATAAGTAGAGGAAGTTTTTAATTT
TTATAAAAAATATATAAATTAAAAGTTAGAACAGTTAGAAACAGAATTATTTGATTATGT
AAATTGGTACAACAATTTTAGACCACATTCTTCATTACAGTATTTAACGCCAATGGCGTT
TAAAGGTATACACATGAAAAGTGTCTAAAAAACTGTTGACATTCCACTCTATATTTGATT
GTAGTTGTTTATAGATAGTAAGATCATTCATTATACATGGATTTTTGTGACACAATTCCA
GACAAACTAATAAACTAATAAAATAAAAAAATAAAGGCGCGAAAACAGGAATTATTAAAT
AAAATATTAATTTAATAAGGGGAACAAATGAAAAATATAGATATCGCAATTTATGATATA
GATAAAGTTATTTGTAAAAGTATTGAGAATAACTCATCAGATTTAGGTTATTTATCACAA
AGTATCTTATCACATTTAAGAAACTACGTAGAACATATTGGTATGAAATATTATTTCGAA
AGTGTAAATGAAGATATGACTAATAGTTCTTCAAATATCTATAATGAAATACAAATGGGA
ATAGATCATTTTAGGAAGCATTACAAATTGAATTGGCTTAAAAATTTTCATGAATTACTT
CAGCAATCTGTTTCTCATTATACATTTGATGAAGATAGATCCGAACGGTTATTTATAAAG
TATTATGACTTAATGTTAGAATTAAAAGAAAAGTTAAAGAAAGATTTTGAAATGGATTTA
TTGCAAAGTTTATATAAAGTACCGCTGAATATTGATAGTGATTTAAAAGGATATTATCAT
ACAATATCTCAATTAATAGGTAATAAATACACTGATAATGAATATGAAGTAGATAATTCA
AGGTATTATATTGAAAAAACAAAACCATTTGTTATTGAAAATAAAGTATATTATGAAATT
ACATTTAGAAATGCAAATGATAAAACTAGTAAATACGAAAGACTGATTGGTTATTCAAAA
TATAGAATAAACACAAATTATGCTGTAAAATTCGCATTAGAAAGGCAAACAATAAGTTAT
TTAGGGATTAAAGCTAACGTAATAATAATAAATGATTACGAAATATCTATAAGGCCTTGT
GAATTTAATAATTTTGCTAAAATATTAGATTACGATTTAAAATTACAACCAAATCATAAT
GAATATAAAAAATTAATGAAATTGCTAAAAGAATTTAATTTACATTTACTTGATATTGTT
TTGTTAGATGACGATGAATTTAATGAATTGGAGTGTTTAGTGAATAGCGAATCAGCAGTT
ATTAATATTTTTAATGTGTTGAGACTAGCAAGAAGATATATTTTAACAAATAAATCAGGC
GCAAATGTTCTTAGGTATTTATTATTTGTTTTTAACAATAGGATAATTCGTTTACAGTTA
CCTTATATTAGCAATAAATGTTATAAATTATCTAACCTTATATTGGATTATAAATGTGTT
CCATTTGATCAAATGCCATTTACAGCCTCTTTAAAAGGCCATAATCCTAATATCTATACT
TTGTTACAATGTATAGAATACAAAGGGAGAGAATATGAATTATTAGTCAGGAAGATTCAA
AAGAATACTTTGAAGAATAAGAAAGTTTATACAATCAAAGAAGAAATTGAGCAGTATGGT
GTTGTAAACGAACTAATCGATAAATATAATAATAATTTGTATTATAAGCATCGACCGAAT
AGAGAAATACATTCATTTGGTGATAATTATTATTTATATGAAAATGAGCAGAGTATTATG
AGTATAATAAAGTCAATTAAACTGTTGTCAAATGAAAGCGTAGAGGGCTATTCAAATTCA
GTAGAGTTTTGGCTAAATAATGAATATACATCGTTGGATTGTAAAGAAAAGAAGGAAATA
CTCTTAAGAATGTTTTCAAATAGCAAAATATCGATGGTATACGGAGCTGCTGGAACAGGG
AAATCAACTTTAATAAACCATATTTGCAATTTTTTCTATGATAAAGATGTTATCGTCATA
GCAAATACTAATACTGCAGTAGACAATATTAAAAGAAAAATCAAATTATCTAACATTAAA
ACGTCTACTATTTCTAAATTTTTATATAATGATAAAGAAAAGTATGACTTGTTAATAATC
GATGAGGCAGGTACAGTTAGTAATAAGGACATGAATCGAATTCTTGAAAACAAGCAATTT
GAATTATTATTAATTGTCGGTGATAATTATCAAATCGAATCGATAGATTTTGGAAATTGG
TTCGAAATTGCCAAAGATGTTTTGCCAAAAAATATAATCAACGAACTAACTAATATGTAT
CGAACTAAAAATGATGATTTACTTTACTTTTGGAAATCTGTTAGAGAAAAAAAGAGTAAT
TTAAATGAAATTATTAATATGAATAAATATTCTACAAGATTAGATGAAAGTATATTTAAT
GAATTCAATAAAGATGAAATTATTCTTTGTTTAAATTACGATGGTATATATGGTATCAAT
AACATTAATAGATTATTACAAGCAAATAATAAAAATGATTCTGTAATTTGGGGTGTGAAA
GAATATAAAGTTGGTGATCCTATTCTATTTAATGAAACTAATAAGTACTCACCAATACTT
TTTAATAATTTAAAAGGGTCAATAATTGAAATATATGTTTTTGAAGAATATATATTGTTT
GATTTAGAAATAAATAAAGTTATAAATGAACTTGATATTATTTTGTTAGAAATTGATTTA
ATAAGTTCTTCTGAAAATAGTTCGGTGATTAGGATTAGAGTAGAAAAAAGTGATGGGTTG
AATGATGATGATAATGATTCATCTGATAGTATAGTTCCTTTTCAAGTGAGTTATGCAATT
TCAATACATAAAGCTCAAGGGTTAGAGTTTAATTCAGTAAAAATTGTTATATCTGATGAT
TTAGACGAACAAATCACTAACAATATTTTTTATACTGCAATTACACGAGCTAGAGAAAAT
TTAAAGATTTATTGGTCACCACGAACTGAAAAGAAAATTATTGATAATATAATTTCTAAA
AGAAACTTGAAGGATCTTTCTATATTAAAATCTCGAATAAAAAAACAAAATGCTTAGAAA
TTTTCATACGACGCTTATATAGAACCATAAAAACGCGATTTACGGGACCATGTAAATCGC
GTTTTTTTAGTACCATATAAATCGTTCGACTAGTACCAGTGATTTTATTTAATTTTTCTC
AACGACTCTACTTCTAAAAATATTTTAAATGACTTTGATACAGCACGAATTAAAATCGCA
TAAGCGATGACTTTCCCACTTAATTTCTTATGCCATTCTACGGAAGTCATTTGAGAACAA
AGTATTAATGATTTTTCACGGCTTCTTATTTCGAATACCTCCATGAGATACTATTGTTCT
TGTTCAGTTGTATACGGCAATAAAAAATCATCATTTACTAAAATAAAAGCGATGTAACTT
TTACCATTTCCGGTGACACCTTTTTAAACCGCCATTTACATAAATACTATCTTTAAATAT
AACTTGATTATTTGAAAGTATGTGAAAGTAAATTAAGGATTGGTACGTTTTGGTTAATTA
AATATCTACCTAAATATTCCTCTAATTGACTTGTTGCATGTTCATTCAGCAAAACAGGAA
TAATCCATGCTGTATATAAATAATCATCTAGAAAATCTCTACATGTAGAATATTGTTTTT
TTAATTCATTGTCTTTTATATACAATGAAGATAATATTTTTCCGGAACCTTTATCTTCAT
CCATCTTCTTAAATAAGTCACCTTCTTGATTTTTAACTAATTTATATTCATTACCCTTAA
ATTCATATTTGAAATGTGATTTTCCAACTACGCAAACCATGCCATCTTTTCTTTGAGTAA
CATAGATGTAATTTATTATTGGGTTATTTCCATTAGCCCTATTATTATTTGTTAATGTGT
TACTTATATTAGACAATAAATCCTCAAAATATGTAATAATATATTCATCTAAGGGTTTAT
TGTTATTACTAATATTACAATTTTGTTTGATAGCATAAAAAGCTTCTAGGTTTAATTCAA
ATGGTTCCGCGCTAACGATTTTGCTATCTTTGTTGTCTATAATAAATTCGATTAGTAATT
TCTTAATCATTTCGTGATGTTTTCTAGGCTTATTGTAATGACAGGTTTTATAAAGCTGTT
TATTAATTGGGAATTTTCTAGGAATGTTAGGAAATATTCTAGATTTAGACAAGTAATATC
CAAATAAGTAAGTTAACTAAAAAAGTTTCGTTCAATAAATAAAATAAAGATATAAAATAA
TTTTAATGATTATATAGACTTTGAAAAGTAAATCAACAACTTTGATTTAAATATAATTGA
TTATATTGAATATAATCAGGGTTCATAAAAAATTAGGTTCAGAAATTTTATAGGTTGTTA
AATAAGGAAGTATGAGGGATTAAGTATAGAAGGAGAAAAATTCTATGGATTTAAATAAAT
TTGAAGAATTATATAAAGGTTATAAAGATGATGATGTCATAGAGCAATTTGCTATATATG
TAGTAACAGATGAAGAGAAAATAATGAAGATTACAGATAAAAAGCTGACTAGTGAAGATA
AACAGGTTTTTCAGAAAATAGCCACTTTGAGTTATCGATTTAATGTTGTAAAGGAAATGT
ATGATTACTATCTTTATGATTTTCAAATAATTAAAGATTACATTAAAAATAAAAGAAATC
TAAATAATGAATTTAAATCTATTGACTTTATCAATTTATATTTCTTGCATATTTTATCTA
CTGCAAGAACATTTTATCAGTATACTGAGAATTTATTTAAGTCTATTGGTGAGAAAGAAT
TTAAGGAATGGAAAAATAATATATCAAATATTTATGACAATAATTTTTCTTATAGATTAT
GTTATCAAATGAGAAATTTTACACAACATCATGGTTTGGCAATTACGAATATTAAAGAAA
AGTTAGTTGTAAATTGTAATGGTGAAGAAATAAACGACTATCAATTATTTATTGATCCAT
CTATATTACTAAATACTAACTATAATTGGAATAAGGCATTTAAGAGCGATTTAGAAAATT
ACAATGGATTAATTGATTTTTATCAACTAATAATAGATTATGATGAGTGTATAAAAAATA
TGCTTTTATATTCATTTATAGGGTTAATAAATAAGTATAGCACTGAATTAAATCAATTAA
TGTTGAAAGCTATGGAAATAGAAGGAGAACCGGGTATACCTTTTTTAAGAAAAGCTAAAA
AGAAAGAATTAAGGGAATCTTATGGAAATATTGGATTCACAGAATTAAAAGGAAGTAAGA
CAATAATTGATGTATTTAATATGATGTACGACTTAGATACTTAACTCGGTAAATTTAGTT
AAAAGATTTAAAAACCGCATCACTATATGATACGCAGTGGCGTATCATAAGTAGGGGGGA
TTTTGAACTTTTGGACTTATCATAAAGTATGACGTATATGTAAGTGCTTATTATGATTTA
ATCAGATTCTTCAAATTAAATAATAACAAAAGTAAAGGGTACTTAGCGACATAGGAAATT
ATTAATTTTGAATAGCAGATGTCAATAGCGGTTTAAAAATGCTGTTTTATGGCGACTTGA
AAATGTCGTTTTGAGCGGGTCAAGATGGTCGTGCTTTTAATGCGCTTTTACTTTTATTTA
TTCTAATGTTTACGTTCTTCATAGCAATTTTTATTTTAGGTAAATCTGAAAGAGTAGCAA
CTTTAAAATTTGCATTTATATCTAAAAATAATTTTAAAATAGACATGTTTAAACAATCAA
AAGTGTGCATTGCTAAATCATCATTTTCAAAAGTTTATGGGTAGAACAATTATATGTAAA
CATAGTTATTTAAGTTTTGAAAAAGTAGGACTTAATTATCGCAATATTTGGTCTATATAA
ATGAAATACGATTTAAGTGAAGAAATAATACTTTGATATCTACAGGATTAATAGAAGTGA
TCAGTCGTATAACAGTAATTGCAATTTGTGAAAGTTAATTTTTGTAGTTGTATGAACAAT
TTTTAAATAAGATTATTAGGTAAGGCATAAATAGCCCTGTTAAGTGATAAACGATATAAA
AGTGCTATATAGGAGGCGATATCATGATTACTATTGACTCGAAGATTAACAAACAAATCG
CTAAAAACCTTTCACTTGAAGGTATGTATGTTACACGGGAGCAACAAATACAAATTCTTC
ATGCAATTTATAATGAGAAAGAAATTACAAATGAACTTATTCGTAAAGTCGCTTTTAAAT
AATGGAATATAGAGCAACTTTTCAAGAGGCATTAAATTATCTTGAAAAGTTACTCATTAA
ATAATAATTGCTCAAATAAAATAACATATAAATGCTCTTACCTAAAAAAATTCGTAACTA
AAATATTTCAAAGTAATTAAAAAGTGTGATTACCCAAAAATTCATTTTTTATTCAGATAG
CCTTAATATTGCTCCTAAATGTTGCTGTGCAGTAGTAAATAATACGAATGTAATTAATTC
AATGATTTCTTCATCTGTCATCGTTTCTTTTAATAAACTTATACTTGATTCGGGTATGTT
TTGTTTAGATTTTAAATAAACTTCAACAAAGCCAATACAAAGTAGAGATTTTTCGTTTAG
AAATTTATTTGTAGGACTACCTTTTGCTTTGCAATATTGACATCCGTTTTGCTGGGCCAG
TAACCTTCTTAATTCCTCTTTTAATTCTTTACTTATTGCCCCATCGCTACTTAAAAAATC
AGATAAATTATTCCAGTATTTTAATAAGTTTTTATTATGCCCTAATAGTTTTTCAAATGG
TGTGTTTCCAATATTACTGTATTCTAATAATGTCATATCCTCATCTCCTATCTTAATGAT
ATACATGATAAAATTGTATGGAAATAAGATTTTGAAAGTTTATATCATTAAATGCTTTGA
AAAGAGAGGATTTTCTATGAATGACTTAATAAATGAAAAAATAATCAACGTTTTGTTAAA
TAATAGTAGAATTACTATTAATGAATTAAGTAAACAAGTGAACTTATCTGCTCCAGCTGT
AAGAGAAAGGGTAAATAAACTTGAAGATCAAGGTATTATAAAAGGTTATACAATTAACAT
AGATTATAAGGAATTAGGTTACGATGTAGAAATATTAATTGAGTTAACTATAAAGAATAA
TAGATACAAAGATTTTAAAGAATTTATTTCAAAACAAGATAATGTTGAGTTTTGTTATCG
TGTATCAGGAGAGGCATGTTTTGTATTTAAGGTTCGGTTGGAAAATATGGATGAAGTAGA
AACATTTGTTGATACCATACAGCCATATGGGCAGACAAAATGTCAGTTTATCTTTTCATC
AGTTGTCTAAACTACATGGAAAAAGTTTAATAAGCATAGGAAAGATTATTAACAGAGAGA
AGTGACTTAGTTTGGAATATAAATCTTACAACAAAATGAGTAATAATATTTTATCTATCT
TGTTGAGTGAAAAAAATTTCGATAATAAAATGGTAGTCTCAACAGGTAGTTACATTTTGT
CTGAGTTGCCATGTATTGTTGCCTATAAAAATAATGATATCGTGGGGCTACTAACGTATA
AAGTTTATGATGAGTACATTGAAATCATTTCTTTAGATAGTTTTGTAGAGAACAAGGGTA
TTGGTAGTCATTTACTTGATTATGCTGAAATAATTGCCTCAGATATGAGTAAAAGAAGTA
TCAGTGTTATTACTACAAATGAAAATATTAAGGCACTCTATTTCTATCAAAAAAATAAAT
ATAGAATCACAGACGTTATTTTTGATGCTGTAACAGAAGCAAGGAAAATAAAGCCGTCGA
TTCCTGCAATTGGTAAAAATGGCATTGAAATTAGAGATGAAATTGTATTGAAAAAATGTT
TATAACGTATAAATATACGTTGTTTTAAATCACCCTAGTTCATACCAAAAAATCTTTAAC
ACAAACAAAAAAGGAGGAACTTAAATTCCTCCTCAACCTTTATTACACCTATAATTCTAT
TTTAATGTCTTCGTCCATTTGGGCTTCAAATTCATCTAGTAGTGCTCTTGCTTCTGCAAT
TGATTGTGTGTTCATCAATTGATGGCGAAGTTCGCTAGCGCCTCTTATGCCACGCACATA
GATTTTAAAGAATCTACGCAAACTCTTGAATTGTCGTATTTCATCTTTTTCATATTTGTT
AAACAATGATAAATGCAATCTCAATAGATCTAATAGTTCCTTGCTTGTGTGTTCGCGTGG
TTCTTTTTCAAAAGCGAATGGATTATGGAAAATGCCTCTACCGATCATGACTCCATCGAT
GCCATATTTTTCTGCAAGCTCAAGTCCTGTTTTTCTATCGGGAATATCACCGTTAATTGT
TAACAATGTATTTGGTGCGATTTCGTCACGTAAATTTTTAATAGCTTCGATTAGTTCCCA
ATGTGCATCTACTTTACTCATTTCTTTACGTGTACGAAGATGAATAGATAAATTGGCAAT
GTCTTGTTCTAACACGTGCTTCAACCAATCTTTCCATTCATCGATTTCATAGTAGCCAAG
GCGTGTTTTAACACTTACCGGAAGCCCGCCTGCTTTAGTTGCTTGAATAATTTCGGCAGC
GACGTCAGGTCTTAAGATTAAGCCGGAACCCTTACCCTTTTTAGCAACATTTGCTACAGG
ACATCCCATATTTAAGTCAATGCCTTTAAAGCCCATTTTAGCTAATTGAATACTCGTTTC
ACGGAACTGTTCTGGCTTATCTCCCCATATATGAGCGACCATCGGCTGTTCATCTTCACT
AAAAGTTAAGCGTCCGCGCACACTATGTATGCCTTCAGGGTGGCAAAAGCTTTCAGTATT
TGTAAATTCAGTGAAAAACACATCCGGTCTAGCTGCTTCACTTACAACGTGTCGAAAGAC
GATATCTGTAACGTCTTCCATTGGCGCCAAAATAAAAAATGGACGTGGTAATTCACTCCA
AAAATTTTCTTTCATAATATATTTATACCCTCTTTATAATTAGTATCTCGATTTTTTATG
CATGATGATATTACCACAAAAGACGAACTTATACAAAAGGAATTTCAATAGATGCAACCC
TTTTAAAGGGAAGTCTAAGAGTAGTCTAAAATAAATGTTGTGGTAAGTTGATCAATATAC
AAATCAACGATTTTCGCGTTAAATTGTTCATTATTAATGATACACTACTTATGAATATGA
TTCAGAATTTTCTTTAGCTACTTTTACAGTAAAGCAATTTTTTAGTTATCTTATAACAAA
GACAAATTTATAAAGGTGATATTATGGAAGATTTAAAGCATTCTTTAAAAAGTTTAGGTT
GGTGGGATTTATTTTTTGCGATACCTATGTTTCTGCTATTCGCATACCTTCCAAACAATA
ATTTTATAACTATATTTCTTAACATTGTTATTATTATTTTCTTTTCCATAGGTTTGATTT
TAACTACGCATATAATTATAGATAAAATTAAGAGCAACTCGAAATGATTCATTAATACGA
ATGTGATTAAACATAAAACTGAAGGAGCGATTACAATGGCTACTGAAAAAGATGTACATG
ATTTATTTTTAAATTATGTGAATTCAAACGCGGTTAAGACAAGAAAGATGATGGGAGAAT
ATATTATTTATTACGATGGCGTGGTTATAGGTGGTTTGTATGATAATAGATTATTGGTTA
AAGCGACTAAAAGTGCCCAGCAGAAATTGCAAGATAATACATTAGTTTCGCCATATCCAG
GTGCTAAAGAAATGATATTAATTCCAGACTTTACCGAAGCAACAAATCTCACTGATTTAT
TTAAGACCATAAAAAATGATTTGAAAAAGTGAAGTGTGGGTGCAGAGAGAACTAAGCCCA
TCGATAAATGGTCGCTTGTTAAAGAAGAGTGACGGTCACTCTTCTTTATGTGCATATTTT
ATTTTGCCTGTTTTGTTTACTGGCAGCAGTGTAACAAATATCAATAGGGATAAAATGAGT
ATAATATAGAAACCGAATTTATCATTGATTTCATTAATCCATCTTCCTAAAAATGGAGAG
ATAAAACTTTGCAGTAACAATGAAATTGACGTCCAAATTGTAAATGAACGACCGACATAT
TTATCTGAAACAGTGTTCATTATAGCTGTATTCATATATATTCTGATTGATGAAATTGAA
TAGCCTAGTATAAGTGATCCTAAGAATAAGTAAAATGCTGAATTTATCCAAATAAATAAT
GCTGAATTTATGATTAATATAAAATACAACAAAAATATTAATGTTCTAGTTGTAATTTTC
TTCGAAAGAATAGCTGAAATTAAACCTGCACATAATCCTCCAATGCCATATAACATATCT
GAAAAACCAAATTGTACAGACGAAAGTTTTAAAACATTATATACATATCCTGGTAATGAT
ATGTTAAAGATCATTGTAAACACCATTGGTATGATTGAAATAACTCCGAAAATAAATATC
ATCATGTTGTCTTTTAAAAATTTCCATCCCAATAAATACTCTTGCAATAAACTATTTGTT
GATTCTTCCTCTGAATGCGTGGGTTTATCTACATGCAATCTAAACAACATAATAATGCTA
ATTAGAAACATAATTATAGTCATCGCTATAATTAGAGTGAATCCATTTATTTTATATAAT
ACTCCTGATAATCCACCTGCAATAAACATACCTGTTTGCAAACTAATCTCTAATAGAGAA
TTAGCATCTGTATATTGATCTGGTTTTAAAATCTGTTTAACTAAACTTCTAGATGTTGTC
ATATACGTAGTCCAACCTATCCCATTAACAATCGCAAATCCAATCACTAAATAGGTCTCA
AAGCCTATAATTATGAGTGCTACGACAATGAGTAAATATAATATTACCTGAAGAAGATAG
GTGATTAAAATAATGTTTCGTCTATTATATTTATCGGCTAGTCCACCTATAATAGGAGAA
GCTAAGAAACCAGATAATACATTTAAAGCTAACATAATACCTAATAGTTGGGAGTCGTTG
GTTTTGTCGATTAAATACCAATTAGCTCCAACAGTACTAATTCCAACTCCGAATGCTGAA
ATTATTTCAGCTAAAAAGAACAATCTGAAGTTTTTAATTTTCAACAAATCAGTCATAAAT
ATCACCTTTTTTCAATGCAAGATTTGTATTTGTGAGTGCTTCCATAAATTGAGAGTCATT
TAAAACATCGAACGGTTTATTACCTTCACCGATTAAAAATCTATAGTTTGTAATATTCAT
AAACTCAAATATTAATTTGAATTGGTTGATTAAAGGTTGTGCTTTAGTGCGGGGATTATC
GCCACCTATGATTAAAACCAAATACTTTTTTTGTGACATGATTTCTTTGAAATTATCTAT
TTGCGTATCTCGCAATGATTCAGTCCATCTATCAATGAAAAGTTTTAAAGATGCACTCAT
GGAGTACCAATAGAGTGGTGTTGAAAAAATAATAATATCTGATTCTAAAACTTTGTTTAA
AATTTGTTCGTAATCATCATTATGAAAGCTGGAATCTTTGCTATGACGATTATCTGTAAC
TTTTTCAATGTTACTTTGATATAAGTTTACAAAGTTGACATTTAAATTCTTCAATAGATT
CTCTACTGCTATATTTGAATTGCCATCTTTTCTACTACTTCCAAATAAGCAAGTAATCAT
AATCATAACTCCTTTCGATTTACCTTTATGATAATATTTAATATATTATTATTAAATCAG
AATTCTTAGAATTCAGGATTCGATAAAAGTGAATCCTAAAGGAGGTAATATATTGAACTT
AAACATTTTAAAATCATTTTTAGTTACTAGTGAAACTAAGAACCTTACTAAAGCATCAGA
ATTACTTAACTATTCACAGTCAACTGTATCTACACATATTGAAAAGTTAGAAAAGCAGTT
AGGAGTTAAATTATTTTATAGAAAAAAATATGGTATGGAACTGACTGAAGAAGGCTTAGC
ATACGTTAAGTACGCTAAAGTGATCTTAGATAGTAATAACGAATATGAAAGAGAAATAAA
AGGGCTTTACAATAAGACGGTAAATATAAGTATTAACATGCAAGAAAGTCAGTATCTGTA
TCGCTACTATAATAAGATTAGCGAATGGTTAGCTGAACACTCATATGTAAATTTGAAGTT
TAAATCCGCACATTCTAATTTCTATATTAAAGAAGAAATTGCTAATTTTAAATCGGATAT
TAGCCTTATCACAGATGAAAAAATTATCAATAGTAACTTAACTGCTATTCCTATAACTGA
AGAACGTTTAATATTTGTTACTAACAAAGAGATGAAAAATTTCAAATTAAACGATATTCC
AAAACATACATTACTTGTTACTGAAAAAGGGTGTAGTTACAGAGAACAGTTAGAAAAGAT
TCTCTATAAATATAGCTTTTCAACAAAACAAATGATTGAATTTCTAGGAATTGAGTCATT
AAAAAAACACTTGAAAAATTCAGGTGGGATTGCGTTATTGCCGGAATTTATTGTTGCAGA
TGAATTAGAAAATAAAAGTTTGTTTCAAATAGACGTAGATGTCGATATTCCGAATTTAGA
AACAACATTGATAATTAATCCTGAATCCAGTAAGCAAGTACTAGAATCTTTTGTAAAAGA
TGTCTTTTTATAATTACTGTTTGATTTTTTGTTTTATACAGTTCTAACTTTTAAAATATA
ATTCGAAAGCACAGATTTAAGAGTATATACCATTGGAAAATTTAATTTTGTATTAAACTA
CGCACACTAAGCCTTCAATCAAGCTCATATTAGTTAAAATTTTAAAGGCTTGACATTCAT
TCACCAAAATAGTAAAGTACTTAACAGATAAGTAACTAACTATAGAATTAACTACTTTTA
AAATTGAAATTAAAAGGAGTCTTTAAGATGAATAATAGAGATAATCATACGTCTGTACTT
GTAGTAGGTGGTAGTTTAGTAGGTTTGTCTACTAGTGCATTTTTATCTAACCAAAATGTG
AAAAATATTGTAATTGAACGTCATCCGAGTAGTGCGTTGCATCCTAAAGCGATGGGATTT
ACTCCTAGAACTATGGAAATATTCGATAAAATTGATATCGCAAAATTGATTCCACAGTCA
CCATCTAATTTCCGATTAAGAAGAGCTAGAATTGAAAGTTTAGACGGTGAATGGTTTGAG
GAAACAGAATGGACACCTGGTGATGTTGATGAAAGTAAAGTTAGTTACTCACCATTTAAT
GGTGCCGCAATTGCACAGGATAAATTAGAACCTATCATTATGAATCGTGCTAGAGAACTT
GGCTCAGACATTAGAATGAACACAGAGCTAGTCTCATTTAGTCAAGATAAATATGGTGTT
ACTGCAACTGTTAGAAACCGTGAAAATAATGAAGAATACGAAATTACAGCCGACTATCTT
GTAGCAGCAGATGGTAATCGTAGTCCAATTCGTGAAAAGTTAGGAATTGAGCGTGAAGGT
GTTGGGGATTTAAGAATTATGCGTAGTGTTCTATTCAAAGCGCCATTAGATGCATATTTA
GAATCAGGTGTACGTCAATTTGATATAGATCAAGAAGATTTAAAAGCCTTTTTAACAAGT
TATGGTGACGGTCGTTGGGTATTAATGTTTAAAGACGATATTGAGCGAACTGAAAAAGAG
ATGTATCAAGATATAATTAAAGCTATTGGTCGTAACGATTTAGATATCGAAATTATTACA
AGTGGTCGTTGGGAATTAGCTGCTTTAATAGCTAAAACATTTTCAGTAGGTAGAATCTTT
TTAGCAGGAGACTCAGCACATACATTGCCACCAACACGAGGAGGTTTCGGTGCAAATACT
GGAATCCAAGATGCATATAATTTAGCTTGGAAACTAGCAGCAGTTATTTCTAAAAAAGCA
ACATCAGATTTGTTAGATACGTATGATAAAGAACGTCGACCTGTGGCTAATATGCGACAT
GATCAAACGTTTGCTCGTCCTGACTACAAATCATATACACAAAATAATTACGACATTGCT
GTAATTGACGATGATGCGATAGAGTTTGGTGAATTATATCGCTCTGATGCAATTATTGGA
GCAGACGATTCATTGCCATCCGCTTTATGTCTTGATCAATGGAAAGGTCAACCTGGAACA
CGAGTACCGTATTTAACTTTTAATAATCAAAACAAAGAAAGTTCAACACTTGATATCGTT
GGTGACAATTGGATTATATTAACAGCAGATAAAGTATGGAAAGATATTGCCCAGGAAATG
GTTGGTCAATTTGAAGCAACGATTGATATTTTCCAAATAACAAATGAAAATGTAGGCAAG
CAAACATTTTGTGATGCATTTGGTATAAGCGAAGATGGTGCAGTAGTTGTTAGACCAGAT
GGTGTAATAGCTTGGCGCTCTGAAAATAGACCTGAAGATACAAGAGGTATTTTGAAATCA
ACATTAGACAAATTGTTATTTAAAGATAAATAATTACCGAAGTTTTATTTTAAAGAGTAA
TGTAACAGTGATGCTTGAAAATTACAGTTGATACATTCATATTTAAGTTATACTAAATCA
AGCTTCCTTAAATACTTTTGCAAAGGTACTAAGGGAGTTTGTATTATTAATTACGTATTG
AAAGGGTCTTAAACTATGACAAATTATGCTGTTCAAACGATACGAGAAATTCAAGAAATT
GCTTTAAAAAGTAAAATTGATGCAAATGAAGCGATTCAAGATTTGGGATTATCTGCGCAA
CAAGGTCGCATTATTAAATATATTTATACACATCAAGATCAGTCTGTGAGTCAAAAAGAT
TTAGCCGATTACTTTAACGTTTCGACAGCAAGTATTGGTGGCTCTCTAAAAGTGTTAGAA
AAACACAATTACATTAAACGTACGAGAAAGCATGAAAATGCGAGACAATACGATATTATT
GTCTTGCCATTAGGAGAAAGTATTATTGATGATTTTGACAAAAAAATAAAAGAAAACAAT
GAAAAATATAAGAGCTTTTTATCAGAAGAAGAGTTTAAGACTTTACATGAGTTATTAGTT
AAGATAAAAACACAATTTTAGTACGTGAAAAATATAGATTAGTTTGAGTTATTCAATATA
TAATCTGCTATATGAGTGCATTATGTAAATGATAAGTGCACCATATAGCAGGATGGATAT
CGTTAAGTTTATCTATGTAACTTACATCTTTGATACTACAGAAGTTCGATCATTTCTTCA
ATCGTCTCATAATCATTAAATGCCACTAAGCACGACCCGATTGTTTCACACTTTTTTCAA
ATCTTTAAATAGCGTTCATTATGAATGACGCCATCTATAACATTTATTTATCTTATAAAA
TAGTACAATTACAAAGCACCACAACGGCGACTGGACTCACCTTAAATCATAACGACAACC
GCTAAAAATTGATTGCACAACACATCATAAATTGCCATACTCAACTATTTTGAAAAGCAT
CATTTTCATATTATTAAATTATTGAGTAGCTCAATTTATTGTTATACACAAACAGTATTT
TTGTTATGATAGAGTTAATAAATTGAATAAATAACTTTACAAAAATTAGAATGATTCAAT
TCAATCATAATTGTTTGAAAATATAGATGAGTAGGTGAACGATATGTTAATTAGTCTCAT
AATCCCAGTTTTTGCTTTGTTAGTTATTGGTGGTATTATTTGGGCAATTATAGAAGGTAT
AGTACATATTTCAAAAAAGAATAAAGCAATTGATAACTTTTTTAACAAAATTAATAAAGT
TAGTGAGACATATAAATTCGCTACTACTTTTTTATTTCTAATCTTGGCTACGGCTGGTAT
TTCTCAATTTTATCTATATTATATAGTATCAGCATTTCTTTTTTGGCTTGTCATACTTAC
CTTTGGTATTGCAGGTATCATTTTTTTAATGCCATATGGATTATGTTTTCTACCGTTTTA
TAAGCAAAAAAAGAAAAAACAGACATTTAAAAAATACATGGCTTACACTACGATTGGTTT
GTCAATTTGTCTAGGCTTATCTCTAGTTTTGGTTCACACTACGAAAATTTATATGGACGA
AGGTGGCGTAAGATACTATTACGGTAGTTTTGTAATGAAACAAGCGGGCGGTTATGCTTA
TTTAGCTTTAGCGGTACTTTCAACGTTGTTAATTGTTGCGAAAAAAGCTACAAATAAAAA
TAAAGAAATCGAAACCGTCGACAATACAAATATAACGGAAAGATAATTAAGGGAGTGCTT
ATTCAGGAGTACTCTTTTTTGATGTTCAAATTTAGTTGGAAATGAAGAAGCGGAAACATT
TGTGAGTGGAAAATAAAAGTTAAGCTGAAATCCTATCGAACATATCTGTAAAGCAAAAAA
TTAACGCCACAATCTTCATCTTAATTAAAAACAGACATTCTAGTAACATGCTTTTTCAAA
CACTAATCTAATAATAATTCTATCTACAAAATATTTCTACGCACTAAAAAAGGCGGACAA
AATCGTCCGCCTCAATGCACACTACCGCATGTTGTTTTTATAAAGTTTCTTTATAGAATG
ATTCAAGTTTTGGTAACACTTGATTTACATATTCTGGAATATCATATAAATCTACGTGTG
ATGCACCTTCAATTTTATATAATTCATTGTTGTCGCCTGCTGCTTTTTCAACAGCATCAA
CGCTATATTCAATCGTGTCTGCTTCTGTACCTGCGATTGCTAAGAATGGTTGTGTCAACA
ATTCATCAATATATGTGAATGGCGCAAATGTTAATACTTCTGAAAAACTTCTTAATAATA
GTTTGTTTGGTGCGTTTTTATGGCGACCACGTTCAGTTAAATAATAATCATGCCCTTGTA
CCATTGTTGAATTTTCAGGCATAGAATCATCAATTTCTTCAGGAACATAGCCAGTGATGC
CATAATCTGCACCATTTGCTTCAGCTGTACGTTGATCTGCAACTTGTGTCATAAATGCCA
GTTGATCATCTATTGATACTACATCGCCAGGACCTTTACGGAATAAAGCACCAATATCTA
CCATACTTACAGTTGCAAGTGCTTTAATGCGACGTTCTGTTCTTGCTGCACTTACTGTAT
ATCCACCACCTGCACAAACGCCAAGCGCACCAATTCTGTCATTATCCACAAAGTCTAATG
TTGTAAGATAATCAACTGAAGCTCTAACGTCTTCTGTTCTCGCAAATGGATCTTCTAAAT
ATCTAGGAGAGCCTTCACTTTCACCTTGATGTGATGCATCATATACAACCGTAACGTAGC
CAAATTCCGCAAGTTTCTCTGCATACATACCTGCAGTTTGTTCTTTAACACCGCCACCTG
GGTGACAAACTGTAATTGCTGGATATTTTTTGCTTTCATCAAATTGTTCTGGTGTATATA
AATTCGCTGCTAATAAATTTGTTTTACTTTTAAAATTAACTGATTGTTTCATAGATTAAA
TGCCTCCATCTTTTTATATAAGTCATTCATTTGTTGTAGATATTTATTACTCTTGTGTGT
ATAATGCCATACTAGAGTATTTAAATGTACAATTCAATTAGCAAGGAAGCACATATGTGT
TTTAATACACAGTTTTATAAAAATGGGTTTTAAAAGAAAGGAGTATTATTATGAATGTTG
GGGATTTACGTGTTGTTAAAACGAGGGCAAGTATTAAAAAGGCATTTATGACCTTACTTT
TTGAAAAAGATTTTGATACTATTTCGATTAAAGAAATTACTGAATTTGCGCAAATTGGGA
GAAAAACATTTTATCTACATTATATTGATAAATATGATTTACTAGATCAAATAGTATCGG
AAAAATTGATAGAACTTGAACAAATTTCTGAAGCCAAAAAGAGTCTCGGTATCCAAGAAG
GCACACAGTTATGGTTTGAGTTTTTCGAAAATAATAGAACATTTTTTATGAAAATTTTTA
ATATTAACAACGCTTCAAATTATAAGAAAAAGCTGCTTCATTTTATTGAAGAAGAATTTA
AGAAAAAAGTTCCGACACGTGTTGCTACTGAAAAAAGCTTAGACTACGACTTATATATTA
ATTTTATTAGTAACGGTATTATCGGACTACTAGATATCTATCTAAACAGCAGTGAAAATA
CAGAAGAACAAGAAAAAATAACATTGCAGGTGTCGCGCCTACTATCTTTATACGATTTAA
TTTAAAACTAAGCTATCTATATTGAAATATAATTGCGTGTAGCAGATATAGTATGTCATT
TCTTGAGAGAATTTTATTATAATAGTTTTATGAATTGATATTGCAGTGACAAGAGCTAAG
AAAGAATTTTATGTAATTGGCGACATGCAAAGAATACAGTCGAAACCATTTTATGAGACG
ATTTTTAAAGAAAGAAATGTAAAATAACATACAAAAAAGTATATAGAGGAAGTTATGTTC
ATGCAAAATAGAAATGATTTTATAGAAAAACTATTAGACAGAGCCCAAATTGAAGAAGGC
ATGCGTGTACTGGATATAGGTTGTGCGACTGGTGAGGTCACTCAATTAATTGCAAAACGT
GTGGGGGCGAATGGTGAAGTCGTCGGTGTTGATGTGAATGAATCATTACTTAAAATTGCA
AATGAAAACAATCAATATAACAATGTATCATATCAATCTTCTGATATATATCAATTGCCA
GAAACTATGGGGCATTTTGATGCGATTGTTGGTAGAAGAGTATTAATGTACTTACCAGAT
GCTGAAAAGTGTTTACAAATTTTGAAATCAATTTTAAAACCTGAGGGTATATTATGTTTT
CAAGAAAGTGATGCTATTAATGCAGGTGTTGGTGCAGATGTACTATCTTTACATCAATCA
GCAATTCAATGGATTTGGGAAACAGTGAAGCAAGAAGGTGGCAATATTCATATCGGTCAA
AATTTATATAATTTGTTTAATAAGAATGGAATGCATCTTGTAGATTATTTTTCAGAGGTA
GTGATTCAAACATCAATGGACAATGATTTAGCATGGCTTGTAGATGTAATGCTACCAAGA
ATGAAAGCACATGGTGTCATTAATGATGATTTTTCACTAGATGAGTTTAAATCAAACCTT
GAACACGAAGCAATAAACAATCAGTGTGCATTTATACGTGACATGGCGTTTGGTATTATC
GGAAAAGCCTAGTTTAAAAATGCTGAAAGCAGCATATTATCATCGCCATTGTTTTAATTT
GTGAAGTTACTAATGGATTTTGAAAATAACAACATTTCTATAGGCTAATCAAGTGATACT
TAATTATCGAGCAATTTATACATTTTAAAAGGAGCAAAATTGAATAATGAAGAAATTTAA
CAACTGGATATTAAATGCAATAAGTGGATCTCAAACAGACAAGAATGGAACAACTAAAGA
ATTAAAAGGGGCAAAATTTATCATTTTATATGCATATTCAATGCTCGTTTTGCTTGCGTT
AGTAATTTCTAACATATTCATTCACATTTTGGAGCCTAAACTATCAATTACCACTCAAAT
CATCATCGTTTTGATTTTAATTGAAGCAATAATTGGACTGCGTTTCTTGAAAGAGTACGA
TGTTAAGCGTGGCAAAGATAAAGAAAATAAGAAAAATAGTAAGGGTTTCGTTAAACTAAA
ATCAATTTTAGTAGCAATTTTATTTACATCATTGGCGCTGACAGCAGGCACTGTAGCTGA
TATATACGGTATCACTGACTTAGGAAATACTAGGAGTGATTTAATCGTTTGGAGTATAGG
TGGCATTCTATTTGGCCTCGTATGTTACACAATGGAAGATAAAAAATAGCGATGAGGAGC
TGGCGATTATAAAGCTAGCTCCTTAAATTTTACGTACAACTATAAAGTTAAATTATATGG
TTTTGAATCATACGTCATTAATTTCTATAATGCATACGCATAAATATTATTTAAATAATA
TTTAAAATTTTAAGCATAATTTTATTTTAAAAAGATGTATAATTAATGTATTAAATATAG
AAAGAAGTTGATGTTATGAAAAAATGTATTAAGACTTTGTTTTTAAGTATCATTTTAGTA
GTGGTGAGTAGTTTGTATCATTCAGCACAAGCGTCAGATTCGTTGAGTAAAAGTCCGGAA
AATTGGATGAGTAAACTTGATGAAAGCAAACATTTAACTGAGATTAATATACCGGGTTCA
CATGATAGTGGCTCATTCACTTTAAAGGATCCAGTAAAATCGGTTTGGGCAAAGACTCAA
GACAAAGATTACCTTACTCAAATGAAGTCGGGAGTCAGGTTTTTTGATATTAGAGGTAGA
GCAAGTGCTGATAATATAATTTCGGTTCATCACGGCATGGTTTATTTGCATCATGAATTG
GGAAAATTTCTCGATGATGCTAAATATTATTTGAGTGCCTATCCAAATGAAACAATTGTG
ATGTCTATGAAAAAGGACTACGATAGCGACTCTAAAGTTATGAAGACATTTGAAGAAATT
TTTAGAGAATATTATTATAATAACCCACAATATCAGAATCTTTTTTACACAGGAAATAAC
GCGAATCCTACTTTAAAAGAGACAAAAGGTAAAATTGTCCTATTCAATAGAATGGGTGGT
ACATACATAAAAAGTGGTTATGGTGCTGACACGTCTGGCATTCAATGGGCAGACAACGCG
ACATTTGAAACGAAAATTAATAATGGTAGCTTAAATTTACAAGTACAAGATGAGTATAAA
GATTACTATGATAAAAAAGTTGAAGCTGTTAAAAATTTATTGGCTAAAGCTAAAACGGAT
AGTAACAAAGACAATGTATATGTGAATTTCTTGAGTGTGGCATCTGGAGGCAGCGCATTT
AATAGTACTTATAACTATGCATCACATATAAATCCTGAAATTGCAAAAACGATTAAAGAA
AACGGGAAAGCTAGAACTGGTTGGCTGATTGTTGACTATGCAGGATATCCGTGGCCTGGA
TATGATGGTATCGTAAGTGAAATTATAGATAGTAATAAATAAGGATTTAATAATGACATT
AAGACGAGTATGAAAATAGTTAGATTTTAATTATTTTCACTACTCGTTTTTATTTTGAAA
ATAAGTAATAATTCAACAATATTATAAATTGAACAGATTGTTTGTGAAATTTTTGATAAT
ATTAAAGTGAAAAAGTGTTATAAATTGATATTAATATGTAATTTTCAAAAGTAAATCATT
TTAAAAAGAAGAGAGTTGTAAGATGATGAAACGATTAAACAAATTAGTGTTAGGCATTAG
TTTCTTATTTTTAACAATTTTTATTGGGGGTTGCGGTATAGGTAAAGAAGCGGAAGTTAA
GAAAAGCTTTGAAAAGACATTGAGTATGTATCCGATTAAAAACCTAGAGGATTTATACGA
TAAAGAAGGTTATCGTGATGATCAATTTGATAAAAAAGATAAAGGTACATGGATTATAAA
TTCTCAAATGGCGACTCAAAATAAAGGGGAAGCTTTAAAAATAAATGGCATGCTTTTGAA
GATAAATAGAAATACAAAAACAACAAAAGGATATTATTATGTAAATACAATAAAGAATGA
TAAAGACGGAAGACCACAGGAGAATGAAAAAAGATACCCTGTTAAAATGATCGACAATAA
AATAATCCCTACTAAAGAAATTAATGAGGAAAACATAAAAAAAGAAATCGAAAACTTTAA
GTTTTTTGTTCAATATGGAAACTTTAAAGATCTGGAAAATTATAAAGATGGAGATATTTC
ATATAATCCAGAGGTGCCGAGTTATTCGGCTAAATATCAATTAACTAATGATGATTATAA
TGTAAAACAATTACGTAAAAGATATGACATACCAACAAATAACGCGCCGAAGTTATTGTT
GAAAGGTTCAGGTAACTTAAAAGGTTCATCAGTTGGATATAAAAATATAGAATTTACTTT
CGTAGAGAAAAAAGGTAAAAATATATACTTTAGTGATAGCTTAGATTATAAAAAAAGCGG
AGATGTATAATCATGGCTCAATCAGAATATGAAATCGATCCCGGAAAAAGAGAGTGATGA
AATGATAAAACGTATAAATAAATTAGTGCTTGGTATTAGTCTTCTGTTTTTAGTCATTAG
TATCACTGCTGGTTGCGGTATAGGTAAAGAAGCGGAAGTTAAGAAAAGCTTTGAAAAAAC
ATTAAGTATGTATCCGATTAAAAATCTAGAGGATTTATACGATAAAGAAGGTTATCGAGA
TGATCAATTTGATAAAAAAGATAAGGGAACATGGATTGTTCGTTCGTCAATGTCGATTCA
ACCTAATGGAAAAGATATGAACGTAAAAGGCATGGTTTTATATATGAATAGAAATTCAAG
AACAACAAATGGTTATTACTATGTTGATGTTATAGAAAGAGAGGATAAAGGCATACATCG
TGATAACGAAAAAAGGTATCCTGTTAAAATGGTCGATAATAAAATCATTCCAACAAAAGA
AATTAAAGATAAAAACATAAAAAAAGAAATCGAAAATTTTAAGTTCTTCGTGCAATATGG
TAGCTTTAAAGATTTGTCGAAGTACAAAGATGGAGATATTTCATACAATCCAGAGGTACC
GAGTTATTCAGCTAAATATCAATTAACTAATGATGATTATAATGTAAAACAATTACGTAA
AAGATATGACATACCAACAAATAACGCGCCGAAGTTATTTTTGAAAGGTTCAGGTAATTT
AAAAGACTCATCAGTTGGATATAAAAATATTGAATTTACTTTCGTAGAGAAAAAGGGAGA
AAATATATACTTTAGTGATGGGCTACATTTTAATCCAAGTGAGGATAAATAATCATGATT
CGATCAAATTATGAAATCGATCCAGGAAAAACAATAAAAAGAAATAGGATTGTGAAATGA
TGAAACGATTAAACAAATTGGTATTGTACATTAGTTTTTTGATATTAATCATCAGTATCG
TTGCTGGTTGTGGTACAGGGAAAGAAGCGGAAATAAAGAAAAGTTTTGAAAAAACATTAA
GTATGTATCCGATTAAAAATCTAGAGGATTTATACGATAAAGAAGGATATCGTGATGATC
AATTTGATAAAAAAGATAAAGGAACATGGACTATTAGTTCTGAAATGGCAAATCAGAAAA
AGGGAGAAGCCTTAAATATAAAAGGTATGGTTTTGAAGATAAATAGAAATACAAGAAGTG
CAAAAGGATTTTACTATGTTAATGCGATAAAGAAGGATAAAAATGGCAGACCTCAGGATA
ATCAAATAGAATATCCCGTTAAAATGATTGACAATAAAATCATTCCAACTAAAGATATCA
AAGATGAAAAAATAAAAAAAGAAATTAAAAACTTTAAGTTTTTCGCGCAGTATGGCAATT
TTAAAGATTTGAAAAATTATAAAGATGGAAATATTTCATATAATCCAGAGGTGCCGAGTT
ATTCAGCAAAATATCAACTAACCAATGATGATTATAATGTAAAGCAATTACGTAAAAGAT
ATAATATACCAACGAATAAAGCACCGGAGTTATTATTGAAAGGTTCAGGAAATTTAGATG
GTTCATCAGTTGGATACAAAAAAATTGAATTTACTTTCGTAGAGAAAAAAGGAGAAAACA
CTTACTTTACAGCTAACCTACATTTTAAACCGAGTGAGGATGAATAATCGTGACTAATAA
AGAGTATGAAGTCGATTCAAGGAAACAAAATAAAAAGAAGAGAGTTGTAAGATGATGAAA
CGATTAAATAAATTAGTGTTAGGTATCAGTTTTTTGATGTTAGCCATCAGTATTACTGCT
GGTTGTGGTATAGGTAAAGAAGCGGAAATAAAGAAAAGTTTTGAAAAGACATTGAGTATG
TATCCGATTAAAAACCTAGAGGATTTATACGATAAAGAAGGTTATCGTGATGATCAATTT
GATAAAAAAGATAAGGGAACATGGATTGTAAATTCTGAAATGGTTGTTCAACCTAATAAT
CAAGATATGGTAGCTAAAGGCATGGTTCTATATATGAATAGAAATACAAGAACAACAAAT
GGTTATTACTATGTCGATGTGACTAAGGACGAGGATGAAGGAAAACCGCATGACAATGAA
AAAAGATATCCAGTTAAAATGGTCGACAATAAAATCATTCCAACAAAAGAAATTAAAGAT
GAAAAAATAAAAAAAGAAATAGAAAACTTTAAGTTCTTTGTTCAATATGGAAACTTTAAA
GATTTGTCGAAGTACAAAGATGGAGACATTTCATATAATCCAGAGGTGCCGAGTTATTCA
GCTAAATATCAATTAACTAATGATGATTATAATGTAAAACAATTACGAAAAAGATATAAT
ATACCAACGAATAAAGCACCAAAGTTATTGTTGAAAGGTACAGGTAATTTAAAAGGCTCA
TCAGTTGGATATAAAGACATTGAATTTACGTTTGTAGAGAAAAAAGAAGAAAACATTTAC
TTTAGTGATGGGTTAATTTTTAAACCAAGTGAGGATAAATAATCATGACTCGATCAAAAT
ATGAAATCAATCCAGGAAAGATAATAATAAGAATAGGATTGTGAAATTATGAAACGATTA
AACAAATTGGTATTGTATATTAGTTTTTTGATATTAGTCATTAGTATCACTGCTGGTTGT
GGCATGGGTAAAGAAGCGGAAATTAAGAAAAGTTTTGAGAAGACATTGAGTATGTATCCG
ATTAAAAATTTAGAGGATTTATACGATAAAGAAGGTTATCGTGATGACGAATTTGATAAA
AATGATAAAGGCACATGGATTATTAATTCTGAAATGGTTGTTCAACCTAAAGGGAAACGT
ATGAAATCAAAAGGTATGGTTCTATATATGAATAGAAACACTAAAACTACAACCGGGAAG
TATATAGTGAGTGAAACACTTCATGATGAAGATGGTAGACCTAAGAGTAAAGATAAAGAA
TATCCCGTTAAAATGATCGACAATAAAATAATCCCTACTAAAGAAATTAATGAGGAAAAC
ATAAAAAAAGAAATCGAAAATTTTAAGTTTTTTGTTCAATATGGAAACTTTAAAGATTTG
GAAAATTATAAAGATGGAGATATTTCATATAATCCAGAGGTGCCGAGTTATTCGGCTAAA
TATCAATTAACTAATGATGATTATAATGTAAAACAATTACGAAAAAGATATAATATACCA
ACGAATAAAGCACCAAAGTTATTGTTGAAAGGTACAGGTAATTTAAAAGGCTCATCAGTT
GGATATAAAGATATTGAATTTACTTTCGTGGAGAAAAAGGGAGAAAATATATACTTTAGT
GATAGTCTACATCTTGAACCGAGTGAGGATAAATAACCTTCTGCCTCCCACACGATTCAA
CACGAATTTCAAATATGTTGCTGTAAAATAATGTAAAATAAACGTATTCATATTACTGAA
TTGAGGGATAGTATGCAACGAGATTATTTAATTCGAGTAGAAACTGAAAGTATGTCAGAT
TTCAAAAGGCTCAATGGTTTAATGATTGGTTTTGTTATTAAAGGTGAGGCACATATTTAT
GATGAAAATAATATGACGCAATGCAACAGTGGCGACATTTTCATTATTAACCACCGCGAC
TTGTATCGATTTCAACTTCAACAAGATGGCATCATATGTTATATCCAATTCCAAATGAAA
TATTTAGCAGACAAGTTTGATGATGCGCATTGTCTATATTTTCACTTAACAGATGCGACC
ACAACAAAGAATATACATCAACTGAGAAATATAATGGCAAGACTAGTTTCAACACATATT
CGACATAATGAGTTGTCTAAATTGACTGAGCAACAACTAGTGATTCAATTACTTATGCAT
ATGATTCATTATGTTCCGCGTACATATCATTCGAACCAAAGTATCTTAAATGACGATAAA
GTGAATCAAGTATGCGACTATATAGAGTTACATTTTCATGAAGACTTAAGCCTTTCGGAA
TTAAGCGAATATGTTGGGTGGTCAGAGAGCCATCTGTCTAAAAAGTTTACAGAATCGCTA
GGTGTAGGATTCCAGCATTTCTTAAATACGACGCGAATTGAGCATGCGAAACTCGATTTG
ACATACACAGATGAAACGATTACTGATATAGCATTGCAAAATGGCTTTTCAAGTGCAGCG
AGCTTTGCGAGAACATTTAAACACTTTACGCATCAAACACCTAAACAATATCGAGGTGAT
CGTCCAGCAGTCACTGAAAACCAGCAATCGTCACAACATGATTATCACGACCGTGAATTG
ATATTACTTTTAAATGACTACATTGAAGAAATGAATCATTTCATTGAAGATATTGAAAAG
ATGAACTATAAAGAGATTGCCTTTAAACCAACTAATCAACAACTAAATCAATTTAATCAT
ATTATTCAAGTGGGCTATTTGAGGAATTTGCTCAATACACAGTATCAATCACAGTTACTT
ACGTGTCATCATGATTTTCATGTCAATGAAGTATTAGCATATGATGTGATGCCATATATC
ATGAAAAAGCTCAATGCGCCATTCACGTATGATGCAGAGATTTCGAATATATTTTATGAT
ATCGATTTGTGTTTAGACTTTTTATTAGATCATAACTTTAGTTTGACAATGCATTTGAAT
CAGTATGACTCACGTGATTATATCGATGCATTTAAAATTTTTATCCATCACGTTGCCCTG
CATGTCAGTCATAGAAAAGATTTGAAGTTCAACTTGTATGTGACGACATTGCACAATTCT
TTGATTGAAATGATTGATTATTTTAAAGCGTTATTCCCTAATGGTGGCTTGTACGTTCAC
TTAGATCAAGCTACGGAAAGACATCTACCATTGTTGAAACGACTTGAGCTACACATCGAC
CATTTTGTATTTGATGCCAATTCAAATGATGCTGTTGATTTTAATAAAATGAATGATGAT
GAATTTAAAACCGCGAGTCAAATAATTATTAATAAAACGAATTACCTTATCGACTTAATG
CATCGCCATAACCTAAAGCGACCACTTATTTTACTCAATTGGAATACATTGACGGGTGAT
ACATTTATTACAAACGGCGAATATTTTAGAGGTGGTATCATCATTGAGCAATTATTAAAG
TTAAGCTCAAAGGTAGAAGGCATAGGATATTGGTTGAATTATGATTTGCACGTTAGTCAT
TGTAGAAATGAACGCGATTATATGAATTCTATTGAACTATTTCATCAATATAATGGAAAA
CGTCCGGTCTATTTCACGGCATTGTTATTTAATAAATTAACAAGCAATATTTTATATTCT
GATGATACATGTATTGTCACGGGATTTGATTCAAATTTTCAAATATTGTTATATGACGCA
AAGCATTTTAATCCGTACTTAGCGTTGGACAATCAAATGAATATGCGTGCGACGGAAATG
ATTCATTTGAACATAAATGCCCTGGAACAAGGTATGTATAAGATTAAACATTTTACCTTA
GATAAAGAAAATGGTGCATTATTTAATCTTTGGCGCAAACATCATACGATTCATGGTATG
GACAGGGACTCTATAGATTACGTTAATCGAATGAGTTTTCCAAAATTAGAAGTGTACGAT
ATAGATGTGACGGATATACTGGCATTAAACATTAAAATGATTACGAATGGGATTCACTTA
ATTGAAGTAAAACGTTACCCAAGTTCATAAAATGATCACAAATCACAAATTTTGATATAC
AGAATTTGTGATTTTTTATATTCAAAGTTAAAATTGCAAAAAATTAATGGTTAACATCTC
TGTTGTTGGCAATATAAATAATGATTAATCATTTATGATGTAACTAAGGAGATGAAGGAT
ATGAATCAACAATTAATTGAAACTTTAAAATCAAAAGAAGGCAAAATGATTGAGATCAGA
CGTTATTTACATCAGCATCCAGAATTATCTTTTCATGAAGATGAAACGGCGAAATACATC
GCTGAATTTTACAAAGGTAAAGATGTGGAAGTAGAAACGAATGTCGGACCACGTGGAATT
AAAGTAACGATTGATTCAGGGAAACCTGGTAAAACATTAGCAATCCGTGCAGACTTTGAT
GCATTACCCATTACTGAAGATACAGGATTATCTTTTGCATCACAAAATAAAGGTGTTATG
CACGCATGTGGTCACGATGCACATACAGCATACATGCTTGTATTAGCAGAGACGCTTGCT
GAAATGAAAGATAGTTTTACAGGAAAAGTCGTTGTAATACATCAACCAGCTGAAGAAGTA
CCACCAGGTGGTGCTAAAGCAATGATTGAGAATGGTGTATTAGACGGTGTTGATCATGTA
TTAGGTGTGCACGTCATGAGCACGATGGAAACAGGTAATGTGTATTATAGACCTGGTTAT
GTTCAAACAGGACGCGCATTCTTCAAATTGAAAGTTCAAGGTAAAGGTGGCCATGGTTCA
TCACCACATATGGCCAATGATGCCATTGTTGCAGGTAGCTACTTTGTCACAGCGTTATAA
ACAGTTGTATCTAGACGACTAAGTCCATTTGAAACCGGTGTTGTCACAATCGGTTCATTT
GACGGTAAAGGTCAATTCAATGTCATTAAAGATGTTGTTGAAATTGAAGGTGATGTACGT
GGATTAACAGATGCTACAAAAGCAACAATTGAAAAAGAAATTAAACGTTTATCAAAAGGA
TTAGAGGATATGTATGGTGTAACTTGCACCTTAGAATATAACGATGATTATCCAGCATTA
TATAATGATCCAGAGTTTACTGAGTACGTGGCTAAGACGCTAAAAGAAGCAAACCTTGAT
TTTGGTGTTGAAATGTGTGAACCACAACCACCATCAGAAGACTTTGCATATTATGCTAAA
GAACGTCCAAGTGCCTTTATTTATACAGGTGCAGCGGTGGAAAATGGTGAAATTTACCCA
CATCATCATCCTAAATTTAACATTTCAGAAAAATCATTACTTATTTCGGCAGAAGCTGTA
GGGACAGTTGTTTTAGATTACCTTAAAGGAGATAACTAACATGAATGAAACGTATCGCGG
GGGCAACAAGTTAATCTTAGGTATTGTATTAGGTGTTATTACATTTTGGTTGTTTGCACA
ATCACTTGTAAATGTTGTACCGAATTTACAACAAAGTTTTGGTACAGACATGGGGACAAT
TAGTATTGCGGTCAGTCTAACTGCACTATTTTCAGGCATGTTTGTTGTTGGAGCAGGTGG
TCTAGCAGATAAAATTGGGCGCGTGAAAATGACGAATATCGGTTTGTTATTAAGTATTAT
TGGTTCAGCATTAATTATTATTACGAATTTACCGGCATTATTAATTTTAGGTCGTGTTAT
ACAAGGTGTATCAGCAGCGTGTATTATGCCTTCTACATTGGCTATTATGAAAACTTATTA
TCAGGGTGCTGAACGTCAGCGTGCCTTAAGCTACTGGTCTATCGGTTCTTGGGGTGGTAG
TGGTATTTGTACACTCTTCGGTGGTGCAGTTGCGACAACTATGGGTTGGAGATGGATTTT
CATCTTCTCAATTATCGTTGCCGTACTTTCAATGTTACTCATCAAAGGGACGCCTGAAAC
GAAATCAGAAGTTACCAATACACATAAATTTGATGTTGCAGGGCTAATTGTTCTAGTAGT
TATGTTGCTAAGTTTAAACGTTGTCATTACTAAAGGTGCAGCACTTGGTTATACATCATT
ATGGTTCTTTGGTTTAATTGCAGTCGTTGTTGTGGCCTTCTTTATGTTCTTAAAAGTAGA
GAAAAAGGTAGACAATCCGCTTATTGATTTTAAATTATTTGAAAATAAACCATATACAGG
TGCAACGATTTCGAACTTCTTATTAAACGGTGTTGCAGGTACATTAATTGTAGCGAATAC
ATTTGTACAACAAGGATTAGGATACACAGCGTTGCAAGCGGGATACTTATCAATTACTTA
TTTAATTATGGTGTTACTGATGATTCGTGTTGGTGAAAAATTATTACAAAAAATGGGTTC
TAAGCGACCAATGTTATTAGGTACATTCATTGTGGTCATTGGTATTGCACTTATTTCATT
AGTATTCTTACCAGGTATATTTTATGTTATCAGTTGTGTCGTAGGATATTTATGCTTCGG
ACTAGGCTTAGGTATTTATGCAACACCTTCTACAGATACAGCTATTTCAAATGCACCGTT
AGATAAAGTTGGCGTTGCATCAGGTATTTATAAAATGGCTTCATCACTTGGTGGTGCTTT
CGGTGTCGCAATTAGTGGTGCAGTATATGCTGGTGCAGTTGCTGCTACAAGCATTCATAC
AGGTGCGATGATTGCACTTTGGGTTAACGTATTAATGGGTATCATTGCATTTATCGCAAT
CTTGTTTGCGATTCCTAATGATGATAAACGTGTCAAAGATGCGAAATAATAATGATGTTG
CGTAACTGTGGTAACTATGACACGCCCAGTGTTTTAATAAATATTTAGATATTAATAGGG
AATGATTAAAATAATTAGACTGCTCGTTGTTAAGAGGGCAGTCTTTATTTATGTTTAAAT
ACTTATGAAAGAGCAGTTATTGGAACCGCTTTGAGAATTTTATAAGTTTTTATAGTATAG
ACCCTTCGATTTAGGGTAAATACGTTATTAGATAGTCAAATACTTACGCAAGAAAAATCA
TATATATTGAATTGTAATGGGTAAGTTGATTTCTATTATTTATGATGAGTGTAGCTCCAG
ATTGCTTGCTCATCTTTTTTATAGGAGGTTATATTTATGAAAAAAATCCTATTAACAGGG
GCTTCAGGTTATATTGGTAGCCATTTAATGGAAAAGTTAAAAGAGAATCATGATATTATT
GCAATTTCAAGGAATATAGATAATAAAAAGAATGAAAGAAATGTAACTTGGAAATCGGCT
GACTTGTTTGATTTAGCTGAAATAAATGATGTAATGGAGGGTATTGATACCGCCATTTAT
CTTGTCCATTCTATGATGCCCTCAGCCAAATTAACACAGGCAAGCTTTGAAGATATGGAT
GCAATATTAGCTGATAATTTTGCTAAAGCAGCCCGTCAGAATGGTGTGAAACATATTGTA
TTTATGAGTGGGTTGATACCAAATGATGATCAACTATCACCACACTTAAGAAGTCGATTA
GAATGTGAACGAATTTTAGGGTCATATGGTGTACCTGTGACAACATTAAGAGCAGGTTTA
ATTATCGGTTCTAAAGGTAGCTCATATCCAATACTGAAAACACTAGTTGAGCGTCTACCA
GCATTGGTACTACCAAAATGGGCGTATAATCAGACATTACCTGTTGCTATTGATGATGTC
ATTCAAGGTTTATATAAAGTGGTATCACGTAGTCCTAAAGAAAATGAAGCGATAGATATC
GGTGGTCCGCTACACATGACTTACAAAGATTTATTTAAACAGACCGCAGAAGTATTAGAT
AAGCGTTTACCGATGATAAATTTACCTATTATTCCTATTTGGTTAAGTAAATTTTGGGTG
AAACTGATTTCAGGTGTTCCAAAAGAAATGGTCTATCCCCTTATGGATAGTTTAATTCAT
AATATGACACGTGATCAAAAGAGGATAGTAGAAGGTATATCCATAGGTCAAATGGATTAT
AAAGAAAGTGTGCAACAGGCACTAGAAGAGGCATCAACAACTAAGAAGAAACAAACAAGC
ACTATAAAGACTGATGTCAAAGATGTTAGAGCTATCTCCAGAGTCGTATTACCTAAGCAT
ATGAATATGAGTGCACTAGCAGAAATCTATGCGAATTTCTTGAATAAAATCACTTTAAAT
ATTGTAAACAGTAATTTTGATGAGGAAGCATTTATTATTTCATTACCTTTATTAAAGAAA
GAATTACTTTTATTAGAAAAGGATACACAAACTTCTGATGAAGACAGAGTGTCATATAAA
ATTATTGGTGGCGATTTTGCACTTGCCCATAATGGCGGCAATGCACGATTAGAATTTAGA
AGGCTACCTAATAGTGATTCATGTATTATCGCACTTCAAGAATATGAACCAACATTGCCG
TGGTGGATCTATAAATATACACAGGCAAAAGTTCATAAGAGTGTTATGAATCTCTTTAAG
TTTAATTTATATATGAAACGACATAATCAGAAACTTAGTAGTGTGACTAAACAAGGACTT
ATAGTAGGAGCTGTTTTAGGAGCGCTAATAGTAAAAAGTTACAAATCAAGAAATTCCTAA
ATTAATAGTTATATAAAATATATTAAGACGACAATTAATAACCATATGAAAGGAGTAATA
TAATGACATTTAAACGTTTATTGAAAACGATAGTTAAAGTAGTAACGCCTTTATTAGGTG
GTAGATTAATTGGTAAGTATGCTGTCCAAAATGCAAGAAAAGATTATAAAGACAATGCTA
AGCCACCATTGTCACCACCAGGATATATATTCCCAATTGTATGGTCAATATTATATACAA
CTATTGGTATTGCTTATGCAATTATAAGTGGTAAATCAAATAATGCAAAAGTTAAAACTA
TTTATTATGCCCAATTAAGCCTTAACTATTTATGGTCTATCTTATACTTTAAATTCAAAT
TACGTTTTGCAGCATTAATTGAAAGTTTTATCCTACTTACAGCCGTTATTATGATGACTG
TAAAATTTTTCAAAGTTAAACGAATAGCAGGTATTATACTTATTCCATATATGTTATGGA
GTACATTTGCTTCTTATTTAACTGTTGGAAACTGGCTGTTAAATAAAGATAATCCACGTT
ATACCGAATAAAAATAGTGAACGCAACTGTAAAAATTATAGTGAAGGGGTCAGACTCCGA
GAACAGTGTCCGTCATGCTTACCGCACACTAATGAAACTTTATTATATAAGTGTTTATAG
CGGATTTAAGATAACAAAGTTTGCTAAATATAAAAGAGCTTGTGACATTCAATAAAAATC
GAATTATCATCAATAAGATTTTGCTTTAAACATTGACTATGAAACTGGATAAATAAAGAT
TCAATTAATGCATCAGTATTAGGATTTACTCTAAAACGATTAATAATTTTATAAGAAGGT
GTTTGATTTTGAGCTAACCACATCATTCGAATACTGTCATGAAGTAATTTCTCTATTCTA
CGACCAGAAAATACAGATTGAGTGTATGCATATAAGATAATTTTTAACATCATTTTTGGA
TGATAGGATGTTGCGCCACGATGGTGTCTGAATTCATCGAATTCACTATCAGGTATCGTT
TCAACAATTTCATTAACATATCACGAAATATCATTTTGAGGAATTCTAACAGAAGTTTCT
ATATGGTAGTGTAAGTTGGGCAAAGTGTCTTATTTTTTTAAAGTATTTAAAAGTAAAATT
ACATGTTAATACGTAGTATTAATGGCGAGACTCCTGAGGGAGCAGTGCCAGTCGAAGACA
GGGGCCCCAACACAGAAGCTGACATATAGTCAGCTTACAACAATGTGCCGGTTGGGGTGG
CTGAGACGGCACCCTAGGAAGGGACCCGTCATCAAAAATTCTATTTATAGAATTTTACAA
TTATGTGCCAGACGGGCATAGCGAAGCCATTCAATACGAAGTATTGTATAAATATAGAAC
AGCAGTAAGATATTTTCTAATTGAAAATTATCTTACTGCTGTTTTTTAGGGATTTATGTC
CCAGCCTGTTTTACATGCATCTGAATTTCTAATTTTAAAAAATATTAATATAAATAAGAC
AGTAAAAATTAAATTTCAGTTGTTGCAATTTCTTCATCTGTTGGAACATCATCGTTTAGA
CCAACAAGTGCTTCAGAAACATTTCGTGAATGATAACCGATACGTTCAAGAACCCCGATC
ATATCGATATATAGTAATCCACCTTTTGTTGTACATTCACCACGATTAAGGCGTTTAATA
TGACCTTTACGTAATTTATGCTCAATATTAAATGATTCTCTGCTACGTTCTACAATTTCA
TCTTTTTTCGTTTTGTCATAAACATCTAACATATCGATGGCTTTATCAAATGACTCGGCA
ACATGGTTGAATAATTTATCCATACCGCGTTGTGCGTCTACTGTAATTCGAATATCTTCA
TCATGTTGTCGTTTTAATTGAGCGACATACTCTTCTGTTAACTCTGCTACTTTTAAAATA
GAGCGATTGACATCAAACATTACTGCTAAACGCTCAACGTCAGCCTTCGTAATTGCTTTT
GTAGAAATTCTAACTAAATAATTTCGAATGCTATCATTGATTGTTTCAACAGCTTGATGC
TTTTGTTCAAGCTTCTTGATCAATTTTTTATCGTCTTTTGTAATTTCGCGAATGTCTTCA
AACATTGATAAGACAATTTGACCAACATTTTGTAATTCTTTTTGCGTTTCTTGTAATGCG
ACACCAGGTGCGTGATAAACAAGATCTTTATTTAAGTGCTGAGGTTTATACTCATCAGCA
ATATCTTTTCCTGGGACAAGCTTTGTAACAATCCAAGCTAATGCGCCTACGAATGGTAAT
TGAATTAAAGTATTCGTTACGTTGAAGATACCGTGTGAAACAGCAATCGTCATCGCTGGT
TTTAAGTGCCATACATCTTGTAACAAACTAATTAAATGAATCACAATTGGCAAGAAAATT
GTGAAGATAATTACTCCGATTAGGTTAAAGATGACGTGTACAAGCGCCGCACGTTTTGCA
GCGATTGAGCCGGCTAAACTAGCTAAAATAGCTGTAATCGTTGTACCGATGTTATCGCCA
AGTAAAACTGGAATTGCTGCATTTAAACTAATTAAATCTTGTTGATAAAATTCTTGTAAA
ATACCAATCGTCGCACTTGAACTTTGAACAAGCGCTGTTAATCCTGCGCCAACAATGACA
GCGAGTATTGGATTTGATGACATATCAAGCATTAATTGCTTAAATCCATCTAATGATGCT
AAAGGTTTAACGGCATCACCCATAAATTCTAAGCCGAAGAATAGAGAACCGAAACCGAAT
AGTATACGGCCAATGTTATTGATTTTAGAGCGTTTAAAGAAAAAGATTAAAAATGCACCT
AATGCTAAAATTGGCATTGCATATTCGCCTAAATCTATACCAATAATAAATGCAGTTACC
GTAGTACCAATATTTGCACCCATTATCACGCCAATGGCCTGTTTTAAAGTCATAAATCCA
GCTGTGACAAGTCCGATTGTGATAACTGTCGTACCTGAACTACTTTGAATTAAAATAGTT
ACAACGATACCTGCAATAACACCTAATACTGGATTTGATGTAAATTTGTTTAAAATATCT
CGTAGCCTGTCTCCTGCTGATGCTTGAAGCCCGTCTCCCATAATTTTTAAGCCGTATAGG
AAAATACCTAAACCACCTAAAAAGGAGAAAATGACTTCTGTAACCGACATTTCCATTATT
TCACCTCAAATAAGCTTTATATGTCGATTATCGCTTATAATTGTAAATTTAATGTTAAGA
TTAGGTAAAATTATTTAACAATATATGTTATTTGTATATTGCTAGTAAAATATCATCACT
ATTTATGTAAATTTTCAGTGTGAAAAGGCAGGTTTGCAATCACTTGTTTTATAAAATGAT
GCAATAAATCATGTGACAATGTTTTGGCAATAAAAAATCATGAGAGTGGAACAACGAAAT
AATTTTTATAAAAACATCATTTTGTCCCAGTCTCATGATTCGAAATCACCAAATAAAAAT
CTATTAATGGTTTTCGTTATAACAATTTGTGTTCTTTTAATAATGCCTCAATGTACGTAC
CTTTTACCTTTTTAAGGAATCCAGCTAATGCGAGTTTTTGCATTTTCGAATCTTTAGTAA
TCTCACGCAAATCTTGGTGGTCATTGAGCTCATATACAGCATCCATTAAGACGCGAAGAT
CAAATGGACTATTGATGACCTCTGGGATGCCACGATCTATATTTAGCAATTGATAAACAG
CTTCCATTGCAGTACGAACAGAATATTCTGTTGTAAATACAGTGTCACGTTCTGTTTCTG
CAAAGTTACCAATAAATGCTAAATTTTGAGATTGATGAGGGACGACTAAAGGTCTGTCGC
CGATAGCACGCGTCATGAAATAAGAAGTGATATATGGCATATAAACAGGAATCGTATTAG
ATGCATGTTTTGCTAAGTCTTCAATTTTGTCAGTTGATACACCTAAGTGATACAGCCATT
CTTGACATATTTCATTACCACTACATTCTGTAATTGGCTTTTTAATATAATCGCCGCTTA
CATCTGAATATAAGGCATAAATCCATGTAGATATTTCATTTTCAGGTTGTTCTTTAAACT
GTTGCTGACGATTGATTGTAAAACTCATTTGCCATGCAGAATCATTGATTGTAATAATAC
CACCTGTAACTGTTTTGCCTGCAAGTGGATCACGTTTACAAATACTTTCTATTGTATCGA
TAATCTCTTTATTGTTTGTCGTAGAAGTTGCTGAAACAAATCAACTTTTTTCAGGAATAT
TTTGGCAAAACTTGTCAGGATTACCAAATTCAGGACTTTGTCGCGCCAAATTTTTCCATA
ACGTCCAACTACCGCCTAATTCGTTAGTTGGTGGCGCGGGCGTATTGTTATCACCATACG
TAGAGCTTTCCGTAATACTACCGTTTGTCACAAAGACAAGATCATCTACAGTCAGTTTAA
TTGACTCTGCTTTGCTATGTCGGTGAATTAATATTTCTCGGGCAATTTTTTGACTTGTCG
TAACATCTACTTTAATATCTTCGACTTTTACATCGTATTCAAATTGAACCCCATGCGATT
TCAAATATTCAACCATAGGTAATACTAAAGATTCATATTGATTATATTTAGTGAATTTTA
AAGCTGAAAAGTCTGCGAGACCACCAATATGATGAACGAATCGCATTAGATAGCGACGCA
TTTCCATTGCAGAATGCCACGGTTCAAATGCAAACATTGTTTTCCAGTAAATCCAAAAGT
TTGAATTAAAGAAGTCGTTGGAAAATACATCCGTGATTTTGACATCATCTAAATCTTCTT
CATTCGTTAAGCATAAATCTAAAATTTCTTTAATTGCTTTTTTGGTCAAAGTGAAGTCTC
CATCGGTAACTAAACGTTGACCCTGTTTTTCAATAACTCGACAGCGAGAATAGTTAGGAT
CCTCTTTGTTTAGCCAATAGAACTCATCTAATACAGACGCGTTATCGATTTCTAATGAAG
GGATAGATCTGAATAAGTCCCACAAACACTCAAAGTGGTTCTCCATTTCACGACCACCGC
GGACAACATAGCCTTTTAAAGGAATATTTTCACCGTCAAGACTACCACCTGCTTTAGGTA
ACTCTTCTAAAATATGAATCTTCGAACCTTCCATTTGACCATCCCTAATTAAGAAACAAG
CTGCCGCAAGTGAAGCTAACCCAGACCCGATTAAGTAAGCAGATTTGTTTTCTACATTTT
CAGGTTTTTTAGGGCGCGCAAATGCTTCATAGTTACCATAACTGTAATACATATTCACCA
AGTCCTTTCGTATTAGAATACACTCAAACTATACCCCTTTGTGAATTGCAAATATTAGTA
TTTATATTGGTAAATATGACGAAATTAGATCATTTTTATATTTTTTATTTTTAAAACTTT
ATCACTCGAATATTTTTGGATTCTGAGGTACGGGACTTGGAATAACTCGGATCATTATGT
GGCATGTTATACAGGTAAATATAAGCTATGCACATTTAACAAGCCGATACTCCTAACGCA
ACTATAGTATCATTACATATTGTTTAATCGTTTGGGGTAATGTAATTAAAAGGTAAAATA
GGCAGAGTGTTATACATAAAATGTAAAGAAAGAGGCGATAGAATGTCTAAAATCAGGTCT
TTTACAATATTAAGTCTACTTATTTACTTAGCTATGATGTGCTATACAGTAATGAACTAT
TCAAAATTACCAACGAAAGTGCCTATTCATTATAATTTAGCAGGGGATGCTGATAACTTT
GCTGATAAATGGGTGTTGCTATTGATTAATAGTGCATTTATAGTGATATGGCTTATATTT
TTCATCGCAGGTAAATACTATGAACGATTTGCTAAATGGTCACATTATAATCACACACCA
CGTGAAATTCGAGCGATTAAATTATTTTTAAGTACGTTAAATTTGGAGATTATGAGCTAT
ATTTCAATTTTCATGATTTTAGAAATTTGGCAAATACAACACCATCATCAATTAAATTTA
TTATGGTTTAATATGATATTTATCATTATCATTGGTTTGACGCTTGTCATATTTTGTTTA
CTTCCTACAATTCATAAAATGAGAGATTCTCAATAAAAATATAAACTGTCATGATGCAGT
TTTGAAGCGGATTTCGAAGATTATTATAAATAATATCTAGTATTTATAAATAAAATGATA
TATTATTTATTATAGTTAAATATTGTGTAAATTTTGTGAACTTTTTGTAAAAATTCGATT
GCCCGTCACATATAGGAATGTTACATTTTAAATATGTGATCATCGCAAAATATAAGTTGA
AATAGGTTGTAGATTAATCTGGATGATAAATATTTTATATAAAGAGAGGGAGTCATTATG
ACACTACTTACTGTAAATCCATTCGATAATGTTGGATTATCAGCCTTAGTTGCAGCAGTA
CCTATTATTTTATTTCTATTATGCTTAACCATTTTTAAAATGAAAGGCATTTATGCAGCA
TTGACAACTTTGGTTGTTACATTAATTGTGGCTTTATTTGTGTTCGAATTACCAGCACGT
GTATCAGCAGGTGCAATAACAGAAGGCGTTGTTGCCGGTATTTTCCCAATAGGATATATC
GTGTTAATGGCAGTTTGGTTATATAAAGTTTCTATTAAAACAGGACAATTTTCTATTATT
CAAGACAGTATTGCAAGTATTTCAGAAGACCAACGTATTCAACTATTATTAATTGGATTT
TGTTTCAACGCATTTTTAGAAGGTGCAGCAGGATTTGGTGTACCGATTGCAATTTGTGCA
GTGTTATTGATTCAACTTGGCTTTGAACCATTAAAAGCTGCGATGTTATGCTTAATTGCT
AATGGTGCGGCAGGTGCCTTTGGTGCGATAGGTTTACCAGTTAGTATTATTGATACGTTT
AACTTAAGTGGAGGCGTTACAACATTAGATGTTGCGAGATATTCAGCATTAACACTTCCG
ATTTTAAACTTTATTATTCCATTTGTTTTAGTATTTGTTATAGATGGCATGAAAGGTATT
AAAGAAATTTTACCTGTCATCTTAACAGTGAGTGGTACATATACTGGATTACAATTATTA
TTAACAATATTCCATGGTCCAGAACTAGCAGACATTATTCCATCACTAGCAACAATGGTG
GTACTAGCATTTGTTTGTCGTAAATTTAAACCGAAAAATATTTTCAGGTTGAAAGAATCA
GAACATAAAATTCAAAAGCGTACACCTAAAGAAATCGTATTTGCATGGAGCCCATTCGTC
ATTTTAACTGCTTTTGTATTAGTATGGAGTGCACCATTCTTCAAAAAATTATTCCAACCT
GGAGGTGCGCTTGAAAGTTTAGTATTAAAAATGCCAATTCCAAATACTGTGAGTGATTTA
TCTCCTAAAGGTATTGCGTTGCGTCTTGATATGATTGGGGCAACTGGAACAGCGATTTTA
CTAACGGTGATTATTACAATTTTAATTACGAAGTTAAAATGGAAAAGTGCAGGTGCCTTA
TTGGTCGAAGCAATTAAAGAATTATGGTTACCGATCCTTACAATTTCAGCTATTCTAGCT
ATTGCTAAAGTCATGACATACGGTGGTTTGACTGTAGCAATTGGACAAGGTATTGCTAAA
GCTGGTGCGATTTTCCCATTATTCTCTCCAGTACTAGGCTGGATTGGTGTGTTTATGACT
GGTTCAGTTGTAAATAACAATACTTTATTTGCGCCTATTCAAGCGACAGTGGCACAACAA
ATTTCGACAAGCGGTTCATTACTTGTGGCAGCTAACACTGCAGGTGGTGTAGCAGCGAAG
CTTATTTCACCACAATCAATTGCCATTGCGACTGCAGCTGTTAAAAAAGTTGGTGAAGAA
TCTGCATTATTAAAAATGACATTAAAATACAGTATTATATTTGTAGCCTTTATCTGTATT
TGGACATTTATACTAACGTTAATATTCTAAATATACGTTGTAGTGTTTGATTTAATTTAA
ATAATAAATGAAGAATCGAGCTAGTACGAGATACTATATGTATTTCACTAGTTCGATTTT
TTACATTTGGAAACACTTGTTGTGTCTATAGATTTCACGATTTGTTTCTTCGATGGCTGT
CAGAAATATGAGGTCAATAAAAAATGCACTAAGCAACAAAAGATGTTGCCAGTGCATTTA
TTATAGTTCGCATCCGAACAAATAAGAATGATTTGAATATATAAGTTAAAATTGGTTTGG
ATAAAATGATATCTATAGTTGTTTATTTTTTATAGTTCACGACGACGTCCAGCTAATAAG
GCTGCACCTAACGCTAATGATAATCCACCAAATACAGTTGTACCGATAAATGGATTTTCT
TCACCAGTTTCTGGTAATGCTTGAGCTTTGTTAGCTTCTGCATGATTTGCTTGTTGCTTC
TTATCAACTACAAGTTTTTGACCAGGTTTAATCATGTTTTTATCTGCTAATTTGTTATCT
GCAGCAACTTTGTCAGCAGTAGTGCCGTTTGCTTTTGCAATGTCATTTACTGTATCACCA
GGTTTAACGACATGTACCCCGTTACCATCTTCTTTACCAGGTTTGTTGTTATCTTCTTTA
CCAGGTTTGTTGCCGTCTTCTTTACCAGGTTTGTTGCCATCTTCTTTACCAGGCTTGTTG
CCGTCTTCTTTACCAGGTTTGTTGTTATCCTCTTTACCAGGCTTGTTGTTGTCTTCTTTA
CCAGGTTTGTTTTTGTCTTCCTCATTTGGTGCTTGAGCATCGTTTAACTTTTTAGCTTCT
GCTAAAATTTCTTTGCTTACTGAAGGGTCATCTTTAAGACTTTGGATGAAGCCGTTACGT
TGTTCTTCAGTTAAGTTAGGTAAATGTAAAATTTCATAGAAAGCATTTTGTTGTTCTTTG
TTAAATTTGTTATCAACCTTTGGTGCTTGAGCATCATTTAGCTTTTTAGCTTCTGCTAAT
AGGTTAGCACTTTGGCTTGGGTCATCTTTTAAGCTTTGGATGAAACCATTACGTTGCTCT
TCGTTTAAATTTGGTAAATGCAGGATTTCATAGAAAGCATTTTGTTGTTCTTGGTTGAAT
TTGTTGTCAGCTTTTGGTGCTTGTGAATCGTTAAGTTTTTGAGCTTCGCCTAAAAGGTTA
TTACTTTGACTAGGATCATCTTTAAGACTTTGGATGAAACCATTGCGTTGTTCTTCATTT
AAATTAGGCATGTTCAAGATTTGATAGAAAGCACTTTGTTGATCTTTGTTGAAGTTATTT
TGTTGCGCATCAGCTTTTGGTGCTTGTGAATCATTAAGTTTTTGAGCTTCACCTAAAACG
TTAGCGCTTTGGCTAGGATCATCTTTAAGACTTTGGATGAAACCATTACGTTGTTCAGCA
TTTAAGTTAGGCATATTTAATACTTGATAAAAAGCATTTTGTTGAGCTTCATCGTGTTGC
GCAGCATTTGCAGCAGGTGTTACGCCACCAGAGATAAGTAAAGTACCTAAAGTTACAGAT
GCAATACCTACACCTAGTTTACGAATTGAATAAATATTTTTCTTTTTCAAATTAATACCC
CCTGTATGTATTTATAAGGTCATCATAATATAACGAATTATGTATTGCAATACTAAAATC
TATATTTATAATTAAATTTAAATGTAAGTTTTACAACTTATTAAATAAATATTTTGTGTA
AATAATTTTTCAGAAATACAAAGATTCGATTGGACAATTTCGCTTTAAATCCAATTATAA
AAACCGATAAAATGTAGCGATAAATCAACGATGAAAGCGATTTAATAAAGTAGAGTTAAT
TATATTTTTTTACAACAAATTCGAGTAAGTGAAATAATTTGGACTAAGTTGAAATTTGAA
AAAGGGATAAACATCATTGTGACTAACAATTGATTTTTAGAAGATCTCTATAAAGTGAAA
TAAAAATACAAGAGATCGAGACATAAAGCTTTTGTGCTCTGGGTAACCGATTAACGGCGT
CCCAAAAGCAAGATTTTGTCCCGACCTCTTGCATGAGGCTTATTTTATTGGAAAACAAGA
TGTAAATGATCTTTGTCAGCCAATAATTGATTTACTTGTGCCAATAATTTTTCAGCATGG
TCTTGTTGTGCGTCATCCATATGAATTAAAATTTTTCTTTCATCTTCAGTTGAGCGTACC
TTTATTAGATAACCTTGCTTTTTTAAATTATTGAGAGCTCTAACAGTTTGAGGGTATTTG
TGGTGAATCGTCTCAATTAAATCTTTGAGAAGAACGATGTTTTTATTTTGAGAAGTGATA
ATAGCTAGAATTGTGAATTCTACAAAACTTAGTGTCAGATGTTTTTTGATAATGTTTTTG
AAGTACATCGTATACATCATCAAATTAAGAAAATCTTTACTATCTTTTGGTATGATTTGT
GATTCACTTTGATCCGCGTGATTAAATTTTTTGATGATTTGATCAAATAATGATACGCGT
TCTGCAATTTTTTCTCGTTGCTCTTCTGATATAGAAATATAAGTATTACGCTCATCTATT
TTACTTCGAATTTTGCTAACATATGAATGCTTCACTAGAACCTTTATATGCTGGACTAAA
TCGGATTGTTTATAACATAAATCTGAGACGATTTTTTTAAATGGTAGTGTCTTTTCTTGT
TGATGAAATAAATAAGTCAGTAATATAAATTCTTTTATAGTCATATCGACTTCAGGCTTT
ACCTTTTTCTTAAAACGAAACATGTATGCTTCAATGATTATAAAATCTCTAATTTTGTCT
TGTTTATTATATTTCATTGTTTTTCTCCTTGTATATGCACTTTATTTTAATATAACACAA
TATAATAAGAAAAATAATCCATAATTTACAATTAAAAATAATATGATATTTTTATTAAAA
TTTGTGTTTTTGAATAAATGACATTATCAAACACTATATTTAAATAAGAAATAGCTATCG
ATATTTGAAAAATAGAAGAATATTGTCCTCTATTATAGAATATGAGCCAGTGTTAATTGT
ATAAAGTGGATTAATATGCAATAAAAGAAGTCGACACTTGTTAACAATCAATACAGGCAC
GTGTAAAGAAAAAACCTCGCAACTATATGTCAACTTTTATAAGCTAACAATGTTGTGAGG
TCATTTTATTTTAATAGATAACTTTATAATTTTTTTACAGTCAATAATAAGTAAATGAAG
AATGGTGCACCGAATGCAGCGATAAATATACCAGCTGGCACTTCTTTAGGTAAAAATAAG
GTGCGTCCAATTAAGTCGGCAATAACGATTGAAATAGCACCAATCATTGCTGACATGAGT
AACTTTTTAGCGTAACTTCCTCTAACGATTGTTTTGGCAATGTGAGGGGAAATTAAACCT
ACAAAACCAATATTACCTACTAAACTTATTGCGATAGATACAAGTATCGTAGAGGTAATT
AATTGGATAAGTTTCATGCGTTGCACATTTAAACCTAAGCCAATTGCTACAGGATCATCA
AGTATAGATATTTTCATTTTAGGAATGACAAGAAATAGCAATGGAACAATAGCTATAATA
ACAATGCCCAAAATAAAAGTATCTTTAAACGTTGCACCATAAAGACTACCAACTAGCCAT
GTATATGCTTTAGCTGCAGATAATTGCTTTGTTGTAATGAGTAAGCCTTGGACAAGTGCA
ATGAACAGCGTTTGCATTGAAATACCAATGATAATTAAAGTCGTCGGTCGAATTTGACCT
TTCGTTTGAAATATTAATAGTATTACCATTGCTAATGCGCCACCTAACACTGCGAAAAGT
GGCAGTAGATGTATCGACAAATGACTGAAAAATGCAATGAATACAACAGCACTTAAGCTA
GCGCCACCTGTGATGCCGATAATATCTGGCGAGGCAATAGGGTTTTTTAATACATTTTGT
AACATTAAACCACTCATCCCTAATGCAGCTCCAGCTAAAATTGCAAGTGTAATACGAGGC
AAACGTAATACCTCTAAAGTGAATTGATCAATGCTTTCATTAGGATTTAAAAAGTACATC
AATACGCGTTGAAATGGTATAAAACTAGAACCGACCATCATACTTACCACAGATACGAGG
GTTAAAAAGATTAACGCGAAGATGAGGTTATAGGAGTCTTTTTTATTAATCTTTTCTGTC
ATAAGCGTTGACGTCCTTTCTTCATTATATAAATTAAGACAATAGCGCCAATTACAGCCG
TAACAACGCCAATAGGTAACTCTAATGGCTTAATAATCACGCGTGCAATCATATCTGATA
TGATCATTAGAATAGCACCAGCTAGTGCCGTAAATGGAATCAGATATTTATAATTTGGTG
GTAATAAACGTTTGCTAATATTTGGAACAATGAGTCCAACGAAAACAATTGATCCAGCAA
CGGCAACTGAAATTCCAGCTAGCATACTAATGAGCAAAATAATAATCCATTTTATTAATT
TAATATTTTGCCCAAGCCCCGTTGCAATATCATCACTGGTCATCAATATATTAATATGTG
AAGCTATACTAAACGCGATTAAAATAAGTATTAACACAAGTGGGATAATCCATGGTATAT
CCCATATATTACGCAATGAAACAGAGCCGCTTAGCCAGAATAGGAGTCCTTGCAAGTCAG
TTTCATTCATAATGAGTATGCCTTGAGTAAAGGCTGTAAATAGCATTGCAATCGCTGCAC
CCGCTAAGATGACACGATGAGGTGAGAATAGTGTTTGTCTAAACATACCAAGTGCGACGA
CTAATACAGTAACAACAATGGCACCTAAAAATGCAATAACTACAATCATTTTAAATGACT
GAATTTGAATAAATGTAATACTAAAAATGACAAAAAATACAGCACCTGCATTGACCCCAA
AAAGACCTGGAGATGCTATTGAATTTCGTGTGAGTGCTTGCATCAACAAACCTGACACAG
CAAGTGCAGCACCTGTCAATAAGGCGATGATGGTTCTCGATGCACGTGCACCAGTGACAA
CATTATGTAAATCGCTTTCACTATCAAAGTTGAATAACGCCTGTATCACCGTAATAGGTG
ACACAAGCGTATTCCCAATCATTAAACTTAAGATAGCTACTATTGCAAGACATAAACCAG
CAATAACGATTTGATATTTCGGTTTAAGTAGCATCGTAAAACTCCTTAATTATTTTGATT
GTTTTTCAATATTTAACTTTTCGTATAAATCGTCAATCAGTTTTAATGATGATTTATATC
CACCAGCTAAGTTCCAAGTAATTTCATCTAAATCATCAGATACTTGGTTGTTTTTAACAG
CATCTAGATTTTTCCATTCTTTACTTGAAGTCCATTCGCTTTCAGTCTTTTTAACTAATG
CAGCATCTTTTGCGTTTGGATCAGATTTTACAACAAAAATATGATCAGCGTTCATTAATG
GAATACTTTCTTTAGATGTTAATTGAATAATATCTTTACCATTATCAACTTGTTTTTGTA
AATCTTTATTACGTTTAAATCCTAAATCGTTTAGAATTTCTCCTGCGTATCCACCAGCAT
AGATTCTTGTATGGTCAGCACGGAAGTTAACAACTGATGCTTTCAATGGCCATGCATCTT
TATATTTCGCTTTTGCATCTTTTTGGAATGCAGCTACTTTATCATCATACTTTTTCAGTA
AATCATCAGCTTCTTTTTCTTTCCCTAAAGCTTTCCCCATTAATTTTGTCGTATCTTTAA
ACTTGAATACTGTGTCAGTAGAAACAGTTGGTGCAATTTTAGATAATTGATCGTAAACTT
TTTCGTTTCTAACTTTTGACGCGACAATTAAATCAGGTTTTAATTTAGAAATTTCTTCTA
AGTTTGGTGCAGGTTCTTGACCTACAATTTTAGTATCTTTTAAATCATTTTTTATGTAAT
CAAATTTCGGTTTTTGTGTCCATGATTCTACAGCACCTACAGGTTTAACACCTAAAGATA
CAGCAACATCAGTGGCACCTTGATATAATGTGACAACACGTTTTGGTTTCCCTTTAATTT
CAGTTGTCCCCATTGCATGTTTGATAGAAGTCGTTTCCTTGTCTTTGCTATCTGATTGCT
TATTTGAATTCCCACTACATCCTGCTAAAACAAGTAGGAAAGCAAGTGTAACAACAAGCA
TTTTAATTACTTTATTCATTGATTAATTAGCCTCCTTCGTGATGTATGACAATGAGAATC
ATTATCACAAACAAGTATGAATTAAATTATTTCTTAAGTCAATAAAATATTTATGATTTA
CATGCAACTTATAATTATTTGACATATAAATGCATAAAAAATATAATCCTAGTTACTTGA
TAGTGAGAATCATTATCAATTAGGTAACACACAATATTATAGAATTTTAAATTTGAGGAG
GAAGCGCTTTTGATTGAACGAAGTCAAGCATGTCACGATTCATTATTAGATTCTGTAGGG
CAGACACCCATGGTTCAACTTCATCAACTATTTCCAAAGCACCAAGTGTTTGCAAAGTTA
GAGTATATGAATCCAGGAGGCAGTATGAAAGATCGACCAGCCAAGTACATTATTGAACAT
GGTATTGAATCTGGTCTTATAACTGAGAATACGCATTTAATTGAAAGTACCTCTGGAAAT
TTAGGTATTGCCTTGGCGATGATAGCTAAAATTAAAGGATTAAAGCTCACTTGTGTTGTT
GATCCTAAAATATCGCCAACAAATTTGAAAATTATTAAAAGTTACGGCGCCAATGTAGAA
ATGGTTGAAGAACCTGATGAGCATGGGGGTTATTTAATGACTCGTATTGCTAAGGTTCAA
GAACTATTAACTTCTATTAAAGATTCATATTGGATTAATCAATATGCAAATGAGTTAAAT
TGGCAAGCCCATTATCATGGTGCTGGAACTGAAATAGTAGAAACAATTAAACAGCCTATA
GACTATTTTGTCGCACCAGTAAGTACGACAGGTAGCATTATGGGTATGAGTAGAAAAATT
AAAGAAGTACATCCAAACGCACAGATTGTTGCCGTGGATGCTAAAGGGTCAGTCATTTTT
GGTGACAAACCTATTAACCGAGAGTTACCTGGTATTGGTGCAAGTCGCGTACCAGAAATT
TTGAATAGATCAGAGATTAATCAAGTCATTCATGTAGATGATTATCAATCTGCACTAGGC
TGCCGCAAATTAATTGCTTATGAAGGTATTTTTGCAGGTGGTTCAACAGGTTCAATTATT
GCAGCAATAGAGCAGTTAATAACAAAGATAGACGAAGGTGCAACAATTGTAACGATTTTA
CCAGACCGAGGAGATCGTTATTTAGATTTAGTGTACTCAGATACATGGTTAGAAAAAATA
AAGTCAAGACAAGGAGTTAAATCAGAATGAATAAAGAGATGTTGTATTTAAATAGATCAG
ATATTGAACAAGCAGGAGGTAATCATTCACAAGTTTATGTGGACGCGTTAACAGAAGCAT
TAACTGCGCATGCACATAATGACTTTGTACAACCGCTTAAACCATATTTAAGACAAGATC
CTGAAAATGGACATATAGCAGATAGAATCATTGCTATGCCAAGTCATATCGGTGGCGATT
ACGCGATTTCAGGTATTAAGTGGATTGGTAGTAAACACGACAATCCATCAAAACGTAATA
TGGAACGTGCTAGTGGTGTCATTATTTTAAATGATCCAGAAACAAATTATCCAATTGCAG
TTATGGAAGCTAGTTTAATTAGTAGTATGCGTACAGCAGCAGTTTCGGTGATTGCAGCCA
AACATTTAGCTAAAAATGGGTTTAAAGATTTAACAATTATTGGTTGTGGATTAATCGGAG
ACAAGCAATTACAAAGTATGTTAGAACAATTTGATCATATTGAACGCGTCTTTGTATATG
ATCAATTTCCTGAAGCATGTGTACGCTTTGTTGATAGATGGCAACAACAGCGCCCAGAAA
TTAAATTTATTGCAGCTGAAACAGCTAAAGAAGCTGTGTCAAATGGTGAAGTAGTCATTA
CATGTACTGTTACAGATCAACCATATATTGAATACGATTGGTTACAAAAAGGTGCATTTG
TTAGCAATATTTCTATTATGGATGTACATAAAGAAGTATTTATTAAAGCTGATAAAGTCG
TTGTAGATGACTGGTCACAATGTAATCGTGAAAAGAAAACAATTAATCAACTTGTATTAG
AAGGGAAATTTAGCAAAGAAGCACTACATGCTGAACTTGGACAGCTTGTTACTGGTGAAA
TTCCTGGTCGTGAAAATGATGATGAAATCATATTACTTAATCCAATGGGCATGGCCATTG
AAGATATTGCAAGTGCTTATTTTATTTATCAGCAAGCACAGCAACAAAATATTGGTACAA
CACTAAGCCTATATTAAGAATGCGAGGTGTCTAAATATTGCATACTCATAAAGCAGTGAA
TACAGCACAAACGATAATATTAAGAGATTTAATTGATGCACTTTTATTTGAAGATATCGC
GGGAATTGTTTCAAATAGTGAGATAACTAAGGAACATGGACAAACGATATTAATTTATAA
AAATGGGGATCAACAAGTCAAAATACCTGTATATTTTAGTGCGTTAAATATGTTTCGCTA
TGAAAGTTCAAAACTTATCACGATAGATGGTAGGACATCTAGCAAACTGTTAACAGCGCC
AGAATTTTGGCGAATGATTGTTGATATGAATCGGGATTTAAGTGGAGAGTGGGAAGTTGC
TCGCGTTGAAGAGGGACTAAATACTGCGACAACCCAACTTGCTAAACAATTATCGGAATT
AGACTTGGCAACGCATCCTTTTGTCATGTCAGAGCAATTTGCAAGTTTAAAAGATCGTCC
ATTTCATCCACTAGCTAAAGAAAAAAGAGGCTTATCAGAAGCAGACTATCAAGTTTATCA
AGCTGAATTAAATCAATCATTTCCTTTAATGGTTGCAGCTGTTAAAAAGACACATACGAT
TCACGGTGATGAAGCTGATTATGATGAGTTAGAGCGTTTGACCGCTCCTATAAAAGACCG
AGCGAGAGACATGTTGAATCATCAAGGTTTATCGATAGATGACTATGTGCTATTCCCAGT
GCATCCTTGGCAGTATCAGCACATTCTGCCGAACATCTTTGTGAAAGAGATTGCTGAGAA
ATTGGTTATCTTGTTGCCACTAAAATTCGGTGATTATCTTTCATCTTCAAGTATGCGTTC
ATTAATTGACGTTGCATCTCCTTATAATCATGTCAAAGTACCATTTGCGATGCAGTCATT
AGGTGCATTAAGGTTAACGCCTACGCGTTATATGAAAAATGGAGAACAAGCAGAACGATT
ATTACGTCAACTTATTAATAAGGATGAAGTACTAGCTAAATATGTGACAGTTTGTGATGA
GACAGCTTGGTGGTCGTATATGGGTGAAGATAATGATATTTTCAAAGACCAATTAGGACA
TTTAACTGTCCAGCTAAGAAAATATCCGGAATCATTAGCTAACAATGATACGCAACAACT
TGTATCAATGGCTGCACTTGCAGCAAATGACCGTACCTTATATCAAATGATTTGTGGAAA
AGATGATCTTTCTAAAAATGACATCATGACATTGTTTGAAGATATCGCACAGATCTTTTT
AAAAGTGACTTTATCATTTATGCAATATGGTGCATTACCAGAGTTACATGGTCAAAACAT
CTTATTGTCATTTGAAAATGGGCGAGTACAAAAATGCGTATTACGTGATCATGATACAGT
CAGAATTTATAAACCATGGCTGATATCACATCAGCTTTCATTGCCGCAATATGTTGTAAG
AGAAGATACACCTAATACTTTGATAAATGAAGACTTAGAAACATTCTTTGCTTATTTCCA
AACGTTAGCGGTATCGGTAAATCTATATGCCATTATTGATACGATGCAAGATTTATTTGA
TGTGAGTGAGCATGAACTTATGTCATTGTTAAAACAAATTTTAAAAATTGAAGTTGCAAC
TATTTCCTGGGTTACAGCTGATCAGTTAGCGGTAAGACATATTTTATTTGATAAACAAAC
ATGGCCGTTTAAGCAAATATTATTGCCATTGCTTTATCAACGAGATAGCGGTGGAGGTAG
TATGCCTTCCGGTTTAACTACTGTACCAAATCCAATGGTGACATATGATTGAACAGTCTA
TCTGGCGCAATAATTTTCGCATTTTATGGCTCAGTCAGTTTATCGCGATTGCAGGTCTTA
CAGTACTCGTGCCATTATTACCTATTTATATGGCATCGTTACAAAACCTTTCAGTCGTCG
AAATACAGTTGTGGAGTGGCATTGCCATTGCTGCTCCCGCTGTTACGACGATGATAGCTT
CACCGATTTGGGGAAAGCTAGGCGATAAAATCAGCCGGAAATGGATGGTATTGCGAGCGC
TACTTGGTTTAGCAATATGTTTGTTTTTAATGGCATTATGTTCGACACCGTTACAATTTG
TACTTGTGAGACTACTACAAGGATTATTTGGTGGCGTAGTTGACGCATCAAGTGCTTTTG
CAAGTGCAGAAGCACCAGTAGAAGATCGTGGAAAAGTATTAGGAAAGCTGCAAAGTTCAG
TGAGTGCTGGCTCACTAGTTGGACCATTAATTGGTGGCATTACGGCTTCGATATTAGGGT
TTGGCGCACTACTAATGAGTATTGCTGTTATTACTTTTGTTGTTTGTATTTTTGGTGCAT
GGAGATTAATTGAAACAGCGCATGTACCGAAATCACAAATACCTAATATTAATAAAGGTA
TTCGTCGTTCATTTCAATATCTGTTATGCACTCAACAAACGTGTCGATTTATTATAGTTG
GTGTTTTAGCAAATTTTGCTATGTACGGTATGTTAACTGCGCTATCACCGTTAGCATCAT
CAGTCAACCACACAACATTAGACGATCGTAGTGTCATTGGTTTTCTACAATCTGCATTTT
GGACAGCTTCGATATTAAGTGCGCCTTTATGGGGGCGCTTTAATGATAAATCCTACGTTA
AATCAGTATATATTTTTGCAACGGTAGCGTGTGGCTGTAGTGCTATATTACAAGGTTTAG
CGACGAATGTAGAATTTTTAATGGCCGCAAGAATACTACAAGGATTGACATATAGTGCAC
TTATTCAAAGTGTTATGTTTGTCGTCGTAAATGCATGTCACCAACAACTAAAAGGCACAT
TTGTAGGAACGACAAATAGTATGTTAGTCATTGGTCAAATTATTGGTAGTCTTAGTGGTG
CTGCCATTACAAGTTATACTTCACCGGCAACTACGTTTATCGTTATGGGCGTTGTATTTG
CTGTAAGTAGCTTGTTTTTAATTTGTTCAAACATCACTAATCAAATCAACGATCACACAT
TAATGAAATTATGGGAGTTGAAACAAAAAAGTGCAAAATAAAGAATTAATACAATATGCA
GCGTATGCGGCTATCGAGCGCATTTTAAATGAGTATTTTAGAGAGAGTAACTTATATCAA
GCTCCAGCTCAAGATAATCAATGGTCTATTCAATTATCAGAAGTTGAAACATTAACTGGT
ACATTTCGTTATTGGTCTGCTATGGGACATCATATGTATGGCGCAGAGGTATGGCTTCTT
GATGGCAAAAGTAAGAAATTAGCAACATATAAAGAAGCGATTGCACGTATTTTGCAACAT
ATGGCGCAAAGTGCTGATAATCAAACAGCTGTACAGCAACATATGGCACAAATTATGTCA
GATGTAGATAATAGTATTCATCGAACAGCACGTTATTTGCAAAGTAGTAAGACAGACTAT
ACAGAGGATCGCTATATCGTCTCCGAACAATCTTTGTATTTAGGTCATCCGTTTCATCCG
ACGCCAAAGAGCGCAAGTGGATTTTCAGAAGATGATTTAGAGCGATACGCACCGGAATGT
CATACTTCATTTCAATTGCATTATTTAGCTGTACATCAAGATATCATTTTGTCGCGTTAT
GTTGAAAATATGGAAAATCAGGTTTCGACAGTATTACACCAATTAGCTGGTATCGATATG
TCAGAGTTACCCAAAGACTTTATTTTATTACCGATACATCCTTATCAAATTGGTGTGTTG
CGACAACATCCTCATTTTATTCAATATAGTGAACAAGGCTTAATTAAAGATTTAGGTGTT
TCAGGTGACATTGTATATCCAACATCTTCTGTAAGAACGGTATTTTCAAGGACATTAAAC
ATTTATTTGAAATTACCGATACACGTTAAAATTACTAACTTTATACGTACAAATGATCTT
GAGCAGATTGAACGTACAATTGATGCAGCTCAAGTTATTGCAACGATTAAAGATGATGTA
GAAACACCTCATTTTAAATTAATGTTTGAAGAAGGATACCGTGCACTATTACCTAATCCA
CTAGGACAATCAGTTGAACCTGAAATGGATTTATTAACGAATAGTGCAATGATTGTCCGT
GAAGGTATTCCAAATTATCATTCAGAAAAAGACATTCATGTGTTGGCATCATTATTTGAA
ACAATGCCTGATGCACCGACGTCTAAGTTATCACATGTTATTGAGGAAAGTGGTTTAACA
TCGGAAGCATGGCTCGAATCTTATTTAGATCGCACGTTATTGCCGATATTAACTTTATTT
AGTGACACAGGAATTAGTCTGGAAGCACATGTACAAAATACATTGATTGAATTAAAAGAC
GGTATTCCTGAAGTGTGCTATGTCAGAGATTTAGAAGGGATTTGTCTTTCAGCTACAATT
GCTACGGAAAAACAACTTATCCCTAATGTAGTATCTATATCAAGTCCTGTTGTATATGCA
CATGACGAAGCGTGGCATCGACTTAAATATTACGTTGTAGTAAATCATTTAGGGCATTTA
GTATCTACAATTGGTAAGGCAACACAGAATGAAGATGAATTGTGGCAATTGGTAGCGCGC
CGTCTTATAGATTGGAAGGAAAAATATGTTGATAATGCAGTGTTTGTTGAATGTGTTGAA
GATTTATGTCAATCACCGACGATTGCTGCTAAAGCAAACTTAATGAGTAAATTGAATGAT
TGTGGTGGAAACCCAATTTATACACATATACCAAATCCAATTTGTCATAACAAGGAGGTA
TCGTATTGTGAATAATGCAATTAATAGCGCAATTCTTGAGCGTGTTAAAACTAGAGTCAT
GTACCAACTTGTATCATCACTTATTTATGAAAATATCGTTGTATATAAGGAAGCATATCG
AGATGGTGTGCGTCATTTTACAATAGAAGGAAAAGATTCTGAATATCATTTTACTGCTAA
AAAAGCACATAGTTTTGATCGAGTATGTCTAACATCATCAGTTACACGTATTGTAGGAAA
TGATATTACTGAGACGACAGATTACGCGCAATTACTAAGAGAAGCTTTGTTTACATTTCC
TAAAGATGATGAAAAGTTAGAACAATTTATCATTGAGTTATTACAAACAGAATTGAAAGA
TACGCAAAGTTTGCAGTTTCGCGAAGAACATCCACCAGCGAAACCTACAACATTTAATGA
TTTCGAATCTTATGCGATGGAAGGTCATCGATATCACCCAAGTTACAAATCACGCTTAGG
ATTTACGCTGAGTGATAATTTGAATTATGGACCTGATTTTGTACCAGAAATTAAATTGCA
ATGGTTAGCTATTGAAAAAGATAAAGTGGAGTCAACGATATCGCGTAATGTTGTGGTAAA
TGATTTATTACGACAACAACTTGGTGATGTAACTTACCAACGTTTTATAGAAAACATTGA
GGAATCTGGCAAAGATATAGAGGATGTCGAGTTGATTCCTGTTCATCCATGGCAATTTGA
ACATGTAATACAAGTTGAATTGGCAGAGGAATGGCTCAATGGAACGGTGTTATGGTTAGG
TGAAAGTGATGAAGTATATCATCCTCAACAATCGGTTCGAACTATGTCACCGTCAGATAT
ATCGAAATATTATCTTAAAGTACCAATCAGTATAACGAATACATCTACGAAACGAGTATT
GGCACCTCACACAATTGAAAATGCTGCCCAAATTACGGATTGGTTAAAGCATATTCAGCA
AAAAGATACGTATCTAAGTGATGAATTAAAGACGGTTTTCTTAGGGGAAGTCTTAGGACA
GTCTTATTTAAACACACAACTTACATCTTATAAGCAAACTGAAATCTATGGTGCGCTAGG
TGTGATATGGCGTGAAAATATATATCATATGTTGAATGGTGAAGAGGAAGCGATACCGTT
TAATGCACTTTATGCGAGTGACAAAGATGGTGTGCCATTCATTGAAAAGTGGATAGAATC
TTATGGTGTCGAAGCATGGATGAAGCAATTTTTATCTGTTGCGGTTCGTCCAATGATTCA
CATGCTGTATTATCATGGCATTGCTTTTGAATCGCATGCACAAAATATGATGCTCATTCA
CGAAAATGGCTGGCCTACGCGAATTGCTTTAAAAGATTTTCATGATGGTGTCCGATTTAA
ACGTGAACATTTGAGTGAAATTGCTTCACATTTGAAGTTAAAGCCAATGCCAGAAGCACA
TAAAAAAGTTAATAGTAATTCATTTATTGAAACAGATGATGAACGATTGGTACGAGACTT
TTTACACGATGCATTTTTCTTCATCAATATTGCTGAAATCATCTTATTTATTGAAAAGCA
ATATGGTATCGATGAACAAGTTCAGTGGCAATGGGTTAAAGACGTTATTGTATCTTATCA
AGAAGCATTTCCAGAATTGAATAACTATCAACATTTCGATTTGTTTGAACCTACAATTCA
AGTTGAAAAGTTAACGACACGTCGTTTGTTAAATGACTCGGAGTTGCGAATTCATCATGT
TACTAATCCATTAGGTATAGGAGGTAGTGTTAATGCAACAACTATCCCTGAAAAATAGAT
TGAACAATGGTGATTCAGTTTATGGCATTTTTAATTCCATACCAGATCCACTGATGATAG
AAATTATTGCTGCAAGTGGTTATGATTTTGTTGTGATTGATACAGAGCACGTAGCGATTA
ATGATGAGACATTGGCGCATTTAATTCGTGCAGCTGAAGCAGCACATATTATTCCAATTG
TTCGTGTCACTGCAGTTATAGATAGGGATATCATTAAAGTGTTAGATATGGGTGCAAGAG
GTATTATCGTGCCACATGTGAAAGATCGTGAGACAGTTGAACATATCGTTAAGCTAAGTC
GTTATTACCCGCAAGGTTTGAGAAGTTTGAATGGTGGACGTATGGCTAGATTTGGACGCA
TACCATTACTTGATACTATGGAAATGGCTAATGAACATATCATGGTGATTGCTATGATAG
AAGATGTTGAAGGGGTTATGGCCATTGAAGATATAGCACAAGTTGAAGGTTTAGACATGA
TAGTTGAAGGTGCTGCAGATTTATCTCAGTCACTTGGTATGCCATGGAAAACCAGAGATG
AAAAGGTAATGTCACACGTTCAACATATATTTGAAGTTGCAAAGGCAAATGGCAAACACT
TTTGTGCGTTACCGCGTGAAGATGAAGATATTGCAAAATGGCATAAACAAGGTGTACAAA
CGTTTATCTTAGGTGATGATCGAGGAAAAATTTATCGTCATTTTTCAGCAACTTTAGCGA
CGTCTAAGCAGGAAGGGGTTAAAGATTAATGCATGTGGTTCAACCAGTTATCGAACAATT
AAAAGCACAACGTCATCCAGTTTGTCATTATATTTATGACTTAGTCGGATTAGCGCAACA
TTTAAAATACATTACATCATCATTGCCGAGTAATTGTCATATGTATTATGCAATGAAAGC
AAATAGTGAACGAACAATTCTAGATACAATAAGTCAATATGTTGAAGGATTTGAAGTTGC
ATCTCAAGGTGAAATATCTAAAGGACTTGCATATAAACCAGCCAAACATATTATCTTTGG
TGGCCCTGGTAAGACAGACGAGGAACTAAGATATGCAGTAAGCGAAGGTATACAACGAAT
TCATGTTGAGAGTTTATATGAATTACAACGCTTAAATGCAATTTTAGAAGAAGAACAGAA
AACACAACATATATTATTGCGTGTTAATTTAGCAGGACCATTTCCTAATGCAACGTTGCA
TATGGCAGGACGCCCAACACAATTCGGTATTTCTGAAGACGAAGTTGATGATGTTATTGA
AGCTGCGCTAGCAATGCCAAATATACATCTTGATGGCTTTCATTTTCATTCAATTTCTAA
CAATTTAGATGCAAATTTACATGTTGATGTAATGAAACTTTATTTTGAAAAAGCTAAAGC
ATGGTCTAAAAAGCATCAATTTTCTCTTAAGCATGTTAACTTAGGTGGCGGTATAGGTGT
CAATTATGCGGACTTAACTAGCCAATTTGAGTGGAATAATTTTGTAGAACGTTTTAAAAC
ACTGATCGTTGAGCAAGAAATGGAAGATGTGACATTGAACTTTGAATGTGGGCGCTTTAT
TGTGGCGCATATTGGTTACTATGTGACAGAAGTTCTAGATATTAAGAAAGTACATGGTGC
ATGGTATGCAATTTTGAGAGGTGGTACGCAACAGTTTAGACTACCGGTATCTTGGCAGCA
TAATCATCCTTTTGACATTTATCGTTGTAAGGATAATCCATATTCATTTGAAAAAAATTC
AATTTCACAACAAGATATAACGTTAGTCGGTCAATTATGTACACCGAAAGATGTCTTTGC
TAGAGGTGTAAAGATAGATTCAATGAGTACAGGTGACGTAATTGTTTTCAAATATGCTGG
TGCATACGGATGGTCTATCTCACATCATGATTTCTTAAGCCACCCACATCCTGAATTTAT
TTATTTAACGCAAACAAAGGAGGATGAATAACTATTGAATCATATTCATGAGAATTTAAA
ATTGGTAGCAGTAGATAAAATTGATCTTCACGAAACATTCGAACCTTTAAGATTGGAAAA
AACAAAAAGTAGTATTCAGGCAGATGATTTCATACGTCATCCGATTTTAGTGACACCTAT
GCAACATGGTCGATATATGGTTATTGATGGTGTCCATCGATATACGAGTTTGAAAGAATT
AGGGTGCAAGATGATACCCGTTCAAGAAATTCATGAGACGCAATACTCAATTAGTACTTG
GCAACATAAAGTACCATTTGGAGTATGGTGGAAAAATTTACAACAAGAACATCGTTTACC
TTGGACTACTGAGACAAGACAAGAAGCACCATTTATTACGATGTGTCATGGTGACACAGA
ACAATATTTGTATACAAAAGATTTAGGTGAAGCACATTTTCATGTATGGGAAAAGGTTGT
TGCTAGTTATAGTGGATGTTGTTCTGTAGAAAGAATTGCGCAAGGTACATATCCTTGCCT
TACTCAGCAAGATGTACTCATGAAGTATCAACCATTAAGTTATAAAGAAATTGAAGCGGT
TGTTCATAAAGGGGAAACTGTGCCAGCAGGTGTGACACGCTTTAATATTTCAGGACGTTG
CCTTAATCTTCAAGTACCACTGTCATTACTTAAACAAGATGATGACGTTGAACAGTTGCG
AAATTGGAAGCAGTTTTTAGCAGATAAGTTTGCTAGCATGAGGTGCTATACTGAAAAAGT
ATACCTTGTTGAACAATAGTTTTACTGTAATTTTAGGAAATTAGAAGGTTTAGAGAATTG
ATAGCGAAAATATAATATAACAATATAGTGTGGAGAACTTTTAGTATTTTATAAATATGG
AAGTTCTCCATTTTTGCATTTTGCATATAAAAATTAAATAAAATAAGGTATATTAATATA
AAGTATAAATTTTAAATAAATGGGGAGTAATCATGAACATGAATTTAATTATAGGAAAAA
TCGCCATTTGGATAGGCATCGTAGTTCAAATATGTTATAACGTCTATATTGTTAGCGTGG
CAGCCTTTATCTTTTATATATATGGTGAAGTACCCAGCCCTGAAATAGCTATTTCAATAG
CATTAGTAATAATTGCTATCATAAGTTTACCACTCGTCCTAACAGCCATTAATTTAGAGA
ATAAAATGGAAGTAAAAGGTGCGCTTTTTATTGTTTATGCGATTGTTGCATTTTGTTTAC
ATAATTACCTTTCGTCAATGTTATGGATAGCTAGCGGCATTTTTCTTATTTGGACTAAAT
ATTCAAAAGGTGAATCGACAGACGAAGATGAAAATAAAAATGTTGATATTGAAAGTACAG
AGAATCAACTTGAATCTATAGATAAAACCACTAAAGAATAAAGTGAATATTTAAGGCGAA
GTATAAATTCTAAATAAATGGGGAATGAGTATGAGCTCAATTATAGGAAGAATAGCAATT
TGGATAGGCATCGTAGCTCAAATATATTTTAGTGTTGTCTTTGTCAGGATGATATCTATC
GTTATTGCTGGAGGATTTGATTACGAAGCAATTTTTTTATTAGGATTAATATTGACGCTT
TTCACTGTTTTACCAACCATTTTTACTGCGGTTTATATGGAAAGTTACTCGGGAATTGGA
GGTACACTTTTCATTGTTTATGCAATTATTGCACTGTGTTTACATAATTACCTTTCGTCA
ATTTTATGGCTAATTGGTGGTGTTTTTCTTATTTGGACTGAATATTCAAAAGATGAATCG
ACAGACGAAGGTGAAAATAAAAATGGTGATATTGAGAGTACAGAGAATCGAATTGAATCC
ACAGATAACACCACTAAAAAGTAAAACGAATGCTTACTGCGAAGTATAAATTTTAAATAA
ATGGGGAGTAGTCATGGGGAAAAGTACAGAAATAATATTAATATGGATGGGCGTAATCAT
TCAAATAGCATATGTAGCTGTTATATCTTTATTTATATATATATTTGCATTATTTTTTGG
ATCATTTTTTGGATTTTTATATTTGTTAAAAGGTAATGATATTGAAGATTTATTAGCAAC
ACCAAATTCATTTATGATATTTGCCACATGCTTAATTATATTTTCAGTCATACCTATTAT
CGTATTGGCATTTGACTTATCTAAAGGAAGAATTATAAAAGGTATCATATTAGTTGTATA
TGCTATTATCGCTTTATTAATATACAACTTTGTATCTGCAATACTTTGGTTTATTGCAGC
TATTTTACTTTTTGTTAGGAAAGAATCGTCAGCTGCTAAAGATACTGTTGTTGTTCAAAG
TCGCAAAGGAACTTCCGAACAAGCAATACGTTATAAACTTATATACAAATCTTCTTCAAC
AAAACATGGTAATGGCTTAATCAAATCAGCACATACAGATGAAAATAAAAAAATAATTGA
TAACAAAACAATCGATATTCACCTTGATGCTAATGAAATATTGACAAAGATTAACACTGA
TTCAAATCAAGCACAACATACAGAGGACACCAGAACTGAATTGGAAAGTAAAGACATGAG
TGAACATCCAGAGTTTAAAAATGTCGCGACTAAAAATAATGAAGGCTCAAAACAAGAAGC
ACACACAGCTGGTGTAGAATCTAAAAGTGATAGTGATGATACAGAACCTCCAATTGAGCC
AAAAAATCATTCATCTAAAAAAGATTAACGACATTACGATAGTGTCTTTCTCAAGAAATT
AATTCTTTGAACAAAAGATTATTTAAAAAAAATTTTTAAGCGCATTGCCAGTCATTATAG
GTAGTGCGTTTAATTTTTTCTTAAAAGTTTGAATATTTCGTTAAAAAGGGTGTCATTATT
GTACTAATTAAATTAAGAGGAGTAAAATGTAATTAAAGAGAAAGTAATTTGAGGAGTGAT
TTTTATGACAAATAACAAAGTAGCATTAGTAACTGGCGGAGCACAAGGGATTGGTTTTAA
AATCGCTGAACGTTTAGTGGAAGATGGTTTTAAAGTAGCAGTTGTTGATTTCAATGAGGA
AGGCGCAAAAGAAGCGGCACTTAAATTATCAAGTGATGGTTCAAAAGCTATTGCTATCAA
AGCAGATGTATCGAATCGTGATGATGTCTTTAATGCGGTAAGACAAACTGCAGCACAATT
TGGTGATTTCCATGTCATGGTTAACAACGCTGGTCTTGGACCAACAACACCGATTGATAC
CATTACTGAAGAACAATTTAAAACAGTTTACGGTGTTAACGTTGCAGGTGTGTTATGGGG
TATTCAAGCAGCACATGAACAATTTAAAAAATTTAATCACGGCGGTAAAATTATCAATGC
AACATCTCAAGCAGGTGTAGAAGGAAATCCTGGTTTATCATTATACTGTAGTACAAAATT
TGCAGTACGTGGTTTAACTCAAGTAGCCGCACAAGATTTAGCTTCTGAAGGTATTACTGT
AAATGCTTTCGCACCAGGTATTGTACAAACACCAATGATGGAAAGTATTGCGGTGGCTAC
TGCTGAAGAAGCAGGTAAACCTGAAGAATGGGGCTGGGAACAATTTACTAGTCAAATTGC
TTTAGGAAGAGTTTCTCAGCCTGAAGATGTATCAAATGTAGTCAGCTTTTTAGCAGGAAA
AGATTCTGATTATATTACTGGTCAAACAATTATTGTTGATGGCGGTATGAGATTCCGTTA
ATAATGATTCACTAAAGATAAATCAATCCTTATTGTTAAGTTTAAAACTTGGCAGTAAGG
ATTTTTTGGTGCAAGTAGAATGAATTATATTGGATGGACTAATATGCTTTTAAAGACTTG
GAGCATTATTATCAATAAAATCAACGCATCATATGTATTCTTAAACAAAATCATCACTCG
CATAATAATGAGTAAGACACAGCTATCTAATCTATACGAATAAAAATTCACAAAAATATC
TCATTATATTTTTATAAATAAAAAATAGTGATAAAAAGCTTACAATACTTTATGTTTTTG
TGATATATTTTTAATGTATAAAAGAGGTGGAAGATGTGGAAAGAGTTTTAATAACTGGTG
GGGCTGGTTTTATAGGTTCTCATTTAGTAGATTTTTTACAACAAGACTATGATGTTTATG
TTCTAGATAATTATAGAACGGGCAAACGAGAAAATATAAAAAACTTGGCCGAAGATCATG
TCTTTGAACTTGATATTCGTGATTATAATGCAGTAAAGCAAATCATGAAAACATATCAAT
TTGAATATGTGATTCATTTAGCAGCTTTAGTAAGTGTTGCTGAGTCTGTTGAAAAGCCTA
TTTTATCTCAAGAAATTAATGTCGTTGCAACATTAAGATTATTAGAAACCATTAAAACAT
ATAATCGTAATATTAAACGCTTTATCTTTGCATCATCAGCGGCTGTTTATGGTGATTTAC
CTGATTTACCTAAGAGTGATCAATCATTAATTTTACCGTTGTCGCCTTATGCAATTGATA
AATATTATGGAGAGCGAACAACATTGAATTATTGTTCACTATATAACATTCCAACATCAG
TTGTTAAATTTTTTAATGTATTTGGACCCAGACAAGATCCTAAATCTCAATATTCAGGTG
TGATTTCAAAAATGTTCGATTCATTTGAGTATGATAAACCTTTTACGTTCTTTGGGGATG
GCTTACAAACAAGAGATTTTGTATATGTATATGATGTTGTTCAATCAGTACGTTTAATTA
TGGAGCATAAAGATGCAATCGGACGTGGATACAATATTGGCACAGGGACATTCACAAATT
TATTAGAAGTATATCGCATTATTGGTGAATTATATGGTAAATCTATCGAGCATGATTTTA
AAGAAGCAAGAAAAGGAGATATTAAGCATTCTTATGCAGATATTACTAATTTAAAAGCAT
TAGGGTTTGTTCCTAAATACACAGTAGAAACTGGTTTAAAGGATTACTTTAATTTTGAGG
TAGATAATATTGAAGAAGTTAAGAAAAAAGAAGTGGAAATGTCATAAAGGTGTTAATGAA
GATGTACATATTAATAAAGAATATGATTATCAAAGAAAGTTAGATGCACTTGAAGAAGTA
CATAAAGCATATTTCCCAATCAAACGTACAATCGATTTAGTATTAAGTATTATTTTATTA
TGTTTAACATTTCCAATTATGGTTATTTTTGCAGTCGCGATTGTTATAGACTCTCCTGGA
AATCCTATTTATAGTCAGGTACGAGTTGGGAAAATGGGTAAATTAATAAAAATTTATAAA
TTACGATCAATGTGCAAAAATGCAGAGAAAAATGGTGCACAGTGGGCTGATAAAGATGAT
GATCGTATAACAAATGTAGGCAAGTTCATTCGTAAAACACGAATTGATGAATTACCGCAA
TTAATCAATGTGGTTAAAGGCGAAATGAGTTTTATAGGCCCTCGCCCAGAACGTCCAGAA
TTTGTAGAATTATTTAGTTCAGAAGTTAGAGGGTTTGAGCAAAGATGTCTTGTTACACCA
GGGTTAACAGGACTTGCACAAATTCAAGGTGGATATGACCTAACGCCAGAAGAAAAACTA
AAATATGACATGAAATATATACATAAATGTAGCATGATGATGGAATTGTACATATCAGTT
AGGACAATTATGGTTGTTATAACAGGGGAGGGCTCAAGGTAGTCTTAATTTTCATAGAAA
AATTGAATTCATAATTCATTTTCAAAATTGTAATCAGTAGTCATGATAAATAAAGTAAAC
CCTTGAGACTCATTAATAAAATTAAGAATACGATACTGCTATGAGTGACATTTTATATGA
TGGTAAACCATTAGTAGCGATATCATTGTTAAGAAAATGAAAGTACAGTGTTAAAGGGGT
TTGTAACAGTTGAAAATTATATATTGTATAACTAAAGCAGATAATGGTGGTGCACAAACA
CACCTCATACAACTTGCTAATCATTTTTGCTTACATCATGATGTTTATGTCATTGTAGGC
GACCGTGGACCAATGATTGAACAGCTAGATACAAGAGTAAAGGTGATTGTTGTTGAACAT
TTAGTCGGTCCTATTGATATTAGGCAAGACATATTAGCGATTAAAGCATTAACACAACTA
TTCTCGAAGATTCAACCGGATGTCATTCATTTACATTCTTCAAAAGCTGGCACAGTAGGT
CGTATTGCAAATCTTATGTCAAAGTCAACAGGTGCACGCGTAATATTTACAGCACATGGT
TGGGCATTTACAGAAGGCGTTAAACTAGTTAAAAAAATAATATATTTGATGATTGAAAGA
TTAATATCACGTATTACAGATTGCATTATTTGCGTTTCAAAATTTGATGAAAAATTAGCT
GTGAAATATCGATTTAATCGTTTGAAATTAACTACAATACATAATGGCATTGCCGACGTT
CCAGTTGTAAAGCAGACATTCAAAAATCATAATCAAGATATATTAATAGAGGTAGACAGA
GTAGTTGGAAATCTAACAAATCCAAATATTATTCAAGGTGAGCAGCCCTCACAGCATCAA
TTTGTCATGATTGCACGGTTTGCTTATCCAAAGTTACAACAGAATTTAATTGCAGCCATA
GCGATTTTGAAATCAAAATACAGAAAACATGCACATTTCACATTTATAGGAGATGGACCG
ACATTAAATGATTGTAAGCAGCAAGTGTCGCAAGCTGGTTTAGATAATGATGTCACATTT
TTAGGAAATGTCATTAACGCGAGCAACTTATTATCACAATATGACACGTTTATTTTAATA
AGCAAGCACGAAGGATTGCCAATTAGCATTATTGAGGCTATGGCTACAGGGTTACCAGTT
ATTGCGAGTCGTGTGGGCGGTATTACTGAATTAGTAACGAATAATGGCATATGTGTCAAA
AATAATCAACCAGAGACGATTGCTAAATCATTAGCGAAATATTTAACAGATGGTGATTAT
GGCACATTAAGTAACCAATCGAGAAAACGTTATTTAGAATGTTTTACTGAGGCGAAAATG
ATTAAAGAAGTGGAAGAGATTTATAATGGAAAATCAACACAATAGTAAATATCTCACATT
GTTACTTATCGGTTTATCGATATTCATTCAGCAATCTTCAGTTATTGCTGGTGTGAATGT
ATCTATAGCTGACTTTATTACATTACTCATATTAGTTTATTTACTTTTTTTCGCTAACCA
TTTATTAAAAGCAAATCATTTTTTACCGTTTTTCATTATTTTGTATACATATCGTATGAT
AATGACGCTAATTTTACTATTTTTTGATGATTTGATTTTTATTACGGTTAAAGAAGTACT
AGCTTCTACAGTTAAATATGCCTTTGTAGTCATTTACTTCTATTTAGGTATGATTATTTT
TAAATTAGGTAACAGTAAAAAAATAATCGTTACATCTTATATTATTAGTAGTGTCACAAT
CGGGTTGTTTTGCATAATTGCCGGTTTGAATAAGTCGCCAATACTCATGAAATTACTTTA
TTTTGATGATATTCGCTCGAAAGGGTTAATGAATGATCCTAACTATTTTGCGATGACACA
AATTATTACATTAGTGCTCGCATACAAGTATATTCATAATTACATATTTAAGTTTATAGC
GTGTGCCATTTTACTTTGGTCTTTAACAACTACTGGTTCTAAGACAGCATTTATTATTTT
AATCGTTCTTGCGATTTATTTCTTTATTAAAAAGTTATTTAGCAGGAATGCAGTAAGTGT
TATTAGTATGTTGGTTATTATGCTGATATTACTTTGTTTCACATTTTATAACATTAACTA
TTATTTATTCCAATTGAGTGATCTTGATGCGTTGCCGTCATTAGATCGAATGGCTTCTAT
TTTTGAAGAAGGATTTGCATCATTAAATGATAGCGGGTCTGAACGAAGTGTTGTATGGAT
CAATGCCATTTCAGTAATCAAATACACTTTAGGGTTCGGTGTAGGCTTAGTTGATTATGT
ACATATTGGATCACAAATTAATGGTATATTGCTTGTTGCACATAATACTTATTTACAAAT
TTTTGCTGAATGGGGCATTTTATTCGGAGCTTTATTTATCATTTATTTACTGTACTTACT
ATTTGAATTATTTAGATTTAACATTTCTGGTAAAAATGTAACAGCAATTGTTGTAATGTT
GACTATGCTGATTTACTTCTTAACTGTATCGTTTAATAATTCGAGATATGTAGCTTTTAT
TTTAGGAATTATCGTCTTTATTGTTCAATATGAAAAAATGGAAAGGGATCGTAATGAAGA
GTGATTCACTAAAAGAAAATATTATTTATCAGGGACTCTATCAACTAATTAGAACACTAA
CACCATTGATTACTATTCCAATTATTTCACGTGCATTTGGACCTACTGGAGTAGGTATAG
CATCATTCTCTTTCAATATCGTGCAATACTTTTTAATGATTGCAAGTGTTGGAATACAGT
TATATTTTAATAGAATTATCGCGCAATCTGTGGATAACAAACAGCAGTTATCTCAGCAAT
TTTGGGACATATTTATTAGTAAATTACTCTTGTCAGTGACTGTATTGTTCATTTACATTG
CAACCATTACTTTATTGATAGATGATTACTACATAATTTTTCTACTACAAGGGATTTATA
TTATAGGTGCCGCACTTGATATTTCATGGTTTTATGCAGGAACTGAAAAATTTAAAATCC
CTAGTTTAAGTAATATTGTTGCTTCTGGAATTGTGTTAGGTGTTGTCGTTATTTTTGTTA
AAGACCAATCGGATTTATCATTGTATGTATTTACTATTGCTATCGTCACAGTGTTAAACC
AAATACCGTTATTTATCTACTTGAAACGATATATCATATTTGTTTCGATTAATTGGAGAC
AAGTTTGGCAAATATTTCGTTCATCATTAGCATATTTGCTACCGAATGGACAGCTCAATT
TATATACAAGTATTTCGTGTGTTGTGCTAGGAATATTAGGTACGTACCAACAAGTAGGTA
TCTTTTCTAACGCATTTAATATTTTAACGGTCGCAATCATTATGATTAACACATTCGACC
TTGTGATGATTCCGAGAATTACGAAAATGTCGACACATCCGTCACATAGTTTGACTAAAA
CTTTAGCAGATAATATGAATATCCAATTGATGTTAACAATTCCTATGGTCTTTGGTTTGA
TTGCAATCATGCCATCATTTTATTTATGGTTTTTTGGAGACGCTTTCGCATCAACTGTGC
CATTAATGACCATTTTGGCGATACTCGTATTAATCATTCCCTTAAATATGTTAATTAGTA
GGCAATATTTATTGATAGTGAATAAAATACGATTATATAATGCATCCATTACCATTGGTG
CAGCCATAAATATATTATTATGTTTGATTCTAATATATTTATTTGGTATTTATGGGGCTG
CAATTGCACGTTTAATTACAGAATTTATTTTACTCATTTGGCGTTTTATTGATATCACTC
AAATCAACGTAAAGTTAAATGTGTTAAGTGCGTTTCAATGTACCATCGCAGCAGTCATTA
TGTTTATCGTACTTGGGATAATCAATCAGTACTTATCGCCAACTATTTATGCAACAATAT
TATTAATTGTGATAGGTATCGTGGTGTATATTTTATTAATGATGGCTATGAAAAATCATT
ACTTATGGCAATTACTGAAACATTTAAGACATAAGACTATTTGATATTGTATACATCCAG
GCTAGCAGTTCTATTGATAAGGAATGAGTCGAAGCGTAATTTTTATTGAAAAATAGTATT
TACTTTTTCGTATTGTGAATTGGAGAAGTTACAAAAGCTGCTAAATGCCCTTTTATATTT
AAGATGAAATATTATAGCAATTTCGAATATTTAAATTTTATATAATTGGATATAACAAAT
AAATAATAATTATTGCAAAACACACCCAGAATTAATTATTATAAAAGTATATTCATAAAA
GGAGGAATATACTTATGGCATTTAAATTACCAAATTTACCATATGCATATGATGCATTGG
AACCATATATAGATCAAAGAACAATGGAGTTTCATCACGATAAACATCACAATACTTATG
TAACAAAATTAAACGCAACAGTGGAAGGAACAGACCTAGAGCATCAATCATTAGCTGATA
TGATTGCTAACTTAGACAAAGTACCGGAAGCGATGAGGATGTCAGTCCGTAATAATGGCG
GTGGTCATTTCAACCATTCATTATTCTGGGAAATACTTTCACCTAATTCTGAAGAAAAAG
GTGGGGTAATCGATGACATCAAAGCGCAGTGGGGCACTTTAGATGAATTTAAAAATGAAT
TTGCAAATAAGGCAACAACATTATTTGGATCAGGTTGGACATGGTTAGTAGTGAACGATG
GAAAATTAGAAATCGTGACTACACCAAATCAAGACAATCCACTTACAGAAGGCAAAACAC
CTATTTTACTATTTGATGTTTGGGAACATGCCTACTATTTAAAATATCAAAATAAACGTC
CAGACTATATGTCTGCATTTTGGAATATCGTTAACTGGAAAAAAGTTGATGAATTATACC
AAGCAGCAAAATAATAAATATAATTATTGAACGAAGGTGGAGCATCTTTAAGGTGTTCCA
TCTTTTTTATTATTCACAACAGATGCTAATCATTGATGTTTAATTGAAAAACAGCCCACT
TTTACTAAACAATATTATTAATAGGGCAACATATTAATAATACATAAATTGATGTTATAA
GTAGTTTTTGTGAATTTAAAGTGAATTTTTTATAAAAAAATGTAATGATTCAAAAAAATA
GTTGCTTTTCTTTTGTAATCATATGATAATGTATTTGTAATCAAATTGTAATATAAGGGG
TAAGAAAAAATGAAAAAATTAGCAACTGTAGGATCTATCATTGCAACAAGTACTTTATTA
TTAACAAGCGTACCTTATCAAGAAGCACATGCCGCTAGTACAGTTTCAAATGTTACAAAT
CAACAAAATCAAGCTACTCAAAAAGATCGCCCATATGGCGGCGTTATCCCACAAGGAATG
ACGCAAGCACAATATGCTGAATTAGAGAAAGCAGTACCTAAATTGAGTGCAAGTAGTAAC
ATGCAAGACTATAATATGAAATTGTTTGATGCCACTCAAAACATTGCAGATAAATACAAT
GTAACAATTACAACAAATTTAGGTGTTTTTAAACCACATGCTGTTAGAGATATGAATGGT
CATGCTTTACCTGTAACGAAAAATGGTAATTTTTATCAAACAAATGTAGATGCAAATGGC
GTTAATCATGGCGGGAGTGAAATGGTTCAAAATAAAACAGGACATATGAATCAACAATCA
ATGATGAATCAAAAGCAAACGGGGCAACAGCACATGTCAAACCAACAAGGACATATGCAA
CAACAAGCTAATATGCAGTCATCACATCATCAAATGAAACAAAATGATAAGAAAGTATTA
CCAGCGGCAGGTGAAAGTGTAACGACAAGTATAGTTACTTTGAGTGTTGCTGCACTACTT
TTAGTGTCTGGTTTATTCTTAACATTTAGACGTCGCTCAGCAAACAAATAACATTAGAGC
ATAACAAAGTATAAAAAATCATGTGATTATCTGAATTGTTATTGTCAATAAAGCAATAGC
ATAGCAGTTATCACATGATTTCTTTTTAGTCTAAAATATTTAATAATCTGATTGCCTGAT
TCGTGTTAGCGTTAATTCAGAAATATCTTGTGGGATGTACCATTTATTAATCACAATCGG
ATATGGCGTTTGAGCATATAGTGTTTCAATAATAAGCCAACAATGCATATCTCCATCAAA
TACGTGACTTTGGTTTTTAAAGTGTGGTGCTTTGGTAATAGACATTTTCAAATCAGATTG
ATAGGCATTATTGTATATTGTTTGCTCAACAAATGTTTTCATATCTTCTTCATTTTGAGT
ATTTACTTTAAATGTATCGATTACGTTGAGTGGTATAAAGGTAAAGCAAAATGCATCAGC
TTTCTTGGAATGATTATCCTTCTTTTGATAGTAACGCTCCATAGCAATGACTGCTGAAGG
GTGATTTGCAAATAAATGATTTGTATATTCACTTTCTAAATCAACACGATAATTAATTGA
TGACATAGATACTTTTGCTAATAATATTTGATCAAGTGGATGTTTGAATTGATCCATGCT
CGACGCGTGTTGGGCATTCGTTTGTGGTATGACGAAGTGTCCTTTCCCTCTAGTACTTTC
TACAATACCGTCTTCAGCTAGCAATTTAATTGCTTGGCGCAATGTCATCCGACTTACTTC
AAAACGTGCACATAGTTCCTTTTCAGTAGGCAGTGCATGGCCACTAGGATACTTTCCAAT
TTGAATTTCTTTATATAACGTATTATAAATCGTTAAAAATTTTGGTTGTGTTTGCGTCAC
GTAGCCAACCTCCATAAAGTTACTTTATCACTCTCATCATACAATAATTTTTACTGAAAT
TGGCAAAATAATAAAAATTAAACAGTGAGCACACTTAAAAATTGAATTTGTATAGTGCTA
GTAGGTATTGCTGTAAAATGTTCTAAATATTGTCAAAATGTAATGCTTGAAAGCGCTTTT
AAAAAATATTATTATATACATGGTTAGACAAATAGACAAATTACTATACAAGTATTGGGA
GGAATATTTTATGAAATCAACACCACACATTAAACCGATGAATGACGTCGAAATTGCAGA
AACGGTTCTATTGCCAGGAGACCCGTTACGAGCAAAATTCATTGCAGAAACATATTTGGA
CAATGTGGAACAGTTCAATACCGTGAGAAATATGTTTGGTTATACTGGAACATATAAAGG
TAAAAAAGTTTCTGTTATGGGTTCTGGAATGGGAATGCCATCCATTGGAATATACTCTTA
TGAGTTAATTCATACATTTGGTTGTAAAAAATTAATACGTGTTGGTTCTTGTGGTGCTAT
GCAAGAAAATATTGATTTATACGATGTAATTATTGCGCAAGGTGCTTCTACTGACTCAAA
TTACGTGCAACAATATCAGTTGCCGGGACATTTTGCACCGATTGCTTCTTATCATTTATT
AGAAAAAGCAGTTGAAAAAGCACGTGACAAAGGTGTGCGTCATCATGTAGGAAATGTGTT
ATCAAGCGATATTTTCTATAATGCGGATACAACTGCAAGTGAGCGCTGGATGCGTATGGG
TATTTTAGGTGTAGAAATGGAATCAGCTGCATTATATATGAATGCGATTTATGCTGGCGT
CGAAGCATTAGGTGTGTTTACAGTGAGTGACCATTTAATTCATGCTACATCAACAACACC
TGAAGAAAGGGAACGTGCATTCACTGATATGATTGAAATTGCACTGTCATTGGTATAGAT
AATTATGAATGTTGAATATTCTAAAATAAAGAAAGCAGTACCTATATTATTATTCTTATT
TGTATTCAGTTTGGTTATAGACAACTCATTCAAATTGATTTCTGTAGCCATTGCTGATGA
CTTAAATATTTCTGTAACAACAGTAAGTTGGCAAGCGACATTAGCTGGATTAGTTATTGG
TATAGGCGCTGTAGTATACGCCTCTTTATCAGATGCGATTAGTATACGTACATTATTTAT
TTACGGTGTGATTTTAATCATTATTGGTTCAATAATTGGTTATATTTTCCAACATCAATT
CCCACTACTTTTAGTTGGACGTATTATACAAACAGCAGGTTTAGCAGCTGCGGAGACATT
ATATGTAATATATGTGGCGAAATATCTTTCTAAAGAGGATCAGAAGACTTACCTTGGCTT
AAGTACGAGTAGTTATTCCTTGTCATTAGTTATCGGAACATTATCAGGTGGATTTATTTC
TACGTATTTACACTGGACAAATATGTTTTTAATTGCATTAATCGTTGTGTTTACATTGCC
ATTTTTATTTAAATTATTACCAAAAGAGAATAATACGAATAAAGCTCATTTAGATTTTGT
TGGCTTAATTCTAGTGGCAACTATTGCTACAACAGTTATGCTGTTTATTACGAACTTTAA
TTGGTTATACATGATTGGCGCCTTAATTGCGATTCTCGTTTTTGCACTATATATTAAAAA
TGCTAAACGCCCATTAGTGAACAAATCATTTTTCCAAAATAAACGTTATGCCTCATTTTT
ATTTATTGTGTTTGTGATGTATGCAATTCAACTGGGATATATATTTACATTCCCATTTAT
CATGGAACAAATTTATCATCTTCAACTAGATACAACATCACTATTATTAGTACCGGGTTA
TATTGTAGCAGTGGTTGTTGGTGCGCTAAGTGGTAAAATTGGTGAATACCTTAATTCAAA
ACAAGCGATTATTACAGCAATTATTTTAATTGCTTTAAGTTTGATTTTACCTGCATTTGC
AGTAGGTAATCACATTTCAATCTTCGTTATTTCTATGATATTCTTTGCAGGTAGCTTTGC
TTTAATGTATGCACCATTACTAAATGAGGCTATTAAAACAATTGAGCTTAATATGACAGG
TGTGGCGATTGGTTTTTACAATTTAATTATAAATGTGGCGGTATCAGTAGGTATTGCAAT
TGCAGCAGCTTTAATTGATTTTAAAGCGTTAAATTTCCCAGGTAATGATGCATTAAGTTC
ACATTTCGGTATCATTTTAATTATCTTGGGCTTAATGAGTATTGTCGGATTAGTTTTATT
TGTTATCTTAAACCGTTGGACACAATCTGAAAAATAAATAGATATAAATTCGCGAGATAT
ATTCGTATTTATAGTAAAATTAAATTGAGAGATTATATAACACGAGGAGTAGTAAGTATG
AAATTTGAGAAATATATAGATCACACTTTATTGAAGCCTGAGTCAACACGTGCGCAAATC
GATAAAATTATCGATGAAGCGAAAGCATACAATTTCAAATCTGTATGTGTGAATCCAACG
CATGTTAAATATGCAGCAGAACGTCTAGCTGATTCAGACGTATTAGTTTGTACGGTAATT
GGCTTCCCATTGGGGGCATCGACAACTGCAACGAAAGCATTTGAAACAGAAGATGCGATT
CAAAATGGTGCAGATGAAATTGATATGGTCATCAATATTGGCGCATTAAAAGATGAGCGA
TATGATGATGTACAACAAGACATTGAAGCGGTAGTTAAAGCGGCAAAAGGTCACACAGTG
AAAGTAATTATTGAGACGGTATTATTGAACCGTGATGAGATTGTGAAAGCGAGTGAGTTA
ACCAAAGCAGCTGGTGCGGACTTCGTTAAAACATCAACAGGTTTTGCAGGCGGTGGTGCG
ACAGCTGAAGACGTTAAATTAATGAAAGACACAGTAGGTGCGGATGTAGAAGTAAAAGCG
TCAGGTGGCGTACGCAATTTAGAAGATTTCAATAAAATGGTTGAAGCAGGTGCAACACGT
ATTGGTGCGAGCGCTGGCGTTCAAATTATGCAAGGCTTAGAAGCAGATTCAGATTACTAA
TATATATAAATTTCGGGAGTGATAGTTATGACAAGACCATTTAATCGTGTGCATTTAATC
GTAATGGATTCAGTAGGAATTGGTGAAGCGCCAGACGCAGCTGATTTTAAAGATGAAGGT
TCACATACTTTAAGACATACTTTAGAAGGCTTCGAACAAACTTTACCAAATCTTGAGAAA
TTAGGTCTAGGGAACATTGATGAATTACCGGTAGTAAAATCTGTTGAGCACCCAGAAGCT
TACTATACAAAATTAAGCGAAGCTTCAGTGGGTAAAGATACTATGACTGGACATTGGGAA
ATTATGGGATTAAATATTATGCAACCATTTAAAGTATATCCTAATGGTTTTCCTGAAGAA
TTAATTCAACAAATTGAAGAAATGACTGGTCGCAAAGTTGTTGCAAATAAACCAGCATCA
GGTACACAAATTATCGATGAGTGGGGCGAGCACCAAATGAAAACAGGTGACTTAATTGTC
TACACAAGTGCAGATCCAGTATTACAAATTGCTGCACATGAAGATATTATCCCATTAGAA
GAGTTATATGACATTTGTGAAAAGGTTCGTGAATTGACAAAAGATCCTAAATATTTAATT
GGCCGTATTATCGCGCGTCCATATGTTGGTGAACCAGGAAACTTTACACGTACATCAAAT
AGACATGACTATGCATTAAAACCATTTGGTAAAACTGTTTTAGATCATTTAAAAGATGGT
GGTTATGATGTCATTGCCATTGGTAAAATTAATGACATTTATGATGGTGAAGGTGTAACA
GAAGCGGTTCGTACGAAGAGCAATATGGATGGTATGGACCAATTGATGAAAATTGTTAAA
AAAGATTTCACAGGTATTAGTTTCTTAAACTTAGTAGACTTCGATGCATTATATGGTCAT
CGTCGTGATAAACCTGGTTATGCACAAGCAATTAAAGATTTCGATGATCGCTTGCCAGAA
CTGTTTAGCAACTTACAAGAGGACGACTTAGTAATTATTACGGCAGACCACGGTAATGAC
CCGACAGCACCAGGTACGGACCATACAAGAGAATATATTCCAGTAATTATGTATAGTCCG
AAATTTAAAGGTGGTCATGCACTAGAAAGTGACACTACATTTAGTTCTATTGGCGCAACA
ATAGCAGATAATTTCAATGTAACATTACCAGAGTTCGGTAAAAGCTATTTAAAAGAATTA
AAATAGAATCAATTTAGAGATAATTAAAACAGCAGTGAAGGCAACTAAAACAATAGTTTT
CTTCACTGCTGTTTATATTTTTTATTGGTAAGTAAGACTGCCTAACCGCTTAAATTATAA
AAGGTTAAACAATACGTTTTCGTATTGAACCGGAAATTAAATCGACAATTGCGACCATTA
GTACTAAACCAATTAATATAATACCTACACGATCCCAAGAACGCGTTTGAATGGCAAATA
TGAGTGGTGTTCCTATGCCACCAGCACCAATTAACCCCAATATAGAAGCTGAACGTAAGT
TAAGTTCAAAGCGATAAAGAATAAGTGATAGGAAGGCAGGCATAATTTGTGGTATAACTG
CGAATACGAGTGTTTTAATCTTATTCGCACCACTAGCCTTTAATGATTCTACCGCACTGA
AATCTAACCCCTCTATATCTTCAGCTAAAAGTTTACCAAGCATACCTACTGAATGGATAC
CTAAAGCTAACACACCTGAAAATGAACCTGGACCAACAGCTTTTATAAATATTAGTGCCA
TGACAATTTCGGGGAAGACACGTATAACACTTAAAATAAATTTGCTAATACCTGAAACTG
GACGTAACTTTACCATATTATTTGCACCTAGAAATGCTAATGGTATACAGATAATTGCGG
CGATAAATGTTCCTACAACGGCTATCGCAAAGGTTTCAAGTAAACCACGTAATAAGTCTT
CGCCATCTGGTATATAAATATAACTGATATCAGGATGGAATAATCCGCTGAATATAGATT
TTAAAATTTCTAATGATTTACTTTTAAGTTCTAAATTTGGTACACCTGCAAAAGCCCAGA
TGATAATAGCGAAGACGACAATTGCTATAAGCCATCTTTTAATCAATTTTCGCTTGTGTG
CTTTTGTGTGAACGTTATATTTTGCTATTTCCTGTGTCATGCGAGATGTGCCCTCACTTT
CGTACTTATGTAATCAATGACGACGACGATAACTAAAGTAAATAAAATAATCGTTGCTGT
TTTTGGATATTGGAATAAACCAAGTGTTTGATCATAAAACAATCCGATACCGCCAGCGCC
AACTAACCCTAGTACGGCAGAAGCACGTATATTTACTTCAAATGCATATAATACATATGA
CATAAATGACGATATGGCTTGTGGCACAACGCCGAAAACGATCCATTTTACTTTATTGGC
GCCAACAGCTGTCATTGCTTCCATAGGTCCTGGATCTATCGTTTCCAGAGATTCATATAA
TAACTTTCCAATAATGCAGATTGTCAAAATAAATAAAGCTAATATACCTGGAATTTGGCC
GATACCAAATACGGCTACAAAAATTGCTGCTAATAGCAAATCAGGTATAGTACGAACAAT
ATTTAAAATAAAACGAGATGGTATTGAAATCCACTTTTGATGAACGATATTACTGGCACA
TAATAGTGCAATAGGTATCGAAACAATACTGCCTAATACGGTACTTACGATAGCCATTCT
AATTGTATCTAACATTGGGGTTGTGATTTGTTGTAAGTATTCGAAATCAGGCGGAATCAT
TTGCTTAAATAAATCACCAATTTGAGGGATACCTATCATTAAATCTCCAAAGTTAAAGCC
AGTATAAATAAAACTCCAAATGATGAATGCGATGATTAACATGAAGGTAAAGCTCGTTTT
TAACGATACTTTCGTTTTTAAAAGTGAGTCATACTTTGATGATGTTTCTATGGTCATGTT
AATTCACTCCTAACTTTTCATCTTCTTTAATCGAGCGCCCATAAATATCACTGAAGACAT
CATCTGTTGCTTCAGAAGCAGGGCCATCAAAGACAACTTCACCATCACGTAAACCGATAA
TACGTGTGCCATATTCTTTCGCTAAATCTACAAAATGTAAATTGATTAATATTGTTATTC
CTAATTCTTGATTAATTTTTCTTAAATCGTCCATTACTTGTTTCGTTGTCAATGGATCTA
AAGAAGCAACCGGTTCATCGGCAAGAATAATTTCTGATTCCTGACAAAGTGCACGTGCGA
TTGAAATACGTTGTTGCTGGCCACCTGATAACTCATCAGAACGTTGATTATATTTATCTA
AAATGTTAACGCGTTCTAATGCATCCATCGCTTTAATTTTGTCTTCCTTAGGAAATAAAC
CTAATACCATTTTCCATGTAGGATGATAACCTACACGTCCACTTAACACATTTCGAAGTA
CGCTTGATCGTTTAACTAAATTAAAATGTTGGAAAATCATACCAATATTACGACGCATAG
CTAATAACTCTTTACCATGTGCTTTTGTAATAGATTTACCTTTTATGAAAATTTCTCCAG
ATGTAATATCATGCAAACGATTCACAGATCTTAATAATGTAGATTTCCCAGCACCAGATA
AACCAACAATAACTGTGAATTCGCCTTTTTCAATATTTAAATTAATATTATTCAAACCAA
CATGACCGTTAGGGTAGACTTTACTGACGTTTTTAAATTCGATTTGACTCATGTTTGACA
CCTTTCTTTAATAAAGAAAAGCCAAGGTAAACTGAAACATGATAGACATCGGTTCTAGTG
TACAAATCGTTTCAAATGTACAACTATAACTTTTAAATATCTTCTCCAGTTTAGCGCCTA
GCTTTTCAATATCAATCTAGAATATAGCTATTGAACGAAAGCTTTTAAATTTTATATTCG
ATCTTCGTTGTATTTTGAAATTGTGATTATTTCATATCTTTCACTAATTTTTCATACTCT
CTAACAATGTCGAAATTCGAATCTTTCGTTTCAGTGTATCCTTCGTGTGAATACACTTCG
CTAATAATTTTGTGACCTTCTTTTGATTTAGCAATATCTATAAAAGCTTTTTTCAATTTT
TCTTGGAAGTCTTTATCCATATCAGGTCTTACAGAAATTGTGTCATTCGGAATAGCTTGT
GTTAATTTTAAAATTCTTGTGTCTTTAAATACATTTGGTTGGTCTTTTTTCACTGTATTA
CGTGCATCGTTAAATACAGCTGCAGCATCTACATCTCCATTTAATAATGAAATTACTGCC
TGGTCATGACCTTTGACGTTTACAATTTTCATGTCTTTTGTTGCATTAATACCTGCTTCA
TTTTTCAACATTGCTAGTGGGAATGTATACCCAGCAGTTGAAGTAACATCTTGTAATGCA
ATTTTCTTACCTTTTAAGTCTTTCAAACTTTTAATTTTTGAGTCTTTTTTTACAAGGATT
TCAGATTTGTAACTATCTACAAGTTCTTTACTTGCTGAACCATCTTCTTTCACACCAAAA
CGTTGTGCTTGTAGCAATAAATCTGCGGCTTTTTGATCATGTGCCAATGTGTATGCTGTT
GGTGGTAAGAATCCAACATCGACTTTTTTAGATTTCATAGCTTCTACTATTGTATTGTAG
TTTGTAGATACAGAAACTTTAACTGGAATGCCTAACTCTTTAGATAACAACTTTTCTAAT
GGCTTTGCTTTAGCCTCTAAAGTTCCAGCATTTTGAGAAGGTACAAATTGAACTGTTAAT
TCTTTAGGTTTGTATCCTCCTGATTTAGAGTCTGAACCATTACTACTGCTCTTTTGATTA
TCCAAAGAACTTGAATTCCCACATGCTGCTGCAAAAACAATGACTGCTAACATTAACACA
AATAAATACTTAAAATTTTTCATTTTGATAACTGTCCCCTTCACATTCTTAATCGTGTAA
TATGTATGCATTAAAATTACACTTATAGCGTATCACATTTAAATGTAAAAAAGTATTTTA
TAAAAATGAATTTTAATAACTTTCTTTAAGAGTGTGATAATATTTTGTAAATTTTTAGTT
AATTTGCCTGTTTTCAACTTATATTTATCCTATAATTCAAGAGCAAATACAAATTAAAAG
GAGCCTCATAAAATGAAAAAAATATATAAGTCATTAACTGTCTCTGCAATTGTTGCAACG
GTATCATTAAGTGCTTTACCACAATCTTTAGCTATAACGCATGCATCGCAATCTACAAAA
CAACAAACGGTATTGTTTGATCGTTCGCATGGTCAAACGGCAGGTGCAGCAGATTGGGTT
AGTGATGGTGCATTTTCAGATTATGCAGATTCGATGCAAAAGCAAGGTTATGATGTTAAA
GCGATAGATGGTCATTCGAACATAACAGAAGCAAGTTTGAAAAACTCTAAAATATTTGTC
ATTCCTGAGGCTAACATTCCTTTCAAAGAGTCAGAACAGGCTGCAATCGTCAATTATGTT
AAACAGGGTGGTAATGTTGTCTTTATTTCAGATCACTATAATGCAGATCGAAATTTAAAT
CGTATTGATTCATCTGAAGCAATGAATGGTTATAGACGCGGTGCTTATGAGGATATGTCG
AAAGGTATGAGTGCAGAGGAAAAAAGTTCTACAGCAATGAAAGGTGTGAAAAGTTCAGAT
TGGCTATCTACTAACTTTGGTGTACGTTTTCGTTACAATGCGCTTGGTGATTTAAATACG
AGTAATATAGTTACTTCAAAAGAAAGTTTTGGTATTACTGAAGGTGTTAAATCAGTATCC
ATGCATGCAGGTTCCACATTAGCCATCACTAATCCTGAAAAAGCTAAAGGTATTGTGTAT
ACACCAGAAAAACTGCCAGCTAAAAGTAAATGGTCACATGCTGTAGATCAAGGTATTTAT
AACGGCGGAGGTAAGGAAGAAGGGGCATATGTTGCAATATCAAAAGTAGGTAAAGGTAAA
GCAGCTTTCATCGGGGATTCATCATTAGTAGAAGATAGCTCACCTAAATATTTAAGAGAA
GATACTGGAGAAAAGAAGAAAACATATGATGGATTTAAAGAGCAAGACAATAGCAAATTA
TTAAATAATATAACAACTTGGATGTCTAAAGATAATGATGGGAAATCACTTAAGGCGAGT
GGTGTAACATTAGATGCTAAGACTAAGTTACTTGATTTTGAAAAGCCAGAAAATTCTACA
GAGCCTGAAAAAGAACCGTGGGCACAACCGCCAAGTGGTTATAAATGGTATGATCCAACA
ACCTTTAAAGCAGGTAGTTATGGCAGTGAAAAAGGCGCAGATCCTCAGCCAAATACACCA
GATGATAATACTAAGACAAATCAGAATGGGAAAGTATCATTTGATATTCCACAGGATGTA
TCTGTAAATGAGTCATTTGAAATAACGATTCATTTAAAAGGATTTGAAGCGAACCAAACA
CTTGAGAATCTTAGAGTAGGTATTTACAAAGAAGGTGGACAACAAATTGGACAATTTTCA
AATGGCAATGATGCATTCAGTCCTCCAGGATACAGTACGTTGCCAACAGTTAAAGCTGAC
GAAAACGGAAATGCTACAATTAAAATTAATGCAAAAGTACTCGAGAGTACTGACGGTTCG
AAAATTCGTCTGAAACTTGGAGATAAAACCTTGATTACAACAGACTTCAAATAAATATAT
AATAGCAATAAGAAAAGATGTTTGTGATTTAAGGAGTGGTTGAAGATGTCAAACATAGCA
TTTTATGTCGTGAGTGACGTGCATGGTTATATTTTTCCAACAGATTTTACGAGTAGAAAT
CAATACAAGCCTATGGGATTGTTATTGGCGAATCATGTTATTGAACAAGACAGAAGGCAG
TATGACCAGAGTTTTAAAATAGATAATGGTGATTTCTTGCAAGGGTCACCATTTTGCAAT
TACTTAATTGCACGTTGCGGTAGTAGTCAGCCTTTAGTTGATTTTTATAATAGAATGGCA
TTTGATTTTGGTACGCTTGGGAATCATGAGTTTAATTATGGATTGCCATACTTAAAAGAC
ACTATACGTAGGCTAAATCATCCAGTTTTGTGCGCTAATATTTATGAAAATGATAATACA
TTAACGGATAAAGGCGTGCACTATTTTCAAGCGGGCAATCAAACAGTTGGTGTAATAGGA
TTGACGACACAATTTATCCCGCATTGGGAACAACCAGAGCATATTCAGTCACTTGCATTT
CATAGTGCTTTTGAAACACTTCAACAACATTTACCCGAAATGAAGCGACGTGCTGATATT
GTTGTTGTTTGTTATCATGGTGGCTTTGAAAAAGATTTAGAGAGTGGTAATCCGACTGAA
ATGCTTACTGGTGAAAATGAAGGCTATGCCATGTTAGAAGCATTTTCACAAGACATTGAT
ATCTTTATTACAGGTCATCAACATCGACAAATTGCTGAAATGTTTCAGCAAACGGCTGTG
GTTCAACCTGGTACGAGAGGAACGACTGTAGGGAAAGTTGTCTTAAGTACTGATGAATAT
GAAAATGTATCCGTTGAATCATGTGAATTACTAACTATTGAAGACGATTCGACATTTGTT
ATTGAAGAAGATGACCAACATCTAAGAAATCAGTTAGAGGACTGGTTAGATTATGAAATT
GCAACATTGCCACATGATATGACGATTGATTATGCATTTAAGGCACGTGTAGCACCGCAT
CCATTTACTAATTTTATGAATTACGCTTTGTTAGAAAAAAGTGGTGCCGATGTTGCCTGT
ACAGCTTTGTTTGATTCTGCTAGTGGTTTCAAGCAAGTCGTGACGATTCGAGATGTTATT
AACAATTATCCATTTCCAAATACATTTAAAGTTTTAGCTGTTAGTGGTGCCAAACTTAAA
GAAGCCATTGAACGATCGGCTGAATATTTTGACGTGCAAGATGATGAAGTAAGTGTGAGC
GCAGACTTCCTTGAACCTAAACCACAACACTTTAATTATGATATATATGGTGGCGTAAGT
TATACCATTCATGTTGGAAGACCGAAAGGAGAACGTGTGAGTGACATGAAGATTCAAGGT
CATCCAGTTGATTTAAATAAGACATATACAATTTGTGTGAATAATTATCGTGCTGTTGGC
GGTGGTCAGTATGATATGTATAGCGACGCACCAGTTGTGAAAGATATTCAAGTTGAAGGC
GCACAACTACTTATTGATTTTTTATCAAATAACAATTTGATGCACATGCCACAAGTTGTT
GATTTTAAAGTTGAAAAGTGACGAATTGTGAAAACTTACTTGGTTTTAATCGGGTGAGTT
TTTTCTTTAAATAAATCACTAATAAATGGCAATACACTTTAAGAAAAATCTTGATTTTGA
TTCTGTTAAAAAAGATTTTAAAATTGGGCATCATTAAATAAAAAAGGCTATAAAAGTAAA
GAGCCTTTAGACGACGTGATTGAAATGTCACGTCCTGTCAAAATGAATAGTTTATTAAAG
TTGTATTTTGATAGAAATATACTGACACCACAAAAATTATTGAATTATTTAAAAGTTGAT
GAAGTATTTTTGAATCATCTAGCAGGTATTAATTTAAAACTCTTTAAGGATTATGTTAAT
GAAAATAGAGAATATAATATAACGAATCTATATAAATAAGGCACCAATATTTAAACCTCG
AGCTGAAAAGATCATCATTTCAGTTCAAGGTTTTTTATGTGTAACGACTGTTGATAGGTA
TCTATAAAGTCTTGTAAATGTTGTGTTTTACGCGATATAACAAGCTTTTTAGGCTATTAA
TGAATATTCAGAATTAAATATATAATTATGAATAAATTATGTCATTAGAAAAATTATGTT
TTCAAAATCATTCTAAAAACATTGAAATAACAATGATTACAAGAAAACATTTATTTTAAA
ATTTGTTATTTGTTCAAATAATATTCGAAATTAAACTTTTTTGTATAGAATTTTCTTTAT
ATCCTGAGAGACATGTACTATAATGTTTGTGAAATAATTCACAAAGTATAAAGGAGTGGT
TGTATATGTTAACTATACCTGAAAAAGAAAATCGTGGATCGAAAGAACAAGAAGTGGCAA
TTATGATTGATGCTCTAGCTGACAAAGGGAAAAAAGCATTAGAAGCATTATCTAAAAAGT
CACAAGAAGAAATTGATCATATTGTTCATCAAATGAGCTTAGCAGCTGTTGATCAACATA
TGGTACTAGCAAAATTAGCACATGAAGAAACTGGAAGAGGTATATACGAAGATAAAGCAA
TTAAAAATCTATATGCTTCTGAATATATTTGGAATTCAATTAAAGATAATAAAACAGTAG
GAATTATTGGTGAAGATAAAGAAAAAGGACTGACATATGTAGCGGAGCCAATTGGTGTCA
TTTGTGGTGTAACACCTACAACGAATCCTACGTCTACAACAATTTTTAAAGCGATGATTG
CAATCAAAACAGGTAATCCGATTATTTTTGCATTCCATCCAAGCGCGCAAGAATCATCAA
AACGTGCTGCTGAAGTTATGTTAGAGGCTGCAATCAAAGCAGGTGCGCCGAATGATATCA
TTCAATGGATTGATGTGCCCTCTATCGAAGCGACAAAACAATTAATGAATCACAAAGGAA
TTGCGTTAGTGTTAGCAACAGGTGGCTCCGGCATGGTTAAATCTGCATATTCAACTGGAA
AACCAGCATTAGGTGTAGGACCAGGTAACGTACCTTCTTATATTGAAAAAACAGCACACA
TCAAACGTGCAGTAAACGATATTATTGGTTCAAAAACGTTTGATAATGGTATGATTTGTG
CTTCTGAACAAGTTGTAGTGATTGATAAAGAGATTTATAAAGACGTTACAAATGAATTCA
AGGCCCATCAAGCGTACTTTGCTAAAAAAGACGAATTACAACGTTTAGAAAATGCAATTA
TGAATGAAGATAAAACAGGTATTAAGCCAGATATTGTAGGTAAATCTGCAGTCGAAATTG
CTGAACTAGCTGGTATTACTGTCCCCGAAAATACAAAACTTATCATAGCTGAAATTAATG
GTGTAGGTGCAGACTATCCATTATCTCGTGAAAAATTATCCCCAGTATTAGCCATAGTAA
AAGCTCAATCAACTAAACAAGCATTTCAAATTTGTGAAGACACATTGCACTTTGGAGGAT
TAGGACATACAGCTGTTATCCATACAGAAGATGAAACGTTACAAAAAGACTTCGGACTTA
GAATGAAAGCGTGTCGTGTACTTGTAAATACACCATCAGCAGTTGGAGGTATTGGAGATA
TGTATAATGAATTGATTCCATCATTAACATTAGGTTGTGGTTCTCACGGTAGAAACTCTA
TTTCACACAATGTAAGTGCAACAGATTTATTAAATATTAAAACGATTGCTAAACGTCGTA
ATAATACACAAATATTCAAGGTCCCTTCTCAAATTTATTTTGAAGAAAATGCAATTATGA
GCCTTACAGCGATGGAAAATATTAAAAAAGTTATGATTGTTTGCGATCCTGGTATGGTCG
AATTGGGATATGCGAAAACTGTTGAAAAAGTATTGAATCAACGATCTGAACAACCGCAAA
TTAAAGTATTTCGTGATGTTGAACCAAACCCATCAACGAATACTGTCTATAAAGGATTAG
AAATGATGGTAGATTACCAACCAGATACAATTATTGCACTTGGTGGTGGTTCTGCAATGG
ATGCTGCCAAAGCAATGTGGATGTTCTTTGAGCACCCAGAAACATCATTCTTTGGTGCAA
AGCAAAAGTTCTTAGACATAGGTAAACGTACTTATAAAATTGGCATGCCTGAAAATGCAA
CATTTATTTGTATACCAACGACTTCGGGTACAGGTTCTGAAGTGACACCATTTGCTGTTA
TTACTGATAGTGAAACGAATGTAAAATATCCATTGGCAGATTTTGCATTAACACCTGATG
TAGCAATTATTGATCCTCAGTTTGTTATGAGTGTTCCGAAAAGCGTCACAGCAGATACTG
GTATGGATGTTTTAACACATGCGATGGAGTCATATGTGTCAGTTATGGCATCGGATTATA
CTAGAGGATTGAGTTTACAAGCGATTAAGCTAACGTTCGAATATTTAAAATCATCTGTTG
AACAAGGTGATAAAGTTTCAAGAGAGAAAATGCATAATGCGTCAACATTAGCGGGAATGG
CATTTGCTAATGCATTCTTAGGTATCGCACACTCAATTGCACATAAAGTTGGTGGGGAAT
ATGGTATTCCACATGGTAGAACAAATGCGATATTGCTTCCACATATTATTCGTTATAATG
CTAAAGATCCACAAAAACATGCGTTATTCCCTAAATATGAATTCTTTAGAGCAGACACAG
ATTATGCAGATATCGCGAAATTCTTAGGATTAAAAGGAAATACGACAGAAGCGCTTGTAG
AATCTTTGGCCAAAGCTGTTTATGAATTAGGGAAATCGGTTGGCATTGAAATGAACTTGA
AAGCACAAGGTGTTTCTGAAGAAAAATTAAATAACACTATTGATAGAATGGCAGAGCTCG
CATTTGAAGATCAATGTACAACTGCAAACCCTAAAGAGGCGCTCATTAGTGAGATTAAAG
GTATCATTCAAACAGCTTATGATTATGAAGAATAGTTTTTCAAGATTGTTCCAAGAATGA
TAGAGCATACACCTCTGAAATTAAAAGTTTAATCATATATCAAACGAAATTATAAGTCGG
TAATCATAATAGGTTATCGGCTTTTTATTTTTTATCATCAAAATATTTGTCAAAATAATC
ATAAAAAGTTAAAAAATTTAGATAAAGATTTTCTTAAGATTGGGATTATTTTCACAAAGT
ATTACACTTTTAGAGTATAATTATTTTTAATTAAATATAAATTTATAAGGAAGAATAATG
AGGAATAACAATAATTAATTGTTTAAATGCATTGTAATATGTCAATAATATATATACAAT
ACCAAGTTTAATGAAAATTTTTAAGGGAGGTAAATAATGGATAGTGCATTAGAATTAACA
AAAATTAAAGAAGTACTACAGAAAAATTTAAAGATATTAATTATCTTACCACTATTATTT
TTAATTATTAGCGCGATTGTTACGTTTTTTGTCTTATCACCTAAATATCAAGCTAATACA
CAAATTTTAGTGAATCAAACTAAAGGTGACAATCCTCAGTTTATGGCACAAGAAGTACAA
AGTAATATTCAGCTTGTAAATACGTATAAAGAAATTGTTAAAAGTCCTAGAATTTTAGAT
GAGGTGTCGAAAGACTTAAATCATAAATACTCACCTTCTAAATTATCGAATATGTTAACC
ATTACTAACCAAGAAAATACACAAATTATTAACATCCAAGTTAAAAGTGGTAATAAACAG
GATTCTGAAAAAATTGCGAATAGTTTCGCTAAAGTAACAAGTAAACAAATTCCAAAGATT
ATGAGTGTAGATAACGTATCAATTTTATCTAAAGCGAATGGTACTGCAGTGAAAGTTGCG
CCAAAAACTATTATGAATCTAATTGGTGCCTTCTTCTTAGGATTAGTTATCGCATTGATA
TATGTATTCTTCAAAGTTATTTTCGACAAACGAATTAAGGATGAGAAAGACGCAGAGAAA
GAATTGGGATTACCTGTATTAGGTTCAATTCAAAAATTTAATTAAGGATGGTTGCTACTT
ATGTCAAAAAAGGAAAATACGACAACTACACTGTTTGTGTATGAAAAACCGAAATCTACA
ATTAGTGAAAAGTTTCGTGGTATACGTTCAAACATCATGTTTTCAAAAGCAAATGGTGAA
GTAAAGCGCTTGTTGGTTACTTCTGAAAAACCAGGTGCAGGTAAAAGTACAGTAGTATCA
AATGTAGCGATTACGTATGCACAAGCAGATTATAAAACATTAGTTATCGATGGTGATATG
CGTAAGCCAACTCAAAACTATATTTTTAATGAACAAAATAATAATGGATTATCAAGTTTA
ATTATTGGTAGAACTTCAATGTCAGAAGCAATTACATCGACAGAAATTGACAATTTAGAT
TTGTTAACAGCTGGTCCCGTACCTCCTAATCCATCAGAACTAATAGCTTCTGAAAGGTTT
AAAGAATTAGTTGATCTTTTAAATGAACGTTATGACATTATTATCGTTGATACACCACCA
GTTAATACTGTAACTGATGCACAACTATATGCACGTGCCATTAAAGATAGCTTGTTAGTT
ATTGATAGTGAAAAAAATGATAAAAATGAAGTTAAAAAAGCAAAAGCACTCATGGAAAAG
GCAGGCAGTAACATTTTAGGTGTCATTTTAAACAAGACCAAGGTAGATAAATCTTCTAGT
TATTATCACTATTATGGAGATGAATAAATATGATTGATATTCATAATCATATATTGCCTG
ACATCGATGACGGACCTAAAAATGGAGCTGACATGCTAGAGCTTTTAAAGCAAGCAACAA
CTCAAGGTATTACAGAAATAATCGTAACACCACATCACTTACACCCACGATATAATACTC
CAATAGAAAAAGTGAAATCATGTTTAAACCATATTCAAAACTTAGCTGAAGTTCAAAAAC
TAAACCTAAAGTTTTATTATGGTCAGGAAATAAGAATTACTGATCAAATCCTTAAAGACA
TTGATCATAAAAATATTACTGGTATTAATGATTCACGCTATTTACTTATAGAATTCCCAT
CAAATGAAGTTCCACATTATACTGATCAATTATTTTTCGAGTTACAAAGTAAAGGATTTA
TACCTATCATTGCACACCCAGAGCGTAATAAGGCAATCACTCAAGACCTTGATATTCTTT
ACGATCTAATTAATAAAGGTGCATTAAGCCAAATTACAACATCATCTCTTATGGGGATTT
CAGGTAAAAAAATTAGAAAATTGGCAATACAAATGATTGAAAATAATCTGACCCATTTCA
TAGGATCAGATGCGCATAACACAGAAATAAGACCATTCTTAATGAATGATTTATTTAAAG
ATAAAAAATTACGGCAATATCATGATGATATGAACGGATTTATCAGTAATGCGAAGTTAG
TTGTTAATAATAAAAAAATTCCTAAACGAATGCCACAACAAGATTATAAACAGAAAAGAT
GGTTTGGGTTATAAACAGCAAATGAGGGGTTTTATGGCACATTTATCTGTGAAATTGCGG
CTTTTAATATTAGCATTAATCGATTCGCTGATAGTGACAGTTTCAGTGTTTGTGAGTTAC
TACATTTTAGAACCGTATTTCAAAACATACTCTGTCAAATTACTAATATTGGCAGCTGTT
TCACTATTCATATCACATCATATTTCAGCATTTATTTTTAATATGTACCATCGGGCATGG
GAATATGCCAGTGTGAGTGAATTAATTTTAATTGTTAAAGCTGTTACGACATCTATCGTT
ATAACTATGATTGTCGTGACAATTGTAACAGGCAACAGACCTTTTTTTAGGCTGTATTTA
ATTACTTGGATGATGCACTTGATTTTAATAGGTGGTTCGCGCCTCTTTTGGCGAATTTAC
CGAAAATATCTTGGAGGTAAATCATTTAATAAAAAACCTACTCTAGTTGTTGGTGCAGGT
CAAGCAGGATCAATGCTGATTAGACAAATGTTGAAAAGTGATGAGATGAAACTTGAACCA
GTATTAGCAGTTGATGATGATGAACATAAACGTAATATCACCATTACAGAAGGCGTTAAA
GTTCAAGGGAAGATAGCAGATATACCAGAATTGGTGAGGAAATATAAGATTAAAAAAATA
ATTATCGCCATTCCAACAATTGAGCAAGCGCGTTTGAAAGAGATTAACAATATTTGTCAT
TTAGACGGTGTTGAGTTGTTGAAAATGCCTAACATTGAAGACGTCATGTCTGGAGAATTA
GAAGTAAATCAATTAAAAAAAGTTGAAGTAGAAGATTTGTTAGGTAGAGACCCAGTTGAA
TTAGATATGGATATGATATCAAAAGAATTAACGAATAAAACCATTCTAGTGACTGGTGCA
GGTGGTTCTATTGGATCTGAAATATGCAGGCAAGTATGTAATTTTTATCCAGAACGAATT
ATTTTGCTTGGGCATGGTGAAAACAGTATTTATTTAATTAATAGAGAATTACGTAATCGA
TTTGGAAAACACTTTGATATTGTGCCTGTTATTGCAGACGTTCAGAATAGAGCTCGTCTG
TTTGAAGTCATGGATCAATATAAACCGTATGCAGTTTATCACGCAGCTGCACATAAACAT
GTACCGTTAATGGAATATAATCCTGAAGAAGCAGTTCGTAATAATATTTTAGGGACAAAA
AATACTGCAGAAGCAGCGAAACATGCAGGAGTAAAGAAATTCGTGATGATTTCCACCGAC
AAAGCAGTTAACCCGCCTAATGTTATGGGGGCTTCAAAGCGTATTGCAGAAATGATTATT
CAAAGCTTAAACGATGAAACGCATCGAACAGATTTTGTTGCAGTAAGATTCGGTAATGTA
CTTGGTTCGAGAGGATCTGTGATTCCGCTTTTTAAAAGTCAAATTGAAGCGGGTGGCCCA
GTTACAGTAACGCATCCTGAGATGACAAGATATTTTATGACGATACCCGAAGCTTCTAGA
TTAGTTTTACAAGCAGGTGCACTTGCAGAGGGTGGAGAGGTATTTGTGTTAGACATGGGA
GAACCAGTCAAAATTGTAGATTTAGCCCGCAACTTAATTAAGCTAAGTGGCAAAAAAGAA
GATATTCGTATCACATATACAGGTATTAGACCTGGCGAAAAAATGTTTGAAGAGTTAATG
AACAAAGATGAAGTACACCCTGAACAAGTATATGAAAAAATTTATCGCGGCAAAGTAAAA
CATATGACAAGTAATCAAGTTGAAGCGATTATTCAAGATATTGTAAATGATTTTAGTAAA
GAAAAAATTATTAACTATGCCAATGGCAAAAAGGGGAATAATGATGTTTGATGACAAAAT
TTTATTAATAACTGGTGGCACAGGATCATTCGGTAATGCTGTTATGAAACGCTTTTTAGA
ATCTAACATCAAAGAAATTAGAATTTTCTCGCGTGATGAGAAAAAACAGGATGATATTCG
AAAGAAATATAACAATTCTAAATTGAAGTTTTACATTGGAGATGTGCGTGATAGTCATAG
TGTAGATACAGCTATGCGTGATGTTGATTACGTATTCCATGCAGCCGCGTTAAAGCAAGT
ACCATCGTGTGAATTTTTCCCAGTTGAAGCGGTAAAAACCAACATTATTGGTACTGAAAA
TGTATTACAAAGTGCTATTCATCATAATGTTAAAAAAGTTATTTGTTTATCTACTGATAA
AGCGGCATATCCAATTAATGCGATGGGTATCTCAAAAGCGATGATGGAAAAAGTGTTCGT
GGCAAAATCGCGAAATGTACGAAGTGAACAAACGCTAATTTGTGGCACGAGGTATGGCAA
CGTGATGGCTTCAAGAGGATCCGTAATTCCATTATTTATAGACAAAATTAAGGCAGGGGA
ACCTTTGACGATTACTGATCCAGAAATGACTCGTTTCTTAATGAGTTTAGAGGACGCAGT
AGAGCTCGTTGTTCATGCATTTAAACATGCAGAGACAGGCGATATTATGGTTCAGAAGGC
ACCTAGTTCCACTGTAGGTGACCTTGCAACAGCCTTATTAGAATTGTTTGACGCGGATAA
TGATATTGAGATTATTGGTACTCGTCATGGAGAAAAGAAGGCAGAAACATTATTGACACG
AGAAGAGTACGCGCATTGTGAAGACATGGGTGATTATTTTAGAGTGCCGGCAGACTCCAG
AGATTTAAACTATAGTAATTACGTTGAAACGGGTAACGAAAAGATTACTAAAGCTTATGA
ATATAACTCCGATAACACACATATTTTAACGGTGGAGGAAATAAAAGAAAAACTACTAAC
GCTAGAATATGTTAGAAATGAATTGAATAATTATAAAGATTCAATGAGATAGGAGAGATT
GATGTTGAACATTGTAATTACAGGCGCAAATGGCTTTGTAGGGAAAAATTTAAAAGCAGA
TTTAGCATCAACGACAGATCATCACATTTATGAAATACATCGACAAACAGATGAAGTGGA
TTTGGAGAAGGCTTTATTAAAAGCAGATTTTGTTGTTCATTTAGCGGGCGTTAATAGACC
TGAACATGATAAAGAATTCAGTTTAGGAAATGTAAGTTACTTAGATCATGTACTTGAAAT
ATTAACGAGAAATACAAAAAAGCCAACGATATTGTTATCGTCATCAATACAAGCAACGCA
AGATAATCCTTATGGAGAAAGTAAGTTGCAAGGGGAGCAGCTATTAAGTCAATATGCTGA
GGAGTATGGTAATAAAGTTTACATTTATCGATGGCCAAATCTTTTTGGTAAGTGGTGTAA
GCCAAATTATAACTCAGTTATTGCAACTTTTTGCTACAAAATAGCACGAGACGAAGAAAT
ACAAGTCAATAATCGGAATGTTGAACTGACGCTAAATTATGTGGATGATATTGTTGCTGA
AATTAAACGTGCAATTGATGGGGAACCAACGATTGAAAATGGTGTGCCTATAGTTCCGAA
TGTTTTTAAAGTGACGTTGGGCGAAATTGTAGATCTATTATATAAATTTAAACAGTCACG
CGTTGATCGTACATTGCCTAAATTAGATAGTTTGTTTGAAAAAGATTTATATAGTACGTA
TTTAAGTTATTTGCCGACAACGGATTTTAGTTATCCACTTGTTATGAATGCAGATGACAG
AGGTTCATTTACAGAATTTATAAAAACACCGGATCGCGGTCAAGTTTCTGTAAATATATC
AAAACCTGGAATCGTGAAAGGTAATCATTGGCATCATACTAAAAATGAAAAATTTTTAGT
TGTATCAGGTAGAGGTGTGATTCGTTTCAGACACGTTAATGAAGATGAAGTTATTGAATA
TTATGTATCTGGAGACAAACTAGAAGTTGTAGATATACCTGTAGGATACACGCATAATAT
TGAAAATTTAGGTGATACAGATATGGTAACTATTATGTGGGTGAATGAGATGTTTGACCC
AACTCAACCAGACACGTATTTCTTGGAGGTATAGTACATGGAAAAGTTAAAGTTAATGAC
CATAGTTGGCACGAGACCTGAAATTATTCGCTTATCAGCGACGATAAAAGCATGTGATAA
ATATTTTAATCAAATATTAGTGCACACAGGACAAAACTATGATTATACGTTAAATCAAAT
TTTCTTTGATGATTTGGAATTAAGACAGCCGGACCATTATTTAGAGGCAGTTGGTAGTAA
CCTTGGAGAAACGATGGGGAATATTATTGCGAAGTCATATGACGTGTTATTACGTGAACA
ACCAGATGCACTTTTAATACTTGGTGATACAAATAGTTGTTTAGCGGCAGTATCTGCTAA
ACGTTTGAAAATACCTGTATTTCATATGGAAGCGGGTAACAGATGTTTTGATCAAAATGT
GCCGGAAGAAATTAATCGTAAAATCGTTGATCATGTCAGTGATGTCAATTTACCATACAC
GGAGCATAGCAGGCGCTATTTATTAGATGAGGGATTCAATAAAGCGAATATATTTGTTAC
GGGTTCACCGATGACGGAAGTGATTGAAGCACATCAAGATAAAATCAACCAAAGTGATGT
GTTAAATGAGCTTGGCTTAGAACCACAACAATATATTTTAGTATCAGCACATAGAGAAGA
AAATATTGATAATGAAGACAATTTTAATTCATTAATGAATGCGATTAATGATATTGCTAA
AAAATATCAGTTACCAGTTATATATTCGACACATCCGAGAAGCTGGAAAAAAATTGAAGA
CAGCCAATTTGAATTTGATCCATTAGTTAGGCAGTTAAAACCATTTGGATTCTTTGATTA
TAACGCATTACAAAAAGATGCATTCGTTGTGTTATCAGATAGTGGTACCTTATCAGAGGA
GTCTTCAATATTGAAGTTTCCAGGTGTTCTCATCCGTACTTCAACAGAAAGACCAGAAGT
ATTAGATAAAGGTACAGTAATTGTTGGTGGTATTACCTATAACAACCTTATTCAATCTGT
TGAACTAGCAAGAGAGATGCAAAATAATAATGAACCGATGATTGATGCAATAGATTACAA
AGACACGAATGTTTCAACAAAAGTAGTCAAAATCATTCAAAGCTACAAGGACATTATTAA
TCGAAATACTTGGAGGAAATGATGATGAAGATAGCGATTCTTGGCGCTACAAATATTAAG
CACATGTCATTGTTATCGCATTACTTAAACCATATTGATTTGGACAGAAATGACGTGGAC
ATTATATATACTGACAAATATGATATCAACGAACATATCCAAGGCATTAATAATTACTAT
AAATACAAAGTAAATATTAAAGACAATTGGTCATTTTTTAAAAAAGCTAGAACGTATTAT
CAATTTAAGCCCTATGCAAAACAAATTCTGAAACAAAATAATTATGATTTTATTATTGTT
TGGGGAAGTTATACGGGACATTTGTTTAAAGGGTTTTTAAAAAAGAACTATAAAAACAAA
TTTATATTAAATATAAGAGATTACTTTTATGAAAGAAATAAACTTATTAAGCATAGAATG
AAAAAAATTGTTAATGCCAGTAGACTAACGACGTTATCTTCAGAGGGTTTTCTATCTTTT
TTACCGAAATCTGATAAGTATAGAATTATCTATAGTTATAACTTGAGGATTATAGAAGAA
AGTTATGTAAATAAAAGTTATAAATCAATACTTCCTATTAATATAGGGTTTATAGGAAAT
GTTAGATTTAATGAAATAAATCAAAAATTGATGAAAGAACTTGCTAATGATCCAAGGTTC
CATTTGCAATATTTTGGAACGGGATCGAAACATTTAGAAGCATTTGCTCAAAAAAATCAT
ATTAATAACGTTACCTTTTCAGGTGGTTTTGATTTGAAAGATACACCTAAATTCTTAAAT
AAAATTGACATTTTGAATAATTTATTTGGTAATCAAAATATTGCCTTAGATACAGCTTTA
TCAATAAGAATGTACTATGCTTTGTTTTTAAATAAACCTATTATTACAACTGAGGGTACA
TTCACTGCTACGGAAGCGAATAAATTTGGATTGGGATTTAGTGTTAGTCCAGGAAATTTA
AAAGGTATAGGTGATGTATTGATGAATTGGTATAACAATTTGGATGTAAATGACATTGAA
AATAAAAGAGAAACTTATAGAAATAATGTAATAGAAAATAATAAAAAGTTTTATAAGGAA
ATAGGTAGGATATTCAATGAATAAATTCTACAATGTCACATCATATATCATTGCTATTTT
AATATTTCCATGTCTTATATTTGGAGACAAACCATTATTATTTCTAGCACCTATATGTTA
TGGAGTAGGAAAACTCCTTTTAAGTTTCTCTAAAAATGCTAATTTCAAGTTCTCAAAAAT
TGTATATGATGTTTTGGGTCTTCTAAGATTAGTCATCATACCAGCAATGATTGCCTTATT
CAATGATTCAATTATAGATAATTTGCCATTAGGACAATCATATTTTAATGATGCAGTTTT
ATACATGTGTGTGGAGTTTATCATTGGTTCATTATTCATTTTGATTTTATCAAGGACAAG
GCTATTTAAACAAAAGGTAGTGACACGCAATAGTTTTAAGCTGTCTGGATCGCCAGTTTA
TTACATTCTATTTAGTATAGTTATTTTTGGAATATTTTTAGCTTCTCCAGGAGTAAGACA
AAATATATCATTTTTAATTATTAAAACAGATGCAATGGGTAGAGGAACGGAGACAACAAG
TAGTTTAAATGTCCTTTTTGTTATGTTATTTCAACTGGCTTTAGCGCTTCTATTCTTAGT
TATTGCGTATGCATCATATAAAAAATACAAAGACAATCCTAAAATTTATTATGTTATATT
ACCGCTAATTATTGGAGTTATTAATATTAGTTTAATTGTTGGTGAGAGAAGAAGTTATCA
ACTTTATACAATGATTGCTGTTTTAACAGTTGTTTCATTGTTGTTTTTTAAACATAAAAG
ACGCATCAATATTGTCATTATTTCAGTAGGTATCTTTGTATTAGCATTAATGACATTATA
TAAAGAATTATATGTGTTTAATTATACATCGTATAGCGAAGCACTTAAGAGCACAAGTGT
AGGTAACCTGAGAATCGTTGATACGTTACAATCATATTTTTATGGACCAAGTAACATTGC
GGCTTCTATAGATTATTTGAATTATTATAACGGTTCATTTAAACAATATTTATTCGATAA
TACGAGAGCGATTTTTGGTATTAACTTTTTTGTTGATAAACAACATTTAATTACGAGCCA
ACTTTTTAATCAGTTGATATATGGTAGTAAGCAATTGACCGGTCATCTTATATCTAGTGC
AGGATACGGCATTATATACTTTGGACCATTATTCTTCTATTTGAATTTGGTAGCAAATAT
TTTCTTTGCATTTTTAGCCGAATATATTATTCGTAAAAGTAAATCATTAGAAGTGATATT
TATTGGTACATATATTTATATGCGACTAATAACAAATGTTTTTAGTCATCCGACACCACT
AATTACATTAATTTCTATGATTTTAGTCGTATATTGTTTAGCTATTGTCCCAGGCATTAT
TATTAAAAAATTTACTCAAAAAGTAGGGATAAAATGATAATCAAAACATTTATGAAAACC
AAACTGTTTAGATTAATGAATACACCGCTATTGCTGTTTTATAAAAAAGAATATTTAACT
GGATACTATTTTGAAAATAAAGTAGCTGGATGGTTATGGGCGTGGAAGGCAGTTCCGTTT
AAATTGTTAGGTATTAATACGCGTATACCATTTCCAGCTGACATAACTGTTAGAATGCAT
AATCCAAATAATATTGTTTTTGATAAAAATGATATTCATATATTCCAATCACCAGGTACG
TATTTTAATAATTTCTCAGCAGTAATTTTTATTGGAAGAGGTGTCTACATAGCACCTAAT
GTAGGTATTATTACAGCAAATCATGACATTAAAAATTTAAAGTCGCACGTTCCAGGAAAA
GATGTCACAATAGGCAATTATAGCTGGATCGGTATGAATTCAGTCATATTACCAGGCGTT
GAGTTAGGGAATCATACTATAGTAGGTGCTGGATCAGTTGTTACAAAAAGCTTTCCTGAA
GGCAATGTTGTTATAGCCGGAAATCCAGCAAAAATCATTAAGAAAATCTGAGGCTAATTA
TGAAAATAAATAAATTTATTGGTGATTCATTTTTAATGATTTTAAGTAGTGGTATTGCGC
AAATCATACTAATCGTTACCACTCCAATTATTACAAGGTTATATTCGCCGGCTGAATTTG
GAGAGTTTACGATTTTCTCTAATATCGCAATGATTCTAATACCTATTATTAATGCAAGAT
ATGATTTATTAATCGTAAATGCTAAAAATGATCGTATTGCAAATATACTTTCTCAGATTA
GCTTTTTAATATCATTAGTCATTATATTAATACTTATTCCAGTATTTATTGTTAGTGCAT
TATTGTTTCCAAACTTTATATTAGATTTTATTTTTATTATTATCATGTTGTTTTTGGTAA
GTTTGACAAATATATTTACGAATTATTTAAATAAGGAACGGAAATATAAAGTATTAAGTT
TGATTAATGTTTTTAGAGCTGCATCAATGTCATTACTGCAAATCATATTTGGTTTTTTAG
CATTTGGAAGTCTAGGTTTAATCGTTGGATTTTCATTGTCTTATATTGCAGGCCTAACAC
TCGGATATAGAACCTTTAAAAAACATTTTAATATTGTAAAAGATAAAGAAGAGGCAAAAG
CGATATTTATAGAAAATAAGAATCAGTTAGTTTATTCAACACCATCAATATTATTAAATA
GTTTGTCTTTCTCGGTTGTTGTGTTCTTTATTGGTATTTTGTATACGAATACTGAAGTAG
GTATTTATGGTATGGCCATAAGAGTACTAGGCATACCAGTGACAATTATTTCTTTAGGTT
TATCAAAAATATTTATGCAACAGGCCAATGACTATTATATTGAACATGGTAACTTTAGGA
ATTTGTTACTTAAATTTAGTTCAGTACTAATTATTGTTTCAATCATACTTTATGTACCAC
TTTATTTATTCAGTGAAGCACTAGTAAACATACTGTTAGGACATAGTTGGGTTGATGCAA
TCATAGTTATTAAAATTGTTATTCCACTATTTGTAGTAAGACTCATTGTTTCAACAGTGT
CGCTTTCTGTGATTGTATTACAAAAACAACAGTTAGAACTTATTTTACAAGCATTATTTT
TAGTAGGAACAACTATAACATTTATCATTTCAAAAATATTTAGCCTAACATTTTTAAACT
TCGTTTCTATTAATACAATTGTGCTAGTAATATCATACGCCATATTTTTTATAGCACTGT
TTTATTTCGCTAAAAACAAAAGTTTCAAAGATATTTAAGTTGAAATCTAAAATGACTACT
GAAAAGGACGATTAGATGAGCAAAAAAAATATTTTAATACTATGCCAGTATTTTTATCCG
GAGTATGTGTCTTCTGCGACGTTACCAACGCAACTGGCTGAGGATTTAACTGCTCAAGGT
ATCAATGTCGATGTCTTATGTGGTTGGCCCTATGAATATAGTCAAAACAGCAGAGTTTCT
AAGACGGAAACGTATCATGATATTCATATTCGACGTCTCAAATATTCGAGACTTAATAAT
AAAAGCAAGGTTGGTAGAATAATTAATTTCTTTAGTTTATTTTTAAAGTTTGCGCTTAAT
ATGCCAAAAATGTTGAAGTACGACCATATTCTTGTTTACTCTAATCCACCCATTTTGCCA
TTAATACCAGATGTTTTGCATAGAGTATTTAAGAAGAAATATTCATTTGTAGTGTATGAT
ATTGCACCTGACAATGCTATTAAGACAGGAGCTACACGTCCCGGTAGCATGATTGATAAA
CTGATGCGATACATTAATAGACATGTCTACAAGAATGCTGAAAATGTCATTGTACTTGGT
ACGGAAATGAAAAACTACTTAGTAAATCATCAAATTTCTAAAAATCCTGACAATATTCAT
GTGATTCCTAACTGGTATGACATGCGTCAGTTACAAAACAATCGTATCTATAATGACACA
TTTAAAGCTTATCGCGAACAATATGACAAGATTTTATTGTATAGCGGAAATATGGGGCAG
TTACAGGATATGGAGACGCTGATTTCGTTTTTAAAATTAAATAAGGAACAAACGAAAACA
TTAACAATACTTTGTGGTCATGGTAAGAAATTTGTAGATGTCAAAACGGCAATAGAAGAC
CATCGTATTGAAAATGTTAAAATGTTTGAATTTTTAACAGGTACAGACTATGCTGACGTA
TTAAAAATTGCGGATGTATGTATTGCATCGCTGATTAAAGAAGGTGTCGGGTTAGGAGTG
CCGAGTAAAAATTATGGCTACCTTGCAGCTAAGAAGCCGTTGGTACTCATCATGGATAAG
CAATCTGATATTGTTCAACATGTTGAACAATATGATGCGGGTATCCAAATTGATAATGGC
GATGCACATGCCATTTATAACTTCATCAACACCCACTCTAGTCAATCATTGCACGAGATG
GGTGAGCGCGCACATCAACTGTTTAAAGATAAATATACAAGAGAAATCAATACAATGAAG
TATTACAATCTGTTGAAGTGAGGAGATAATTATGAAGCGATTATTCGATGTAGTAAGTTC
AATTTACGGTTTAGTAGTATTAAGTCCGATTCTTTTAGTTATAGCATTACTGATAAAAAT
TGAATCACCGGGACCAGCCATTTTCAAACAAAAAAGACCGACTGTTAATAATAAACTTTT
TAATATTTATAAGTTCAGATCTATGAAAATAGACACGCCAAACGTTGCAACAGATTTAAT
GGATTCTACTTCATATATTACAAAAACAGGTAAAGTCATTCGTAAGACATCTATAGATGA
ATTACCTCAATTATTGAATGTTTTAAAGGGTGAAATGTCGATTGTAGGTCCGAGACCAGC
ACTTTATAACCAATACGAGTTAATAGAAAAGCGTACAAAAGCGAATGTGCATACGATAAG
ACCAGGTGTGACCGGCTTAGCTCAAGTGATGGGAAGAGATGATATTACTGATGATCAAAA
AGTAGCCTATGATCGTTATTATTTAACACATCAATCCATGATGCTTGATATGTATATCAT
TTATAAAACGGTTAAGAATATTATTACTTCAGAAGGTGTGCATCACTAATGAGAAAAAAT
ATTTTAATTACAGGTATGCATGGCTACATTGGAAATGCACTGAAAAATAAGCTTATTGAA
CAAGGACATCGAGTGGATCAAATTAATGTTAGGAATCAATTATGGAAGTCGACATCGTTC
AAAGATTATGATGTTTTAGTTCATACAGCAGCTTTAGTTCACAATAATACACCAAAAGCG
CGACTATCAGATTATATGCAAGTGAATATGTTGCTTACGAAACAATTAGCACAAAAGGCA
AAAGATGAAGGCATCAAGCAATTTATTTTTATGAGTACGATGGCTGTCTATGGTAAAGAT
GGTAATGTTGGGAAAATAGATGAAATCGGCACACAAACACCTATAAGACCAACGACGAAT
TACGGTATTTCCAAAATGTTTGCTGAACAAACATTGCAAGAGATGGTGAGTGATACATTT
AACGTTGCAATTGTGAGACCACCAATGATTTATGGTCCACATTGCCCAGGAAATTTCCAA
CGCTTAATGAGGTTATCGCAATTATTACCAATCATTCCTAATATTAAAAATCAGCGTAGT
GCTTTATATATTAAACACCTGACAGCGTTTATTGATCAATTAATATCACTAGAAGTGACC
GGAGTATATCACCCGCAAGACAGTTTTTATTTTGATACATCAGCGGTAATGCATGAAATA
CGTCGCCAATCACATCGTAAAACAGTATTGATCCACATGCCTTCAATGCTAAATAAGTAT
TTTAATAAGTTGTCGATCTTTAGAAAATTATTTGGCAATTTAACCTACAGTAACACGTTA
TATGAAAACAATAATGCATTAGAAATTATCCCTGGAAAAATGTCACTTGTTATTGCGGAC
ATCATGGATGAAACGACAACCAAAGATAAGGCATAAGTCATCTATTAAATGGAATAAACA
TACAAATAGTTTTTATTTGGAGGTTATAGTATGAAATTAGCAGTAGTTGGCTTAGGTTAT
ATCGGTTTACCAACATCAATTATGTTTGCAAAGCATGGCGTCGATGTGCTTGGTGTTGAT
ATAAATCAGCAAACGATTGATAAGTTACAAAGCGGTCAAATTAGTATTGAAGAACCAGGG
TTGCAAGAAGTTTATGAAGATGTACTTGCATCAGGTAAATTAAAAGTATCCACAACACCT
GAAGCATCTGATGTATTTATCATTGCGGTACCGACACCGAACAATAATGATCAATACAAA
TCATGTGATATTTCACTTGTAATGGCTGCACTCGACAGTATTTTACCATTTTTAGAAAAA
GGAAATACTATTATTGTTGAATCGACAATTGCCCCAAAAACAATGGATGATTTTGTAAAA
CCAGTTATTGAAAATTTAGGATTCATAATAGGTGAGGATATTTATTTAGTCCATTGTCCA
GAACGTGTATTGCCAGGAAAAATTTTAGAAGAATTGGTTCATAATAACCGTATTATTGGT
GGTGTGACTAAAGCTTGTATTGAAGCGGGTAAACGTGTCTATCGCACATTCGTTCAGGGA
GAAATGATTGAAACAGATGCACGTACTGCTGAAATGAGTAAGCTAATGGAAAACACATAC
CGAGATGTCAATATAGCTTTAGCGAATGAGTTAACTAAAATATGTAATAACTTAAATATT
AATGTGTTGGATGTTATTGAAATGGCTAATAAACATCCACGTGTTAATATCCATCAACCT
GGTCCAGGTGTAGGTGGTCATTGTTTGGCAGTAGATCCTTACTTTATAATTGCTAAAGAC
CCTGAAAATGCAACGCTCATCCAAACTGGGCGTGAAATTAATAATTCAATGCCGGCCTAT
GTTGTTGATAAAGCGAAAGAAATGCTTAAAGTACTTAACGGTAATAAAGTTGCAGTCTTT
GGTTTAACATATAAAGGTGATGTAGATGATATTAGAGAATCACCAGCATTTGATATTTAT
CAATTGCTATTGCAAGAGAGCGATATCGAAGTAAGTGCTTATGATCCACATGTTGAATTA
GATTTCGTTGAACATGAAATGGCACGTGCTGTTTCAGATGCATCGTTAGTACTAATTTTA
AGTGATCATTCAGAATTTAAACATTTAACAGATAATGATTTTAAAGGAATGAAACATAAA
GTGATTTTTGATACTAAGGATGTTGTAAAATCTTCATTTAAAGATGTATCATATTATAAT
TATGGAAATATATTTGATTTTATGGACAAACACATTTTATAAAATAAAGGCTCGAATCAT
TAAAAGCGATCAGTTGCCACGTGTTTGAATCTCAGAGAGGATAATAATATGAAGAAAATT
ATGGTTATTTTCGGAACTCGACCCGAAGCAATTAAAATGGCACCTTTAGTAAAAGAAATT
GATCATAATGCGCAACTTGAAGCGAATATTGTGATTACAGCACAACACCGAGATATGTTA
GATAGCGTACTAAATATATTTGATATTCAAGCTGATCATGATTTAAACATTATGAAAGAC
CAACAGACATTAGCGAGTCTTACTGCGAATACGCTCGCTAAGCTCGACGATATCATTAAC
GTAGAAAAGCCAGATATGGTTTTAGTTCATGGTGATACAACTACGACATTTGTAGGTAGT
TTGGCGGCATTTTACCATCAAATTCCTGTTGGACATGTTGAAGCGGGACTACGCACACAT
CAGAAATATTCACCGTTTCCTGAAGAATTAAATCGTGTCATGGTAAGCAATATTGCAGAA
TTGAATTTTGCGCCAACGGTGATTGCTGCTGAAAATTTACTTTTTGAAAATAAAGATAAA
AACAGTATCTTTATTACTGGAAATACAGTTATTGACGCATTGTCAACAACAGTACGTGAT
GATTTCGTTTCGAAAATTATTAATAAACATAAGGGTAAGAAAGTTATTTTATTAACAGCC
CATCGTCGTGAAAATATTGGAGAACCGATGCATCGCATTTTTAAAGCAGTGAGAGATTTG
GCAGATGAATATGAAGATGTGGTCTTTATTTATCCAATGCATCGAAATCCAAAGGTTAGA
GCAATTGCTGAGCAATATTTGTCAAATAGAAATCGTATTGAATTGATTGAACCGTTAGAT
GCGATTGAGTTCCATAATTTTACAAACCAATCATATCTCGTGTTAACAGATTCGGGTGGT
ATTCAAGAAGAAGCTCCGACGTTTGGAAAGCCTGTGTTAGTGCTAAGGAATCACACTGAG
CGTCCGGAAGGTGTTAAAGCGGGGACGTCAAAAGTAATTGGTACTGATTATGACAATATT
GTTCGAAATGTGAAGCAACTCATAGAAGATGATGAAGCATATCGACGTATGAGCCAAGCG
AACAATCCATATGGTGATGGGCAAGCATCACGACGTATTTGTGAAGCTATCGAATATTAT
TTTGGGTTACGTTCGGACAAGCCTGATGAATTCATACCATTAAAAAATAAATAATTAAAA
TATCCCCTAATCATGAAGCTGATGTACATGACTAGGGGATTTTTATATGCTTATTTTTGA
TAGTGATACCCGATATCATAAGTGAAAACTTTATTTGATAAAATTGGGCTTTTTTCTGCA
TCATGATCACTTTTTAAACGCACATTTTTATGAGCCTCTTTAAACACATCTGAATTTAAC
CAATTGTTAAAACTCTCTTCAGATTCCCAAATAGTCAAGATTTTAACTTCATCCGTGTCT
TCAGTATTTAATGTTTTAGTGACAAACATTTGTTGGAATCCTTCAATTGTTTCGATACCT
TGTCTATTGTAAAAGCGTGCAATCGTTTCTTCTGCACTACCTTTTTCTAACTGTAATCTA
TTTTCTGCCATAAACATAGATAATCACTCCTCTATTTTATTATTTGATTGTGGTAATGTT
TTTACAAATGTGAACAGAACGACTGTTTGAATGACAACCATAATGATTAGTCCTATGCGT
ACTGCCAAAACATCCACCATATAAATTGAAAAACCAATCACAATGTATAAGCTAATTAAA
ATTTTTATTTTCTGCGGTAACGTATAACCGCGGTGTAAGTAAAAGTTTTCAACATATTCT
TTATAAATTTTTTGGTTAATAAGCCAATTGTAAAAACGATCCGAACTTCGTGCAAAACAA
AAAACTGCTACGAGTAAGAAAGGTGTCGTTGGCAATAATGGTAAAACAGCACCAGCAATA
CCAAGTGCAGTAAATATTAGGCCAATGACGATTAATATAAGTCGCATTGTAAAAACTCCA
TTCTAATACTAATGCGCATGTTATATCGTTATATCAATATAAATCATGCTAGATGTAATA
TGTATGACAAGCGCAATGCGTAAGTAAATCGAAATCTTGGATTGTTTTTATCTTATTCAT
GCATTTTAAGTGCGACTTTCATAACAATTCAGTTGAATAATGAGAATCTTTCTTAAGTAG
TATAGTTATATTATGAGTTTTATTTTTGAAAAGTGCAATATATTTTCGATAATATAATCA
GTTTTTGTGGTTAAATAAGACGAAGTTTTTAAAAGTTGAAGTATCCGTGAGCTGATTATT
TTATAAAATGTAAACGCTTACTATATAATGTGAATCATATCGTTTAAAATCATTATTATA
TATGATGCTGAATGATTTATTTTATAGCCTATAAACAAAGGAGAGATAATATGGCAGTAA
ACGTTCGAGATTACATAGCAGAGAATTATGGTTTATTTATCAATGGGGAATTTGTTAAAG
GTAGCAGTGACGAAACAATCGAAGTGACTAATCCAGCAACTGGAGAAACTCTATCACATA
TTACGAGAGCAAAAGATAAAGATGTTGATGCTGCAGTCAAAGTAGCACAAGAGGCATTTG
AATCATGGTCATTGACATCAAAAACAGAACGAGCGCACATGTTACGTGACATTGGTGATA
AATTAATGGCGCAAAAAGATAAAATTGCAATGATTGAAACATTAAATAATGGTAAACCGA
TTCGTGAGACAACAGCAATTGATATTCCACTTGCGGCAAGACATTTTCATTATTTCGCAA
GTGTTATTGAAACAGAAGAAGGTACAGTGAATGATATCGATAAAGACACAATGAGTATCG
TAAGACATGAACCAATTGGAGTTGTAGGTGCAGTTGTTGCTTGGAACTTCCCAATGTTAT
TAGCTGCATGGAAGATTGCACCTGCTATTGCTGCAGGTAATACGATTGTGATACAACCTT
CATCTTCGACACCATTAAGTTTATTGGAAGTTGCAAAAATCTTCCAAGAAGTATTACCAA
AAGGTGTTGTTAATATACTAACTGGTAAAGGATCAGAGTCAGGTAATGCGATATTTAATC
ATGAAGGTGTGGATAAATTATCATTTACTGGTTCAACTGATGTGGGATATCAAGTTGCAG
AAGCTGCAGCGAAACATTTGGTTCCTGCTACATTAGAACTTGGAGGTAAGAGTGCCAACA
TTATTTTAGATGATGCTAATTTAGACTTAGCAGTTGAAGGTATTCAATTAGGTATTTTAT
TCAACCAAGGTGAAGTATGTAGTGCAGGCTCTCGATTATTAGTTCATGAAAAAATTTATG
ATCAATTGGTGCCACGTTTACAAGAGGCATTTTCGAATATTAAAGTCGGTGATCCACAAG
ATGAATCTACACAAATGGGTAGTCAAACTGGTAAGGATCAATTAGATAAAATTCAATCAT
ATATTGATGTAGCAAAAGAATCAGATGCACAAATATTAGCAGGAGGTCATCGTCTAACAG
AAAATGGATTAGATAAAGGTTTCTTCTTTGAACCAACGTTAATTGCTGTGCCAGATAACC
ATCACAAGTTAGCTCAAGAAGAGATATTTGGACCAGTGTTAACAGTCATTAAAGTAAAAG
ATGATCAAGAGGCAATAGAAATCGCTAATGACTCAGAGTATGGTTTGGCTGGTGGTGTAT
TCTCTCAAAATATTACACGTGCATTAAATATTGCGAAGGCCGTACGTACAGGACGTATTT
GGATTAACACTTATAACCAAGTACCAGAAGGCGCACCATTTGGTGGTTATAAAAAATCAG
GTATTGGTCGAGAAACATATAAAGGTGCGTTAAGCAATTATCAACAAGTTAAAAATATTT
ATATTGATACAAGTAACGCTTTAAAAGGTTTGTACTAGAGTAAATATAGTTTTTGAAACG
TGTTCTTAGGTCAGTCTAGCGGTAGGTCTTAATACTTACCGAGGCGATTAAGATTTTAAT
TAGAATGACGTAATACATGGGAATACGTGTAATGATGTTAGTATATAATGACAAAAATAA
CAGCAGTAGGATGTTTTTAATTACAAATCATCTTACTGCTGTTTTTAATTGTATTATTTT
TTGCATTACGTTTATTTGATTGAAAAGGGGTTATAGTTTTTGTCATTTTTGTGTAAATAG
CTTAATACTCTCGGCAGTTTCATATATATTCTATATGATAGGGATAAAGGAACGAGACGT
TAAGTGGTAAAAGATTTTGTGAAAGTAATATTACATCACGTTATAAAGGGTAAATATAAA
TGAACTATCATGTCATAAAATAGTTATTTTATAAAACGTGTTTATTCACGAGAATGCTAT
TATTTTTATAAAACTATAAATATTTACTTTCGAAATTAATTTTATTGAATATGGTGCTTT
ATTTAGGAGGGGAAAATTAGATGAATAAAAGGGAGAAAATTGCATTAAACAGATACAAAT
ATTTCCATCATGTTGATCATCAAAAAATTCAACAAAGTTCTAAAAGGACATTATGGGCAT
CACTGATTATTACATTGTTATTTACAGTGATTGAATTTGTTGGAGGATTAGTGTCAAATT
CATTGGCATTACTTTCTGATTCATTTCATATGTTAAGTGATGTATTAGCGCTAGGTTTAT
CGATGCTAGCAATTTATTTTGCAAGTAAGAAACCGACCGCACGCTATACATTTGGATTTT
TGAGATTTGAGATATTAGCAGCATTTTTAAATGGTTTAGCATTGATTGTAATATCAATTT
GGATTTTATATGAGGCGATTGTGCGCATTATTTATCCACAACAAATCGAAAGTGGCATTA
TGTTTATCATAGCTAGTATTGGTCTGCTGGTTAATGTTATTTTGACTATAATTTTAGTAA
GGTCTTTAAAACAAGAAGACAATATTAATATTCAAAGTGCACTATGGCATTTTATGGGAG
ACTTGTTAAACTCTATTGGTGTCATCTTAGCGGTAGTATTGATTCATTTTACTGGTTGGC
GCATCATTGACCCAATCATTAGTATTGTGATTTCAATCATAATTTTGCGTGGTGGTTATA
AAATTACGCGCAATGCTTGGCTAATTCTAATGGAAAGTGTACCTAAACATTTAAATACTG
ATGAAATCATTGAAGATATAATTAGTATCGATGGTATTTTAGATGTACACGAGTTTCATT
TGTGGAGTATTACCACAGAACATTACTCATTAAGCGCTCATGTTGTGTTAGATAGAAATT
ATGATGTTGATGATTATCAAGCTATTGATCAAGTTTCAACGCTGCTTGAAGAAAAATATG
GCATTGCACATTCAACATTGCAAATTGAAAACTTACAACTAAACCCATTAGATGAACCAT
ACTTTGATAAATTAAAATAATTAAACAACATGCGCTGTGCCAGAATAATTTTAGCACAGC
GCATGGTTTGTTTATGTTGCGTCACCTAAATCATTTTCATCAATCTCTTTAATGTCATCC
ACTTCTAAAATGACGTCTTTAGGTTTCAGAATATGAATATGTTTTTCGTCATCTGTATGT
AAAATACGTTCTATGATGTATCGTTGACCGGCCATTGTTTCCACAGCAATCTTTCTATTT
CTTGCTAAACTTGCTACGACAGATTCTTTATCCATAATGATAGCCCCCTATATATATGTT
TATTTAGTTATACCCTAACATTATTTTTATACTCTTTGAAATTATGTTTCTTGAAATTTT
ATCTAAATATTTAAAAAAATAGTTTAATATCCTTGTAATCTGATATGAATTATAGTAATA
TTTTTTCAACCATTGTTATAGGAGGTCTTATTAATGACATTATTTTTACTGGAAGCCAAT
CATCATGATTTTGCATCATCGAAAGAAGAACTGGAAGCAAAGGCAGCATCGTTATCTACG
AAAGCAATACCAACTTTAATTGAAGTACAAGCTACTGAAAATTTAACTCATGGATATTTT
ATTGTAGAAGCAAATGATGAATCAGAAGCTAAACAATTTTTAACAGACGTAGGTATCAGT
ATTCAATTAGTGAAAGAAGTACGTTTAGTTGGAAAGGATTTAGACGAAGTTAAAAATGGA
GATGCACATGTCGATTACCTTGTAACTTGGAATATTCCTGATGGCATTACTATGGATCAA
TATTTAGCGCGTAAAAAGAAAAATTCTGTTCATTATGAAGAAGTACCAGAAGTAGAATTT
AAACGTACATATGTATGTGAAGATATGTCTAAATGTATTTGTTTATATAATGCACCTGAT
GAAGAAGCGGTGCGTCGTGCGCGTAAAGCAGTAGATACACCAATCGATGGCATCGAAAAA
CTTTAATAAGACTACAAGTTGATGTTTGTCATCAAATTTGAGTATTTAGTACCGATGAAC
GTGAGTTGTTTCAATGATAGGTATCATTAACGGAATACAACATTTGTTTATAGAGGTATT
GAAGTAAATATTTTTTCTAATCTAGTATAGGACTGCTATTTTTCTAAAGATAATTTATAA
AAGTGGTAAGGAATAAGAAGTAACGAACACGATATCAATAATCATCTTTAGTTATAACAA
TTTACGATATAAGGGCTGTGTTAAGCATAGCCCTTTAGATATACACTTAATTCTTATTAA
AATAGTAGGAATTATAAGGGGGATTGTCATGATTAAAATACAGCAATTACAACATCATTT
CGGTACACATCAAGTCATACATAACTTTAATTTAGATATTAGCAAAGGGGAAATAATCTC
ATTTATAGGAAAAAGTGGTTGTGGTAAGTCTACCTTACTTAATATTATTGGTGGATTTAT
TCAACCATCGTCAGGACAAGTCGTGATTAATGATCAAGTAAAGCGACACCCATCGCCAGA
TTGTTTGATGTTATTCCAACATCATAATTTGCTACCTTGGAAGACGATTAATGACAATAT
TAGGATGGGTTTACATAAAAAAATCACTGATACAGATATCAATGAACAACTTAAATTAGT
TGATTTAGATGGAAAAGGTAAGCATTTTCCGGAGCAATTATCTGGTGGTATGAAACAACG
CGTAGCACTGTGTCGTGCTCATGTACATCAGCCTAACGTCATATTAATGGATGAGCCATT
AGGCGCATTAGATGCATTTACACGATATAAATTGCAGGATCAGCTAGTGCAATTAAAACA
TCAAACAAAAGCCACTATCATTCTTGTAACCCACGATATTGATGAAGCAATTTATCTTTC
TGATCGAATTGTTTTATTAGGGGAAGGCTGTCATATTATTTCTCAATATGAAATGACAAC
ATCACATCCCCGTAATCGTAATGATAGTCATTTGCTTAAAATTCGGCATGATATTATGGA
AACATTTGCCTTGAATCATCACCAAGTTGAACCTGAATACTATTTATAAGGAGTGAAAAA
CGATGAAAAAAATTATCACAATCGTTATCATTGGATTCCTTATACTTTCAGGCTGTGACT
GGCAAAGGACGTCTAAAGAGTCGTCTAAAAAGTCGCAAAATCAGCAAGTAATTAAAATAG
GATATTTGCCGATTACACATTCAGCGAATTTGATGATGACTAAAAAATTACTATCGCAAT
CGAGCCATCCTAAATACAAACTTGAATTAGTAAAATTTAATAATTGGCCAGATTTAATGG
ATGCATTAAATAGTGGTCGTATAGATGGTGCTTCGACTTTAATAGAACTTGCTATGAAGT
CAAAACAAAAGGGATCAAATATAAAAGCTGTGGCATTAGGCCATCATGAAGGTAATGTCA
TTATGGGACAAAAAGGTATGCATTTGAGTGAATTTAATAATAATGATGACTATCATTTTG
GCATACCTCACCGCTATTCAACGCATTATCTTTTACTAGAAGAATTACGAAAGCAATTAA
AGATTCAATCTGGTCATTTTAGCTATCATGAAATGTCACCAGCAGAAATGCCAGCAGCTC
TAAGTGAACATCGAATTACTGGATACGCTGTAGCTGAACCGTTTGGTGCTCTCGGTGAAA
AGTTAGGAAAAGGTAAAACTTTAAAACATGGTGATGATATTATTCCGGATGCATATTGTT
GTGTACTAGTGCTTAGAGGTGAACTTCTACAGCAACACAGAAATGTTGCACAAGCATTTA
TAGATGATTATAAAAAATCTGGATTTAAAATGAACGATAAAAAGCAAAGTGTTGATGTCA
TGACACATCATTTTAAACAAAGCCGTGACGTTTTAACACAATCAGCCGAGTGGACATCAT
ATGGTGACTTAACTATTAAACCATCAGGCTATCAAGAAATTTCGAAATTGGTAAGACAGC
ATCAATTATTTAACCCACCTTCATATGATGACTTTGTTGAACCATCACTGTATAAGGAGG
CATCACGTTCATGACACGTCTCACAATAAATAAAATATTACTACCAATTATCACATTTAT
TATTTTCTTAGGCATATGGGAACTAGTTATTATCATAGGACACTACCAACCAGTATTGCT
CCCTGGTCCAGCGCTTGTAGGAAAAAGTATTTGGACATTCATTGTTACTGGAGAGATTTT
TCAACATTTGGTTATTAGTTTATGGCGATTTGTTGCAGGCTTTGTTGTCGCACTAATCGT
TGCTATTCCAGTAGGGTTTCTACTTGGAAGAAATCACTGGTTTTACAATGCAGTAGAACC
ACTATTTCATTTGATTAGAACAATATCACCGATAGCATGGGCGCCATTTGTTGTCCTATG
GTTTGGCATTGGAAGTTTACCAGCGATAGCAATTATTTTTATAGCAGCCTTTTTCCCAAT
TGTTTTTAACACAATTAAAGGTATAAGAGATATTGAGCCTCAATATTTGAAAATAGCTAC
TAATTTAAATTTAACTGGGTGGTCGCTATACCGGAACATTTTATTTCCTGGGGCATTCAA
ACAGATTATGGCTGGTATACATATGGCCGTTGGAACAAGTTGGATATTTTTAGTTTCTGG
TGAAATGATAGGAGCGCAATCAGGTCTAGGATTTTTAATTGTAGATGCACGAAATATGTT
GAATTTAGAAGATGTATTAGCAGCAATCTTCTTTATAGGTCTATTTGGCTTTATAATAGA
CCGTTTAATTAGTTATATTGAGCAATTTATACTGAAAAGATTTGGAGAATAAGGAGAGAT
AATGATGACTTTAGAAACATTAATCAAAGAACAGTTGAATCCATATTTAGAAGAAATTGA
TGCTGGCACATATTATCCGAAGGCGTTTATTCAAAAATTATTTATAGATGGATATTTTAG
TGAAGCATCACTTAGAAAAAATGCTGAAGTAATCGAAGCGGTATCGCAGTCTTGTTTGAC
AACAGGCTTTTGCTTATGGTGCCAGTTGGCCTTTTCTACTTATTTACAAAATGCGCCACA
GCCACATTTAAATAAAGACTTACAAGTACAATTGTTATCTGGAGAAGTGTTAGGTGCTAC
CGGGTTGTCTAATCCAATGAAATCCTTTAATGATTTAGAAAAATTAAACTTAGAGCATTC
ATATGTCGATGGGCAACTAGTTGTTAGTGGACGTATGCCGGCTGTTAGTAATATCCAAGA
AGATCATTACTTTGGTGCGATTTCGAAGCATCAATCATCAGATGAATTTGTCATGTTTAT
ATTACGAGCAAATCAAGAAGGTATCACACTCGTAGAGAAAACAAACTTTTTAGGAGTCAA
TGGTTCAGCTACATATCAAATTACGCTAAATCAAGTGGTGGTACCACAATCTCAGATTAT
AACGCATGATGCAAAACAGTTTGCTGCAACTATTCGACCACAATTTATTGCATACCAAAT
TCCAATAGGATTAGGATCAATCAAGAGTTCATTAGATTTAATCGATGCATTTTCTAATGC
GCAAAATGGTATCAATCAATATTTAGAATACGATGTTGAAGATTTTAAAAAGCGTTATCA
TCAACTTAGAGAGGCATTTTATGCATTATTAGAAGATGGCAATTTAGATGACCATTTAAG
TGAACTAATATCATTGAAGAAGGACATTGGTTATTTATTGTTGGATGTAAACCAAGCTTC
TGTTGTTAATGGTGGCTCAAGAGCATATACGCTGTATTCCCCACAAGTACGTAAATTAAA
AGAAGGCTTTTTCTTTGCTGCATTAACGCCGACATTAAGACATTTAGGTAAACTTGAAGA
ATCATTGAAGGGGTAAGTGTGATAAGCTGATTTGTTGTTTAGCTGCGTTTGTTGAAACAT
TTTTTAAAATAATATAAATCTTAGTTTATAAACATTTTCCGTTAATTTGATATATCCTTT
TAACTTAAAAAATATACATTTCGTAATAATAATAATCGTTATCATTGAAAAAGTGTTAAT
AAGGTGTATAATGAAAATGTGAACAATTAATGAACTTCTTATTTTAAAGAAGGTGAATAC
AATAGATACGCAGACTAAAGAACAACAATTCTCGAATCTAGTGAGATCTTATCGTAAAGA
ATACGTGGGTAAAGGACCCAATAGTATTCGAGTGTCGTTTAAAGATAATTGGGCGATTGC
GCATATGACAGGTGTCTTGAGTAAAGTTGAAAGTTTTTACTTAAACGACAAACGCAATGA
ATCGATGCTACATTATACACGCACAGAGAAGATTAAACAGATGTATAAAGAAATAGATGT
TAATGAGATGGAAAGTCTTGTAGGCGCTAAATTTGTAAAATTATTTACAGATATTGATTT
GAATGATGATGAAGTCATTTCGATATTTGTTTTCGATAAGTCAATAGAATAAGTGTTGCT
GGTGTAAGGTACGCGGTGCTGTTTGCTAACTTCGCTTTGAATTTAACAACAATTCAAGGG
GGTGGAATGTCAAACGGTGCCGTTTTTTTGTCGCATTTTTAAAACAAGCAACATGCAACA
CGTACTTTAAGGAAGTCAAAATTTATCATTTAGGAGAGATGGATATGAAAATCGTAGCGT
TATTTCCAGAAGCAGTAGAAGGTCAAGACAATCAATTACTTAATACTAAAAAAGCATTAG
GATTAAAATCATTTTTAGAGGAAAGAGGACATGAGTTCATTATATTAGCAGATAATGGTG
AAGACTTAGATAAACATTTACCAGATATGGATGTGATTATTAGTGCACCATTTTATCCTG
CATATATGACTCGTGAACGTATTGAAAAAGCACCGAACTTGAAATTAGCAATTACAGCAG
GTGTAGGATCTGACCATGTAGATTTAGCGGCAGCAAGTGAACACAACATTGGTGTCGTTG
AAGTTACAGGAAGTAATACAGTTAGTGTGGCAGAACATGCGGTTATGGATTTATTAATAC
TTCTTAGAAACTATGAAGAAGGTCATCGTCAATCAGTAGAGGGTGAATGGAACTTGTCTC
AAGTAGGTAATCATGCGCATGAATTACAACACAAAACAATTGGTATTTTTGGATTTGGAC
GAATTGGACAACTTGTTGCTGAAAGATTAGCACCATTTAATGTGACATTACAACACTATG
ATCCAATCAATCAACAAGACCATAAACTGTCTAAATTTGTAAGCTTTGATGAACTTGTTT
CAACAAGTGATGCGATTACAATTCATGCACCATTAACACCAGAAACTGATAACTTATTTG
ATAAAGATGTTTTAAGTCGTATGAAAAAACACAGTTATTTAGTGAATACTGCACGTGGTA
AAATTGTAAATCGTGATGCTTTAGTTGAAGCGTTAGCATCTGAGCATTTACAAGGATATG
CTGGTGATGTTTGGTATCCACAACCTGCACCTGCTGATCATCCATGGAGAACAATGCCTA
GAAATGCTATGACAGTTCACTATTCAGGTATGACTTTAGAAGCACAAAAACGTATTGAAG
ATGGAGTTAAAGATATTTTAGATCGTTTCTTCAATCATGAACCTTTCCAAGATAAAGATA
TTATTGTTGCAAGTGGTCGTATTGCTAGTAAAAGTTATACAGCTAAATAGAATAAGGATG
CTGGGCTAGTGATTAACGCTTTCAATTTTATATAAATGAATTATATAAGTACTACTGCTG
TTATAAAGATGGCAGTAGTTTTTTTATGATTACATCTAAGTATAGTCACGGCTATGTTAG
GACAATGATTTAACATTTACGCACATATGTGTTCACTTACGCAAATATTGATAAATTTCA
CTCATTTAGAATAATATATAATCATATAGCACTAAATTTTTGAGGAGCTATATGCAAGAA
TTTTTTAAAGTCGATGCATTTATTTATTAAATAAATTTGCCATAATTAAAAAATTCTTTG
CTTCAACGTATGATTGAATAATAGATTTCATATAAATGTTAATGTGTATATAGATGGGGA
TTGGAGTGTAGTTTTCAATGAAACGCTTAAGTATGACTTTGAAAGTACGATTGATTAGTA
ATTTTTTACAGCTGATTATTACGACGGCATTCATACCGTTTATAGCATTGTATTTAACAG
ACATGTTAAGTCAATCAATTGTTGGCATATACCTTGTTGGTTTAGTAGTTCTAAAATTTC
CATTGTCCATTATATCTGGTTATCTTATTGAGATATTTCCGAAAAAGTTGCTAGTACTTA
TTTATCAGGCGACGATGGTTATTATGCTTGTGTTAATGGGCATGTTTGGATCTCATCAGT
TGTGGCAAATCATTGGCTTTTGCGTTGCATATGCCATATTTACAATTGTTTGGGGATTAC
AATTTCCAGTTATGGACACATTAATTATGGATGCAATTACCGAAGACGTGGAACATTATA
TTTATAAGCTTAGCTACTGGATTACGAACTTATCGGTAGCTATTGGGGCATTGTTAGGCG
GTTTGATGTATGGCTATAACATGTTACTACTTTTTTTAATAGCGGCTTGTATATTTTTAA
TTGTACTGATTATTTTATATATTTGGTTACCTCAAGACCGAGAGCAAGTAAGGCGAAGTG
ATGACTACAGACATGTAAGTAGTTATCAAAACTTACAAATTATGAAAATATTTCGTAGTT
ATAAATTAGTTTTAAAAGACCGTAATTACATGTTATTGATTTCGGGATTCAGTATCATCA
TGATGGGTGAATTTTCAATTTCTTCATACATTGCTATTAGACTAAAGGATCAGTTTGAAA
CAATAAGCATAGGTTCATATGAAATTACTGGTGCTAAGATGTTAGCAATCTTGCTAATGA
TTAATACGGTCGGCGTCATTTTACTCACGTATTTTATCTCGAAAGTTGTATTGAAAATAG
ATTTTAAAATAGCTTTAATAACAGGTTTATTGATTTATATTGTCGGCTATAGTGGTCTAA
CTTATCTTAATCAGTTTGGCTTATTACTAGTCTTTATGATAGTCGCAACTGTAGGTGAAA
TTATTTATTCACCTATAGTTTCAGAACAACGTTTTAAAATTATTCCTAAAGCTAAAAGGG
GGACTTATAGTGCTGTTAATGCATTAGGTATTCATATATCAGAAACACTAGCTAGGTTAG
GGATTGTGTTGGGTGCTTTCTTAACATCATTACAAATGGGACTGTATATGTTTATAGTGT
TAACAATTGGTGCTATCATGCTCGTTGCTGGTATATCCGGGGGACAAAAACAATCGAATA
CAGATTGAATTTACTTAAATATTTATTTTATACATTTGTTTATATTGAAAACCTATTAAT
TAGGTCGTGATTAAAATGGAGATAAATTTATTAAGAATTTGTTAAAATTTAGCGATAACA
ATTGTTTTATGCGAGTTGTTTGTTTAATATAAACTTGCTTCATGGATATTTTGTAACAAC
AGTACTGAAGATAATGAATGATATTAATAAATGATAGTTATTGAGTAAAAATAAAGTATT
ACTTATCGTAATGTATGTAATTTACATTTAAAATGTTCGGTGATTGATACGGGCGATGTA
TTTTAAGGGTAGAGATATATCGCTACTGACCTGATATCACAAATGATGTTCTGTAATAAT
CATCATTTAACGAGATAAGTAGTACTACCATTCATTAACATATCATCATTCAATTTCAGT
ATAGATTGGGTATTATGATATGAAAGAAGGACTTTATATGATTATGGGTAACATGAAATT
TCAACAAGAATATTTTAGAATATACAGCAATCATACAGAATCAACGACACACCGTAATAC
GTATTGGGTTAAACTTGCTACAAATGTTGATACTCAGCAAATGATGCATGCACTATCGAA
AGTTGTGCAACAACATCCATCTTTAAGACAATGTATTAATGCTAATGTCAATAATGACTA
TACAATGACGCTTCATGAATTTTTACCTTTTATTGAAATACAACAAGTTCCATTTTCTTC
TACAAATTATGATTTAGACTCTTATTTTAAGCAAAAATTAAATAGATTCCATTATAATGG
CATGCCGTTATTTAAATTTAAATTGTTTCAGTTTACTGATGCAACTTTTATATTATTAGA
TTTTCATGTGACAATCTTTGATGATAGTCATCTTGATATGTTTCTGAGTGAAATGAGTAA
TGCATATCGTGATATCAATTCTTTAAACTATACGAAACATAAATCACATTTAAGTGATGA
GCAAAAAGATAAGTGCACACACAATCAAGATGAATCTCATATACAATCAGACTGTTTTCG
GCTAGAGAATAATAGTGAAGTATATAAAGAGAGTTATTTTCCAATCAAGTTCACCTATGA
GCAACCAATGTATAAACAATATTTGATTGATGATATGTCATCAGTCGACATTAAATCATT
GGCTGTGAGTGTATATTTAGCCAATCATATTATAAGTCAGCAACATGATGTGACTTTAGG
TATGCACATACCTCCGAGGTTTCCTAGTAGCGAAGATTTATTAACGTTACATGGTAGTGT
AGTACCCTTAACTTTAAAAATTGATAATCAAGAAACATGTCATCATGTTGTATCTGAATT
TGGTAATATTGTTTTTAAAAATGCCAACACATTACAATCCGCAAAGACATCACTTTCGTT
AGAAACTATTTTTCACTGTTACCATCAAACAGTGACGTATTGTAATGATGTCGTTATGGA
TATTCATCAATTACACGACACACATACAAGTTTAGCTGATATTGAAATTTTCCCCAATGA
GTATGGTTATAAAATTATTTATAACAGTGAGGCGTATGATTTGTTATCAATAGAAACGCT
AAGTAACTTAATGAAAAATATTTATGTTCAAATAAGCAGAAATAAGAAAATGACAATTGG
TGAACTCAATTTGATGACTGAGAATGATATGAAAATATATGATTCAATCAATTTAAACAT
ATCAGCTATAGACAATAAGCACACAGTTGTTGATTTGTTTGAACGTCAAGTTGAAGCAAC
ACCGAATCATATTGCTGTTAAATTTGAAGGGAAAGCAATGACTTATCAAACTTTAAATGC
ACGTGCCAATGATTTAGCTAGGCGCTTAAGGTTGCATTATAATGTTAAACCTAATGATAG
AATTGCTATCATTGCTAATCGGAGCATTGAAATGATTGTCGCAATGTTAGGAGTTTTAAA
AGCGGGTGGTGCATATGTGCCCATAGATTCTGATTATCCAGATGAACGCCAATCATATAT
TTTAAATGATGCAATGCCAAAAGTTGTTATAACATATCAAGTATCATATAAAAATAGTAA
ACAAAATATTGCTCACATAGAATTAGAACAGGTCAATTGGCAATATGCTGATAATCTTCC
GAGATGTAATACGAATGAGAATCATGCTTATGTCATTTATACTTCCGGCACAACAGGTAA
GCCTAAGGGGACATTGATTCCGCATCGTGGGATTGTTCGCTTAGTTCATAGAAATCATTA
TGTACCATTAAATGAAGCAACGACGGTGCTACTGTCAGGTACGATTGCTTTTGATGCTGC
AACCTTTGAAATATATGGTGCATTGTTAAATGGCGGTACTATCATCGTAACTACTAAAGA
GCAATTGTTGAATCCAATGGCATTGGGACGGCTGATTAAAGAAAATGATGTTAATACAAT
GTGGTTAACTTCTTCGTTATATAACTAAATTGCTAGTGAACGTATCGAAATATTGGAACC
GTTGAGTTACTTATTAATCGGTGGTGAAGTTTTAAATGCTAAGTGGGTAAACTTGTTAAA
TCAAAGATTGAAACATCCTCAAATTATTAATGGGTATGGTCCTACAGAAAATACGACATT
TACGACAACTTATGCTATACCGAGTGAAGTTCCAAGACGTATTCCAATTGGTAAACCTAT
TATCGGTACGCATGTCTACGTTATGCAAGGTCATCGATGTTGTGGAGTAGGTGTTCCTGG
AGAGCTATGTATAGGAGGTCTTGGTTTAGCAACAGGCTATTTAAATCAGCCGGAAATGAC
CGCAGATAAATTTATCATGAATGCCAAAAATCATCAATTGATGTATAAAAGTGGTGACAT
TGTACGTTTATTACCAGATGGGAATATCGATTATTTATATCGAATGGATAAGCAAGTTAA
GATTCGTGGATTTAGAATTGAGTTATCTGAAATAGAACGTGCACTTGAGCATATACAAGG
TATAAATAAAGCGGCGGTTATTGTTCAAACACATGACCAAGAAGACTATATTGTGGCCTA
TTATGAGGGCATGCATGTATTGTCTAATAATAAGATTAAGGCACAATTACGTAGAACGTT
GCCAGAATATATGATACCTGTTAATTTCCTGCGTATTGAACAAATTCCAATTACGATTAA
TGGAAAGATAGATAAAAAATCTTTACCTAAGGTGGACGTCGTTGATATGGGTACTTATGT
ACCTCCTAGTACTGATATGGAACATATGATGTGCCAAATTTTCGAAGATATTTTAAATGT
GCAACAAGTCGGAATACATGATAACTTTTTTGAATTAGGTGGACATTCACTAAAAGCAAC
ATTAGTAGTAAATCGTATAGAGGAATATACTGGTAAACGGTTGAAAATTAGTGATTTGTT
ACAAACACCAACTGTATTTGAATTAGCACAAGCTATTTCGACAATTCATGAACAAAGATA
TGAATCGATTCCTATAGCGGTGAATAAAGAGGACTACGTCTTGAGTTCTACGCAACAACG
CATGTATTTATTATGGCAAGCAAATCAAAAAGATACTGTGTATAACGTACCGTTTTTATG
GCGTTTGTCATCGGATCTTAATGTGGCACAATTACGACATGCAATACATCAACTAATAGC
ACGACATGAGATTTTACGGACGAAATATATAGTTGTAGATGATGAAGTTAGACAGCGTAT
TGAAAAAGATGTTGAAGTTGACTTTGAAGAGGTTAATACTCATTTTACAGATGAACAACA
AATCATGCGTCAGTATATAGAACCTTTTAATTTAGAAAAGCCAAGTCAAATTCGAATTAG
ATATATTCGAAGTCCGTTGCATTCATATTTATTTATTGATACACATCACATTATCAATGA
TGGTATGAGTAATATTCAGCTAGTAAATGATCTTAATGCGCTTTACCAAAATAAAAAGTT
GTCCCCACTTAAATTACAGTATAAAGACTATAGTGAATGGATGGCTCGACGTGATATGGA
GCGACATAGACAATATTGGATAGCGCAATTTGAAGATGGTGTGCCTATTTTGAATATGCT
TACTGATTATGTAAGACCTAATGTTAAAACAACAAATGGTGCGATGAGATCATTTTCATT
GAGTAATACTACAAGATATCAGTTGCAACAATATGTAGAGGAGTATCAAGTTACTGATTT
TATGTTCTTTATGAGTGTAGTAATGGTACTGTTAGGTAAATATGCACGAAAAGAGGACAT
TACAGTAGGTAGTGTCATGAGTGCACGTATGCATAGTGATACAGAGGGTATGTTAGGCAT
GTTTGCTAATACTTTAGTGTATCGAGGACAACCAGTGAAAGAGAAAATGTGGGCACAGTT
TTTACAAGAAATTAAAGTGCTTAGTTTAGTAACGTATGAACATCAAGAATATCCATTTGA
CTGTCTTGTTGCAGATTTAGATCAAGCACATGATGCTTCTCGAAATCCATTATTTGATGT
GATGTTAGTTTTACAAAATAATGAAACGAATCACTCACATTTTGGGCATAGTAAGTTAAC
ACATATACCACCGAAATCAGTGACATCAAAATTCGATTTAGCCTTTATTATTGAAGAAGA
TTGTGATAATTATACTATCAATATTGAGTACAACAGCGATTTATATCGTTCGCAAACGAT
ACAGTATATGGGCCAACAATTTATCGCTATGATTGAATATATTTTAGCGCATAATGATCC
ATTACAAATTAAAGATATACCGAATGATAACGCAGATTTATTGGATTGGGTTAATAAGCA
TGTTAACAATAGAACACTTGATGTCCCAGGAAATAAATCTATAATAGAATATTTTGATGA
AGTTGAAGCACGACGTAGCAGTCATACGGCATTAGTAATGAATGATTTGACGATGTCATA
TGAAACTTTGCAGCATTATGTTAATAAAATTGCACGAATACTCACTTCAAAAGGTATTGT
TCGAGGGCAACGCATAGCATTGTTAGCTGAACGAAGCTTTGAAATGATTGCAGCCATGCT
AGCAGCCGTGAAGGTGGGTGCGTCATATGTACCGATTGATACTGATTGTCCGAAAAAGCG
GCGTGAAACAATTTTAGAGGATGCTCAAATTGTAGCAGTCATGACTTATGGTGTGGATAT
TAATACGACATTACCTGTCATTGATTTAGAAAATGTTAAATGTCAACATCAACCGAGTGA
AAATGATTATAGTGATAGAGTGAGTTGTGATCAAGATTATGAAATATGTACTGAAGGAGA
CGACAACCAAGACCGTTTAAAAGGGACCAATCAATATGGTCGTACATCCGACGAAGTGCG
AGATAATCAATATAGTCATAATTCTGAGGGAATTCGAGATAATCAAGGTGAAGAAGCGCC
TGACGTTCAAGATTGTAAAGTGACAGATAACCATAGTTGTGGCGAAATGATGTTGGATAA
CGAGATGTACGTAATCTATACATCTGGAACGACGGGTGTTCCTAAAGGTGTTGCTGTAAG
TCAACGTAATTTATTGAATTTAGTATATGCATGGTCACACGAATTGCAATTACAAGATGC
AGAAGTATTCCTGCAGCATGCAAATATAATTTTTGATGCATCAGTTATGGAAATATACTG
TTGTCTGCTAAATGGTCACACACTTGTAATATCTAATAAAGCACAACGTGTTGATCCAGA
ACAATTACAGCAACTTATTACTAAACATCACATTACGGTTGCATCGATTCCTTTGCAAAT
GTGCAGTATGATGGGTGACTTTTATATTGAAAAATTAATTACTGGTGGTGCAACGAGTAC
GCCATCATTTGTGAACTATATTGAGCATCATTGTAGCACTTATTACAATGCATATGGACC
ATCGGAATCAACAGTCATTACATCGTATTGGTCACATCAATGTGCTGATAAAGTTCCTGA
AACCATTCCAATTGGTAAACCATTATCAAATATTCAAGTTTATATCATGTCAGATGGATT
ATTATGTGGTGTTGGTATGCCTGGTGAATTGTGTGTCGCAGGAGATAGTTTGGCGCTAGG
GTATATTAATCGCCCAGAGTTAACTGCTGATAAATGGCAAGATAATCCATTTGGTAAAGG
AAAACTTTATCATAGTGGTGATTTAGCAAGATATACACCAGACGGACAGATTGAATTTTT
AGGAAGAATAGATAAACAAGTGAAAGTGAATGGCTATCGTATTGAATTAGATGAAATTGA
AAATACGATGCTTGCTATTCATGGTGTATCTGATTGTGTTGTAACAGTAAAGCACTTTGA
TACACATGATATATTAAATGCATATTATGTGGGCCAACCAAATATTGAGCAAGATGTGAA
GCATCATTTATTGGAACATTTACCTAAGTATATGGTTCCAAAAACTGTCACTCATATTAA
TCATATGCCTTTAACAGCGAATGATAAAGTAGATAAGTCACAATTGCCAGAACCATCAAT
TTTACAACAAAATGGCAAGACGGATAGTGAAGCTGCTAATGAAACTGAACAAACATTTAT
AAATGTTTTTGAAACAGTGTTAAAGCAGAATCATATTGGTGTAGATGATGACTTTTTTGA
ACTAGGTGGAAATTCATTGGAAGCCATGCTCGTTGTTTCTCGTTTGAAAGCATTAGGACG
TCATTTATCAATGCAAACTTTGTATCAGTATAAAACGGTAAAACGTATCGTTAAATATAT
GCATCAATGTCAACAAGTGGAAGTAACGTTGCCAAAAGATTATTCGGAATTACAACAAAT
GGTTGAATCTCATTATTGTATGGGTGTTTTTGAGCATAGTATGGAGCGAGGTACACTTGG
AAATGTGCTGTTGACAGGTGCTACAGGATTTTTAGGTGCATACTTAATTGAAGCGCTTCA
AGGATATAATAATCGTATTTATTGTTTTATACGTGCGGATGATAATGATGATGCACGGGA
TAAATTGCTGACGAATTTGAACTATTATTTTTCAGAAGAAACAGTTGAAAAAATGTTATC
TAATATAGAGGTTATTGTAGGTGACCTTGAACATATGAACGAGGTATCATTGACGGAAAC
AATAGATACCATTATTCATGCAGGCGCCCGTACGAATCACTTTGGTGATGATACAGAATT
TGAAAAAGTTAATGTTCAAGGTACTATTGACGTCATCCATATGGCACGTCAACATCAAGC
GAAGTTAATTTATATATCAACGATAAGTGTGGGAACTTATTTTGATGTGGCTACTGAAGA
AATAACGTTTTCAGAAGCGGATGTTTACAAAGGACAATTACTGACATCGCCTTATACACG
AAGTAAATTTTACAGTGAGATAAAAGTATTAGAAGCTGTAAAAGATGGTCTCGATGGACG
AATTATACGTGTTGGTAATTTGACAAGTCCTTATAAGGGACGATGGAACATGAGAAATAT
AAAAACAAATCGTTTTTCGATTGTAATGAATGACCTGTTACAACTAGATTGTTTAAGTGA
CGGTTTAGCTGAAACACCTGTTGATTTATCATTTGTGGATACGACGGCAAGGCAAATTGT
TGCATTAGCAAAATTAAACATGTCACTGATTATTTATCATGTTTTATCACCACATAAAAT
GACGATGAAATCTCTGCTAGAAAATGTTAAGTGCAAAGAGATAAATATCGTCAGTGACAG
GCATTTTGAGCAAATGTTACACAAACATCAAATGTACGAAACAATCGGCCTAACAAGTGT
TGATATTGGACAACAACTTGCGACGATTGATGCAGAAAAGACGTTAAGCATAATGAAAGA
CATCGGTGAACAGTGGCCAACAATGACTAGCGATTGGCTTTGTCATTGGGCACAATATAT
CCAAACAATATTCAATAAGTAAGTAGGGAAAGTTATGACAGTATTTGTAATGCAATTACA
GAGTAACTTGAAAAGTATTGAAGAATTAATATCACAAAGTCGTTGGTCATATAAAAAACC
GCGAACAGTCAACTATAGATACAATCAAGATAAACTCATGCACAGATTGGGAGATATTTT
ACTGCAATACGGAATTCAACATGATACAGGTTTGTTACCGCATGAATGGCATTATCACAT
TTCTTCAAGAGGGAAGGCAGAGATCGTTCAACATCATAGCGATGGTCCATCTATTCATGT
GAGCTTGTCGTATAGTTATCCTTATATTGTGTGCGTCGTAGATACACAACCGGTTGGAAT
TGATATCGAAAAAATTTCAGATCGCTTAGATTGGCGTACATTAGTAACGTGTTTTTCTAC
AAATGAAGCACACCAAATATGTAGTTTAAATGATTTTTACCAAATTTGGACGCAAAAAGA
AAGTTTCACTAAGTTAATTGGCGAAGGATTAATCAAAGGATTGGATGTTTATGATATGAC
CCAGTCACACTTTTATCAAGCGCGTGAAGTGAAATTTAAGCAATTTATGTTTGATCGTTT
TATGGTACAAGTATGCTTTATCGGACAAGCGCCTTGGGGTTATAAAAAATTATCTATTTT
TCAATTGTTGAGTAGTTAAAAGCACGTCTAGCAGTAGCTCTTAGTAATAAGATTGAAGCT
TATTACGCTAAATGAATTGCTGTTAGACGTTTTTAGGTATATCTTGAAAAATTAATAATA
AAACTATCGAATTAAAGATGAAACAGGCATAGCGAAGTCATTGAATACGAACTAGTGTAT
TAATAGAGAACAGCAGTAAGATAATTTTCAATTAGAAACTATCTTACTGCTGTTTTTTAG
GGATTTATGTTCCAACATCTTATTATTTACATACTAATCCAATTTATAGCGATAGACAAA
ATGTTGTCGTACTAGTTCAATGGTCATCATCCACACAACATGACCAAATAATTCAGAAGC
ATGTTCTTGGAATGGTTGATCCCATGGAGCTGGTACAGTATGCATAATTGGCATAATGAT
GATATGGAAAAGAATCCATATTGCAATACCAAAGACAGCACCTTGTCCCATTGCTAAGTA
AGCATATCTTTTAACTAAAATACAATAAATAATCGCTATAACGATAGAAAAACTAAAATG
AACAATAAAGCTCACCCAAGGTAACTCCATATTTGAAAATGTATATGTTTGATGAGTAAA
GTCGCTGCTAAATCCTAATTGTTGCAATAACTCTTGAGGTGGATTCGTTGCATTTCGTTC
TGGTGTACGAGGTGGAAACATGACCTCCCAGCCTAACTTAACAATTCCAGATAACAAACC
ACCAATAATTCCGGCATAAATAAACAAGCCAATTTGTCGTTTCGTCAACTTAAGGACCCC
TCTCTTTTTATCTATTTTCATTATAGTACTATGTGAAAAAACTCACAATAAAAAGTTTTT
TAAAATTTAAAATATTTCTATCAACTATTTAGAAAATGACAAATAGGGTAGTGAATTTAA
TTTTTAAAAGAAGCATTATAAACATAGTCGTGCTTATAGAAATCAATGATGTAGACCTCT
AATGTTATTGATATATTGTCCAAAAAGAAAATCACTTAATCAATGAAAAATATGACATCG
ATTAAGTGATTGAAGATGAAAATTTAACATATCGTTGTACCAACAAAGTTGTCATGATAA
ATTTTTTCAATAATATTTGGTTTTCTACCAGATGCAATTATAACTTTAGGACATCCATTT
TCAATAGCATTTTTAGCATCAAGTACTTTGGGAATCATGCCACCGTATATATCACCACAA
TGAATATACTGCTTAATATTACTAATTGGCAATTTTGATAGTACAGAATCTTGAATAATT
ACGCCTGCAATATTACTGAGGACATAAATCGGCACTTCTAATGATGACGCGATGAAATAG
GCAAGTGTATCTGCATTGATGTTATAAAAAGCATTGTTATGATAGCTATAGCCAATTGAG
TTAATGATAGGGACATATTGAGCACTTAAGTAATTTAAGGTTTCTTTATTTAAGGTAGTA
GGAATACCTACATATCCATATTGTTGGTTATATGGTTTAATCTCAAATAATTGTGCGTCG
AGACCATTTAAACCAATTGCTGGACAACCGTGTTGGTTAAATGTTGCAACTAATGCGGTG
TTAACTTCTGCAATTAAAGTTCGCTTTGTAATATCCATTGTTAATTTATCGGTTACTCTT
AAACCATCAATAAAATGCGGTTCAATATTATGACTTGATAATGCTTCATTAATAAATGGA
CCACCACCATGCACGATAATTGGGTGAATGTTTTGCGATTTTAAATGCTTAATATTGTTA
ATAATTGATGGATGCATGTCACTAAGCGTACTGCCACCAATTTTAATGACAATAAAGTTC
ATCATATGATTTCACCACCTTACGTACGATATGACGCATTGATGCGTACATAATCATAGG
ATAAGTCACATCCGTAAGCCGTGGCTGATGCATCACCTAAACCGAGCTGGACATCTATGA
TGATATTTTCTTTAGTTAATGTATTTGACATAGCTTGTTCATCAAATAATACAGCCATAC
CTTTATCAACTACAGGAATATGGTTAAGTTGAACATAAGTTTGATTTGGTTCAATCTTAC
ATCTGCTATAACCGATAGCTGTAATGATTCGTCCAAAATTAGCATCTTCACCAAAAATAG
CTGATTTGACAAGGCTTGAGCTTACGATTGTTTTACCAATTCTTCTAGCTTCTGATATAG
ATTTTGCGCCTGAAACATTCACTGTGATTAACTTTGTTGCGCCTTCGCCATCTCTGGCAA
TAGCTTTAGCTAAAAATGTGCAAACAAAGTGGAATGCATCAACAAAAGTTTGCCATTGTG
GATGATTAGAATTTAACGTTTGATGTTTAACTTGGTGATTTGCCATGACTAACACCATAT
CATTTGTACTAGTATCACCATCTACTGTAATCATATTAAATGTATGATCTGTCGTAGATT
TTAATAATTGGTGTAGTGTATCTGTTTCAATCGTGGCATCTGTTGTAATAAATGCGAGCA
TGGTAGCCATGTTTGGATGAATCATGCCAGAACCTTTAGCGGTTCCACCAATCGTAATTG
TTTGATTATCAATTTTAAGTGACACAGCGATATGCTTTGTACATGTATCCGTAGTTAAAA
TAGCCTCATTAAAAGCTTCAGACTTAGCATAGTCGGTATCTTTAATATGTTCTGTCCCAT
ACTTAATTTTATCCATAGGTAAATATTCGCCAATAACACCCGTTGAAGCAACAGCAACAT
ACTCAGACGGTATGTGAAGTTGCTGTGCAGTCCATTTTTGTGTTTGTCTTGCATCATCTA
TACCTTGCTTACCTGTACAAGAATTTGCGTTAGCTGAGTTAACAACAAGGGCTTGTAATT
TACCTTTGGACTTCTCAAGTGTTGCTTCGGTAATAACGAGTGGCGCAGCTTTGAATTGAT
TTAAAGTATAAACCGCAGCTGCACTAGCTAATGAGGTGGAATAAATCCAACCGAAATCTT
TTTTATTAGCACGTAAACCAATATGCATACCGCCAGCAGTGAATCCTCTAGGTGTACTGA
TATCCCCATGCTTGATTATTGAAAAATTATGTTCTTGTAATGTCGTTTCTTGTTGTTTCA
TCGTAACACCCCTTATGGATAAACTGGTGATTGTCTTAGACCAGTAGTGATATCAAGACC
ATACAATTGATTTAAGTTTTGAATAGCCTGTCCACTTGCCCCTTTAACAAGGTTATCAAT
CACTGATATTAATATTGCTGTTTGTGTCGATTCGTCTACGTAAATACCGATATCACAGTA
ATTACTACCGAGTACCTCTTTAGTTGTTGGGAAACTACCGATATCTCTAATTCTGACAAA
TGGTTGATTAGCATAATAAGAAGTCATTAATTTATGTAATGATTCAGTCGTATATTTAGA
GGTTAATTTGACATAAATTGTTGATAGAATACCACGTGTCATAGGTACAAGATGCGGTGT
GAATATAACTGAGACATCTTGACCAGCTACTGTCGATAAATATTGTTCGATTTCTGGTTT
GTGCTTATGGTTACCGATTGCATAAGCGCTTAGATTTTCATTCATTTCTGAAAAATGAAC
ACGTTGAGATAATGAACGACCAGCACCTGATACGCCAGTTTTAGCATCGATAATGATAGA
TGACAAATCTATAATTTTTTCACTAATCAGCGGATGTAATGCTAGTAAGGTTGCTGTAGG
GAAGCAACCTGGATTAGAAATCAGTTTTGTACCATTGTTATCAAATGATTGCCATTCTGA
AATACTATAGATAGCATGATCTAAGTCATCTTGAGATGCAGCTGATTCTTTGTAATATGT
TTCATATACTTCACGATTTTTAATTCTAAACGCACCGGATAAATCGATAACATGAATACC
TTTTTCGACTAAAGGAGGGATGCATGTTTTACTCACAGGTGCGGGTGTAGCAAAGAAAAT
CACATCACAATCATTGTTTTCAACTGTAAGTGCTTCGAAATGTTGAATGATATGTTGTAA
ATGTGGAAACGTTAATTTCAACGGTTCGTCTACTTTTGAATGTGAATAGATATGTGCAAT
ATTTACTTGGGGGTGTGTCTGCAATAATCGAATTAATTCAATTGCTCCATAACCGCTGCC
GCCAACAATACCTACTTTAATCATCATGAATCCCTCCTAAATCATATATGAATATGCTTA
TTTTTAAATTTTAAAAACATCTTGAAAAACTGAAATGATGTCATTAATTTCTTCTTCGCT
TATTACTAGTGGTGGTGATAAGCGAATGATAGTACGATGCGTTTCCTTGCATAAGATACC
ACGATTTATTAGTTGCTGAACAAATGGTGCAGCATCTGTGTTAAGTTTGATACCTATAAA
TAAACCACGACCTCTAATTTCTTTAATATTTGGGTTATCAAGTTGCTGAAGTTGGGTTAA
TAATAACGATCCTAAGCGTTCTGAGCGTTCAATCAGGGCTTCATTTTTAAGTACATCAAG
TGCAGCTGTTGATACTGCAATTGCCAATGGATTTCCACCGAACGTCGAACCATGTGTCCC
AGGTGTTAATACACGCATAACATCATTATTTGCGAGTACAGCAGATACAGGGTATAGTCC
ACCACCAAGAGCTTTTCCTAAAATATAAATATCTGGTATGACTTGCTCCCATTCCATAGC
AAACCATTTGCCAGTTCTACCAAGACCAACTTGTATCTCATCTGCAATCAGTAATATTTG
ATGTTTGTCACATAATTGTCGTACAGCTTGAATATAACCTTTAGGTGGAATATTAACGCC
ACCTTCACCTTGAATGGGCTCTAAAATAATTGCAGCAGTATTCGATGTGATGGTTTGTTC
TAATTGTTCAATGTTTCCAAAATCTACTGTAGTCGTACCTTGAAGTAGGGGGTGAAATCC
TACTTTGTATGAGTCATGGTTGGATAGCGATAATGACCCCAATGTACGACCATGAAAATT
ATTGTTCATAGCAATGATTTCAACTTGACCGTCAGGAATTTTTTTAACATCAGAACCCCA
TTTTCTAGCGATTTTAATAGCTGCTTCTACAGCTTCTGTACCAGAATTAAGGGGGAGTAC
TTTGTCTTTCTTAGCAAGATTACAAATTTTTTCTTCCCATTTACCGAGATTGTCACTATA
AAGAACGCGTGAAATAATAGACAACTTTGAAGCCTGTTCAGTCATAGCTTTAACAATTTG
TGGATGACAATGTCCTTGGTTTGCCACTGAAAATCCAGAGATACAATCTATATATTGTTG
ACCATTTGTATCCCAAACTTTAGCGCCTTTTCCTTTAGTAATAACAAGTTTAAGTGGTGC
ATAATTATTAGAGCTATATTGATCAGTTAATTCAATGATAGAATTCATGGGTCTCCCCCT
CCTTTATATTTATACATTTTAAAAAATTAATATTAATATATTACAGTTGTTCAATATAAG
TGTCAAATGTAAATTTAATAATATATGCATAATATTACGGTAATTTTAAAATAGGTAGAG
GTAGTGCTCTTTAATTTTGTGGTTCTGGAAAATATTTAAATGCAATCTAGGTAGCGATTT
GCAAGATTTGTGGTGCGATAAAGGTGATGAATGATAGTAATAATCGAATTGGTTTATGAA
ATTGTTGCATAAAAAAGTACAGTGCTAGATGAATGAGTAGTATCAACAGCACTGTACTTA
TATTTATATGAGCAGTAACATAGTTAGACTTAAACTATTTTTGGAATCTTGGGAATAATT
TAAGGGCATTGTGATATTTAATATTTTCAATCGTATCAGTATTTAAATCTAATTGTTGTT
CGATTGTATTAATCATTGATTGATCAATTTGTTCAGGTGCATAGTGTGCATCGCTACCGA
ATAAAATATGATCTGCTGGTGTTGTTTCTTCTAATGCTCTAAAAGTGGCAGCTTGTGTAG
ATAAAGCAGTGTCATAATAGAAATCGCTGATATAATCTTCGGGCTCTTTTGCTAGAACAA
CAAATTGATTTTCATCTGCAATTTGTTTAATTATTTTATAGCATTCATTAATTCTCCAAG
TTAAATATGGCAAAGTTCCGCCTGCGTGCGCCAAAATAAATTTAATATTTGGATAGCGAT
CCATCGTACCACTTAATACTAAATTTGCTGCGGCACGTGTTGTATTAAAAGTAAATTCAG
CCATGAAATCCACAGGCATATATTTTGGCCTAGGCACATAATCAGGTGGCGTGCTTGGAT
GTATAAACACGACTGCTGCTCTTTCATCAAGTACTTTCATTAGTTGTTCAAATTGTGGAT
CTCCTAAAAATGCTTCGTTGTAGTTAGATAATAAACCTACACCATCTAATTTTAAATCAT
CTAAAGCATATTTAACTTCCTCAATTGCACTTTCAACATCAGGTAGTGGTAATGATGCAA
AGGCGCCGAAACGATCTGGGTAATCTTTGATCATTTGTGCTTGAAGTAAATTGATTTCTC
TTGCAATTGCTTTTCTTTTATTTAGTTCAAGTGGTTCTAAAGCTGGATCAGAAATGGAAG
TAATCCCTACATCAATACCTAATCTATCCATCATTTTGATACTTTGTTCAGGTTGCCAAT
TATTAATTTTTAGACCGCCGGCTTTGTTAATGCCGGCTTCTTTCAATGCGTTTAAGTAAA
ATTCAGGAATGATGTGATGATGAATGTCGATATAACCAGTTTTATTTGCCATAATACAAG
CCTCCTAAAGCTTTAAAATGAACAAATTGACTATTTATAGACAACTTGTATATAATTCAT
TGTACGCTTAACACAATTAATTGCAATTCACAAAATATATTAATTTGTACACTAAAATAC
AAATCGATTAAATATGTAAATAAAGTAGAAAATGATAGATAGAGGTTCTGAAAATGACAA
ATAAGAAAATCGACCCACGGGTAAAACGGACAAATCAATATTTAATTAATGCGATAGTAA
AACTGCTCAATGAAAAAGATATTAATAAAATATCTGTACAAAATATTACAGATTCAGCAG
ATCTGACACGAGCAACATTTTACCTTCATTATCGAAACAAGCAAGATTTTTTCAATAGAA
TCATTACGAATGTTATAGAAGATTTGATCGATTATGTAAAAGATAGCCATTTGATAGAAT
CTGGATTGAAGAATGAATCAGATATTAAAAATGCATTTACACGGTTATTTGAATACATCT
ATATGAATTACGAGTTTTTCAGTGTGATGTTAAGTGATAGAGGCCTATCACAATTCAGAC
CGAAATTAGAGTCAGTAGTACAAAAGGAAATTTATTTGCCGTTGTTTCATACACTCGTGA
ATGTAAATAGTGATGCAGATAGTAAATTTCCACAAGATTATTTGTTCAATTATATAACGT
CTGCGCATATTGGTGTTATTTGTACTTGGTTAGATGACGATATGAATTATAGTCCGATAT
ATATGGCTGAACTTTTATATAAACTAACTTTAGAAGGTGTATTTTCAGTAGCACAAAACG
AATTTTAAATAATAGTTGTGGAGAATGAAGCAAGGATAAAGTGTAGCAACATTTTATATA
CAAGGAAGAATGAAAAACGCCACAAGCACATGTTCAAGTATGCTTGTGGCATTATATTAT
GTTTGCGGTAAATTACGATGTCTAATTTTATAAATAATGAAGCCGATAATGAATCCAATT
AAACTAAGAACAACCCAGCCCATGCCGATATCTGATAATGGCAAATATTTTTGTCCGAAG
TTAATCAAAGCTTGAGCAAATGAAGTGCTTGAAATGAATTCTGGGCTAGCTTTCAATCCA
TCAAGTAATGCAGCGATTGCTGTAAAGAGAATCGTCCATTGATAAACAATCTTTGAATGG
TGGAACTTACTACTAAATAAAGTTAATATGATCAAAGCAATTGCCAATGGATATAAGAAC
ATTAATACAGGAACTGAGTACATAATAATTTTAGTTAATCCAACGTTTGCAAACAAGAAT
GAAATAAAGCTTACAACTGTCGCAATCGCTAAATAATTCAGTTTCGGGAATAAATGCTCA
AATGTTTCTGAAAATGCCGTAATCAAACCGATGGCTGTTTTTAAGCACGCGACCATAACG
ATTAGAGACAATAAGACAATACCGTAGTTACCTAAGTAGTATTGTGTAATTTGTGCTAAT
GCGATACCACCATTTTCACTTAGTTTAAAGTGACCGATGCTTAATGTACCCATAATTGCT
AATAGAGTATAAATGATACCCATCATAACGATACTTATAGTACCAGATTTTATCGTTTCT
TTAGCGATATCGGTTGGGTTTTCGATGCCTAACTTTTTAATCGTAGCAACAATAATAATA
CCAAATGCTAACGATGCTAATGCATCTAATGTGTTGTATCCATCTAAAAAGCCATTAAAT
AAAGCGTTAGATTGATATTGGTTACTAATAGGTGCATCTGAAATGCCACCTAATGGATGG
ATAAAGGCGAATAATAAAATGATTGCTAATAATACTAGGAATACAGGGTTTAAAAATTTA
CCGATATATTCTAAAATTCGTGAAGGTTTTCTTGCAAAAAACCATGCAATCACAAAGAAG
ATAAAGCTAAAAATAAATAAATATAAAGTAATCTGCTTTGGTGATAAAAATGGCGAGAAT
GCTATTTCAAACGATGTTGTAGCTAATCTAGGTAGGGCAAAAAATGGGCCAATTACTAGA
TATAATGCAATCGTGAAAATGTAAGCGTATGTTTTATTAACACGCGATGCAATTTCAAAT
AAACCAGCTGTCTTTGAAATACCAATGGCAATGATACCTAAAAATGGTAATCCGATTGCT
GTAATTAAGAATCCTAAGTTAGCGATAAAAACGTTAGAACCAGCAGCTTGTCCCAAGTGA
ATCGGGAATATAAGATTACCAGCACCAAAGAATAAACCGAATAACATAGAACCTATAAAC
ATGTTTTCTTTAAATGTTAGTTTCTTTTTCATATATGTATTTGTTCTCCTTTATAGAACT
TATAAAAATCTACTTAATTAAGATAATATCAAAAACTAAACACAAAATGATACATAATTT
TGCAATAAATACTAAATTTTTTGAAAATTCCGGAATAATTGCAGTTCCCGAAGTAATAAA
AGTGATGTGAAGAAGATAATTTAACTAAAATAGAGTGCATTTACATTCTGAAGGTTAGAC
AACCCGACGTTTAATAATGTGTGATGTGTATCGTATAAAATAAAAACCCCCTTCATTATC
ATTGAAAGTGAAGGGGGAAATATACGCTTATTTTAATGTGTTCAGTAGTTCGTTTATAGT
TATCGTTTGTCCCATTAATGGGAATATATTTTCGATAGGGAATTGATGAAGCGTTTCGTT
TTGTGCGCTCATCATATCTGTTACAAAGAACTGATTATAGTTTAATTGATAGGCATCTCT
TGCTGTCGTATCTACACCGACATGTGTTGCGACACCACCAAGAACAATAGTATCAATGCC
TCGGCGTCTTAACTGTAAGTCTAAATCTGTCCCTACAAATGCACTGAATTGTCGCTTGTC
TATAACAAAATCGCCATCTCTTTTGTCCAACAAGTGATGAAATTTGCTGTAGTCATCGCC
TTCTTTAGGTGGTAATGATATCATCGAATTTGGTTTCAATGCATCTTTACCATCGTAAAG
TTTAACGCGGACAAATGCGATAAAGCCATTATTTTTTCGGAATAATTCTATTAATTTATT
AGCATTTTGAACTACATTTTCAGCAGTATAGGGCGCATAGTCCATTTTAAGAATGCCTTG
TTGCAAGTCAATTAATACTAATGCAGTTTTGTTGAAATCAATCATTTTATATCAAAGTCC
TTTTGTGTATTTAAGTATTTGTAACTATAGATATACTTATACCCAAAAATGAGTGACATT
ATTTATTTTGTTGTGAAAATGCTTTAGCAATATCGATCAGTTTCTTTGGTGCATCTTCGA
CAGACATTTTAACTTCTACAAAATGCATGACATCGGGATTGTCATTAATTGCATTAAATG
TATCTTGTAAGTCTTTTGCTGATTCAACATCATGAACAGCTACATTTTTACCTCCAAATA
CAGCAGGTAGGGCCTTATAATCCCACATATGAATATCGTTATAAGGTTCATACATTCCAT
GAATAAGTCGTTCAACCGTATAGCCATCATTATTAATCACGAATAGTACCGGTTTAATAT
GTTGTCTAATCATAGTCGAAATGGCTTGAACAGTTAATTGTAAAGAACCATCACCAATTA
ATAGTAAGTTACGACGATTTGTATCTGCTAATTGAGAACCTAAAGTTGCTGGTAATGTAT
AGCCGATAGAACCCCATAACGGTTGACCGATAAAGGTATTATTTTTGTATAAAGCTAAAT
CGTAAGCCCCAAAGAATGAAGTGCCTTGATCAGCAATAATGACATCATTAGGTTTTAAGA
AATTTTGCATCATTTTAAAATAAGTTTGTTGTGTTAATGGTTCTGTGCCAACAGGATAGT
CTGCTGATGTTGGACGTTGATATACAGGGAACGATGCACTGTTTGTATATGAAATATTGG
ATAACTGTTTTAACAATGATGGTAGAGATACGGTATCATTTGTAACATCATCAATTTTGA
TATTGTGATGATTTAACTTAACGACATCATCGATATTAAATTGGTATGAAAATCCAGCTG
TTGCAGAATCTGTTAATTTTGCGCCAATATTTAAAATTAAATCGCTATTGTCTACATAAT
CTCGAATTTTATCTTCGGCAATTTTCCCATCGTAAATCCCCATATAGTAAGGATTTTCTT
CATTAAAAGCACCTTTTCCAAGTGAAAGTTGTGCTACAGGTATATGTGTTTGATTTACAA
AATCTTCTAATTCTTGATGTAGATGAAAACTGTTAATTTCATGTCCGGTAATGATGATAG
GTTGCTTCGCCTGCTGCAATTTAGAAGTTAACAACTCGATATATGTTGATGCATCAGTGT
GTTGTGCTGGTGTCACTTCGAATGATGTAGGTATTTCAATTTCAGAGATTGCAACATCGA
TTGGTAAATGTAAATGAACTGGACGTCTTTCGGCGATAGCAGTACTAATCAATCGTGGTA
TTTCAGTTGTTGCATTTTCAGGTGTAATGTAACCTTGAGCAACAGTAATATGAGCAAACA
TTTTACGATAGTCATCAAATGTTCCTTCACCAAGTGAATGATGTACATATTTGCCAGCTT
GTTCTACAGCACGAGTTGGTGCACCAGTAATAGCAATGACAGGTATACGCTCGGCATAAG
AACCTGCGATACCGTTGACGGCGCTAAGTTCACCAACACCAAATGTAGTTACTAAAGCAG
CGAGTCCATTAAGACGGGCATAACCGTCCGCTGCGTAACTTGCATTTAATTCGTTTGTAT
TTCCAACCCAATCTACATTGGGATTGCTGATAATATCGTCTAGAAAAGCGAGATTAAAAT
CACCAGGAACACCAAAAATTTTATCGACGCCTGCTCGATGAATAGCGTCAATTAAGTAAG
CTCCAATGCGTTGTTTCATAAAAAAACCACCTTTTCTTTATATTTACACTTAAAATGATA
GCCTTGAATGCATCATAAGGTCAAGGAAGTTGACTTTATTGTGAAAACGCTAACAATAGC
GAGCAATTAATATTCTTTTAGGAATTTATATTGAACAATGCAAAGAAAGGATACTAAAAG
AAAGTATGGAGGTCTGAATGTATTAGATGAAATGGCGTCAAAAATTAAAGTTCTTAAAAT
GAAAATAAATAGGAGCGTATCCATAAAAAGGTATACGCTCCTGTCGGTATATTAATTATT
TAGCTTCAAATAATTGATCTCCAAATGAAATGTTGCCATGTTCGTCTTGTTTGAAATCAA
GATTTGTAATGTTGCCTTGAGTAACAATTATTGGTGTAATGTCGCTCTTCGCATTATTGC
GAATATAGTCTAAATCAAAGCTGATTAATAAATCGCCCTGCTTAACTTCTTGACCTTCTT
CAACATGTAATGTAAATCCTTCGCCATTTAATTTAACAGTATCTAAACCAATATGAATTA
ATAACTCTAATCCACTATCAGATACAAGACCGATTGCATGTTTTGTTGGGAAAATCATTT
GTACTTTACCATTGAATGGTGCACGAACCTCACCTTGTGAAGGTTTAATAGCGATACCAT
CACCCATCATTTTTTCACTGAACACTTGATCAGGAACTTCTGATAATGGTGTCACTTCAC
CAGTTAATGGTGCGTGAACGATATGACTTAACTCGCTTGTTGCAGATTTATCTTCTGCAA
CAACAACTGTTTCATCTTTGTCGTCTTCCATAGTAGTTGGATTTTCTACCACTTGGCCAT
TCATAATTTGTTGCATTTCGTGCTTAATTTGGTCAGATTTAGGACCAAAAATTGCTTGCA
TGTTATTACCGACTTCTAATACACCAGAAGCACCCAAATCTTTCAAGCCAGGAACATCAA
CTTTAGATTTATCGTTGACTTCAACACGTAAGCGTGTGATACAAGCGTCTAAATGTTTAA
TGTTTGCTTTTCCACCCATAGCTTCTAATACTGCATATGGAAGTTCAGTTGCTGAAGCTG
TTGTCGCTTGCGATTGTTTATCTTCACGACCTGGTGTTTTGTATTTTAATTTTACAATTA
GGAATCGGAATACGAAGTAGTAAATGACTGCGTATACAAGACCTACAGGAATGACTAACC
ACCATTGTGTCTTATTAGGTAGCACGCCGAGTAAGAAGTAATCGATGAAACCACCTGAGA
ATGTATAACCTAGGTGAACATCCAATAAGTACAATGTTAAGAATGATAAACCATCAAGTA
CTGCATGAATAAAGAATAATAACGGTGCTACGAATAAGAATGAGAATTCTAAAGGTTCTG
TAATACCAGTTAAGAATGATGTTAAAGCAGCAGAACCCATTAAACCAGCTACTACTTTTT
TATTTTCAGGTTTAGCTGTGTGATAAATTGCTAAAGCTGCTGCAGGTAAACCGAACATCA
TAACAGGGAATTCACCTTGCATGAATTTACCAGCTGTTAAATGTGCACCTTCACGAATTT
GTTCGATAAAGATACGTTGGTCACCGTGAATAATTTCACCAGCTGCATTTTTCCATGAAC
CAAACTCGAACCAGAAAGGTGCGTGGAAAATATGGTGCAGACCAAATGGAATTAATAAAC
GTTTAATAAAACCAAATAAGAATACTGCAACACCAGTATTTGAATCTAATAATCCTGTAC
TGAATGCATTTAAGCCTGATTGAATCGTTGGCCAAATTAATGCCATTGGGAATGCTAATA
TAAATGATGTTGTAGCCATCATAATAGGTACGAAACGCTTACCAGCGAAGAAACCTAAAT
AAGATGGTAAATTAATGTTATAGAACTTGTTATAACACCAAGCTGCCAGGGCCCCGATAA
TAATACCGCCGAACACACCTGTTTGTAATGTTGGGATACCTAAAATGCTAGCGTAACCAC
TCGCTGGATCACCAACGTTTTTAGGTGTTACTTGTAAAAAGTCACCCATTGTTTTGTTCA
TGATAATGTAACCGACGAATGCTGCGATAGCTGCTACGCCATCACCGCCAGCTAATCCGA
TTGCGACACCTAATGCGAAAATCATAGGCAAGTTATCAAAAATGATACCACCAGCACCTG
TCATTAATTTAGCGACAGTTTGTACGCCACCATTTTGTATAAAAGGCAAGTAGTGTTGTA
ATGATTCACCTTGCATAGCTGTACCGATAGCTAATAACAGACCGGCTGCTGGTAAAATCG
CAACAGGTAACATTAGCGCTTTACCGATACGTTGCAATTGACCGAAAAGTTTCTTTCTCA
CTTGTCCAACCTCCAAAGTTGTATGTAATATTTAAGATTCAATAAAAAAGACACGAGTAA
ATAGACTGTGTTGGTAACCATCACAGCTTAATTTAACTCATGCCTAATCTTACTTAGTAA
CACGTTGGTGTATGTAATTAATGTAAAAGAAGCAATTGACTAAGCTTATTTTGTTGAGCT
TACCATCACATCTTATTGAATCTTATTAGTTTGCGTCTCCTATTTTAGCACGGTAAAGTA
TGCGTTTTCAATACAATTATTAAATTCAATTTCAAATAGCTAAATTATTTTAAGATTAAT
ATGAAAAGTTAATATAAGATATTCAAGAATAAAGTGCACAAAAGTGAATGGTAAATACGG
CAATATCAATGATTTTAAAGAATTGAATGGATAGTTATGGAATGAGATTAAGAAGAAGAA
GTTGTGACAGAAATTTGTAACATTATTACAATGAATGTACTTGAGCTTATTAATATTGTA
ATGTGGTTTCTCTTATAGTAAAATGTAAGCGATTACACAACTCTACTATATTTTCCTAAT
ATTTATAACAATAAGGAGGGCTATTTTGACAGGCTTTTCAGTGTATTTAGGACAACCTTT
AGACGAAACGTATATCAAACATATGATTAGTTTAGGTTATCAAACGATTTTTACATCAGT
ACAAATACCAGAAGAAGATGACGAGACAAAATATCATTATTTCACACAACTACTCAACTT
ATTACAACATGAACAAGTGACTTACCTCATAGATGCTAATCCATCTATTTTAACACCATC
TTTTTATGCACATCTTCGACAATATGATGCGCAGTTTATGATTCGTATCGATCATAGTAC
ATCTATTGAGACAATCGAAGCGATTATGGCACAAGGTTTTAAGTGCTGTTTGAATGCAAG
TATTATTTCCCGGGAATTGTTAACAAGCTTACATCAACATTTGAATGATTTTACATTACT
TTCATTTTGTCATAACTATTATCCGAGACCAGATACGGGATTATCTGCTGATTGGGTTAA
AAAGAAAAATGAATATATTTATCAATTTAATAAAAAGGCACAAATATATGGCTTCATAGC
AGGTACAGATTTAAGAGGACCTTTGCATAAAGGTTTGCCAACGGTTGAATTAACACGGCA
TGACCATCCAGTTGTTGCAACTAATATTTTACAAGAAATTGGTATAACCGATGTGTTAGT
TGGAGATCCAAAGATTGAAAAGAGGCTAGCAGTACAACTTATAGAATTTTGTAATCGTCG
ACATTTTTCATTAACTATTAATGAAGATTTCGATGAACAAGTAGCATTTCTTTTTGACTT
GCAACATAAAGTTCGTTCTGATAACCCCGAAAAAGTTATTCGATCAGAAATATCGAGAGA
AATATGTGCGCAAACTATTCAACCACATCATACGATACAACGACAGATTGGTTCAGTGAC
CGTGGATAATCTGAAAAATGGGCGCTATCAAGGTGAACTCCAAATTGTGAGACATCCTCT
TAGCGCGCATGACAATGTTAACGTTGTTGCACAAATTATCAAAGAAGACTTACCGTTGTT
AAATTGTATCGCACCAAATGATACATTTAATTTTCAAAAATTAGGGAGTGTCAAAAGTAA
TGGAAAATAGTACGACCGAAGCACGCAATGAAGCGACGATGCATCTCGATGAAATGACTG
TGGAAGAGGCACTAATTACGATGAATGAAGAGGATCAACAAGTACCGTTAGCGGTCAAGC
GAGTGATTCCACAACTTACAGAAGTCGTGAATAAAACAATATCACAGTATAAAAAAGGTG
GGCGCTTAATTTATATCGGTGCAGGAACAAGCGGACGATTGGGAGTCTTAGATGCGGCAG
AATGTGTGCCAACATTTAATACAGAACCTCATGAAATTATAGGTATCATTGCAGGTGGTC
AGCGCGCGATGACGATGGCAGTAGAAGGTGCAGAAGATCATAAAAAACTTGCAGAAAATG
ATTTAGAAAAGATAAATTTAACGGAAAAAGATGTCGTAATTGGTATTGCTGCGAGTGGCA
AAACACCATATGTTATTGGGGGTTTAACATTTGCGAACACAATCGGTGCGACAACTGTTT
CAATTTCATGTAATGAACATGCAATTATAAGTGGAATTGCTAAATATCCTGTAGAAGTAA
AAGTTGGTCCTGAAGTATTAACTGGATCTACACGATTAAAGTCTGGCACAGCACAAAAAT
TAATTTTAAATATGATTTCAACAATTACCATGGTGGGTGTCGGGAAAGTATACGATAACC
TCATGATTGATGTGAAAGCAACAAACCAAAAACTTATCGACCGTTCAGTGCGTATTATTC
AAGATATATGTGCTATCACATACGATGAAGCAATGCGTTTATATCAAGTGTCTGAGCATG
ATGTAAAAGTTGCGACAGTCATGGGTATGTGTGGCATTTCTAAGGAAGAGGCAACAAGAC
GGTTATTAAACAATGACAATATTGTTAAACGAGCAATCAGAGATAAACAACCTTAGGAGG
GATTTAAATGACCAAAGAGCAACAGCTTGCAGAACGAATTATCGCTGCAGTAGGTGGCAT
GGATAATATAGATAGCGTTATGAATTGTATGACGCGTGTTCGTATTAAAGTATTAGATGA
AAATAAAGTAGACGAACAGGGACTAAAACAAATTGATGGTGTCATGGGAGTTATACATGA
TGAACGTATTCAAGTTGTAGTTGGTCCTGGTACAGTAAATAAAGTGGCTAACCATATGGC
GGAATTGAGTGGTGTAAAACTAGGAGATCAAATACCACATCATCACAAAGATTCACAAAA
AATGGACTATAAATCATATGCGGCAGACAAAGCGAAAGCGAATAAAGACGCACACAAAGC
GAAACAAAAAAATGGTAAGTTGAATAAAGTATTAAAATCAATTGCCAATATATTTATACC
ATTGATTCCAGCATTTATTGGAGCAGGATTAATCGGTGGAATTGCTGCTGTACTTAGCAA
TTTAATGGTCGCTGGGTATATTTCAGGTGCATGGATTACGCAATTGATTACCGTTTTTAA
TGTAATTAAAGATGGTATGTTAGCTTATTTAGCTATTTTTACTGGCATTAATGCTGCTAA
AGAATTCGGTGCGACACCAGGATTGGGCGGTGTCATTGGTGGTACAACTTTATTAACTGG
TATAGCTGGTAAAAATATTTTAATGAATGTTTTTACTGGGGAACCATTACAACTTGGACA
GGGTGGAATTATTGGCGTTATTTTTGCAGTTTGGATTTTAAGTATTGTTGAAAAAAGACT
ACATAAAATTGTACCAAATGCTATTGATATTATCGTTACACCGACAATTGCATTATTGAT
AGTAGGACTATTAACTATCTTTATCTTTATGCCATTAGCAGGATTTGTTTCAGACAGTTT
GGTTTCAGTTGTTAACGGTATTATTAACATTGGTGGTGTATTTAGTGGCTTTATAATCGG
TGCTAGCTTCCTACCGTTAGTTATGCTAGGACTTCACCATATTTTTACGCCAATTCATAT
AGAAATGATAAATCAATCAGGTGCTACTTACTTATTACCAATTGCGGCAATGGCTGGAGC
TGGACAAGTAGGTGCAGCTTTGGCACTTTGGGTAAGATGTAAACGCAATACGACGTTACG
CAATACACTGAAAGGTGCATTGCCAGTTGGTTTCCTAGGTATTGGAGAACCGTTGATTTA
CGGTGTGACATTACCATTAGGACGACCTTTCTTGACTGCTTGTATAGGTGGTGGCATAGG
CGGCGCAGTGATTGGTGGCATTGGACATATCGGTGCAAAAGCAATTGGACCAAGTGGTGT
GTCATTATTGCCATTAATTTCAGATAATATGTATTTAGGGTATATTGCAGGACTACTTTC
TGCGTATGCAGGTGGATTCGTTTGTACTTATTTATTTGGAACGACAAAGGCAATGCGACA
GACAGATTTGTTGGGTGATTAATGATGACAAATATTTTGTATAGGATTGACAAACAATTG
GGTGATTTTACAAAGACAGAAAAGAAAATCGCTAATTACATTTTAAAGAATCCACATAAA
ATCATTGATATGACAGTAAACGATTTGGCAGATGTTGCAAAAGTAAGTACAGCATCTATC
GTGCGATTTAGTCGGAAGATGACACATCAAGGTTTTCAAGAGTTAAAGATTGCGATATCT
AGATATTTACCTGAAGATATTGCGACGAATCCGCATTTGGAATTGATTGAAAATGAATCT
GTAGAAACTTTAAAAAATAAAATGATTGCAAGAACGACAAATACAATGAGATTTGTAGCT
ACAAATATAATGGATGCACAAATTGATGCTATATGTGATGTACTAAAAAATGCGAGAACA
ATATTTTTGTTCGGTTTTGGTGCATCCAGTTTAACAATCGGCGATCTTTTTCAAAAGTTA
TCTCGTATAGGGTTAAACGTGAGGTTATTACATGAAACACATTTACTTGTGTCAACGTTT
GCGACACATGATAAAAGAGATTGCATGATTTTTGTCACGAACCAAGGTAGTCATAGCGAA
TTGCAGTCTATAGCACAAGTTGCCACACATTACAGTATTCCCATCATAACTATATCTAGT
ACAGCTAATAATCCAGTGGCACAAATTGCAGATTATGCATTAATCTATGGCAGAACTGAT
GAAAATGAAATGCGTATGGCAGCTACGACATCTTTATTTGCACAGTTATTTACAGTAGAT
ATATTGTACTATCGCTTCGTAGCTTTAAATTATCATGCGATACTTGATTGTATTACTCAA
TCAAAAATGGCACTTGATAATTATAGAAAACATCTTGCGACGATTGATTTTAAACATTAA
GTAATCGAGGGATGTCGGCGTTTCATTGTATTGGATAACGCAGCGTAGATAAATTACTTT
ACGAACATTTTTTGATAGAAACTATTTTAATATGTAGCATGAGTCTTTGTTGGAAATTTG
TTGTGTCGATATCAAATCACGATTTAGAAGACATATCCGAATAAATTAAAGTAAATCTCA
TATAAAATGCTCCTTATAAAGTAGGCACTTAAAAAAGTGAAATACTTATAGGGAGCTTTG
CTTTTTCATGATTAAAAATTCAAGAATAATTTTAAGGCTAAGTGAACTAATATAAAGATT
ATTAAGATAATCATAATCCAATTTGTAATATGAACGATACGTTTAAATCGTTTACGTTGT
TTGTATTCTGGGCTTTTATAGAGTAGGTAATAGTACATAAATAGAATGGCAGCGAACATA
CCAAATATTGAAGTGAAGTTACCAATAGTTACTGACATAAAATGACTTAAAGTTAAATAA
TAACTAAGAGTGATGATTAAAAATAAAATGATTTCATAGATAAATAAGACCACACATGCC
AACCTCCATTACTTTATAGTCGAAGTAGTGAGAAATTACTTGATGTAGTGCTTTCAAATA
TTAGTATACACCTTATATAAAATATAAGCATTAAATTAAAGGTCAATAAAAATAGAATAT
ATTTACGTTTAAAGATAAAAAATAAACATTTTTCATTAATATTTATGATATATTTAGAAC
AATAGAAAGTGTACGGAAGGGGATATGGATGGCACATCAAAGTGAATATGCATTAGAAAA
TGAAATGATGAATCAACTTGAACAACTAGGCTATGAAAGGGTAACGATTCGTAATGATGA
GCAATTGCTTGATAATTTCAGAGCCATTTTAAATGAACGCCATGTGGATAAATTAGATGG
AAAACCACTAACCGATAAAGAATTTCAACGTCTTTTAACGATGATTGATGGGAAAAGTAT
TTTCGAGAGTGCACGTATTTTACGTGACAAATTACCACTTCGACGTGATGACGAGTCTGA
GGTTTATTTGTCATTTTTAGATACTAAAAGTTGGTGTAAAAATAAGTTTCAAGTAACAAA
TCAAATAGCAGTTGAAGATGCGTATAAAGCACGTTATGATGTTACCATTTTAATCAATGG
ATTACCCCTTGTTCAAGTAGAATTGAAACGTCGTGGCATTGATATTAACGAAGCTTTTAA
TCAAGTAAAACGATACCGTAAACAAAATTACACAGGTCTATTCCGCTATATACAAATGTT
TGTTATTAGTAATGGTGTTGAGACAAGATATTTTTCCAATAATGACAGTGAATTATTAAA
AAGTCATATGTTTTATTGGAGTGATAAACAAAATAAGCGTATAAATATATTACAATCTTT
TACTGAGACATTTATGAGACCTTGTCAATTAGCCAAGATGATTTCACGCTATATGATTAT
TAATGAAACAGATAGAATTCTAATGGCAATGCGTCCATACCAAGTGTATGCAGCTGAAGC
ACTGGTACAACAAGCAACTGAAACAGGCAATAATGGATATATCTGGCATACTACAGGAAG
CGGTAAGACGTTGACATCATTTAAAGCGAGTCAGATTTTGTCGCAACAAGAAAGTATTAA
GAAAGTTATTTTCTTGGTTGACCGTAAAGACTTAGATAGTCAAACAGAAGAAGAATTTAA
TAAGTTTGCAAAGGGCGCTGTCGATAAGACCTTTAATACTTCGCAGCTCGTACGTCAATT
AAATGATAAAAGTTTACCGCTTATTGTTACGACAATTCAAAAAATGGCAAAAGCAATTCA
AGGCAATGCCCATTTATTAGAGCAGTATAAGACAAATAAAGTAGTATTCATTATTGATGA
ATGTCATCGCAGTCAATTTGGTGACATGCATCGTTTAGTTAAACAACATTTCAAAAATGC
CCAATATTTTGGATTCACTGGTACACCACGTTTCCCAGAAAATAGTAGTCAAGATGGCCG
TACGACTGCAGATATTTTTGGTAGATGTTTGCATACGTATTTAATTAGAGATGCCATACA
TGATGGTAATGTACTTGGTTTCTCGGTGGACTATATTAATACTTTTAAAAATAAAGCTTT
AAAAGCAGAAGACAACAGCATGGTGGAAGCAATAAATACAGAAGAGGTATGGTTAGCTGA
TAAACGTGTGGAATTAGTAGCGCGACATATCATTGATAATCATGATAAATACACACGTAA
TCGCCAATATTCAAGTATATTTACAGTACAAAGTATTCACGCACTTATTAAATATTATGA
GACTTTTAAGCGACTTAATAAAAAATTAGAACGACCACTAACGGTAGCTGGTATATTTAC
GTTTAAACCTAATGAAGATGATCGTGATGGTGAAGTACCATATCATTCACGTGAAAAATT
AGAGAAAATGATTAGCGATTATAATAAAAAGTTTGAGACGAATTTTTCAACAGACACTCA
TAATGAATATTTTAATCATATTTCAAAAAACGTTAAAAAAGGCGTTAAAGATAGTAAAAT
TGATATCTTAATCGTTGTTAATATGTTCTTAACTGGATTTGATAGTAAAGTACTGAACAC
TTTATATGTTGATAGGAATTTAATGTATCATGACTTAATTCAAGCATATTCACGTACAAA
TAGGGTTGAAAAAGAATCAAAGCCGTTCGGTAAAATTGTAAACTATCGTGACTTGAAAAA
AGAGACGGACGATGCATTGAGAGTATTTTCACAAACAAATGATGCCGATACGATTTTAAT
GCGTAGTTATGAAGAGTATAAAAAAGAATTTATGGAGGCATATCATGAGCTTAAATTGAT
TGTGCCGACACCACACATGGTTGATGATATTCAAGATGAAGAAGAATTAAAACGCTTTGT
AGAAGCTTATCGTTTATTAGCTAAAATTTTATTACGTTTAAAAGCATTTGATGAGTTTGA
GTTTACAGTTGATGAAATTGGTATGGATGAACAAGAAAACGAAGATTATAAAAGTAAATA
TCTCGCTGTGTATGATCAAGTGAAAAGAGCGACGGCTGAGAAAGATAAAGTATCCATATT
AAATGATATTGATTTCGAAATAGAAATGATGCGTAACGATACGATTAATGTGAATTACAT
TATGAATATATTGAGGCAAATTGATTTAGAAGATAAAGCAGAACAACGACGCAATAGAGA
ACAAATTAGACGTATTTTAGACCATGCAGATGATCCGACTTTACGATTGAAGCGTGATTT
AATTAAAGAATTTATCGACAATGTTGTACCTTCTTTAAATAAGGATGACGATATTGATGC
AGCATATGTTAATTTCGAAAGTATTAAAAAAGAAGCGGAATTCAAAGGCTTTGCAGGAGA
GAAATCTATCAATGAACAAGCTCTAAAAACAATTACTAATGATTTTCAATATAGTGGAGT
CGTGAACCCTCATCAACTTAAAAAAATTATTGGTCAGTTGCCATTGAAAGAAAAACGCAA
AGCAAGAAAAGCCATTGAATCTTTTGTTGCAGAAACAACTGAAAAATACGATGTTTAATA
ATTGGAAATATCCCCCCGTACTTTATAAAGTGGCGGGGGGATTATTATTATCTTTTGTTG
GTTATGGTGCGATTAGTAATATCACTTCTTTACAAAAAATTATAGCCGTAAGAGTATAGA
AATAATGTCTATATGAATTTAAAATAGTTTATAATATTAACAGGATAAGTATTAAATGTA
TGTTGAAGGAGGTGCGTAGTTATGGATAATAGAAATATGATTAATCGTGTTTTTAGTCAA
AAGATATTACATCAAATTGCAATCAAAAACAAAAGTGATGTTGTTGATGAGGCATATGAT
TTTTATATACAAGGGCCTAAAAATATCAATGTAATACAGAAAATGAAGTCTTTATACAAC
TATCTTAAAAAGTCTTATCGTAACGAATATTTTTACAAAAACACAATCCTTAATAAACTT
CTTTTAGGACGACATTCTGTTAATACAACTACTGCACTTTCTGAAATGCCTATAGGAAAA
AGTATTGCTGATTTTATATTGTTAAACGGTAAAGGCGTTGTCTATGAGATTAAAACAGAA
TTAGATAAGTTGGATAGATTGGATAATCAAATTAATGATTATTATGAAGTATTTAATTAT
GTAGTAGTCATAACAAATGACAAACACTTGAATAAAGTTATGGCTAGATACAAAGATACA
ACAGTCGGAATTTTAGTATTAACATCTAGAAATACACTGAGTGAAGTTCAAAAACCAAAA
GAAAACAATAGCCTCTTAAACTCAAAAGCGATGTATAACTTTTTACGAAAAGAAGAAAGA
AAAAGAGTTATTGCGCAGAATCACATGGATATGCCAAGTTATAACGATTTCACAGAGTAT
GATGTGTTATATGACGTATTTAAAGAAATACCAATGACGGAATTGCATAACGATATGATA
TCTGAGTTGAAAAAAAGAGACAACATGAAAGAATACAAAGATGCATTTTTAGCAGCGCCG
GCTGAAATTAAGTTCTTGTTATATTTCGCAAAAATGACAAAGAAAGATAAAAATAAACTA
TATCATTTTCTTAAGGAGGATTAATATGTATTATCCTTATTTACGTGGGAAACAAAATGA
ACTATTTGCAATTAAAGAATTGTTAGAGAAAGGTTTGATTGGTAATTGTATTCAACCGAT
AATTGAACCGATTAAGTATACAACCACGTTTAAAAATATTTTGAAATATTGTGGTGAAAA
AGAATTTCGTATAAATTTAGTAGTAAATTCGAAGTTAACTGAAGAAGAGATTAGTAACGA
AACTGTTGAAGACTTAAGCGAAATAATAATAGAAAACAAAAGTATTATTCAAAAAGCTTA
TTTAGGTCCCTCTGATGAAGGTAATGAAAAGTTGAAGCAACAATTTTCAAATAGTAGTTT
AGCTATTTTAAAGAGTGTAGATGACTGGGAAATGTTTGAAGATAAAAATGAACTTGAAAT
GGTTTTTGTACCAGATGATAGACACATTAAACGTAAATTACGTAATATTCGAAACAAAGG
GCTCATTACGGACCCTTTTAATAAACTGAGTCGAAATATTGATTATTTGGATAATGATGA
CGAGTTTTATAGTGATGATCACCTTTATTATGAAGAAGATGGATACAAGGCATTTTCAGA
CTATTCTGTTATAGGTGGAGAATATATAGACGGTGGCTTTTCACCATTAGCTATTGCGAT
ACATATCGTCTATTTTGATGAGGCTAATGAGTTAAGAGTTAAACATTTTGTCTCTGATTC
TAATAACGATAGATTAAATCCAGCTAAAAAGTTTTTTGAGGCTGTAGATAAATTAGTAAC
TTGGTCTAAAAACTTAGATAATAAAAATAGATCTTATGCGATCGGACAATTTGAAGAACT
AAATAAAAATAATAAGTATCCAGGCCTAGGCTTAATTAAAAGGTTATCAATCATGCATCA
TCTAGAAATTATGAATAGATACTTGGAGTCTTAAAATGAAAATATGTGAAAAATGTTTTA
ATAATACTGAAATCGTAGAAATCATTGTAAATGATAATAGCAAATTTGACAATTGTGATA
TTGATAACGATCATCTTGGTGTTAAAATATTTGATACGACTCGAGACATAGATAAATTAG
AGCAGATTAGAGATTATTTAAGACCAGCGTTAGAATTATATGATATTAGTATAAATTTAC
CAGATACTTTTAGCCAAAAAGAAGGTAAAAAAATTGAAACAGCATTAAAAGATGATTGGA
GTATATTTAATAATATTGAGGAAGCGCAAATAAGTTGTATTTTAAATGAACTTTTTAAAG
ATGATGAAAATATAGATAGACGGGTGTTGGAAGGCTTAGTAGGTGCTAAAATCATAAACG
ATAAAAAATATACAAATGAAAATCTAATTGTAGCAAATAATGATTGGGATGGATTTTGTG
AGAGCTTGAAATATAAAAATAGATTTCATAATAATATGATCAATTTAGAGAATTTAGCGT
TCTTTCTCGATATCACTACTAATTACTATAGTATTGAGGAATTTAGAGAAAGATTTGAAC
CATTATATAGATCTAGGGTAGTTAATTTCATTACAGAGAAAAGTGAATTAATGGCACCAC
CAAAGGAACTAGCAACGGCAGGAAGATTGAATTCTAAATGGATAAGCGTGTTATACGTTA
GTACAAAAGAACAGGTCAGTATAGAAGAAGTTAAGCCTAAGCATAATGATATTGTTTATA
TAAGTAAGATTAAGTTACAAAAAAACATTACAAAAGAGAAGCTGAAAATAGCGAATTTAA
CTAATTTAACTAGTAATGCAATCAAAGCTGGTGATGATGGTTTTAGAAAGTATTTTGTAA
ATCACCAAACATTAAAAAAGATTCATGAAGGAATTACAAACCCAAGCGATGAACAAGGAA
TAGATTATTTACCATTTCAATATTTAGCTGATTATATTCGAAGTCTTAAATATGATGGGA
TAATGTACGAGAGTATACTGCAAGATGGTACTTTTAACTTTGTGTTTTTTAATCAAAATT
TATTTGAATGTGTTGATTATGAATGTAAAAGAGTAAGTGATGTTAAATACACATTGACTA
AATTAAGATGATATAAGTTAAAATCTGAATATTCTAACAAATTACAAATATCCCCCCGCG
CTATATAGTGTAGGGGGATTATTTATGGTATCAAAATATCTAAAGTATGGGTGTGACCTT
AAATCATGGCAAAGCGCCTAAAACTTGATATGGTGCCCAAGCCTTAAAAAGCACAATAAA
GAATGACAAAATCAGCTCACTCATAGGAAGTTACGCAATGTATGCCAAACTGCAAAGTCA
CTTAAGCGAACCACTCATAACTTTTATTTAGCAATTACAGGAACTGCTGAAATAAGTTGT
TTTGCATAATCTGATTGTGGATGTTTGATAATATTTTCTGTGTTATTAAGTTCAACGATT
TCGCCATTTTTCATAACCGCAACTCGATCACATATTTCATTGATGACACCCATATCATGT
GTGATGAATAAGTATGTAATACCAAAGTCTAATTGTAATTGTTTTAATAAATCGATAATA
TCTTTTTGGATTGAAACGTCTAAAGCTGACACTGCCTCGTCGCAAACAATTACTTTTGGT
TCAACTGCAAGTGCTCTCGCAATACTTACACGTTGGCGTTGTCCACCAGATAACTCATGT
GGATAACGATATAAGAAACTTTGATCCAGGCCAACTTTTTCTAACAAAGAGACTACTTTA
TTAATGGCTTCATCGTCGTTTTTAGTTTTACCATGAATGATAAGTGGTCGCTTAATCACA
TCAATCACTTTGAATCTAGGATTAATTGAAGCGAATGGATCTTGGAAAATCATTTGTATT
TCTTGGCGTAAAGGTTTCAATTCATCGCCTTTAAATAAACTTAATGGCACATCATTATAC
CAAATAAAGCCTTCTGACACTTCCTTTAGACCGACGACCGTCTTAGCTAAAGTGGATTTT
CCTGAACCAGACTCTCCTACAATACCTAATGTTTCACCTTTTCTAATAGCTAAGTTTATA
TCTCTAACTGCACGGAATAAACTACCATTTGGCGATGTATAATCTACACTAACGTGATCA
AATTTCAATAAAAGATCATTACTTATTTGTCTTGGTGGTCGTGTTTGATGAATATCAGGA
ATCGCATTAATTAATCGTTTGGTATATGTATGTTGTGGCGATTTGAAAATACATTCAACT
GTACCACTTTCAACGACACTTCCATCTTTCATTACAATCACATCATCGCAAAATTGATAC
ACAGCACCTAAATCGTGTGTGATAAAAATAATAGATGTTTCAGTATACTCATAAAGTGAT
TTCATCAACTGAAGTAATTGATTTTGTGTGCTTGCATCTAATGCTGTTGTTGGTTCATCT
GCAATTAAAATTTGTGGTTTTAAAATTAAGGCAATTGCAATCATCACACGTTGACGCATT
CCACCAGAAAATTCGTGTGGATAAGCGTCAAATTGTCGTGTTGCATCTTTAATTCCAACC
TTATCTAAAATATCAATGGCCATTGACTTTGCTTCTGACTTTGATATGCGTTTATGTTGA
AATAGTACTTCTGTAATTTGGTTGCCAATTGTTAATCTAGGATTTAAAGAAGATAGCGGA
TCTTGAAAAATCATCGAAATATCTTTTCCTCGAATTTGTCGTAATGATGACGAAGTTAAA
TCAGTTAAAGACTGCCCATTAAAAATAATTTCTCCAGTTAAAGTATGGTTTGGATAATCT
GGTAATAGTCCTAAAATCGACTTTGCAGTAATACTTTTACCTGAACCAGACTCACCGACT
ATACCTAAAATATGTTTTTTACGTAATTCAAAAGTGACATTTTGTACAGCTTGAACCGTT
GTTTCATCATAATTGAACTGTACATTTAGATTATTAACTTCTAATAAATTTGACATGATG
TTGTGCCTCCCTATTCACAAATGTGTAAATTTATTCTATACTTTTGTATATCATAGTAAT
CTACTCAAGATTATTTTACAAGGAGTGATTATCATAATTACTTATTCAGAGTCATTTAAG
TCGTTGTATCATAAGGCATTTTATAGGGTTATTATTTCGGTATTAAGCTTGCCGATATTT
TTATATGCGGTGATTGGTTTTGCTTTTTCAACTAAGAGAAAAAATTTTTACGCTAACAAT
TCTGAAATTTCAGAAATCGAACAGGCGTTACAACAAAAATATAAATATTTGTCTCAGAAA
AAGTCATCCACACAAATACATAGAGAAGCAATCAAAATAATTAAGGGACAAAGTTCTAAT
ACGAATACTCAGAACATTGAGCAAGCACATTTTTCAGCATACTTTGAAAAGATATTATTT
CATAAGTTCATCATTATCAAAGTAATATTGGCTTTACCAATGTTTATTGTGCTGACATTT
TATTTACAGCCATTAGTTAAGTATATTTTCGAACGCGTCATTATGGCTGTAATTGTTATT
ATTGGTGTAATCATTAGTGTCTTTACAATTTTATATTTTTCACCACTTGATGCGGCATAT
AGCATATTGGGACAAAATGCTACAAAAGCACAAATACATCAATTTAATGTATTGCATCAC
CTTAATGAACCTTATTTTATTCAATTGTGGGATACCATTAAAGGCGTCTTTACATTTGAT
TTAGGCACAACATACAAAGGGAATGAAGTTGTGACGAAAGCAGTTGGCGAGAGAATCCCA
ATTACTATTCTTATCACAGTATTAGCGTTAATTGTGGCATTATTTATTGCGATACCGGTG
GGGATTATAAGTGCGATGAAGAGAAATAGTTGGCTTGATATCACATTGATGACAATTGCA
TTAATTGGGCTATCAATTCCAAGTTTCTGGCAAGGACTATTATTTATTTTAGCCTTCTCA
TTGAAATTAGATATTTTGCCACCATCTTATATGCCAGAACATCCTATATCACTGATTTTG
CCTGTGCTCGTCATTGGAACAAGCATTGCTGCTTCGATTACACGTATGACAAGGTCTTCG
GTTCTTGAAGTTATGCGCAGTGATTATGTATTAACCGCTTATGCAAAAGGACTATCAACA
ACACAAGTTGTGATTAAGCATATTTTAAAAAATGCGATTGTTCCAATTGTGACGCTAGTC
GGTCTATTAGTAGCAGAGTTACTTGGTGGCTCTGCTGTTACAGAACAAGTATTTAACATT
AATGGTATCGGTCGTTATATTGTTCAAAAACAACTTATACCTGATATCCCAGCAGTCATG
GGTGGAGTTGTATATATATCAATTGTTATTTCATTATCAAATTTAATCATTGATGTTTTT
TATACACTTATTGATCCAAAATTACGTAGTGAAATCAACGAAAGGAAGTGAGGCATATGG
CACAACTTAATTCAAAGATAGCTTCCTTAAAATTATTCGCAAGTTACGCCATAGCAACAT
ATATTTTAGTCATAATAACAAGTGCTTTAAACATTTTTAAGGGCTATGTAGCTGATACAT
TTTATATTGCTGAAACATTGTTGATTATATTAACTATTGCATTAATTATTATTGTATTAA
CTGAATCAAATTGGAAAAGTCGAGTTGTATGGCGTCGTTTCATTGAAGTGTTGTTAATGT
TGATGACTTTAACAGGGAATGTATTCACTTTATTAATGTTTGTAAGTGTTAGACGTTATC
AACGTACATCGCAAATACATAGTTATAACGGTTGGGAAGCATTTATACGAAAAATTACTA
AACATCGTATAGCTATTATCGGATTACTGATTTTAGTCTACATGCTGACATTATCAATCG
TGTCACAATTTACATTTGATACGACGTTGGCTACTAAAAATCAGTTCAATGCACTGTTAC
ATGCACCAAGTCTAGAATACCCATTTGGTACTGATGACTTTGGTAGAGATTTATTTACAC
GCGTAGTAGTAGGTACGAAGCTAACATTTTCAATATCAATTGTTTCTGTGATAATTGCAG
TTATTTTTGGTGTGTTACTAGGCACATTAGCCGGATACTTCAACCATATTGATAATTTAG
TGATGCGTATTTTAGATATCGTGTTTGCAATTCCTTCATTACTCTTAGCGGTGGCAATTA
TCGCATCGTTTGGTGCAAGTATTCCAAATTTAATTATTGCTTTAAGCATTGGTAATATAC
CATCGTTTGCACGGACGATGCGTGCGAGTGTCTTAGAGATTAAGCGTATGGAATATGTAG
ATGCAGCACGTATTACAGGAGAAAATACTTGGAACATCATATGGCGGTATATTTTACCGA
ATGCGATTGCGCCAATGATTGTACGCTTTTCATTAAATATAGGTGTAGTTGTATTAACAA
CAAGTAGTTTAAGTTTCTTAGGACTTGGCGTTGCGCCTGACGTAGCGGAATGGGGGAACA
TTTTACGTACCGGTAGTAACTATTTAGAAACACATAGTAATCTGGCGATTGTACCAGGTA
TTTGTATTATGTTTGTCGTTTTAGCATTCAATTTTATAGGTGATGCAGTGCGAGATGCAC
TAGATCCAAGAATTCATTAAAAAGGTAGGGATAGATGTGAAAAGAATCATTAGTATCGCA
ATTATAGTGTTAGCGTTGGTATTAAGTGGTTGTGGTGTCCCTACAAAATCAGAAGTAGCT
CAGAAGTCATCGAAAGTTGAGGTAAAAGGTGAGCGACCGACGATACATTTCCTAGGACAA
GCAAGTTATGAGAATGAAATGAATATTGTTAAAGATCAGTTGGAAAATGCAGGATTTAAC
GTCAAGATGAATATTCAACCAGATTATGGTAGTTATCGCACGCAACGTCAAGCTGGTAAT
TATGATATTCAAATCGATGACTGGATGACAGTGTTTGGAGATCCTAACTATGCTATGACA
GCATTGTTTAGTTCTACAGGATCAAATAGTTTATTAAAAGATAAGCATGTGGACCAGTTG
TTAAATAAAGCTTCTACTCAAAATGAAGTAGATGTAAAATCAACATATAAACAAATTGAA
GATGAAGTTGTCTTTGATAAAGGATATATGGCACCATTATATGGATCCAAAAAGAATTTA
GTATATGACAATAAAGTGTTGGATAAAAATAGTGTTGGATTACCAAATTCACGTGCATTA
ATATGGCAACAATTTGACTATAACAATAGTAAAGAACGAGATACACGTCCACTTGTCATG
ACGCAACAAGACGGTGAAATTCCAACATTGGACCCAATACGTTCGATTGCGCCATCGGTA
TATTCAATTAATATGAATATGTATACAAGGTTATTGCTTTTAGATGAAAATGACCACTTA
ACAACGAAAGGTTCATTGAGTCGTGATTACGCTGTGAATAAAGATAATAAAGCATTTTAT
TTTTTACTTAGAGATGATGATTATTTTGCGAAAGTGGTTAATGGCGAAGCACGTAATACA
GGTGAACGTGTGTCGGCTGAAGATGTTAAATTTTCTTTAGATAGGGCACGTGATAAAAAG
TCTGTGCCTAACAATAATACGTACAATATGCATAAGCATATTAATGATATCAAGGTATTA
ACTGATGCAGATATTGATCAGTTGCGTAAAGAGAAAGATAAAGATGATAAATCAATCTAT
GACAAGCTGATTAAAGCATATAACGTCAAATCATTAACAACAGATGGTCAAAAAGTAAAT
AACAAAGATGGTATTTATCAAATTGTTAAAATTACAACCGATCAATCGATGCCTCGAGAA
GTGAATTATTTAACACATTCTTCGGCTGGTATTTTATCTAAAAAATTTGTTACTGAAGTA
AATCGTCAATATCCAAAGGGCTATGGTGATAGCAGTACTCTTCCTGCTACTTCAGATGGG
AAAAATGCGCTGTATGCAAGTGGTGCATACATTTTGACACAGAAAAATACTTACCAAGCA
GAGTTTCAACGTAACCCTGGATTCAACGAAACAGAACAAGGTAGCTATAGTCCAGCAAAA
ATTAAAAACATCACATTGAAATTTAATGGTGATCCTAATAATGCATTGTCAGAACTTAGA
AACCATTCAATTGATATGTTGGCAGATGTGAATCAAAAACATTTTGATTTAATTAAGTCA
GATAAAAATTTAAGCATTATACGTAAAAATGGACGTAAGTCAGTCTTTTTAATGCTAAAT
ATTAAAAAAGGTATATTTAAGACACATCCAAACTTGAGACAAGCAGTTGTGAATGCGATA
GATCAGGATCAATTTATTAAGTTTTATCGTGGCGATAAATTTAAAATTGCATCACCAATT
ACACCGCTTGTCGATACTGGTAATGTGCAACGTCAAGATCTAGAAAAAGTTGAGAAAGCC
ATTAATCAATAATATTTTAATGATTTAAAGAAAGTAGGAGGATAAAATATGGTCATTAAC
TTAAATAATAAACAGAAAACAACATCTAAAGAAGGGTTAATTTCCGTGTCTCATCCTCTT
GCGGCTAAAATTGGTAAGGATGTATTAGATAAAGGCGGCAATGCCATGGATGCAGTCATT
GCGATTCAACTTGCACTGAATGTTGTAGAACCATTTGCATCAGGTTTAGGTGGTGGCGGG
TACTTGTTATATTATGAGCAAAGTACAGGCAGTATAACTGCATTTGATGCGCGTGAGACA
GCGCCCGCACATGTAGATAAACAATTTTATTTAAATGATTCAGGCGAGTATAAATCATTT
TTTGATATGACTACACACGGTAAAACTGTGGCAGTACCGGCAATTCCAAAACTATTTGAT
TATATTCATAAGCATTATGCTAAGTTGTCATTAGAAGAATTAATCAATCCTGCAATTGAG
TTAGCTGTGGATGGCCATTCTGCCAATTGGGCTACTGAAAAATATTCACGCCAGCAACAC
GCAAGGCTGACAAAGTATCATGAAACGGCGAAAGTCTTTACGAATGAAAATCAATATTGG
CGTGAAAATGATTGGATTGTACAACCCGAAATAGGTAAGACACTTCAAATATTAAAAGAG
CAAGGATTTAATGCATTTTATAAAGGTGACATCGCGGAAAAGTTAGTAAACGTTGTCAAA
AAATATGGTGGCACAATTACTTTAGAAGACTTAGTAAATTATGACATTCAGATTAAAGCA
CCGATTAGTGCAACATATAAAGACTATGATATTCATTCAATGGGACCATCTAGTTCTGGC
GGTATCACAGTAATTCAAATATTGAAGTTATTAGAACATGTAGACTTACATTCGATGGGT
CCAAGATCTGTTGATTATTTGCACCATTTGATACAAGCTATGCATATAGCATATAGTGAT
CGTGCACAGTATTTGGCAGATGATAATTTTCATGATGTACCTGTAGAGTCATTAATTGAT
GACGACTATTTAAATTTACGTAGTAAGCTCATTGATAGTGAAAAAGCAAATATCGATATA
GCACATGGGAATATTTCTGATTGCATAAGTCATACAGATGTTGATGAAAATCATACCGAA
ACAACACATTTTTGTGTGATTGATAAAGAAGGAAATATCGCTTCATTCACAACATCAATC
GGTATGATTTATGGTTCAGGTATCACGATTCCAGGTTACGGTGTATTATTGAATACGACA
ATGGATGGCTTTGATGTAGTAGATGGTGGTATTAACGAAATTGCACCATATAAACGACCT
CTAAGTAATATGGCTCCAACGATTGTGACACATCATGGGGAACCGATATTAACGGTAGGA
GCACCTGGTGCCATAAGTATTATTGCTAGCGTGGCACAAACTTTAATCAATGTATTAGTG
TTCGATATGAATATTCAGGAAGCTATTGATGAACCTAGAATTTATAGTAGCCATCCTAAT
CGTATCGAATGGGAGCCTCAATTTTCACAGTCTACAATATTAGCATTAATCGCACGGGGA
CATGCGATGGAACATAAACCAGATGCCTATATTGGAGACGTACATGGGTTACAGGTTAAT
CTGAATACACGTGAAGCTTCGGGAGGTGCTGATGATACGAGGGAAGGCACAGTGATAGGT
GGCGATGTATTATCAATTAGAAAACAACCATTACCTAGTCGCGAAATATACGATAATGAC
ACCCATCGTGTATATTTCAATGATGTGCAGTTACCATTATTAGCAGAACAAGTACGATGG
ATGCATAACAAATGTTGGATTGAGGAAAGTGTTATAAGAATCATTTTCCCTGGAGTTAGT
GCACATATTGAAGATTTGAGAAGTTATGATATCGACGGAGAAAATTATATAGATATTGCC
TGGTTGGCACGGAAGAAAGGTTGTCAAGTTACCTTAAAGGATGACAGTTTATACTTAAAT
GATGAAACGTATCATTCAGTAAAACGAAACACAAATGCATACTATAGATACGATCGAGAT
AGTATCTATAGTATGCATTTGTGTGTTTGATATGAAGTTTGAAGTGGATTTTGATTTTTG
TTGAACTAAAGGATGCGGTTTCAAATTTTAGAGTGACGCTTGAGTGTAGTAATGTTGAAG
TTGTTATAAGAAACGCTAGACGCCTTTGTAAAATATAAAACGCCCCACAAATTCGTTTTT
TATGTACACCTCAATAGTTAGTCTGAAATCTAACTAGATGTGATTAGGTACAATTAAATG
AATGACGTGAGGCGTTTTTATAATGTGTGATTTTAGTATGTTAAACGATAATCAATGATT
TGGTTATTTCTATAATTACATCATAAATATTAATGTTCACTTATTTTATTATAAGTAAGG
CTTTCTTGGTATATAATTTGGTCTTTTCCAGGACTTGAAAAATAAAAATAAAGTTTCTGA
TCTTGATGTTTATTACCTTTTAAATCACTCATTCCCTTTAATTCCACCTTTGTTGATGCG
TTTTTAGGAATATTATATCTACGTTTTAATTGTTTAACGTTTGGATTATCGTTCGACAAC
TTACCAGATAAATTATAATAATCAGTAGTAGGATCATGTGTGATTTTCAAATCATTACTG
TTTAAAATACTTGGTAAATCGCCACTTTGAATCAAAAATTGATTGTTTTCGATTTTTTGT
TTCAGCGCGGGATCTTTTACGTCTTTTGTGAAAACGATTTTATTATTAACTACTTTTACT
GGATAACTTTTGTATGTCGAGTCAGTAGCATTTTTTCTATCGTTTGTAGTTGTGTCATAT
TCACCAGTTATTTTATGTGTGTTCTTATCTACTTTTAACAACATACGGTCTTCTTTTAAA
AGCTCATCTGATCCAACAACTGAATAAGAGGATTCTATATACCATGTGTCTTGATCATTA
TTTTCGTAATGGGGGTTATCGTGACCATCAATTTCATAAAGCGTTTCTAAGTTTTTAATA
GGATATGTACTTAGTACTTTTTTAAGACCATCTTTCAAATGAATTTGTTCCCACTTCATT
GCCAAAAACATACCGCCACTGACTAAAATTGAAATAATAATAATTGCTGCTAAGTTTAAC
CAGAAAATTTTATACGCTTTCATACATTCACACCTTTTCTTAAAATACTTAATTAACACT
ATAATAATATATTTTAAAAATATTTACATCAGTATTAAAGTGAATATCAAATTTTAAATT
TATAAAAATAATAGGTATTTATAAAAAGTGGAAAATGCATACAATAAAAAACTGTATGAC
GTTGAGGAGTCACACAGTGTAATTAAAAATTTAAAATGTAGTTGCTAATTTTTCAGCATT
ATTAATACTTGTTGCTTTAATTTCTTCAGTCTTATGAGGTTCGGCATTGTGGCCTTCGAT
AATGATTGTTTCATATGATGGTACACCTAAGAATGTCATAATTGTTCTTAAATAACGATC
ACCCATTTCAAAATCAGCAGCAGGGCCCTCTGTATAATAGCCGCCACGAGATTGAATGTG
TAATACTTTTTTGTCAGTTAGTAAACCTTGTGGTCCTTCCGCAGAGTATTTAAAAGTTTT
ACCTGCAATTGAAATAGCATCAATATATGTTTTGACTACAGGAGGGAAAGAAAGGTTCCA
CATAGGTGTCACAAATACATATTTATCAGCGCTTAGAAATTCTTCTAAAATGTCACTCAA
TCTAGAAACTTTCATTTGTTCATCATCTGTTAATGTCTCGCCATTGTTAATTTTTCCCCA
ACCAGTTAATACATCTTTGTCGATGGCTGGAATATAAGTTTCAAATAAATCAATATGTTT
CACTTCATCGTCAGGATGTTGTTGTTGGTAAGTCTCTATAAATGCTTTACCAGCCGCCAT
AGAATTTGATACTAATTCATTAAAGGGATGTGCTGTAATATACAATACTTTCGCCATATA
AAAATTCTCCTCTATTTCTATTTTAATTGAGTATAATTAATATACTAGATATAAAATTTA
ATTACAACTGATAAGCTCCATGATAACTATACACTTAAGGTAGTAGTACCAAAGTATGAG
TGCAATTAATTATGAAATAACAGATTTAGAATATATACTAAATATCCTAAACATATAAAG
GATGGATGCCACGATGACAAGACGACCTAAACGTATTTTGGCAACAATACTACTTTTTCT
ACCCTTATTATTAGCTGTTTTTTATATAGATGACATTCAAAAATGGTTTAACCAATATAC
TAATAAATTAACGCAAGATAATAAAGGACAAGGACACTCAAAATGGGAAGACTTTTTTAA
AGGGAGTCGGGTTACTGAAACTTTTGGGAAATATAATCATTCTCCATTTGAAGGTAAACA
TTATGGTATAGATTTTGCATTGCCAAAAGGTACTCCAATTAAAGCGCCAACGAATGGCAA
AGTAACACGAATTTTTAATAATGAATTAGGCGGTAAGGTATTACAGATTGCTGAAGATAA
TGGAGAGTATCACCAATGGTACTTACACTTAGACAAATATAACGTCAAAGTAGGTGATCG
TGTTAAAGTTGGGGATATTATTGCGTATTCTGGTAATACAGGTAAACAAACGACAGGCGC
ACATTTACATTTTCAAAGAATGAAGGGTGGCGTAGGTAATGCCTATGCAGAAGATCCACA
ACCATTTATAGATAAGTTACCTGATGGGGAACGTAGTCTATATGATTTATAGTTTGGAAG
TATGCCGGCAGTCTAAAATTTAAGCAATCATTATGTGGGTAGGATACTACTTATATAATG
GTTGCTATTTTTTTGACTGAAAATCGAAATGCCAAGTCATACTTGTTTGATTTGTTTGCT
AGTTAAAATGCGAAGGATGTTTGCTAACAGTATCACACAAAAACACATAGAACATCATAA
TTGGCATACAGAAAATAGTTGTGCACGATAACTATTTTTTGTGTAAAAGTATAATTCTGA
AAGTAATGTAAACGTTTACAATTTATGATTGACATTAATAATGACTGACTATATGATTTA
TGTAAGTATTTGTGCAAACGTTTTCACGAAATGTATTACACAATAAAAGTTTAAACAAAG
TATGGGAGGCATAACATGGCAGAACTAAAGTTAGAGCATATTAAAAAGACGTATGACAAT
AACAACACTGTAGTGAAAGACTTCAATTTACATATTACTGACAAAGAATTTATTGTATTT
GTCGGACCATCAGGATGCGGTAAATCTACAACATTACGTATGATTGCGGGTCTAGAGTCT
ATCACATCCGGGGATTTCTATATTGATGGGGAACGCATGAATGATGTTGAACCTAAGAAC
AGAGACATTGCGATGGTATTTCAAAATTATGCATTATATCCACATATGACTGTTTTTGAA
AATATGGCATTTGGACTAAAGCTGCGTAAAGTTAACAAAAAAGAGATTGAACAAAAAGTT
AATGAAGCAGCAGAAATACTAGGTTTAACTGAGTATCTTGGACGTAAACCAAAGGCGTTA
TCAGGTGGACAACGACAACGTGTTGCTTTAGGTAGAGCTATTGTAAGAGATGCGAAAGTA
TTTTTAATGGATGAACCATTATCAAATCTAGATGCGAAGCTACGTGTACAGATGCGTACA
GAAATTTTGAAATTACATAAGCGACTTAATACTACAACGATTTATGTCACACATGACCAG
ACTGAAGCGTTGACAATGGCTAGTCGAATTGTTGTTTTAAAAGATGGCGACATTATGCAA
GTTGGCACACCAAGAGAGATATACGACTCGCCGAATTGCATATTTGTGGCGCAATTTATC
GGCTCTCCAGCGATGAATATGTTGAAAGCTACAGTTGAAATGGATGGGTTGAAAATTGGG
ACACACCATTTTAAATTACATAATAAAAAATTTGAAAAGTTAAAAGACGCTGGCTATCTA
GATAAGGAAATCATTTTAGGTGTTAGAGCTGAAGACATTCATGAAGAACCGATATTTATA
CAATCCTCTCCAGATACACAATTTGTATCTGAAGTAGTTGTATCTGAATTGTTAGGTTCT
GAAATTATGGTACATAGTACATTCCAAGGAATGGAATTAATTTCTAAATTAGATTCAAGA
ACGCAAGTGATGGCGAATGACAAGATTACATTAGCATTTGATATGAACAAGTGTCACTTT
TTTGATGAAAATACTGGAAATCGAATTGTTTAAGGGGGAATGTTCATGTCTAAATTTTTA
AAATGTATCACGTTAGTTATTGCAATGTTATTAATCGTAACTGGATGTGGCCCTAATCGT
TCGAAGGAAGATATTGATAAAGCATTAAATAAAGATAATTCTAAAGAAAAGCCGAATCAA
CTTACGATGTGGGTGGATGGCGACAAGCAGATGGCTTTTTATAAAAAAATTACTAATCAG
TATACTAAAAAAACTGGTATAAAAGTAAAACTTGTAAATGTGGGTCAGAATGATCAATTA
GAAAATATTTCACTAGATGCACCTGCTGGGAAAGGACCAGATATCTTTTTTTTAGCACAT
GATAATACTGGAAGTGCATATCTACAAGGCTTAGCTGCGGAAATTAAATTATCAAAAGAT
GAGTTAAAAGGTTTCAATAAACAAGCGCTTAAAGCGATGAATTATGACAACAAACAACTA
GCATTACCTGCTATCGTTGAAACAACTGCACTTTTCTATAATAAAAAGTTAGTGAAAAAT
GCGCCACAAACGTTAGAAGAAGTTGAAGCGAATGCTGCCAAATTAACAAATAGTAAAAAG
AAACAATACGGTATGCTATTCGATGCTAAAAACTTCTATTTTAATTATCCATTTTTATTT
GGAAATGACGATTATATTTTCAAGAAAAATAGCAGTGAATATGATATCCATCGATTAGGA
TTGAATTCTAAAAATGTAGTAAAGAATGCTGAACGTTTACAAAAATGGTATGACAAAGGG
TATCTCCCAAAAGCTGCTACTCATGATGTGATGATTGGTCTTTTTAAAGAAGGCAAAGTA
GGACAATTTGTAACGGGACCATGGAATATTAATGAGTATCAAGAGACATTTGGTAAAGAT
CTTGGTGTGACAACATTGCCTACAGATGGTGGCAAACAGATGAAGCCGTTTCTTGGCGTA
CGTGGTTGGTATCTATCTGAATATAGTAAGCATAAGTATTGGGCTAAAGACTTAATGTTG
TATATCACTAGTAAAGATACATTACAAAAGTATACAGATGAAATGAGCGAAATTACTGGT
CGTGTGGATGTGAAATCATCTAATCCGAATTTGAAAGTGTTTGAAAAACAAGCGCGTCAC
GCTGAACCGATGCCTAATATTCCAGAAATGAGACAAGTTTGGGAACCGATGGGCAATGCC
AGTACATTTATCTCGAATGGTAAGAATCCTAAAGAAGCTTTAGATGAAGCAACGAATGAT
ATTACGCAAAATATTAAGATTCTACATCCATCAAAAAATGATGAGAAAGGAGATTAGTTA
TGATGAAACGTAACCCTAAATTAGCTGCATTATTATCTGTCATACCTGGATTGGGCCAGT
TTTATAACAAAAGACCTATAAAAGGCACGATATTCTTTATCTTCTTTATCAGTTTTATTT
CTGTATTTTATAGCTTTTTAAATATTGGTTTTTGGGGATTATTCACATTAGGTACTGTAC
CTAAATTAGATGATTCTCGTGTATTACTAGCTCAAGGTATCATTTCTTTATTGCTTGTAG
CTTTCGCAATAATGTTATATATCATTAACATTTTAGATGCATATCGTAATGCTAAACGGT
TTAATCGTAATGAAGAAATAAAAAATCCGAAAGCACTGATGGTTGCAACTTGGGATAAGA
CTTTCCCATATTTACTAATCTCACCAGGTACATTCTTATTGATATTTGTTGTTGTATTTC
CACTGATATTTATGTTTGGTGTGGCATTTACGAACTACAATTTATACAATGCGCCTCCTA
GGCACACATTAGAGTGGGTTGGTTTAGATAATTTCAAAACATTATTCACAATCGGTGTTT
GGCGCAAAACATTTTTTAGTGTTATTACTTGGACATTAGTTTGGACACTTGTTGCAACAA
CACTTCAAATTGCATTAGGTCTATTTTTGGCAATCATTGTCAATCATCCTGTTGTTAAAG
GAAAGAAATTTATTCGTACGGTGCTAATTTTACCTTGGGCTGTACCATCATTTGTAACGA
TATTAATTTTTGTAGCATTATTTAATGATGAATTTGGTGCTATAAATAATAGCATTTTGC
AACCATTATTAGGTGTGGCACCAGCGTGGTTAAGTGATCCGTTTTGGACAAAAATTGCTT
TAATTGGTATCCAAGTATGGCTAGGTTTTCCCTTTGTCTTTGCACTTTTCACAGGTGTAT
TACAAAGTATTTCATCTGATTGGTATGAAGCAGCAGACATGGATGGTGCATCAAGCTGGC
AAAAGTTTAGAAACATCACATTCCCACATGTCATATATGCCACTGCACCATTGTTAATTA
TGCAATATGCAGGCAATTTTAATAATTTCAATCTTATCTATTTATTTAATAAAGGTGGTC
CGCCAGTTTCAGGTCAAAATGCGGGTAGTACGGACATCTTAATATCTTGGGTATACAATC
TGACATTTGAGTTTAATAACTTTAATATGGGTGCAGTTGTGTCATTAATTATTGGTTTTA
TTGTGGCTATTGTGGCATTTATTCAATTCAGACGTACTAGTACTTTTAAAGATGAGGGAG
GTTTATAAGATGGCAAAGAAGAAGCGTATTATAAAAGCAATCGGAATTTATAGTTTTATA
GCGATGATGTTTGTCATCATATTGTATCCATTATTGTGGACGTTCGGTATTTCCCTTAAT
CCAGGTACGAATTTATATGGTGCTAAGATGATACCGGATGATGCGACATTTAAAAATTAT
GCCTTTTTATTATTTGATGAAAGTAGTCAATATTTAACTTGGTATAAAAATACGCTCATT
GTAGCATCAGCAAATGCATTGTTTAGTGTGATATTTGTTACGTTAACAGCATATGCCTTT
TCAAGATATCGCTTTGTAGGACGCAAATATGGATTAATTACATTTTTGATTTTACAAATG
TTCCCAGTATTGATGGCAATGGTCGCAATCTATATTTTATTAAATACAATCGGGTTATTA
GATTCATTATTTGGATTAACGCTTGTATATATTGGTGGTTCGATACCGATGAATGCATTT
TTAGTGAAAGGTTATTTTGACACGATCCCTAAAGAACTTGATGAATCTGCAAAAATTGAT
GGGGCTGGACATATGCGTATTTTCTTACAAATCATGTTGCCATTAGCTAAACCGATTCTA
GCAGTTGTTGCTTTATTCAATTTTATGGGACCATTTATGGACTTTATCTTACCTAAAATT
TTATTGAGAAGCCCTGAAAAATTCACTTTAGCAGTCGGACTTTTCAACTTTATTAACGAT
AAATATGCAAACAATTTCACAGTGTTTGCGGCAGGGGCCATTATGATTGCAGTCCCTATA
GCAATTGTATTCTTGTTCTTGCAACGCTATTTAGTATCAGGATTAACGACAGGTGCAACA
AAAGGTTAGTTTGAATCGGAGTAGGACAGAAATGGTAAAGAACCACAAATGATGATAATG
ATTTAAAGGAGGACGCGATAATGACGATTAAAGTTGGAATTATTGGATGTGGTGGTATTG
CAAATGGCAAACACATGCCTAGTTTGCAAAAAGTTGAAGATGTTGAAATGGTCGCATTTT
GCGATGTAGATATTTCGAAAGCGGAGTGTGCGGCAGAAGCATATGGCACGAAAGATGCAC
AAGTTTATGATGACTATCAAGATTTGTTAAAAGATAAAGAGATTGATGTTATCCATGTAT
GTACACCGAATGATTCACATTGTGAAATTACAGTAGCGGGATTATACGCTGGTAAACATG
TGATGTGTGAAAAACCGATGGCTAAAACGACAGCAGAAGCTCAAAAAATGATAGATGCAG
CTCAAGAAATAGGTAAAAAGTTAACAATAGGTTATCAAAACCGTTTCCGTTCAGATAGTC
AAATTTTATATCAATCAGCGCAACGTGGTGATTTAGGTGACATTTACTTTGGAAAAGCAC
ATGCAATTCGTCGACGTGCTGTGCCAACATGGGGCGTTTTCTTAAATGAGGAAGCACAAG
GTGGTGGCCCTTTAATTGACATCGGGACGCATGCATTAGATTTAACATTATGGATGATGA
ATAATTATGAACCAGAATCAGTGATGGGTTCAACATTTCATAAATTAAATAAACAACATG
ATGCTGCAAATGCTTGGGGATCATGGAATCCAGATGAATTTACAGTTGAAGATTCTGCAT
TTGGATTCATTAAAATGAAAAACGGTGCAACCATTATTTTAGAATCTGCATGGGCAATTA
ATTCTTTGGAAGTTGATGAAGCAAAATGTTCGTTATCCGGAACAAAAGCGGGAGCTGATA
TGAAAGACGGTTTGCGTATTCATGGAGAAGATATGGGGACACTTTATACTAAACATGTTG
AATTAGAAAACAAAGGTGTCGACTTTTATGAAGGTAATGAAGTGGACGAAGCTGAAGAAG
AAGCGAAAGCATGGATAAATGCAATTGTGAATGATACAGAACCAGTTGTGAAACCTGAAC
AAGCAATGATAGTAACTAAAATACTTGAAGCAATTTATCAATCTGCAAAATCAGGCAAAG
CCGTTTACTTTGATTAATATCTTTTATTAAGGAGGAACATCATGACTAAACTAAACGTTG
GTGTGATAGGTGTTGGCGGCATTGCACAAGACCGTCATATTCCAGCATTACTGAAACTAA
AAGATAAAGTTTCACTAGTAGCAGTGCAAGATATTAACACCGTGCAAATGATTGATGTTG
CCAAACGTTTTAATATTCCGCATGCAGTTGAAACGCCAAGAGAATTGTTTAAACTCGTTG
ATGCGGTTATCATATGCACGCCTAACAAATTCCATGCTGATCTTTCAATAGAAGCATTGA
ATCATGGTGTCCATGTAATGTGTGAAAAACCAATGGCAATGACGACAGAAGAGTGTGATC
GTATGATTGAAGCTGCTAACAGAAACCAAAAATTATTAACTGTTGCGTATCATTACCGAC
ATACTGATGTCGCTATAACTGCTAAAAAAGCAATTGAATCAGGTGTGGTTGGTAAACCTT
TAGTAGCACGTGTACAAGCGATGCGTAGGCGTAAAGTGCCTGGATGGGGTGTTTTTACAA
ATAAAGCATTGCAAGGTGGCGGTAGCTTAATCGACTATGGATGCCATTTATTAGATTTAT
CCATGTGGTTATTAGGTAAAGATATGTTGCCACAAAATGTTTTAGGAAAAACATATAATC
AATTGAGCAAACAGCCGAATCAAATTAATGATTGGGGAACATTTGATCATGAAACATTTG
ATGTGGATGATCATGTCACGAGTTATATGACATTTTCCAATCGAGCTAGTATGCAGTTTG
AATGTTCTTGGTCTGCAAATATTAAAGAAGACAAGATGCACGTAAGTTTATCGGGTGAAA
ATGGCGGTATTAATTTATTTCCTTTTGAAATTTATGAACCCCGTTTTGGAACTATTGTTG
AAAGTTGTGCTGATGTTGAGCATAACGAAGACATCGCTGGAGATAGTCAGGCTCGAAACT
TTGTTAATGCGTGTTTAGGGATAGAAGAGATTGTGGTGAAACCGGAAGAAGCACGCAATG
TAAATGCCCTTATAGAAGCGATTTATCGTAGTGATTTAGATGATAAGAGCATACAACTTT
AATGATTGATATAAATGATAAAAAATTCTCAATATATAAATGAAGGAGTGCTTTTCAATG
AAAATAGGTGTATTTTCAGTATTATTTTACGATAAAAACTTTGAGGAAATGTTGGATTAT
GTTGCAGAATCTGGATTAGATATGATTGAAGTTGGAACAGGTGGTAATCCAGGAGATAAA
TTCTGTAAGCTAGATGAATTATTAGAAAACGAAGACAAGAGACAAGTATTTATGAAGTCA
ATTACAGACAGAGGATTGCAAATAAGTGGCTTCAGTTGTCATAACAATCCAATTTCGCCA
GACCCTGAAGAAGCAAAAGAAGCGGATGAAACTTTACGTAAAACAATTCGTTTAGCAAAT
CTTTTAGATGTACCTGTTGTTAATACGTTCTCTGGAATTGCTGGTTCAGATGATACAGCT
AAAAAACCAAACTGGCCTGTGACACCTTGGCCAACAGCATACTCTGAAATATATGATTAT
CAGTGGAATGAAAAGTTGATACCATATTGGAAAGATTTAGCTGAATTTGCAAAAGAACAA
GATGTTAAAATTGCAATAGAGTTACATGCAGGATTTTTAGTGCATACACCATACACAATG
TTGAAATTACGTGAAGCTACGAACGAATATATTGGTGCTAATTTAGATCCAAGTCATTTA
TGGTGGCAAGGAATTGATCCAGTTGCCGCAATCCGAATTTTAGGCCAAGCAAATGCAATA
CATCACTTCCATGCAAAAGATACGTACATTAATCAAGAAAATGTAAACATGTATGGATTA
ACTGATATGCAACCATATGGTAATGTTGCAACAAGAGCATGGACATTCCGTACAGTTGGT
TATGGACACAGTCCGTATATTTGGGCAGATATCATTAGTCAACTTATTATTAATGGTTAC
GACTATGTATTAAGTATTGAACATGAAGATCCGATTATGTCAGTAGAAGAAGGTTTCCAA
AAAGCATGTCAAACATTGAAGACTGTTAATATTTACGATAAACCAGCTGACATGTGGTGG
GCATAATCCAAAAGTTTGGTAAGTGTGAGGGTTGTCTGAAGTTAGACTGATGTAGGTGTT
AAAATTGATGTGCTACTATCCTATTAAAATTATGACAATCGTCAATTGTAGTCGATGATA
ACAATAAAGAATACATCTCGCTATCCATTTAAATATGTCAATCAGATTGAGTGTATAAGT
ATAATAACAAGCGTTGGTTTTAATAGTAAAAAGCCTGTTGTCACGTTCGTTGTAGATATA
ATATGTTTTAAAGATTTCTGGATGTATCAGAATATGCTTTAAAGATGTATATCTATTTTG
ATTAACGTGATGACAGGCTTTGTTTTTTATAAATTCATTAATTTCTCTTCTTGTTTAATT
CGAACATATAAGAAATATGCATATGGAACTAATAAGATTGTAGTGTATGTTGCGTGTGTT
AATAATAATACACCGATTAATTCTGGGATTATGTTTAAGAAATAATTTGGGTGCTTCGTA
ATTTTGTATAATCCTGATTTAATAATAGGGTGATTTGGTAAAATGAATAATTTTAACGTC
CAGATACTGCCAAGTGTTTTAATTACCATAAATAACATGATGTAAGCAAAGATTAAAATA
ACTAATCCGATGCCATTTGCTAAGCTAAAAGTATCTTTATTAATAAGAACTTCTATACCT
GCACAAACATAAATTAATACGTGTGTAATAGCTAATAGCTTTGAATTTTTAACGCCGTAT
TCAACAGCACCATCTGCTTTTAATTGTTTTGAATGATTAATTGAAATCTTTAAGCTGATT
AATCGGATACAGAAAAAGATCAGTAATATAGATAAAATCATGATGTCCTCCGTCATTATG
TTTATATGTATAAGCGTTGATTTTGACAACATAAAGTATTTTATAGATAAAGCCTGTCAA
ATACTATTAACTATTTATTAATTTTAGTACATAAATATGTCCTTCAATACTAGTTTATGT
TCAGTTTTTGGGATAATTTAATAATTTTAAGGATATTAAGCGCTTACAACATCGTGCTAT
ATTTGGCTTAACGAAATTGATAGAGGTGACAGAGATGAACTTTTTTGATATCCATAAGGT
TCCAAACAAAGGCATTCCATTATCAGTACAACGTAAATTATGGCTTAGAAACTTTATGCA
AGCTTTCTTCGTTGTGTTCTTTGTGTATATGGCTATGTACTTAATTCGAAACAACTTTAA
AGCGGCACAACCATTTTTAAAAGAAGAAATCGGATTATCTACATTGGAACTTGGTTATAT
CGGATTAGCATTTAGTATCACGTACGGTTTAGGGAAAACGTTGCTTGGTTATTTTGTCGA
TGGACGTAACACAAAACGTATTATTTCTTTCTTACTTATTTTATCTGCTATTACAGTTTT
AATTATGGGATTCGTATTAAGTTACTTTGGTTCTGTAATGGGATTATTAATTGTTCTTTG
GGGACTTAACGGAGTATTTCAATCGGTTGGTGGACCTGCAAGTTATTCAACAATTTCACG
ATGGGCACCTCGAACGAAACGTGGTCGTTATTTAGGGTTCTGGAATACATCTCATAATAT
TGGTGGTGCCATTGCAGGTGGTGTCGCACTTTGGGGGGCTAATGTATTCTTCCATGGTAA
TGTTATAGGTATGTTCATTTTCCCTTCAGTAATCGCATTACTTATTGGTATCGCAACGTT
ATTTATCGGAAAAGACGATCCAGAAGAATTAGGTTGGAATCGTGCTGAAGAAATTTGGGA
AGAGCCGGTTGATAAGGAAAATATTGATTCTCAAGGTATGACGAAATGGGAAATCTTTAA
AAAATATATCCTGGGAAATCCGGTTATATGGATTCTATGTATCTCGAACGTATTTGTATA
TATCGTGCGTATCGGTATTGATAACTGGGCGCCATTATATGTGTCAGAGCATTTACACTT
TAATAAAGGTGATGCAGTTAACACAATTTTCTACTTTGAAATTGGTGCATTAGTTGCAAG
TTTATTATGGGGTTATGTATCAGACTTGTTAAAAGGACGACGCGCAATTGTAGCTATTGG
ATGTATGTTCATGATTACATTCGTTGTATTGTTCTATACAAATGCGACAAGTGTAACAAT
GGTAAATATTTCATTGTTTGCATTAGGTGCTTTAATATTCGGCCCACAACTATTAATCGG
TGTATCATTAACTGGTTTTGTTCCTAAAAATGCCATTAGTGTGGCTAACGGTATGACAGG
TTCATTCGCTTATTTATTCGGTGACTCAATGGCTAAAGTTGGATTAGCTGCTATTGCAGA
TCCAACACGTAATGGTTTGAATGTTTTTGGCTATACACTAAGTGGTTGGACAGATGTGTT
TATCGTCTTCTATGTAGCGTTATTCCTAGGCATGATTTTGTTAGGTGTCGTTGCATATTA
TGAAGAAAAGAAAATTAGAAGTTTAAAAATTTAATATAAATAATTCAGAGGTTTGTCAAT
TAATTACTTTCATTTTGGCAATACCTGCCCCGAAGGCATGTGCGTGAAGAGATGAAAGAT
ACTGCTTCTACCCTTGCAAATATATCATCTCTATGTCTCGGGGCAGATTATAATTCCCTG
TTATGAAGTATCCTTATTTGCCCGACTTAGGGTGACTCAATGAATTTACTCCCTACAATA
TAGACATATAGCGGTGTCGATATAGTAGGGAGTATTTGTTGTATAGATAATTATTAGTGA
TGCTATTTTGTTTGTTTACTATAATCACTCGGCGACATTTGTAAATATTTTTTAAAATGA
TAGCTGAACATTTTATATTCTGAAAAGCCAACTTTATCTGCAATTTCATAATGCTTATAA
TGACGATCAAGGAGTTGTAGAGATTGTAAAATACGATAGCGATTTAAATAATCGACAATT
GTAATGCCAACGTGGTCTTTAAATGTGCGCATTGCATATGATTCACTAACTTCAATATGT
TGAATTAAATCTGACACAGATACTTTCGTTTGATAAGATTGCTTAATTTGATCGATTATC
TGATTAACATAATAATCATCATATTCCACTTTTAATAATGGCTGGAAAGCGTCGTGGCAA
GGAGCTAAGCTACGTCCGTAATGTGACTGTTGCTCTAATAACATTCGAACAAGTCGCTTT
AAAATACCTTCTAATTGAGCGTGATCTACGGGCTTTAATAAATAATCTAGAACATGGTGT
TGAATGCCAGCTTTCATATATTCGAAATCATCATAACTGGATAATATGATAACATTGCAA
TTTAAATGTCCAATATCATTGAGTAAATCGACGCCATTTTTTCGAGGCATACGAATATCA
GTGATAACTAAAGCAGGTTGATGTTGACGAATGAGTGACAGAGCTTCAACGCCATCTTTA
GCAGTATATATCGTGTTAAAATGATATTCTCCCCAAGGAATCATTTGTTTTAAACCTTCT
CGTATAATACGTTCATCATCACAAATCACAACTTTAAACATCTACATTCCCCCTTGAAAT
TGGTATTTTATAACAAATTAATGTGCCTTGATTTGGTTTTGAAAAAATATGAAGGCGAGC
AATTGAGCCGTATTGAATCATCGCCTTATTATGTAAATGATTTAAACCTAGATGTTCAGT
ATCAAATACATCATCATTTAGTGATTGACGCACATGTTTTAATTGGGAATCTGACATACC
GATACCATTATCGCAAACTAAAATATGCAAAGCATGAGGTCTTAATGATAGTCTAATTTT
GATAATTAATGTTTCTGTATCTCTGCCATGTTTAATAGCATTTTCCACGAGAGGTTGAAT
CATCATTTTCCCAATAGTTTGGTGTCGTGCATTTTCGGAACTTTCAATATGAAGTTTTAT
CATGTCATCGAAACGAATATTTTGTATCGCGACATACTGTTCAATATATTGTAATTCTTC
GTCTAACTTGACAGTATGTGAGTTTGTACGTAGTGAATAACGCAACATTTGCGATAATTG
TTGTACGACAGTTTGTGCTAGTTTAGGTGACAATGTGATTAAATATTGTATTGTTTGCAT
CGTGTTGAATAAAAAATGAGGTTGAAATTGACGTTCAATCTCTTTTAATTGTATATCCCT
TAATCGACGTTCAGTATGTTCAATCGAGTGAATCAATTGTTCATTTGATTCAAATAAATC
ATAGATATAATTATTTATTTCTTCTAGTTCGCTATTATTATTTAATGGTGTATAAGCACC
TAGATGTCGATTTTTAGCATAGTAAATCTTTTGAATAATAGTTTCGATATCTTTCGTTTG
TCGTTTAGCCATATTATCTGCGCTAACAAATCCAAAAATGACAAGTAAAAACAGAACGAT
AATCATGACAATCAATAATGTAATACCATCTTCAATCGTTTCATGTATATCTTTGTAAAT
AATGAGACGATGATCTGCGTTGTTTAGGTTTACTGACTCATTCATAAAGCCGAATTGTGC
TGGTTTGTATTTTTCACCAATAGTAAAACGATCATCATTGGCATATAGAATGTTGTCATA
TTGATCAACAATAAGTGCAAATTGACGGCTGTCTTTTTTAATTTCACTTAATCGTGGCGT
ATTGGCCATATACAGCTTGAGCGTATATGTAGCATTTTTGAACTTAAGTTGGTTTTCTGA
AAATAAATACATTTGTTTTGTATTTAGATGTTCATAATTGTTAGTTATAAATTGCTTCGG
TCCAGATAATTCATAATAAAGTGTAGCAGGTTGTTCATGTATTAATTTTAATAATTCACG
TTTTGTAACAGTAACATCATGATTATTTGTTAAATCAAGATCATTAAATGATTGATGGTT
TTGTTTAATGAATGTCCGTATATGCTTCTCGGTACGTTGTAATTCTGCTTGGCTTTCATC
AGTATGTTGATGAATTGTTCGATGTTCAATCCAAATATATATTGCGTAGAAGCTTATCAA
TCCAATAATAATTACTAAAAATACTGGGAAAATGGTTGACGCAAATAACGATCTTCTTAA
TTGGTGTCTATATGGTTTATATGCTGTCATTGAATCATCTCCAAAAACTTATGATGCGGA
ATGTTCGGTAATTTAGACTTCGGTATTAAAGGTATATTCTTCAGACTGGCAATAGATTGG
TCATTTTGTTCAGTGACATCTTTTCGAATTGATTTAGCATCAAACTCAGCGACTAAACGT
TGTTGTACAGACCGACTTGTTAAATATTGCACTAACTTCTTACGTTTAGGGTGAGGATGT
GCATTTTTAACTAATGCAATACCGTCAACATTTAACATCGTACCTTCTGTTGGATAAATG
ATAGATATAGGATAGCCTTTGTTTTTCCATGTGCGTGCATCCTGCTCATAGCTAAGTCCT
GCATAGTATTTACCTTTCGATACATCTTCAATAACTTTAGAAGTTTGTGAAAGTTGCATT
GCGTGATTTTGAAACTGATGAACATCACTCACTTGATGATTTATACTATAAATAGCACGC
ATATGTTGGTAACCTGTGGTTGTTGTGTTTGGATTAGAATATGCGATACGTCCTTTAAGC
ACAGGTTGCAACAAATCTTTATAACCTCGAATGGCAATATCACCTTGTAAGTCTTTATTC
ACCACAATTACTGTAGGCATTAAAAGAAAACTGGTTACATATTTATTGTTTGATTGATAA
TCATCTAGTTGTTGTGTGACAGAACGATCTTGATAGGGTACAAAATCCTCTGGATGATCA
ATCGTTTCTGATAATACGCCACCCATAAAGACATCACCACGTTCAGAAAGTTTCTCCTTA
TGTAAATTCGAAAGCAATACTTGTGTAGATCCTCGTTTAATTTCTATTTTGACGTGTTCT
CGTTTTTCAAAATCATTTAAAATCGGACGAATTAAATTTGCTGGATACGGGGAGTATACG
GTTAATACGTTCTTTTCTGTTTCTGAATGATGTGTATTTGAACATGCTGCTAAAAAAATG
AGAAATAATAGTAAGGTATAAGTTTTTAATTTCATGATATCCCATCAATTCTATGTATAT
TTTAATACAATAATTTTAGCAATAAATGATGCATAAGTAATGTTAAATATGTAGAAAAGT
TTTAAATATGACTTGTTAAGTCGTTTCAAATATTGTGAATAGCAGATGATTTTAGTTTGT
CAAGATGACTTGCCGAGGCTGTAAAACTAAACTGTTATATTTTATTTGTAGCTGTTATAT
AAAAAATAACGAGATATTTAATGGTTTGGAGTGAAGTTTTTAAGTAGAAAAAGGTATTTA
ATTTTGTCTATTCATATGTAAAATTAAATCTTTCTAAGTATTGATTTAACGCTCTTTGAC
AATCATTTTTTAACAACAAAAATATGCACTGATATAAACTTTTAAATCAATGAAAATCGT
GAACATTATAACTGTTGTGTAACAGAATGGAAATAGCATGATACTGTTACACAAAATAGT
ACAGTTTCTATGTTTTGACATACATTTGATGAAATTTGTACATAATTTATGTGAAAAAAA
TCACAACAATCATGCTACAATGTTTATGAAAACGTTAACATAGCATTTCAAATTCACAAC
ATTATACAAATGGAGGCGTTTAGTATGTTAGAAACAAATAAAAATCATGCAACAGCTTGG
CAAGGATTTAAAGGTGGAAAATGGAACAGACATGTAGATGTTAGAGAGTTTATTCAATTA
AACTACACACTTTATGAAGGCAATGATTCATTTTTAGAAGGTCCAACAGAAGCAACTTCT
AAACTTTGGGAACAAGTAATGCAGTTATCGAAAGAAGAACGTGAACGTGGCGGCATGTGG
GATATGGATACAAAAGTAGCTTCAACAATCACATCTCATGATGCTGGTTATTTAGACAAA
GATTTAGAAACAATTGTAGGTGTGCAAACTGAAAAACCATTCAAACGTTCAATGCAACCA
TTTGGTGGTATTCGTATGGCGAAAGCAGCTTGTGAAGCTTACGGTTACGAATTAGACGAA
GAAACTGAAAAAATCTTTACAGACTATCGTAAAACTCATAACCAAGGTGTATTCGATGCA
TACTCAAGAGAAATGTTGAACTGTCGTAAAGCAGGTGTAATCACTGGTTTACCTGACGCA
TACGGACGTGGACGTATTATCGGTGACTATCGTCGTGTTGCATTATACGGTGTAGATTTC
TTAATGGAAGAAAAAATGCATGACTTCAACACGATGTCTACAGAAATGTCAGAAGATGTG
ATTCGTTTACGTGAAGAATTATCAGAACAATATCGTGCATTAAAAGAATTAAAAGAACTT
GGACAAAAATATGGCTTCGATTTAAGCCGTCCAGCTGAAAACTTTAAAGAAGCAGTTCAA
TGGTTATACTTAGCATACCTTGCTGCAATTAAAGAACAAAACGGTGCAGCAATGAGTTTA
GGTCGTACATCAACATTCTTAGATATCTATGCTGAACGTGACCTTAAAGCAGGTGTAATT
ACTGAAAGCGAAGTTCAAGAAATTATTGACCACTTCATCATGAAATTACGTATTGTTAAA
TTTGCTCGTACACCTGATTACAATGAATTATTCTCTGGAGACCCAACTTGGGTAACTGAA
TCTATCGGTGGTGTTGGTATCGACGGACGTCCACTTGTTACGAAAAACTCATTCCGTTTC
TTACATTCATTAGATAACTTAGGCCCAGCACCAGAGCCAAACTTAACAGTATTATGGTCA
GTGCGTTTACCTGATAACTTCAAAACATACTGTGCAAAAATGAGTATTAAAACAAGTTCT
ATCCAATATGAAAATGATGACATTATGCGTGAAAGCTATGGTGATGACTATGGTATCGCA
TGTTGTGTATCAGCGATGACAATTGGTAAACAAATGCAATTCTTCGGTGCACGTGCGAAC
TTAGCTAAAACATTACTTTATGCTATCAATGGTGGTAAAGACGAAAAATCTGGCGCGCAA
GTAGGTCCTAACTTCGAAGGTATTAACAGCGAAGTATTAGAATATGACGAAGTATTCAAG
AAATTCGATCAAATGATGGATTGGCTTGCAGGTGTTTACATTAACTCATTAAATGTCATT
CACTACATGCATGATAAATATAGCTATGAACGTATTGAAATGGCGTTACATGATACAGAA
ATTGTACGTACAATGGCTACAGGTATCGCTGGTTTATCAGTAGTGGCTGACTCATTATCT
GCAATTAAATATGCACAAGTTAAACCAATTCGTAACGAAGAAGGTCTTGTAGTAGACTTT
GAAATTGAAGGCGATTTCCCTAAATATGGTAACAATGATAACCGTGTAGATGATATCGCA
ATTGATTTAGTAGAACGCTTCATGACTAAATTACGTAGCCATAAAACATATCGTGATTCA
GAACATACAATGAGTGTATTAACAATTACTTCAAACGTTGTATACGGTAAGAAAACTGGT
AATACACCAGATGGACGTAAAGCTGGCGAACCATTCGCACCAGGTGCAAACCCAATGCAT
GGTCGTGACCAAAAAGGTGCTTTATCTTCATTAAGTTCTGTTGCGAAGATTCCTTACGAC
TGCTGTAAAGATGGTATCTCAAACACATTCAGTATCGTACCGAAATCATTAGGTAAAGAA
CCAGAAGATCAAAACCGTAACTTAACTAGTATGTTAGATGGTTATGCAATGCAATGTGGT
CACCACTTAAATATTAACGTATTTAACCGTGAAACATTAATAGATGCAATGGAACATCCA
GAAGAATATCCACAATTAACAATCCGTGTATCTGGATACGCTGTTAACTTCATTAAATTA
ACACGTGAGCAACAATTAGATGTAATTTCTCGTACATTCCATGAAAGTATGTAACAAAAT
TTAAGGTGGGAGCACTATGCTAAAGGGACACTTACATTCTGTCGAAAGTTTGGGTACTGT
CGACGGTCCGGGATTAAGATATATATTATTTACACAAGGATGCTTACTTCGATGCTTGTA
TTGTCACAATCCAGATACTTGGAAAATCAATGAGCCATCAAGAGAAGTTACAGTTGATGA
AATGGTGAATGAAATTTTACCATACAAACCATACTTTGATACATCAGGTGGTGGTGTAAC
AGTGAGTGGTGGCGAACCATTATTACAAATGCCATTCTTAGAAAAACTGTTTGCAGAGTT
ACAAGAAAATGGTGTGCACACTTGCTTAGATACGTCAGCTGGTTGTGCCAATGATACTAA
AGCGTTTCAAAGGCATTTTGAAGAATTGCAAAGACATACAGACTTAATATTGTTAGATAT
TAAACATATCGATAATGAAAAACATATCAAATTGACAGGAAAGCCTAATACACACATCCT
TAACTTCGCGCGCAAACTGTCAGATATGAAACAACCTGTGTGGATTCGTCATGTCCTTGT
GCCGGGGTATTCTGATGATAAAGAAGATTTAATTAAACTAGGTGAATTTATTAATTCTCT
AGATAACGTCGAAAAGTTTGAAATTCTACCATATCATCAGTTAGGTGTTCATAAGTGGAA
GACATTGGGTATTGCATATGAATTAGAAGATGTAGAAGCGCCCGATGATGAAGCTGTTAA
AGCAGCCTACCGTTATGTTAATTTCAAAGGGAAAATTCCCGTTGAATTATAAATACAATT
CAGACCGAAAAGAAAGCATATGCAACTTCGTGATTGAAGCGGCATATGCTTCTTTTTCAA
TTGAGTACTAGCAAGCCGCAGTATGTATATGAAACAAGTCAAACAATTGTTGAATGAAGA
TGTTCTTTGCAAGTAGCTATTCTAATGACTAATGTGATGCCTCATTGAAGATGGATTTTA
ATATTATCATATAGGTGATGTTGAGTTGGTTATTAATTGCTATTTGCATATGAATATGAG
TCTTTTCAAATTTTTATTGACCCTGAGTAATGAAAAATATTAAGATGAAACTTAATATTA
AAGCAATGCGGAGCGTGATTATGAAGAGAATTAGTAAAGATATATGGACAGTATTTAAAT
TACTGTATCAAAATAAAGGGCGCTTTAGTATTAACGCCTTACTATTGCAGTTAATCATGA
TTTTTATTAGTAGTACATACTTAATTTTACTATTTAATATGATGTTAAAAGTAGCTGGGC
AAAGCCAACTTACGATTAATAATTGGACGGAAATCATAAGTCATCCTGCCAGTGTGATAC
TTCTTATTATCTTCATATTAAGTGTTGCCTTTCTGATTTATGTCGAATTTTCATTATTAG
TTTATATGGTTTATGCGGGCTTTGATCGACAAATTATTACGTTCAAATCGATTTTTCAAA
ATGCTTTTGTAAATGTGCGTAAATTAGTCGGCGTACCTGTTATTTTCTTTATTATATATT
TAGTATTAATGATACCGATTGCCAATTTAGGTTTAAGTTCCGTACTGACGAAGAACATTT
ATATACCTAAATTTTTAACAGAAGAACTTATGAAAACGACAAAGGGGATTATCATATACG
GAACCTTTATGGTTGCTGTTTTCATTTTAAACTTCAAATTAATATTCACTTTACCGCTGA
CGATTTTAAATAGGCAATCATTATTTAAAAATATGAGATTGAGCTGGCAAATTACGAAGC
GGAATAAATTTCGATTAGTAATAGAAATTGTTATATTAGAAATCATCATTGGTGCGATTT
TAACATTAATTATTTCCGGGGCAACTTTTTTAGCCATTTATGTAGATGAAGAAGGAGATA
AGTTTTTAGTATCATCCATTTTATTTGTTGTACTGAAAAGCGCTTTATTCTTCTATTATT
TATTTACGAAATTATCATTAATCAGTGTGTTAGTACTTCACTTAAAACAAGAAAATGTAT
TAGATCAACCGGGATTAGAATTTAAATACCCAAAACCAAAACGTAAGTCTAAATTTTTCA
TTGTATCGATGTTGTTAGCGGTGACTTGTTTTATCGGTTATAACATGTATTTGTTGTACA
ATAATTCAATTAATCAAAACATTTCGATTATCGGGCACCGTGGTTTTGAAGATAAAGGTG
TTGAAAATTCGATTCCGTCATTGAAAGCTGCGGCTAAAGCAAAAGTTGAATATGTTGAGT
TAGATACGATGATGACCAAAGATAAACAATTTGTAGTTAGTCATGATAATAATTTGAAGC
GTTTAACAGGTATTAATAAAAATATCTCTGAGTCTAATTTTAAAGATGTAGTTGGATTAA
AAATGCGTCAAAATGGACATGAAGCAAAACTTGTATCATTGGATGCATTTATTGAAGCGG
CTAAAAAAGAAAATGTAAAGTTATTAGTAGAATTGAAGTCACACGGTAAAGAACCTAGTG
ATTATACAGAACGTGTAATTGAGATTCTGAAAAAGCATGGTGTTGAACATGAATATAGAG
TGATGTCATTGGATTACGATATAATGACTAAATTGAAAAAAGAAGCACCATACATTAAGT
GTGGTTATATCATCCCTTTACAATTTGGACATTTTAAGGAAACGTCATTAGACTTCTTTG
TTATTGAAGATTTTTCATATACACCAAGGTTGGTCAATCAGGCACATATGGAAAATAAAG
AAGTGTATACATGGACAATTAATGGAGAAGAAGATCTTACGAAATATTTACAAACGAACG
TTGATGGTATCATTACAGATGATCCAGCATTAGCTGATGATATAAAAGAAGCTAAAAAAC
ATGAAACATACTTCGATCGATCTATTAGAATTTTATTTGAATAGCATAAAGGCCTCTAGA
AGTTATCGTAATGATACTTTTAGAGGTCTTTTTAATGCGTCATAGTGAATTAAGTATTCA
TATGAAAGTAGATGGAACATTGTTAATAATGATATGTTAAAGACTGTTGGATTGAACATT
ATTAGTTAGTGATGAATAAATATTTTCCAATCTATATTTTGCTTTAGTCATTTGATCCAA
ATTTTTAGTACGTATAGCAGACTTAGCAATATAATGTGCTGCCATAATATCTCGTTTTTG
ATATGCATCTAAATGTAGATGCGCTAATTTGTTTATATCAGTATTTGTGATTAATGTATG
TAATTGGTCTACAAGCGCTTGATGTTGATACGTATGAGCTGTTGTTTCGGACTTGCGAGT
TAATGTTATCCCAGTCGTATCAAGGAGTGCAGCTTTAATGCCAGTTACTAAATAATTTTT
GATTTTCATGTGTGTTGTCATGTTTTATTACTCCTTTGATGTACATGAATCAAAAAGATT
ATACACTATTATATATTGTAATGCTAATTAACTTTAACCAAAAGATAGTTAATGATTCGT
TTATTCTAGTTAATATATAGTTAATGTCTTTTAATATTTTGTTTCTTTAAAGTAGGTTGG
GCAATTACATTTTGGAGGAAAACAAAAATTATGAAAAAGCAAATAATTTCGCTAGGCGCA
TTAGCAGTTGCATCTAGCTTATTTACATGGGATAACAAAGCGGATGCGATAGTGGGTAAA
GACTATAGTAAAGAATCAAGGGTGAAAGAAGAGAGCAAAAATGATTCGCCAATTTCAAAT
GCCTATTATTGGGGAGTAGTGAAAAATCTAGAAACTCAATTTGCTGAAGCAGTTGATTTA
TTAGAAGACTACCAATATGGCGAAAAAGAGTATAAAAATGCTAAAGATAAACTGATGACA
AGAATTTTGGGTGAAGATCAGTATTTATTAAAGAAAAAAATTGATGAGTATAATTTATAT
AAAGAATGGTATAAAAAGTTTAAAGAGAAAAAACCTAATGATAATTCAAAAATGACTTCT
TTCGATAATTATAATTTATATAATTTTACAATGAAAGAATATAATGATATTAGGCTTTCT
TTAAAAGAGGCAGTAGATCAATTCCGTAAAGATGTGGACAATATACAATCACAAAAGGTA
GGACTAAAATCATATAGTAAAGATGAAGAAGATAAAGCCACAGATGATGTTTATAGCCTT
GTGTGCGAAGTTGATACACTATTTGCATCTTACTATGGACATGACAAATATGATCAAAAT
GCTAAAGAATTACGTGCTAAATTAGATTTAATACTTGGTGATAAAGACAATCCACATAAG
ATTAGTAACGAGCGAATTAAAAAAGAAATGATGGATGATTTAAATTCAATTATTGATGAT
TTCTTTATGGAGACTAATCAAAACAGGCCAAAAACTATAACGAAATTTGATTGGGATAAG
CATAATTATAGAAATAAGCCAGAAAACAAGACAAATTTTGATGCTTTAGTTAAAGAAACA
AGAGAAGCGGTTGAAAAAGCAGACGAATCTTGGAAAACTAAAACTGTCAAAAGTTATGGT
GAAACTGAAACAAAATCGCCAGTAGCAAAAGAAGAGAAAAAAGTTGAAGATTCTCAATCG
CCTAAAGTTGATAACCAACAAGAAGTTAAAACTACAGTTGATAAAACTGAGGAAGCAACA
TTACCAGTTGCACAACCTCTTGTTAAGATTCCAGGAGGAACAATTACTGGCGAAACTGTA
AAAGGTCCAGACTATCTAACTATGGAAAATAAAACGTTACAAGGTGAAATAGTAAAAGGA
CCAGAATATCCAACAATGGAGCAAAGTTCTTCTTCTTTAAGTGATAATTATACACAACCG
TCTGTTACTTTACCTACAATTACAGGTGAATCTAAAGTAACAAACCCTGTTGAATCAACT
TTAAAAGGTATTGAAGGCAACTCATCTAAACTTGAAATAAAAACACAAGGTACTGAATCA
ACGTTGAAAGGTATCCAAGGAGACTCAACTAAACTAGAGATTAAACCTCAAGTAACTGAA
TCAACAGAAGCTACACAATATCCAGCAAGACCACAATTTAACAAAACACCTAAGTATGTT
AAATATAGAGATGCTGGCACTGGTATCCGTGAATATAATGATGGAACATTTGGATATGAA
GCAAGACCTAGATTTAACAAACCGGCAGAGACAAACGCATATAACGTAACAACGCATGCG
AATGGTCAAGTAACATACGGAGCGCGCCCAACAACTAAGAAACCGGCAGAGACAAATGCA
TACAACGTAACAACACATGCAAACGGCCAAGTGTCGTACGGCGCACGCCCAACAACTAAG
AAACCAGCAGAGACAAACGCATACAACGTAACAACGCATGCAGACGGCCAAGTGTCATAT
GGAGCACGTCCAACAACTAAGAAACCAGCAGAGACAAACGCATACAACGTAACGGCACAT
GCAAATGGCACAGTGTCATATGGAGCACGCCCGACACAAAACAAACCAAGCAAAACCAAC
GCATATAACGTAACAACACATGCAGATGGTACTGCAACTTATGGACCTAGAGTAACAAAA
TAAATTTGTAACTTTATCCTTCATCAACATTAAGCAATATTATTAACAGAAAACGATATG
TATCTTAAAACTAAGCAATCATGTATTGAATGGTTTCCCCACCAGGTTAATACATCACAC
AGACAAAATCATATCTTTTTATTATTCATCATTTTAGTCGCAAAATGAACATGACCTAAC
ACTTCATAAACCCTATTAAATAAACCACACACATCATTGTGAAATACGACGATTGTATAA
GCAACATATGCTTTTGCAAGTCGTATCGAAAGTGAACGATAAATATTGAATTGAACATTC
AACATTTAAGTACATTTCGATAACACAATAATGTGGGTGGTTTTCTTTATTTTCAAAAAT
AAAATATTTCAGTTGAAGCGTAACTCAAGTAAATATTATCAGATTAAAGGTCCTCAATCT
GTAACAATCACATCAATAATTAAACGGCATATGGCTTTAAGTAACTCTATACGTTCCTAG
ATAAACGCTCTATACATTCACTAATAATTTGAAGGGACCTTAATATAATTTCCAAAATTC
AATTTTCCCAATCTAACGATATGCCGAACTATACAATTGAATCTCCAATTTATTTAGTTA
CCAAATTTCGCACAGTGATAACATTAATCCGATTCCACCTTCATCCATAATCAAACAATC
TAATGAATATACTCAAATATTGCAGCTGCGCCCATACCGACGCCAATACACATTGTCACC
ATGCCGTAGCGACTATCGGGACGTCTACTCATTTCAGAAAGTAAACGTGAGGTTAATATA
GCACCGGTTGCACCTAATGGGTGACCTAAAGCAATAGCACCACCATTTACATTAGTACGT
GATGAATCTAGACCTACCGCATTCATAGAAGCGATTGTTTGAGAAGCAAATGCCTCATTT
AGTTCTACTAAGTCGATGTCTTCGATTGTTAAATTGCTGAGTGATAACACTTCAGGAATC
GCATATGCAGGACCAATACCCATAATTTTTGGATCCACACCGACAGCTTTGAAACCAACG
AATCGAGCGATGGGTTTCACACCTAGTTCTTTTACTTTGTCTCCTGACATTAAGACGACA
AATGCTGCACCATCAGATAGTGGGGCAGATGTACCTGCAGTAACTGTGCCGTCAGCCTTA
AACACTGTCGGCAATTTAGCTAATGCCTCTTTCGTTGTGTCAGGGCGAATTAACTCATCT
TGTTCAAATATACCTTCTTTAAAGTCGACTCCGTCTTCAGTGTATTCAACGTATTCAACA
CTTATTGGAATGATTTCATCTTCAAAGCGACCTGCACGTTGTGCTTCATATGCGCGTTGA
TGACTTTGAACAGCATAGGTATCTTGTTCTTCTCTAGATACGCCATATTGTGACGCTACG
TTTTCTGCTGTTAGTCCCATTGGATATGACGCACCCACGTTTTCAAATTGTAATATTGGA
TTGTTGGTAGGTTCGTTTCCACCCATAGGGACAGCACTCATTAATTCTACGCCACCTGCC
ACGAGTATATCTCCTTGGCCAGCCATAATTTGATTGGCTGCAGTTGCTATAGTTTGTAGC
CCAGATGAACAGTAACGGTTTATAGTTTGTCCAGGAATAAAGTGCGATAAGCCTGTACGT
AATGCAATCGTTCTTGCAATGTTTTGTCCTTGTAACCCTTCAGGGAAAGCAGTACCTACA
ATGACATCTTCAACCATATTATTATTAAACTTTCCACCAACACGACGTAACACACCTTGT
AATACTTTAGCAGCAACATCATCTGGTCTTTCATAAAATAATGACCCTTGTTTTGCCTTT
GCAGTAGCTGAACGTCCATAAGCTACAATATATGCTTCTTGCATGCTTATCATCCTCTCT
TAATAAATGTTCTTTAATTACGTAATGGCTTACCAGTTTCTAACATATGCTTAATTCTGT
CGTATGTTTTTTTAGATTTTAGTAACTCAATAAAACTGATTTTCTCTAATTTTTGGATAT
AGCGTTGATTAATATATGTGTTACGAAGTAGTTCGCCACCAGATAAAACATATGCAATTT
CTAAGGCAATATGATAATCGTAATTACTAATAAAATGACCTAGTCTTTGCGCGTCTAATT
GTCCTTCAATTAATACTTTGTAATTTTCTCCTAAACCGATATATTTGTATTTTGGTTTAG
GTATATAGTTTGTTTCTGCCTCATATTTCGCGCGTTTAAGTGCAACTTCGACACGTTGTG
CTGTGTTGAAAATAATCGTATCTGTATCACGTAAATAGCCATAACGGCGAGCCTCAAATG
CATTAGTAGATACTTTTGCAAATGCGATGTTTGTCAGTACTTTAGTCATTGAAGCTTGTT
TATCATCAAATTTATGTGATGTGTGTAAAATGCGATCTGCCATTTCTGCAAGTCCACCAC
CACTTGGTAATAAACCAACGCCCGCTTCAACAAGGCCAATATACGTTTCACTTGCTGCTA
CAACGATAGGCGAGTAAAGTACAAGCTCACATCCACCACCTAGGGCACGACCTTGTACAG
CTGTGACGATTGGCTTTAAGCTATACTTCAAACGATTAAAGCTATAATGTAATTTATCAA
TTGATTGTGCAACGACATCATCCACAAGACCTTCTTCATGCGCCTTTTTCATTAAGAAGA
GGTTAGCACCTACGCTGAAATTATTACCATCAGCATAAATAACCATACTCGTATAATGTT
TGTTTTCCAGCAAATCAATCGCCTCAACTAAAGCATCATTAAATTCATCGGTAATGACAT
TATTTTTACTCTGTAATTTTAGTAAAAGTTGATCGTCGTGAGTTACAGAAAGTTTAGCAT
CACCTTTATCCCAAAGTTCATCTTTTACAAAGTGAGATACAGGTGTTGCATATTCAATCG
TTTCATTCTGTTTATAAAAGCTACCGTCTAATTCATTAATCCATTGTGGTAAGTCGCCAA
GTTCATCTTCCATGCGCGATTTAACACGTTCAAATCCCATCGCATCCCATAATTGGAAAG
GTCCAAGCTTCCAGTTAAATCCCCAAACAAGTGCGCGGTCAATGTCACGGAAGTCATCGG
TAGCTTTAGGTACATTGATGGCAGAATAATAGAAGTTATTACGTAAGGTCTCCCATAAAA
ATTGTCCTGCTTCATCTTGTGCATTAAAAATGACATCAAGGTTATGCGCTAAATCTTTAT
TAAATTCATTTAAAATAGGTGATTGTGGATGTGATACAGGAACATAATCTTGCTTTTCTT
TATCGTAAACAAGACGTCCTTTAGTATCTTTATCTTTTTTATAAAATCCTTGCTTCGTTT
TACGACCTAGTGCACCATTGTCAAACAATGTATTTACAACTTTAACATCGTGGAAGTAGG
GTGCTTCCTCAGGGACTTGTTGCATACCTTTAATTACAGATACTGCAATATCTAATCCGA
CTAGGTCAGATAGGGCATATGTGCCAGTTTTAGGACGACCAATAGCTTGACCAGTTAAAG
CATCCACATCTATAATGTTTAAATTTTGCTCTTCTGCGCGATACATAATATCATTCATCG
TTTGTGTACCGACTCTATTTGCAACAAATCCTGGTACATCATTAACAACGATGACACCTT
TGCCTAATACATTTTGCGCAAAAGATTTTACCTCTGATACGATAGAGTGTTTCGTATATG
ATGTAGGTATTAGCTCTACTAATTTCATAATGCGTGGTGGGTTAAAGAAATGTAGTCCAA
AGAATCGTTCTTGATCCGTGTTGTTAAATGCTTTTGCAATTGCTGTAATTGGTATGCCTG
ATGTATTAGTAGCAAATAAAGCATCTTCTTTAGCATGATGAGCGACTTGTTGCCATACCG
CATGTTTGATTTCAATGTCTTCTTTAACTGCTTCGATATATAAGTCAGCATCATCATTAG
CTAAGTCATCGTTAAAATTACCATATGTTAAATTACTTGCTAAATTTAAGTCAAATAGAA
GTGGTCGTTTTTTGTCTACGATTTTATCATACGATTTTTTTGCAATAAGATTTGGATTAT
TTTCGTCGACTACAATATCTAATAATTTTACTTTTAGACCTGCATTTACAAAAAGTGCTG
CAAGTTGTGCACCCATCGTACCTGCACCAAGAACTGTTACTTTATTAATTGTCATAGTTA
TACCTCCAATTTAGTTGAGGATAAGATAACTTCTAAGCATTTCGAGCCAGTTTTACTATT
TCATAAAATGAATTAAAAGTATCTTTGTCAGCTATCTTAACCTCTGATTTAAGGAAAGCA
TCATATTAAAAATAATTGTCTAGTTATGTGATACGCTAATATTTTGCAAAATCCTTATTA
GCTTAAACAAATGCAGAATCACCAGTTAAGGCACGTCCAATTACTAATGCATTAATTTCA
TGAGTACCTTCGTATGTGTAAATTGCTTCTGCATCGGAGAAGAAACGTGCAATATCATAA
TCATCGGCAAGAATACCGTTGCCACCTGTAATGCCTCGTCCCATTGCTACCGTCTCGCGT
AAACGTAATGCATTCATCATTTTAGCTGTAGAAGTTGCAACTTCATCATATTCACCATGT
GCTTGCATGTTAGCTAATTGAGCACATGTTGCCATTGCTTGAGCTAAATTACCTTGCATC
ATTGCTAGCTTTTCTTGTATTAACTGATATTTACTAATTGGTTTGCCGAATTGCTTACGC
TCAGTGACATAATCTAATGTGGCACGTAGTGCACCAGCCATACCACCCGTAGCCATATAT
GCGACACCTGCTCGTGTTGAATAAAGGATTTTAGCAATGTCTTTAAAGCTTGTTATGTTT
TGTAAGCGATCTGCTTCATCTACTTTGACATTAGTTAATTTAATTAGTGCGTTAGGTACG
ATACGAAGGGCAATTTTGTTATCAATGACTTCAATATCCACACCATCTTGCTCTGGTCTG
ACAACAAAGCAATGTGGTTTGCCTGTCTCCTTATTTACAGCGAATACAGGGATTACGTCA
GAAACATGTGCACCACCAATCCATTTCTTTTCGCCATTAATAACCCAAGTGTCACCTTGA
CGTTCTGCGACTGTTTCTAAGCCTCCTGCAACGTCAGAGCCATGCTCAGGTTCTGTTAAT
GCAAAGCATGTACGCAATTCATGAGACTGTAATTTTGGTACATATTTCGCGATTTGTTCT
TTGCTACCCCCGAAAAAGAAAGTGTTATGCCCCAAACCTTGGTGAACACCGAGTAGGGTT
GCGAGTGAAATGTCAAAACGAGCGAGTAGATAAGACATGAAAAATTGAAATAGTTGACTC
GGCATTTTGGCATTTGGTCTATCTTTATAAAGTAATGGGTTATTAAAGTAATTTAATTCT
CCTAAATCTTTAAAATAATCTTCAGGTACTGTGGCGTCTATCCAATGTTGATTGATATCT
GGTCGATATTTACTTTCAAGTAAATTGTCAACTTGTTGTAAAAATTCAACTTCACCGTCT
GTTAAACCTTTAGCAATACTAAGCACATCTTCAGGGAATAATGATTTTAAGACTTTTTCT
TTTTCAAATGTCATATAAATTCCTCCTAAAAATAATATGAATATTTATGGAAATCACATA
CATACAAACCTTAATGAAGATATTTGTAAACGCTTACAAAACAGCGTAAAATTTTTTACT
TTAATGTTTCTGATACTTTGTCATTCATCATTTGTCGAATCGCAAGTTTGTCTGGTTTTT
GTGTACTATTTAACGGCATATGTGTCACAGGTACATACATTCTTGGTACTTTGTAGCCAG
CCAAACGATTACGCATATGTTGATCTAACTTTTCAGCATAGTTAGGATCATCTTCGCGAA
GTATGATGGCTGCTGCTATTGACTCACCATATTTTGGATGATCATAGCCTACGACAACAC
ACCGATCAATTAGTGGATGCTCAGCTAAAGCATTTTCAACTTCAGATGGTAAGACATTTT
CGCCACCTGTAATGATAAGTTCTTTTTTACGATCAATGATGAAAATATCGCCATCTTCAT
CCATTTTTGCTAGATCGCCTGTTAATAAATAACGACCATGAAACGATTTGGCAGTTTCTT
CAGGTTTGTTCCAATATCCAGGTGTTACATTTTTCGCTTTAATAGCAAGCTCGCCGATGT
CGCCAGTAGGGACTTCTTGACCATTTTCATCAAGAATTCGTGCATCAACAAACATGACTG
CTTTACCAATACTCATCGGTTTGCGTTTCGAATTTTCCGGTGTATTAACGAGTACTAGAG
GTGCTTCAGTTAATCCATAACCATTGATAATATTAATACCATATTGTTTAAATGCTGCTT
GAATACTTGGTAATGGCTGTGAACCACCTTGAATAATGTAATCCATTGCTTTAAAATTAT
CAGGATTAAAATTACAGGCTCGTAGCGTACTATAATACATCGTTGGAATCATGATAATAA
AAGTAGGCTTGTACTGTGCAATCATGTCGTTCAATTCTTCTCCATTAAAATAACGTTGTA
GAATCAATGTGCCACCTGACATCAAAACGGGCAACACTGTATCATTAAATCCTAAAACAT
GGAACATAGGTGTAGATACAATCGTAATATAATTTGAATTAAACTTATATGTCAGTTCTA
AGTTTGCACCATTATGAACAAATGATTCATACGAGAACATTACGCCTTTAGGTGATCCAG
TAGTACCACTTGTATAAATTAACGCTGCAAGATCTTGTGGTTCGACCGGTGTTGCTTGAA
AAGGTTGATGATGATTTGGATCTACAATTTCATCATATTGACGCGAATCGATATCCATGT
GTAATAGCTTTTGATCAATGTTTGTTAAAGAACTTAGGTGTTTTTCTGCATAAAAGAGAA
GCTTTAGTTGTGCATCTTCCACAATAGCTGCTATCTCTTTAGGACTGAGTCTCCAATTCA
TGGGTAAAAATACAGCACCTGTTTTAAAACAAGAAAATAGTAAATCTAATATTGCAATAT
CATTTGGAGCAAAAACACCTATGACATCACCTTTCTTAACACCTTGAGAAGTTAAATAAT
GCGCCATATTATCAGCGCGGGCGTTAAGTTGTTGGTATGTCCAAGAGGTCTGTTTTGCGT
GATCAATGACAGCAGGTTTGTCATCATCGAAATCTGAACGCGTTTTAATCCAATCGAAAT
TCATTAGTATACCCCCTTTAGCTTCACTTTCATACTTTATGAATTGATTGTCTAAGTTGT
CCCCACTTTTTTTGATAAATGCTACTATCAATCATTTTTAAATTGTCAGCAATCAATGGT
TCAAATGCCATTTGATTTAATATATCTTTTTGCAAATCAAGGCCTGGTGCGATTTCAATT
AGCTTTAAACCTTTATCCACTAGCTCGAATACGGCACGGTCAGTAACAAAGTATACTTCT
TGATTAAGTGACCGCGAGTACTGTGCATTAAAGTCTATATGGCTTACTTCGGATACAAAT
TTTTTAGTATGACCTTCGTTTTCAATATCTAATTTATGTTCATAACATGATATTGTGCTC
CCTGCGACGAACGTTCCTGAAAAAATAATTTTGTTAACAGATTGCGTAATGTCTATAAAA
CCACCACAACCATTTAATCGGTCATTAAAGTAGGACACATTGACATTGCCATATTGATCT
ACTTCTGCAAAGCTAAGATAAGCAACAGATACACCATTGTTATAGATAAAATCCCAAGCT
TGATCATGACGCATACGTACATCTGCGTTATAGTTCATACCAAAACGTTCACGGCTTCCT
ACAAATCCACCAAAAATGCCGACATCTAGAATTGGTTGTACGTCATGTGCGACACGTTCT
TCATAAAGCAAATTTGAAAGCTCATTGTTAATACCATAGCCAATACTAATCGTATCGCCG
TATGTTAAAAATTGAGCGGCACGTCTAAGAATAAGTTTGCGATTATTAAATGGCAACGGT
TGTTCAGGTATACAATCAATACGTTCTTGACCTGACAATGCAGGTAAATAATGACTTTGA
ATTACTTGACGATGATTGTGATCATCTTGGGTAACATATACATAATCAACAATACTTCCA
GGAATAATAACATCATTTGGTTTTAGTTGATAGTCATCAACTATAGCTTTAACTTGTACG
ATAACGGTGCCATGATTGGCCTTAGTATTTAAAGCAACATGATAACATTCGCTCAAGTAT
GCTTCTTGTGTTAAATATATATTACCTTGCTTATCTGCATAGGTTCCTCTCAGCAATGCC
ACATCAACGCTAGGGAATGTGTAATGCAAATATGTTTCATCGCGTATGTTGACTATAGAA
ACTAAGTCTTCTGTAGTATACGCGTTTACTTTGCCTCCTCCATATCTGGGATCAACAGCA
GTATTTAAACCAATTTTTGTAAGCACACCAGGTAAAAGATGGTTACTTTGACGATAATGA
GTAGCAATGACACCTTGTGGTAAGAAGTATGCTTCAATGTCATTGTTTTTCATAGCTTGT
GCTGTTTTTGACGAAGCAGTTAAAATACTCATAATGACACGCTTAATCATGCCACGTTCA
ATAAAGTCATCTAGATCGGGTGCAACGCCCAAACTATGGATATCATTCGCTAAAATAAAG
GTTAAATCATTAGGCGTCTGGTATTTGTCGTGTTGCGCTAACACAGCACGTAGAACTTCG
GCAGGTAAATTGGCAACAGCTAGAGCCGATAAACCAATCACATCACCGTCTTTAATGATA
TGTTGTAAATCGTGCCATGTGATTTGCTTCAAGAAATTCACCTCCATCACATCTGGAAAT
ATAGCGTTTTTACACTTTGTGTAAACCCTTACAAGAAATATAACATAAAGAAGTTTAAAT
GCAATTATAAATATCTTTTTATTCTGATAACAGTCACATTATAGACATAATTATAGAGTG
CGTAATGATTGTAAAATCAAGGGTTTGGAATCGATTGAATGTTATTAAAATGTTTAAATG
AAAATATTGTTCGGAACATAAAAAGTTGATTTGATTTAATTTTAAAATGTGTGTGCAAAA
TAAAATAAGCAATTGGAGTAAATGGCATCAAAAGAATCATTAAGTTTCTATGGTGTATAA
TGTAACTATAAGAATGGGTTTGTATGTAAAGAAGTCGAAGATGTAATGAGAATAAATGTT
TTACAACATACACCGAACGAAGGCTTAGGATATATTAGGGAGTGGGCTAAAGAGAGAGGT
CATACTGTTTATATTTATCATCCATATTGTTATAAAGGTGTGTTGCCCCGTGCCGATGAA
ACAGATATGTTAGTCATTCTTGGAGGACCAATGAGTCCTGATGATAATATACCTTGGATT
AAAAATGAGAGGCAATTAATATTGGAATTGATGGCTAAGCACAAACCGATATATGGTGCC
TGTTTTGGAGCACAACAAATTTCTAAAGCATTAGGAAATGAAGTTTTGAAATCACCCGTA
AAAGAAGTGGGATGGGACGACGTGTATTTAGAGTCTGACATTATTTCCGACATACCAAGT
CAATTAATGGCGCTGCATTGGCATGAGGATATGTTTCAGGTACCGGAACAAGCGACATTA
CTATTTTCTGGGAATCACATTAGAAACCAAGGATTTATCATTGGAAATAATGTAATTGGA
TTACAGTTTCATTTTGAACCTGGTCCAGATGATGTTAGGGAAATTGTTATAAATGATCAT
GAGTATATTGCTAATTCTGTTTTGCAACAGTCGGCGGATGACATTTTATCCTTTAAGGTA
CCAGAACAAAATAGAGTAACTATCTTCAAAATATTAGATTTTATAGTAAAAGCGTAATGA
CTAGGATGAATTTTTATTTAACAAATGTCGAATTTGAATGTGTTCAATTGCACAAAATAT
TTATATTAAATAATGGAAAATCCATCAATATTCAATTAAAATAGTTTTATTATGAAAATG
AGAGTAGGTAAGTCTATGGAAGGTCTTAATCATCGAAGAGACACAGAAAAAGAAACAACA
ACACAAGAGCAATCGATTTTAGATCAAGATATGACAAAGGAAGAAGGGACATCAACAACA
AAACAAAAAGCTGTTCATCAAAGTGTACAAACTAAGCAGACAGCGGATATACATAACAAT
AAATCTATAGAAAAACAAATGGATGATAAAGCATATGAGACAGCTCAGAATGCAGATTTA
AAGCACGAAGCAAGGAGTTTGTTTGATAATGCGACGAAATCTATTGGTAGACTGGCAGGT
AATGATGAAAGTTTAAACCTTAATTTGAAAGATATGTTTTCAGAAGTTTTTAAGCCACAT
ACTAAAAATGAAGCAGATGAAATATTTATCGCGGGAACGGTAAAAACAACGCCGGCTATT
TGTGATATTTCAGAAGAGTGGGGTAAACCTTGGCTCTTTTCACGTGTGTTTGTTGCCTTT
ACAGTGACATTTATTGCATTATGGGTCATGGCTGCATTTTTCAATAATACAAATGCGATT
CCTGGTTTAATTTTTATTGGTGCATTAACAGTACCATTATCGGGTTTATTCTTCTTCTAT
GAATCAAATGCATTTAAAAATATAAGCATTTTTGAAGTCATCATCATGTTCTTTATTGGT
GGCGTATTTTCATTATTAAGTACAATGGTGTTATATAGATTTGTCGTGTTCAGTGATCAA
TTTGAAAGATTTGGTTCGTTAACATTTTTCGATGCATTTTTAGTTGGATTGGTTGAAGAA
ACAGGTAAAGCACTTATTATTGTTTATTTTGTCAATAAATTGAAAACGAATAAAATTTTG
AATGGTTTATTAATCGGTGCTTCCATAGGTGCCGGGTTTGCAGTTTTTGAATCGGCAGGT
TATATTTTAAATTTTGCTCTAGGTGAAAATGTACCGTTATTGGATATTGTCTTCACACGT
GCATGGACTGCAATTGGTGGTCATTTAGTGTGGTCAGCCATAGTCGGAGCAGCTATTGTT
ATTGCTAAAGAGCAACATGGTTTCGAGTTTAAAGATATTTTAGATAAACGATTTTTAATA
TTCTTTTTATCAGCTGTTGGGTTACATGGCATTTGGGATACATCATTAACGATTCTTGGC
AGTGATACTTTAAAAATATTCATTTTAATCTTAGTCGTATGGATACTCGTATTCATTTTA
ATGGGTGCAGGGTTGAAACAAGTTAATACACTACAAAAAGAATTCAAAGAACAACAGAAT
AAAGTAGAAGAGTAAAAATTAAAGCTTATGTTGCTATGTGTTTTAGCGACATAAGCTTTT
TTCGTACGTCGTAAAAATTTTAATACGAAGTGTAAAATTAAATGATATAGATTTATATGT
CATCATAATTATAAGCATGATACTTACGAGTTGAGTATGTCATCCTTCAAATAAGGTTTT
AATAGTAATAAGGTTTCATCAGCTTTATTTTGATAATCTGAATCACCGTTTAATGCAAAA
TTCACCATAACACCTAGTATAGCCGAAGTTAAAAAACATAATAATGTTGATTTACTTATA
CCTTCATTAATGACGCTTTCAGAAATTTTATTTTCAAGTTGTTTGTAAATAACAGTCTCT
AGTTTTTTACTGAATAGTGCTGAAATTGAACTTTTGAATAAAACACTGAAAATGTCTTTA
TTGTTATATAAATATTCAAACCACTTAATATTACCAAGTTTAAAATTTATTTGCTCCTTG
AAATGACATATCTCTACAAAATCTGAAATATAATCGCTCATAATATGTTCAACTAAATCA
TATTTATCATTGAAATGTGCGTAAAAGGTTCGTCTAACGATTTCAGATTTATCACATATA
TCTGTCACTGTGATGTCTTCGATGTGTTGCTCTTTTAACAACGTAATCATTGTTTGTTTC
AATGTCCGTTGTGTTTTTTTAATACGTTTATCCATGATATAGCTCCTAAATATTGCTCGA
AAATTAAGTACCTGTGCAATAAGTCTTTTTTCACTACCTTTTAAGTTTAAAAATGATCGG
TGAAGGTATATATTAGTGTAACACTTGTTATTTAAAACACAAGTGAGTAATAAAAAGAGG
TGATGTTAGTTGGAAAAGAAAAATATTTTAATCATAGGTGCAAGTGGTCAAATTTCTCAA
GAGTTAATTGACTTATTATTAGATAAAACAGAACATCATTTAACACTTTACTTAAGAAAT
AAAGCGAAATTGATGAATATAGAAGATGGAAAACGCGTAACACTAATTGAAGCAGACGCA
ACAGATGAAGCTGCCTTGGAAAATGCATTGGATCAAATTGATGTTGTATTCGCTAGTTTA
GCCGGTAATATAGATGAACAAGCTTATGCAATTGTATCAGCAATGGAAAATAAAAATGTG
CAACGACTTATTTTTGTAACTGCATTAGGTATATATGATGAGGTGCCTGGCGCATTTGGC
AAATGGAATAATGAGAATATTGGGCCATATCTTCCACCATATAAGAAAGCAGCAGAAATT
ATTGAAGGATCAAGCTTAGACTATACAGTATTACGTCCCGCATGGTTGACGAATAACGAT
GAGATTGAATATGAAACAACAATTAAAGGCGAAGATTTTAAAGGCACAGAAGTTTCGCGT
AAAAGTGTTGCTGCATTAGGATTAGAAATCATTGAGAATCCTTCAATCCACGTTAACGAA
AGTTTAGGCGTAAATAAACCAAATACAGATGGCGATAAGCCACACTGGTTATAAGGAGTT
TTTGACATGGAAAAAGTAAATTTTAAAAGTAATAACTTAAATGTAGTAGCTAATATGTAT
TTCCCAGAAAATTTTGATGAAAATAATCAATATCCTGCTATTGTCGTTAATCATCCAGCA
GGAGGCGTGAAAGAACAAACAGTTGGTTTATATGCAGAACGACTAGCAACTTTAGGTTAT
GTCACGATGGCTTATGATGCAAGTTATCAAGGTGAAAGTGAAGGACAACCACATAATTTA
GAAAATCCATCATCACGTGTAGAAGATGTAAGAGCTGCTGTGGATTACTTTAATTCACTT
GATTTTATTGATGATAGTCGTATTGGTGCGCTTGGTATTTGTGCAGGTGGTGGCTATACA
ATTAAAGCAGCGCAAACTGAAAAACGTATTAAAGCTGTAGTAGGCATTAGTGCTGCTGAC
ATCGGTCAAAACTTCCGTAAAGGTTGGACGGGTAATCAAGATGAAAAAGACATTAATCCT
TTATTAGAACAAGTTGCAGAACAAAGAAAAGCAGAAGCAAATGGTGCGCCACAAAAGCTA
GTAGGTTTCGTTCCAGAAGAACCTACTGAAGATATGGATCAAGAAACAAAAGATGGGTGG
GAATATTATCGTACGCCAAGAGCACAACATGAACGCTCAATTAATCAATTTCCATTTATT
AGTTTCGATCGTATCATTGAATTTACTGCATTTGATTTAGTAGATAAATTATTGACACAA
CCTGTGTTGTTTATCGCTGGTAGTGAAGCTGGTACATTATGGCAAAGTGAAAATGCATAT
GAACGTGCACTAGAACCGAAAGATATCCACATTGTAGAAGGTGCGAATCATTTCGATATG
TATGACAAAGAACCATTTGTAACAGAAGCGGTTGAAAAAATGAAATCATTTTATGGTCAA
TATTTATAGGACTTCCTATGAGATTGAAATAATATTATTTATGAGAAATGGCTGGTTTTG
TGTTATAGCGAAACTAGCTATTTTTTATAATGAACAGATTATTAAATAGTTAATGTGAAA
GTAAAAGATTAATAATCAATTTAAAGAGGAGAGGCGCAAACTAAATGGGGTTGGTCAGGA
AATTAATATCTTGATAAAGAAATGGAACATTGGTTTTCAAAAAGTGTTTCACGTTAAACA
ATTAGTGACAATTAATTTTATGTAAAATGAACATGTTTCATGGAAGTATGTAATATTCAA
TTTTATTGAAGTATTAAAACAAAAAAGTAATACAATCACAAAAATAAAGTAAACCACATC
ACAATCATTACGAATGACTATGGTGTGGCTTTTTAAGGTTTAGGCGAGTCGTATAGGATG
TCTATCGTTCAATCGTTGTTTGATAATCTATTAAATATATGCCTTCAGGAGTAACTTTAT
AATTTTTAACGTTAGAATTTGCAGCGACAATTTGATCATTATAGGCGATGTAACTATTTG
GCACATCTTGGCTAGATAATTTGATAATGTCATTAGAAATATTGTGACGTTCATCAACAT
TAACGGTATGATTCAACTGATCAATTAAATCATCAACTTTACTATTATCATAGTTTCCTT
TATTAATGGCACCATCTTTTTTATATGCTTGATTAAAGTAATAACCTGTATCACCGCGAG
GGATTGTCCCAAAACTATACATCGTTGCATCCCATGCAGTACGGTCTTTTAAATAACCTT
CAATGTCATCGACACTTTTAATATCGATATCAATGTTCGCCTTTTTAGCATCTGATTGTA
GTACTTGTGCAATTTTAGATAATTCTGGACGACCATCATAAGTGATTAATTTAATTTTTA
ATGGATGATTTTTCGTATAACCTTCTTTGGCTAATAAATCCTTAGCTTTATCAATATTTT
GCTTGGTCAATTTAGGCTCTTTAATGTAAGGTATTTTATCATTAAATGGACTTGTTGCAG
GTTTTGCATAACCTTGATAAATATGGTCTGCAATACCTTGTCTATCAATGATATTGTCTA
GTGCTTCGCGAACGGGCTTAGTCATTTTTTTATTTGTATGATTATACATAAGTAAAGAAG
TTCTAAAACCAGACTTTTTCGATACTTTCAAATGCTTGTCGCTCGTAATATCTTCTACTT
TATTAACAGGTACATCGGTAATTAAATCGGCTTTTTTAGATTCTAAATTTCTGACACGAT
TATTACCATCTTCTTGATACGTTACAGTAATATGATCTAATTTAGGTTTACCTTGCCAAT
AGTCTTTAAATTTTGCTAAAGATATTTTTTGTGATTGTTTATAATCTTTTATTTCATATG
GTCCTGTACCAACAGGTGTTTGATTCACATCTGATTTTGCATCCGTGTCATAAATCGCCA
TAAATGGATTCGCTAATTCTGATACAAGTTCAGGATAAGCTGATTTCGTTTTAATCGTTA
GTTTTTGACCTTTAGCAGTAATAGATGATATAGGTAATGAAAATATAACTAAATCACTTT
TCTTCATGCTATTTTCCAGACTTGATTTTACTTTTTCAGCAGTTAGTTTTTGTCCATTTT
GAAATTTTATATTGTCTTTTAACTCTAAATCTAATGTCGTATCATTTGGTTGATGATATG
ATTTTACTAATACTTTTTCGATTTTACCTTGATCATTTGTTTTGAATAAGGACTCTGCAG
CACCAATTTTAACAGGTACATCTGTTTCATAAGGCGCAATGGACTTCGTTTTTAAAGGTA
ACGAGATATTTAAACCTTTGCCAGATGAATGTGTTGAACCACATCCTGATAATACTAAAG
TTGCTGCTGCGATAATTGTCGCAAGACTTTTAAACTTCATTTCATAACACTCTCTTTCTA
ATTACTAATTTAAACCCAGCAAACATTATTTTAGAACTTTGTTTGTATAAAGTAAAATAT
TGCTTAAGTTTAGTAATTTTAAAAATACTATTAACCTTAGTAATTATATTTTAAAAAAAT
CGAATATTAGAAATGAAGTTAACGGCATGTATAGTGATTTATGCCATACACATATGCTTA
AGTATTGAGTAACTGCTGAAGTATAACAGCTTGGTTATGTTCAATATCTTTGGCGGCATA
TAACAATAGAATATGATTATGTTTTTCAACAAGACCTTTTAATTCTTTGAAAGCAGCATT
TTGAGCATCATTATCACGCAACTCTTTTTTATACTTTTCTTTAAAAGCACCAAAAAGTCT
TGGGTCATGATGGAACCATTTTCTCAACTCAGTAGAAGGGGCGACGTCTTTTAACCAATA
ATCAATATTCGCAGTACTTTTCGACATACCTCTAGGCCATACTCTATCAACTAATACACG
AATGGCATCAGTCTGTTCTTTGTGATCGTAAATTCGGGCGATATCTATGGTCATTTTGTA
AACTCCTTTTTTGTGAAATTCAATGCGCATTCCTTCATCCTAAAAATGCCTTAAAATTAA
AAACGAGGTTGACGCATAGAGTTTTTGTGCTCTGGGAAACCGATTAACGGCGTCCCAAAA
GCAGGATTTTCGGCAGAAACTCTCACGATTCGACAAAATTTCGAAAACAATTTTGCTCAT
CGTTCGGTTCTGCTCAAATCCTAAACGCTTTTGTCCAGACCTCGTTTTACATACGTGTTA
TTTATTTTTACGTTTAGTTAAATACTTTAAACCAATGGCGAAGACAGTATAGCCAGTAAT
TGTTTGCACCAATGTTTTAATTAAATTGTTGTTTTTAACGATGATATTTGCAGTAATAAT
GCTTGTGAAATATAATGCAAATACTTTAATGTATCGTTGGTTAAGTTTCATATCGACACT
AAACCTCTTTCCTTAATTAGACTGCAACACTTAATCTTGGAATAAATGTTTCATAATGGA
CGCGATTCATATCGTAATTTAAAGACTTAAGTGCTTCAATCATAGATTGTAAGAATTTTG
TACCACCACAGATATAAATTTCAGGTTTATTCTCTAAAAATACTTTTAATTCTTCAGCAC
CAATATAGCCTTGTTCATCTTTTAAATGTGTATATACGTTAGCATTGCCATGATGACGCG
CGATACTGTCGAAGTTGTCTTTAAATGGTAAGTGTTCTTCATTTTCAGCAACTTGAACCA
TCTGTGTATCTATACCTTTCGCACTAGCAGCTTCAAACATTGCAACTAAAGGTGTTACAC
CAATACCAGATCCTAAGAATAGTTGTGGTACAGTCGTATTTTCTAATACGAATCCACCTA
CTGGTGCAGCTAAATTAATCATATCGCCTTCTTTAATTTCGTCATGTAAAATTGTAGAAA
CTTCGCCTTCATGTTCTGTTGTGACATCACGTTTAACGCCAAAAGTTAAATGGTTTTTAT
CACCTGATACGATAGAATAGTGACGTTTAGCTCTATATGGAAGTTTGTCACTAGAAACAT
CAACTGTGATGTATTGGCCTGGTGTAAATTTACTAAAGTCATATGCATCAGTTTCAACAG
TAAATGATTTAATGTCTGCAGATTCTTGCTTAATGTTAGTGATTTTGAACGGTTTGAAAC
CAATCCACATCATCTGATCATAAATGTCTTTTTCAATTTGGATAAACACATCTGCTATAA
CACCGTATGCTTTTGCCCAAGCTTGAATGACAGGATCATTTTCTTCTAATCCAGTAACAT
CTTGAATTGCTTTTAATAAATTTTCCCCCACGATTGGATAATGTTCAGCGTAAACTTGTA
ACGCGCAGTGTTTATATGCAACTGGCATAATGACTGGTTTAATAACACTTAAGTTGTCTA
TGTTAACAGCTGCGGCCATCACAGCTTGTGCTAGTGCTGAAGATTGCATGCCTCTTTTTT
GGTTTGTTTGATTAAACATGTTTAAAAGTTCAGGGTGAGCTTTAAACATTTTTGGATAAA
AGATTGATGTAATTTCAGTACCTTTCTCTTTAAGCAAAGGAACCGTTTGTTTGATAATGT
CTTTCTCTTGTTCTGTAAGCATGATACTCCTCCTTTAATCTGTGTAATTTGATTATTCTA
CTAAAAAAATTAATATTCAATTGATTGGTTTTGGAAAATATAAATAAATTGGCAAATTTG
ATAATTGTATGACGTTTTTAATTTTTTTATGTTAGAACGAGAGGGATTGTGTACAATAAT
TTATTCGAACTTTAACGATTGAACTCATTTATTTGGGATTTGCAAAAGAATTTGTTGGTG
AAAGTAGAATTAATTGCTGTTAATCGATATGTGAATGTAATTTAGTCAAAGGAACAAATA
AAATTTACAATGTAAACGGATACAAATAAAAAAGGTGTAAAAATTAAAATAAAATGTGAA
ATAAATCACAATAAATCGTTGACCAATCGATTTATGCATGTTACATTTTATATGTGAAAT
AAATCACAAACTTAAAAGTGTAAGACACATGACCTTTTAAGTTATGCGTTGAAAATCAAA
GAGATGTTTATTTGCTTTTGTATCATCATTAAGCAGTAATTAATAACTAAAATGCTTTCT
AGTGTAAGTGGTGTTTTAGTGAACTAATCATAAGGGAGTTTTTGTAATGAACAAATTTAA
AGGGAACAAAGTTGTATTAATAGGTAATGGTGCAGTAGGTTCAAGCTATGCATTTTCATT
AGTAAACCAAAGCATTGTCGATGAATTAGTAATCATTGACTTAGACACTGAAAAAGTTCG
AGGAGACGTTATGGACTTAAAACATGCCACACCATACTCTCCTACAACAGTACGTGTAAA
AGCTGGCGAGTACAGCGATTGTCATGATGCTGATTTAGTTGTAATTTGTGCTGGTGCTGC
ACAAAAACCTGGAGAAACACGTTTAGACTTAGTATCTAAAAATTTGAAAATATTCAAATC
AATCGTTGGTGAAGTTATGGCATCTAAGTTTGATGGTATTTTCTTGGTAGCTACAAATCC
AGTTGATATATTAGCGTATGCAACATGGAAGTTCTCTGGATTACCTAAAGAGCGCGTTAT
AGGTTCAGGTACAATTTTAGACTCTGCACGCTTTAGATTATTATTAAGTGAAGCATTTGA
TGTTGCGCCACGTAGCGTCGATGCTCAAATTATTGGTGAACATGGTGATACTGAATTACC
AGTATGGTCACACGCTAATATTGCAGGTCAACCTTTAAAGGAATTACTTGAAGAACGCCC
AGAAGGCAAAGAACAAATTGAGCAAATTTTTGTTCAAACACGTGATGCAGCATATGACAT
CATTCAAGCTAAAGGTGCCACTTATTATGGTGTTGCGATGGGATTAGCTAGAATTACTGA
AGCGATTTTCAGAAATGAAGATGCCGTATTGACTGTATCAGCATTATTAGAAGGCGAATA
CGAAGAAGAAGATGTTTATATTGGTGTTCCAGCAGTCATCAATAGAAACGGTATTCGTAA
TGTCGTTGAAATCCCATTAAACGACGAAGAACGTAGTAAATTTGCGCATTCAGCTAAAAC
ATTAAAAGATATAATGGCTGAAGCCGAAGAACTAAAATAACTTTAATTTAAAAACCATAC
CATTCCAAAAATTGTAAAACCTTACCCAAAAAATTGTATAAAGGACTATTTGATATAGAG
ATATATCAGATAGTCCTTATTTTATTTTCAAAACAAAAATCAAATATGCAAAAAATAAAA
AATGCCTCTACCAGTTCGATTTAATTAATACAGAATATGAAAGTCAAATTGATAGTCCTG
TTAGGATCTTATTTGCAATATATACGATAATAAAAGCAACGAAACCAATTTTCAAATATA
CATGGAATTTATGGATCGCTGCTTTAATTTATGTTCATTTTATGCTTAAAATTAATCTCC
GAGTAATTCTTCAATTTCATTTTTAATAACTGTTACATGTGGACCGTAGATGACCTGAAC
GCCGCTACCTTGTTGAATGACACCTTTAGCACCAGTACTTTCTAGCATTTCTTTATCAAC
ATAATCGTTATGTTGGAGTGTGACACGTAATCGTGTAGCACAGCAATCAACGATTTCAAT
GTTATCTTTTCCACCTAAACCAGCTACAATAGTTTGTGCTCTTTCAGTTGCCTCAACTTG
CTGTTGCAATTCTTTATCTTCTCGACCTGGCGTTTTAAAATTAAACTTCGTGATTAAGAA
ACGGAAGACGATATAGTACAAGCAGAACCACACAATGCCAATAGGTATCACATATAAATA
GTTTGTTTTACTATTGCCTTGTAACACGCCAAAGAGTAAGAAGTCGATAAAGCCACCACT
GAATGTTTGACCAATTGTAATATTGAAGATATCGGCTAACATAAATGCTAAACCATCAAA
AAAGGCATGAATCACATAAAGAATTGGTGCGACAAATAGGAAACTAAATTCCAAAGGTTC
AGTAATACCTGTTAAAAATGATGTTAGTGCAGCAGATAGCATTAAACCACCAACCACCTT
TTTATTTTCAGGCTTAGCGGTATGATAAATAGCAAGTGCAGCACCACATAAGCCAAACAT
CATTGTAATAAATCGACCGGACATAAATCTAGAAACACCTGAATAATATTTAGTTACATA
TGGATCACCAAGTTGTGCGAAAAATATATTCTGTGTACCTTGAACCAAATGTCCTTTCAC
TTCTAACGTACCCCCAAGCGCTGTTTGCCAAAAAGGTAAGTAAAAAATATGGTGTAAACC
AAGGGGACCTAACAATCTTAAAATAAAACCATATACAAATGTACCAATGGCACCTGTTTT
TGTTACAAAACCACCAACATGATAAATACCTGCTTGAATTGTTGGCCAAATAAAGAACAT
GAAGACGCCTAAAAAAATTGCAGCAAAGGCAGTGACAATAGGGACAAATCGAGAACCACC
AAAAAAGCCTAAGTAAGGTGGTAAGGTCACCTTATGATATTTATTATGAAGTAATGCGGT
CATTATACCTGTAATAATCCCACCGAAAACACCTGTTTCAACAGTTTGTATACCTAGTAC
CATTCCTTGGCCACTTTGTGCGAGTTGATCTTTCGCTAATGTTCCTGTAATTGTTAATAG
ACCATTCATCGTCGCATTCATAATTAAAAATCCAAGTAGTGCAGCTAAACCAGCTGTACC
TTTATCACTTCTAGATAAGCCAATTGCAACACCAATCGCAAAGATGACGGGCAAATTTTG
AAAAACGATACTTCCTGCAGCTGACATTAATGTAAAAATATTTTGTAATAAGGTAATATC
TAAGATAGGGTACGCTTTCACGGTGTTAGGATTACTTAATGCACCACCGATACCCAACAA
TAGACCTGCAGCTGGCAAGATTGCGATAGGTAGCATAAATGATTTGCCAAACTGCTGTGC
TTTTTCAAATAAAGATTTCATTAACATCCCTCCTAATTAATCTCAATATAGCTTTTGAGA
AATTTAATATCAATGTATATTCTGTGTATGAAAATATTTTTCATAAAAATTGTTTGAATC
ATGTAACAATCATATAAATCAGCATTTATATTGTTGTGAAAGGTAATTTTGAAAAGATTG
GAATGTTAATGTATACAATTTTAAAAAGCGTGTTGATGAACCATTATATAAATTACTTGA
TAAAAAAACTTACAATTGAAAACAATACCGCTACGATATAATCACGAGTTTGAATATTAG
TATGGCAACTTTTCAAGGTAATCATACGTAACTAATATAAATAAATTTACATAAGCACTT
CGACGACAACTTAAGAAAGGCGGAAATTTATATGAAGAAAAAAATTATTATGGATTGTGA
CCCAGGACATGATGATGCGATAGCACTTATTTTAGCAGGCGCAAATGATAGTCCGTTAGA
TATATTGGCAGTAACGACTGTAGCGGGAAATCAAGCAGTTGAAAAGAATACGACCAACGC
ATTGAACGTATTAGATATTATGGGGCGTCAAGATATAGAAGTAGCCAAAGGTGCAGATAG
GCCATTGATTAAACCGGCGGCCTTTGCGTCTGAAATACATGGAGAATCTGGCTTAGATGG
TCCGAAACTACCTTCTACACCTTCACGTCAAGCAATTGAAATGTCAGCATCAGATGTCAT
TATTAATAAAGTATTGGCAAGTGATGTACCTGTCACAATTGTAGCAACAGGACCACTTAC
AAATATAGCAACAGCATTGATTCGTGAACCAAGAATCGCTAAACACATTGAATCTATTAC
TTTGATGGGTGGTGGCACTTTTGGTAATTGGACGCCTACAGCAGAATTCAATATTTGGGT
AGATGCTGAAGCAGCGAAGCGTGTTTTTGAAAGTGGGATACCAATCCATGTGTTTGGTCT
TGATGTAACGCATCAAGTATTAGCAACTAATGAAGTAATAAAACGCATTGAACGTATTAA
TAATCCTGTAGCACAGTTCGTTGTAGAACTACTAGAATTCTTTAAGACGACGTATAAAGA
ACATTTTAATATGGATGGCGGTCCAATTCATGATGCGTGTACGATTCTGTATTTATTACG
ACCAGATCTTTTTACAATGACACATGTCAATATCGACATTGAACACCAAAGTCCGTTAAC
ATACGGGACAATGGCTGTTGATTTAAATCATGTTACAGGTAAGCCTGCCAATGCTTATTT
TGCTACGGCAGTAAATGTTGAAGAAGTATGGAACGTAATGGAAGAAAAATTGCGTACATA
CGACTGATAGTCAATTAAATATATTTGTAAATTAGACCCTGAGGCACATTCTATATGTGT
TTTGGGGTTTTATTTTGCTTGTTTAAGAAGTTTGTGTTGCTTTAGTCTACGCCATTGAAT
AATGAAAATAGCTTAACAAACTATGCACTGTTAATAGACTTGGAAAAAGTTAAATTGCTT
TATTTTAAAAGAATTAAATTACAAAAAAATACCGCTATAATTAAAATATTGTCAACAAAT
CACAATGATGTACAAATTGATTTTAAAAATATGTGTTCAATGTGTGTACATCGATGTGAT
GATTGATGATAAATTGAGCTCAGATGCTCAAAGGAGGATCGGACATGAACGTGGATAATC
AACAAATACTAAGAGAAATTGTATTGAATCCTACAATTCATGGTAAAGAACTTGAATCAA
TATTTGGACTGTCTAGACGGCAATTAGGCTATCGTATTCAAAAAATCAATCTATGGCTAG
AGCAAGAAGGTTATCCGAAGGTTGAACGAACAAGCCGAGGGAATTTTATTGTAAGTTCTG
AAATCATGACGTTATTTAAACAAGAATTAAGAGATGAACAAAGTACAAATGCACAACAGA
TGATTTTCAGTATTGAAACACGTCGATATTATTTAATGCTAATGCTTTTTAGCAAAGAAA
ATGCAATGTCTCTTAATCATTTTGCGATTGATTTACAAGTTAGTAAAAACACTATTATTC
ACGATTTGAATCATGTGAAAAATTTGCTTGAAAGCCAAGGACTGGCACTTAAATATTCTC
GTAAACGTGGATATGAATTAGTAGGGGATGAATTTGAAATTCGACGTTTTTTCATTAAAT
TAATTGATCAGAGATTGGACCATGATATTACGAAAAGTGAAGTTTTGAAGGCGCTCAATC
TTACATTTGAAGATATCGCATTTCAAAAAGACAAAATCAAACAAGTGGAACAATTTTTGA
AAAGCCAATTTATTGATAAATCATTGAGTTCGTTGCCATATGTTCTATGTGTCATTCGTA
GAAGAATTAAAAGTGGGCATGTCATTAATCCGTTAAATATTAATTATCGATATTTAAGGG
ATACGAAGGAATACGCAGCAACAGAAATTATGACGCAAGACGAACTAGGGGTACCAGAAG
CGGAAAAACTATATTTAACATTGCACCTGTTATCAACTAGTGTTCAATGGACTGATTTGC
AAGAATCTGATAACTTGTCGAATTTAACCGAAGCTATTGAACAAATGATTCGTCATTTCG
AGCAAATAACGTTTATCAATATCGAAGATAAGGAGAAACTTTCGAATCAATTATTGTTGC
ATTTAACGCCCGCCTTTTATCGAATTAAATATAATCTGACGGATCGTGATGAATTGATAG
ACCCTTTGCAAGGAAATTATAAATCGTTATTTCATATGGTGAAACAATCATGTCAATCAT
TAACTGAATATTTCGGAAAATCTTTACCAGACAATGAAATTGCGTATTTAACAATGTTGT
TCGGAGGTAGCTTGAGACGTCAAGATGAAAATTTCGATGGAAAGATTAAGGCGATTATTG
TATGTACTCAAGGCACATCGGTATCACAAATGATGTTATATGAATTACGAAGTTTATTCC
CAGAAATCATTTTTTTAGATGCAATTTCACTTAGAACATTTGAAAATTACGCTCTGGATT
ATGACATCGTCTTTTCACCAATGTTCATATTAACGCATAAAAAATTGTTTATCACAAAGG
TAGCATTATCCAAAAATGAACAGCGTAAATTACGCAAAGAAGTAATGAAGTATATCAATA
AAGAGTCGGCAGATATTGAGAAAGAAATTAATAAGCTAATGGCGTTGATTGAACGAACTA
CAACTGTCAATGACATAAGTGAACTGCGTGAAGGTCTTGAAGATTTTGTTGCGAATTACA
ATTCTATTTCAACAATTAATGGTTCTATTGTTACCCAAAGTAAGACATTAGATTTAGTGG
ATTTAATACCAGCAAGACATATTGTGCGAGCTCATCGAGTCCATAATATTGATGAAGCAA
TTACAAAAGCGAGTGACATTTTGGTTAGAAATCATTTTATTGATGAACAGTATATTCATG
AGATGCAACAAGCGTTCGATGATTCCTATATGGTAATCATGCAAAATATCGCTATTCCAC
ACGCTTATTCGGAATATTATGTTCATAAAACCGCGATGAGTATGCTCGTATTACAAGAAC
CATTATACATGTCAGATGGCACGCCGATTCATATTATTGTACCAATTGCTGCTGTTGATA
AAGTGACGCATCTAAGAGCATTACTACAATTAAGAGATTTAGCACAAAATCAAGATGCAA
TTAATCAAATTATTCGTAGTCGAAAAAATTATGATGTGAATCAGATTTTAAATACATTTT
CAAATAAAGAAACGAGGGGAAATGGATGGGACACCGATTAATCCATGAAGAGAATATAAT
CATCAATTTGTCGGCAACTGATAAAGAATCAGTATTATCGCAAATGTCAGATGTGTTGTA
TCAAAACGGTTTTGTAAAATCAACGTTTAAAGATGCAGTCATTGAAAGAGAAAAAGAATT
TGCGACGGGATTACCGACACATCTTTGTTCGGTAGCCATACCACACACAGATGTCGAACA
TATTAATAATAGGACGATAGGTGTGGCTATTTTAGAAAAAGAAGTACCGTTTGTTGAAAT
GGGGACACTTGATCAACAGACTGATGTGAAAATTGTCTTTATGTTAGCTATGGACAAGGT
AGATGATCAACTTAAGCTATTACAGCAGTTGATGCAGATTTTTCAAAGTGAAGAAAAACT
AGAACAGATTCTACGAACGAAAGACCAAGCAGCTTTAGCAACAATTATCAATGGATATTT
GGAATATAACTAAAATTAAACTGGAGGAATTGAAAATGAAACAAGTATTAGTCGCATGTG
GTGCAGGTATTGCAACATCAACGGTAGTAAATAACGCAATTGAGCAAATGGCAAAGGAAC
ACAATATTAAAGTAGATATTAAACAAATCAAAATTACGGAAGTCGGACCTTATGAAGATA
CAGCGGATTTATTAGTTACAACAGCTATGACGAAGAAAGAATATAAATTCCCAGTCATTA
ATGCACGTAATTTTTTAACTGGTATCGGCATTGAAGAAACAAAGCAACAAATTTTAACAG
AGTTACAAAAATAGCAAGTATTGATTTGTGATTATGGTCAATGACATTTATTTATATGCA
ATTTGCATATAAATAACCAACACAATTCAAATTTAGCGTAAGTATAGAGATATAACAGGG
AGGGTTTAGATATGAGTTACTTCACTGATTTTGTAAGGGGATTTTTAGATTTAGGTGCAA
CTGTTATTTTACCGGTTGTCATATTCTTACTTGGACTATTTTTCAGACAAAAAATTGGAG
CAGCATTCAGGTCTGGTTTAACTATAGGTGTGGCTTTTGTAGGGATTTTCTTAGTCATCG
ATTTATTAGTGAAAAATTTAGGACCGGCTACACAGTCAATGGTTAAAAATTTAGGTGTCA
GTTTGAATGTAATTGATGTAGGTTGGCCAGCAACATCATCTATTGCATGGGCATCGTCAG
TAGCAGCATTTATCATTCCACTCGGCATTATAGTCAACGTTGTATTGCTAGTAACTAAAA
TGACTAAAACAATGAATGTTGATATTTGGAACTTTTGGCATTACACGTTTACAGCAGCAA
TGGTATATGCGGTATCAGGTAGTATTTGGCAAGCGTTATTAGCAGCAGTTATTTTCCAAG
TCATCTGTTTAAAAGTAGCAGATTGGACAGCACCAATGATGAGTGAATTCTTTGATTTAC
CAGGTGTATCGATTGCCACAGGAAGTACAATCTCTTATGCACCAGGTATCTACTTAGTTA
AATTATTACAAAAAATTCCTGGTCTGAATAAATTAGATGCAGATCCTGAAACGATTCAAA
AACGATTTGGTGCTTTTGGAGAGTCAATTTTTGTTGGTTTGATTTTAGGATTGGGAATTG
GCGTGTTAGCAGGTTATAAACCTGGAGACGTTATAAATTTAGGAATGTCAATGGCAGCGG
TTATGGTGTTAATGCCTAGAATGGTAAAAATCTTAATGGAAGGTTTAATGCCTGTATCAG
AATCTGCAAGAACATGGTTGAATAAACGCTTTGGCGAACGTGAAATTTATATTGGTTTGG
ATGCAGCAGTAGCCTTAGGTCATCCAGCAGTTATTTCGACAGCATTAATTTTAGTTCCCA
TCACTGTATTGTTAGCAGTCATTTTGCCAGGGAACCAAGTACTACCATTTGGTGACTTAG
CAACGATTCCATTTGTTGTAGCATTTATCGTTGGCGCAGCAAGAGGTAACATTATCCATT
CTGTTATTGTAGGTACGATTATGATTGCTATTTCATTATATATTGCGACAGACGTTGCAC
CAATTTTCACAGATATGGCGAAAGGTACTAATGTACAAATGCCTAAAGGTTCATCTGAAA
TTTCAAGTATTGACCAAGGCGGTAACATTGTTAACTATCTTATTTTTAAACTGTTTAGTT
TATTTAATTAAAAATCGAGGTGTTTGTGGTGAAAGCTTTAGTAAAAACAAGAGAAGGACA
TGGCAACTTAGAACTTCTTGATAAAGAAGTGGCAACACCGCTAGATGATAAAGTGAAAAT
TAAAGTACATTATGCAGGAATTTGCGGTACAGATATTCATACGTTTGAAGGACATTATAA
AGTTAATTTCCCAGTAACATTAGGACATGAATTTTCTGGTGAAATTATTGAAGTTGGCGA
AGATGTTAAAGATTTTAAAGTTGGTGATCGTGTGACATCTGAGACGACATTTTATGTTTG
TAACGAATGTGAGTATTGTAAAACAAAAGATTACAACTTATGTAATCATCGAAAAGGTAT
TGGGACACAAGTTGATGGTGCATTTACAAACTATGTGATTGCGCGTGAAGAAAGTTTGCA
TCATATACCGGATACAGTATCGTACCAATCTGCGGCTATGACTGAACCATTAGCATGTGC
CCATCATGGTGTTTCAAAGATACAAGTAAATTCTGGTGATGTTGCAGTGGTGATGGGACC
TGGCCCAATAGGATTACTTGTAGCACAAGTATTGAAAAGTAAAGGTGCAATCGTAGTGGT
AACGGGTTTAGATAATGACAAAGTAAGGTTAGATAAAGCTGAACAATTACAAATGGATTA
TGTTGTTAATTTGCAACAAACAGATTTAAAAACATATATCGATAATCTGACGGATGGTTA
CGGTGCAGACGTTGTTGTTGAATGTTCAGGCGCAGTACCAGCAGCACGGCAAGGTTTAGA
TATTTTACGCAAAAAAGGATCATATAGCCAAATTGGTATCTTTAAAGATGCTGAAATCCC
ATTTGATATGGAAAAAGTGATCCAAAAAGAATTAACAGTTGTCGGTAGTAGAAGTCAAAA
GCCTGCTGATTGGGAACCTTCATTACAACTGATGGCAGATGGATTAGTGGATGCTGAAGC
ATTAGTGACAAATGTATATGACATTTCACAGTGGGATGACGCTTATCATCATTTAAAATC
TGGTGAGGGAATTAAAGCACTACTAAAACCACTCGATTTAGATAACAATTAAGGAGTGAA
TCAATATGGTTGAAACGATGTTAACATTTATGCTTGGACCATTGAGACAAATTACTGATT
TTTATATGGAACATTTACTTGTAAGTAATTCCATCGTCATTGCAGGTTATTTTGCAACAG
GTATTTTTAAAAAGAAAAAAGTTGTGAATTAAATCAAATTTGAGGTGATTTACAAGTGAA
AGCTTTGAAGTTATATGGTGTGGAAGATTTAAGATATGAGGATTGTATCGAACCAGACAT
TGAGGAATCGAATGATGTCGTTGTTAAAGTTAGAGCAACAGGTATTTGTGGTTCAGACAC
ATCACGTTATAAAAAGATGGGACCATATATTAAAGGTATGCCATTTGGTCACGAATTTTC
AGGAGTTGTAGAAGCAATTGGTAGTAATGTTACGCATGTAAAAGTTGGTGATAAGGTAAC
TGGGTGTCCAGCAATACCTTGTTATGAATGTGATTTTTGTTTGAAAGGTGAATTTTCACG
ATGTGAACAGCTATATGTTATAGGTTCTTATGAACCTGGATCATTTGCGGAGTACGTGAA
ATTACCTGCACAAAATATTATAAAGGTACCTGAAAATGTTGATTTTATTGAAGCGGCAAT
GATCGAACCTTCAGCAGTTGTAGCTCATGGATTTTATAAGACGAATTTAAAACCAGGGAT
GACAGTTGCAGTGATGGGATGTGGCAGCATAGGATTGTTAGCGATTCAATGGGCACGCAT
TTTCGGTGCTACACATATCATTGCTATAGATATAGATGCTCATAAATTAGATATTGCGAA
ATCGTTAGGTGCACATCAAACAATCAATTCGAAAGATGTAGACCTTGAGGCATTTATTGA
AGATAATTACGCAAACCAAATCGATTTAGCGATAGAATCTTCTGGTGCAAAAGTAACAAT
TGGTCAAATACTGACGTTACCCAAAAAAGGTGGCGAAGTAGTATTATTAGGCATTCCTTA
TGATGATATTGATATTGAAAGAGTACACTTTGAAAAAATTCTACGTAACGAATTAACGGT
ATATGGTTCATGGAACGGTTTGTCTAGTCATTTCCCAGGACGAGAGTGGTCAGCAACATT
AAATTACATGGCCACGAAAGATATAAATGTTAAGCCAATAATTTCACATTATTTACCTTT
AGAAAAAGGACCAGAAACATTTGATAAGCTAGTAAACAAAAAAGAAGCGTTTGATAAAGT
GATGTTTACTATATATTGAAAACTATAATTTGATGCGATATCTATTATGTAAGAATTATA
AAAACATATTTAAGGTTAACTTTTGACGAAGTATTAATTTAAAACAGCCGGTTTACTTGT
ATAACACATATACTTGTGAATCGGTTCATTCTATGTAAAATAAGTTTCTAAATATGACGT
TTTCTATATTTTTAATGCTGAAAATGTGGCATCGCCGTATAATAAGATAAATTTATTATA
ATATATGTTAAAATGAAGGCAGTAATAATGATTTTGAAATAAATAAGCATGAGCTTTATG
AACTATGTAATATCGTCAGCGTTAATAATTAACTGCACGACATAACAACTTAGAATTGTC
AGTTACAAAATTATTATTTTTATCAAAAATTATCACACTATTGTGACAACTATGTCGTAA
TACAAAATGATGAGATACGGTAAATCATGTACTGAATTAAATCAAGAATAGATAGTAGAT
AATGTTTGATGAAAAATGATGTAATGACAGAATGGAGGACAACATGATTTATGCAGGTAT
TTTAGCAGGAGGCATTGGCTCAAGAATGGGAAATGTCCCATTGCCAAAACAATTTTTGGA
TATAGATAATAAACCGATTTTAATCCATACAATTGAGAAGTTTATTTTAGTAAATGATTT
TAAAGAGATAATTATCGCGACGCCAGCACAGTGGATTTCACATACACAAGATATTTTAAA
GAAACATAGTATTAATGATGAACGCGTCAAAGTCGTTGCAGGTGGTACAGATCGTAATGA
AACAATTATGAATATCATTGAGCACATACGCAATAATCATAGTATTAATGATGACGATGT
GATTGTGACACATGATGCAGTAAGACCATTTTTAACACAACGCATTATTAAAGAAAATAT
TCAAGTGGCTGTAGAACATGGTGCCGTAGATACGGTAATTGAAGCTATTGATACAATTGT
GATGTCTAAAGATAAAGAACATATACACAGTATTCCAGTACGCAATGAAATGTATCAAGG
TCAAACACCACAATCTTTTAACATTAAACTATTACAAGAGAGTTATGAAGCCTTAAGTGA
TGCTCAAAAAGAAATACTTTCAGACGCATGTAAAATAATTGTCGAATCAGGTCATGCAGT
TAAGTTAGTACGTGGTGAATTATACAATATTAAAGTGACAACACCATATGATTTAAAAGT
AGCAAACGCCATTATTCAAGGTGATATTGCCGATGATTAATCAAGTATACCAACTCGTTG
CACCGAGACAATTTGATGTTACATATAATAATGTTGATATATATGGCAACCACGTCATTG
TTCGACCGCTGTACATGTCAATTTGTGCAGCAGATCAAAGATATTACACAGGTCGTAGAG
ATGAAAATGTATTGCGACAAAAATTGCCAATGTCATTAATCCATGAAGCCGTTGGAGAAG
TCGTATTTGATAGTAAAGGATTATTTGAAAAAGGTACGAAAGTAGTTATGGTACCTAATA
CGCCTACAGAACAACATGATGTTATAGCTGAAAACTATTTAACTTCTAGTTATTTTAGAT
CAAGTGGTTATGATGGTTTTATGCAAGATTATGTAGTCATGGCGCATGATCGAGTTGTTC
CATTACCTGAGGATATCGATTTAAGTACGATTTCGTACTCAGAATTAGTTTCAGTGAGTT
ATCATGCCATTCAACGATTTGAACGTAAATCTATTCCATTGAAAAATAGTTTTGGTATAT
GGGGCGATGGCAACTTAGGTTATATTACAGCTATTTTGCTTCGTAAGTTATATCCAGAAG
CTAAAATTTATGTATTTGGTAAGACGGACTACAAATTAAGTCATTTTTCATTTGTAGATG
AAGTTTATACAGTAAATCAAATACCACATGATTTAATGATTGACCACGCATTTGAATGTG
TTGGGGGCAAAGGTAGCCAAGTTGCACTTCAACAAATCGTCGAGCACATTTCACCAGAAG
GCAGTATTGCTTTGCTAGGTGTGAGTGAATTACCTGTAGAAGTAAATACACGTTTAGTGC
TTGAAAAAGGCTTAACACTAATTGGTAGTAGTCGAAGCGGTTCTGAAGATTTCGAGCAAG
TAGTTGATTTATATCGTAAATATCCAGATATCGTTGAAAAATTAGCGCTGTTAAAAGGAC
ATGAAATCGATGTACGTACGATGCAAGATATCGTTCAAGCATTTGAAATGGATTTATCGA
CATCTTGGGGAAAAACAGTGTTGAAATGGACGATTTAACAAACCTATGGGGGAATGACAA
TGACAAAAATGAAACAAGCAATACATATTGACCAAATATATTGGGAACGTGTGCAGTTAT
ATATTGAAGGACATAGTGAAGGTATCGATTTTAATGCTGGACAATTTGTACTAAGAAATT
TAACTGAGACGAAGACGTTAGAAGCAAATGAAACAGTTATAGATGGCAATGCATTTAAAT
GTAGATTTAATGTTGCGATTTTAGACGATGGTTACTATTTACCTATGGATAAATATTTAT
TTATCTATCATGAACAATTAGATTACATTGGACAACTAAATCCAAATATTATTGATCAAG
CCCACGCATCTTTAAATGAGGAACAGATTGAAGAATATGATGAGCTGACGACGCAAAATG
GGAAAATCAATTATTTATTAGCCAATGAAGCTAAAGTATTTCGTAAAGGTGGCGTATCAC
AGCATACGGTTTACACAATTACTCCGGAAATAGCGAGTGATGTAAATGAATTTGTATTCG
ATATTCAGATTACTTTTCCACAAGAAAAATCAGGAATGATAGCGACAGGCGCACACTGGA
TCCATAAACAAGGACATAAAGCCTCATTTGAAAGTCGTAGCTTTTTATTCAAAGCTATTT
TCAATATTACAAAATTACTTCATATTAAAAAAAGTAAGACGATATTATTCACATCAGATT
CAAGACCGAATTTGTCTGGGAACTTTAAATATGTATATGATGAATTGCTACGCCAAAAAG
TAGACTATGATTATGATATAAAGACGGTATTTAAGGCAAACATAACAGACAGACGTAATT
GGAAAGATAAATTCAGATTACCTTATTTACTTGGTAAAGCAGATTACATCTTTGTTGATG
ATTTCCATCCATTGATTTATACCGTGCGTTTTAGACCATCACAAGAAATTATTCAAGTAT
GGCATGCAGTTGGTGCTTTTAAAACAGTTGGATTTAGTCGTACTGGTAAAAAAGGCGGTC
CATTTATAGACTCGTTAAATCATCGTAGCTATACAAAAGCGTATGTGTCATCAGAAACGG
ATATTCCATTTTACGCTGAAGCGTTTGGTATTAAGGAAGAAAATGTTGTGCCAACAGGCG
TGCCACGTACAGATGTATTATTTGATGAAGTTTATGCGAAACAAATTAAACAAGAAATGG
AAGAAGAATTGCCAATTATTAAAGATAAAAAAGTCATTCTTTTTGCTCCAACATTTAGAG
GTAGTGGTCATGGTACAGCACATTATCCATTTTTCAAAATAGATTTTGAACGTTTAGCAA
GATACTGTGAGAAGAATAACGCGGTTGTATTATTTAAAATGCATCCATTTGTTAAAAATA
GATTGAATATTTCACGGGCACATCGTAAATACTTTGTAGATGTTTCAGATTATCGAGAAG
TTAACGATATACTCTTTGTCACAGATTTATTGATTAGTGATTATTCATCATTAATATATG
AATATGCAGTATTTAAAAAGCCAATGATTTTCTACGCATTTGATTTAGAAGACTACATTA
CGACGCGTGACTTCTATGAACCATATGAATCATTTGTTCCGGGTAAAATTGTGCAATCAT
TTGATGCCTTGATGGATGCTTTAGATAATGAAGATTATGAAGCGGAAAAGGTTGTACCAT
TCTTGGATAAACATTTTAAATATCAAGATGGTCGCTCAAGTGAACGTTTAGTCAAAGACT
TATTCAGACGCTAAGTGGTAATACATTTCGTCTAAGTTTGAAATAAGGCATAGTTTTCAG
AAAGTATGCTGATGACAATGAAGAGCACATTATGTCATGAGAAGCAGACCTATGTGATGA
GAATTACCTATTTTCATGTACAAGGTGATTCAATCAAAAAATCTATCACTTCCAACTGAA
TTGTCATTTTTAAAAAATAAAATAACCAATCCAATCGTTATCTAGTTCATTTTTGTATAG
ACATATACTTTATGAATGGATAACGATTTTTTGTTATGTTAAAGTGAAACATTAATCATG
TATTTCGTATAATTTCTAGCGACGAGTGTAATGGTTAAAAGAAATTTATAATGAAATGCT
ATAATAGGCATAAATTGCAACAGGTTTGCATAAACGTATTAATAATATTATTAACAAAGA
CACGTCGGAGGTACGACATGATTAAAACTATAATTAAAAAAATGATTGAACGTTGTATAC
ATACGAGTTTTAAATTACTATCAAAATTGCCAAATAAAAATCTAATTTATTTTGAAAGCT
TTCATGGTAAACAATATAGTGATAATCCTAAAGCGTTATATGAGTATTTAGTTGAACATA
GTGACGCGCAATTAGTTTGGGGTGTCAAAAAAGGATATGAAAGTATATTCAAACAAAACA
ATGTGCCATATGTTACAAAGTTTTCGATGAAATGGTTTTTAACGATGCCAAGAGCGAAAG
CGTGGATGATTAATACACGTACCCCAGATTGGTTATATAAAGGACCTCAAACAACGTATT
TACAGACTTGGCACGGTACACCACTGAAAAAAATTGGTTTGGATATTAGTAATGTGAAAA
TGCTAGGTACAACGACAACGGCATATCAAGATGATTTTAAAAAGGAAAGTCAACGTTGGG
ACTACTTAGTATCACCTAATCCGTATTCAACAGACATATTTCAACATGCATTTCATGTTA
ACCGAGATAAAATATTGGAAACGGGTTATCCACGTAATGACAAATTAACACATAAACAAA
ATGATACTGAATATATTAATCGTATAAAGATGCGTTTAAATATACCTTTAGACAAAAAAA
TAATTATGTATGCGCCAACTTGGCGTGATGATGAAGCCATTCGAGAAGGTTCATATCAAT
TTAATGTTAACTTTGATATCGAAGCTTTACGTCAAGCGCTGGATGATAATTATGTCATTT
TATTACGCATGCATTATTTAGTTGTGACTCGTGTAGACGAGCATGATGATTTCGTGAAAG
ATGTCTCGGATTATGAAGATATTTCTGATTTGTATTTGATTAGTGATGTACTAATAACAG
ACTATTCATCTGTTATGTTTGACTATGGTGTTTTAAAGCGCCCACAAATTTTCTATGCTT
ATGATTTAGAAAAATATGGCGATGAACTCAGAGGATTTTATATGGATTATAAGAAAGAGT
TGCCTGGTCCTATTGTTGAAAATCAAGCAGCACTTATTGAGACATTAAAACATATAGATA
TAACAGCTAATGATTATGTTGCAGCACGAACAGCTTTTTATCAAAAATATTGTTCATTAG
AAGATGGATATGCATCGCAGCGAATTTGCCAAACACTTTTTAAGTGATTCCGTAAAAAAA
CAATAAAACATTATAAATTAATTGGTTTAGTGATATAAATAATAAACGAAATGTTTGCTT
GTGTGTTATTATTTGTGTATAAAAACGTCTGATATGTTGTAATATAGACTTAAACAAAAT
ATGCTAAAATATAAGCAAAATGTGTGTAATTTTATGTTTTACATTGACACTTAAAATTTT
GATTTTAAAAACGAGTTATCACAAAAAATAGGAAATGAATTTTAAATAATTAAATATAGA
TATAGTTGAATGGAGGAAGTATTTTATGAAATACGCTGGTATTCTAGCTGGGGGTATAGG
TTCAAGAATGGGTAATGTACCTTTACCTAAACAATTTTTAGATTTAGATAACAAACCTAT
TTTAATCCATACTTTAGAAAAATTTATTTTAATTAATGACTTTGAAAAAATTATTATTGC
GACACCACAACAATGGATGACGCATACAAAAGATACACTTAGAAAATTCAAAATTTCTGA
TGAGAGAATTGAAGTGATTCAAGGTGGTAGTGATCGTAACGATACAATTATGAATATCGT
TAAGCACATTGAATCTACAAACGGTGTAAATGAGGATGACGTTATTGTAACGCACGATGC
AGTAAGACCATTTTTAACGCATCGTATTATTAAAGAAAATATTCAAGCTGCATTAGAGTA
TGGCGCGGTAGATACAGTTATTGATGCTATCGATACAATTGTTACATCTAAAGATAATCA
AACAATTGATGCCATTCCAGTGCGTAATGAAATGTATCAAGGTCAAACACCACAATCATT
CAATATTAATTTATTAAAAGAAAGCTATGCGCAGTTAAGTGATGAGCAAAAGAGTATCTT
ATCTGATGCATGTAAAATTATTGTTGAAACAAACAAACCGGTACGTCTTGTAAAAGGTGA
ATTATATAATATTAAAGTAACAACACCGTATGATTTAAAAGTAGCTAACGCTATTATTCG
AGGTGGTATTGCCGATGATTAATCAAGTATATCAATTAGTTGCACCTAGACAATTTGAAG
TTACGTATAACAACGTAGATATTTACAGTGATTATGTCATTGTACGTCCTTTATATATGT
CAATTTGTGCTGCCGATCAAAGATACTACACAGGTAGCCGTGATGAAAATGTTTTATCGC
AAAAACTACCAATGTCTTTAATTCATGAAGGTGTAGGAGAAGTAGTATTTGATAGTAAAG
GTATATTCAATAAGGGCACGAAAGTTGTTATGGTACCTAATACGCCAACAGAAACAGACG
ATGTCATTGCTGAAAACTATTTGAAATCAAGTTATTTCAGATCAAGTGGTCATGATGGCT
TCATGCAAGATTTCGTATTGCTAAATCATGATAGAGCTGTCCCGCTACCCGACGATATTG
ATTTAAGTATCATTTCATACACAGAACTTGTGACAGTTAGCCTACATGCCATCCGTCGAT
TTGAAAAGAAATCTATTTCCAACAAAAATACATTTGGTATTTGGGGAGACGGAAACTTAG
GCTATATCACAGCTATTTTACTGCGTAAATTATATCCAGAGTCTAAAATTTATGTCTTTG
GTAAGACAGATTATAAATTGAGCCACTTCTCATTTGTTGATGATGTCTTCTATATTAACA
AAATACCTGAAGGCTTAACATTTGATCATGCATTTGAATGTGTTGGCGGGCGTGGTAGTC
AATCAGCAATTAATCAGATGATTGATTACATTTCACCAGAGGGCAGTATTGCTTTATTAG
GTGTAAGTGAGTTCCCAGTTGAAGTTAATACACGTCTTGTGTTAGAAAAAGGTTTAACAT
TGATTGGTAGCAGCCGAAGCGGATCAAAAGATTTCCAAGATGTTGTAGACTTATACATTA
AATACCCAGATATCGTAGATAAATTAGCACTGTTAAAAGGTCAAGAGTTTGAGATTGCGA
CAATTAATGATTTAACAGAAGCTTTTGAAGCAGACTTATCTACATCTTGGGGTAAAACAG
TACTAAAATGGATTATGTAAATAGAAAAGGATGAATTAACGTTGGTTAAAAGTAAGATAT
ATATAGATAAAATCTATTGGGAACGTGTTCAATTATTCGTTGAAGGACATAGTGAAAACC
TAGATTTAAAAGATAGCAATTTTGTATTAAGAAATTTAACTGAGACACGCACAATGAAGG
CAAATGATATCAAAGTTGATGGTAATCAATTCGTTTGTCGTTTCAATGTAGCTATCTTAG
ACAATGGTTATTACTTACCTGAAGATAAGTATTTATTAGTTAATGAGCAAGAACTTGATT
ATATAGCACAGTTAAATCCAGATGTGATTAACGATGCATATCAAAATTTAAAGCCAGAAC
AAGAAGAACAATACAACGAATTAGAAACACAAAATGGTAAAATCAACTTCTTATTGCAGA
CTTACCTAAAAGAATTTAGAAAAGGCGGCATTTCAAAGAAAACGGTTTATACTGTGACAC
CTGAAATTTCTAGCGATGTTAACGAATTCGTCCTTGATGTTGTTGTAACAACACCGGAAG
AAAAAAGTATTTATATCGTTCGCAAATATAAAGAATTGCGTAAGTATTTCCGCAAACAAT
CATTTAATACGAGACAATTTATTTTTAAAGCGATATTTAATACGACGAAGTTTTTCCATT
TAAAAAAAGGGAATACGGTGTTGTTCACATCAGACTCTAGACCAACGATGTCTGGTAACT
TTGAATACATCTATAATGAAATGTTACGTCAAAATTTAGATAAAAAGTATGATATTCACA
CTGTATTTAAAGCAAATATTACAGATAGACGTGGTATTATCGACAAATTTAGATTGCCAT
ATTTGCTTGGTAAAGCAGATTACATCTTTGTTGATGACTTCCATCCATTGATTTATACAG
TGCGTTTCAGACGTTCTCAAGAGGTTATTCAAGTATGGCATGCAGTTGGTGCCTTTAAAA
CAGTCGGCTTTAGCCGTACTGGTAAAAAAGGTGGACCATTCATAGATTCTTTAAATCATC
GTAGCTATACAAAAGCTTATGTATCATCAGAAACCGATATTCCATTTTACGCTGAAGCAT
TTGGCATTAAAGAGAAAAATGTAGTGCCTACTGGTGTACCTCGTACAGACGTACTATTTG
ATGAAGCTTATGCGAAACAAATTAGACAAGAGATGGAAGATGAATTACCAATTATTAAAG
GTAAAAAAGTCATTCTTTTCGCACCAACATTCAGAGGTAGTGGTCATGGTACAGCACACT
ATCCATTTTTCAAAATAGATTTCGAACGTTTAGCGAGATACTGTGAGAAAAATAACGCGG
TTGTATTATTTAAAATGCATCCGTTTGTAAAAAATAGACTTAATATTGCAGACAAGCATA
AACAATATTTTGTTGATGTTTCTGACTTTAGAGAAGTTAATGATATACTGTTTATAACAG
ATTTATTAATTAGTGACTACTCATCTTTAATATATGAATATGCAGTATTTAAAAAGCCAA
TGATTTTCTACGCATTTGATTTAGAAGATTACATTACGACGCGTGATTTCTATGAACCAT
ATGAATCATTTGTTCCAGGTAAAATTGTACAATCATTTGATGAATTGATGGATGCCTTGG
ATAATGAAGATTATGAAGGAGAAAAAGTTATTCCGTTCTTAGATAAACATTTTAAATATC
AAGATGGCCGCTCAAGTGAACGTTTAGTTAGAAATTTATTTGGTAGCTAAGTTTATATAG
TGGTCACAGTGGGAGAGGTATAATGGTAAAATTTTCAGTAATAGTTCCGACATACAATTC
AGAAAAATATATAACAGAATTGCTAAACAGCCTTGCGAAACAAGATTTTCCGAAAACTGA
TTTTGAAGTGATTGTCGTTGATGACTGTTCAACAGATCAAACGTTACAAATAGTTGAAAA
GTATCGTAATAAACTGAACATGAAAGTAAGTCAACTCGAAACAAATTCAGGCGGTCCAGG
TAAACCGAGAAATGTGGCGTTAAGACAAGCAGAAGGTGAATTTGTATTATTTGTGGATTC
TGATGACTACATTAACAAAGAGACATTGAAAGATGCAGCAGCATTTATTGATGAACATCA
CTCTGATGTATTATTGATTAAAATGAAAGGTGTCAATGGTCGTGGAGTACCACAATCAAT
GTTTAAAGAAACAGCACCGGAAGTCACTTTGTTAAATTCAAGAATTATCTATACTTTAAG
CCCAACCAAAATCTATAGAACAGCTTTACTAAAAGATAATGACATTTATTTCCCAGAAGA
ATTAAAGAGCGCAGAAGATCAATTATTTACGATGAAAGCATATTTAAATGCGAATCGAAT
TAGTGTATTAAGTGATAAAGCGTATTACTATGCTACAAAGCGTGAAGGGGAACATATGAG
TAGTGCATATGTTTCACCAGAAGACTTTTATGAAGTTATGCGATTGATTACATTAGAAAT
TTTAAACGCTGATTTAGAAGAATCACATAAAGATCAAATCTTAGCAGAATTTTTAAATCG
TCATTTTAGTTTTTCACGTACGAATGGTTTTTCACTTAAAGTTAAGTTGGAAGACCAACC
ACAATGGATTAATGCGTTAGGTGATTTTATACAAGCAGTACCTGAACGCGTAGATGCCTT
AGTGTTAAGCAAATTACGCCCATTATTACACTATGCGAGAGCCAAAGATATCGATAATTA
TAGAACTGTAGAAGAAAGTTATCGTCAAGGGCAGTATTATCATTTTGATATAGTAGATGG
CAAATTAAATATTCAATTCAATGAAGGTGAACCATTCTTTGAAGGTATCGATATTGCTAA
ACCGAAAGTTAAAATGACAGCCTTTAAATTTGATAACCATAAAATCGTTACAGAGCTAAC
ATTAAATGAATTTATGATAGGCGAAGGACATTATGATGTCAGACTTAAGTTACATTCACG
AAACAAGAAACATACAATGTATGTACCTTTAAGTGTTAATGCGAATAAACAATATCGTTT
TAACATCATGTTAGAAGACATTAAAGCGTATTTACCTAAGGAAAAAATTTGGGATGTTTT
CTTAGAAGTCCAAATAGGTACTGAAGTATTTGAGGTTCGTGTTGGAAATCAACGTAATAA
ATATGCATATACTGCTGAAACAAGTGCATTAATACATTTGAACAATGATTTTTATAGATT
AACACCTTATTTCACTAAAGACTTTAATAACATTTCATTATACTTTACTGCTATTACGTT
AGCTGATTCAATATCAATGAAGTTAAAAGGTAAAAATAAAATTATCTTAACCGGTATTGA
TAGAGGTTATGTATTTGAAGAAGGTATGGCTAGCGTTGTCTTAAAAGACGACATGGTGAT
GGGAATGTTAAGCCAAACGTCAGACAACGAAGTGGAAATCCTACTCAGCGAAGATATTAA
AAAACGCGACTTCAAAAATATCATAAAATTAAACACAGCACATGTAACATATCAAATAAA
CAAATAACAAAGTTCCCTCAAATCATTGTGGACCCAAACCATAATACACAATGATTTGAG
GGCTTTGTTTTGAGTGGAAAGCTTAAATGTGTAATCAAATCAATTAAATTAAAGACATAC
AAAAACTGTTGGCAAAATCATGTCAGCAGTTTTCTTGGCATCGAAACAGATATGGTGAAA
TCTATAATAATTATTTGATGTAAAATACCGTTTTATAATAAGAAATGATGTCAAATTGTA
GTAATAATGTTAATTAAACGTTAGCGCATTTTTTTAATAATTTATTCATGAATTTTACAT
GTACTATTGTGATAAAATAAACATAATTAAAAATTCACTGAGGTGCTATCGTGCTATCGC
TAACAATGTTATTACTTGAGCGTGTAGGTTTAATTATTATTTTGGCCTATGTGTTGATGA
ATATTCCATATTTTAAAAACTTAATGAATCGTCGACGTACATGGAAAGCACGTTGGCAGT
TATGCATCATTTTTAGTCTATTTGCCTTAATGTCCAATTTAACTGGCATAGTCATAGATC
ATCAGCATAGTTTATCTGGTAGCGTGTATTTTCGCTTAGATGATGATGTATCTTTAGCCA
ATACACGTGTGTTAACGATTGGTGTCGCAGGTTTAGTCGGCGGTCCCTTTGTAGGTCTAT
TTGTAGGTATTATTTCAGGGATTTTTAGAGTTTATATGGGTGGTGCTGATGCACAAGTTT
ATTTAATTTCTTCATTGTTTATCGGTATTATCGCTGGATATTATGGTTTACAAGCACAGA
GACGTAAACGTTATCCAAGTATCGCGAAAAGTGCTATGATTGGTATTTTTATGGAAGTCA
TTCAAATGTTGAGTATCTTAACATTTTCACATGACAAAGCATATGCGATTGAACTTATTT
CATTAATCGCTTTACCTATGATTATAGTGAATAGCGTGGGTACAGCTATATTCATGTCTA
TTATTATTTCAACTTTGAAACAAGAAGAACAAATGAAAGCCGTGCAAACCCATGACGTGT
TGCAATTGATGAATCAAACATTACCTTATTTTAAAGAAGGTTTAAATAGAGAATCAGCTC
AGCAAATTGCCATGATTATCAAAGATTTAATGAAAGTATCTGCAGTAGCGATTACTAGTA
AAAATGAAATTTTATCTCATGTTGGTGCAGGTAGTGATCATCACATTCCAACTAATGAAA
TATTAACGAGCTTATCTAAAGATGTATTGAAATCGGGGCGCTTAAAAGAAGTGCACACTA
GAGAAGAAATTGGCTGTAGCCATCCTAATTGCCCGCTTAGAGCTGCCATTGTAATACCAC
TTGAGATGCATGGTTCAATTGTTGGTACTTTGAAAATGTACTTTACTAATCCTAATGATT
TAACATTCGTTGAGCGTCAACTAGCTGAAGGTTTAGCTAATATTTTTAGTAGTCAAATTG
AACTAGGTGAAGCAGAAACACAAAGTAAATTATTGAAAGATGCGGAAATTAAATCATTAC
AAGCACAAGTTAGCCCACACTTTTTCTTCAATTCAATCAATACCATTTCTGCATTAGTTA
GGATTAATAGTGAAAAGGCACGTGAATTATTATTAGAACTGAGTTACTTTTTCCGAGCAA
ATTTACAGGGTTCAAAGCAACATACAATTACTTTGGACAAAGAGTTGAGTCAAGTTCGCT
CATACTTATCGTTGGAACAAGCGAGATACCCAGGACGATTCAACATTAACATTAATGTTG
AGGAGCGATATCGTCACGTTCTTGTACCACCATTTTTAATTCAAATTTTAGTTGAAAATG
CCATCAAACATGCGTTTACGAATCGAAAACAAGGCAACGACATTGATGTGTCTGTTATTA
AAGAAAATGCGTCACATGTTTGCATTATAGTGCAAGATAATGGACAAGGTATTTCTAAAG
ATAAAATGCATTTGTTGGGAGAAACATCTGTAGAATCAGAATCCGGAACTGGTAGTGCTT
TAGAAAACTTAAACTTACGCCTAAAAGGATTATTTGGAAAGTCCGCAGCATTACAATTTG
AATCGACATCAAGCGGTACCACTTTTTGGTGTGTACTTCCTTATGAAAGACAAGAGGAGG
AATAAATATGAAAGCATTAATCATAGATGATGAGCCATTAGCGCGTAATGAATTGACCTA
TTTACTTAATGAAATTGGTGGATTTGAAGAAATTAATGAGGCGGAAAATGTGAAAGAAAC
ATTGGAAGCATTACTTATCAATCAATATGACATTATATTTTTAGACGTGAATTTAATGGA
TGAAAATGGTATCGAATTAGGTGCTAAAATTCAAAAGATGAAAGAACCACCCGCGATTAT
TTTTGCGACTGCACATGATCAATATGCAGTACAGGCTTTCGAATTAAATGCAACAGATTA
TATTTTAAAGCCATTCGGTCAAAAACGTATAGAACAAGCAGTCAATAAAGTTCGTGCGAC
TAAGGCTAAAGATGAAAGTAGTTCTAGTACGATTATTAATGATATGTCAATGAATTTTGA
TCAAAGTTTGCCTGTTGAAATTGATGATAAAATTCATATGATTAAGCAACAAAATATTAT
CGGTATTGGTACGCATAATGGTATAACAACAATACATACTACAAATCATAAGTATGAAAC
AACAGAACCGTTGAATCGTTATGAAAAACGATTAAATCCATCGTATTTTTTACGTATCCA
TCGATCATATATTATTAACACTAAGCACATTAAAGAAGTACAGCAATGGTTTAACTACAC
ATATATGGTAATATTGACAAATGGTGTCAAAATGCAAGTTGGGCGCTCGTTTATGAAGGA
ATTTAAAGCGTCGATAGGGTTACTTTAACAGTAATCCTTTTTTTTATGCATTTTACCTAT
GATATTTTGTATTTCAGACTGAAATTTACGCAAATCCAACTAAGCCATCTATACTTTAGT
TAAATCAAACGTAGGAGGCAATGGTCGTGAAACAACAAAAAGACGCATCAAAACCAGCTC
ACTTTTTTCACCAAGTCATTGTAATTGCTTTAGTACTCTTTGTATCGAAAATAATTGAAT
CATTTATGCCAATTCCTATGCCTGCATCAGTTATCGGTTTAGTATTATTATTTGTTTTAT
TATGTACTGGTGCTGTTAAGTTAGGCGAAGTCGAAAAAGTAGGAACGACACTAACAAATA
ACATTGGGTTACTCTTCGTACCAGCCGGTATTTCAGTTGTTAACTCACTAGGTGTTATTA
GCCAAGCACCATTTTTAATCATTGGATTAATCATTGTATCTACAATTTTATTACTAATTT
GTACAGGATATGTGACACAAATTATTATGAAAGTTACTTCAAGATCTAAAGGTGACAAAA
TCACAAAAAAGATCAAAATAGAGGAGGCACAAGCTCATGATTAACCATTTAGCGCTGAAT
ACACCATATTTCGGAATATTATTATCCGTTATACCATTCTTCTTAGCAACAATCTTATTT
GAAAAAACAAATCGTTTCTTCTTATTTGCGCCGTTGTTTGTCAGCATGGTGTTTGGTGTA
GCCTTCCTTTATTTAACAGGTATTCCATATAAAACCTACAAAATAGGTGGAGATATCATT
TACTTCTTCCTAGAACCAGCAACAATTTGTTTTGCGATTCCTTTATATAAAAAGCGTGAA
GTGCTTGTTAAACATTGGCATCGTATCATCGGAGGTATTGGTATCGGTACAGTTGTAGCG
TTATTAATTATCTTAACTTTTGCGAAATTAGCGCAATTTGCGAACGATGTAATTTTATCA
ATGTTACCACAAGCCGCAACAACAGCGATTGCATTACCAGTGTCAGCCGGAATCGGTGGT
ATAAAAGAATTGACGTCATTAGCAGTTATTTTAAATGGTGTTATTATTTATGCCCTAGGT
AATAAATTCTTAAAACTATTCCGAATTACTAACCCTATTGCCCGAGGATTAGCACTTGGA
ACAAGTGGACACACATTAGGTGTAGCTCCAGCTAAAGAATTAGGACCTGTAGAGGAATCA
ATGGCAAGTATTGCTTTAGTGCTTGTAGGTGTGGTTGTTGTAGCAGTTGTGCCTGTCTTT
GTAGCAATATTCTTTTAATTATTAAAACCTAAGTAAGATAATAGCAATTTGAGTCATTGC
TGTTATCACAAAAAAGCGTCTATGCTCCGGTCGACAACTGGAACATGGACGCTTTCATTG
TTTGGTTGATAAATAAGGTTATTTTTTACTTGGAATATAAAACTGTGCATGACGATAATG
AAATACGATGTCAGACGAATCAAAAGGTGTACCAGTCATTGTATAAAATGTTTGATGATA
ACGTAAACAAGGTTCGCCCTTAGATAATTGTAGCAAATTTGCTTCTTCTACATCGAGTTG
ATCGACGTTAAAGAAAATGTCTGAAAAGCCAATACGTAGCTTCATGTGTGATTCTAAATA
GTCAAATATAGAACCTTTAGCAATATCAGCAGTTAAATATTTAACAACAGCTTTATGATA
ATAAGAATATTCAATACATAAAATGTCATTATCTACGTAACGCAATCGCTTTAAATAGTA
AACAGTATCGCCATCATTTAACTGCAATTCTTCTTTTACAGATTGAGGTGGTGTATGTAT
TTCCTCGAAAGCTAGTATCTTACTTGTCATACGGTCTTCACCTAAACTTTTAGAAAACCC
ATTCGTTTTAAAAACATTAATACGATTTGCATCCCTAATATTTCTAACGTAAATGCCACT
ACCTTGCGCTTGATATATCATTCCATCTTGTTCTAATAACTCTAACGCTTTAATGATTGT
ACTTTTACTAACTTGATAATGTTCTTTTAACTGATTTACATTTGGTAATTTATCGCCAGG
TTTAAAATTTGATTGATGTATAAATACATTAAGTTGCTTAGCAATATGTTCGTACTTTAA
CAATATTTTATCCTCATTTCATTTTCAATTGTGATTATTATAGCATGAAATATTATAAAT
GTATCGGTATTTACAAATTAAACCGGTACAATTATACTTGAGTTAAGTAAACGGTTTCAC
AGTTTTTTATAAGGGGGTAATAATCATGAGTAATACACATATCGAGCAAGCACAAGATAT
TCTTACAGCTGTTGGTGGCGTTGAAAATGTTGTTAACGTTTCAAGAGATACAAAACGTAT
GACGATTCATATGAATCATGCTATTCCTTCTACTGCAAATGAAGTCAAGCAGATAGCTGG
TGTAAAAGCTGTTGAGGAACATGATGAGCAGTTTATTATCATGTTTGATGAAAATGTTGA
AGATATTTATAAACAGCTACAGCTATTAATTGAGAAAGATAAATCTCGAGCAGATTCAAA
AAATAATAACAAGAAAACACAAAAGACAAAGCAAGGACGAAATGCTAAAGTAACAACGCC
TATATTAGTTAAAGCCCCAATTGCAGGACGTCGTATTTTGCTAAAAGAAGTTAGAGATTC
CATTTTCAGAGAAGAAATGGTAGGCGAAGGATTAGCGATTAAGGCACATGATATGTCTAA
AATCATATCTCCGTTTACTGGTACCGTTTCAATGACTGTACCTACCAAGCATGCCATTGG
AATTCATTCAGAAGAAGGCGTTGACTTAGTCATTCATATTGGAGTCAATACAGTTAAACT
AAATGGTGAAGGGTTCGAATGTCTTGTAAAACAAGATGACTATGTTAATTCGGGGCAACC
ACTTTTGAAATTTGATCGAGATTATATTGAACAACAAGGCTATAACTCAGACGTTATTGT
TGTGATTAGCAATTCTTCGGATTATGCCAAAGTTGAACTAACAATGAATGAAATCATAAC
GACAGAAGATGTTATTTTTAAAATATTTAAAAACTAGGAGTGTATTGTAATGAAGATGAA
ATTACCTAAAAACTTTTTGTGGGGTGGTGCACTGGCCGCGAATCAATTCGAAGGTGGGTA
TGACAAAGGTGGTAAGGGACTAAGCGTCATTGATGTTATGACTAGTGGTGCACATGGAAA
ACCTCGTCAAATTACTGATTCCGTTGATCCAAATCAGTATTATCCTAATCATGAAGGTAT
CGATTTTTATCACCGATATAAAGAAGATATTGCATTGTTTAAAGAAATGGGATTGAAATG
TTTACGTACGTCTATTGCATGGACACGTATTTTCCCAAATGGTGACGAAGAAACACCTAA
TGAAGAAGGATTGGCATTTTATGACCATTTCTTTGACGAACTGATTTCACAAGGAATAGA
ACCCGTTGTGACGTTATCACACTTTGAAATGCCGCTTCATTTAGCGAAAAATTATGGTGG
TTTTAGAAATAGACAAGTTGTGGATTACTTTGTACGATTTGCGCGAGTGGTATTTGAAAG
ATATAAAGATAAAGTGACATATTGGATGACATTCAATGAAATTAATAACCAAATGGATAC
ATCAAATCCTATCTTTTTATGGACGAATTCGGGTGTGATTATATCTGAAAAAGATAACGC
AGAAGAGGTGTTGTATCAAGTTGCACATCATGAATTATTAGCTAGTGCTTTAGCTGTCAA
AATTGGTAAAGAAATAAATCCTGAATTTAAAATTGGAACGATGATTTCACATGTACCGAT
TTATCCGTATTCCTGTCACCCAAAAGATATGATGGAAGCACAAAGTGCAAATCGCTTAAG
ATTCTTTTTCCCAGATGTTCAAGTGAGAGGGTATTATCCTGGATATGCTAAAAAAATGTT
TGCTCGAAAAGGTTATGACATTGAATGGCAAGAAGGAGACGACAAAATTTTAAGAGATGG
TACAGTAGATTACATCGGTTTCAGTTATTATATGTCTACTGTTGTTAAACATGATGCTGA
TGCTACAGTTGAAAATAATATCGTCAATGGCGGTTTAAACAATTCTGTTGAAAATCCACA
TATTGCGACAAGTGATTGGGGATGGGCTATTGATCCAGACGGGCTAAGATATACACTTAA
TGTATTGTATGAACGTTATCAAGTTCCATTGTTTATCGTTGAAAATGGATTTGGTGCTGT
CGACGAAGTAATAGATGGACACATTCATGATGATTATCGTATTGAATATTTAAAAGCACA
CATTGCAGCAGCAATCGAAGCAGTAGAGCAAGATGGTGTAGATTTAATAGGTTATACACC
ATGGGGAATTATAGATATTGTCTCATTTACAACTGGTGAAATGAAGAAACGTTATGGTTT
GATTTATGTGGATCGAGATAACGATGGGCATGGCACAATGGAACGATTGAAAAAAGATTC
TTTCTATTGGTATAAACAAGTAATCGCAACGAATGGTGAAGTAGTGAACGATAATTAATC
AAAAAAGATCTTATATAAATGGATTATTGAATGCTAAGCTATAGAACATGACAGGTTAGG
GTGTCGTGTTGAGCCAATGCAATCATAAGCATTATATAAGATCTTTACTATATTATTTAC
TTAATTGTAATTTCTTCTTGTTATAAAAATAAGCACAAATTAATCCAGCATACCAAATAG
GTGACAAGATAATACCGATTCGAGTTTCAGCATTAAATAATAATATAATAATGATGAAGA
CGAAGAATGCGACAACTGCATAAGCAGATGCGATGCCACCCGGTAATTTAAATGTACTTG
CGTCATGTAATGCTTTATCTTTTTTAATATAACTAATATATGAAATAGCGATTAATGACC
ATACAACTAAAGTGATAGATGTAGCTACAGAAGTAATGTAAACAAATACTTCTTCACCAT
TTGGTATCACTAAATTTAAAATGACTGTGATTGAAATCAATGCACATGTAACTAGTAAAG
CATTTTGAGGAATACCTCGTTTAGATAAACGATGCATTGCTTCAGGTGCTTGTTTTTTGT
TACCTAAACCGAATAATACTCGGCTATTTGCAAAAATACCGCTATTTGCAGAAGATGCCG
CAGCCGTTAAAACAACAAAGTTAATCAATCCTGCAGCGAATGGAATTCCAGCTAAAGCAA
ATAATCCAACAAAAGGACTGTTTTGAGGATTGATTTGATTCCACGGAACAATCATCATAA
TGACTGCCAAAGCATCAACGTAGAATAAAATAATACGTAATGGCACACTATTAATTGCGC
GAGGCAACGTTTTATGAGGATTCTTTGTTTCACCAGCAGTAATACCGATGAATTCTATAC
CTGTAAATGCAAATACAGCCATTTGGAATGACATTAAGAATCCGAAGAAGCCATGTGGGA
ACATGCCACCATGTGAATATAGGTTTGAGAAGCTTGCTGTTGTGCCGGAAGGTGACTTAA
ATGATAACACCACCATAATAATGCCGACTACGATTAAAGCGATAATTGTAATGACTTTGA
TAATTGCAAACCAAAATTCTAATTCTCCAAATACTTTAGTACTCGTTAAATTAAGAACTA
GCAGTAATAAAATAATAGAAAAACAAGTAAGCCATGTTGGGATGTTTGGATTGAAATATT
TAATGTATTGGGAAATTGCAGTGACATCGGCCATAACTGTAATAACCCAAGACATCCAAT
AAGACCAACCAACAATAAATCCAGCAAATGGCCCTAGATATTCATGTGCGATATCAGGAA
ATGATTTAAATTTAGTTTTCGCTAACAACATTTCTCCCATTGCTCGCATGAATAAAAATA
AAAAGAACCCAACAAGCATATAAGTAAATAAAATGGATGGACCAGCTTTAGAAATAGTAT
TACCAGATCCAAAGAATAGGCCTGTACCAATTGCACCACCAATTGCAATTAGTTGAATAT
GGCGATTGCTTAAATCCCTCTTTAATTCATTTGTCATAATATGATTCTCCCCAGTTAATA
TAGAAAGTCAAGGTCAATTTGTAGACGATAATTTCTATACTTTTTAAAAATAACCCCAAA
TAAAATGCGACGTCGTTAAAAACACAATACATTAATAGTCTGAAAATTACAACTATTCGC
ATAAATGTTTTTATATATTATTTATAATAAAGCACGGAATATATTTAAATATGCATCGAT
TAATTTATGAGATGTATATATTTATAACGGTATTACAAGTAAATTAAAAAATGTTGCGAC
GTATATGGACAATTAATCAAAGTGTTATTTAGAAATAATAGCAATGTGATGTTAGGGGTG
TTTGAGGACTTTTTAAGAGAACAAGGTGTACGAATATAAAAAGGAACAATCTATATTAAT
TGAAGTATGACAGCAGCTGTCACAACTTGCCCATTAATATAACGATTGTTCCTATAAATT
TATGCTTTATTTTCAACTTCTTCTAAAAGAGGAATTGACGCTTGAGAACCATGTCTTTGA
ACAGTAAACGAACTTGCTTTGTTACCGAAGTCTATAGCCTCTTCTAAATTATCTTGAGAC
TTATTTAAACGACTCACAAAAGCACCGATAAATGTATCTCCAGCAGCAGTCGTGTCGATA
GCTTTAACTTTATAAGCCTGAATTTGCTGGCTATGGTCTTGTGTAGCAAAATATGTACCT
TGTTTACCTAATGTAATTAAAACAGTTTTGATACCTAACGATAAAAAGTAATCTGCATTC
GCTTGCATGGATGCTTCATCTGTTACTTTGATGCCAGACAATAATTCAGCTTCTGTTTCA
TTGGGAACGATAATATCAATGAGTGATAACAGTTTATCAGGTAATGGTTTTGCTGGTGCG
GGATTTAACACCGTTGTTACACCATGTGCTTTAGCAATTTCAAATGCAGAAATAATGGCA
GGTATCGGCACTTCTAATTGTGCAACGATAAATTCTGCTTTAACAATTGCATCTTTTGCT
GTTTCGACATCTTCAGGTGTTATTGTCATGTTTGCACCACCATATACATAGATAGAATTT
TGACCTTCAGCATTAACAGTAATGAATGCTTGACCAGTTTTAGCTTCATCAGTTTTGATA
ATATATGATGTATCTATATTTGCTTCTTTAAAGTCTTCTAAGATGAAATCAGCAACACCA
TCATTTCCTATTTTCGTAATAAATGTTGTATCTGCTTGCATGCGTGCAGTTGCAATCGCT
TGGTTAGCCCCTTTACCACCACCAAATGCTTTTTGAGCTTCTTCAACATGTAAAGTCTCG
CCTGGTTGAGCATATCTTTCAACCGTTAAAAATTGATCTACGTTTGTAGAGCCTAATATA
ACAACTTTATTGGTCATTGTATGACTCCTTTCAGTTTTAAATTTTTAAAATGTAACATTT
GATTCTAAGGCGATATTGGAATAAGGTGTTATTTCACCTGTACGAATATTACCTTTATTT
AATGGATGTGTTAAATTTGTTTTCATGTCTTCGTGAGGAATGAAAACAATATCTATATCA
GATGAAAGCAATTGTTTAATTTGTTGTAATTGTTCAGGATTATGTTCCTTTATTTCTTCA
GCTAAGTAAATTTTTTGAATTTCTATTTCTTCCAATACTGTAGCTAATACATCGATAAAG
CGTGATAAATTTTTTGTGACAGCTAAATCAATACGACGATGATCATTTGGAATTGGCATA
CCAGCATCGTTGATTGTTAATAAGTCAAAATGTCCAATTGTCGCGATGGCTTTCGATATA
TGTTCATTTAAAACGCTCGATTTTTTCATGAAATTGACACTCCTTATTTAATAAATACTG
TGACTGAAGCGGCTACTAAAATGAGTACTAGGCCGATAATGGTAATGACCATTTCTTTTG
ATGTTTTATGTTGTTTTAAGAAATATATACCAGTTAATGTTGCAAGTACGACAGAAGTTT
GAGAAAGAATAAAGCCAGTCGCTAAACCATTCATATCAGGTTGAGCAGAAATTAAATATG
TTAAGGCACCAAATGCAAAGAAAAACCCAGAAATAATTTGTAACCATGTAATTTTGTTAC
GGAAAGGATTTTCTTCTTTCATATTCATTAAACCATAAATTACTGCAACTAAGACCATAC
CCATAGCTTGAGGTAAAAAGGCGGTTAAGCCATTAATTGATGTTGCTTGTGGTGCTGCAG
AATATAACCAGTATCCAAACTCACCAATTAACAAAAGTATAACGGCACGACGTAAATTTT
TAGCGTTACTAGCTTCTTTACGTTCGCTCCAAACTGTCATACGCGCACCAATCAAGATAA
CGATTAAAGCAGTGAATCCAATGATTTTGTGACCAATGCCTGGCCAATTTCCTAAGGCGA
AAACACCCCATAAAGATGCGCCTAATAATTGAAATGCTGTTGTAACAGGCATAGCACGAG
ATGAACCAACAAGTTCAAATGCCTTAAATGTAATAATTTGTCCAAAGCCCCAACCAGCAC
CGGATAAAATGGCAAATAGTAAATTTGCTCCAGTAGGGAAGCCGCTTGAAGTGACCATGG
CTAAAATAATAGCGAAGATTAATGTACCTACAGTTGCTCCGATAATTTGATTTACAGGTT
TACCTCCAAATTTAGAAGCAACTGTTGGGAAGAAGCCCCAGCCGATTAAAGGCCCCAATC
CAATAAGTAAAGCAACAATGCTCATGTTATACACCTCACGATTTAATTTAAGTAAAACGT
TTTACCAGTGCCATAGTAACACTTTTAATTGTAAAATGCATGCGTTTTCATAAAATGTTA
ATTACGTTTAATTCATATTTCAAATTTTAATGAATATCGTTTAAATTTTAGAATGACTTT
ATAGAAAGTAAAATCCCTCAACGTTAAATCAACGCTAAGGGAAAAGGATTCAAAAATATA
TCGTATGTATGCTATGAATGGGCATTTAGTGCAAAATATTTGAAGAGGTCGTGGATCTAA
TTTTTAATGTCGTCGGAAGTTCAATCATTTCAATTGTCTTATCTAATTGTTGTAAACGTT
GAAGTAATAAATTTAAAGACATTTTACCAATTTCGGTAATTGGTTGAGCTATCGTAGTCA
ACGGAGGTGTGACATAAGCGGCATAGTCGATGTCATCGTAACCTATCAATGAGATGTCTT
TCGGAATGTTAATTCCATGTTCGATTAAGCCACGCAAAATACCAATGGCGAGTTCATCGT
TAATAGCAAATGTCGCAGTAGCAGGTTGAATCATAATATCATCAACGATAGTTAGACCAC
CATGTTTAGATAGATCAGTATAAATGATTTCAGGTTCCGATAATTGATGTGCGCGTAAAG
TATCAATAAATCCGGTAACACGTGCAGTCATATTTGCCATCATGTTAAATGGTGCAACAA
TCGTCATATTTTTGTGACCTAATTCTATTAAATGTTGAGCTGCAAGTTGACCTCCTTGAT
ATTCATTTGTGCGTACAAAATCAGTGTAACCTTGATGGTCATTTTGATCGAGAACAACAT
ATGGAACATGATGCTTTTTTAAATAATCATCAAGTGTTTCAGGAGAAGCGATATATTGCG
CAATGATCAAGCCGTCTATACCGCGATCAATTAAATGTTTAACATTATTGCATAATTCGT
GAGCTGTAGACGTTAAGAAACATAAATCAACATCAGATGGTTTATAATCATGGATACTTT
GCATGAGTGATGAGAAAAACGGATTTGTTAAGCTCGGGAGAATGACACCAATAGTTCGAA
TCTTACTACCACGTAATTGTTTGGCATGTTTATTAGGTGCATAGCCCAGTCGCTCTGAAA
CAGCATGTACATTTTTAATTGTAGTTGCTGAAAACCTACTATCATTATGATTTAAAATAT
GTGACACAGTAGTAACAGATACACCAGCTTCTTTAGCAACATCTTTAATTGATATCTTTT
TCATCATCGATTCCTTCTCTTTATTTTGTAATTAAACTTTTAAATATATACCCAATTATT
ATATTTATCATATCATGAGAAAACATTCGATGACATACGTAAGCATGCACCAGCTATTTT
CGATTAATGAGGTTGAATATAGTATTAGAAAAGTGATTTAACTTTAAATGAATCCAAAGA
CTAGATACATGGAATATTTAGTGTACTAGAAATACATATAAATGATAAAGGTATTATTTG
TATATACTAATTTTTATATTTTGAAAAAAGTATTAAAATATATAATAAAATAATGTATAT
TTAACTATGTAAGATGAATGTTTAGTTTTTGAAAAAGAGTAGTTACAATCGAAGAGAGGA
TGTTTTTAATGCAATTCAAATTAAAAGAAGAAGAGATTATTAGTTTTTTAGAATTGAAAT
ATCCAGAAAAAGAGTTCGAATATGGTCGTTTGTTAGTTGGACAACATAAACGAGATGATT
TAGATGTTTATTACTTTGGTGATACGTTTTTAATGTGCACGATTATTTCGTTCAAGACAT
TTGAAATTAAAGAAACAGTAGAATTATCATATGATGCTGTTCATCGTATTGTGTTAAAAG
ATGGATGGTTATTTAGAAAAATGAGAATAGAAACAATGCAAAAAGTATTAAAATACGGTA
CATCTAAGTTAATGTTAACTGATTTTCAAAAAGAGAATTATGATAAATATATTCAAGGTC
AGAAACAACGCGTTATCTTTGAAAATGGCCATTTTGTCTAATTGGTAGTGAATATAATTA
GTGTAAGCGAAGAACTGAGAAAAACGTTCTTCGCTTATTTTTCTTGAGTATCATTTTAAA
GTGATACAGATAATTCGAAACATGATGCTTCTATTATATTTATGATTTAACCGTTTTTGG
AATGATCATGTATGCAGACAGTGAGCCAAGGATCATCAATACAATGCTGACTATAAAAGT
TACAGTTGCAGCTACACTAGGCGTATAGTTTAGTTGTAACATACTGAAAACAGTTGTACT
TAACGCTATACCAAAAGCACCACCTAATGTACCACTCATTTTATATAATCCTGTAGCTAA
ACCAACTTTTTCATTTGGCATACTAAAAATTGCAATCGTAAGTCCAGGTGTTGCGACTAA
ACCATTACCTATCGCACATATGACGAAACCAATGATAACTGCAATGACATATTGTGATGC
CGATAATTGAGTCATACTAATAACAGAGATACCGATGACAGGGAACAATGGACCAATGAT
GAGCATCAATTTGCCACCGAAACGTAATGTCGCTTTTTCACCTAACCGAATCATCGCAAC
GGCTACAATGGCATAAGGTAATGTAACTAAACCAGATTGAGCAGCAGATAAGCCAAGATG
AGTTTGTGCATATATAAAGAAGACAACCGTTACACCGAGACCGCTGTTTAAAACAAAGTT
ATTTAAAAAAGCACCGATAAATGGACGGTTACGAAATACTGCAAAATCAATAAATGGTGC
TGTATGACGGCGTTCAATGATAATAAATATAAATGTAGAGATAATAAATATACCAAGACA
AATATATGAAAATGTACTAAACCAGCCTTGTTCAAAACCTTGTGTTAATAACAATGTGAA
GCTTCCAATCATTACAGCAAAAACTGTCATACCTTTATAATCAAAAGGATGATGAGTACG
ATGTTGTCTTACTGTTTCAGAAGTTCCTTTCAGAAGTAGTATGGCAATTAAAGATATTAC
GATACTTATAATGAAATTAGTTTGCCATCCGAAATTTGTGGCAATTAAACCGCCAATGAC
ACCTGCTAGACCGATACCACCTACTGTACTAATCATTAAGTAACTAATAGCACGTCTTAA
ATGATCACCTTTAAATTGATGATTTAAAACACCTACTGTTGAAGGTAATAAGATAGCTGC
TGAAAGACCTTGTAAAATTCTACCTAAAATTAAAAGGGCAGTTATGTCAGAAATAATTAA
CAGAATAGAACCAATAATGCTGACTATGAGTCCAATGTATGTCATTTTTAATTGTCCTAT
TTTATCAGCTATGTCACCCGCTGCTACCATAAAAATGCCAGTGGCAAAAGAAGTTAAACT
AATCGATAAATTTAAAAGGGCAGGTGACGTATGATACGTTTGACCAACGAGTGGTCCTAT
ATTAATAAATGATTGTGCAAACAACCAGTATGTTAATGCAGATAACATAATCGCAATAAT
AATATGACTGCGTGTTGAAGATTGTGATTGTGTGTGATTCACTGATGACACTCCTTGTAA
AAATTAAGTATAGAAAGTCATGTTTCTAAGTCTGAAAATGTGAATTTGAATATTCGCTTA
CAAATTAGTCATGATTTCCTTACATATCATACCATAGTTATTGAGAATGAATATCAATTA
ATTGCTTATAGACATATTTTTTTATAGTATGTTTAGATGAAGAAGCGTTATTTGAAGGCA
TTTTAAGGAAACAAAGATAGTAGAGGAGTGAATATAATGTGTACAGGATTCACAATGCAA
ACATTAAATAATGAAATATTTCTTGGTCGCACAATGGATTACGATTATCCGTTAGATGGT
TCGCCTGCAGTGACACCTAGAAATTACCATTGGACATCACGAACAGGAACAACAGGTCAA
ACTAAATTCGGCTTTATTGGTACTGGGACAGATATGGAAGGTTTTATTTATGGTGATGGT
GTTAATGAGCATGGCGTTGCCATTTCAACGCAGTATTTCCGAGGTTATAGTTCATATGCT
TCCGCTCATAAAACAGGAGCGATGAATATTACACAAAATGAAATTGTGACATGGATTTTA
GGATATACAACAAGTATTGAAGATATTAAACAACAAGCTTCTCAAATTAATGTTGTTGCA
GTTTATTTAAATGATATTGGTGAAGTGCCTCCGTTACATTATCATGTTTCTGATAAAACA
GGACACTCAGTAGAAGTGTCATTTAAAAATGGTGAAGTAGTTATAACAGATAATCCTATC
GGTGTATTAACAAATCATCCAGATTTAGCATGGCATTATAGTAATTTAAGACAATATATT
AATGTTTCTCCTTATTCATCTTCATCAAAGCTTTTGGAAGATGTAACGATTGAACCTTTA
GGTAATGAATCAGGCACATATGGTTTGCCGGGTGGATTTACTTCAACAGAACGTTTTGTA
CGTATGGCATTTATGAAGTCACATATTTCTCAGGATAATGATAAAGAGATGGATTTAATG
AATGCATTTTATTTATTAGATGCAGTTAACATTCCTATAGGCATTGTACGTCCACATGAT
GCTGATAGTCATTATACGATGTATCAAACGGTCATAAATTTAACTACAAAAACGTTGTAC
ATTAAATATTATGGAAGTAATGAAATTGTAGAACTTAAACTTACGGATGATTTAGTTCGT
AAAAAGGATATGACAATTTTTAAGCCAGAAACTCATTTAGTTGTAAAAAAGTTGAATGAA
GATCATTAAGTTAAATATAACAATTTGGCGATTTGCAAATGTGGAGTAAATATTCCTTTA
TTTATAAGCTTGGGACATTAAGTTCTTAGGCAATGTAAAAACGTTGATTTCTATTAATTA
TTTGATAGAAATCAGCTTTTTTTAATGTATTTGATAATATACAGAAGCGTATGATGATAA
CAATATTTTTACGCTTATTTTTGTGCGATTTAGAAGTAAAGATATGTCATTTTATTATCA
ATACATATATTTTTTGTAATAGTGTTGCAATGAGTTTGGTAAAACATTTCCGTAATATTA
AAAAGTTTGAAAATGTGATTTAAACACTTTACTAGATAGTTTGATTATTTTAGTATGTGC
ATTACAGTTTATTTTAAAACTAACATTAACTTTAATGGAGGATGTTTTATACATGAAAAA
ATTAACGGCAGCAGCAATAGCAACGATGGGCTTCGCTACATTTACAATGGCACATCAAGC
AGACGCAGCAGAAACGACAAATTCGCAACAAGCACATACACAAATGTCAACACAATCACA
AGACGTATCTTATGGTACTTATTATACAATTGATTCTTATGGGAATTATCATCACACGCC
AGATGGTAAGTGGAATCAAGCAATGTTTGACAATAAAGAATATAGCTATACATTAGTAGA
TGCAAAAGGGCATACACATTACTTTTATAACTGTTATCCAAATCATGCAGATGCCAACGG
AAGCGGACAAACATATGTGAATCCAGCAACTGCAGGAGATAACAATGACTACACAACGAG
TCAAAGCCAACAACATATTAATCAATATGGTTATCAATCAAATGTGGGTCCAGATACGAG
TTATTATTCACAGAACAATAATGGTCAATCATATACGCGTCATGATGGAAATGGAGAAGT
TAATTATCCTAATGGCACATCGAATCAAACAACAAATCAAAATGGTGGAACAGCAAGTAA
AGCAACAGCTAGTGGTCATGCGAAAGACGCAAGCTGGTTAACTAGCCGTAAACAGCTACA
ACCATATGGACAATATCACGGTGGCGGTGCGCATTACGGTGTTGATTATGCAATGCCTGA
AAATTCACCTGTATACTCACTGACTGATGGTACAGTAGTACAAGCAGGCTGGAGTAATTA
TGGTGGAGGTAATCAAGTGACGATTAAAGAAGCGAACAGTAATAACTATCAATGGTACAT
GCATAACAATCGTTTAACTGTTTCAGCTGGTGATAAAGTAAAAGCTGGCGACCAAATTGC
ATACTCAGGTAGTACAGGTAATTCAACAGCACCTCACGTACACTTCCAACGTATGTCTGG
TGGAATTGGTAATCAATATGCAGTAGACCCAACGTCATATTTGCAAAGTAGATAATATAG
CAAATCCCAAGTTACGATAACATACGCAACTTGGGATTTTTTCATTTTAATAATAGGTAT
ATGTCCATTGCTTTTCCTCTAAAACGTGTTGATAAAAAGGATCTTGTCCAATTAATTTGA
TATCATCTGCAAGTGCTTCAACCTCATCTAAATGATGAGTAGTTAATATAATTAAGCATT
TAGTTTTCATAATGTTAAGTAGTTGGTGAATATCATGTCTAGACTTTAAATCAATACCGA
CCGTAGGCTCATCTAGAATAAGAATTCGTGGTTGTCCTAACAAACCAACTAATATATTAA
TTTTACGTTTGTTACCCCCAGATAATGTAGATACTTTTACAGATGTATCATCAAAGTTTA
ATTGCTGTAAATATTCGTTGATAGTTGTGTTAGATATAGGTGTTTTACAAAGTGATTTAA
AGAACTTAATATTCTCAGCAACTGTCATATGCTCAAATAATGCAATATCTTGAGGAACAT
AACCGATATGATTTTGAATTTGTCTTTGATTCCATTTTTCACCAAAATAGGTGATGCTTC
CATTGTTAGCTTTTTCAATACCAGCAATCATACGAAGTAACGTTGATTTTCCTGCGCCAT
TATCACCGAGTAAAATCGTTAAGCGGTTGCTATCAAATGACATGGATAAGTGATGGAAAA
TCTGTTTATTGCGGTATCGCTTTGTAAGATTATTAATTTCTATCATTAGATACGCTCCTT
TACATGAAAATGGTCAAATATACGATACTCATAGCAAATGCATATATAAATGTCATAAAT
AGACGATGACTTAATGTTTGAATATGGAATAAGATGAACACAATGCCAATTTCATAAACT
AATATAAGTAACAGTGATTTTAAGTAAAATACTAAGCTGAGTGGTTGTGACATGTATAAA
CTAACTGCCCATAATACAACCAATAACAAGGTACTATGTGTTAGTACATAGGTGCTATAT
AGTTTCAAGCGACTTAAGTGATATTGAGATAAACGTTGCAAAGCTGCTTGCTGGTTTAAT
CGATAGTGAAGTACAACTTGAACAGCACTTACACATAAAATTACAGCAAATATTAAGCTG
ATTGAAATGGAGTGTTGTGCTTGATGTGTAAGTGAAACAAATTTAATTTTAGAGTCTGGT
GTATGTTTATAATACGACTTATTGATATCTGTTATAGAATGATGTTGTTTCATATCCTTA
AGATGTTCATAAATAATATTAGGTATTTGTTGTTCATACAACGAACTACTAACGATTTCT
ACAGCAATGCTACCGATAAAATCATCTCTACCATATAATTGTATGACTTCTTTTAAACGA
TTCTCTTTTAACTTTTTAGAGAACCCTTTAGGAATTTGCATACTCAAAATAGATTCCTTT
TTAGTAACATCATCTTCAATGTAACCTTCATCTTCACCAACTGTTTTAATAGTTACATAG
TCAGAGTGTTTTATTTTATTTATTAATGATTTTGAAGCGGTAGTTTGGTCTAAATCTTGA
ATGGTAATCGGTATTTTGAAGTTGTCATGCGCCATACGATAACCAAAACTGCATAGTAAA
AGTGCAATTAATATGATTGCAACTAGCATAATGTATTGTAGCCACTGTTTTAACACAACA
AGTTGGATATAAGGTTTCATCTGCGATACCTCCAAACCAATACAACTAAGTTAATAATAA
GAAGTAGGGCTATACTGAAATAGAAACTAGGATGTAGTTCTAATATATAGTTGTTTAAAA
TAATTTCTAATAGTTGATTCGTTACAATAGCAAATGGTTGAATAGTAAAAATGCCGTTTG
CTACGTGCTGTAGAAAAATAGTAGGTACAGTCATGCCAGAGAGCATCAAAACTATAATTG
CTAATATGATTTTACAAATACTATTGAATAAATAGGTTGTTAAGAGTTCGATTAACAGCA
AACACAGTACTAAAAAGGTAACATAATAGCTTAAATGAATGGCTAACGTTGGCCAATTAT
ATAATTCAAAGGTACTTGGAATACTGAATATAATCCAAACGACGCCAACGATGCTCCATA
GCATCGTATATATCCATGTAATAAATGCACGAATGATTAATAAATGCTCTTTAGCAAAAT
GAAACATTTTCAAACGCTCTTTTAATACTGTATCTTGATTCATTTTCAAAACTGTAAATA
AAGATAGTGCAAAGATGAATATCGTTGCTAAAAATCCGGTAATTGCATAATAACTACCCG
TATCGTATAAATGAATAGGTTCTAAGTTGAATGCGCCTGAACGGTTTAATCCCGTAATCA
GCAAATCTGTCATGACATTAATACTGTCAGAATGTGATGCTTTCGGTGCTAAGTCTTGAA
AAGCTAAAATGCCACCCATCGATAGCATAAGACGTTGGTAAACAGAATCTGTTAACTGTG
ACAACACAACACTCTTCATTGATTGTTGATCGTATGTATATACTGAAATTGGTAATTCAC
CTTGTTTATAAAAGGCCTTTGTCATACCTTTATCAAAGACAAAGTAGCCTTGAAGTTTCT
GCTGTTTTAGCAAATCATGTGCTTTCTTTTCATCATAACCTTTAATACTCACATTTTTCC
CTAAGTTACTCCCTTTACCAATAGAGTTTAAGATTAATTTCGTTTCACTTGATTGATCTT
TATCTACGACCCCTATATTAAAATGGTTGTCATCTTCTGTTACATGTTGAATAGTCGTTA
ATGTAATAAGAAGTGCCGCTAAGATAAATAGTAAATAGATGATCAAATACCACTTTTTCA
ATAAAAAAGAGTGGTAGATGCGAAACAAATGTATTGTTTTCATTTAACCACTCCTCCAAT
GATAAGATTGAAAGGCAAGATGGCCTTCCAATCTTATTTTTATATTTTAGTTATTTAGAT
GTCTTTTTTAAAATTGATTCAAACATTTTACCGCTATTTTTATCGATTTCTTTTTCAAGT
TTTTCGCGGTCTTTTGAAGATAAACTATTGAAGTCTTTAGCACCGCTAGCATCAAAATCA
ATATCTGCTTTTAATTTTGTACTAGATTTTAAGATAAAGTTAATAGGTTCTTCAGCAAAT
TTGATACCAATATTTAAAGTAGATTTCTGAGTATTATTTTTAACATCAGACTCTATGTTG
TTTTCAAATGTAATTTCATTTTCATCGCTATATTTATCCATTGCAAAAGCGATTTTACCT
TTATCTTGACGTTTTGTGCCGTCAACTTTTTCTTGGTTATCTAATGTGACTTTTGATTCA
TCATATTCTGTCTTTTTAGCTAATTCGTATTTATCATTATATTTATTATCTTTTTCTTTA
GAAGATACGCCTTTAATTGTATATTTTGATTCATCATACGAGTACTTATCTTGGTCGAAG
TTAATTGCATAATCTACTTTTAATTTATCGTCTTCTAAAGTGTTAGTACCTTTAATTTTA
GTTTTATGATTTTCTTTGTCTGTAATTGTAATTTCTCTTTTTAAAATTGTATGTTTTTCT
GTATAAATTTTAGATTGAATTTTAGGGAATTCATCTTTTTTAGTTTCTTTGACATCGTCA
ATTGCTTTTTTGATTTCTTTATCAAAGTCTTTTTTAGCACCTTGTTTTTCAACTAATTTT
TTAATATCTTTATCTTTTTTAGCTTCTTCTAATACAGCTAATGTAATTTTTTTAGTGTCT
GCTCTGCTAAGTGTTAATGTGACAGGTCTAACTTTGTACTTTTCACCATTAATTTTAATT
TCTTCTTTTTTGCCTTTTTCAAAATTGTCGTCATTTAATTTATCGACAATAAGTTCTGAA
TATTTTTCAGCAATCTTTTCGTAGTCACTTTGTTGCGTTTGAGCATTACTAAAAATACTA
TTTAAGTTTAATTGTTGGTTTGTAATACCATTTTCTTTTGCTGTTTCTTCATCTTCACCT
GTAAGTTTTGAATAAGTTGATAACAAATCAGAATTATCAATACTATATTTCCCTTTAAAT
AACGGTGATTCAAAATAGTGCTTATCTTTATCTGCAGCTAACTGGAATTTCCCTAATTCA
GTGTCTGCTAATGTTGGTTCAAGGTTAATCTTTGATTTCTCTTTTTTAGGATCATAGCCA
TACGACATTTTAATTTTAGAAGCATTCACAACAGATTTTGGAATATCAAGACTTTTAGTG
AGCTCGTCTGATGCATCTGCACTTAATTCTAATGAAGATAAAAATGAATTATCTTTCATC
TTTTCTTGGAACTTCACTTCATTTTCAAAACGGTCATTAAAATAATCTTTATACATTTTT
GCTGTTTGTTGTTCACTTTTTAGGTATGTATTTTTCGGTGTATTAGCAAAAAATGCATAA
ACTCCCCATGCGATTCCACCTATTAATAATAAGACAACAATAATAGGAATTATAATTTTT
AGTTTTTTAGACATTTTGTTTCCTCCCAATTATTTATGAGTTAATCATATCAGAACAATA
CATTTTATTAAATGGTTTATTTTAAATTTTGTTTAAATTAATAGGATTTTAGTTATAATA
ATGATTAATAAGTTATTGAAAATCTAATAAACTACAAAAAATAGTTTGATTACATAATGA
TTATTTAAAAATGTTGTTACGACTTGGATTATTATAGCTACAATTATACTTTCGTAAATG
ATTTTGATTAATGGGGAATGTAGAGAACATTTCTTTGTAACTTTATAATCGAATAGCATA
CAAAATAAAGCGACCAGCTAAAATTTTACATCTAGTAAAATGTTGTCTGGTCGCTTTTTA
TTGATGTCATTATTAATTAGTGAATGTAATTATATGATGAAACTTCTGAAGCAGAGATGG
TTCTTGATGAAACAATATATTCACCAACCCAGTTCATCTCGGAAATTAAAATACTTCCAT
CAATATTAACTTTTTCAACGTAGGCTACGTGACCAAAGGGGCCGTTTACAGTTTGTAAAA
TAGAGCCTCTTGTAGGATGTCTATCTACTTTAAAGCCATTGCTAGCAGCTTGACCTGCCC
AGTTTTTGGCGTCTCCCCAAAACGTACTAATTGTATGTCCCTCTTTTGCACGTTTATCAA
AGACATACCAAGTGCATTGTCCAGCAGTATATAAGTTATTTTTACTCGTGAACAAAGGCT
GATCAATGATTTTACCGTTACCTAACGCTAAAGGTTTACCGTCAGCAGTCTTAGCTTTGT
CATTAAATTCAGCAATTTGTAGTTCGTCATACAATTCATCTAAGTCGATTCCTGTAATGA
GTCCTTTTTTGTCTTTTGAAAATGCATTATTTAATTCGTCATCATTACTTTCGATATTTG
GTGTTGCAGGTGTCAATGGATTGCTTGGTGGCGTTTGAGGCGGTGTGTGTGAATCTATTG
CATCGTTAATGTTAGTGTACTGATCACTCAATGGTGAAGGGTACTGATTAGTATTATGGT
CACGCTGATTTGTGCGTTGATTATTCTCAGATGTACGTGACTGTGATTGCTGATTACTAT
TTGGCACACTATTTTTGTCGTAAGTATATGTATATGTGCCATTGTCTTTATTCACTTTGA
ATTGTGCATTTGGGTGTGCTTTTTGTGCTTCTTCTAGTGTTTGATTGTCCTTCGTAGTAG
CTATGGCCGAATGGGGCAATATACTAAAAAAAGTAAGAGTTGTCATAGTCAGTAAAATTG
TTTTCTTCATAATAACCATATAATCCTTTATGTATTTAATTTAATTTTAGTATACACATT
TATATTACAAAAATGAATGGTTAATTAAAAATATATGGGTATATTCAATATATTTATTTA
AAAAAAGCTAAAAATACTTAAAAAACTATATACATATACTAATAATTTATATATTATTTG
AGTAAGGAACACTTTTCTAAATAATAGTGTCCCTAAAAAGTTTTGATAAACTTAAAATAT
TCAGGAGGTTTCTAGTTATGGCAATGATTAAGATGAGTCCAGAGGAAATCAGAGCAAAAT
CACAATCTTACGGGCAAGGTTCAGACCAAATCCGTCAAATTTTATCTGATTTAACACGTG
CACAAGGTGAAATTGCAGCAAACTGGGAAGGTCAAGCTTTCAGCCGTTTCGAAGAGCAAT
TCCAACAATTAAGTCCTAAAGTAGAAAAATTCGCTCAATTGTTAGAAGAAATCAAACAAC
AATTGAATAGCACTGCTGATGCTGTTCAAGAACAAGACCAACAACTTTCTAATAATTTCG
GTTTGCAATAAGCATTCTGAAATTGGCAAAGTCACAATCAATATTGTGGCTTTGCCTATC
ATTTTTTTAAGAAAATATCTGAAAGGAAATAAGCATGAAAAAGAAAAATTGGATTTATGC
ATTAATTGTCACTTTAATTATTTTAATTGCCATAGTTAGTATGATATTTTTTGTTCAAAC
AAAATATGGAGATCAATCTGAAAAAGAATCTCACAATGTAAGTAATAAAAATAATACAAT
ACATATCGCAATTGTTAACGAGGATCAACCAACTACATACAACGGTAAAAAGGTTGAGTT
GGGTCAAGCATTTATAAAAAGGTTAGCAAATGAGAAAAACTATAAATTTGAAACTGTAAC
GAGAAACGTTGCCGAGTCAGGCTTAAAAAATGGTGGCTATCAAGTCATGATTGTTATTCC
AGAAAACTTTTCAAAATTAGCAATGCAATTAGACGCTAAAACACCATCGAAAATATCATT
ACAGTATAAAACAGCTGTAGGACAAAAAGAAGAAGTAGCTAAAAACACAGAAAAAGTTGT
AAGTAATGTACTTAATGACTTTAATAAAAACTTAGTAGAAATTTATTTAACAAGTATTAT
TGATAATTTACATAATGCACAAAAGAATGTTGGTGCTATTATGACGCGTGAACATGGTGT
GAATAGTAAATTCTCGAATTACTTATTAAATCCAATTAACGACTTCCCAGAATTGTTTAC
AGATACGCTTGTAAATTCAATTTCTGCGAATAAAGACATTACAAAATGGTTCCAAACATA
CAATAAATCGCTATTAAGTGCGAATTCAGATACGTTCAGAGTAAACACAGATTATAATGT
TTCGAACTTAATTGAAAAGCAAAGTTCACTATTCGATGAACAAAATACAGCGATGGACAA
GTTTTTACAAGATTATAAGTCGCAAAAAAATAGTGTAGAACTTGATAACTATATTAATGC
GTTGAAACAGATGGATAGCCAAATTGATCAACAATCTAATATGCAAGATACAGGTAAAGA
AGAATATAAACAAACAGTTAAGGAAAACTTAGATAGATTAAGAGATATCATCAAGTCACA
AGAATCGCCATTTTCAAAAGGGATGATTGAAGATTATCGTAAGCAATTAACTGAATCATT
ACAAGATGAGCTTGCGAATAACAAAGACTTAAAAGATGCGCTAGACAGTATTAAAATGAA
CAATACTCAATTTGCTGAAAATCTAGAAAAACAACTGCATGATGATATCGTTAAAGAACC
TGATACAGATACAACATTTATCTATAACATGTCTAAACAAGACTTCTTAAATGCTGGTTT
AAATGATGAAGAAGCAAATAAATACGAAGCTATTGTTAAAGAAGCAAAACGTTATAAAAA
CGAATATAATTTGAAAAAGCCTTTAACAGAACACATTAATCTAACTGATTATGATAACCA
AGTTGCGCAAGACACAACTAGTTTGATTAATGATGGTGTCAAAATTCAACGTACTGAAAC
AATTAAAAGTAATGATATTAATCAATTAACTGTTGCAACTGATCCTAATTTTAATTTTGA
AGGTGAAATTAAAATAAATGGTAAAAAGTATGATATTAAAGATCAAAGTGTACAGCTAGA
TACATCAAATAAAGATTATAAAGTTGAAGTCAATGGTGTCGCTAAATTGAAAAAAGATGC
TGAAAAAGATTTCTTAAAAGATAAAACAATGCATCTACAATTATTATTCGGACAAGCAAA
TCGTCAAGATGAACCGAATGATAAAAAATCAACAAGTGTTGTAGATGTAACGTTGAATCA
TAACCTTGATGGTCGTTTGTCTAAAGATGCATTAAGTCAACAATTAAGCGCATTATCTAG
ATTCGATGCACATTATCAAATGTACAAAGAGACAAAAGGTAGAGAAGATAAACCATTCGA
TAATAAACGTTTAATTGATATGATGGTTGACCAAGTTGTTAATGACATGGAAAGCTTCAA
AGACGACAAAGTAGCTGTTTTACATCAAATCGATACTATGGAAGATAATTCAGACAAACT
GATTGATGACATTTTAAATAACAAAAAGAATACAACAAAAAATAAAGAAGATATTTCTAA
ACTGGTTGATCAGCTAGAAAACGTTAAAAAGACATTTGATGAAGAACCACAAGAACCAAA
AATTGACAAAGGCAAAAATGATGAATTCAACACAATGTCTTCTAACTTAGATAAAGAAAT
TAGTAGAATTTCTGAAAAGAGTACGCAATTGCTATCAGATACACAAGAATCAAAAACAAT
TGCAGATTCAGTTAGTGGACAATTAAATCAATTAGATAATAATGTGAATAAACTACATGC
GACAGGTCGAGCATTAGGCGTAAGAGCGAATGACTTGAACCGTCAAATGGCTAAAAACGA
TAAAGATAATGAGTTGTTCGCTAAAGAATTCAAAAAAGTATTACAAAATTCTAAAGATGG
TGACCGACAAAACCAAGCATTAAAAGCATTTATGAGTAATCCGGTTCAAAAGAAAAATTT
AGAAAATGTATTAGCAAATAATGGTAATACAGATGTAATTTCACCAACATTATTTGTATT
ATTGATGTATTTACTATCAATGATTACGGCATATATTTTCTATAGCTATGAACGCGCTAA
AGGACAAATGAATTTCATCAAAGATGATTACAGTAGTAAAAACAATCTTTGGAATAATGC
AATTACGTCTGGTGTTATTGGTGCAACTGGTTTAGTAGAAGGATTAATTGTCGGTTTAAT
TGCAATGAATAAGTTCCATGTATTAGCTGGCTATAGAATGAAATTCATCTTAATGGTGAT
TTTAACAATGATGGTCTTCGTACTTATCAATACGTATTTATTACGACAAGTTAAATCAAT
AGGTATGTTCATAATGGTTGCTACATTAGGATTATACTTTGTAGCTATGAATAATTTAAA
AGCAGCTGGCCAAGGTGTTACTAATAAAATTTCACCATTATCTTATATTGATAATATGTT
CTTCAATTATTTAAATGCAGAACATCCAATAGGTTTAGCGTTAGTAATATTGACGTTAAT
CGTAATTATTGGATTTGTATTGAACATGTTTATAAAACACTTTAAGAAAGAGAGATTAAT
CTAATGTTGATGAATAGCGTGATTGCTTTAACTTTTTTAACAGCATCTAGCAATAATGGC
GGACTTAATATTGATGTGCAACAAGAAGAGGAAAAGCGAATCAATAATGATTTAAATCAA
TATGATACAACGCTATTTAATAAAGATAGTAAAGAAGTCAACGACGCGATTGCTAGACAG
AAAAAAGAACGACAACAACAAATAAAAAATGATATGTTTCATAATCAAGCGAGTCACTCG
ACTCGCTTGAATGAAACTAAAAAAGTGTTATTTTCCAAATCTAACTTAGAAAAGACTTCG
GAGAGTGATAAAAGCCCCTATATTCAAAACAAGCAGGAGAAAAAAATATTCCCGTACATT
TTGATGTCTGTAGGGGCTTTTTTGACTTTAGGATTTGTCATTTTTTCAATTCATAAAGGG
AGACGAACGAAAAATGAATCAGCACGTAAAAGTAACATTTGATTTTACTAATTATAATTA
CGGCACATATGACCTAGCAGTACCGGCATATTTACCGATTAAGAATTTAATTGCATTAGT
GTTAGACAGTTTGGATATTTCGATTTTCGATGTGAATACACAAATTAAAGTAATGACAAA
AGGTCAATTACTTGTTGAAAACGACCGACTTATTGATTATCAAATCGCTGATGGAGATAT
TTTGAAGTTACTATAGGAGGAAAAATAGATGGTTAAAAATCATGACCCTAAAAATGAAAT
GCAAGATATGTTAACACCTTTAGATGCCGAAGAAGCAGCTAAAACAAAATTACGTTTAGA
TATGAGAGAGATTCCTAAGTCTTCAATTAAACCAGAACATTTTCATTTAATGTACTTATT
AGAACAACATTCTCCATATTTTATAGATGCTGAACTAACTGAACTACGTGATAGTTTCCA
AATACATTATGACATTAATGACAATCATACACCTTTTGATAATATTAAATCATTTACTAA
AAATGAAAAATTACGTTACTTACTTAATATCAAAAATTTAGAAGAAGTAAATCGTACACG
CTATACATTTGTGTTGGCACCAGATGAATTATTTTTCACAAGAGATGGATTGCCGATTGC
AAAAACGAGAGGGTTACAAAATGTTGTTGATCCCTTGCCGATTTCAGAAGCTGAATTTTT
AACAAGATATAAAGCACTGGTTATATGTGCATTCAATGAGAAACAATCATTTGACGCATT
AGTTGAAGGAAACTTAGAACTACATAAAGGAACACCATTTGAAACTAAAGTTATTGAAGC
GGCAACGTTAGACTTATTAACGTCGTTTTTAGATGAACAATATCAAAAACAAGAACAAGA
TTATAGTGAAAATTATGCATATGTTCGTAAAGTAGGGCATACCGTTTTTAAATGGGTTGC
TATCGGTATGACAACATTAAGTGTGTTATTAATTGCATTTTTAGCCTTTTTATATTTTTC
AGTAATGAAGCATAATGAGCGCATTGAAAAAGGATACCAAGCATTTGTGAAGGAAGATTA
TACGCAAGTACTAAATACGTATGATGATTTAGATGGTAAAAAATTAGATAAAGAAGCGCT
TTACATTTATGCCAAAAGCTATATCCAAACAAACAAACAAGGTTTAGAAAAAGATAAGAA
AGAAAACTTGCTTAATAACGTGACACCAAATTCAAACAAAGATTACTTATTATATTGGAT
GGAATTAGGACAAGGACATCTTGATGAAGCGATTGACATTGCAACATATTTAGATGATAA
CGATATTACGAAATTAGCGTTAATAAATAAATTGAACGAGATTAAAAATAACGGTGATTT
ATCGAATGATAAACGTTCTGAAGAAACGAAAAAGTATAACGATAAATTGCAAGATATTTT
AGATAAAGAAAAGCAAGTTAAAGATGAAAAAGCAAAATCTGAAGAAGAGAAAGCAAAAGC
GAAAGATGAGAAATTAAAGCAACAAGAAGAGAACGAAAAGAAACAAAAAGAACAAGCACA
AAAAGATAAAGAAAAACGTCAAGAAGCTGAAAGAAAAAAATAGTATAGGACTGAGGCAAA
GACAATGCATAAATTGATTATAAAATATAACAAACAATTGAAGATGCTCAATTTGCGAGA
TGGTAAGACATATACTATTAGCGAAGACGAGCGTGCAGATATTACATTGAAATCGTTAGG
CGAAGTCATTCATTTAGAACAAAATAATCAAGGTACTTGGCAAGCGAATCATACTTCCAT
TAATAAGGTGCATGTTATAAAAGGTGATCTTGATGCCATTACATTACAGCTTTATACAGA
AGCTGATTATGCATCATTTGCGTATCCTTCGATTCAAGATACGATGACGATTGGATCAAA
TGCATATGATGACATGGTCATTCAAAGTTTAATGAATGCCATCATTATTAAAGATTTTCA
ATCGATACAAGAAACTCAATATGTGCGCATCGTGCACGATAAAAATACAGATGTGTATAT
CAACTATGAACTACAAGAGCAATTAACGAACAAAGCTTACATTGGTGATCATATTTATGT
TGAAGGGATATGGCTTGAAGTACAAGCTGATGGTTTAAATGTATTGAGTCAGAATACAGT
GGCATCGTCATTAATTCGCTTAACACAAGAGATGCCACACGCACAGGCAGATGATTACAA
TACGTACCATCGTTCGCCAAGAATCATTCATCGTGAACCGACCGATGATATTAAGATTGA
AAGACCGCCACAGCCAATACAGAAAAATAATACAGTGATATGGCGTTCCATTATACCGCC
ATTAGTAATGATTGCTTTAACTGTTGTCATCTTTTTAGTGAGACCAATTGGTATTTATAT
TTTAATGATGATTGGTATGAGTACAGTAACGATAGTATTTGGTATTACAACGTATTTCTC
TGAAAAGAAAAAGTATAACAAAGATGTTGAAAAACGAGAGAAAGATTACAAAGATTATTT
GGATAATAAATCTAAAGAAATTAATAAAGCGATTAAAGCACAACGTTTTAGTTTGAATTA
CCATTATCCAACGGTTGCTGAAATTAAAGATATCGTTGAAACGAAAGCACCAAGAATATA
TGAAAAAACATCGCATCATCACGATTTCTTACATTATAAGTTAGGTATTGCGAATGTAGA
AAAGTCATTCAAATTAGATTACCAAGAAGAAGAATTTAACCAACGTCGTGATGAATTATT
CGACGATGCTAAGGAATTGTATGAATTTTACACAGATGTAGAACAAGCACCATTAATCAA
TGATTTAAATCATGGACCGATTGCATATATTGGTGCACGACATCTTATTTTAGAAGAATT
GGAGAAAATGCTAATCCAATTATCAACATTCCATAGTTATCATGATTTAGAGTTTCTATT
TGTGACACGTGAAGATGAAGTTGAAACATTGAAATGGGCACGTTGGTTGCCACATATGAC
ATTGAGAGGTCAAAACATTAGAGGGTTTGTTTACAATCAACGAACACGTGACCAAATTTT
AACGTCAATTTACAGCATGATTAAAGAACGTATCCAAGCTGTGCGTGAACGCAGTAAAAG
TAATGAGCAAATTATTTTTACACCGCAATTAGTGTTTGTCATTACAGATATGTCATTAAT
TATTGATCATGTCATTTTAGAATATGTAAACCAAGATTTATCAGAATATGGTATTTCATT
AATCTTTGTTGAAGATGTGATTGAAAGTTTGCCAGAGCATGTAGATACCATTATTGATAT
CAAGTCTCGTACTGAAGGCGAACTGATTACGAAAGAAAAAGAATTAGTTCAATTGAAATT
TACACCTGAAAATATTGATAACGTCGATAAAGAATATATCGCGCGACGTTTGGCGAATTT
GATACACGTTGAACATTTGAAAAATGCAATTCCTGATAGTATTACATTTTTAGAGATGTA
TAACGTGAAAGAAGTAGATCAGCTTGATGTGGTTAATCGATGGAGACAAAACGAAACATA
CAAAACGATGGCAGTACCTTTGGGTGTAAGAGGTAAAGATGACATTTTATCATTGAACTT
ACATGAAAAAGCACACGGACCACATGGTTTAGTTGCTGGTACCACTGGTTCAGGGAAATC
TGAGATTATCCAATCATACATTTTATCTTTAGCTATTAATTTTCACCCACATGAAGTTGC
GTTCCTATTGATTGACTATAAAGGTGGGGGTATGGCGAACTTATTTAAAGATTTAGTCCA
TTTAGTTGGTACGATTACAAACTTAGATGGTGATGAAGCGATGCGTGCTTTAACATCAAT
CAAAGCCGAATTGAGAAAACGTCAACGTTTATTCGGAGAGCATGATGTTAACCATATTAA
TCAATACCATAAGTTATTTAAAGAAGGTATTGCGACAGAACCAATGCCACATTTATTCAT
TATTTCCGATGAGTTTGCCGAATTAAAATCAGAACAACCTGATTTTATGAAAGAACTTGT
ATCAACGGCACGTATTGGACGTTCGTTAGGTATTCATTTAATACTTGCGACACAAAAACC
ATCGGGTGTTGTTGATGACCAAATTTGGTCTAACTCTAAATTTAAATTGGCATTAAAAGT
ACAAGATAGACAAGACAGTAATGAAATTTTAAAAACACCAGATGCAGCAGACATTACATT
ACCAGGTCGTGCGTATTTACAAGTTGGTAATAATGAAATTTATGAATTGTTCCAATCTGC
ATGGAGTGGAGCAACATATGACATCGAAGGCGATAAATTAGAAGTTGAAGATAAGACAAT
TTACATGATTAATGACTATGGTCAACTTCAAGCAATCAACAAAGACTTGAGTGGACTTGA
AGATGAAGAAACGAAAGAAAATCAAACTGAGTTAGAAGCGGTTATAGATCATATCGAATC
TATTACAACACGATTAGAAATTGAAGAAGTTAAGCGTCCATGGCTACCACCATTGCCAGA
AAATGTATATCAAGAAGATTTAGTAGAAACAGATTTTAGAAAATTATGGTCAGATGATGC
AAAAGAAGTGGAATTAACATTAGGACTTAAAGACGTACCAGAAGAACAATATCAAGGGCC
GATGGTATTACAATTGAAAAAAGCTGGTCACATCGCGTTAATCGGAAGTCCAGGATATGG
TAGAACAACGTTCTTACACAACATTATTTTCGATGTTGCAAGACACCATCGTCCTGATCA
AGCACACATGTACTTGTTCGATTTCGGTACTAATGGTTTGATGCCAGTCACAGACATACC
ACATGTCGCTGATTATTTCACAGTAGATCAAGAAGACAAGATTGCGAAGGCGATACGTAT
ATTCAATGATGAAATCGATCGCCGTAAGAAGATTTTAAGTCAGTATCGTGTCACTAGCAT
TTCTGAATATCGAAAATTAACTGGTGAAACAATTCCGCATGTCTTTATTCTTATTGATAA
CTTTGACGCAGTAAAAGATTCACCTTTCCAAGAAGTTTTTGAAAATATGATGATTAAAAT
GACACGTGAAGGGCTAGCATTAGACATGCAAGTAACCTTAACTGCCTCAAGAGCTAACGC
TATGAAAACACCAATGTACATTAATATGAAAACGCGTATCGCCATGTTTTTATATGATAA
ATCAGAGGTGTCGAACGTAGTAGGACAGCAAAAATTTGCGGTTAAAGATGTAGTGGGTCG
AGCATTATTAAGTAGCGATGACAACGTATCATTCCATATTGGCCAACCATTTAAACATGA
TGAGACCAAATCATATAATGATCAAATTAATGATGAAGTATCGGCGATGACAGAATTTTA
TAAAGGTGAAACACCAAGTGATATTCCTATGATGCCAGATGAAATTAAATATGAAGATTA
CAGAGAATCATTAAGCTTACCGGATATAGTTGCAAATGGTGCTTTACCAATTGGATTAGA
TTATGAAGGTGTTACACTACAAAAAATTAAATTAACTGAACCAGCAATGATTTCATCAGA
AAATCCGAGAGAAATTGCGCATATTGCCGAAATTATGATGAAAGAGATTGACATATTAAA
TGAAAAATATGCGATTTGTATCGCAGACTCAAGTGGAGAGTTTAAAGCTTATAGGCATCA
AGTGGCTAACTTTGCCGAAGAAAGAGAAGACATTAAAGCGATTCATCAACTAATGATTGA
AGACTTAAAACAAAGAGAAATGGACGGTCCGTTTGAAAAAGATTCACTTTACATTATCAA
TGATTTTAAAACATTTATTGATTGCACGTATATTCCGGAAGATGATGTTAAAAAACTTAT
TACAAAAGGACCAGAACTTGGCTTGAACATTTTATTTGTCGGCATTCATAAAGAATTAAT
AGATGCTTATGATAAACAGATTGATGTTGCACGTAAAATGATTAACCAATTTAGTATAGG
TATTCGTATTTCAGACCAACAATTCTTTAAATTTAGATTTATTCAACGAGAACCAGTTAT
TAAAGAAAATGAAGCATATATGGTCGCAAACCAAGCTTATCAAAAGATTAGATGGTTTAA
ATAGCAATGAATTAAATAGGAGGGAGGTATGTTATGAATTTTAATGATATTGAAACAATG
GTTAAGTCGAAATTTAAAGATATTAAAAAGCATGCAGAAGAGATTGCGCATGAAATTGAA
GTTCGTTCTGGATATTTAAGAAAAGCTGAACAATATAAGCGATTAGAATTTAATTTGAGT
TTTGCACTAGATGATATTGAAAGCACAGCAAAGGACGTACAAACTGCAAAATCTAGTGCT
AATAAGGACAGTGTAACTGTTAAGGGAAAGGCGCCCAATACGTTATATATTGAAAAAAGA
AATTTGATGAAACAAAAGCTTGAAATGTTGGGTGAAGATATCGATAAAAATAAAGAATCC
CTCCAAAAAGCTAAGGAAATTGCTGGCGAAAAGGCAAGTGAATATTTTAATAAAGCAATG
AATTAATATTGAGGTGAAGATATGGGTGGATATAAAGGTATTAAAGCAGATGGTGGCAAG
GTTGATCAAGCAAAACAATTAGCGGCAAAAACAGCTAAAGATATTGAAGAATGTCAAAAG
CAAACGCAACAGCTCGCTGAGTATATCGAAGGTAGTGATTGGGAAGGACAGTTCGCCAAT
AAGGTGAAAGATGTGTTACTTATTATGGCAAAGTTTCAAGAAGAATTAGTACAACCGATG
GCTGACCATCAAAAAGCAATTGATAACTTAAGTCAAAATCTAGCGAAATACGATACATTA
TCAATTAAGCAAGGGCTTGATAGGGTGAACCCATGATGAAAGATGTTAAGCGAATAGATT
ATTTTTCTTACGAAGAATTAACAATTTTAGGTGGTAGTAAATTACCTCTCGTAAATTTTG
AATTGTTTGATCCATCAAATTTTGAAGAAGCTAAAGCTGCTTTAATTGAAAAGGAATTAG
TAACAGAGAATGACAAGTTAACTGATGCAGGTTTTAAAGTGGCTACATTAGTCAGAGAGT
ATATTAGCGCAATTGTAAATATTCGAATTAATGATATGTATTTTGCACCATTTAGCTATG
AAAAAGATGAATATATTTTGTTAAGCCGGTTTAAAAATAATGGATTTCAAATACGAATTA
TAAATAAAGACATTGCATGGTGGTCGATTGTACAATCATATCCTTTATTGATGAGACAAG
AAAAGTCTAATGATTGGGACTTTAAACAAATTGACGATGAAACATTGGAGAACTTAAATA
ATGAAAGTATCGATACGATTGGGCGTGTTTTAGAAATTGAAATATACAATCATCAAGGTG
ACCCTCAACAAAGTTTATATAACATTTATGAACAAAATGATTTGCTACTCATTCGATACC
CATTAAAAGATAAAGTGCTGAATGTTCATATTGGTGTCATTAATACATTTATACGAGAAT
TATTTGGATTCGATACTGATGAAAATCATATTAATAAAGCAGAGGAGTAATGACGTTGAG
TGGGAAAATTAGTGTTAAAGCTGAAACGATTGCACATGTTGTAAAAGAATTAGAAAGCAT
TAGTCAAAAGTATGATGAAATAGCTCAAAACTTTGGGAAAATAGCGCAATTAAATTACTA
CAGTAGTGAAAAAGCTGCACATTCTATGGAAAATGGCTATAGTAGTGCTGCAACAGTCAT
TAGTGGTCTCAAAGGTCCATTGAGTACACTCGGTGGTGGCGTCATGAATTCAGCACAAAA
GTTCTTTGAAGCAGATGAACATTGGGGTACGGAATTTGCCAAGCTTTACTATAATATTGA
AGGATAGGTGCATGACATGACAAAAGATATTGAATATCTAACAGCTGATTATGATAATGA
AAAGTCATCTATCCAAAGTGTAATAGATGCAATAGAGGGTCAAGACTTCTTAGATGTAGA
TACAACAATGGATGATGCGGTAAGCGATGTCAGTTCTTTAGACGAAGATGGCGCAATATC
ATTAACAAGTAGTGTAGTAGGTCCACAAGGATCTAAGTTAATGGGGTATTATCAAAATGA
ATTATATGATTATGCATCTCAATTAGATTCGAAAATGAAAGAAATTATTGACACGCCATT
TATAGAAGATATAGATAAAGCATTCAAAGGTATAACGAATGTTAAATTGGAAAATATACT
AATTAAAAATGGTGGTGGACATGGTAGAGATACCTATGGGGCTTCTGGGAAAATTGCAAA
GGGAGATGCCAAGAAAAGTGACAGCGATGTTTATAGCATCGATGAAATATTAAAATCGGA
TCAAGAATTTGTAAAAGTAATTGATCAGCATTACAAAGAAATGAAAAAAGAAGATAAGAA
ATTATCTAAAAGTGATTTCGAAAAAATGATGACTCAGGGCGCTTCTTGTGATTACATGAC
AGTAGCTGAAGCGGAAGAGCTAGAGGAGCAAAAGAAAAAAGAAGAAGCTATAGAGATTGC
AGCACTAGCTGGTATGGTAGTTTTATCTTGTATTAATCCTGTTGCTGGAGCAGTAGCTAT
TGGTGCTTATTCCGCTTATTCAGCAGCAAATGCAGCCACAGGAAAAAATATTGTAACTGG
AAGAAAGCTATCTAAAGAAGAACGAATCATGGAAGGACTTTCGCTTATTCCATTGCCAGG
TATGGGCTTCCTCAAAGGTGCTGGGAAAAGTTTAATGAAATTAGGCTTCAAAGGCGGAGA
AAAATTTGCAGTTAAAACAGGATTGCAAAAGACAATGCAACAAGCAGTTAGTCGTATTTC
ACCTAAAATGGGAATGATGAAAAACAGTGTGTTGAATCAATCTCGTAACTTTGCTCAAAA
TACTCATGTTGGACAAATGCTGAGTAACATGCGTGGTCAAGTAACTCAAACTGTTCAACA
AAGTAGAAATTGGATTGGACAACAAGCACAAAATGTCAAACGAATAGTGAATAATGGACT
TGATAAAGAAATAGCACATCCATTTAAACAACAACTTGCACCAGCGGGAATGGGTGGTAT
AAAATTTGCTGAAACAACTACTTTGAGAAACATGGGTCAAAACATGAAACGTGCTGTTAC
ACCACAAAATCACGTGACACATGGCCCAAAAGATAGTATGGTGAGAAGTGAAGGTAAACA
TAGTGTAAGTAGCTATGAAATTAATTCATCAAAATATGTTGAATCACCAAACTACACGAA
GGTTGAATTCGGAAAACAATATGCAAGACTTAGACCTAAGAAACTAAAGGCGAATATTGA
ATATACAACGCCTAATGGTCACATATATCGGACTGATCATAAAGGGCGCATAAAAGAAGT
TTATGTAGACAATCTCTCTCTAAAAGATGGCGGTCGTAATAACCATGCACAAAGAACCGT
GGGTGGAGAGGATAGATTACCAGACGATGATGGAGGCCATTTAATCGCTAGAATGTTTGG
TGGGTCAAAAGATATAGATAACCTTGTAGCACAAAGTAAATATATCAACCGTCCATTTAA
GGAAAATGGTGATTGGTACCAGTTGGAAAAAGAGTGGAAAGATGCACTAAAGTCGGGAGA
TGAAGTGAAAAATATTAAAATGGAAGTGAAATACAGCGGTAATAGTCAACGGCCAACTAT
ATTTAAGGTTGGATATGAGATTAATAATGAACGAAAAGTTAAAACAATAGAAAATATATA
GAGGTGTTAGTATGGGGTTTGAAGCTAAGTTAAGTGAAATATACAACAAGATTGCGAATG
AGATAGATGGCATGATACCAGTAGAGTGGGAAAAGGTATATACGATAGCCTATGTAAATG
ATAGAGGAGGGGAGGTCGTTTTTAATTATACTAAACCAGGTAGCGATGAATTGAATTATT
ACACGAATATATCTAAAGATTATAATGTTTCAGAGGAAATATTTGATGATTTATGGATGA
ATCTGTATTACTTGTTTAAGAATTTAAGGAATTTATTTAAAGAAGAAGGTCTTGAACCAT
GGACATCATGTGAATTTGACTTTACAAGAGATGGTAAATTAAACGTATCTTTTGATTATA
TTGATTGGGCGAATTCAGAGTTTGGACAAATGGGAAGAGAACATTATTATATGTATAAAA
AATTTGGAATTTGGCCTGAAAAAGAATATGCCATAAATTGGGTTAAAGAAATCGAACAGT
ATGTTAAAGAACAGGAAGAAGCGGAAGATAGATAATCTTGATGTAAGACTAAACAATAAA
GCTTTGTTTAGTCTTTTTAGCGTTTAAGTAAAAAGCAATAGATACCGTAAAGTTGATGCT
CATCAAATAATAATATAAAGATAATTTTAGGTTTTTAAACTTTTAATCGAAAAGAATCTA
AGTTTATAGCTTTAAATACGTAATATGCTATTTAAAAAATAATGTATAGGAGATAGATAT
GACTACTAAGGAAAATATAGATATTCTTCGAAAGCCAGGTGCACAAGCCTTAAGTTTAAT
ATCATTGTTTTTGATACTTTTTTCATGTCTAACTTTCTTTTTTGGTTTAGATTATGAAAG
GTTTCCAAACTATTTAAAGATAACGACAATTATAGAATTAATAATTATTGTAATTAGTTT
ACTTCAATGGATTAGGTTTATAGATTTCGAAAAAGAAAGTGCACGGAAATTTAAAAAAAT
ATATGCTCGATTTTTAGTTATTATAAATGTGTTAACTACTATCACTGTAGTATTTGCACT
GTGTAACCTTTATTATTTTGCAGCTGTACAAAACCATTATGATTTATTCAATTATTGGTT
AATGGGTACGATTTCAATCATAATTAGCTATTTATTATTAGTAATTGGCGGAATGTTTAC
GTTGTTAAAATTACCTAAAGTAACAAAACGCTGGGGTGGTAAAACTAAAACCCATTTTGG
TTTATTATTAACTGCGTTGAGCTCATTTATATATGTTGAAAAAATTATCGAATATATATT
GGTTCCTAATGTCGTAGAATCCAAGTTTATAATTATTGTAAGCATGTTGGTTATCGCTGG
AGCACAGTTTGTGGCATTTCAATTTATTATGCAATACAGTAGATTCTATATTTTTGAATT
AAACACTGAAGATGATGACTAAATGAATTTGTAAATATTGTGAAGTATACTTATATAAGA
AAATCAACTTCAACGTATATCACCATATTATTTTATACTCAATGATGTGAATGGATTTAA
GTGGATTGATATTAAAGTAAAAGTTATGGAATATTGAGGTGCGAATATGGAGTTCTTATT
ATTAATTGTCGTAGCCGGACTGTATTATATTATATATTTAACTGCTGTGATGTATTCTGA
AAAAATAGTAGTATTGCCTATAATCATCTATGCCATTGTGTTTGTAGTAATTGGTATCAC
TTATATTTTTATAGGTGACAGCTATGATCAGTTAACAAATTTCAATGTGATTTTGTATAT
GGGGAGTTTGTTTTATGCATGGATGGCTTTTAGAAATCTTTGGAACAGACCATTATTATT
AAAATATAAGAATATTACAGATAGTTCAAGTGGAATAGTTAATAAATCTGAATACAATTC
AGTTGAAAGCTTACGTATAAACATTGAAATAGCTAAGTATAAAGGGATTATTTCTTTGAT
AGTAGCTATAGTACTAACGGTGTTAATGACATTAAAGTCAACACCTCAAATTACTGCGGA
AACACGTGATTTAAGTATCTCATTTTTCATACTCAGCTTATTTATCATTATTATATTTGC
AGTTTGGGATTTAATTATTAGAGTTAGAAAAGGAGCGTTTGCTTTTGTTGTAATAAGGCC
AATATTATTCAGTTGTTGGTTATTTATTTTGAATATGATTTTATCAAGATTATTATAATT
ATATTACATATAGGTATGCGTGAATTTTATTTGCGAAAGTTTTAAAAAATATATACTATT
AATATGTTTCGTACTATAATTGTAAATAGTTAAATGAATTTCAATTATTGTAACAATAGT
TTCAGTTATTTTAGTTTCATTAGTGTATTTAGGTTTAAAATAAGTAATATTAATTTATAG
AAGCATTAAGCGACGTAGAGGTGTTGTTTAATGCTTTTTATTTAACGGTAATGAAAATAT
AGGGGTGATAACATGACTTTCGAAGAAAAATTAAATGAAATGTATAACGAGATTGCGAAT
AAGATTAGCAGCATGATACCAGTAGAATGGGAAAAGGTATATGCAATGGCATATATAGAT
GATGGAGGAGGAGAAGTATTCTTTAATTATACTAAACCAAACAGCGATGAATTGAATTAT
TACACCGATATACCTAAGGAGTATAACATTTCTGTGCAAGTATTTGATGATTTATGGATG
GATTTATATGATTTGTTTGAGGAATTAAGAAATTTATTTAAAGAAGAAGGACTAGAACCA
TGGACATCATGCGAATTTGACTTTACAAGAGAAGGTAAATTAAAAGTTTCATTTGATTAT
ATAGATTGGATAAATTCAGAATTTGGTCAAGTAGGTCGACAAAATTACTATAAGTATAGA
AAATTTGGAATTTTACCAGAAACGGAATATGAAATTAATAAAGTTAAAGAAATCGAGCAA
TATATTAAAGAGCAAGAAGAAGCTGAAATATAGGGGAGATAACATGAATTTCGAAGAAAA
ACTAAGTCAAAAGTACAACGAGATTGCGAATAAAATTAGCAGCATGATACCGGTAGAGTG
GGAAAAAGTATATGCAATGGCATATATCGATGAAGAATGTGGAGAAGTGTTTTACAATTA
TACTGAACCAAGAAGTGATGAATTATTTTACTATACAAGTGTGATAAAGAAGTATAATTT
ATTGAAATCAAGCTTTATGGATTCAGTATATGAGTTGCATGATCAATTTGAGGAACTAAG
AGAAGTATTTATAGAAGAAGGTCTTGAACCATGGACATCATGTGAATTTGATTTTACAAG
CGAAGGTAAATTAAAAGTTTCATTTGATTATATTGATTGGATAAATACAGAGTTTGATCA
ATTAGGCCGTGAAAATTATTATATGTACAAAAAATTTGGTGTTTTACCAGAAACGGAATA
TGAAATGGAGGAGGTTAAACAAATCGAGCAATATATTAAAGAGCAAGAAGAAGAATAGAC
AATCTTAATGTGAGACTAAACAATAAAGCTTTGTTTAGTCTTTTTGGCGGTTAAGTAAAA
AACAATATAGACCGTAAAGTTGATACTCATTAAATAATATAAAGATAATTTTAAGTTTTC
ATACTTTTGATTGAAAAGAATCTAAGTACTTATAACTTTAAATACATAATATGCTATTAC
AAAATCAATGTATAGGAGATAGGTAAATATGACTACTAAGGAAAATATAGACATTCTTCG
AAAGCCAGGTGCACAAGCCTTAAGTTTAGCATCATTATTTATGATACTTTTTTCATGTCT
GACTTTCTTTTTTGGTTTAGATTATGAAAGGTTTCCAAATTATTTAAAGATAACGACAAT
TATAGAATTAATAATTATCATAATTAGTTTACTTCAATGGATTAGATTTATAGATTTCGA
AAAGGAAAGCGCACAGAAATATAAGAAAATATATGCCCGATTTTTAGTTATTATAAATGT
GCTAACTACTATCACCGCAGTATTTGCAACATGTAACCTTTATTATTTTGTTGCTGTACA
AAATCATTATGACCTATTCAATTATTGGTTGATGGGTACGATTTCAATCATAATTAGTTA
TTTGTTATTAGTAATTGGCGGAATGTTCACGTTATTAAAATTACCTAAAGTAACAAAACG
TTGGGGTGGTAAAACTAAAACACATTTTGGTTTATTATTAACCGCTTTGAGCGCATTTAT
ATATATTGAAAGAATTATCGAATATATATTGGTTCCTAATGTCGTAGAATCCAAGTTTGT
CATAATGGTAAGTATCATTATTATTGCTTGTACACAATTTGTAGCTTTTCAATTTATTAT
GCAATACAGTAGATTCTATATTTTTGAATTAAACAAAGAAGATGATGACTAAATAATTTT
ATAAATTACTGTTGGAGTATACGTATATAAAAAATCAACTTCAACACATTATTTTTTACT
CAATGATGTGAAAGAATTTGAGTGGATTGATATTAATGGGATTTGATTATTAGAATTAGA
AAAGGAACGTTTGCTTTTGTTGTAATAAATCTAATATTTTTCAGTTGTTGGTTATTTATT
CTGAATATGATTTTATCAAGATTATTATAATTGTATTACATATAGGTGTTGGTAAATCTT
TATTTACGAAATGGTAAAAAAGTATATACTATTAATATATTTTTTACTATAATTATAAAT
AGTTAAATAAATTGAAAGACAAAATAATGAGTAGGAGTTTTAGGGTTATTATTTACAAAT
AATATAATACTAAAAAAGACTCGAAATTATTTGGAATTCCAGTTATCGTAACAATAGTTG
CAGTTATTTTAGTTCCATTAGTGAATTTAGGTATGAAATGAGTAATATTAATTTGAAGAA
GCATTAAGCGACGTAGAGGTGTTGTTTAGTGCTTTTTATTTAACGGAAATGCAACCAATA
TCTATTTTGAAAATATAGGGGAGATAACATGACTTTCGAAGAAAAACTAAGTCAAATGTA
CAATGAGATTGCGAATAAGATTAGCAGCATGATACCGGTAGAATGGGAAAAGGTATATAC
AATTGCTTATGTAGATGATGAAGGTGGAGAAGTCGTTTTTAATTATACTAAACCAGGTAG
TGATGAATTGAATTATTACACATATATCCCTAGAGAGTATAATGTCTCTGAAAAAGTATT
TTATGATTTGTGGACGGATTTATATAGATTGTTTAAGAAGTTAAGAAATTCATTTAAAGA
AGAAGGACTTGAACCATGGACATCATGTGAATTTGACTTTACAAGAGACGGCAAATTGAA
TGTTTCATTTGATTATATTGATTGGGCGAATTCAGAGTTTGGACCAATGGGAAGAGAAGA
TTATTACATGTATAAAAAGTTTGGAATTTGGCCTGAAAAAGAATATGCAATAAATAGGGT
TAAAAAAATAGAAGATTATATTAAAGAACAAGAAGAAACTGAACTATAGGGGAGATAATA
TGACTTTCGAAGAAAAACTAAGTCAAATGTATAACGAGATTGCGAATGAGATTAGTGGGA
TGATACCAGTAGAATGGGAGCAAGTATTTACAATAGCTTATGTAACTGATCAAGCTGGAG
AAGTTATTTTTAATTATACTAAACCAGGTAGTGATGAATTAAATTATTATTCAGACATAC
CTAAAGATTGCAATGTCTCAAAAGATATTTTTAAGAATTCATGGTTTAAAGTTTATCGAA
TGTTTGATGAGTTAAGAGAAACTTTTAAAGAAGAAGGGCTTGAACCATGGACTTCATGCG
AATTTGACTTTACAAGAGATGGCAAATTGAATGTATCTTTTGATTATATTGATTGGGTGA
ATTCAGAATTTGGTCCAATGGGAAGAGAACATTATTATATGTATAAAAAATTTGGAATTT
GGCCTGAAAAAGAATATGCCATAAATTGGGTTAAAAAAATAAAAGATTATGTTAAAGAGC
AAGATGAAGCTGAACTATAGGGGAGATAATATGACTTTCGAAGGAAAACTAAGTCAAATG
TACAACGAGATTGCGAATGAGATTAGTGGGATGATACCAGTAGAGTGGGAAAAGGTATAT
ACAATTGCTTATGTAGATGATGAAGGTGGAGAGGTCGTTTTTAATTATACTAAACCAAAC
AGCGATGACTTGAATTATTACACATATATCCCTAGAGAGTATAATGTCTCTGAAAAAGTA
TTTTATGATTTGTGGACGGATTTATATAGATTGTTTAAGAAGTTAAGAAACGCATTTAAA
GAAGAAGATTTAGAACCATGGACATCATGCGAATTTGACTTTACAAGAGAGGGTAATTTG
AAAGTATCGTTTGATTATATAGATTGGATTAAATTAGGTTTTGGTCCATCAGGAAAGGAA
AACTACTATATGTATAAAAAGTTTGGTGTTTTACCAGAAACGGAATATGAAATTAATAAA
GTTAAAGAAATCGAGCAATATATTAAAGAACAAGAAGAAACTGAACTATAGGGGAGATAA
TATGACTTTCGAAGAAAAACTAAGTCAAATGTATAACGAGATTGCGAATGAGATTAGTGG
GATGATACCAGTAGAATGGGAGCAAGTATTTACAATAGCCTATGTAACTGACCAAGCTGG
AGAAGTCATTTTTAATTATACTAAGCCAGGAAGTAATGAATTAAATTATTATTCAGACAT
ACCTAAAGATTGCAATGTATCAAAAGATATTTTTAAGAATTCATGGTTTAAAGTTTATCG
AATGTTTGATGAGTTAAGAGAAACTTTTAAAAAAGAAGGGCTTGAACCATGGACATCATG
CGAATTTGACTTTACAAGAGATGGCAAATTGAATGTATCATTTGATTATATAGATTGGAT
AAATACAGAGTTTGATCAATTGGGCCGTGAAAATTATTATATGTACAAAAAGTTTGGTGT
TTTACCAGAAATGGAATATGAAATGGAAGAAATTAAAGAAATCGAGCAATATATTAAAAG
CCAAGAAAGTTAATTATAGGAAAGAGGTTAACTAATTAAAGGAGCAGTAATGGAAAAAAT
AAAGAAAATAAACAAAAGATTTTTATCATTTGAAGTTATTCCATTTGCAATGATGATTTT
GCTAGCATTTCCACCAATTATTGCAAGTCTAATTAATAATCGTTTGCAGTATGGTAGAGA
TCTCTACGATAGAGTAAGCTTTTACTGCTATATTTCAATTATGGTTGCATATGCAATTAC
CATTTTGTTAGAAATTATTTTTTACTTTATTTTATTGAAAAACTATCAATATGATCAAAG
TAATATTGAATTAGCTAATAGGGTGAAAGTTACAAAAGTACTGTCGATTCTGTATATCAT
TCCAGGATTATATGCGATTCCATTCTATTTTAGATTTTTACATATTCGCTCATTTAGAGA
AAATAAAAAATCCGGACAGCCGGCCTATCACTTTTGGGAATTTTTTATAAAACCTAATCG
CAAACCGATAGAGTTGAAAGACTTTTTTATTAAAAATAGATAATTAAGGAGTAACCAATG
AAAAGATTATGCATAGGATTGTTAATTATAATGATGAGTATAATAAATTATGGTTGTGGT
AATGAGCAAAATGAAAATAAATATCAAAGTCAAATTAATAAAGTAATGAAAATTCAACAA
GAAACTCATAAAGAGATGGTTAAAAAGAGTAATGAAGTTAATCCTGAATTTAATAAGGAT
AAAGTAAATACTTATGTATTTAATGATGGCAAATTAATTATCATCAGCTATAAGTTATTT
AAAGATAAAGATCAAATGTTTTACGCGACTTACGAGTTTAAAAACGACAAAATTTATTAT
AAGAGAGATATTAATCCTAAAACATACGTGAAAGAACACAAACCAGACTATAAAGATATT
AAAGTAAAATAATTTAAAGGAGTAGGAAAATGGAAAAATTAATCAAAGTGATGTCTTTAA
TTGGAATTATTATTCAAAGTTTTTTAACATTGTTATTTTTAATATTTTTAATTTTATCAG
CAACAGGAATTATACAGCCAGAATTGACCACAACTGTTAATGGTGAACAAACTATACAAA
GTCCAGAAACTGCTCAAGCAACATTCGTGACAATATTTGCAATATTATTTGTTGTTTCTT
TAGCTTCAGATTTATTAGGCATTATAGCTATGAAAAAGTTGTTTGTGAATAATAGAGCGA
GTGGCATTTTGTATATTATTGGTGCAGTGATCAGTGCCAATTTATTAACATTTATTGCTT
GGTTAATAAGTGGGATTTTTGTTTTAAGATATAACAAAATAGGAAAAGAAGTGTCATAGC
ATGAAATATACTTGGTGGATACTTTTAACAATTGCAGGGATTTTAAGTTTAACAAGTGTT
TATGGATTTATTTTATGTTTAGGTAGCTTTGGAATGTTGGCACTGAATGTCATGTGGCTA
TTTGTTTATACACCGCATAAAAATTCTAAAGCACTTGAATCTATATCAAAACCAACGATA
ATTTTATCAATCATTGGGACATATGCAGTATTTATATTTATGTCTATCTTATTTTACTTC
GTAATGAAAGCTAGGTTTATGGAAATTGGAATAAAACTTTACGGTGAACTTTTTAATATG
TTTGGAATACCATTATTCATTATTGCTATCATTTTATTTACAATCGGTACAGTATTCGTT
TATAAAATACAGCAATCAAGATTAAAGCAATAGAATATATTAATTTAAAATGGGACGGGT
TTAAAAGAAATCCGTCCTAATGATTTATACATAATAGATGTAGTTGAATATAAATGACTT
CAATTACTTTGAAGATAAAAAGATAATGACAATGAATGTAAAATGTGATTTTTTCAATAT
TAAAATATAAAAATGTAATGGTTTAGAAAGCGAATCTAAATTTTAATAATGATTAATGAA
AGGTAGATGAACAGGAGTAACTCAAACGAGTTTATTAAATTTGCCCTTTCATTTATTTGC
GTTGAAAATCACGAGTCTGTTTCCATTTCCTAAAAATGGAAACGAGTATTGTAAGTAAAA
ACTTTCATGGATACAAGGCGATTATATAGTTTAAAGATAATGAACCAATTTAGGATGAAA
ATTTAAATGGATGGATATATTTAGATTTTACTGAATTGTAAAAATAGAATAATAAGTTAT
TTGAATGTATTTATAAATATATCGTTATTATTAAAGTAGAGATTAGGGGAGATAACATGA
ATTTTGAAGAAAAATTAAGTCAAATGTACAACGAGATTGCAAATGAGATTAGCAGTATGA
TACCAGTAGAATGGGAGCAAGTATTTACAATAGCTTATGTAACTGATCAAGCTGGAGAAG
TCATTTTTAATTATACTAAACCAGGTAGTGATGAATTGAATTATTACACATATATCCCTA
GAGAGTATAATGTCTCTGAAAAAGTATTTTATGATTTGTGGACGGATTTATATAGATTGT
TTAAGAAGTTAAGAAATGCATTTAAAGAAGAAGGACTCGAACCATGGACATCATGTGAAT
TTGACTTTACAAGAGACGGCAAATTGAATGTTTCATTTGATTATATTGATTGGGCGAATT
CAGAGTTTGGACAAATGGGAAGAGAACATTATTACATGTATAAAAAATTTGGAATTTGGC
CTGAAAAAGAATATGCCATAAATTGGGTTGAAAAAATAAAAGATTATGTTAAAGAGCAAG
AAAAAACTAACCTTTAGGGGCGATAATATGACTTTCGAAGAAAAACTAAGTCAAATGTAC
AATGAAATTGCGAATAAGATTAGCAGCATGATACCGGTAGAATGGGAAAAAGTATATACA
ATGGCTTATATAGATGATGGAGGAGGTGAAGTATTCTTTAATTATACTAAACCAGGAAGT
GAAGATTTGAATTATTACACCGATATACCTAAGGAGTATAATATTTCTGTGCAAGTATTT
GATGATTTATGGATGGATTTATATGATTTGTTTAAGAATTTAAGGAATTTATTTAAAGAA
GAAGGACATGAACCATGGACATCATGTGAATTTGACTTTACAAGCGAAGGTAAATTAAAA
GTTTCATTTGATTATATTGATTGGATAAATACAGAGTTTGATCAATTAGGCCGTGAAAAT
TATTATATGTATAAAAAATTTGGGGTTATACCAGAAATGGAATACGAAATGGAAGAAATT
AAAGAAATCGAGCAATATGTTAAAGAGCAAGATGAAGCTGAACTATAGGGGAGATAATAT
GACTTTCGAAGATAAATTAAGTCAAATGTACAACGAGATTGCGAATGAGATCAGTGGGAT
GATACCTGTAGAGTGGGAAAAGGTATATACAATTGCCTATGTAGATGATGAAGGTGGAGA
GGTCGTTTTTAATTATACTAAACCTGGAAGTGAAGATTTGAATTATTATTCAGATATTCC
TAAAGATTGCAATGTCTCAAAAGATATTTTTAAGAATTCATGGTTTAAAGTTTATCGAAT
GTTTGATGAGTTAAGAAATGCATTTAAAGAAGAAGGTCTTGACCCATGGACATCATGTGA
ATTTGACTTTACAAGCGAAGGTAAATTAAACGTATCTTTTGATTATATAGATTGGATTAA
ATTAGGTTTTGGCCCATCAGGAAAGGAAAACTATTATATGTACAAAAAGTTTGGTGTTTT
ACCAGAAATGGAATACGAAATGGAAGAAATTAGAGCAGTAGAGAAGTATGTTAAAGAACA
AGAGTAGCAGACATGTTATAAAAGGCTGTGCAAAATCACCCTCGTTTTACATTTGACTCA
AAGAAGAAGGTAAAAGATAAGATTATTTGCAACTTAAAAAGTCAATTAGCTTATCGGTAT
CCATACATCATGGATAAATGAGTTCAACTAATTAACAAATCACGATATAAATTTAAAATT
GTCATTAATTGAAAAGGTTATTGTAGTATATTTTATAAAGTTGATGCACATCGACTTATT
TTTTAAAACTTATATCAAAAAAATATGAGAAAAGTATATACTAATAAAATGTTTTTTACT
ATAATTATAAATAGTTAAATATGTGGTTATGAAATAAATGTGTGGGAGGCAATTTTTAGA
GATACATAGCAATGTAAAGGTATCAAATAGTTATTGCATAATTTATTATGATGACATAAT
TTTCAGTAGATAGTTGTAAATTAACACTGAAATAGATGTTTATATTAAGAAGACTTTAAT
ATCATAATTAATCAAAATCTTGCGTCAAACATTTAAACGAATTTTAAGTTTATAACAATT
GGTTAAACATTATTCAAACATCACAATGATAAAGAATATTATCAGCTTTGTAGTGTGTGG
AAAATGACAGCCATCTAAGGAGAAAAATGATGAAAAGAATATTGGTAGTATTTTTAATGT
TAGCAATTGTATTAGCAGGTTGTTCTAATAAAGGTGAAAAATATCAAAAAGATATTGATA
AAGTGTACAAAGAACAGAATCAAATGAATAAAATTGCCTCGAAAGTACAAAACACTATTA
AAACAGACATTAAACAAGAAGACAGTAATACACATGTCTATAAAAATGGTAAAGTCATTG
TTATTGGTATTCAATTGTATAAAGATCGTGAAAAAATGTATTATTTCGCATATGAAATAA
AAGATGGTAAGGCAGAGATTAATAGAGAAATAGACCCAATTAAGTATATGAAAGACCATA
AAGCAGATTATGAAGATGAAAATGTAGAAGTGGAAAAAAAATAACGTATGCTTTCTTTGA
AACTTTTAACCAGTTTCAAAAAATAAATGAGCTTTAGCGACAATAATTTTTACAATAAAC
ACGATATAAATTTAAATATTTATATATAAGAACACAAACGTAAGTTTGTAAATAATAATA
AAGGAGTAAGGCAATGGAAAAATCGATCAAAATAATGACAATAATAGGAATTGTTGTTCA
AGGTTTAGCAACGGTATTTAGTTTACTATTGATGGTTTTAGCAGCATCAGGTGTAATGAC
TACAGATGTGTCAACAACAACAGTTAATGGTGAGGTTGACCCAGTTGATGCAGAAACAGC
AGCAGCAATTTTCACTGTATTATTCTTATTCCTATTCATATTTGGAATCATTTCAATTAT
TTTAGGTGCAATCGGTATGTTTAAAGCATCTAAAAACAAAAAAATGAGTGGTATATTGTT
GATTATTGGAGCTGTAATAAGTGGTAACATAATTACATTTGCTTTATGGTTAGTCAGTGG
TATTAAACTCCTTACTAATAACAAGCCTAAAGATGAAATAAGCGACTTATCATAAACATC
GTATATTGAAATTTCAAGATTTCTTAAGTAATTATATTTCTGTTAGTTTTTAATAAATTA
ACCAATTAAATAAATTGCTCTCTTAGAAGTAGATTTTCAGTCAATAACTGCTTTTAAGAG
AGCATTTTATATTTGATAATGCTCATAGCATCGGACAAAAACCATTGACGAACTTTAAAA
AAATACGTTAGACAATGCACTTCTAAATATTAAAGGCATCGACTAACGCATTGTTCAAAT
ATAGTTAATTATTTTTATAAAATTGATGATGATCATTCAAGTAAGCATAGAATAAACCTA
TAATGAGTCCGCCTCCAATATAGTTACCGATAAAAGCCGCAGCGATATTCGAAATAGCTG
GAATGAAGTGCAATGTATCAACTTGATAAATTAAACCACCCATAAATAAGCAACTGTTGT
AAACTACGTGTTCATAACCCATAAAGGCGAATATGGTAACACCGAACATCATGACAAACA
TTTTTGCGAGTACATCGTCAATTTGCATGGCAATAACTAATGAAATATTGATAAAGAAAT
TAGCAAATATCGCTTTCATTAATATACTTACAAAACCAGTAGACAACGTTTTATGCTCTA
TAACTGCTGATAACTGATTTAACATATCTGGCGTCATTACATTTGAAAAACGCATGAAAC
TAAATAAAATAGCAGCACCTAAAATATTTCCTGCAAAGCACAATAAAAATATTTTCAATA
CTCTAGTCGGTTTAATTACTTTATAATACAGGCCTACAGTAAAGTACATGAAGTTACTGG
TTAGTAGTTCGGAGTTTGTAAATAAAATGAGTACTAACGCAAAGCTGAATGTAATGGCAC
TGGCCATATTCACAATGCCTGGCGGTAAATCTGGTTCGTGTGTTGCTTTAACTGATAATA
CGAAGACCGTAATAATCCCGATAATAAATCCTGCCATCATCGCGCGTAATAAATAACGTT
TTAAATAAACGCTTTGTAATATATCTTTTGTTCTTATTGTTTCGACTACGTTATTTACCC
AGTCATCCCCATAAAAAATCTTATCCCATTTAATATGTTTCTCCTTCACAATGACATCCT
CACTTTTCATTTGTTAATCAGAGTATACTATGAATCGCCTTATTTGTGAATAATTTCACA
AAATTAATTTTAAAAACTAATATTTTTGAATAACTGATAGGATTTTTTGGCAAATCAATT
ATTTTAAAATAATCAATAGACAGACAGTATCGCTGAAAAGTCATGAATTTCATATGAAAA
GCCTAGTAACGAGGGGGCAATCATTACTAGGCAGTGAGCATTTATTAAGTTGTCGCTTGT
TTCGGGCGGCGTATCAATACATCGATTATGAAACCGATAATAGCAAAGAGCATGAATGGT
ACAAGCCAAGCTAAATCGATATCTGCTAAAGGTAACATCATAAACCATTTCAAAATAACA
CCGTGTAATAAGTTGAAACTATTTAGTATTTGTAAAATTGAAATAATCAATGTAATAACA
GTTGCGAGTCGATAGGCCCAACTGAATCTGAATGTGCTAAACATATTAGCAAATGATATG
AGCACAAGTGCAATTGATACAGGATATATTAATGTCAGCAATGGTACAGCAATTTTTAAA
ATCATTTCTAAACCAAGTGTTGTAAATAAGAACCCTATGATAGAGAAAATAAGTGCAAAT
ATTTTATAAGAAAACTTAGGCACATGTTTCTTAGTAAATGTGGCGCAAGCATTGACGAGT
CCTATACATGTTGTTAAACATGCAAGTATCACTGTCATACCAAATACTATGTTGCCAAAT
GAACCAAATACTCGTAATGAGTTGTACGTCAATATATCTGTACCATCTTTAAAGTTTCCT
GGAGCCGTTGATGCCCCAACGTATGCAAGTGCAAAGTAAATCATTCCAAGTAATATGGCT
GCAATAAGACCTGAAAAGCAGACATATTTTAAAATTTTCATGCGATCTGTGAGCCCTTTA
AACTTATAGCCATTGACAATGACTACGGAAAAAGCTAACGCAGCAACAAGATCCATTGTA
AAATAGCCTTCCAAACTTCCTGAAATGAAAGGATGTGTTATATATTTATCCTTAGGTGCA
CTTAGTGCAGATTCAGGGTTGAAAATGACAGCAATACTTAATAGAGCGACCATTAATAGT
AATAACGGTGTTAATAATTTACCTAAATTATCAACGATTTTCGATGGATTTAAACTAATC
CAGTAAACGATGGCGAAAAAGATTGCTGCGAATATAATTAAAGTCCATTGGTTATGCACA
GGTAAAATGTGTCTTGTACCAATTTCGTACGCGACATTTGCAGCACGTGGAATACCGTAA
AATGCTCCGATAGACATGTAAATCACGACAGCAAAAATAAATCCGAACCATGGGTGTATA
CGATTGCCTACACTTTCAACACCTTCATCATAAAATGCAACAACAATAACAGTAATAAAG
GGGAGTAATATGCCTGTAAGGGCAAAGCCTAGCATACCAATCCACATATTTTGACCCGCT
GTATGGCCAAGCATGGGCGGGAATATTAAATTTCCGGCTCCAAAAAATAGTGAAAATAAC
ATGAGGCCCGAAATAATAACTTGTTTTTTCAATGTAATTTCCTTCCTAAAACTAGATATT
CATAATAATTTAAAAAATCTGAAAAATAAAAACGTTCTTACTTTATCTTTAAATCACAAT
ACTATGATTCTATTATTTTATAAAAAAGATTGCAATAATAACAACTTGGCGTTATTGGAT
AATGACAATTAAAGTGTCGTTTTTATGAATTAAAATAGTTAAGAGTATAGTAGAAATACA
TTGGAAAGGCATAATTTAAATGAATATTTGTATCCGTAGTGTTAGATGAGTGATGTTATT
TATTCATAAAATGTGTTTATAGTTGTTCCGATAGGCTAACTGGAAATTGAACACTGTACA
CATAATGATTCTTGCATAAGCATCTAAAAAATATAGACGAGTGACTTGGATAGAAAGGGC
ACAAATTTATTCAAGTTTATTTCATGATGAAAATTAGCGTAGAAATCTATAGTTGTTCAT
CCATTTAATTGTATCTGCATGAAATGTTCACATATTTGTTAGCTTTTCAAGAAATTATAT
TAAATATCTTTGCATAGTATAGCAAAGTTAAATAAATACATTTATAATTTTAACTGTATT
TTAAATATTAATCATGAGGTGATAGGATGAATAAAATTTCAAAGTATATTGCAATAGCAT
CATTATCGGTAGCGGTTACAGTTTCAGCACCACAAACGACAAATTCTACAGCGATTGCCA
AAAGTTCTGCTGAAGTTCAACAAACGCAACAAGCTTCAATGCCGGCTTCACAAAAAGTGA
ATCTTGGAAATCAGAATATTATGGCAGTTTCCTGGTACCAAAATTCAGCTGAAGCAAAAG
CTTTATATTTGCAAGGTTATAACAGTGCGAAAGTTCAACTAGATAAAGAAATTAAAAAGA
ATAAAGGTAAGCATAAATTAGCAATTGCATTAGATTTAGATGAAACAGTTTTAGATAATT
CTCCGTATCAAGGCTATGCATCAATACATAATAAACCTTTCCCAGAAGGTTGGCATGAAT
GGGTACAAGCTGCTAAAGCTAAGCCAGTTTATGGCGCAAAAGAATTCTTGAAGTATGCTG
ATGAAAAAGGTGTCGATATTTACTATATTTCTGATAGAGATAAAGAGAAAGATTTAAAGG
CAACACAAAAGAACTTAAAACAACAAGGTATCCCTCAAGCTAAGAAGAGTCATATTTTAC
TAAAAGGTAAAGATGATAAGAGTAAAGAATCACGCAGACAAAAGGTTCAAAAAGATCATA
AACTTGTCATGCTATTTGGAGATAATTTATTAGACTTTACAGATCCAAAAGAAGCAACAG
CTGAATCTCGTGAAGCTTTAATCGAAAAACATAAAGATGATTTTGGTAAGAAATATATCA
TTTTCCCTAACCCAATGTATGGTAGTTGGGAAGCTACAATTTACAACAATAACTATAAAG
CTAGTGATAAAGCAAAAGATAAATTACGTAAAAATTCTATTAAACAATTCGATCCTAAAA
CAGGCGAAGTTAATTAACATATGAATTGGACGTCTACATGTACTTATAGGTATATGTAGG
CGTTTTTAAATTGTTCCTTAATTTTAAATTTACAGTACAAAAGCAATAGGCAACTAATTG
CATTTTCCATAAATTTGCTTTTAATATAAAAAGTTCGGGTATAATGAACAATAAGTGTAT
GTATAACATTACATAGCGCAACATGACGTACGTGCATCTAAGAATATAAAAAATGTTTAA
ATCATAGTAGTAGGGAGAGGAATCCATGTTTTTAGCTTGGAATGAAATACGGCGCAACAA
ATTGAAGTTTGGACTGATTATTGGTGTGTTGGCAATGATAAGTTACTTACTTTTTCTATT
GTCGGGATTGGCTAATGGTTTAATTAATATGAATAAAGAAGGTATTGATAAGTGGCATGC
GAATGCGATTGTGTTAAATAAGGATGCTAATCAAACTGTGCAACAATCTATTTTTAATAA
GAAAGATATTGAAAATAAATACAAGAAACAAGCTACATTGAAGCAAACAGGGGAAATAGT
TTCTAATGGTCATCAAAAAGACAATGTCTTAGTGTTCGGCGTTGAAAAGTCGTCGTTTAT
AGTTCCGAGTCTAATCGATGGGCATAAAGCAACTAAAGATAATGAAGTGTTAGCAGATGA
AACACTTAAAAATAAAGGGTTTAAGATTGGTGACACATTAACACTATCTCAATCTGATGA
AAAATTGCATATTGTAGGTTTTACAGAAAGTGCAAAGTATAATGCATCACCAGTCATTTT
TACGAATGATGCTACCATAGCTAAAATTAATCCTCGATTAAGTGGCGATAAAATCAATGC
AGTTGTTGTACGTGATGCAAACTGGAAAGACAAAAAATTAAATCAAAAACTTGAAGCAGT
AAGTATTAATGACTTTATTGAAAATTTACCAGGTTACAAACCGCAAAATTTAACATTAAA
CTTTATGATTTCGTTCTTATTTGTCATTTCAGCAACAGTGATTGGTATTTTCCTATATGT
AATGACATTACAAAAGACGAGTTTATTTGGCATATTAAAAGCTCAAGGATTTACGAATGG
CTATTTGGCGAATGTGGTAATTTCTCAGACGGTCATATTAGCGCTATTCGGTACGGCATT
GGGACTACTATTCACAGGCATTACAGGTGCATTTTTACCTGATGCAGTACCGGTCAAATT
TGATGTACTAACATTACTCGTATTTGCAGTTGTGTTAATGATTGTCTCTGTATTAGGAAG
TTTATTCTCCATTTTAACGATTAGAAAAATAGATCCGTTAAAGGCGATTGGATAGGAGGT
GTAGCGAATGTTGAAATTTGAAAATGTAATGAAGTCATTTAAAGATGGTAATCGTACAAT
TGAAGCGGTTAAAAATACAAATTTTGAAATAAATAAAGGTGATATTATAGCATTAGTTGG
ACCTTCTGGGTCTGGTAAAAGTACATTTTTAACTATGGCAGGTGCCTTACAAACGCCGAC
ATCTGGTAATATTTTAATTAATAATCAAGATATTACGGAAATGAAGCAAAAAGCATTAGC
AAAGGTAAGGATGTCTGAGATAGGGTTTATATTACAGGCGACCAATCTTGTGCCATTTTT
AACAGTAAAGCAGCAATTTACCTTACTGAAAAAGAAAAATAAGAATGTCATGTCGAACGA
GGACTATGAGCAACTTATGAAGCAATTAGGCTTAAATTCTTTACTCAATAAATTACCGTC
AGAAATTTCAGGTGGTCAGAAACAGCGTGTTGCAATTGCGAAAGCATTGTATACAAATCC
TTCTATTATACTTGCGGATGAACCCACTGCATCGTTAGATACTGAAAATGCAATTGAGGT
TATTAAAATTCTGCGTGATCAAGCCAAACAAAGAGAAAAAGCGTGTATTATCGTTACACA
TGATGAAAGGCTTAAGGCATATTGTGACCGTTCGTATCATATGAAAGATGGCGTCCTTAA
TCTTGAAAATGAAACAGTAGAATAATTTTATCAAGCCGGCACATTGTGTGTCGGTATTTT
TATATCCATGTATTATTTGAATAAACTTTCACATTCAATTAATAATAATTATTATCGAAA
ATTAGAAATATTCCGTGAAATATAATATTTTTTGTAGTAAAATGGCCTCTAAGTATTCAA
TATTTGACTATGGGGATTGAATATAAATAATCATAATGGGGGTCATGCTTAATGGATTTA
TTAATAGGTACTTTATTTTTATTTTTAGTCTTAGTCATTTTTACATTATTTACATATAAA
GCGCCTAATGGTATGCGTGCTATGGGCGCATTGGCAAATGCAGCGATTGCAACATTTTTA
GTGGAAGCATTTAATAAATATGTTGGTGGAGAAGTATTTGGTATTAAATTTTTAGGAGAG
CTAGGGGATGCTGCAGGAAGTCTAGGTGGTGTCGCTGCCGCTGGATTAACAGCATTAGCT
ATCGGTGTATCACCAGTTTATGCTTTAGTAATTGCAGCAGCTTGTGGTGGTATGGATTTA
TTACCTGGCTTCTTTGCTGGATATATTATTGGTTATGTAATGAAATATACAGAAAAATAT
GTACCAGATGGTGTCGACTTGATTGGATCTATCGTTATTTTAGCACCACTAGCTCGTCTC
ATTGCTGTGTTATTAACGCCAGTAGTGAATAGTACATTGATTCGAATTGGTGATATTATT
CAAAGCGGTACGAATACTAATCCAATTATCATGGGTATCATTTTAGGTGGTATTATTACG
GTTGTTGGAACAGCACCTTTAAGTTCAATGGCCTTAACCGCATTGTTAGGTTTAACAGGT
GTCCCTATGGCTATAGGTGCGATGGCAGCATTTAGTTCTGCGTTTATGAACGGAACATTA
TTCCATCGTTTAAAATTAGGCGATCGTAAGTCAACGATAGCAGTTAGTATTGAGCCTTTA
TCACAAGCAGATATTGTATCAGCGAATCCAATTCCAATATATATTACAAACTTCTTTGGC
GGTGCCGTTGCCGGTCTAATCATCGCTATTTCTGGTTTAGTTAATGATGCAACAGGTACA
GCAACACCGATTGCAGGATTTTTAGTAATGTTTGGATTTAATCATCCAATGACTATTGTA
ATTTATGGTGTAGTAATGGCGATTGTAGGTGCGCTTGCAGGTTATCTTGGTTCTATTGTA
TTTAAAAAATATCCGATTGTTACTAAGCAAGATATGATTAATAGAGGCGCAGTAGATGCA
TAGTATCGAACATTAAAGACAAATTAAATATTAACTATAGAAACGTGATTCAGATGACAT
AACAGTCGGAACTGAGTCACGTTTTTTTATAGAAAAATATAAGACATAAAAATGTCATAA
TTTAAAGTCGACAATTATCACGCCGCATAAACATTTATCATTTTCGTAGGTGCCTTTTAC
TTTATGGAATGAACTACCTTTTTCGAGAAAACCGGGTGTCTTATAAACAAATATCATTGA
TATAACGCTGAATGTAAGCGTTTACAACAAAAATGGTCGCATGCTACGATATTTTTGTAA
ATTCACTGATTCAAGTATTTTAAGTCAATATGAGGAGGGATGTTATGAGTGATTCTGAGA
AAGAAATTTTAAAGAGAATTAAAGAAAATCCATTTATTTCACAACGTGAACTTGCTGAAG
CAATTGGATTATCTAGACCAAGTGTTGCAAACATCATTTCAGGATTAATACAAAAGGAAT
ATGTTATGGGAAAAGCATACGTCTTAAATGAAGAATATCCTATTGTTTGTATTGGTGCTG
CGAATGTAGATCGAAAGTTTTATGTCCATAAAGCTTTGGTTGCAGAAACATCAAACCCTG
TAACATCAACGCGTTCGATTGGTGGCGTAGCAAGAAACATTGCTGAAAACTTAGGCAGAC
TTGGTGAAACAGTCGCATTTTTATCTGCTAGTGGACAAGATAGTGAGTGGGAAATGATTA
AAAGATTGTCCAGCCCTTTTATGAATATGGATCATGTTCAACAATTTGAAAATGCAAATA
CGGGTTCGTATACAGCTTTAATTAGTAAAGAAGGAGACATGACATATGGTTTAGCTGATA
TGGAAGTGTTTGACAACATTACACCTGAGTTTTTAATAAAGCGGTCGCACTTGTTGAAAA
AAGCTAAATGCATCATTGTTGATTTAAATTTAGGCAAAGAAGCATTGAATTTCTTGTGTG
CCTATACCACGAAACATCAAATCAAATTAGTTATTACTACCGTATCTTCCCCAAAAATGA
AAAACATGCCAGATTCATTGCATGCTGTTGATTGGATTATCACAAATAAAGATGAAACAG
AGACATACTTAAATTTGAAAATTGAAACTACTGAAGATTTAAAAGTAGCTGCTAAACGAT
GGAATGATTTAGGTGTTAAAAATATTATTGTTACAAATGGAGTGAAAGAACTCATTTATC
GAAGTAGTGAAGAAGAAATCATAAAACCAGTTATACCATCAAATAATGTGAAAGATGTTA
CAGGTGCAGGTGATTCATTCTGTGCTGCTGTAGTGTATAGCTGGTTAAATGGGATGTCTA
CGGAAAATATATTAATAGCAGGAATGGTTAACGCAAAGAAAACAATAGAAACAAAATATA
CAGTTAGACAAAATCTAGATCAAACGCAACTTTATCACGATATGGAGGACTATAAAAATG
GCAAATTTACAAAAGTATATTGAGTATTCCAAAGAAGTTCAGCAAGCAAAGGATAACAAT
CAACCGATTGTAGCATTAGAATCAACAATTATTTCACATGGTATGCCGTATCCCCAAAAT
GTTGAAATGGCAACAACAGTAGAGCAAATTATCAGAGAAAATGGTGCCATTCCAGCAACC
ATAGCAATTATTGACGGCAAAATTAAAATTGCTTTAGAAAGCGAAGATTTAGAAATACTG
GCAACTAGTAAAGAAGTTGCTAAAGTATCTAGACGTGATTTAGCAGAAGTCGTTGCGATG
AAGCGCATTGGTGCTACTACTGTAGCAACGACGATGATATGTGCAGCAATGGCTGGTATT
CAATTTTTTGTTACAGGAGGTATTGGTGGTGTTCATAAAGGTGCAGAACATACGATGGAC
ATTTCAGCAGACTTAGAAGAATTGTCTAAAACAAATGTCACTGTTATCTGTGCGGGTGCA
AAATCCATTTTAGACTTACCTAAGACGATGGAGTATTTAGAAACAAAAGGTGTTCCAGTT
ATTGGTTATCAAACGCAAGAACTGCCAGCATTTTTCACTCGTCAAAGCGGTGTTAAACTA
ACAAGTTCGGTTGAAACTCCGGAACGCCTTGCTGACATTCATTTGACGAAGCAAGCATTG
AATCTTGAAGGTGGCATTGTCGTAGCTAATCCAATTCCACGTGAATATGCCATGTCAAAA
GAATATATTGAGACAATCATTAATGAAGCTGTTGTTGAAGCGGAAAATCAAGGGATTAAA
GGTAAGGATTCAACACCATTCTTGTTAGGGAAAATTGCCGAAAAAACAAATGGCGAAAGT
TTAGCAGCAAATATAAAACTCGTTGAAAACAATGCTGTGTTGGGAGCTAAAATTGCTGTC
GCTGTTAATAAATTATTGTAGGTGATGATACATGTCTATTTTATTCGCTATCACAGGGGT
AGCATTTGCGTTATTTGTAGCGTTTTTATTCAGTTTTGATCGCAAGAATATAGATTTCAG
AAAAACATTAATTATGATTTTCGTTCAAGTGTTGATCGTATTATTTATGATGAACACAAC
GATTGGTTTGACAATTTTAACTGCACTAGGTTCATTTTTTGAAGGATTAATAAATATTAG
TAAAGCAGGCATAAATTTTGTTTTTGGAGATATACAAAATAAAAATGGCTTTACGTTCTT
TTTAAACGTATTACTGCCATTAGTTTTTATTTCTGTATTAATAGGCATCTTTAATTATAT
TAAGGTATTACCATTTATTATCAAATATGTAGGTATCGCTATTAATAAAATAACTAGAAT
GGGGCGCTTAGAAAGTTACTTTGCTATTTCAACAGCAATGTTTGGTCAGCCAGAAGTATA
TTTAACAATAAAAGATATTATTCCAAGATTATCTAGAGCGAAATTATATACAATTGCGAC
GTCTGGTATGAGTGCTGTTAGTATGGCAATGCTAGGTTCATATATGCAGATGATTGAACC
CAAGTTCGTAGTTACAGCTGTAATGTTAAATATTTTTAGTGCACTTATCATTGCTAGTGT
TATCAATCCATATAAATCTGATGATAATGATGTCGAAATTGATAATTTAACTAAATCAAC
GGAAACGAAATCAGTGAATGAAAAAACAGGGAAACCTAAGAAAGTTGCTTTCTTCCAAAT
GATAGGTGACAGTGCGATGGATGGATTTAAAATAGCTGTTGTAGTAGCAGTGATGTTGTT
AGCGTTTATTTCATTAATGGAAGCGATCAATATCATTTTTGGTAGTGTAGGTTTGAATTT
TAAACAGTTAATTGGTTATTTGTTTGCACCTATCGCATTCTTAATGGGGATTCCTTGGAG
TGAAGCTGTTCCAGCTGGCTCTTTAATGGCTACAAAATTAATTACCAATGAGTTTGTAGC
AATGCTAGATTTTAAAAATGTCTTGGGTGACGTATCAGCTAGAACACAAGGTATTATCTC
AGTTTACTTAGTAAGTTTTGCTAATTTCGGTACTGTTGGTATCATCGTTGGTTCAATTAA
AGGGATTAGTGATAAGCAAGGAGAAAAAGTTGCATCATTTGCTATGAGGTTGCTACTTGG
TTCAACATTAGCTTCAATCATTTCAGGATCAATCATTGGCTTAGTATTGTAAATTAATTA
AAGTAGAGAAATATAGAAACGTGATTCAGATGACATAGCAGTCGGAACTGAATCACGTTT
TTCATAACAAAATCAAAACCCCATCACCAAGGTGGCACAATAGTGCATGATACCTTACTG
ATGGGGTTTCCCAACTAACATTACTTTTTCATAGCAGTTTTTGAAATGTAAGTTGATGGT
TTATCTTTTTCAAATATTGTTAATCCCGTAATATCTTTTTTATGTTTTGAAGGGGCGATA
AAGCTAAGTACATAAGCAAAGACAAAGGCAACAGTAAATGAAATGGTTGATACATAGAAA
GGTGAGTTACCTTTACCGACGCCATTATATACATACGCAAAGATGATACCTAAAATTAAT
CCACAAATGACACCGAATGTATTTGTGCGTTTTGTAAAAATACCGACAGCGAATACACCT
GCTAATGGAACACCGAATAATCCAGTAACAAACAAGAATAAGTCCCATAAATCATTTGAA
TTTGAAGCAATTAAGTATAATGACATACCAAAACCAAATATACCTGCAATAATGATGACC
AAACGAGCAAAGTTAACTTCATGTCGCTCGCTACCTTTACCAAAGAAGCGCTGCTTAATA
TCGATTGAAATACAAGCAGAAATAGAATTTAAGCTAGATGAAATGGTAGACTGTGCAGCA
GCGAAAATAGCTGCAATGAGTAATCCTGCAACAAATGGTGGCATCTCAGTTAAAATAAAA
TATGGCACAACAGATGACGTGTTAAATCCTTTTGGTAAAACAGCTTCATGTGCATAAAAT
GAGTACAACATTGTACCCATACCATAAAACAACGGTGCTGAGATTAATGCAAGGATACCA
TTTGTCCATAATGATTTATTTGTTTCTTTTAAGCTATCAGAAGCTTGGTATCTTTGTACG
ACATCTTGACTCGCAGTATATTGATACAAGTTATTAAAAATATTTCCAAGGAAAATAATG
GGTATGGCAGCGGCTGCAGTATTTAGTTTCCAATTGTCAGCACTAATTAATTTTTTGTGT
TCAATTGCATCTGCAAGAACAGTACCAAATCCACCTTTAATGTGCATAATACCTAAAATG
ATAATTACTAAAGCGCCACCTAACAATATGACACCTTGAATAAAATCACTCCATACAACA
CCTTCGAATCCACCTAAAAATGTATATAAAATACAAAGCAAACCAACAAGTGATGCAACA
ACGTAAGGGTTCATATCTGATACAGATGTGATTGCTAATGTTGGTAAGTAGATAACGATT
GCAACACGTCCTAAATGGTAAACGACAAATAACAATGAGCCAATAACACGTATGCTAGGA
CCGAATCTAGCTTCTAAATATTCATATGCTGATGTTACTTTTAACTTTTTAAAGAAAGGG
ACATAGAAATAAATAAGTAATGGAATAATTGCGACGATAGCAATGTTACCAGCGATATAT
GACCAATCTGTTAAAAATGCTTTCTCTGGTGTCGACATAAATGTAATCGCACTTAACGTA
GTAGCATAAATGGAAAAACCAACTACCCAAGATGGCAAGCGACCACTTGCAGTAAAGAAA
CTATTCGTACTTTGACTTGCACGCTTGGTAAAGTACACGCCAATGAATAACATAGCTAAT
AAATAAATGATAACGGCAACCCAGTTCAATGTGCCAAATCCAACTTCTTTCATGGGCAAC
TTCCCCTTTACAATGTATTGATTCTTTGATGTCTATAAATTGTATTTTGCAATGAGTTGT
TCTAATGTTTGTCGATGCGCTTCGTTAAAAGGTTTGAAAGGTCGTTTTGGTAATCCAGCT
TCGATACCACGGTGACGTAATATTTCTTTTAATGTAGGATAAATTCCCATTGATAAAACA
GTTTCAATAATATCATTTGAATCATGTTGCAGTTGATAAGCTTCTTGAATTTGTCCTTGT
TGTGCTAGGTCAAAGATTTTTCTTGCACGACGGCCATTAACATTATATGTAGAGCCGATT
GCACCGTCTACGCCAGAAATGGCTGCTTGAACTAACATTTCATCGAAACCAGATAAGATT
AATTTGTCTGGAAATGCTTTTCTAATACGTTCAAGTAAGAAGAAATTCGGTGCTGTATAT
TTAACACCTACTACTTTTTCATGGTTAAATAGTTCGCTGAATTGTTCTATAGAAATATTT
ACGCCAGTTAGGTCTGGAATAGCGTAAATAATCATATTGTTCTGCGTGGCTTCGATAATG
TCGAAATAGTAATCTCTAATTTCTTCAAAAGTAAATGGATAGTAGAATGGTGTTACGGCA
GAAAGTGCATCATAACCGAGTTCTGTGGCATATTTTCCAAGTTCAATTGATTCATTTAAG
TCTAATGAACCTACTTGAGCAATCATTTTAACGTTGTCACCAACTGCGTCTTTAGCAATC
TTGAAAATTTGCTTCTTTTGTTCAGTGTTTAATAAAAAGTTTTCACCAGAGCTACCATTT
ACATAAAGTCCGTCTAATTCTTCAGTTTCAATCGCATTCTTAGCAATTTGTTGTAAGCCT
TTTTCGTTTACTTGACCGTTTTCATCGAAAGGAACAAGTAATGCTGCATACAAACCTTTT
AAATCTTTGTTCATTATGAAGTCCCTCCAAAAATCATTTGATAATATAGTTTACAGTTAT
AATTGTAAACGCTATCATGTAATGTAACAATATATTTTTGAAAATCAAAGTCATATTTAT
GTATAATTAATGAAAATGTTTTTCATAACTGAAAGAACTGGAGTGAGTAAGGTGTATTAC
ATTGCAATCGACATTGGAGGAACACAAATTAAATCAGCAGTCATTGATAAACAAATGAAT
ATGTTTGATTATCAGCAAATACCAACACCAGACAATAAAACTGTACTTATTACTGAAAAA
GTATACGAGATTGTAACGCAATATATGGAAAAATACCGCTTAATTCAACCTGTTATAGGT
ATTTCGACAGCGGGTGTTGTGGATGAGCAAAAAGGTGAAATAGTTTATGCTGGGCCAACC
ATACCAAATTATAAAGGGACAAATTTCAAACGATTACTAAAAACATTATCGCCGTATGTC
AAAGTAAGAAATGATGTGAATGCAGCTTTATTAGGAGAACTAAAATTATATCAATACCCA
GCTGAGCGGATTTTCTGTATGACGCTTGGTACTGGTATTGGTGGTGCGTATAAAAATGAC
CAAGGACATATTGATAATGGTGAGCTACATAAGGCTAATGAAGTGGGTTACTTATTATAT
CGACCATCCGATAATACAACATTTGAGGAACGGGCTGCGACAAGTGCTTTAAAGAAACGA
ATGATTGACGGAGGATTTACGAGAAGCACACATGTACCAGTATTGTTTGAAGCAGCTGAA
GAAGGTGACGATATCGCAAAACATATATTAAATGAATGGGCGGAAGATGTTGCAGAAGGT
ATAGCTCAAATACAGATTATTTATGATCCAGGTTTGATATTAATAGGTGGTGGTATTTCG
GCACAAGGAGATAAACTTATTAAATATATTGAACCCAAAGTCGCTAATTATTTACCAGCA
GATTATAAATATGCACCTATTAGAACAACTATAAGTCAAAATGATGCAGCACTATATGGC
TGTTTGCAATAGTTTTTCAGAGTTGAAGAAATTGCGTTTTTGAAGCGGTATTGTTAGAGA
TTCATTTAAATGAAAATGGTATTTAAACGAGGTTGTATAGGGTAAAGATAATTAATAATC
TAATTAAAATATGACACATCATGATAATGCAAAAGCTTATTCCAGGTTGAGGATATGGCA
TTATTTTATTTGCGTCTAGTTCTAGTGCGGGACAGGTAAAGCTCAATAATATGAATGACA
TGTTGAAGTAACACAAGTAATATACGAAGTATATTTTAAAAAATGAAAAACACCTGACAA
CATGAAATAACAATAACGATAATTGTCTTCAGTTGCAGGTGTATAAGTTATCAATTATTT
ATTGTCTAGAATAATTGATTTTGTATGTTGATATGTATCACTGAGACGTTTATTTTCTAA
TAAATGATAGCTCACAATATCAATTAAAAATAGAGTTGCAATTTGAGTGTTTATAAATTG
ATGATCGGTATTACGAGACTGATCTGTAGTTAATAATACTAAATCAGCACAATCAGTCAG
GTTACTACCTTCGAAATTGGTAATGGCTACAACATAAGCGCCATGGGCCCTAGCAACTTT
AGCTGCCGAAATTAATTCTGAAGTATTGCCACTGTTAGACATAGCGATAAACATATCTGA
CTTCGATAACAGTGAGGCTGATATTTTCATCAAATGTGAGTCGGTTGTGACATTACCTTT
AAGTCCCATACGAATTGTTCGATAATAAAATTCTGTAGCAGATAGCCCAGAACTGCCTAG
TCCTGCGAATAATATATGACTGCTTGATTGTAATTTATCAATAAAAGTTTGAATAATGTC
ATTATCAATAAATTCGCCTGTTTGTTGAAGCATTTGTTGATGATATTTATGAATCCTTTG
AATGATTGGGCTATTTTCAATAACAGTTTCGGTCATTTCTTGTTGAATATTAAATTTTAA
ATCTTGAAAATTTTCGTAGTCCAGTTTATGACTAAAGCGTGTCATTGTGGCTGGAGATGT
ACCAATGGCATGTGCTAAGGAGTTGATGGTTGAAAAGGCATCACTATATCCATGTTTCCT
AATATAGCTTACAATTCGTTTATCTGTTTTTGTAAATAAGTGTTGATGGCGTTGAACGCG
ATTCTCAAATTTCATTGTGTCACCCCTTAATATTGATGATTACTATTATATATGAAAAAT
ATTTTCAAGATAGTAAAAAGCATTGATAAAAATTATCTTAATGATATATTTTAAATGACT
TTAAGTGAAAAAATGATTATGGAGTGAGGAATAATGTTACCACATGGTTTAATTGTATCT
TGTCAGGCACTACCCGATGAACCGTTACATTCATCGTTTATAATGTCTAAAATGGCATTA
GCTGCGTATGAAGGTGGGGCTGTAGGTATTCGCGCAAATACTAAAGAAGATATTTTAGCG
ATTAAAAAGACAGTAGATTTACCAGTCATTGGTATTGTAAAACGTGATTATGACGGATCA
GATGTTTTCATTACAGCAACGTCAAAAGAAGTAGACGAATTGATTGAAAGTCAATGTGAA
GTGATCGCATTGGATGCAACGTTACAGCAACGTCCGAAAGAAACGCTAGATGAATTGGTG
GCTTACATTAGACAACATGCACCTAATGTTGAAATTATGGCTGATATCGCAACAATTGAA
GAAGCAAAAAATGCAGAGCGCTTAGGTTTTGATTATATTGGTACAACATTACATGGATAT
ACTAGCTATACAAAAGGACAGTTACTATATCAAAATGATTTCCAGTTTTTGAAAGATGTG
CTGCATAGTGTTGAAGCGAAAGTCATTGCAGAAGGAAATGTTATTACGCCAGATATGTAC
AAACGCGTTATGGACTTAGGTGTTCATTGTTCAGTAGTAGGTGGTGCGATTACGCGACCA
AAAGAAATTACGAAACGATTTGTACAAGCTATGAAAGATGAATAATTGAAATTAAATAGC
GAGATGCCAGTGATTATATAAATAAACCTGTTAATATAAGAGAGGTTTATGATTAGGTAA
TGGGCATCTCGCTTTATTATGTTAACTGTAAAATTAAAATGAGCTTATCCAAATATGAAT
AACGCAAATGGAATTGTAATTAATAGGGATAATGCTACTCGTAAAAACCAAATAATTACT
AACTTCCATACAGGAATTTTAATTTCTGTTGCTAAAATACATGGCACTAAAGCTGAGAAA
AAGATTACTGCTGATACACTTACAACACCAACTACAAATTTTGTACTCATAGCGGCTTTA
GCAACTAATAATGATGGTAAAAACATTTCTATAATTGAAATTGCTGAAGCTTTTGCGAGT
AATACTTGATCTGGTATTGGGAAAATATAAATAAATGGATAATAAATATACCCTAACCAA
TCGATAAGTGGTGTATAGTTCGCTACAATTAGCCCCAAAAATCCTATCGACAAAATTGAT
GGTAGAATACCGACAGTCATTTCTAATCCATCTTTAAGGTTATCCCAAATATTTTTTAAT
AGAGACGGCGTTGACGCGTTCTGTTTCATTGCTTCTGCGTAAGCAGTTTTTAGTCTACTT
CCTTCTATGGCAACTTCTTTGTCGCCTTCTTGGCCATCATAATATTCCGTTGATTCATTA
GCAATAGGTGGCAACCAAGCTGTAATAGCAGTCACGATAAATGTAATAACCAATGTAGCC
CAGAAATATAAATTCCAATGAGGCATTAAATTTAAAGTTTTAGCAACGATAATCATAAAG
GTTGCTGATACTGTTGAGAAACCAGTTGCGATAATGGTTGCTTCTCTTTTGTTATACATA
CCTTGCTTATATACTCGATTTGTAATTAATAGTCCTAAAGAATAACTACCAACAAATGAA
GCAACTGCATCAATTGCTGACTTACCAGGTGTTTTAAATATAGGACGCATAATAGGCTCC
ATATAAACACCGACAAACTCAAGTAATCCATAACCTACTAATAAAGAAAGTGCAATTGCA
CCGACAGGAATTAAAATGCTAAGTGGCATCATTAATTTTTCAAACAGAAATGGACCATAG
TTTGCTTTAAATAATAAAGGTGGTCCGATTTTAAATACATACATTATACCGATAACTGCA
CCTGCAATTTTAAATGATGAAATGATGAAGTTAGTCATCGAAGTCATAAAAGTCCGTTTT
ATTAACGGTAATGCTGCACCAATAATTATCATGATAAGTGCGATATAAGGCATGAGTGGA
CCTAACAATGAACGAATTGCAAGATGTACATGATCCACTAATATTGTATTGTTTTCACTG
ATAGTAAAAGGTACAAAAAAGCAAAGTATACCAATCAAGCTATAGACATAAAAACGCCAT
GCACTTGGCTGTTGTGCATTTAAACGTTGATTATTCATTAAAACAACCCCTTTGTTTAAG
TGAATATAAAAGATATGCGATGCAGATACCCCTTAAATACATCAGCATTTTAATTTAGAA
AAATCTGAAAACTTATTTTAATTGTATAGTTTGATGTATTTACCGACCAATACAAATTAA
CTAATTATATATAACTTAAAACTATATTGAGTCTTAAAATAAGAAAGGAATTCAATTGTT
GAATAGAATTTGAAAGCGCAAAATGAAAGAATTATAAATTCTATAAAGAAATGGTTTGAA
AAGATATGATGAGAGTATAAGAACATATTATTAACTTTTTATTAATTTTGTAATATGAAT
TAAAAACAAATATATGTCATGTTATATTGAAGATGCAGTTGTTTTTCATTCTCAATAGGG
GGTCTAAAAAATACTTTTGAGGTGATTATATGATAAGAGAACAAGAGAGAAGAAAGTATA
GTATCAGAAAGTATTCTATTGGTGTGGTGTCAGTGCTAGCAGCAACAATGTTTATAGTAT
CAACACATGATGCAAAAGCTGCAGAAAAAATGCCAACGTCACTGTCAGGTACACAACAAG
AAAAATTGAATCAATCGGGAGAACATAGGGATATTCAACGATTACAGCAAGATGAACAGT
CATTAAGGCAATTAAACAACGCGCACAAAATAAATAGCGAAAGTCAAATTGGCAGACAAG
CTAACGATGCGTCTCAATCATCAAAGCAACAACCAACTAAAGACGATGAAACGGATGAAT
CACAAAGTAATAGCAAAGTAACACGAAATTCTGATCAACAAAATGTCAATCAATTATCTA
AAGATAATTCGAATAAAAGCACTAAAAATCAAGATGCTAATAAACAAAATGATATTCGTG
TAGAACAGGATAATTCAGAATCAAATGCAGATGCGATAGAAGTTGATAAATCACAACCAT
CTGTTCAGACACAGATACCGACAACACAAGATGATAAGGCAACATCATCTTCAACTACAC
ACTCATCAAAAGAAAAGACTACAACTGCATCGGAAATACAAGATGCATCCACAACTAATA
ATCCAAATCAACAGGACACACATCAAGTATCACAGCAAATTAAAGATGCTAAGCAAGATG
ATGCTGTTCATCAAAGACAAGACAAACCGCTAGTTAATGATTTAAATAAACATAACAATA
CTCAAAATTCCCCAACAATACCGACAGATAAAAATACGGATAATCAAAGACTAATTAAAG
ATGCACTTTTAGCACCTAAAACGCGCTCGACTACAAATGTAGCAACGGCAGATGCTAAAA
AAATACATCCACTTAAAGCGAATCAAGTACAACCACTCAACAAGTATCCAGTTGTATTTG
TACATGGCTTTTTAGGGTTAGTTGGCGACAATGCACCAGCATTATATCCGAATTACTGGG
GTGGTAATAAGTTTAAAGTTATAGAAGAGCTGAAAAAACAAGGCTATAATGTCCATCAAG
CAAGTGTCGGAGCTTTTAGTAGTAACCATGATCGTGCTGTAGAACTTTATTATTATATTA
AAGGTGGACGCGTTGATTATGGCGCAGCTCACGCCGCAAAATACGGACATGAACGATATG
GCAAAACATACAAAGGTATTATGCCGGATTGGGAACCAGGTAAAAAAGTACATCTAGTTG
GACATAGTATGGGTGGTCAAACTATTCGTTTAATGGAAGAATTTTTAAGGAATGGTAATC
AAGAAGAAATTGCTTACCATAAAGAGCATGGTGGAGAGATATCACCATTATTTGTTGGAG
GTAAAAATAATATGGTTGCCTCGATTACAACATTAGGTACGCCACATAACGGTTCACAAG
CGGCAGATAAATTTGGAAATACAGAGACCGTCAGAAAAATTATGTATGCATTGAATCGAA
TTGCAGGTAATAAATATTCAAATATCGATTTAGGTTTAACGCAATGGGGCTTTAAACAGC
AACCGAATGAAAGCTATATTGATTATATGAAACGCGTGAGTAACAGTAAAATTTGGACGA
CAACAGATAATGCAGCATACGATTTAACGTTAGACGGATCTGCTAAATTGAATGCAATGA
CGAGTATGAATCCTAATATTACGTATACGACTTATACAGGTGTGTCTTCACATACTGGAC
CATTAGGATACGAAAATCCAGATATAGGTACGTTCTTTTTAATGGATGCAACAAGTAGAA
TTATTGGACATGATGCAAGAGAAGAGTGGCGTAAAAATGATGGTGTTGTACCGGTGATTT
CATCGTTACATCCATCAAATCAGCCATTTGTAAATGTAACGTCTGATGAGCCGGTGACAC
GAAGAGGTATTTGGCAAGTTAAACCAATTTTACAAGGTTGGGATCACGTTGACTTTATCG
GGATAGATTTTGCAGATTTTAAACGAAAAGGTGCAGAACTCGCAAATTTCTATACAGGTA
TTATTAACGACTTGTTGCGCGTTGAAGCAACTGATGAGAAAGTAGCACAATTGAAAGCAA
GTTAATTAATTTGAAATGATGATTGACATGCTAAATGTATTTTAAAAATCATGTTTAGGT
ATATAGCTTGGTTCGCATTATTGAGCTATAAATAAAAGTGTATAAGAAAAAAACGCCTGT
CTCATTAAAGTAAAGAGATAGGCGTTTTTGTTTATGATAGAGATAAATTGTATTGTTAAT
TGTGTTTGTCGGATTGCCGTTTATGTTGATGGCATAGTGAATTTTTGAAAAAGTGAATCG
ATATTACTTCGTTATTATAGCGTTCAAGAAAGCAACGACTTTGTGATAAACGGTTATTGC
TTCATCATTTGGTCTACGGTCAAAATCATGCTCGTTTTTACCGACGCGTTCAAATGTGAC
GTCTGGAGCATGATTCATTATATGTTCACTTTCCCCAATAGGAACGTCATAGTCGCCAAT
ACAATGCGCAATAAACACTGGTGGTAATGATTTAAGCTCATTTGGAGCTATATTATATTT
TAAATCAGTATAATCAGGGACATTAATCATATTCATCCATTCACCAGTGCCACGCGCATA
AACGTATATTAAGAATCTTTGCGCGATTTGATCTTGAATAATTGGTGTTGGTGAAGTCAG
TTGTTTAACCATAGATTCATTAACGCTTCGGGCTATTTTAGCGTAGTAATCATTTTGAAT
TTTAAAAGGCTCTGTGTCGATTCGACTATAGCCATAATAATCAATAACGCCATCAATGGC
TCTATCTCGTGCAATCAATAAACTTAAATATGCACCAGATGATCTGCCAAATGTGAAAAT
AGGGGTATTAGGGTATAGTAATTTAATAGCATCAAATGATGTGAAAATATCATCAATAAT
ACAATCTAGACTTACTTCTGGAGATAAACGATAACTCAACTGAACTAAGTCGTATTGTTC
AGTAAGTATATCGATGTATTGTTGTGGTAAATCATTTGCATTGCCAAACATGAGACCACC
ACCATGTATGTACACGATAGCTCCTTTAGTTGGCTGTTTTTTCGCTTTAATAATTGTATA
AGGTAATGTAAAAGCATCTGTAGTAGTTACTTTATCTTTAATTTCAGTCACGATTTAATA
AACTCCTTGCTTTTAATAATGGTTCAATTATAACACTGTCTTAAATTATCTATGCAACAT
TGGCTTAGGACGATGAATCATTATAATTTTGTTCTAATTGTCGTAATGTATCACGCGTAT
TCTTTTTAAGCCCCTCACCATAATCCATCATTTTAACAATATCTTTAAAAGCAGCACGCG
GAATAGCTAAACTTTCTAAATCTTCCATAGAAAATCCAAGATCAATATCATCTAGACGTT
GCTCTGCAAGTTTATGCACAAAGTCAGGTTCTGTCACAAAAGGGGAAGACATACCGACCA
TATCTGCATGTTGTAAAGCGTCTAATGCAGATTCTGGAGAATTTATACCGCCACTGGCAA
TTAATGGAATACGTCCAGCTAAATGTTCGTAGACAATTTGATTAACAGGACGACCAAAAT
GTTTGCCGGGTGTTCTTGATGTGTTTTGATAAATATGACGTCCCCAACTAGCAATCGCTA
AATACTGGATATTGGCAATTTCCAACACCCAATCTATTAGTTGATTGAATTCATCTATGG
TATATCCTAAATCACTACCTCTTGTTTCTTCCGGCGTTGCACGAAAGCCTAAAATAAAGT
TGGCAGGTGCTTCTTTATCAATCACATCTTGTACTGCACGCATAACTTCTAAGCACAATC
TTGCGCGATTTTCTAATGTATCAAAACCATATTGATCTGTTCGCTGATTTGAAAATGTTG
AGAAAAATGTTTGGATGAGTAAACGTTGCGCAATTGAAATTTCCACACCATCAAATCCTG
CTTTAATCGCTCGTAATGTAGCATCACTATATTGTTGAATAATTTCATTAATTTTATCTT
GTGTCATAGCAATGACTTCATGTTGAATGGGCGAATGTAATGTCATCGGACTAGGTCCAT
ATACTTTTCCAAAATTTAAAATTGCTTGATTTGAAAAACGACCAGCATGAGCTAGTTGAA
TTATAGCGAGATTACCATGTTGCTTCATGGTAGTTGCCATGTCGGTTAATCCAGGTATAC
ATGCATCATGATCAATGTTGAACCCATATTCAAATAATTGACCATATGGCTCAATGTAGG
CAGCACCAGTTACTTGCATGCCTGCTGAATTAGAGCGACGTGCAGCGTAAGCTAAGTCTG
CTTGAGTAATATAGCCATCTTTTGTAGATGAATTTACAGTCATTGGTGATAATACAAAAC
GATTTGCTATGTTAATGCCATTAGGTAATTGGAGTGGTTGTAAAAGTGGTTTGTATCGGT
ACATGCAAATTTTCCTTTTCTATTCGATATTGCTTTCAAATTACCATGTAAAGCTTGAAT
AAGCAATTATGAGTAAGCAACTTCATGTAGCGTGTTAATGGAATTCTTATAATAAAAGAG
GTATTACAATACTTTAATTTTATTTAAAAAATGTGAATCAAATACTGAAAAAGTGAAGCG
AAAATATATAAAATCTAATTGAAAAACGTTATCATATACGTGGGTATCATAAATGGGAAT
GGTAATTATAAAGTTATAATGTAATGTCAACTTTATATTAAATAAAAGTTTGGAGATGAG
GATTTGGTTGAATTAAGCGTATTAGATTATGCCTTAATAGATGAAGGTAAGGATGCGCAA
ATGGCATTACAAGATTCAGTGACACTTGCAAAATTAGCAGATCAACTAGGTTATAAACGT
ATTTGGTTTACTGAACATCATAATGTGCCAGCATTTGCATGTAGTAGTCCAGAACTGATG
ATGATGCATGTTTTGTCACAGACATCAAGGATTCGTGTTGGTTCTGGTGGCGTGATGTTG
CCTCACTATAGTCCTTATAAAATTGCTGAGCATTTTAGAATGTTGGAGGCTTTATACCCA
AATCGTGTTGATTTAGGTATTGGAAATAATCCAGGTACTACGATGGTAAAACAAGCATTA
GACGGTGAAAATCCAACATATGATAATTACGAAGAAGCGATTAAGTTATTGTGCCAATTT
GTTACTACTACGGATAAACCTAGTGCACATAATTTAGGTGTACAGCCACATTTACTTCAT
TTTCCTGAAATGTGGTTACTAAGTAGTAGTCCCTCCTCTGCCAAAATAGCAGCAGAACAA
GGTATAGGGCTATCAGTTGGAACATTTTTACTGCCAAATAAAGAGATGATCCAGTCTGCA
AAGCATAACATTGACATTTATAAAACGAATTTCCAAGTGTCGACACTTAAAATGAATGCA
AAGGTGATGGCATCAGTGTTTGTTATCGTTGCTGATAAGGAAGAAGATGTTGCTAAATTA
CAACATGCCTTAGATGTCTGGTTATTAGGAAAATTACAATTTGCAGAGTTTGATTATTTT
CCTTCAGTGAAAACAGCACAAAATTATAAATTGAATGAGCGAGACAAAGAGATGATTCAA
GCGCATCGTGCACGTATAATGGCAGGTACAAAAGATCAAGTTAAAGCACAGTTAGATGAT
TTTATTGCTAAGTTTGAAGTTGATGAAATGTTAGTCGCACCGCTAATTCCTGGCATTGAA
CAGCGTTGCAAAACATTAGAATTACTTGCAGAAGTTTATTTATAGGATTTTTAAGTAGAA
GTGAAAGGATGAGGTTTAGATGAAAAAGTTAGCCAATTATTTATGGGTAGAAAAAGTTGG
AGATCTATATGTATTTAGTATGACACCTGAATTACAAGATGACATTGGAACGGTAGGCTA
CGTAGAATTTGTAAGTCCAGATGAGGTGAAAGTCGATGACGAAATCGTTAGTATCGAAGC
GTCGAAAACGGTGATTGATGTACAGACGCCTTTGTCAGGAACGATTGTTGAGCGTAATAC
GAAAGCGGAAGATGAACCAAATATTTTAAATTCTGAAAAGCCAGAAGAAAATTGGTTGTT
CAAGTTGGATGATGTGGATAAAGAAGCACTCAATGCATTACCGGAGGCGTAAATGAAGAC
GTTGAAGACAAATGAAGAACGATTAGAATATTTAATCGATTATATGTGGCGAGAACGAAA
TGACAATAATGAATTAGAGATGCCAACATCATTTGAAGCAATGTGGGAATTATATCGAGG
TTTAGCTAATGTAAGACCAGCCTTACCTGTTAGTGAGACATATTTAGCCGTTCAAGATGC
GTTGTTAAGTGATTTGAACCGCCAACATGTTATGGATGTAAATGATTTGAAGCCGATAAA
AGGAGACAATATCTTTGTTTGGCAAGGTGATATTACCACATTGAAGATTGATGCGATTGT
AAACGCGGCGAATAGTCGCTTTTTAGGGTGTATGCAAGCAAATCATGATTGTATTGATAA
TATTATTCATACAAAAGCGGGTGTCCAAGTTCGATTAGATTGTGCAGATATTATTCGACA
GCAAGGGCGCAAAGAAAGTGTTGGTAACGCTAAAATGACGCGTGCATACAATTTGTCTGC
AAAGTATATTGTGCATACGGTAGGGCCTCAAATACGTCGATTGCCTGTTTCAAAGATGAA
TCAGGACTTGTTAGCTAAATGCTATTTGAGTTGTCTTAAATTGGCAGATCAACAAAGTTT
AAATCATATAGCATTTTGTTGTATTTCAACAGGCGTTTTTGCTTTTCCTCAAGATGAAGC
AGCTGAAATCGCAATTCGAACAGTACAACAATACCTTGCTGATACAAATTCAAAATTAAA
AGTCGTATTTAATGTATTTACAGAGAAGGATTTACAATTGTATGAGGAGGCATTTAATCG
TGGTACAGAACAATGAATGGAAAGCGATGTCTCTTATTACAAATGAAAATACAACACAGA
CGGATATATTACGTACTGCAATTGAGGAAGCGGAGGCAATAGTCATTGGCATTGGTGCGG
GCATGTCTGCATCGGACGGCTTTACATATGTTGGGGAACGCTTTACAAAAAATTTCCCTG
ACTTTATTGAAAAGTATCGTTTCTTTGATATGTTGCAAGCGAGTTTGCATCCGTACGGAA
GTTGGCAAGAATATTGGGCATTTGAGAGTCGATTTATCAAATTAAACTATTTAGATCAAC
CTGTAGGTCAGTCTTACCTCGCTTTAAAAGCACTAATGAAAGATAAAAAATATCACATCA
TAACTACAAATGCAGATAATGCTTTTGAGGTTGCTGATTATGATATGACTCATGTATTTC
ATATACAAGGAGAGTATATTTTGCAGCAATGTAGTCAGCATTGCCACGCGCGAACATATC
GTAATGATGACTTAATTCGTGAAATGGTAGTGGCACAACAAGACATGCGTATTCCTTGGG
ATATGATTCCAAGATGTCCAAAATGTGATGCTCCAATGGAAGTTAATAAACGTAAAGCAG
AAGTTGGCATGGTTGAAGATGCAGATTTTCAGGCACAATTACAACGTTATAATACATTTC
TAGAGCAACATCAAGATGATAAAGTATTGTATTTGGAAATTGGAATTGGTTATACAACGC
CACAGTTTGTGAAACATCCGTTTCAGCGTATGACGCGTAAAAATGAAAATGCACTTTATA
TGACGATGAATAAAAAAGCTTATCGTATTCCAAAATCGATTCAAGATCGTACAATTCATT
TAACCGACGATATTTCAACGTTAATTACAACAGAACTCCAGAACGACAGCATAACGAAAA
ATAACAACATAGGAGAAACAGAAGATGTACTTAATAGAACCGATTAGAAATGGTGAATAT
ATTACTGATGGTGCGATTGCACTCGCCATGCAAGTGTATGTTAATCAGAATATCTTTTTA
GGTGAAGATATTTTATTCCCTTATTATTGTGATCCAAAAGTGGAAATTGGTCGTTTTCAA
AATACTGCTATAGAAGTGAATCAAGATTATATAGATGAACACCACATTCAAGTAGTTCGT
AGAGATACTGGTGGTGGTGCTGTATATGTTGATAAAGGTGCCGTCAATATGTGTTGTATT
TTAGAACAAGATACATCGATTTATGGTGATTTTCAACGATTTTATCAGCCGGCAATAAAG
GCATTGCATACATTAGGCGCAACAGATGTGATACAGAGTGGCAGAAATGATTTAACACTG
AACGGTAAAAAAGTATCAGGTGCAGCAATGACATTAATGAATAATCGTATTTATGGCGGT
TATTCTTTATTACTTGATGTCAATTATGAGGCGATGGATAAGGTGTTAAAACCAAATCGT
AAAAAGATTGCATCGAAAGGTATTAAATCAGTAAGAGCACGCGTTGGTCATCTGCGAGAG
GCGCTTGATGAAACCTATCGTGATATAACAATTGAAGCATTCAAAAATTTAATGGTGACA
CAGATTTTGGGAATCAATGATATTAAAGAGGCAAAACGATATGAATTAACGGATGCAGAT
TGGGAAGCGATTGATGAATTAGCTGATAAAAAGTATAAAAATTGGGATTGGAATTATGGC
AAGTCACCTAAATATGAATACAATCGAAGTGAAAGATTATCTTCAGGTACAGTAGACATT
ACAATTTCTGTTGAACAAAATCGTATCGCAGATTGTCGTATTTATGGGGATTTCTTTGGA
CAAGGTGATATTAAAGATGTGGAACAAGTGTTACAAGGTACAAAAATGACAAGAGAAGAT
TTATTGCATCAATTAAATAATATAGACATTACTTATTATTTTGGGAAAGTGACAGCAGAA
GCATTAGTAGATATGATTTTAAGTTAATATTGGTATTTTATGTATGCTGAATCATTGGAA
GTGTTTGCTTGTTATTGAAAAGGTGACAATAGTGTGTGGGTGAAGGTTGAACATATGAGT
GGAAATTATTGCCTTTAACTATTCAAAGTATGATATTTATATGGTTTTTGTTTCTAAATG
ATTGGGTATTTGAAAATAGATGACTTTAATATTTTAAGGAATATAACGATGTTTACTTTT
ATAATTCATATAGAATATTAAGCAATATAAGTCTGTTGATATATACAAAAATTTAATGAC
TGTTATAATGGATAATCAATAGAGACAAAGAGGAGATTATATGATGAATAATAAAGTGTT
GGTAACAGGTGGTACTGGTTTTGTTGGTATGCGTATTATTTCGCGATTATTAGAACAAGG
TTATGACGTACAAACAACGATACGTGATTTAAGTAAAGCTGATAAAGTAATTAAAACGAT
GCAAGACAATGGTATTTCAACAGATAAACTTGCATTTGTTGAAGCGGATTTATCACAAGA
TGAACATTGGGATGAAGCAATGAAAGATTGCAAGTATGTCTTGAGTGTTGCATCTCCGGT
GTTTTTCGGTAAAACAGACGATGCAGAAGTGATGGCGAAGCCTGCAATTGAAGGTATACA
ACGTATTTTGAGAGCGGCACAACATGCGGGTGTTAAACGTGTGGTAATGACTGCAAACTT
TGGTGCAGTTGGTTTTAGTAATAAAGATAAAAATTCAATCACAAATGAAAGTTACTGGAC
AAATCAAGATGAACCAGGCTTATCAGTATATGAAAAATCAAAATTATTAGCTGAAAAGGC
AGCATGGAATTTTGTTGAGAATGAAAATACGACAGTAGAATTTGCCACAATAAATCCAGT
TGCTATTTTCGGTCCATCATTAGATGCGCATGTTTCAGGAAGTTTCCATTTGTTGGAAAA
TTTATTAAATGGTTCAATGAAACGCGTGCCGCAAATTCCATTGAATGTTGTTGATGTCAG
AGACGTAGCTGAACTGCACATTTTGGCAATGACAAATGAACAGGCTAATGGCAAGCGATT
TATTGCTACGGCTGATGGACAAATTAATTTGTTGGAAATTGCAAAATTAATTAAAGAAAA
GCGACCTGAAATAGCTCAAAAAGTTTCTACTAAAAAATTACCAGACTTTATTTTGAGTCT
AGGTGCTAAATTTAATCATCAAGCTAAAGAAGGTAAACTTTTATTAGATATGAATCGAAA
TGTAAGTAACGAACGTGCAAAAACACTTCTTGGTTGGGAACCGATTGCTACTCAAGAAGA
AGCTGTTTTAGCAGCTGTCGATAGTATGGCTAAGTATCATTTAATATAATACAAAACACC
GTCCAAAAATAAGTGACATGCCTTTTGATAGAAGGAAAGTACACTCAACTTGTGACGGTG
TTTTTGTTTATATATTATTGTTGTGCTTTTTGACGACCTTTTAATAAAATCGCTGTAGCT
CCTACGATGATAATAAATAGAACAGCACCAAATAATCCCATATATTTTACTGCGTTACCA
AATACAATACCGACAGCTAAAAAGTCTGTATCGGAGAATGTTGTTGCTGCACCACCTAAC
TCACCTAAAAATGGTAAGAATAATAAAGGTAAGAATGTAATCAGGATACCATTAAGAGCA
GCTCCTGCAACCGCCCCTTTAATACCGCCTCTTGCGTTACCGAAGACTGCGGCAGTTGCA
CCTAAGAAGAAGTGTGCCACAACGCCTGGTAAAATAACGACGCCACCAAATAAGAATAAG
ATAAACATACCGATGACACCTGTAATAAAGCTGACAAAGAACCCGATTAACACAGCGTTT
TGTGCATAAGGGAATACAATAGGGCAGTCTAACGCAGGTTTAGAATTTGGTACAAGTTTT
TCAGAGATACCTTTAAATGCTGGAACGATTTCAGCTAAGATTAATCGCACACCTGTTAAA
ATGATAAATACACCAGCGGCAAATGTGACACCTTGAATTAATGAAAAGACAATAAAGTTT
TGTCCGTTACTAATTGATTGGTGTACATAACTGACACCTGCAAACAAACAGGCAATGAAA
TAAAGTAATGCCATTGTAATAGAAATACTAATTGTGCTTTCTCGTAAAAAACTTAATCCT
TTTGGAAATTTAATATCTTCTGTTGATTTAGACTTCCCTTCAAATAATTGACCTATGGCA
CCTGCAGCAAAGTAACTGATTGAACCGAAATGCCCTAATGCTACTTGATCATTGCCAGTA
ATTTTACGCATCGTAGGTTGGAGTAGTGCAGGTAAGACTGCCATGATTAATCCTAATACA
AGTGCGCCGATAACAATCGTTAGCCATCCCTTAATATGACTCACTGTTAAAATAATTGCT
AAAAATGCTGCCATGTAAAATGTATGGTGTCCTGTTAAAAAGATATATTTTAAGTTAGTA
AAACGTGCAATTAAGATATTTACTATCATGCCGCAGACCATAATCAGTGCGGCTGTTGTT
CCAAAATCTTTTAAGGCAAGTGAAACGATGGCTTCATTATTTGGAACAATGCCTTGAACA
CCGAAAGCATGCTGGAATATTTTTCCAAATGGTTCAAGTGAACGAACAACTACGTCGGCA
CCGGCACTTAAAATTAAGAATCCCAATATTGTTTTAATGGTACCTGAAGTAATCGTAGCG
GCAGGTTTTTTCTGGACAATTAAACCAATAAAAGCAATCAGGGCAACAAGAATTGCTGGT
TGGCTTAAAATATCGACAATGAAATTAAGGATTGATTGCATAAGTCTAACCTCCTTTAAA
TAATGTTAAGTTGTTGTAATTTTTCTTCAAGCTTTTGCTGCAATTCTGCTTTGTCTAAAA
TGTTATCAAGGATTAAGACTTCGCCTAGACGTTCGGCATTTTCAGCTAAATCTCTACCAC
AAATAAATAAGTCTGCCATTTCTGGACTAGCCGTCATAATGTCACTGTGCTCAACTTCTA
TATCAGATGGTGCATTAAGTTGTTTCAATGCTTCTTGTGCATTCATTTCTACCATAAAAC
TACTACCTAAGCCGTGGCCACATACTACTAAAATTTTCATATTAATCATGCTCCTTTAAA
ATAGTTGTAATTTCTTGTGCATTTTTTGCATTTAATAATTGCTGGACTGTTTGATTATCA
CCTAATAGTGTTGCTAAATTTTGCAATATAGATAAGTGTGAATGATTGTCGATGGCACTT
AATACGAATATGAGAGATGCATAATGATTTTCATCGCAAAACGCCACGTGTTGATTCAAC
TTTAATAGACTTAATCCAACTTGATGCACGTTATTATTGGGGCGTGCATGTGCAATTGCA
ATTTCAGGTGCGATAACGATGTATGGTCCTAATTCATTTACACTTTCAATCATTGCTTCA
ACATAACCTTGTTCAATAACTTGTTCTTGTAATAAAGGTTGCGAAGCTACAGTAATGGCT
TCATGCCAATTATTGACTTGTTCTTTTACAATGATCCGTGTTGTGGTCAAAATGTCTAAT
GCCACGATGTTAAACCTCCTTTGTCTTAGTTACAGCGATGTGTTGCTTAATTTTACAAAT
TTTCCCATCTAAGAAATCTTGTCGAGATAAGTCGTTACTTAATAGTTCACTTAGTTGTCC
TAGTGCTTTTAAATGTGCATTGGGATGATCCGTTGCCAATGTAATCACAAGGTATACAGG
ATCATTTGCTTTGCTACCAAATTCAACACCTTCAGTAAAATAAGTTAATGAAAAGCCGAC
ACCATTGTGTACATATTCAGTTCCAGCGTGAATTAGTGAAATGTGTGGACTAATCACCAT
ATATGACCCGAATTGTTCAAATTGATTTAAAATTGCTTCTATATAATTGGGACCAACAAT
ATTATCTTTTATTAAAGGTTGAACTGATACAGTAACTGCTTCATTAATTGATAGTGATTG
TGTGTTTACACTGATACGGTGTTCGGGTAGTAAATCAGCTAATGACTTACCTTCAGTAGC
CATTTTTATTACACGCTTTTCTCTAGCATCATTAATGAGTTGATTTAATTTTTGGCGTGA
TTGCTCATTGATGAACGGATCGACGTTTATAACGGGTACTACTGAAATATCGCACGGTAC
GGTTGAAATCACATAGTCAATGTTATTTTGAATTAACTGCTTTTCATCTAACTGATAGAT
AGAATAGGCGTCCCAAATATTAAATTCTGGATAAAGATGATTTAATTTTGATTTTAAAAG
TTGAGATGTGCCAATACCTGATCCACAAAGTAAGACAACTTTAATCATTAATTGTTTATT
TGTTGCGCCGCGTTCCATACTTGATGCAAAGTGAATTGCAATAAATGTTAATTCATCTTC
ATTGAAACTAATAGCTGTATCTTTTTCTATCGTACTAATATGTTTGCTGATTGCATCGAC
AACTTGAGGATAGCGCTTATGCACTTCTTGTTTTAATGGATTAGCTTGTATCATATCGTA
TTTAATTCGATGTATAGCTGGCTTTATATGTGTGAGCAAACTGGTATGCAGTTTATGGTC
ATTTGACATATCAATTCCTAATTCTTGGCTAACACAAGTGATGAATTCTTGGATGTTTTC
TGATAAAACATGTTGTTCATTTATATTGGTAGATATAGTACAATCAGTCATTTTTGAACC
AAGTAAATGTAACGTGATGAAGATAATTTCAGATTCTGGAAATTTGACATTACAACTGCT
TTCCAAGTTTTCTTTAATTTTTGAAGCTATAGCATACTGTTTAGTATGGCGCCATTTATC
AATTTCTTTTGCAGGTATGGCAAATGAAAAGTTTTCGTTTAGTCGCTGAATCGCAATGAG
TATATGATAAATTAAGCCATCAATGGCAGACTGTACTAGATGATAATTTTCACGGTTTAA
TGTATTGATTATAGCTTGCCTTACAATTGCAATAGCTTGTGAATTGAAAATATCTGCTTC
GATAAATGGCGCTGCTTGTTTCATGTATTGACGAATGAAATGAGCATATGCTTTTCGATA
TTGATCTTCTTCACCAACAATATTAAATCCTTTATTATGAATATAATTTAGTTTTAAATG
ATAATGTGCTAATCGCTTTTGAATAATCTTAATGTCATCAGCAATGGTGCGACGAGAAAC
ATTGACGTCATGGGCAAGCTGTTTTGTTGAAATTGGCTCAGATGTTTCGAATAATTTTAA
AGCAATATGAGTCAGTCGTTCATCCTTTGAAAAATGAATTTGATTTGTTATGCGTTGTTC
TAACTCATTTAAAAGTGTTGAATCATTAGTTATTATTTTAATGCCAGCTGCTTTATTGCG
AATGACTTGATATTGGTATGTTTCTGCATATTGTTCGATGTACGATATATCATATTGAAT
GGTACGTGGCGTTACACCAAGTTGGTCAGCGATATTGTTGATTGGGATAAACGTTTGTTC
TTGAACTAAAAGATACAAAATTTCAATTTGTCTATGACTTAGCAACGTAATTTCCTCCTA
TGTATAATTGTAAGCGATTACTTAATTGCGTAGATATGCAATCTCTTTCATATTTTAATC
CGAAAAATTGCATATCAAAATGTTAAAATACTAGATTTTATGAAAACTTTTAAAATAAAT
TCTCAAATTTTGTTGACAATTAGAAATCATCGCTGTATATTTAGTTAGACATCTAACGAA
ATGGTGGTGCAATTCATGGAGTACACTTATTCTTATTTATTTCGAATGATAAGTCACGAA
ATGAAACAAAAAGCAGATCAAAGACTTGAGCAATTTGATATAACGAATGAACAAGGCCAC
ACTTTAGGTTATCTTTATGCGCATCAGCAAGACGGACTTACGCAAAATGATATTGCTAAA
GCATTGCAACGAACAGGGGCGACCGTAAGTAATTTACTGAAGAACCTTGAAAGGAAAAAG
CTTATTTATCGTTACGTTGATGCACAAGATACGCGAAGAAAGAATATTGGATTGACAACT
TCTGGTATTAAGCTTGTAGAAGCATTCACTTCGATATTTGATGAAATGGAACAAACGCTT
GTATCACAGTTTTCTAAAGAAGAAAACGAACGCATGAAAGAAAATCTAACTAAAATGTTA
TCTAGTTTAAAATAAATGATAAACGTGACTGGTAAAAATACAGTCGCTTTATCTTTGATG
ATATAGTTAGATATCTAATTATTAGCGAACTAATTATTATAAAGGACAAGGAGTATTGAA
CAATGAAAGACGAACAATTATATTATTTTGAGAAATCACCAGTTTTTAAAGCAATGATGC
ATTTCTCTTTACCAATGATGATAGGAACTTTATTAAGTGTTGTTTATGGGATTTTAAACA
TTTACTTTATAGGATTTTTAGGAGATAGCCATATGATTTCTGCTATTTCACTTACACTAC
CAGTATTTGCCATCTTAATGGGTCTAGGTAATTTATTTGGAATTGGTGGCGGCACATACA
TTTCACGTTTATTAGGCGCTAAAGATTACAGTAAAAGTAAGTTTGTAAGTAGCTTTTCGA
TTTATGGTGGGATTGTATTAGGAATTATAGTTATTTTAGCTACAATTCCATTTAGTGATC
AAATTGCGATGATTTTAGGAGCAAAAGGCGAAACTTTAGCATTAACAAGTAATTATTTGA
AAGTAATGTTTTTAAGCGCACCGTTTGTTATTTTATTCTTTATTTTAGAACAATTTGCGC
GTGCAATTGGTGCACCAATTATATCTATGATTGGTATGTTAGCTAGTGTAGGATTAAATA
TTATATTAGATCCAATTTTAATTTTTGGCTTCGATTTAAATGTTGTTGGTGCAGCTTTGG
GTACTGCTATCAGTAATGTTGCAGCGGCTGTTTTCTTTATTGTTTACTTTATGAAAAATA
GTGATGTTGTATCTGTGAATATTAAATTTGCGAAACCTAATAAAGAAATGCTTTCAGAAA
TCTTCAAAATTGGTATTCCAGCATTTTTAATGAGTATTTTAATGGGATTCACAGGTTTAG
TATTAAATTTATTCTTGGCACATTATGGTAACTTTGCAATCGCAAGTTATGGTATTTCAT
TTAGACTTGTACAATTCCCTGAGCTTATTATCATGGGGTTATGTGAAGGTGTGGTACCTT
TAATTGCGTATAACTTTATGGCAAACAAAGGTCGTATGAAAGATGTCATTAAAGTAGTTA
TTATGTCTATTGGTGTTATATTTGCAATTTGTATGATTGCTGTATTTACTATTGGACATC
ATATGGTAGGCCTATTTACTACTGATCAACAAATTGTTGAAATGGCTACATTTATTTTAA
AAGTAACAATGACATCATTACTTTTAAATGGTATTGGCTTCTTATTCACTGGTATGCTTC
AAGCGACTGGTCAAGGTCGTGGAGCTACAATTATGGCTATTTTACAAGGTGCAATTATCA
TTCCAGTATTGTTTATCATGAATGGTTTATTCGGATTAACTGGCGTTATTTGGTCATTGC
TAATTGCTGAGTCACTTTGTGCATTTGCTGCAATGTTAATTGTTTATTTATTACGTAATC
GTTTAACAGTTGATACATCTGAATTAATAGAAGGTTAATCGCTTAATACACTTCCAATTT
GGTATATTGCCGTTGGGAGTGTTTTTTTATTAACGTTTAGGGAGTGTTATGATAATAAGA
TATTAAACTGAGGGGGCAAATAATGTATAAATCAATAAAGATATTAGAAAAGGTTTTTAG
TGTGGAATTGGAAGCCATAGACATAATTGAAGAAAAATATAATAAAGAATATGAAGCTTT
AACATTTAACTATAAAGAAAAGATTTACAAAAGTAGATTAGCAAAGAAAACGCCGAATAA
ATCGGGATATTTCGTGACATGTTGGACTAAAAACGAAGATAATTATAATCGACCATACAA
AATAGATGAATTTGCAGATTACCTGATTGTTGCTGTTATCGATGATGAATTAAATGGTTA
CTTTCTATTTCCTAAAGAAGTATTAGTTGAAAAAGGTATTTTAGCTTCATCTAAGTATCA
AGGGAAAATGGCTTTTAGAGTTTATCCGACATGGTGCAATGATTTGAATCAAATGGCACA
ACGTACACAAAATTGGCAATGCAATTATTTTTTGAATATTAATAAAAAAGTCATATGACT
GAACTTATAAGAGATGAATAGATCATCTTTCGATAAGGTAAGCATATGACTTTATTTTAA
TTTGTATTAATGATGAACGGTTTCTTGACCGACTTTATTCCAAGTTAGGATAAAGCTTAA
CATTGCAAACACACTAATTGCTGTTAATAAAATAAAACCAACATCCCAGCCAAATTTATC
TACTACGGCACCTAGGACTATGTTAGCCATAACGGCGCCAAATAGATATCCGAATAAGCC
TGTTAATCCTGCAGCTGTTCCTGCAGCTTTTTTAGGAACATAGTCTAAAGCTTGTAAACC
AATTAACATAACTGGTCCATATATTAAGAAACCGATGGCAATTAATGAAACATTATCTAA
CCAAGCATTGCCTGGAGGATTTAACCAATAAATTAATACAAACACTGTAACGCCTAACAT
AAAGAAGAAACCTGCTGGTCCGCGACGTCCCTTGAATAATTTATCAGAAATATATCCACA
TAATAATGTACCTGGAATACCAGCCCATTCATAAAGGAAGTATGCCCATCCTGATGCTTT
TAAGTCGAAGTGTTTTTCTTCGCTTAAATATACGGGTGCCCAATCAAGTACACCGTAGCG
GACGAAATAAACGAAGATATTCGCAAATGCAATAGCCCATACCCATTTATTGTTTAGTAC
ATATTTAAATAAAATTTCTTTTGTTGTTAATTCCGTTTCTAGCGTCTTTTTATCGCTTGT
TGCAAAGTCATTTTTATAAACTTCAATTGGAGGTAAACCTTGAGACTGTGGTGTGTCTCT
AATCAGTACATATGAAATTGCTGCTATGATAAGTGCTAAAAGTGCAGGATAAATAAATAC
ACCTTCAAAGCCTTTTAAATAACCGAAATTGATGAATGCTGTTGTTGTAATACCCCAAGC
AGCAATTGGCGCCATAATACCGCCACCAACATTATGTGCAACATTCCATAGGGCAGTCTT
ACTTCCGCGTTCACTTACACTAAACCAGTGAACGAGCACTCGACCTGATGGTGGCCAGCC
CATACCTTGAAACCATCCATTTAAGAATAATAGGATAAACATAATGCCTATACCTGATGT
GAAAAATGGTACAAATCCCATTAATAAATTGACGATAGCTGTCAGAGCTAATCCAAGAAC
TAAGAAAATCCGCGCATTACTCCGATCACTCACAGTACCCATAAAGAATTTACTGAATCC
GTATGCGATGGAAACAGCAGATAATGCAAATCCAAGTTCTGCTTTTGTAAAGCCCTGTTC
TTGTAATGCTGGCATAGCTAGTGAAAAGTTTTTGCGTAACAGATAATATCCGGCGTAACC
GATAAAGATACCAAGGAATACTTGGAGACGTAATCGTTTATAGGTATCATCTATCTGATT
TTCTGGCAAAGGCTTAATATGCTTTGCAGGTTTAAGAAAATTCATAAAATCCTCCTTAAT
ATGTATTTATATGCATTTTGTGAGATAAATTAATAGTAGACATGTATGAAAGCGTTGTCA
ATACACTTTTTAAAATAGCGAAGAATAAGTGGTATGCAGATATAAATAAATTTTAAACCA
TAATTTGTTGTTTAGCTTAAAGTTATAATTATGCAATTATTTTGAATGATTACTTAAATA
TATTCTGTGATGATGATAGTGAAAAGTAAGTTTGAAAATGTATTAATGAGGTAAATGGCA
AAAAACTATCTTTTTTATGGATGTTGATATAAAATTTATACTAATAGGAGGGATTATATG
AATATAGTAGGGCACCATCACATATCAATGTATACAAAAGACGCAAAACTTAATAAGGAT
TTTTACACAAATATACTCGGTTTAAGGTTAGTAGAGGTATCAGTTAATCAAGATAGTCCA
ACAATGTATCATTTATTTTATGGTGATGAAATTGGATCAGCTGGCACACTTTTAACATTT
TTTGAAATTCGAGATGCAGGTCATAAACGCCAAGGTACAGAGTCTATTTATAGATTATCA
TTATTAGTACCAGACGCTGAAGCACTTCAATTTTATGAATCACGACTTCATGATAATAGT
ATTAAGACAGAACGTTTAAACTATCTCGGACAAGAGGCAATTGCTTTTAAAGATGTAGAT
GATTTAGAAGTACTATTAATTGCAAATGATAACTATGAAATCCCTCATAAATGGAAGACT
AATACTTATAGTGACATTCCTGAACAATTTCAAATTTTAGGATTAGGGCCAGTAGAATTA
AGAGTTAGAGATGCGAAACGTACGATTGAATTTTTAGAAAATATATTAGGCTATCAAATG
AAAGAAGGTTTTGAACATAGTGTAATGACTGTTGCACCGAAAGGGTTATATTCTGATTTT
GTAGTTGTTGAACAACAAGGCGAACGAGAAAGACCAGGACGTGGTTATATCCATCATATT
GCAGTAAATACACCGAAATTGAGTGATTTAGATGCAATTTACAAGAAATTACAACTACAA
CCACAAAATAATTCAGGCATTATAGATCGTTATTTCTTTAAATCTTTATATTATCGACAT
AATTCAATTATGTATGAATTCGCGACTGAAGAACCTGGATTCACTGTAGATACATCTGTT
GAAGATTTAGGGAATAACTTAAACTTACCGGGCTTTTTAGAAGAGAAACGTGAACAAATA
GAAAGTAAGTTACACAAAATGTAAAGGAGTATGTCTGATGGCAAAATTAGAGATGAATAA
AAATGCACCGTTAGAATTTGGGTTATATTCATTAGGGGAGCATCTATTAAATCCATTTAA
AGGTGAAAAAATAAGTTATGAGCAACGTATTAATGAAATTATTGAAGCAAGTAAGTTAGC
TGATGAAGCGGGTATTGATGTCTTTGCTGTTGGTGAAAGTCATCAGGAACATTTTACGAC
GCAAGCCCATACAGTAGTATTAGGTGCCATCGCTCAAGCTACAAAGAATATTAAAGTCTC
AAGCTCATCAACTATTATTAGTGCAACAGATCCTGTAAGAGTATTTGAAGATTTTGCGAC
GTTAGATTTAATTTCGCATGGCAGAGCTGAAATTGTTGCAGGTAGAGCATCAAGAACAGG
TATCTTTGAATTATTTGGGTATGATTTAAAAGATTATGATGAATTATTTGAAGAAAAGTT
AAATCTACTTCTAGAGTTAAATAAAACAGATCGTATTACTTGGTCTGGAAAATATCGTCC
AGAACTTAGAAATATGAAAATATTCCCAAGACCAATCGATGATACATTGCCAATATGGCG
TGCTGTTGGCGGACCACCTGCAAGTGCAATTAAAGCTGGTAAACAAGGTGTTCCGATGAT
GATTACTACACTTGGTGGTCCAGCAATGAACTTTAAAGGTTCTATAGATGCATATCGCCA
AGCGGCAACTGAAGCAGGTTTTGATGCTTCTCCTGAGTCATTACCGGTAAGTACAGCAAG
TTTATTTTATACAGCGGAAACAACGCAGGATGCTATGAGAGAGTTTTATCCACATTTGAA
TACGGGCATGTCATTTATCCGTGGCGTTGGATATCCAAAACAACAGTTTGCTAATTCTCC
GGATTATCGTGAAGCGTTAATGGTTGGAAGTCCTCAACAAATTATTGAAAAGATATTGTA
TCAACATGAGTTGTATGGTCATCAACGCTTTATGGCTCAGTTAGATTTTGGTGGTGTACC
TTTCGAAAATGTGATGAAAAATATAGAATTAATTGGTAACGAAATCATACCAGCTATTAA
AAAGCATTTATCAAAATAGGAGGATAGTCATGATGAATATTGTATTATTGTCAGGCTCAA
CAGTCGGTTCTAAAACGAGAACTGCTATGGATTATTTAAAAAATGAATTAGAAGTCATCA
ATGAGGGACATCAAATAGAGTTGATGGATTTAAGAGATCTTGAATTAGAGTTTAGTGTTG
GAAAGAACTATTTAGATACTTCAGGTGATGTGTACAAATTGACGACCTCTTTAATGCAGG
CTGATGTGATTTTTATCGGTTTTCCAATTTTTCAAGCTTCCATACCAGGTTCTTTGAAAA
ATGTGTTTGATCTACTTCCGGTCAATGCGTTTCGTGACAAAGTAATAGGACTGATAGCTA
CAGCAGGTTCTAGCAAACACTATTTAATTCCTGAGATGCATTTAAAACCAATCCTTAGTT
ATATGAAAGCACATACGATGCAAACATATGTATTTATTGAAGAAAAAGACTTTTTGAATC
AACAAATCGTTAATGATGATGTTGTATTTCGTTTAAAAACATTGGCGCAATCCACAATGC
GAACTGCTAAAGTACAGCAGCAAGTGATTGAAGAAGAAAATAACCAATATGACTTTTAAA
GGTCAAAAGATAAGACGCCCGGTCCACTAAATTATGTAATGCCTTCAAAACGTTAGATTT
TTTTAGTCTAACGTTTTAGATGCATAGTATTAGTGAGAATTCGAGCGTCTTTTTATATTA
ACTATATAGCCAATGTACTACGATAAGGGCAAGCGAAGACAGGCATATTGAAGTAATAAC
AATAGTGATGAGTGGTTTGAGTGCACGATTTTTAAGGTCTTTAACTGCAACATTTAAACC
TAATGCAACCATTGCCATTAACAAACAAATTGTTGATACAGTGTTTAAAATGTTTAACAA
TGTTGACGGAATAGTTACATATGTATTTATTAATGCCATAATAACAAACCCAATTAAAAA
GTAAGGAATGCTAATACGACCATTGCTAGACGATTCTGATGAACGGAAACGCATAATTAA
AATGAGTACTATCGTTAATGGGATCAATAAGAATACTCTGCCAAGTTTACCTAGAAGTGC
AACTTTAAGTGCATCACTACCTCCGAAGCCACCAGCTAAGACAACGTGCGCAATTTCATG
AAGACTTACTCCTGACCATGCACCATAAACATTTGTCGTCATTGAGAAGATAGCGTAGAT
TGCTGTATAGATAAGTGAAAATATAGTACCAATCAATGCAATGATACCTATACTAATGGC
TGTATCCTTTTCGCGCGATTTGAATATAGGGGCAACTGCAGCAATAGCAGCAGCACCACA
AACACCAGTACCTACACCGAGTAGTAAGGCGATATTTTTGTCACCATGCAATAATTTATT
GACCAAGAGCATCATTACAATACTAAAAATAACGACGCCTACATCAATGGCCAATAATTT
ACTTCCTTGCCCGATAATGTCGAATATATTGAGTTTAAGTCCGTATAGGATAATTGCAAA
TCTTAATAAATATTTGGATGAAAATGTAATACCTGAGCTATATTTTTCAGGATATCCTTT
AAAGTGACGATACAGAATAGAGATTAATATCGCGATAGTTAGTGCACCGACTTTATCTAA
TATTGGTAATTTAGCTACTAAAAAACTAAATAAAGCCACAATAAATGTTAATGATAGTCC
AACAATAAAATGCTTGTTTTTCGATAATGCCATGAGCTGTACCCCCTTTAATAGCATTTT
AGCACTGTTTTGTCGTATTTTTAAATATAAATTTGGAATGGTTAATAAATTGTTATTTCA
TTTAAGTTGTGTGACAGGAGGTTAGGGCATAAATCAAAGTAATAGGCACTAGAACGCTAT
ATTGGTGGGGCTCCAACATAGAGAAATTGGAACCACAATTTCTACAAACAATGCAAGTTG
GGGTGCGGGGCCCCAACATAGAGAAATTAGATTCACAATTTCTACAGGCAATGCAAGTTG
GCGGGGCCCCAACTTAGAGAAATTGGAATCTCAATTTCTACAGGCAATGCAAGTTGGCGG
GGCCCCAACATAGAGAAATTAGATTCACAATTTCTACAGACAATGCAAGTTGGCGGGGCC
CCAACATAGAGAAATTTGATCCACAATTTCTACAGACAATGCAAGTTGGGGTGGGACAAC
AAATTTAAGCTACAATGCGTAACATTAATATGTTATTATAATGATAATTTACAGAATTAT
ATGAAAAATGAATGAGGATGTGATGGTATGTTTGGAATGAAAGTGAATGAACAAATAACA
TTAAAAATTTTAGAAGCTCATGACACAGAAGCGCTTTTCAATTTAGTCAATCGTTCAAGA
GATTCACTTAGGGAATGGTTACCTTGGGTAGATGCAACTGAGCAGCCATCAGATACGCGT
GCGTTTATTAAAAGAGGGCTTTTGCAATTTGCGGATGGTAATGGGTTTCAGTGTGGCATT
TGGTATGAAGGAAGGCTAGCTGGTGTAGTCGGTTTACATGAAATTAACCATATGCATAGA
AAAACATCATTAGGATATTATTTGGATAAACAATTTGAGGGAAAAGGGGTTATGACACAA
GCCGTCGAGACATTGATAAAGTATTGTTTCGAAGAGATTGGCTTAAATCGAATTGAAATA
AGTGCCGCAGTTAATAATCGGAAAAGCCAAGCGATTCCTGAAAGGCTTGGGTTTACTAAA
GAAGGAATGTTACGTGACAATGAATTATTAAATGGTGTTTATTCATCGAGTTATATTTAT
AGTTTATTGAAATCAGAATACGACCAAAAATAACAAATTAGACTTACAAAAGAGTGATGA
CATTTAAAATGGTATCGCTCTTTTATTTATTTTCTAAAAATAAAAGGTTGTTGACAGTAT
TATTTTATAACAATATAATGATTTTGATAATTATTATCATCTAGATGATGTTTATGGGAG
TATGCTTTAAAACAGTCGTTTTAAGTGTAATGTATTATTTTAGCGTGTAGGGAATGCGAA
AATAATATTTATAAGAACAAATCTATGGGGATAATAGAATTTCTATAATGAGGTGTCAAA
ATGAAAAAGTTAACAACGCTATTATTAGCATCAACGTTATTAATTGCTGCATGTGGGAAC
GACGATAGTAAGAAAGATGATTCAAAGGCATCGAAAAAAGATGACGGTATTAAAGCAGAG
TTGAAACAAGCAACTAAAGCATATGATAAATATACTGATGAACAGTTGAATGACTTTTTA
AAAGGAACAGAGAAATTTGTTAAAGCGATTGAAAATAATGATATGGCTCAAGCAAAAGCA
TTATATCCAAAAGTGCGTATGTATTATGAACGCTCTGAACCAGTTGCCGAAGCATTTGGT
GACTTAGATCCTAAAATTGATGCGCGTCTAGCAGATATGAAAGAAGAGAAAAAAGAGAAA
GAATGGTCAGGATATCATAAAATTGAAAAAGACTTATATGAAGATAACAAAATTGATGAT
ATGACTAAAAAAGACGCACAACAATTATTAAAAGATGCTAAAGAATTACATGCAAAAGCA
GATACCTTAGATATTACACCGAAATTAATGTTGCAAGGTTCTGTTGACCTATTAAATGAA
GTTGCAACTTCTAAAATTACAGGTGAAGAAGAAATTTACTCGCATACAGATTTATATGAT
TTTAAAGCAAACGTTGAAGGTGCACAAAAAATTTATGATTTATTCAAACCAATCTTAGAG
AAAAAAGATAAAAAATTAAGTGACGATATTCAAACAAACTTTGATAAAGTAAATCAACTT
TTAGATAAATATAAAGATAAGAATGGTGGTTATGAATCATTTGAAAAAGTATCGAAAAAA
GATCGTAAAGCATTTGCAGATGCCGTTAATGCATTAGGAGAGCCACTAAGTAAAATGGCT
GTGATTACTGAATGACAAATTACGAACAAGTTAATGACAGCACACAATTTTCAAGACGTA
CATTTTTAAAAATGTTAGGTATTGGTGGTGCTGGTGTTGCAATTGGCGTGAGTGGTGTGG
GAAGTGTTTGGTCCTTCAAATCGATGTTTAATACACCTGAAGACCCAGAAAAGGATGCAT
ATGAATTTCATGGCAAAGTTCAACCAGGGATAACAACACCAACGCAAAAAACATGTCATT
TTGTAGCATTAGATTTAAAATCAAAAGATCGTGATGCGATTAAGTCGATGTTTAAAAAGT
GGACTGTTATGGCTGATCGAATGATGGATGGAGATACGGTTGGTAAAACAAGTAAGAATC
CGCTAATGCCACCTGTAGACACTGGTGAAGCTATCGGTCTTGGTGCGAGTAAATTGACTC
TTACCTTTGGTATTAGCAAATCGATGATGAAGAAAATAGGATTATCCGGTAAAATTCCTG
ATACTTTCAAAGATATACCGCATTTTCCAAATGATCAATTGGAAGAGGATTACAGTGATG
GGGACATTATGATTCAAGCTTGTTCTAATGATTCGCAAGTTTCATTTCATGCAGTCCATA
ATTTAGTTCGTCCCTTTAGAGATGTCGTTAAGGTACGATGGACACAATCTGGTTTCATAT
CTGCTAAAGGTAAGGAAACGCCTAGAAATTTGATGGCTTTTAAAGATGGAACTATTAATC
CTAGAAAAAGTAATCAACTGAAGGATTATGTATTCATTGATGATGGATGGGCGAAACATG
GAACTTATTGTGTTGTCAGACGTATTCAAATACACATTGAGACATGGGACCGTACCGCAT
TAGAAGAACAAGAGGCGACATTTGGTCGTAAACGTCATAGTGGTGCACCTTTAACAGGTG
GCAAAGAGTTTGATGAGATTGATTTGAAAGCGAAAGATAGTCACGGTGAGTACATTATAG
ATAAAGATGCGCATACGAGACTAGCGAAAGAAGCTAATACCTCCATTTTGCGTAGAGCAT
TTAATTATGTTGATGGTACCGATGAACGTACTGGTAACTTTGAGACAGGCTTACTTTTTA
TTGCTTTTCAAAAAGCGACAAAACAATTTATCGATATACAAAATAATTTAGGTAGTAATG
ATAAATTAAATGAATATATTACACATAGAGGGTCTACTTCATTTTTAGTGTTACCAGGTG
TTAGTAAGGGAGGTTACCTTGGTGAAACATTATTTGATTAAAATTGTAGCGACGATAATT
ACTTTAGTTATGGTATTTAGCTTTGGATTATTAAAAAGTCAGGGAGCAGAACAGCATAGT
ATAAGTGATGTATATAGTGTGATAACGGATGCTAAATCTGCACTTTCAAATAATTCGATA
TCGAATGATAGTAAAAATAATGCAGTAAAAAAAGTTGTAAGTAGTGTGGGGAAATTATCA
CTTGATGACAACAGTGAAGGAAATGCTGTTAAATCAGACTTGAGAAAACTTAAAAATGCT
AAATCGAATGCTGATCAAACAGATGCGTTATCACAATTGACGAAGTCATTAATTGCCTAT
GAAGAGAAGTTGGCTAGTAAAGATGCAGGTTCTAAAATTAAATTATTGCAACAGCAAATC
GATGGTAAAGATAGAGCGATGACAAAAGCGATTAAAGATAAAAATAAAGCAGAGCTAGAA
TCGCTGAACAATAGTTTGAATCAGATTTGGACAAGTAATGAAACGGTGATTCGCAATTAT
GACGCAAATCAATATGGACGAATTGAAGTCGCATTACTGCAACTTAGAATCGCTATCCAT
AAGTCGCCATTAGATACAGCGAAAGTGTCACATGCTTGGACAACTTTTAAATCAAATATT
GATCATGTCGATAAGAAAAGTAGTGCCTCTGAAAGTAATCAATTTCATGTATCGCAGTTG
AATGATGAATTAGATAAAGCGATTAAAGCAATAGATAGCAATCAATTGTCGGATGCTGAT
ACTGCACTTAAACATTTTATAGAAATTTGGCCGTATGTTGAAGGTCAAATTCAAACTAAA
GACGGTGCTTTGTATACAAAAATTGAAGATAAAATACCTTATTATCAAAGTGTATTAGAC
GAACATAATAAATCCCACGTGAAAGATGGTTTAATAGATATAAACAATCAAATTAAAGAG
GTTGTTGGCCATAGTTACAGCTTTGTTGATGTGATGATTATCTTTTTACGTGAAGGGCTA
GAAGTGTTGTTAATTGTAATGACATTGACTACCATGACGCGTAATGTCAAAGATAAGAAA
GGGACTGCAAGTGTTATTGGTGGTGCAATTGCCGGACTCGTACTGAGTATCATCTTAGCA
ATTACGTTTGTAGAAACTTTAGGTAATAGTGGCATTCTTCGTGAAAGTATGGAAGCGGGA
TTAGGTATTGTTGCGGTCATATTAATGTTTATCGTTGGTGTTTGGATGCACAAACGTTCA
AATGCAAAACGTTGGAATGACATGATTAAAAATATGTATGCTAATGCGATTAGTAATGGT
AATTTGGTGTTGTTAGCGACGATTGGTTTAATTTCTGTACTCCGTGAAGGAGTTGAGGTA
ATCATTTTCTATATGGGAATGATAGGTGAGCTAGCGACAAAAGATTTTATTATTGGTATT
GCTTTAGCTATCGTTATTTTAATCATCTTTGCATTATTATTTAGATTTATAGTTAAATTA
ATACCTATTTTCTATATATTTAGAGTGTTGTCGATTTTTATTTTTATTATGGGATTCAAA
ATGCTTGGCGTAAGTATTCAAAAGTTACAATTATTAGGTGCTATGCCTAGACATGTCATT
GAAGGATTCCCAACGATTAACTGGTTAGGATTCTATCCAAGTTATGAACCATTGATAGCA
CAAGTTGTATATATTATTATTGTAGCTTTCTTAATCTTTAAATTTAAAAAATAAAAAACA
GGCCGAGTGCCTGTTTTTTTGTTGTGATGTTGGAAATATTCGGTATTGCAGTATAACGAT
AATCACAGCATTAATTCTTATAAGATTAGTGTGTTGGCGGTTTGCCTCGGCATGTGAACT
TAACAATGAACATACTGAACTCAAAGAGCAATATGAGTGGCAATGTAAGTAATATATTTA
ATGTTAAATCGGGTGGTGCAATGATACTTGCTAATACAAAGCAAGCGAAATAAATATATT
TTCGATAATGCTTCAATGATGTGGTATCTATAAGACCGAATTTTGCAAGACCTATGAATA
ATATTGGCAATTGGAATAAAATGCCAAAAGTGAAAAGCCAACGGATAAGTTCAACTAAAT
ACGCTTTAAAGCCAATCACTGGCGAAATGTTCAAAGTGGTTGATAATTTTAAAGCGAATT
GAATAATCATTGGAAAGCCAATATAAAATGCAAAAGCGACACCAAAAATAAATAAAAGTA
CGCTAAACAAGCTATATTTATAAATAAATTGACGTTCATTATCATGCAAACCAGGTGCAA
CAAACGCCCACAATTGATAAAACATAACCGGTGAAATGAGACAAAATGCAATAAAAAATA
TAATCATCACATATATTTGAATCATTTCAGTGAATGAAAAGGCATGTAAAGTTACATTTG
CTCGAGTAATGTATGATATGACTGATGTCATCCACCAAAATGATGAAACATAAACGATAA
TGACTGCGACGACGAACGACAATAGTATTTTAACTAAACGATGACGTAGCTCGCTAAAAT
GAACTAGTAAGGTGTGGTCAGTATTATTAATCTTGCTCTCGCTGTTGTTTCGATTCCTTA
CTGGGTGTATCGTGAGACTCTTTATCTAAATCTTCTGTTGCAGATTTAAATTCTTTTAAA
GTAGAACCAATGGCACGGCCAAATTGTGGTAATTTTTTCGGACCAAAAATGATCAAAGCG
ATAATGCTTATGACTACAAGACTAGTTGGGCCTGTAATGCCTAAAATGAAAGTGTTAGTT
ATCATGATAATCAACCTCGCTCAATAAGTAGTATATAGTACTTACTTTATACCGAACGAT
AATGATTATCAATAAAATTTTATAAAATAATTAAAATATTGCTATAAATATAGTTTATTG
AGGGATTAATTCTGAAATAACAGCTTGGTCTTGCAAGTCGATATAAGTACAAGTACCCGC
TTGAATATCGATATGCCATTTATAGATGCCAGCTTCAGCCATTTCATTACAAAATGTTTC
AAAATCTGTTTGCCCTTGTTGATGTCTTGTTAAGACGTCTTGAACCATTGTTTTGTTTGA
TTTTTGAGCAACAGGAATCGTACTTTTCACAGATGAAGTAACGATATCATCTTCTGATTG
ATGTACGTATGTTGCAGTGCCATCTTGAATGTTGACGATATTGTAAGTCATACCCATATC
TTTAAAAGCTTTGAATAGTTTTGGAAAATCAACACCAGTAAATTGTTGATGTGCTTGTTG
AATTGCAGATAAAGTAAATGTCATAATAATCTCCTTTGAATGGTTTGATTTAGCGAAATA
CGCTATTGAATTACTGTTTGAAAATGCGCGCATAATACTAAAATTAGAATGCTGTTAATT
ATGAAGCAAGATTTAGCGAAAGTAAAAAAATACGGCTCGCAAGTGTTGAGAAATTTGAAT
CATAATTTAATAAATTGGTGAACGATGGTATTTTTTTGTGTGAATTTGACAAATATAGTT
GTCAAAAAGACAAATATCATTTACAGTAGAATTAAGGAGTTGATGCGATGTGCGTAATCG
ATTGAAAGAGTTACGAGCACGAGATGGCTTAAATCAAACGCAGCTTGCCAAACTAGCTGG
TGTTTCAAGACAAACCATTTCGCTAATTGAGCGAAACAATTTTATGCCATCAGTATTAAC
GGCAATAAAGATTGCTCGCATTTTCAATGAAACGGTGGAAACGGTTTTTATTATTGAGGA
GGATGAAGCATGAAAATACTAAGATATATCGGATATCTTTTACTGGGTGGAATTGTAGGT
GGTATCATTGGTGGAATTTTAGGTAACTTTGATGGATTTGGTATTGAGAACTTGACGTTT
GCGACATATAACAATGTCGTTGTAATATCGATAGTTGCGACGATTATCATCATATTGGTA
GAAGGCATTATTTTGATGAATCAAAGACGTGCATTGAAGTATAAGCAACTTGTAGATAAA
GAAGTAGATATCGATGCAACAGATCAATATGAGTTGCTTGCGAATCGTTATGTTTTAAAT
GGAAATATATTAAGTATTCTGCAGACAGTTATTGCTTTTTTAGTATTGCTTATTTTTGTG
GTAGGGCACGCTGCAGCAAATGCAATGCTATTCTTTTTAATACCATTTTTTGCTAGTGCT
ATTTTCAATACACAATTTACGCTGTTTAATAGAAGATTTGATGATAGAATGCCAAAAATT
GCAGATAAGAATTACACTGAAAAGCGTTTGGAAATATTAGATGAAGGTGAACGACACATA
GAATTGGTTGCATTGTTTAAAACTTATGCGATTAACTTATCAATATTGATACTAGCCATT
ATTTTTATAGGGTCTTATTCAATTGCTACAGGAATTAATCAAAGCTTCAGTTTGATACTT
ATCATCGCTATTTTCATATATAACGCTTTTAGTTATTTATTGAAGAGAAGACATTTTTAT
TAAAATTAAACAAAGAGGAGCATGGATATGACAACATTGTTAAACGTAGATCGTGTGAAC
AAACAATACAAAGATTCGGATTTTAAATTACAAGATGCATCTTTAACGATTTCTACTAAT
GAGACAGTAGGATTAATCGGGAAAAATGGCTCAGGTAAATCGACATTAATTAATATTCTA
GTAGGCAATCGACATAAAGATAATGGTAGTATTGCATTTTTTGGAGAAGAACATGCTGCG
GATGATGTCGAATATAAAGAACACATAGGTGTTGTGTTTGATGATCTGAGAGTACCTAAT
AAATTGACTATTAAAGATATTGATAAAGTATTTCAATCTATTTATACGACTTGGAATAGT
CAAAAATTCTTTGATTTAATCAAATATTTCGAGTTGCCACTACAAACTAAAATTAAAACT
TTTTCAAGAGGGATGCGAATGAAGATAGCTTTAACGATTGCGCTTTCTCATGATGTGAAG
TTATTAATCTTAGATGAAGCAACTGCGGGTATGGATGTTTCTGGAAGAGAAGAAGTAATG
GAAATACTAGAAGATTTTGTCGCACAAGGTGGAGGCATCTTAATATCATCGCATATTTCT
GAAGATATTGAACATTTAGCGGATAAATTAGTGTTTATGAAAGATGGACGAATTATTTTA
ACTGAACAGAAAGATATACTGTTAGCACAATATGGAATCGTAACGACGGAAGATAAAGAT
GTCGAAATTCCTAAGCATTTAATGATTGCTTCTAGATTATCGAAGGGGAAACATCAAATT
TTAGTTAAAGATTATGCAGAAATTGAAAATGCAGTGCCTTTAAAACACATTGATGAAGCT
ACAAAAATCATAATGCGAGGTGAAGTATAATGAAAGGTATGTTACTAAGTAGTTTTTATG
CAACGAGAAAGCAAACATATATTTATTTTATTGTCGCTATAATAGCTGCGGGATACTTTT
CAGTATTTAATCCGTTGATGAGTTCTGCAATGGCTGGGGTTATGTTAATTACACCCATTA
CTGATAATATTAAACATGAAAAAGATTCAAGATGGATGTACTATGTATCTACTTTACCGG
CTAAACGAAGCGATTATATTAAGTCATACTTTGCCTTTTACTTAATCTTATTCGGTGCAA
GTTTAATGATTGGATTAGTTGTGACTACGATTGTGACCCAAAGTGTGATAATTGGTATTA
TGTCATGTTTAATGAGTTTTGGCGTCATAGGGGCATACTCTATCATTTTCCCGTTGACAT
TTAAATTTGGCGCTGAAAACTCAAATGTCATTATGATATTTGCATCTATACTACTACTTA
TTTCTTTTATGGCCTTTTTCTTTATATATGGTATGGTTAGTGGTGCATCTGCATTAGAAT
TTGACAAAATTAGCACTGAAGGATGGCTAGTTGTCATAGCATATGCGGTCATTGGCATAG
TTATAACAAGTGTTTCTTATATCTTGTCTATTAAAATTTTTAACAAACAAGAACTATAAT
TGTCGACTTTGGTGATGATAGTATTTGAAATAATATTTAGAGCAGATGATAAATCTTTAC
GATTGTCATCTGTTCTTTTTGGTGTGGAATGAAATGTGGGGGGATAAGTATAGGTGGCAT
ATCTAGATTGATTTATTTGTTTTGAGGTGGTTATGTTGTGTGAGAATTATTTCCTTTTAG
ATAGTAGGTATTAGAGAATATATGTTATTTATGAGTATCATTTGATGATTGAATAGGCTA
ACGATTTCCTTGGAAATATTTAAAAACCTCGATCATGTAGCATAACTGAAGCTTGTCACA
AAAGTATAATGTGAAGTTCGACACTTTTGGATTCAGTTCAAATACTTTGACCGAGGTAAA
TACTATTTATTCATGTCTATTACGTAGACGTTGATTTTTAAAATAAATCAGCATGATGCA
GAAGGTTGCAACTGATACTGAGATAATCATTACATGGTCGTGACCTTTAAATAAAAGGCT
GACAATATAAGATATAACGAGTATACCTAGTGAATATGAAATATACTTCGCATTTGTCAA
TTCGTTATGGAAATAAGGTGTAATTAACCATAATCCAATATAGAATACTAAAACACTGAT
GTACATCATATTAATTTCAAATAAGTCATTTAGTTTATTATTATTACTAAAAACAATTGC
TTTGCATTAATAACACCTAAAGCGATATTGATTAACAAGTGTGTATACGACAATCGAAAA
CCGATGGATGTTAATTTATGATTAATATAATTTTCAGTAATAATCCAATATACACCGAAA
AGGCTAATTAAAATCATAAATTGGAATATATAAATGTAACTAAAACGTTCAATACTAAAT
GATGAAGAAGCTAAACCGACAAGTACTTCACCAAAGATGATAATTGTCAGTAATGAAAAA
CGTTCTACTAAATGCATCATATTAACAGGTGACAATATGAGATATTTTTGGAATGGAATA
AGTCCTGTTGCTGCTATAAATACACCTAAAAAACCAGGAATGTAATGGATACTTTGAGGT
AGTACTAATGATAAAAATGATAAGAATGAAATCACAAAAGCTACAGTAGCAAAGGCTTGG
CATGTACGCTTATCCCCATAATCTAAACCGGTACGTATATGTAACAAGTATTGTAAACCG
ATACTTAGATACATAATTGCAACGCATAAGAAGAATGGAAAGAATGTTTTTTCAAAGTCT
GGATATAAGCTATTAGATAGAAAGACCATGATAAACATGTTGAACATCATAAACGAGACA
TCTTTAAATGTGACTTGACCAAATCGATTTGTAAAAAATGTTTGATGAGACCACATTAAC
CATAAAAATAAACTCATGACGATATATTTGAAAAATAATTCAGCTGAAATAGAACCATTT
TGTGTTGTTAAAATCACATGTGCTATTTTTTGAATCGCATAAACGAAGATTAGATCAAAG
AATAACTCATGAAATCCTGCACGTTTTTCAGCTAAATGTTTTGGCGTTAATGTATTAACC
ATGAAAATTTAACTCCTTTTGGATGTATAATTAATTTTCTAAGTATACTATGCATCTATT
CTAGTGAAAAGGGGCTTTTTTATATTTTAGTATCGACGAAGCGTTTGAGATAGTTGATAT
GGAGATAGTTTCGAAATTGATGACAATATAGTTGCTGTAACGATAGATGAGAAGAACATT
ATGAAATCAACAGCAACAAAGTAGTTCCATAATTGACTGTAAAATGATGATAGCGTTGCA
CTTAATTATAATGATAATTTGTGGTAAATTAATTAATAATTTTGTACTATAGATGAGGAT
GATAGAGCAAAAATTAAAGTGTGAAGTGTTAGTATGAAAACGGTTGCGTTTCTAATTGCC
CAATCAAATTACTACATTGTATAATATGTCTTGTTGAATGAATAACAAGTATTGAAAATG
TAATATCGGTAGCAATCGAATTCATCATTTGGATGTTAACGAAATATTGGTTCATAAGAC
ATGTTAGTTATAAAAATTGTATATATCATAAGGAGATGAATATTTCATGACGAAAGTCGT
ATTAGCAGCAGCATATAGAACACCAATTGGCGTTTTTGGAGGAGCATTCAAAGATGTACC
AGCCTATGATTTAGGTGCGACTTTGATAGAACATATTATTAAAGAAACACGTTTGAATCC
TAGTGACATTGATGAAGTCATTATTGGTAATGTACTTCAAGCAGGACAAGGACAAAATCC
AGCTCGTATTGCTGCTATGAAAGGCGGTTTGCCAGAAACAGTACCTGCATTTACGGTGAA
TAAAGTTTGTGGTTCAGGATTGAAGTCAATTCAACTAGCGTATCAATCTATCTTGACGGG
AGAAAATGATATCGTCTTAGCTGGTGGTATGGAGAATATGTCTCAGTCACCAATGCTTGT
CAATAACGGTCGCTTTGGTTTTAAAATGGGACATCAAACAATGGTTGATAGCATGGTATA
TGATGGGCTAACGGATGTATTTAACCAATATCATATGGGTATTACTGCTGAGAATTTAGT
AGAACAATATGATATTTCAAGAGAAGAACAAGATACGTTTGCTGTTAATTCTCAGAAAAA
GGCGGCAAATGCACAACAAAATGGTGGATTTGACAGTGAGATTGTTCCGGTATCAATTCC
ACAACGTAAAGGTGAGCCAATCGTTGTTTCCAAAGATGAAGGTGTTCGAGGAGATGCCTC
TGTTGAAAAATTAAGTCGTTTGAGACCAGCTTTCAAAAAAGACGGAACAGTTACAGCAGG
TAATGCATCAGGAATTAATGATGGTGCTGCGATGATGTTAGTCATGTCAGAAGAGAAAGC
AAACGAATTAAATATTGAACCATTAGCAGTGCTTGATGGTTTTGGAAGTCATGGTGTGGA
TCCTTCTGTTATGGGTATTGCACCAGTAGGCGCTGTAGAAAAGGTATTAAAACGTAGTAA
CAAAGAATTAAGCGATATTGATGTATTTGAATTAAATGAAGCATTTGCAGCTCAATCATT
AGCTGTAGATCGTGAGTTGAAATTACCACAAGAAAAAGTAAATGTTAAGGGTGGTGCCAT
TGCATTAGGGCACCCAATTGGGGCATCAGGTGCTAGAGTATTAGTGACTTTATTACATCA
ATTAAATGATGAAGTTGAAACTGGATTAACATCATTATGTATTGGTGGCGGACAAGCAAT
CGCTGCAGTCGTTTCAAAATATTAATAATTAGAAAACAGGTTATCACAACAGTATTGAAT
ACACGTTGAGATAACCTGTTTTTATTAGTCTATGGATTTATTGATTTAGTAATATACATT
AGTCATTTGATGGTTTGATTGCAAATGCTCTAACTGGGAACCCTGGCGCATCTTTTGGTT
TAGGACTAATGGCATAAATAATGGCGCCACGAGTTGGTAATTGATCCAAATTAGTTAATA
ACTCAACTTGGTACTTATCTTGACCAAGAATATAGCGTTCGCCAACTAAATCACCGTTTT
TTACAGCGTCCAGAGATGCATCAGTATCGAATGTTTCATGACCAACAGCTTCAACTTGAC
GTTCTTCAATCAAATACTTCAAAGCATCTAATCCCCAACCTGGTGCATGTTGTTGTCCAT
TAGCGTCTTTGTTTTCAAATTGCTCGATATTAGGCCAACGCTTTGACCAATCTGAGCGAA
GCGCAACAAATGTACCTGGTTCAATTGTGCCATTTTCTTTTTCCCATGCTTCTATATGTG
CTCGTGTTACGATGAAATCATTGTTGCTCGCTACTTCTTTTGAAAAGTCTAATACGATTA
AAGGTAATACCAGTTCTTTTAAATCAATGTCTTCTAAATATCGTTTGTTCTCAACGAAAT
GTATGGGCGCATCAATATGCGTGCCATATTGCGTTACAATATTCCAACGTTGAACATAGA
AACCATGATCTTTAACAGTAAATAAAGTTGATACTTCGCCTTTTTCGAACTCACTAAAAC
GTGGAATTTCAGGATCAAATGTATGCGTTAAATCTACCCAAGTTGCTTGTTTTAAAGTAT
TTAATTGTTGCCATAAAGGATATTGTGTCATAAAATCACCCGTTTTTAGTTTATTATATG
ATAATTGTGCCGATTATTCTTGACGTTTGGCTTTAACAGCATTCACAAGAACAGTCAAAG
CATCTTTAACTTCTTCTTCTTTTCTTGTTTTTAAACCACAGTCAGGATTAACCCAGAATA
ATGAGCGGTCGATTTGTTGTAATGAACGATTAATTGCTGTCGTAATCTCTTCTTTTGTTG
GAATACGTGGGCTATGAATATCATAAACACCTAATCCAATGCCTAAATCATAGTTGATAT
CTTCAAAGTCTTTGATTAAATCACCATGGCTACGAGATGTTTCAATTGAAATAACATCGG
CATCTAAATCATGAATGGCATGAATGATTTGACCAAATTGAGAATAACACATATGTGTAT
GGATTTGTGTTTCGTCACGAACAGATGACGTTGCAAGTTTAAATGATAACACTGCATCTT
TAAGGTATTGTTCATGATATTCAGAGCGTAATGGTAAACCTTCACGTAGTGCAGGTTCAT
CAACTTGAATAACTTTGATTCCAGCAGCTTCAAGCGCTAATACTTCTTCGTTGATCGCTA
AAGCAATTTGATCTTGAACAACTTTACGTGGTAAGTCGACACGTTCAAATGACCAATTCA
GAATCGTTACAGGTCCTGTTAACATACCTTTAACAGGTTTGTCAGTTAAACTTTGTGCAT
ATACTGTTTCGTCCACAGTTAATGGTGCTGTCCATTTAACATCGCCATAAATAATTGGTG
GTTTTACTGCACGTGAACCATATGATTGAACCCAGCCAAATTTTGTTACTAAGAATCCTT
GTAATTTTTCGCCAAAGAATTCAACCATGTCATTACGTTCAAATTCACCGTGAACTAATA
CATCTAAGCCGATGTCTTCTTGAATTTTAATCCATCGAGCAATTTCATTTTTTAAGAATG
TTTCATATGCTTCGTCTGTAATGCGTTTGTTTTTCCAATCTGCACGGTATTTTCGAACTT
CACGACTCTGTGGGAATGATCCAATTGTTGTTGTTGGTAGATCTGGTAAGTTCAAACGTT
TTTGTTGTTGTTCAATACGTTGTGCAAATGGTGATTGTCTAGAAGTACGTACACTTTCGA
AATCATAATCTAAGTTTTTGAATGATTGGTTTTGGAAACGTTCATAACGCGCTTTAAATT
TATCATATTTTGCATTATCACCTTGGTTGAATAAACGACGTAATGCATCTAGTTCATCTA
ATTTTTCAGTCGCAAAGCTTAATCCTTCGCCAACACTTGCATCTAATGTTTCATCATCTA
ATGATACTGGAACATGTAATAATGAAGATGAAGGTTGGATAACAAGGTTATTAGTATGTG
CTAATAATTTATCGATTAAGATTTTCTTAGATTCAATGTCACTAGCCCATACATTACGTC
CATCAATAATGCCAGCATATAAAGTTTTTGACTTGTCAAAATCACCTGCTTCAATCTGTT
CAAGGTTATATCCGTTATCGTGAACAAAGTCTAAACCTAAACCGCCCACAGGTAATGAAC
TTAAAAATTTAAGGTGCGCACGTTCAAAGTATGTTTGAATTACTAATTTTTTAGCAACAC
CAGCTTTTTCGAAATAGTCATAAGCTTCACGTGTAATATTTTCGTAGCTTTCACTGTCGT
CTGTAACTAAGATTGGCTCATCAACTTGAATGTACTCAGCACCTGCATCAATTAATGATT
CAAACACTTCTTTATAAAGTGGTAATAACGTTTTAACCTTTTCTTCAAAAGTTTGATGAC
CACCTTTTGATAATTTAACAAAAGTAATTGGACCTACAATGACAGGGTGAGCGTTAACGT
TAAGAGATTGTGCATATTTAAAACGATCTAGTAATACGTTGCGACTTACTTTAGGTTCAA
CGTTATCCCATTCAGGTACGATATAGTGATAGTTTGTGTTAAACCATTTAATAAGTGCAC
TTGCAACATGTTCTTTATTACCACGAGCAATATCAAATAGTAAATCATCATCAATAGTTC
TTCCTTGGAAACGTTCTGGAATAATATTGAATAGTAATGACGTATCTAGAATATGGTCAT
ATAAAGAGAAATCACCAACTGGGATACTATCTAAATGGTAGTATTTTTGTAACAATAAGT
TCTCTTTATGAAGATCAGTAAGAGTTTGATCTAATTCTTCTTTAGAAATCTTTTTTGCCC
AATAACTTTCGATGGCCTTTTTCCATTCTCTTTTTCTACCTAATCTTGGGAATCCTAAAT
TTGATGTTTTAATTGTTGTCATAATATTGCCTCCTTGTGAGCAGTAATAGATTTTGAGTA
TGCTGCAAGTTCTAATGAATCTTCGACATTTTGGAACGGTGTAATAATGTATAAACCATT
GAAATATTCGTGGACAGTATCAATTAAGTCTTTAGATAGTTTTAAACTTAATTCACGTGT
TTTGGCTTTATCATCTTTAACAGCTTCAAATTGTTGTAAAATTTCGTCTGACATCTTGAT
GCCTGGCACTTCATTATGTAAAAAGAGTGCGTTTTTGTAACTTGCGATAGGCATAATGCC
TATGAAAAATGGTTTGTTCAAGTGCTTAGTGGCATGGTAAATTTCAATGATTTTTTCTTT
GCTGTACACGGGTTGCGTTATAAAATAAGACATTCCGCTTTCTATCTTTTTCTCTAATCG
TTTCACGGCGCCATCTAATTTTCGAACGTTTGGGTTGAAGGCGCCAGCGATGTTGAAGTG
TGTACGTTTCTTCAGCGCATCACCGTCAGTGTTAATACCTTGATTGAATCTTAGTGCGAG
TTCAGTTAATCCTTTAGAATTAACATCATAAACATTTGTCGCACCAGGTAAGTGACCAAC
TTTTGAAGGGTCACCAGTTATTGCTAAAATTTCGTTAACGCCAATGAGTGATAATCCAAG
TAGGTGTGACTGTAAGCCGATTAAGTTACGATCTCGACATGTAATGTGTACGAGTGGTTC
GATATTGTAATATTGCTTAATTAAGCTAGCAGCAGCAATATTACTAATTCTGACAGTCGC
TAATGAATTGTCGGCTAGTGTTACAGCATCTACATTAGCTTTATCGAGTTTAGCGATATT
TTCAAAAAATCTATCAGTATCTAAGTGTTTCGGTGTATCCAATTCGATAATAACGGTTGG
ACGTTCTTGAACTTTAGATGTTAAAGATTGTCTCACTTTATGTTGAGACGGATTGAAAAG
TGCTTTCGTTGGTATCGGAATCACTTTCTTATCATTAACTGGTTTAAGTGTCTGAATAGA
CTCTTTAATAAATTTAATATGTTCTGGTGTTGTACCGCAGCAACCACCTATTAAGCGAAC
GCCTTCACGAATTAAGTTTTGAGCAACTTTACCGAAGTATTGTGCGTTGTCGCTATACTT
AAATTCACTATTTTCAATATCTAGTAAGCTAGCATTTGGATAGCAAGATAAGTATGCTTG
TTCTGGTAATTCAATGTGTGTAAAAGACTCTTGCATATGGTGGGGGCCATGATGACAATT
TAGTCCAACGATGTTTGCACCACATTGTACGAGTTGTTTTAATCCTTCGTTAATAGCTTT
ACCATTAACTAAATAATTTGTATTTGATGCAGTTAATTGGGCAATGATTGGTATATCATA
TTTCTTTCTTGTACGTGTGATTACATTCGTTAGTTCTTCCAAGTCATAATACGTTTCGAA
AAGTAAGGCATCGACGCCTTCTTCCACCAATGTGTCTATTTGAATTTCTGTATGATAAAG
GATTGTTTGTAAGCTGATTTCTTCTTGCTTAATACCTCTAAATCCACCAACTGTGCCTAA
TATAAATGTATCTTTATTTGAAGCTTTCTTGGCGATACGTACAGCAGCTTGATGAATATC
TTTGACTTTATCTTCAAGACCAAAGCGCTTTAATTTTTCGAAATTTGCGCCATAAGTATT
CGTTTGAATGACATCAGCACCAGCTTCTATATAAGATCGATGAATGCGTTCAACTTTATC
AGGATGGCTAAGGTTATATGCTTCTGGACAGGTATCTAAACCTTCAGAGTATAAAATGGT
TCCAATAGCACCATCAGCTACCAAAACATTATCTTTCAATTGTGTGAGGAATTGACTCAT
TGAATGCCTCCTTTAATGCGTATTTGATGTCAGCAATAAGCTCATCAGGGTCTTCTAAAC
CAACACTCAATCGGAATAAACCGAATGTAATACCACGAGCTTCTCTTACTTCTTCAGGTA
ATGCTGCATGTGACATCGTTGCTGGATGGGATAGTATCGTTTCAATACCACCAAGACTCA
CTGAGACAAGTGGTAATGTTAAAGCATCGACGAATTGTTGAGCTTTAGATTCATCTTTTA
AACGTAAGCCGATAACAGCACCACCATTTTCAGCTTGTTCTAAATGAGCAGAATTGAGAC
CAGGGTAATAAACTTCTGAAATTTCTTCTTGTTCTATTAAAAATGACACGATTTTTTGAG
CATTTTCGACCGATTGTTTAAATCTAATCGGAAATGTCTTTAAATGTTTAGCTAGCATCC
AACTATCTTGAGCAGATAACATATTTCCAGTACCGTTTTGAATTAAATAAAGTGCCTCAT
GAATTTCTTCGTTATTAGTAATAACCGCGCCGGCAATGAGATCACTATGTCCACTTAAAA
ATTTAGTAGCACTGTGTATAACAATGTCAGCTCCTAGTAATAAAGGTGATTGACCTAACG
GTGTCATAAACGTATTATCAACGGCGACTAGTAGTCGATGCTTTTTAGCTATGTTTGAAA
CAGCTTTGATATCGGTAATTTTAAAACAGGGATTCGATGGTGTTTCAATATAAATTAATT
TAGTGTTAGATTGAATTGCACCTTCAATTTGTTCAATCTTTGTTGTATCAACAGTTGTAA
ACTCGATGTTGAAACGATTTAAAATTTGCTCGGTGAGACGGAACGTACCGCCATATACAT
CGTCTGGTAAAATGACGTGATCACCAGCTTTAAGTGTTAGAAGTACAGCTGAGATTGCTG
CAATTCCTGATGCAAAAGCAAAAGCAAATTTTCCGTGTTCTAATCGTGCTAGTTTCTCTT
CTAAAAGCTCGCGATTAGGGTTACCACTTCGTGCATAATCATATTTAACATCGCCACCAA
GACGTTTTTGATGGAATGTTGAAGAATCATAGAGTGGTGGGTTAGCTGAATGATATTCCA
CACCTCTACGCCAATCGAATATCACTTCTGTCTCTTTTGAAAGTGTCATACAATCTCTCC
AATCTGAGCTTTATCTAATGCTTGGATGATATCGCTTTCGATGTCTTCATAATTTTCAAC
GCCTAAAGATAAGCGGATTAAATACTCATCAATGCCACGTTTATCTTTCTCAGCATCTGG
CATATCAACATGTGTTTGTGTATAGGGAAATGTTACAAACGTTTCGGTTCCTCCTAAACT
TTCTGCAAAAATACAAATATCTAAATTTTCTAATAATTTAGCGACGCTATAGGCTTTATT
AAGTCTTAAACTAAGCATGCCAGTTTGCCCACTATATAGTACTTCGTCAATTGCTTGCAG
TGACTGACATTTTTCAGCAAGTCTTCTTGCGTTTGATTGTGCTCGCTCAATGCGGAGATG
CAAAGTTTTGAGTCCGCGTAACAACAAATAACTATCTATTGGTGATAGTGTTGCGCCAGT
CATGTTGTGAAAATCAAACAACTGTTGAGCGAGCGATTCATCTTTAACTGTGACTACACC
AGCTAGCACATCGTTATGTCCGCCAATATATTTTGTAGCTGAATGTAAGACTATATCAGC
ACCATCTGCTAAAGGCGTTGAAAGATAAGGTGTTAAAAAGGTATTGTCGATAATAGATAA
TAAACCTTTATCTTTACAAAGCTGGTAATATGGCTTCAAGTCGATAGCAATCATTTGTGG
ATTAGATATTGGTTCAATGAACAATGCTACAGTTTTATCTGTTATATGATTTAGAACTTG
TTCATAATCTGTAAAATCAACGTATTTAAATTTGATATCATACTGTTGTTCATAGAATTC
AAATAATCTAAATGTGCCTCCATATAAATCAAAGGAAACTAAGATTTCATCGTGTGGCTT
AAATAAATTACATATTAATTGGATTGCAGACATTCCACTTGATGTGGCAAATGATGCAAC
ACCTTGTTCTAACTTTGCAAAACAGGTTTCAAATGTTGAACGAGTAGGATTTTTAGTTCG
TGTGTAATCAAATCCAGTTGATTGTCCTAGTTTAGGATGTTTGTATGCAGTTGATAGATG
GATTGGATTCGCTATAGCACCAGTTGAATCATCTGTTAATGTGATTTGTGCTAACTGAGT
ATCCTTCATATTAAGACCTCCTGTAAGTTAAAATAAAAAAAGCTTCCGTCCTTCGTATCC
GAATGAATCGGATAAAAAGGACGAAAGCTTGAGTTTCGCGGTACCACCTTTATTTGTTAT
TCCATCACTGAAATAACCTTATTCAGTACGCATGTAATGTGAATATGCTTACTGAACAAT
TATCACAAATTAAAGTTTCTAAGTAAGGATATAGTATTGTAATATCTCATACTTATTAAC
AAAAAATTGTGCGTAAAGAATATCCAGTACGCCATTTAACATCAATGTTAATACTGTATC
GCTATAACGGGCGAACCCGTAGACACCTCATATTGGCATCAACACTCCAAGGCCATTTTC
AAACACGCTTTCAAAATCTTCTCTCAGCTATTAAAGACTCTCTGTATAAGCAGGGTGTGT
TTTACTTTCCTCTTTATAGTGTTTACGTTTCATTAAACTGTTATAAGATATTAATTAGCT
TACAGAGTAAAAAATGATTTGTCAACAATTATTCAGAAAATTTTGATTTAAAAGTTAATT
TGTTTATGAAATTGTGTCTGGTATTGTGGAGATGTAAAAATAAAGGTTTTAAAAAATAAA
GTGTGGTTAATGGTTGTCTGACTCATTTAGAATACATAAAATATATTTAACTGCTGTTAT
CAAATAAAAGGTGATGTGAGTGAATTGTCAAAAAGTGAAGATCAACGTATTACTAAAACA
AAAGGCGAGCAAATAAAACAAATAGATATAACTGAAATTAAACCGAATCCATATCAACCA
AGAAAAACATTTGATGAAAATCATTTAAATGATTTAGCTGATTCAATTAAACAATATGGG
ATTTTGCAACCGATTGTACTTAGAAAAACAGTTCGCGGTTATTATATTGTCGTAGGCGAA
AGAAGATTTAGGGCATCGAAAATTGCGGGGCTTAAACATGTTTCGGCAATTATTAAAGAG
TTAACTGATGAAGATATGATGGAACTTGCAGTAATAGAAAACTTGCAACGTGAGGATTTA
AATGCGATTGAAGAAGCTGAAAGTTATCAACGCTTGATGACTGATTTGAAAATTACTCAA
CAAGAAGTAGCTAAACGGTTAAGTAAGTCACGCCCATATATAGCGAATATGTTGAGATTA
TTGCATTTACCTAAAAAGATTTCCGATATGGTAAAAGATGGACGACTTACAAGTGCACAT
GGACGCACGTTGTTGGCCATTAAAGATGAACAACAAATGATGAAATTGGCGAAGAAAGTC
GTTAAAGAAAAATGGAGTGTTAGGTTTTTAGAAAATCATATTAATGAAATGAAGAAAATG
GCATCAAAACTTGAAACAAGTAATGTGGATGTGTCAAAACCTAAATTTATTAAGCAACAA
GAACGCCAATTGAGAGAACAGTATGGTACCAAAGTAGATATATCAATAAAGAAATCGGTT
GGTAAAATCTCATTTGAGTTTGATTCACAAGAAGATTTTCTAAGAATAATTGAACAATTA
AATCGTAGGTATGGTAAATAGTTACACAATTTTATATAATAACTCTTTGTGCAAGTGTAA
ATAAATTGTAATCAGTGAACATTTGATTCTAGATATATTGAGACTTCCGTAGGTTGGAAG
TATATAAAAATATGAATACAATATTGATATATCATATAGAAGGGAGTAACGCTTATCATG
AATCAAGTCATGAATATTATTTCATCTCTATTTGAGCCATTAACAAAAATAGAAACATAT
GAAAATATTGCAACTAAAATCGCTATGATTGTTATTTATATTATCGTAGCCCTCATAGTT
ATTAAAATACTGAATAAAATGATTGAACAGGGATTTAAGATTCAAAATAAAAGTAAAAAG
AGTAACAAAAAGCGCTCTAAAACTTTAATATCTCTTGTTCAAAATGTAGTGAAGTATATC
GTTTGGTTTATAGTTATTACGACGATTTTAAGTAAATTTGGCATTAGTGTTGAAGGTGTT
ATTGCAAGTGCTGGTGTCGTAGGTTTAGCAGTAGGTTTTGGTGCGCAGACCATTGTTAAA
GACGTTATCACTGGATTTTTCATTATATTTGAAAGTCAATTTGATGTAGGTGATTATGTT
AAAATAAACAATGGTGGTACGACTGTGGCAGAGGGAACGGTTAAATCAATAGGACTTCGT
TCAACACGAATCAATACAATTTCAGGAGAATTAACAATTTTACCAAATAGTAGTATGGGA
GAAATAACGAACTACTCAATTACAAATGGTACAGCTATCGTTAAAATTCCAGTGTCTGTC
GAAGAAAACATTGATAATGTTGATAAAAAACTAAACAAACTATTTACTTCTTTACGTAGT
AAATATTACTTATTTGTTAGTGATCCAGTTGTTATTGGTATTGATGCTATTGAAGATACA
AGAGTAATATTGAGAATATCTGCAGAAACAATTCCGGGTGAAGGATTTGCTGGAGCTCGA
ATTATTCGCAAAGAAGTGCAAAAAATGTTTTTACAAGAAGGTATTAAAACACCTCAACCA
ATTATGACTGCTTATAATCATAGTGAAAACGGTGTTTAGTAGTTTATAATACATGGAGGT
CATATTTAATGGCGTCAAAATATGGAATAAATGATATAGTAGAAATGAAAAAACAACATG
CGTGTGGAACAAACCGATTTAAGATTATTAGAATGGGTGCAGACATAAGAATTAAATGTG
AAAATTGTCAAAGAAGTATTATGATTCCACGTCAAACGTTTGATAAAAAACTTAAAAAAA
TCATCGAATCTCATGATGATACACGAAGATAGGAGAATGATTAATGGCTTTAACAGCAGG
TATCGTTGGATTGCCAAACGTTGGTAAATCAACATTATTTAATGCAATAACAAAAGCAGG
TGCTTTAGCAGCGAACTATCCATTCGCTACGATTGATCCTAATGTAGGGATTGTAGAAGT
GCCAGATGCTAGATTACTTAAATTAGAAGAAATGGTTCAACCTAAAAAGACATTGCCGAC
TACATTTGAATTTACAGATATCGCTGGTATTATGAAAGGTGCTTCAAAGGGAGAAGGATT
AGGTAATAAATTCTTATCACATATTAGAGAAGTAGATGCAATTTGTCAGGTTGTTCGTGC
TTTTGACGATGATAACGTAACTCATGTTGCTGGTCGAGTAGACCCTATTGATGATATTGA
AGTTATTAATATGGAATTAGTACTTGCGGACTTAGAATCTGTTGAGAAACGATTGCCTAG
AATTGAAAAATTAGCACGTCAAAAAGATAAAACTGCTGAGATGGAAGTGCGCATTTTAAA
TACTATTAAAGAAGCTTTAGAAAATGGTAAACCTGCCCGCAGTATTGACTTTAATGAAGA
AGATCAAAAATGGGTTAATCAAGCGCAACTATTGACTTCTAAAAAAATGCTTTATATCGC
TAATGTTGGTGAAGATGAGATTGGTGATGACGATAATGACAAAGTAAAAGCAATTCGCGA
ATATGCAGCACAAGAAGATTCAGAAGTAATTGTTATTAGTGCGAAAATTGAAGAAGAAAT
TGCAACATTAGATGACGAAGATAAAGAAATGTTCTTAGAAGATTTAGGTATTGAAGAGCC
AGGATTAGATCGATTAATTAGAACAACTTATGAATTATTAGGATTATCAACATACTTTAC
TGCTGGTGTGCAAGAAGTTCGTGCTTGGACATTTAAACAAGGTATGACTGCACCACAATG
TGCTGGTATCATTCATACTGATTTCGAACGTGGATTTATTCGTGCAGAAGTAACAAGCTA
TGATGATTATGTACAATATGGCGGCGAAAGTGGTGCTAAAGAAGCGGGTAGACAACGATT
AGAAGGTAAAGAATACATTATGCAAGATGGCGATATCGTTCATTTCAGATTTAATGTATA
AACGATACAGTGAAGTTAATTGAATAGTATATATGTAGAAGAGGCGGAATCAATTGTTCG
CCTCTTTTAATTATGATTATAATTTATTAAAAGAATGGAATAATTTTACTAGCGTTAATA
ATATCTGGAGTGCTGAAAAATTGTTTGCCTTCACCAGTATAAGCCGGTTCTAAAACAAGA
TTAGCCTTTGCACAATAAAGCCATTCAGGATGAATACCACTATTAAGTATCTCTTGGAAT
TCTTGAAAATCTTTAGACCAATCAATATTTAAATTCATTCATTACCACCTCATAATCATT
ATAGAACATGTGTTCGATTTTGTGAAGTGTATTTTAAAAAATATAATAGAAAATTTCAAA
TGTATTTATGTCAGAAATGATATGAAGAGTAGTTTGAATTATTATTGTAAAAAGTAATGG
CGCATGATATAATTCTTTATTGTGAGTAATGAAAATTATTCCTTGCTTATCTATTTTAAG
ATTGATAAGCCGTATAGACCACAAGGAGGTGCAAATATAAAATGAGAACATATGAAGTTA
TGTACATCGTACGCCCAAACATTGAGGAAGATGCTAAAAAAGCGTTAGTTGAACGTTTCA
ACGGTATCTTAGCTACTGAAGGTGCAGAAGTTTTAGAAGCAAAAGACTGGGGTAAACGTC
GCCTAGCTTACGAAATCAATGATTTCAAAGATGGCTTCTACAACATCGTACGTGTTAAAT
CTGATAACAACAAAGCTACTGACGAATTCCAACGTCTAGCTAAAATCAGTGACGATATCA
TTCGTTACATGGTTATTCGTGAAGACGAAGACAAGTAATAATTAGAGGGGGCGTTTAAAT
GCTAAATAGAGTTGTATTAGTAGGTCGTTTAACGAAAGATCCGGAATACAGAACCACTCC
CTCAGGTGTGAGTGTAGCGACATTCACTCTTGCAGTAAATCGTACGTTCACGAATGCTCA
AGGGGAGCGCGAAGCAGATTTTATTAACTGTGTTGTTTTTAGAAGACAAGCAGATAATGT
AAATAACTATTTATCTAAAGGTAGTTTAGCTGGTGTAGATGGTCGCTTACAATCCCGTAA
TTATGAAAATCAAGAAGGTCGTCGTGTGTTTGTTACTGAAGTTGTGTGTGATAGCGTTCA
ATTCCTTGAACCTAAAAATGCGCAACAAAATGGTGGCCAACGTCAACAAAATGAATTCCA
AGATTACGGTCAAGGATTCGGTGGTCAACAATCAGGACAAAACAATTCGTACAATAATTC
ATCAAACGCGAAACAATCTGATAATCCATTTGCAAATGCAAACGGACCGATTGACATAAG
TGATGATGACTTACCATTCTAATAAAAATTAACGAAATTAAAGCGAAAAAATTATCAAAG
GAGGCACACAATCATGGCAGGTGGACCAAGAAGAGGCGGACGTCGTCGTAAAAAAGTATG
CTATTTCACAGCAAATGGTATTACACATATCGACTACAAAGACACTGAATTATTAAAACG
TTTTATCTCAGAACGCGGTAAAATTTTACCACGTCGTGTAACTGGTACTTCAGCTAAATA
TCAACGTATGTTGACTACAGCTATCAAACGTTCTCGTCATATGGCATTATTACCATATGT
TAAAGAAGAACAATAATATATAGTTTATTGTAAAACCTCGTAAGTATAGACTTGCGGGGT
TGTTTTTGTGTGCTTTTATTTGGAAAATTCGCAAAAAATTCGCAGAGTGTGGAAGTTTAG
GCATAAAAAAGTAACTGCAGTAACATTTTAACCTAAAAGCTATTGTGGAATGTGTATATA
ATTTGTCGTTTATTATCTACTTAATATATACATGTCAAGAAAAACTATTTATATATTGAT
ATAATCCAGTATTTTAGGGTATAATATTAATGACTCATCTGCCCAGTGTAGAAGGAGCAC
GACTTCCTTACGATCTAAGGAAGCTTTTTTTATGTCTTTTTGTTTGTTTGTTTTATTGCT
TTTTTGTAATTACTCTCTAGTCGTTTTATTTCGCTTATTAAAACTAAAGGATAGCCAGTA
ATAAATCTATATGAATGTAAAGCACTATTTTTATAATATTCTTGTAAAATAATGTGATAA
TGAAAATTGGAATATGAGTACAATATATTCCATCTATTATTCTTTCTATTATCTTTTCTT
TTGTCTGGGTTTTTCCATACCTTTATATTTGTTTCATTAGAAAGTTCTAAATTTTTCAGC
ACATAATAAATATAGGGGAGATGATTTGCTCTATAAATGCATTTTGCCCTGTTTTCATGA
AAAAAATCTTGAGGATTATTGGGGGAAGCGATAGAACAATTTACATTACATAATCTATGT
GCATGATGGTTTACGCATGGATACATGTTATATTTTTCTCTTCCATTACCCCCATTTAAT
ATGTCATCTATACTACATATATGCTTGAATGCATTGTCATTGGCATATTCAAAATAAATG
GGTTTGCCTTTAAATGTAGGTTTATTCGCATTTTGCATAAAATATTTCTTAAAAAATGAA
TATGAAGAGTCTAATTCATCACTTCTTTTATCAAGGTTTATATCTATTTCTGATAATAAA
TCATTTTAATACATTTTATTTTTCTCCCCAATCAAAAACATTTAGCTTGCTTTCATCTGG
GCTTGTGCCATTAAAACTATTACCAGCCTTTTTTTTGAAATAGTTAACTATTTCGGTTTT
AATAGGAGAAGACTGTAAATTTCTTCTATCATATGAAAAAATACCAATTAAAATATCGCA
TAATTGAAGTAAGTCATTTCTTCTAGAGTCAATTTGATGCATTTCTTTAATCACATCTTT
TTTAAAATCATAAATGTTGTTGCATAATACTTCATGAAGAAATTGCACTTTGGGAGCTCC
AAGAGTATCTTTAATATCTAGTAATATCTTATATTGCTCATTAGGGTTGTTAATCATTTT
GCCTAGTAATAGAAAATACATTTTATAATACCATGTATTATAATCATCGCCAGAAGAAAA
TGATAATTCTTTTTTATTGTGTGCAATTACTACCCTAAAACATAAACTTTCATTGAAAAA
TAAATCAATAAGTTTTTTATACATACCAAGTTTACTCTTTGATGCTTTAGTCCATTTTAA
TTCAACAGACTCTTTAATATTAAATTCTCTTTTTATCTTTCTAAATGAATCTACTATACT
AATTTTATCCTTAGAATCAACTGATAAAGCGCCTAAGACCATAATATTTGCAACATCGTT
TTGTATATGACAACTTTCATCACAATATATATTAATCATTTCTATCCCCCAATTCTTTCC
AATTTATTCATCATATCTTTTGCCATCTGATCAGTTACGTGTGTGTATATTTCTAGGGTG
GTTTTATAGTCTGAGTGACCTACACGCTCTTGTATCGCTTTTAGGTTAATTCCTAATTGC
GCAAGTGTAGATATGTGTGTATGACGTAATGTGTGCGTTGTCACACGCTTGTTAATTGAA
CTTATATCAGTAGCTTCTTTAATAATATTATTCACCTTATTTAAGTCAATAGGGCTACCA
GCAGTGTTAGTAAATATATAACCTCTATCTATGAATTTAGCATTCCACTGATTTTCTTTT
TTATTTTCTAGCATGAGCTTTTTAAGTAAATTAATACTTTGAGTTGTGAGGCCTATTGTT
CGATAACTCTTACTTGTCTTAGTTGTTTCTTTAACGCCAAATGCTCCAGTTTCTGTATCA
GTAACCCAGTTGATTGTGCCATCAATCTCTAGTGTTTTATTCTCAATACCTATATTGTCT
GTCTTGATTGCTAGGAGTTCGCCAATGCGCATTCCATTGTTAATTTGAAATTCTACTAAT
GCTTTTATCATTTCATAGTTACGTTTACGTGTAGCATGACGCTTATGTTTAATTAGATAG
TCGAAGCATTGAAGTAACTCCTTTACTTCGCTATCTTCTAAATAGTTATTACGTTTAGCT
TGAAGTTCGTTTCTGGTTTTGGCTTTCTTAGGTATATCTATTTTATCTAACACACTAATA
TCGTGAAGATCATAATATTTAAACGCATATTTGAAAACGGAACGGATAACAATAACAAGA
GACTGAACATGGCCAATACTATGTGATTTAGCCCATTCATTAATGATGTCTTGTAAGTAG
GTGTGCGTAATCTTGCTGATAAGCACTTTACTATCAATAGCATTTTTGACTGTATTAACA
TTACTTGTCTTTTCTTTAATAGTCGTTGGCTTTGAGCCTGAATGTGTCTTGTAATGCTCT
AACCATTCATCGCATGCATCATGGAATGTTAAGTTTTCAAGTTGTTTTGTACTGTTATGT
TTAAGACGTTGCTCAATGATTTTGTTTAATGCTAATTGAGCGTCTTTCTGACTGCGCACA
TTGTTCTTGTTACGTGTAACTGATACTGTTTTATACTTACCAGTTAAAGGGTCTGTATAG
CGCTCTAAATAGCGATAGGCAGTATTGTTGTTTTTAGTGATTTCACGAACCCACATTTGT
CATCCCTCCTTGTCATCTTCATCAATTTTTTCTTTATAGTGCTTTAAATGATCATAGTTA
TACATGTTATCAATCAGTTTAAACATTGATATGCATTGAGTGATAAAAATAGTTATAACT
AACGCATATATAGTAAAAAGTAAATATTCGATTAATACATTCAATTAATCACTCCTTGAG
TATATTGGTTGAATCATTTTTACTATGTATCTCACAACCTTAAAATAAGACGTAGGTATG
CTAGGACACGTAGGAATTTGACTGTTTTATATAATTTATTTGAAAATTATGACATCAATC
TGTTTCATATAAAAATTTATATAAGGCGTCTCTTTTAGTTTTATCATCTTCCGAGTTTGT
AAAGATATTAAAAAAATCATCCTTGTTTTTAATGTAATTGTATTTATTAAGTAAAAATAC
AACGATTAAATCTTTAATTGTCTTTAAATCGTTATCATTTAAAACGTTGTAATAATACAT
ATCTTTTTCTGTGAAATGCTTCTTATTTAAAAAATTATTATCTAAGAGAAAGCTTCTGTC
AAAAAACACTTCATATTCATTTTGAGTAAGTAGCCAATTTAAGTCAAAATAAGGCTTTTC
TATAACTTCTTTTTTTGTAGTCCCTTTAACCAATTTGACTTTATTACTGAATATATCACT
TTCAATTTTTGAGTTTTCGTTCTGTTTATTTTTAATTGTAACATCATAATATTCATTGAA
TTTTGTAATAAGTTCATTGGGATCTCTATCGCTAATAGTGCTATTAGATGAGTTTATAAA
CATTATAAGAATTTCATCTAAGTAACTATTATTGATTTCATAAAACGGGCTTTCACTCCC
CATTTTATATTCGATATGTGTTTTAAAGCCTATTAGTAAATTGAAAATTGTTTCTAAAGA
AGGGAAATTTCTTTTTCCGTTTTCTAATTTACTTATATATGTTTGCGAAACGCCTGATAA
AGTAGAGAGTTCTTTAACCGAAAGCTTCCAACTCACTCTTTCTTTTTTTAATATTTCACC
AAAAGTCATATAAATCACCTCTAATTACAATTATAAATAAGTTGTACTTTGAGTACAATA
TTTTTTGTGTTGACAATACAAAAAGAAATGTGTAATATTTGATTTGTACTCAATGTACAA
AAAAAGTACTTGTAGTACTAAAAGGAAGGAGTACTTATTTTGAATAATAATTTAAGTTTG
TTGATGGGGAAACATAGAGTTACGGCATCAAAACTTAGCACGGTAACTGGTATTTCCAGA
ACATCAATACATGGCTTGTATCACGAACGTACTGAAAATCCAGATACAAAAACAGTTATG
AAGTTATGTGAATATTTCGGTGTAACACCAAATGAATTTTTTGGAATTAATGAAAAAAAG
GAGGTTAAATAAATGCCTAGAACAAAGTTACAAGATTTTCCATCAAAAGAAAATACAGTT
ACAGAACCGGAGCAAGTTGTAGTAAATCCGTTGTTTGCAAAGCCTAATGCACTAGCTAGT
ATTTTTGGAATTTCATACAGTTCGGTCAATCGTATTTTAAAAGAGTGGGAAAAAGATTCT
AAAGGTGTGGATGATTTATATTATTCACTATCATCAACAATGATAGTCATCAGTATTCCG
CGATTCGAGGAGTACATGAAGGTGCGTCATAAAAAATGGATGTAGGAGGCAAGGCGATGA
AAATGTACTTAACTTATATTTGCTTAGTTTCATTGTTAACAATTTTATTACTAGCAATAT
CTAACATGTATGTAGCTTTTAGCGTTTATGCTTGGCTAATAACTTTAGGATGTAATTTAA
CAGGAGAGATTGCAACGTGCGAAAACAAGTGATTATTACAAAAACAGTATTTGGCTGGTA
CAACATTAAAGATACTCAACATAATTTAATGTTAAATATACCGCCAAAAGTATTTGAACA
GTACTTTCCTGATGTTAGTAAAGATGTTCAAGTTGCGTGTTTAGAAATGGATTTACCAAA
AATTACAGAAATTAAAAATAAGAAAAAGGTAGGTAGTTAAGATGGAAATCAAACAAAAAT
ATCAATTATCAAAAGTGGTTCAAATATTAGAATTAGTATTATACGAGAAAAGTAAGCTTT
ATGATAATGTTAGTTATCGCAATGAGGATGCAGTATTTTATGAACATGCTTTAAAGTTAG
TTCATACTGGATTGTTCAATGTTCTTGCTGAATTAGATTTTAAAGATGAAGCGTTTTTAA
TTCTTGATGAAGTAACAATGACATTAAGCGATGTCATGAAAGAAACACAAGATGTTTACC
GTTATAGTGTCATAGATGATAAAGGCGAACATAAACATACAACAGATCGCAAAGGACACG
TGATTGGAATGTTAGAGTGGGCATTAGATTACATTGTGGGAAATATTGAAGTGGAGGTAT
TATAAATGAATTGGGAGATTAGCAATATAATGTGTGATATTGAAGTGATAAAAAAGAAGT
TTGAAGATTTAAAGTTGATACAAAGTTGGTTCATTAACGATGTTTTTGGTTTTAATAAGT
TAAACACAATGGAAGAAGTGAAGAGGCATGGATATGCATACGAAGAACACCGTATACACA
ATGAGCAACTGCACGATTTAATGCATGCATACTTAAATCGTTTTGATGAGTTAATAGAAA
GATTTCATGAATTAGAAAAAGCATCATCTGAGAACTTTGACGAGGAATCAGATGACGCGC
AGAAATTAAAAATCACAGAGTAATTTAGAAATTACACATGTTTATTATAGCATTTTTTAC
TCTGTGAATCACTAGAGGTGCAAAAAATGAATGAAATTAAATTAGAATATGACACACGTG
TTTCAGTGGTACATTATGAAAGTTTAGACTCACGTTCATTTAAGAGATTTTCAAAACCTA
AATGGAATAAGTTGGTTAATAAACTGTCTGTGCCTATAGAATCAAATTATAAGTATGCAC
GTGGTGTTGCTGTTTACGGTGATATTAAAGACGGTACAAATAATCACGGTGAAATTATCG
AAAAGCATCGAAATGATAAAAATGTCATATATCGAGATGTGATTGTACTTGATTACGATG
AAATAAATGATTTAAAGCAATTACATGACGCAATCAGCTCAGTTTTAAGCAATGTTGCAT
GGTTTTGGCACACATCGTTTAGCCATACAACTGAACAAGCTAGAATACGCTTGTATATCC
CTTTGAATGAGCGGATAAGTGCAGATGATTATCGTAAATATACAAAAGTGTTAGCAAATA
AAATTGGCCATAAAGTGGATGAAGGTTCATATCAGCCAAGTAGATGCTTTGCATTACCAG
TTATTCAAAAAGGACACATATTTATTAAACGAGTGAATGACTGTCCAATTATGGATGTTG
ATATGCTCGAACAGTGGTCAAAAGAGTATGAACAATCAAATGATGGTCCTAATATCAAAG
GGTACACACGACGTGATAGTGCGTATTGGCGAGATATAGCTTTTGGTGTAAGTGAGGGAG
AGCGCAATTCAACATTGGCTTCAATTACAGGTTATCTTTTACGTAGGCATGTAGATCCAA
ACTTAGTTTATGGGTTAGTGAGTGCGTGGGCAAGTGTATGCAAACCACCTGTTAATCAAA
GTGAAGTAAACAATACTTTTAAAAGTATTTTGAAAAAAGATAGTAAAAGCAGTTAGAAAT
GGAGGTTTTTGTTTGGAAAATGTAACAAATGATGAAGTGTTTGAAATGATTGATAGTAGA
ACCGGTGTTTTAAATGCTAATGATTGGAAAAGTCAATTAAGGCGTTCTGCTACTACACAA
GCATTGAAAAAAACGACTACAAATGCTGAAATCATATTGTGTAATGATGAGAGTTTAAAA
GGGCTAGTACAATATGACGCTTTTGAAAAAGTAACCAAACTGAAACGTCTACCATATTGG
AGGTCAAAAGGGGATGCGAATTATTATTGGGCTGATATAGATACAACACATGTAATTTCA
CATATTGATAGATTGTATAATGTGCAGTTTAGCCGTGATCTTATTGATACTGTAATTGAA
AAGGAAGCATATCAAAATAGATTTCACCCTATTAAATCGATGATTGAATCTAAATCATGG
GACGGAATCAAAAGAATTGAAACGCTCTTCATTGATTATTTAGGTGCTCAAGATAACCAC
TACAATAGAGAAGTTACAAAAAAATGGATGATGGGTGCAGTTGCTAGAATCTATCAGCCA
GGTATTAAATATGATTCCATGATTATTTTATATGGTAGTCAAGGTGTTGGAAAATCTACG
GCAGTGAGTAAATTGGGAGGTCATTGGTATAACCAAAGTATTAAAACGTTTAAAGGTGAT
GAGGTCTATAAGAAATTGCAGGGTTCTTGGATATGTGAAATTGAAGAACTGTCGGCATTT
CAAAAGTCTACTATTGAAGATATTAAGGGGTTTATAAGTGCCATTGTAGATATTTATAGA
GCTTCGTATGGTAAACGCACAGAGCGTCATCCTAGACAGTGTGTGTTTGTAGGTACAACC
AATAACTATGAGTTTTTAAAAGACCAAACAGGCAATCGTCGTTTTTTCCCTATTACGACA
GATAAAAATAAAGCAACTAAAAGCCCGTTTGACGATCTAACACCAGATGTTGTGCAACAA
ATGTTTGCCGAAGCTAAAGTATATTTTGATGAGAATCCGACGGATAAAGCATTGCTATTA
GATAAAGAAGCGAGTGAAATGGCTTTGAAAGTCCAAGAAGCTCATTCCGAAAAAGATGCT
TTAGTTGGAGAAATAGAGGAATTCCTTGAACGTCCTATTCCGTCAGACTATTGGTATAGA
ACGTTAGAAGAAAAAAGAGTGTCTGCGCATGATGTTATAGACCAAGACTATATTAAATTA
TATGGTGATGGTAAATTGATTGAATTACCGAATACAAAACCGGGTGCTTATGTATGGCGT
GACAAGGTATGTAGCATGGAAATTTGGAAAGTGATGATGAAACGAGATGACCAACCACAA
CAACACCATTTAAGAAAAATTGATAAAGCGTTAAGAAATACGTGTTATTGTGGGCAAAGT
AAGTCGCGTCATAGATTTGGCGAAGGTATAGGTAGACAATATGGTTTTGATATTAATTTA
ATATCCTATTATCAAAGCTTAAAAAGCAAAGAACAAAAATAATGGGACAATGGGACGGTT
ATGGGACAGTGGTAGGACACCTTCAATCTCTTGTGGCAGTAAGCGCTATGTTATGTATGT
CCCTGTGTCCCACAACTTTTACCCTAAACTTATAAATAATATATGCACATTCAAAAAATA
TATAAGTGTAGTCATAAAATAGTGGGACAGCGGGACGGTTAACTTTAATCCTTTGGGAGA
GTAAGCTTTGAGCATTGTCCTGACAATGTCCCGAAATATGTTGGAAATAGCGAAATGGGA
CACTTACCAAAATTTAGGAGGAAGAAAATGAATAAAAATCAATTAAAGTCAGAAATTTTA
GAATATATAAAAGCTCATGCTGGTACATCATTTGTAGAAATAGAACGTGTATTTGAAGAA
AATAACTTTGATTATAAAGGTGACGGCGCATATACAAGTGGTCAACATCCCAATGTTGTG
TTTTGGATTGGGTGGAATCAAGAAGCGTTTGATGTTATCGCTGAACTTAAAAAAGACGGA
CGTATTGAGATGGATATTTGTGAGCCAATTGTTTATATGGTTGATGGTAAAGGTTTGGAT
TTGCCTATTGTAAGGTCGAAAAATATTAAAACAGATCATTGGTTGCCTGTTACGTTTAAT
ATTAGTAAGAAAGAAAAGGAGTGTGTCTAATATGAATGACAAAGAGAAAATTTACAATCA
ACTTCATCATGATGCACCAATTCAAATTATGCCAGCACCTGAAAATTTATTTGTTGAATA
TATAGAAGATGGCGAAGTGTGGTATTCACCAGTTGTATGTATGGCTTTAAGTAAAGCCCA
TAATATTAATTTTTATGACTGTGATGATGTGGGGTGCATTGATAAAGCAGCCACATTTAG
CATTAAAAAATTTAATACTGAGACAGGTGAGTTTGAACAATTCAGCAAAATAGCTCAAAA
GGAGATAACACAATGAACATAGAAACTATCGTAAATGAATTCGAAACACGAGCAGGCACG
TTACTAAGGTACTACACAGGATTATTAGAACATAGTAAAGTACAACCGTATTGCTTTAAG
TTATATAATGATCCGTTTGATATGGTTTATGTGGTGATGAACAGCAAGTTATTCGGTCAT
GTATATATTAAAGATTGTAAAGTAAGGCAATCATTTGAATTAGCGTCACCTAAGCACACT
GAGGGGCTTATAAGAAGCATAGAGGGACATTATGTGGGTTATGAATTACATGACGGTAAA
AAGCTTTCTATTAGTGATATGATGGCTAGTCATTTGTTTGAAGATGAGTATTTTATGTAT
GGATTACAAACATATGCAGAATCAAATAATAGTGATGTGTTTGAGTACCTAGAAAATGGA
TTTGATACAGATACACTTGAGGGCATTCAATCAAGTAATACTGATATGATAGCGAATATT
GAAATGTTGTATCAGTTAGCTACGGGAATCAATGAACCAGCACCAGAGTTAGTTGAGGGA
TTGAAATTAGTAACTGAGTTTGTACAAGATGAGAATGCGATACAAGAGGATTACAAGGCT
TTAGAACGTAAATTGAATGATTTAAAAGCGTCTTACTATAGCTTGAGTAAATAATGTTAT
GAGGGGTCACATGTAGTGTGTGGCTCCTAATAAAATACTACGATTTTATACGAGGTATAG
CAGTTTAAAATGGTTGAGGTACAGAACTTTAAAAAAGTATGAAACGTTGATATTAAGCTA
TTTTATGGCTTTGAAAATAATAAGGTTATATAAAGGTATTAGCTTTTAAAATCGGAAGGT
ATACAGTCTTTGAGAATTGAAAAAATGGCAAGATTTGTGCAAGGTGTGCGAACTTTGTTA
ACGCTAATACAAGCTAAAGTGTGTGTTTTTGGTATAGGCCTAAAACTTAATTTTGTTCGC
TATTTGTTCGTGCTATTTTTATCGAACTTAAGTTCTGTATTAAGTTAATGTGAAAAGCCT
AATGTTAAGTTTATAACATGATTTTATAAGTGTTATATACGATAAGCTAAACAATTGATA
AAACGCGCTATAAAGCGAACGTAAGTTTGTTTTAGACCTGTAAAAATGGTATAATTTAGA
TATGGAATAATTAAAATAAAGGGGTGTAGAAATGCAAAGTATCGCAGAAAAAGAGACGTA
TCATTTACCCACCGAACACCTGCAAGTTTTCAATGTGATAAAAAATACGTCCAATAAGTA
TATTACTAAAACTAAAATCTTAAATCAATTGGGATATGAATATAATTCAAGCAATGAACG
ATGGTTACGAAGAGTAATCAATTCATTAGTATATGATTATGGCTATCCTATCGGATGCAG
TTATAAACCTAGTGAACGTGGTTATTACATCATTACGACAGAACAAGAAAAGCAACAAGC
GATGAGAAGTATTAAGAAACTAGCTGATGGCAGTATGAAACGCTATGAAGCTTTGAAGCG
AATTAAAGTGTAAAGGGGATAAAAATGAAAACTGAATCGTACTTTAAAGAATACAACCAA
TTTGTAATAGATCAACAAAAGGCTATACAAGAATTGGAACAAGAGTGCAATGCATTGGAA
AGTAAAATAAAGTTAGATAAGTCCACATACAAACAGTTAATCATGGATGGACAAGATGAT
AAAGCAGATAACCTATATCAAGCAACAGATGCTGATGAAAAGAAACTAAAAGCACTTAAT
AAACGCTTAGAGACAAAGAAAAGTGTGTCGAAAGAAGTTAAATATCAAAAGACAATTGAA
TTATTAAAACATCAAAGCGAGTTGTCATCATTATATGAATCAGAAAAGCAATCAGCTTTA
GGTAAATTAAAAAAAGTAGTCGATGCATATAATGAGATCATTGATGAAATAGAAGATATT
AATGATAGATATGAAGATGAACATCAACAATATGCGAGTGTGTATAATCAAGAACAATTA
TATGATGACAAAGAGGCTAGAAAAGCGTTAAATGGCTACTTTAGAGAAAATATATTTACA
TCATTTATTAATGGTAATGATTTGCCATACGAACACAATAACAAGTTGTTTTTAAAACGT
TAAAAGGAAAGGGTAATAAAATGAAAACAAAATATAAGTTGAATAATACTAAAAAGGTCG
CAAATGCATTTGGCTTAAATGAAGAAGATACAAATCTATTAATAAATGCAGTTGATTTGG
ATATTAAAAATAATATGCAGAATATTTCAAGTGAGTTACAACAAACAGAGCGGTCTAAGC
AAAAACAATATAATGAAGAGCTACAAAATTTAGCTAAGCAAAACCGAATTATTAAATAGC
AATGATTGCCTATCCAATTCGGGTAGGCTCTGTTTATAGGGGTGAATAAATGAAACTGCT
TAAAACGAAGAATTGTTTATATTATCGTAATGGTGACAATAAATTATCTGATTATCAACT
ATTAACGCAATTTAACCCAGCATTTATTAATAAGAAAATTAAGATGTGTGAATTCCAAAT
TGAAAGTATGTACCATATGAGTGCATCGACAACAACATGTGATGAAATAATGGGGGTCGT
GTCTGTCTCATATCCAATTGAAAAACTAGTTATCAAAATTATTGAAACAAAGGCAAGATT
ACAAAACTATAAAAATCGATCTATAAGTAATATGGTGTTGTTGAAAACGGTACTAAATCA
TTATACAGAAAGAGAGCAGAAGCAAGTTGTAAAATATATGCGTTCAAATGGACGATATAA
GCCCTACAACGTCATTGAACGCTTACAGGGTGATTTGTATCAAGCAAGTATTAAACAACG
TTCAGAACGTCAAAAACAAAGAAATATAGCAATTGAAAATAGTAAGATTGCACGAGTAAA
TGCTTATCATCAATCTTCATATGTAAAAGTGGTGTAACAATGGATAAAAAGCAAATAAAA
GACTTCGTTTGTGATTATCATAAGCGAACTAGAAGGGATATGTTGATAGATGATGAAATA
AATACCGATGAATTCTTTTCAATAGGTGATGAAAATTCTAATGAATGGATGGCAGACGAT
AACATTGATGATCATATTGTAAAGAATCACTTAGAAATGATTGTTGACCGAGTAGCTAAT
GATAAAGAGTTTTATATTTTCGATTCTTTAATACAAGGACGTAGTTTTAAAGATATTAGC
AATGTCTTAGAGTGTTCAGAACAATCTGTAAGATTATGGTATGAAACCTTATTAGATAAA
ATTGTGGAGGTGATAGAATGAGTGAGTTAACAGCAAAACAAGCGCGTTTTGTGAATGAGT
ATATTAGAACACTTAATGTGACACAAAGTGCCATAAAAGCAGGCTATAGCGCAAATAGTG
CACATGTGACAGGATGTAGGTTATTAAAGAAGCCACACATCAAGCAATATATACAAGAAC
AAAAAGATAAGATTATAGATGAGAATGTATTAACTGCAAAAGAGTTACTACATGTGCTTA
CGAATGCGGCAGTCGGTGATGAAACAGAAACGAAAGAAGTTGTAGTCAAGCGTGGGGAAT
ATAAAGAGAATCCACAAAATGGCAAAGTACAGCTAGTCTATAATGAACATGTTGAACTGA
TAGAGGTACCAATTAAGCCAAGTGATCGTTTAAAAGCTCGTGATATGTTGGGTAAATACC
ATAAGTTATTTACAGATAAGCATGATATTAACGGGAATGTGCCTATATTCATTAATATTG
GTGAATGGGATGGAGATGATGAGGAATTAGACAAAGCTGTACAAGATGTATCTAACGCTA
ACCCTAACCATACTGTGATTGTGGATGATATTCCGTTAGAGGATTGAAGAAAATGAAGTT
ATGCTAATTATAAATTAATGCTAATTAGTTTGATACCATAGCTTATTTACTGAGAAAGTA
GACTTAAATGTAGCAACACCAGTATTCATTGATAATATAAGCGAAGATGATGAGATAAGT
GAGAGAGATTTATAAGCAGTGCTTTATAGGTATGTTAGTTGATATTATAATAAAGGGTTT
CTCCAAATTAGGGGTACCTTTTTTATATAACCGAGCCAAATGTGGCTTCGTTAAGTGTGT
CCTTAAGTGGATGTATTAGCTTATTTGTACTTTAACGAAGAGGTGTTTAAATAGTTTTTT
TGATTAAACGAACAATTTTTACGTCATGTGATAGTGGAGTTTTTTATATGAAATGCCACG
ACAAAGTGTTATAACAATAGAAAACACTAATATAGTGTCCAAATTCTCAACTATGAATAA
ACCAGCCTTCGGACTAGTTTTTTATAAATTAAAATTTCCTATCAAAATCATTACATTTAT
GCTAATATATTTATGGGAAGTAGGTAAGCATTTCGGTGCTTACCTTTTTATGTCAATGCT
AATACTTTCAGTCTTAAACGCGATACAAATTTTACCTTGATATAAGATGTTTAAAATCAC
CGACTGTGGTGTGTTATTAGCATAGATATCTTTAGTTATGTCAAAGGAGGTATATATGGA
TTGGCAAATTTTTTATCTAAAGAACGTAATGTATTCACAATGGATAAAAATAATAAGACT
AATTATTTTATTGAACAGAATGAGCGAGTAACGGTTGAAACTTATGATTGTTATAAAGAA
CAAATAAAAAATAAAAATGCGATACTAACTAAAAAAATTTTGCAGAAGACTAATCCAGCA
ACGGGTCCTATTTTTATATATGGCATTAATAAAGGTGATATTTTAAAGGTGGACGTTTTA
AAAATAAAGGAAAAATCAAATGGTATTATTTATACAGGTCATGAGATAGGTGTTAATAAG
ATAATAAGAGGTAGTGAGTTTGCATTTATAGATGAATTCAATGATAAAACTATAAAATTT
AAAGACGTTAATATCTCTATTAATAAAATGATAGGTGTTATTGGTGTAGCTCCTGAGGGT
GATTGTATTTCTACATCAACTTCTGGAAGGCATGGTGGAAATATGGATTGTAAAAAAATA
ACGGAAAATAGCTCACTATATTTACCAGTTTATCACGAGGGAGCTTTATTATCTATTGGT
GACGTACATTTAGCTATGTCAGATGGAGAAGTTGGAGGAACAGGTCTAGAAATTAATGCA
GAAGTAGAAATTATATGTTCAAAAGCCAATGTCGGTATGAACTTACAAAACCCAATTTTA
ACGAATGAAGAAGGTATGTATTTCATTTCTTCAGGATGCACTATTGAAAAGGCTATTGAA
AATGGTATAGAAGATTTGGCTCAGTTTTTTAAATTTAGGACAGGTCTATCTACAAATGAT
CTCCTTAAACTATTTAGTTTAGTTTGCGAAGTGCAAATTAATCAGGTAGTTAATCCTCAA
AAATCAATACGTTTATATATACCTAGATATATATTGCGTCAATTTGACATTGTAATTTAA
TAAATAGAGAACTAAAAATTTTTTGATAAATATTATATCCAAAACGAATCAACAAAACCA
CACCACCTATTAATTTAGGAGCGTGGTTGTTTTAATGGTGAAAAAAAGGCGTAATTGTGA
AACTAGGGACAAGGGTAGTATGTTCGCAAAAAGTTCGCAAAGTTATGAAATAGTGTGCAT
ATTCATAGACTTTCAAAATGAAAATCATGACTATAAATTCTTGATTTAATAGTGTTTTGA
ACACTAGTGATTATTCATAAAATAGCGGTATATAAAAGAAGAACAATAATATTTAATATA
TTATAACCCTCGTAGGCATAGGCTTATGGGGGATTTTTTTATGCTTTGGGATATAGAAAA
GGGACAGAAAAGGGTAAAAAAGATGAGGTGAAAGTTATTGAGATTTAGACATAAAAAAAA
GAGGCAACCGTCAGTAACAGTTAACCTCAAGTGCATTCCGCAGATATGCACCGCTATTTG
TATATGATATTAATCTATTTTTAGATAAAAATCAAGGTTATTGATAAAGTTCTTTAAACT
TCTTAATTTAGGTCTTGCTTGAACACCTATAATTTTATCATAAGTCGACTCACGTATCTT
TGATCGTAAAAAATCAAGGTTTTGTTCGAATTGGCTTATAATTTTTTGAAGTTCTGTTTC
AGAATAAGAAAGACCGGAACAAATTAGAATTAATAAAATGAGATAATCAATTAATTGTGC
CGTCGATATCTAGCGTTTTATCTTCAAAGTTTGTATTTAATTTCCTTATTGTAAGTAGTT
CGTTGATATGCATGACATTAGCAATTTGAAACTGCATTATAAATTTTATCATTTTATAAT
TACGTTTTCTCGTTGGTTGTTTTTTATACTTAATTACATAGTCGAAATAATCCAGTAACT
CCTTAACTTCTAAAGTGTTATTACGTTTAGCTAGTAACACATCACTATAGGGGTATCTAT
TTATCCTAGTACACTTATAACTTTGAATTGCCTACTTTTTTAAATTAACAAATTCTATTC
TCATAGATTTTGTCCAATTAAGTGTAGACGTCTTATAGTTATTAAATTTGAGAGTGGTAG
CAAACTAAAGTTAATCAAGAGTTAAGATGAATTTAATTCATGAACACGGCTATTATTTTT
ATAATTGAAGAAAATAAAGTTTTACTTCAAGGAGGTAATTAAATATGTTCAAAAAATATG
ACTCAAAAAATTCAATCGTATTAAAATCTATTCTATCGCTAGGTATCATCTATGGGGGAA
CAATTGGAATATATCCAAAAGCAGACGCGTCAACACAAAATTCCTCAAGTGTACAAGATA
AACAATTTCAAAAAGTTGAAGAAGTACCAAATAATTCGGAAAAAGCTTTGGTTAAAAAAC
TTTACGATAGATACAGCAAAAATACTATAAACGGAAAATCTAATAAATCTAGGAATTGGG
TTTATTCAGAGAGACCTTTAAATGAAAATCAAGTTCGTATACATTTAGAAGGGACTTACA
CAGTTGCTGGCAGAGTGTATACACCTAAGAGGAACATTACTCTTAATAAAGAAGTTGTCA
CTTTAAAAGAATTGGATCATATCATAAGATTTGCTCATATTTCTTATGGCTTATATATGG
GAGAACATTTGCCTAAGGGTAACATCGTCATAAATACAAAGAATGGCGGTAAATATACAT
TAGAGTCGCATAAAGAGTTACAAAAAAATAGGGAAAATGTAAAAATTAATACTGATGATA
TAAAAAATGTAACTTTCGAACTTGTGAAAAGTGTTAATGACATTGAACAAGTTTGAAATT
AAGTTAAATTAGTATATACAGTGTTTGATCGCTAATACTTTGAAAGTTAGGTATCTAAAG
GTGCCTAGCTTTCTTTGTTATGATCAACACCATCATATAGAAAATTCTTTAATGACGTTT
ATGCCGAAATCTATAAAAATAATTTCTCTTTTATGGTTAATCAATATGTTTTTACACTCG
ACAACCTTAAAATCAACTTCTCTCAATTCCATAATAAAGCCTCTATAAAATAACTTAGTT
TAAAAACGATGCGTATCTTTCAGATTCAAATCCCATCATTTTCTCCTAATACTTACACTT
TAATTACAATTATGTAAGTTGTTTTCAGTGACATCCTATATTATATTTTGGCAGAGGTGA
TCTTTTGAAAACGATTTTAAAAACAATTATATATATCGCACTTACTATCATTGGCGCTTA
TGCTACTTTGTTCATTTTAAAAACAATAGATTCTCATGGTGTAACAGATCAGTTTAATCC
ATTGGTAAAGAAGGAAGATTCTTATGTTAAAACGACAGAGGTATCTACTAGAATGGATGA
TCAACTCCGAAGTTATAATCAAAGTGCTTTTAATAAAGAAGGGAAAGAAACACAATTAAT
GTATACTGCTACATTTGATATTAAACCGCATAGATACTTGAAAATAACACATAAAGGTCA
TCATGTAGAAACTTTTGAAGAAGTTGAAAAGGGACAAGTGCCTAAAAAAGCTTTAGAGAA
ATTGAGTCGATAATAACGTGCTTATATTACATTGCTCATTTTAAAAATGAGTACGAACGA
AAGTAACACATAACGATTAATTTAAAAATATTTGTAATAATTATGAATAAAATTAAAAAC
AAGGGGTAATACATTCTATATAGCATATAAGCTTTTGTTATGAGTTTCAAAAATAGGAAG
AGAGAGTGATATTATGAAATTAAAATCATTAGCAGTATTATCAATGTCAGCGGTGGTGCT
TACGGCATGTGGCAATGATACTCCAAAAGATGAAACAAAATCAACAGAGGCAAATACTAA
TCAAGACACTAATACAACAAAAGACGTTATTGCATTAAAAGATGTTAAGACAAGTCCAGA
AGATGCTGTGAAAAAAGCTGAAGAAACATATAAAGGTCAAAAGTTAAAAGGAATTTCATT
TGAAAATTCTAATGGCGAATGGGCTTATAAAGTGACACAACAAAAATCAGGTGAAGAATC
AGAAGTACTTATTGCTGATAAAAACCAAAAAGTAATTAATAAAAAGACTGAAAAAGAAGA
TACCGTAAATGAAAATGATAATTTTAAATATAGTGATGCAGTAGATTATAAAAAAGCTAT
CAAAAAAGGACAAAAAGAATTTGATGGTGATATTAAAGAATGGTCACTTGAAAAAGATGA
TGGCAAACTTGTTTACAACATCGATTTGAAAAAAGGTAATAAAAAGCAAGAAGTTACTGT
CGATGCTAAAAACGGTAAAGTATTAAAGAGTGAACAAGATCATTAAAAAGATTCGTTGCA
TTAACTCTTGTAAAATGTCTTAATTTATATTAATTAATAAAATACCCTCACAATACTTAT
GCATAAGTCCTGTTTGACGTAAAAGGATATATGACATACATATTGTGAGGGTTTAATAAT
ATTTATTTATCCATGCGAATATCGACTTCTTCTAAATGCTTCTGATATTCTTTAACTTTA
CTTTCTAAAAACATTTCATATGGTGCATCAAAAAAGTCAGCTAAATGCATGGCATCTTTA
AATTTGGGTTCATGGTGATGATTCTCCCATTCCCAAATTTGATGTGCTTCATATTTAGTA
CCATATTTTTCGTTTAATTGTTGTGCTAATTCGTCAATTTCTAAATTATGTTTAGTTCGT
AAGTTATATAAAATATGCATATTCATTGTCATTTAACCTCATTTCTGTGCTTTACTAATC
AAGGATGCTAATAATATGTGTATATTCTATTCCTAAGATAAAAAATAATCAAGCTAAGAA
ATCGTAATTAAGAAAATGACACAAAATATAATATTTTCTGAGTAACAAATAACAATTAGC
TATAGTCACATTGAATAATTTCAAAATTAAATCAATGACTGGAAAAAGATTTGAATAAAA
ATATTTTAACTTTGTTTTAAAATTTTGAATAAGGGGTACTACTTAGAATAACGCAAAATA
AATAGAAAAAGAAGACTGAGAATTATGTTTGGAATGTTAATTGTCGGTGGCTTAATTGGA
TGGGCTGCTGGTGCTATTATGGGTAAAGATATCCCAGGTGGTATTTTAGGTAATATTATC
GCAGGTATTATTGGATCATGGGTAGGTGGCAAACTATTCGGACAATGGGGGCCTGAATTA
GGAAACATTTACATCTTACCAGCATTAATTGGTTCAATTATCTTTATCGCAATTGTAACT
TTAATTTTAAGAGCTATGCGTAAATAATAAATACTCAACTTATGTTGAATTAATATAAAG
ATGGCACTTAGTTGTCATCTTTTTTATTTGCATGAAAACGTTCGATATGTATTATAATGT
TGGAAAATATAGGCAAGATAGGATTAAAACACAATAGATTGATATGAGGAAAGGTAAGAA
TAAAAAAGTGAGCAATAGACAAATAAAAAAGGATGACGTTGGGTTGCGCCATCCAGGAGT
ATTATGTTCATGAATATAAAAGACTGTGTAGTCATTTAAGAACTACACCCATATAGTAAC
ACATCACTAGACTAAAGACAACACTATTTTCATTATTATTTATTTTAAAAGCAAATTAAT
TAAATATTATTAGAAAAATATTGAGAAACATCATTTCCATTTGGTTAAAAGTAATGTTAT
GGTAAATATGAAATATAGAAGAAGAGGAGTAATAGCATGACGATTTATTTAGTTAGACAT
GGAGAATCGAAGTCGAATTATGATAATAAACATTCACGATCATATTTTTGTGGTCAATTA
GATGTACCGTTAACGAATGCTGGCAAAAAAAGTGCAGATGATTTATGCCAATATTTTAAA
GAAAAAAATATAGCACATGTATATGTGTCGGACTTATTGAGAACACGACAAACATTTAAA
CATATTTTTCCATATGACATTCCTTCTACGACAACACCCTTACTAAGAGAGCGTTCATTA
GGGGTATTTGAGGGTAAATATAAAGATGATGTCAGTGTTAATCCGAAATATGAAAAATAT
TTTAATGATCCTAAGTTTAAAGATTTTCGTCATAGTTTTTCTCAAAAAGCGCCTGAAGGA
GAAAGTTACGAAGATGTATACCAACGTGTTTCGCATTTTATGAATCATGTTGTTAGTGAA
AATACTGAACAAGATGATATTGTTATTGTTGCACATCAAGTTGTTATTCGTTGTTTGATG
GTTTATTTTAACAAAGTTTCAAGGGAAGAAGCTGTGGATTTAAAGGTAGAAAATTGCAAG
CCATATATCATTGAATAGAGAAGTTTGAAGGTTCTGAAGCAGTAAAATCTAACGCTGTCT
CCAGAACCTTTTTACATTAGGAATTTAATGGAAGTCATCGTTATTAACAGGCTTACCACC
AATAGCTAATGTAATGATTGCACTTACGAACAATATAATTGATGTAACAAATGACGCTAC
TGTAAAAGGTGTAAATTGGGTGAGTGATAATATCAATGATAAAAAGAACCAAGAGATAGC
CCCTAGAAATTGTAAAATAGCAGAAGAAATTCTAAAACTCATATTATTGAATATAGCTAA
AATAAGTGCGGGCAATGCGACTAATACCATTATAATGATGTTGAGGGTGAATAAATATGG
CTGTTCAAAAGTTACTGTGTTTGGACCTGTTGGATGCATGGCTGCTAAAAATAAGCAAAC
AATCGTTGATAAAATTGATAAAATAATAAAAGTAATTCGAACTTTCATAATGACCATCCT
TTGTTTATAGAGTCAATATAAGTATGAAATATGTTAGATATATAGTCAAATGCGTCAACT
AATGGGTGATTTTGGAATAGATAGAGTTAAAAAAGCATCAAACAGTAATATACTGCTTGA
TGCACAAATGATGACTTTAGCTAAATTGATTAGTCATTTTAAAAGATAAAGAATCGTCAT
GAATTATGGCTAATGTAATGATATGTTACATGCCGTAATGATAATATTCAGTTATTTATC
AATGACATCGCTATTGATACCTTTAGATTTTAAGAAATCTTTAATTTTATCTTGTTGCTT
TTTATTAACGTCTCCAGCATATTTTGTTGGTACGTCGACCACATTGATTTTGTTTTGAGG
TTGATAGTTAAGCTTTTCAATATCTTCATCAACATTGGCGATTGTACTATTTAATGCTTT
GAAGTAATTCATAATTAGATCAACGGGTTTCTTATATTCTTTAGGAATATTGTTTTCAGT
GACAAATTTCTTGAAATGTAAGTCGTTTTTAACAGCTAAATTAGATAAGTGGCTAAGTGT
TTCTGCTTGCTTTTCGGTTACTTTTGTTTGACTGTCAATTTGTTTGTCGAGTTTGTGTTG
CATAATATATTTGTTATCAAGTATATCGCTATTTACAGATAAATATTTTTCGACAGCTTT
CTTCATTTCTTCCTCGCTAATATCACTGTTTTTCTTGTTTGAACTAAAGATATCTTTTTC
TTCTAATTTTTTAGCACTTTTAGGTGCATGTATGCCAGTACTAGAATGATGGTCATCTTT
GTCAGATTGATCAGCTGCACAACCTGTAAGAATTAATGTTGATGCTAAAAATGTACTTAG
TAATAATCTCTTTTTCATAATGTAATATAACTCCTTGGTTTATCTTTAATTGAAAAAATG
TGCATTTATATTTAATAGAGTAACGTTCAATTAGTTTGGAATGTCACGATGACCTTGCAA
TGACCATAAACGTAAATGATTACGAGCATGAGTTGCTTTGTCGATAAATAATGCGTCATT
TTGAATGTTGTTAAGAATATCATTATCTATAAATAATTGCATAATTGGTTGAATCAATTT
AGAAATAGGTATCGTACGTAAAAGCATAATGATTTCATTCACATACTTTTCTTTCTCAAT
ATCATTTGCCATATTGATTTGTTTGCGTAGATAACTGGTAAACTCTTTAATTGCTTGATC
AGATTTCAAATAGTGATGTCTATCATAATAGATTAATTCTTCAACAGAAGCTGGTACATA
ATATCCATCATCAGAAATATCAATGCCTGACGCCTCAGACTCGACAACATCAAATAACAC
AGGATGAAACACGAAGTCATCTTCAACATAATATAGCTCAGTACCAGCTAAAGTATCTAA
GCTATATTGTAACTCTTCTTTACTAAAAGTAGAGTCATAAAATCTTTGTAAAAGATATAG
TAGATGATTAGTTGATAAAATACCATACAAGTTTACAGAACCAAGTATAATACGAAGAGG
TAAAATATCTTTTTTATCTATTAAACCTTTCTTAATCTCAGAAATTAATTTAGTGATTGT
ATCATTTCTTAAGCTATCAGTTATACCAAAGTCTCCAAAATCGTCATCTTTAAGTAACAT
ATCTAAGTCAACTTCGTCGTCCATAAATGATAACACTAAAGCGTTTTCAAACTCTGCTAA
ACTATTCTCAATTGTTTGTTCATCAACAAATTGATTTACAGCTTTCTCAAAATCACCATT
GCCGACTTGATTCACGAAATTTTCAATATGTTTACGCACATCATTTGGCAAAATAAGACA
ATCATATTCAAAGTTGTAATAATAGTAAAAATGACTAGTTAAAAAGTTGTCAAAATTTAT
TGATTTTAGCTTTTCAAATTTAGTTAGTTCATTGTTTAATCGGTAGTTATCATCACTTTC
AAGTATGCTAGAAAGAATATCAAACTCAAATAGAGTAGCATTAGAAAACACTTGTTCAAT
GATGTGATTATTATTGAAAAATGCTGTCATAATTAATTCAACAAGATTTTGTTTGTTTTT
ATTTGAGAATCCTTTAATACCATATTGCCTGCATATTGTTTTTAGCTCGTCATTAGTTTT
TAGCAGTAAAGCATGTTCTAATGTGACATCGTTTAAGCGCGTATGTTGTCTTACACGAAA
CACTTCATCATTTAAATGCATATGGTCTATTGTATCTAATGTTTCGAATTCACCATAGGT
ACTATCTAGTACTTCTGAATTGATATTTCTTAAAAATAAATTATTGACAAAGAACTCATC
TTCATTAATTTGATAAACAAAACCTAGATGATTTGTTAGCTTTAAAATATTAACATCGCG
TTTATTTATAATTGTGACAGGATTACCATTAGATATAAGTGTTTCTATAAATTTTTGTTC
TGTCTTATCCATATCATGATAAATTTTATGTATATTTTCAGGGCGTAAAGCATGAATCGT
GACTTCAAATCCTTCTTTTTGGGTCGGTAAATTAAAATATTCGCATGCATTTTGTAATTT
TCCTGGGTATATAAAATGAACATCAAGCATTTTTGCACACCTCGTTATATATATTTAGTT
TATCATACCATGACTTTATGTCGGGATAAAAAAATAACAGCATCTTAACAAATGTAAGAT
ACTGTCAGTGAAATGAATGAAACTTTAGTTTCTGATAATATAGTCAAAGGCATTTAAAGC
TGCGTTTGCACCTGCGCCCATTGAAATAATAATTTGTTTGTTCTTCTGATCTGTGACATC
ACCAGCTGCGAATATACCAGGAACATTCGTATTATTGTTACGATCAATCACAATTTCACC
ACGTTCGTTTAATTCAACAGCATCGTTTAACCATGATGTGTTTGGAAGTAAACCAATTTG
AACAAAGATACCATCTAAGTTAAGTAAATGCTCTTCGCCAGTACTCATGTCTTCGTAACG
TATGCCTGTAACATGGTCTTCGCCTACAACTTCAGTAGTTTTAGCATTTGTTTTGATATC
AACATTTGATAATGAACGTAAACGATCTTGTAACACGTTGTCAGCTTTCAATTCACCAGC
GAATTCGAATAATGTTACGTGATTAACGATACCTGCAAGATCAATTGCTGCTTCAACTCC
AGAGTTACCGCCACCGATTACTGCTACGTCTTTATTTTCAAATAGAGGTCCGTCACAGTG
CGGGCAGAATGCAACACCTTTATTAATCAATTGTTCTTCACCAGGAATGTTTAGCTTACG
[truncated: 2,498,579 more chars]
