# Supplementary material for: Description of Staphylococcal Strains from Straw-Coloured Fruit Bat (Eidolon helvum) and Diamond Firetail (Stagonopleura guttata) and a Review of their Phylogenetic Relationships to Other Staphylococci
Source: Front Cell Infect Microbiol. 2022 May 11;12:878137. doi: 10.3389/fcimb.2022.878137 (PMC9132046; doi:10.3389/fcimb.2022.878137)
Supplement: Supplemental File 1 — Hybridisation profiles of study isolates and reference strains (pdf). [file DataSheet_1.zip › Supplemental File 5b_Genes identified in Zoo-28.fas]

>>Zoo-28_[0000519 to 0001880]_dnaA_(chromosomal replication initiator protein)_FRWD
ATGTCGGAAAAAGAAATTTGGGAAAAAGTGCTTGAAATTGCTCAAGAAAAATTATCAGCT
GTAAGTTACTCAACTTTCCTAAAAGATACCGAGCTTTACACGATTAAAGATAGTGAAGCT
ATCGTATTATCGAGTATTCCTTTTAATGCAAATTGGTTAAATCAACAATATGCAGAAATT
ATCCAAGCTATATTATTTGATGTTGTTGGATATGAAGTGAAACCTCATTTTATTACTACT
GAAGAATTAGCAAACTATAGTAATAAAGATGGTTCTACGGTAAAGGAAACACCAAAATCT
TCTACAGAAACAACTGAAGATAATCATGTGCTTGGTAGAGAGCAATTCAATGCCCATAAC
ACATTTGACACATTTGTAATCGGACCTGGTAACCGCTTCCCACATGCAGCAAGTTTAGCC
GTTGCCGAAGCACCAGCAAAAGCGTATAATCCATTATTTATATATGGAGGTGTTGGTTTA
GGAAAAACCCATTTAATGCATGCCATTGGTCATCATGTTTTAGATAATAATCCAGATGCC
AAAGTGATTTACACATCAAGTGAAAAATTCACAAACGAATTTATCAAATCGATTCGTGAT
AACGAGGGTGAAGCTTTCAGAGAAAGATATCGTAATATCGACGTCTTATTAATCGATGAT
ATTCAGTTCATTCAAAATAAAGTTCAAACGCAAGAAGAATTTTTCTATACTTTTAATGAA
TTACATCAGAATAACAAGCAAATCGTTATTTCGAGTGATCGACCACCAAAAGAGATTGCA
CAATTAGAAGATCGATTACGTTCACGCTTTGAATGGGGGCTAATTGTTGATATTACGCCA
CCAGATTACGAAACTCGAATGGCAATTTTGCAGAAGAAAATTGAAGAAGAAAAATTAGAT
ATTCCACCAGAAGCTTTAAATTATATAGCAAATCAAATTCAATCTAATATTCGTGAATTA
GAAGGCGCATTAACACGTTTACTTGCATATTCACAATTATTAGGGAAACCAATTACTACT
GAATTAACTGCTGAAGCTTTAAAAGATATTATTCAAGCACCAAAATCTAAGAAAATTACA
ATTCAAGATATTCAAAAGGTTGTAGGTCAGTACTATAATGTTAGAATTGAAGATTTCAGT
GCTAAAAAACGTACAAAGTCAATCGCATATCCGCGTCAAATAGCTATGTACTTATCTAGA
GAGCTTACTGATTTTTCATTACCTAAAATTGGTGAAGAATTTGGCGGGCGTGATCACACA
ACTGTAATCCATGCTCATGAAAAGATATCTAAAGATTTAAAAGAAGATCCTATTTTTAAA
CAAGAAGTAGAGAATCTTGAAAAAGAAATAAGAAATATTTAA
>>Zoo-28_[0002160 to 0003293]_dnaN_(DNA polymerase III subunit beta)_FRWD
ATGATGGAATTCACTATTAAAAGAGATTATTTTATTACACAATTAAATGACACATTAAAA
GCAATATCACCAAGAACAACATTACCAATTTTAACTGGTATCAAAATCGATGCAAAAGAA
CATGAAGTGATACTAACTGGTTCAGACTCTGAAATTTCAATCGAAATCACTATTCCTAAA
ACTGTTGATGGTGAAGATATTGTCAACATTTCAGAAACGGGTTCAGTTGTGTTACCTGGA
CGATTCTTTGTCGATATTATAAAGAAATTACCTGGTAAAGATGTTAAATTATCTACAAAT
GAGCAATTCCAAACATTAATTACATCAGGTCATTCTGAATTTAATTTAAGTGGCTTAGAT
CCAGATCAATATCCATTATTACCACAAGTTTCTAGAGATGATGCAATTCAATTATCAGTA
AAAGTACTTAAAAACGTGATAGCACAAACGAATTTTGCAGTGTCCACCTCAGAAACACGC
CCTGTATTGACTGGTGTGAACTGGCTTATACAAGAAAATGAATTAATATGCACAGCAACT
GACTCACACCGCTTGGCTGTAAGAAAATTACAATTAGAAGATGTTTCTGAAAATAAAAAT
GTCATCATTCCAGGTAAAGCTTTAGCTGAATTAAATAAAATTATGTCTGATAGTGAAGAA
GACATTGATATATTCTTTGCTTCAAATCAAGTTTTATTTAAAGTAGGGAATGTAAACTTT
ATTTCTCGATTATTAGAAGGACACTATCCTGATACAACACGTTTATTCCCAGAAAACTAT
GAAATTAAGTTAAGCATAGATAATGGCGAGTTTTATCATGCAATTGATCGTGCATCATTA
TTAGCACGTGAAGGTGGCAATAACGTTATTAAACTAAGCACTGGTGACGAAGTAGTTGAA
CTTTCATCTACATCACCAGAAATTGGTACTGTTAAAGAAGAAGTTGATGCAAATGATGTT
GAAGGCGGGAACTTAAAAATTTCTTTCAACTCTAAATATATGATGGACGCTTTAAAAGCA
ATTGATAATGATGAAGTTGAGGTTGAATTCTTTGGTACAATGAAGCCATTCATTTTAAAA
CCAAAAGGTGACGACTCAGTAACACAATTAATTTTACCAATCAGAACATACTAA
>>Zoo-28_[0003676 to 0003921]_yaaA_(RNA-binding S4 domain protein)_FRWD
GTGATTATTTTGGTTCAAGAAGTTGTAGTAGAAGGCGACATCAATTTAGGTCAATTTCTA
AAAACAGAAGGGATTATTGAGTCCGGTGGTCAAGCAAAATGGTTCTTGCAAGACGTTGAA
GTATTAATTAATGGAGTGCGTGAAACACGTCGCGGTAAAAAGTTAGAACATCAAGATCGT
ATAGATATCCCAGAGTTACCTGAAGATGCTGGTTCTTTCTTAATCATTCATCAAGGTGAA
CAATGA
>>Zoo-28_[0003918 to 0005030]_recF_(DNA replication and repair protein F)_FRWD
ATGAAATTAAATACACTCCAATTAGAAAACTATCGTAACTATGATGAGGTTACGTTGAAG
TGTCATCCTGATGTGAATATCCTCATTGGAGAAAATGCACAAGGAAAGACAAATTTACTT
GAATCAATTTATACCTTAGCTTTAGCAAAAAGTCATAGAACGAGTAATGATAAGGAACTC
ATACGTTTTAATGCTGATTATGCTAAAATAGAAGGTGAGCTTAGTTATAGACACGGCACG
ATGCCATTAACAATGTTTATAACTAAAAAAGGTAAACAAGTCAAAGTGAATCACTTAGAG
CAAAGTCGACTAACACAATATATTGGACACCTCAATGTGGTTCTATTTGCGCCAGAAGAT
TTGAATATTGTAAAAGGCTCTCCTCAAATAAGACGACGCTTTATAGATATGGAGTTGGGC
CAAATTTCTGCTGTTTACTTAAATGATTTAGCTCAATACCAACGTATTTTAAAGCAAAAG
AATAATTACTTAAAGCAGTTACAATTAGGCCAAAAAAAGGACTTAACAATGTTAGAAGTA
TTAAATCAGCAGTTTGCTGAATATGCATTGAAAGTAACTGATAAACGTGCGCATTTTATT
CAAGAGCTAGAATCATTAGCGAAACCCATTCATGCTGGGATTACAAATGATAGGGAAACG
TTGTCATTGAATTATTTACCTAGTCTTAAATTCGATTATGCTCAAAGTGAAGCGGCACGT
CTTGAAGAAATTATGTCTATTCTAAGTGATAACATGCAAAGAGAAAAAGAGCGTGGAATT
AGCTTATTTGGACCACATCGAGATGATATTAGTTTTGATGTAAATGGCATGGATGCACAA
ACCTATGGTTCTCAAGGTCAGCAACGTACAACGGCATTGTCCATTAAACTAGCTGAAATT
GAATTAATGAATATCGAAGTTGGGGAATACCCCATCTTATTATTAGACGATGTACTTAGT
GAATTAGATGATTCACGTCAAACGCATTTATTAAGTACAATTCAGCATAAAGTACAAACA
TTTGTCACTACGACATCTGTTGATGGTATTGATCATGAAATTATGAATAACGCTAAATTG
TATCGTATTAATCAAGGTGAAATTATAAAGTAA
>>Zoo-28_[0005040 to 0006974]_gyrB_(DNA topoisomerase II, subunit B)_FRWD
ATGGTGACTGCATTGTCAGATGTAAACAACACGGATAATTATGGTGCTGGGCAAATACAA
GTATTAGAAGGTTTAGAAGCAGTACGTAAAAGACCAGGTATGTATATTGGTTCAACTTCA
GAAAGAGGTTTGCACCATTTAGTATGGGAAATCGTTGATAACAGTATCGACGAAGCATTA
GCTGGTTATGCAAACCAAATTGAAGTCGTTATTGAAAAAGATAACTGGATTAAAGTAACA
GATAACGGACGTGGTATCCCTGTTGATATTCAAGAAAAAATGGGGCGTCCAGCAGTTGAA
GTTATTTTAACAGTATTACATGCTGGTGGTAAATTCGGCGGTGGCGGATACAAAGTATCT
GGTGGTTTACACGGTGTTGGTTCATCAGTAGTAAACGCGCTGTCACAAGATTTAGAAGTA
TATGTACACAGAAATGAGACAATCTATCATCAAGCATACAAAAAAGGTGTACCTCAATTT
GATTTAAAAGAAGTTGGTACAATTGATAAAACAGGTACTGTCATTCGTTTTAAAGCAGAT
GGAGAAATCTTCACAGAGACAACAGTATATAATTATGAAACGTTACAGCAACGTATTAGA
GAGCTTGCTTTCTTAAATAAAGGTATTCAAATTACGTTAAGAGATGAACGTGATGAAGAC
AATATTCGAGAAGACTCCTATCACTATGAGGGTGGTATTAAATCGTACGTTGAATTATTA
AATGAAAAGAAAGAACCAATTCATGACGAACCAATTTATATACATCAATCTAAAGATGAT
ATTGAAGTGGAAATTGCGATTCAATACAACTCTGGATATGCTACGAATCTGTTAACTTAC
GCAAATAATATTCATACGTATGAAGGTGGTACGCATGAAGATGGATTTAAGCGTGCATTA
ACACGTGTTTTAAATAGTTACGGTTTAAGTAGCAAGATTATGAAAGAAGACAAAGATAGA
CTTTCTGGTGAAGATACACGTGAAGGTATGACAGCAATTATATCTATTAAACATGGAGAT
CCTCAGTTTGAAGGTCAAACAAAAACGAAATTAGGTAACTCTGAAGTACGTCAAGTTGTA
GATAAATTGTTCTCTGAGCACTTTGAACGATTTTTATACGAAAATCCACAAGTAGCACGT
ACGATTGTTGAAAAAGGTATTATGGCTGCACGTGCACGTGTTGCTGCGAAAAAAGCACGT
GAAGTAACACGTCGTAAGTCAGCATTAGACGTTGCGAGTTTACCAGGTAAATTAGCAGAT
TGTTCTAGTAAAAGTCCTGAAGAATGTGAAATCTTCTTAGTCGAGGGTGACTCTGCCGGG
GGGTCTACAAAATCCGGTCGTGACTCTAGAACGCAAGCCATTCTTCCGTTGCGAGGAAAG
ATATTGAATGTTGAGAAGGCAAGATTAGATAGAATTTTAAATAACAATGAAATTCGTCAA
ATGATTACAGCATTCGGTACAGGTATCGGTGGCGATTTTGATTTAGCAAAAGCACGCTAC
CATAAAATCGTAATTATGACCGATGCGGATGTCGATGGTGCGCATATTAGAACATTGTTA
CTTACATTCTTCTATCGATTTATGAGACCGTTAATCGAAGCAGGTTATGTGTACATCGCG
CAACCACCGTTATATAAATTAACACAAGGTAAACAAAAGTATTATGTTTACAATGATAGG
GAACTTGAAAAACTTAAATCTGAATTAAACCCAACACCAAAATGGTCAATTGCACGTTAC
AAAGGTCTTGGAGAAATGAATGCAGATCAATTATGGGAAACAACTATGAATCCTGAACAC
CGTGCATTATTACAAGTGAAGCTTGAAGATGCGATTGAAGCGGACCAAACATTTGAAATG
TTAATGGGTGACGTTGTAGAAAACCGTAGACAATTTATAGAAGATAATGCAGTTTATGCA
AACTTAGACTTCTAA
>>Zoo-28_[0007011 to 0009680]_gyrA_(DNA topoisomerase II, subunit A)_FRWD
ATGGCTGAATTACCTCAATCAAGAATAAATGAACGAAATATTACCAGTGAAATGCGTGAA
TCATTTTTAGATTATGCGATGAGTGTTATTGTTGCTCGTGCATTGCCAGATGTTCGTGAC
GGTTTAAAACCAGTACATCGTCGTATACTTTATGGATTGAATGAACAAGGTATGACACCG
GATAAATCATATAAAAAATCAGCGCGTATCGTTGGTGACGTAATGGGTAAATATCACCCT
CATGGTGACTCATCTATTTATGAAGCAATGGTACGTATGGCTCAAGATTTTAGTTATCGT
TATCCGCTTGTTGATGGTCAAGGTAACTTTGGTTCAATGGATGGAGACGGTGCAGCAGCA
ATGCGTTATACTGAGGCACGTATGACTAAAATTACGCTTGAACTGTTACGTGATATTAAT
AAAGATACAATAGATTTTATCGATAACTATGATGGTAATGAAAGAGAGCCGTCAGTCTTA
CCAGCACGTTTCCCTAACTTATTAGCAAATGGTGCATCAGGTATTGCTGTAGGTATGGCA
ACCAATATTCCACCACATAACTTAACTGAATTAATCAACGGAGTGCTAAGTTTAAGTAAA
AACCCTGATATTTCAATTGCTGAGTTGATGGAGGATATTGAAGGTCCTGATTTCCCAACT
GCGGGTCTTATTTTAGGTAAAAGTGGAATTAGACGTGCTTATGAAACAGGTCGTGGTTCA
ATTCAAATGCGCTCTCGTGCGGAAATTGAAGAACGTGGCGGTGGTCGTCAACGTATTGTT
GTGACTGAAATTCCTTTCCAAGTGAATAAAGCACGTATGATTGAAAAAATTGCAGAGCTA
GTACGCGACAAGAAAATTGATGGTATTACTGACTTACGAGACGAAACAAGTTTACGTACA
GGTGTGAGAGTGGTCATTGATGTTCGTAAAGATGCAAATGCTAGTGTCATTTTAAATAAC
TTATACAAACAAACACCTCTTCAAACATCATTTGGTGTGAATATGATTGCACTTGTAAAT
GGTAGACCGAAGCTTATTAATTTAAAAGAAGCGTTGGTACATTATTTAGAACATCAAAAG
ACAGTTGTTAGAAGACGTACGCAATACAACTTACGTAAAGCTAAAGATCGTGCCCACATT
TTAGAAGGGTTACGTATCGCACTTGACCATATCGACGAAATCATTTCAACGATTCGTGAA
TCAGAAACAGATAAAGTTGCCATGGAAAGCTTGCAACAACGCTTCAAACTTTCTGAGAAA
CAAGCACAAGCAATTTTAGACATGCGTTTGAGACGTTTAACAGGTTTAGAACGTGACAAA
ATTGAAGCAGAATATAATGAACTATTAAATTATATTAGTGAATTAGAAGCAATTTTAGCT
GATGAAGAAGTATTACTACAATTAGTTAGAGATGAATTAACTGAAATTAGAGATCGTTTC
GGTGATGATCGTCGTACAGAAATTCAATTAGGTGGATTTGAAGACTTAGAGGACGAAGAC
TTAATTCCAGAAGAACAAATTGTAATTACACTAAGCCATAATAACTACATTAAACGTTTG
CCGGTATCTACATATCGTGCTCAAAACCGTGGTGGCCGTGGTGTTCAAGGTATGAATACA
TTAGAGGAAGACTTCGTTAGCCAATTAGTAACGTTAAGTACACATGATCATGTATTGTTC
TTTACTAACAAAGGTCGTGTTTATAAACTTAAAGGTTATGAAGTGCCTGAATTATCAAGA
CAATCTAAAGGTATTCCTGTAGTGAATGCTATTGAACTTGAAAATGATGAAGTAATTAGT
ACAATGATTGCTGTAAAAGACCTTGAAAGTGAAGACAACTTCTTAGTGTTTGCAACGAAA
CGTGGAATTGTAAAACGTTCAGCATTAAGTAACTTCTCAAGAATTAACAGAAATGGTAAG
ATTGCTATTTCATTTAGAGAAGATGACGAGTTAATCGCAGTACGTTTAACAAGTGGTCAA
GAAGATATTCTGATTGGTACTTCTCATGCATCATTAATTCGATTCCCTGAATCAACGTTA
CGTCCTTTAGGTCGTACAGCAACTGGTGTGAAAGGTATTACACTTCGTGAAGGCGATGAA
GTTGTAGGGCTTGATGTTGCTCACGAAAATAGTGTAGATGAAGTTTTAGTTGTTACTGAA
AATGGTTATGGTAAACGTACGCCAGTTAATGACTATCGCTTATCAAACCGTGGTGGTAAA
GGTATTAAGACTGCAACGATTACTGAACGTAATGGTAATGTTGTTTGTATTACAACTGTT
ACTGGTGAAGAAGATTTAATGATTGTTACGAATGCAGGTGTCATTATTCGACTAGATGTT
GCAGATATTTCTCAAAATGGTCGTGCAGCACAAGGTGTTCGCTTAATTCGCTTAGGCGAT
GATCAATTTGTTTCTACTGTTGCTAAAGTAAAAGAAGATGCAGAAGATGAAACGAATGAA
GATGAGCAATCTACTTCTACTGTATCTGAAGATGGTACTGAACAACAACGTGAAGCGGTT
GTAAATGATGAAACACCAGGAAATGCAATTCATACTGAAGTAATTGATTCAGAAGAAACT
GATGACGATGGACGTATTGAAGTAAGACAAGATTTCATGGATCGTGTTGAAGAAGATATA
CAACAAGCATCAGATGATGAAGAAGAATAA
>>Zoo-28_[0009789 to 0010619]_nnrD_(ADP-dependent S-NADPH-hydrate dehydratase)_RVRS
TTAACTTTCTAATTGTTTCATTGCGTATGGTATTTCATTAATTAGTCTTGATGGTGGTAC
GACGTACATATCTTTTGCAAGATTTTCACCAATGAAACTATGTGTATATGTGGCACTCAT
AACCGCTTCTTTTAAATTATCAAATTGACCTACAAAACTTGTGATCATGCCAGCAAGAGT
ATCACCCATACCACCAGTAGCCATCGCAGGACTACCAATTGTCAATTTAAAGTCTTCATC
TTTAAAGAAAATTTCAGTACCATGTTTTTTTAGTACAACTGTTGCACCTAAACGATCTAC
CGCTTCACGATTACGTTCATACGTTTGTTCCTCAATTGGAATACCTCTTAAACGTTCCCA
CTCTTTGAGGTGTGGAGTGAATATTACACGACAAGTAGGTAATTGCGGTTTAAGTTTACT
AAAAATTGTGATTGCATCACCATCAACAATCAAGTTTTGATGTGGTTGTATATTTTGTAA
TAGGAATGTAATGGCATTATTCCCTTTAAAATCAACACCAAGTCCGGGACCAATAAGAAT
ACTATCAGTCATTTCAATCATTTTCGTTAACATTTTCGTATCATTAATATCGATAACCAT
GGCTTCTGGACAACGAGAATGTAACGCTGAGTGATTCGTTGGATGTGTCGCTACAGTGAT
TAAACCACTACCGCTAAATACACATGCACGAGCCGCTAACATAATGGCACCACCTAAGTT
AGCAGATCCACCAATTAATAAAATTTTGCCATAATCACCTTTATGTGAATCTTCTTTACG
CTTAGGAATGTTAATAGAATTTAACGTTTCCATAGTGATATAACCTCCCAT
>>Zoo-28_[0010926 to 0012440]_hutH_(histidine ammonia lyase)_FRWD
ATGACATTATATTTAGATGGAGAAACACTAACAATTGAGGATATTAAATCATTTTTACAA
CAACAAACGAATATAGAAATTGTTGATGAGGCGTTAGAACGTGTTAAGAAAAGTAGAGAT
GTAGTTGAGCGTATTATTGAAAATGAAGAAACAGTTTATGGCATTACAACAGGATTCGGA
TTATTTAGTGATGTGCGTATAGACTCAACACAATACAATGAATTACAAGTGAACCTTATA
CGTTCACATGCCTGTGGATTAGGTGAGCCATTTTCAAAAGAAGTAGCACTCGTTATGATG
GTATTAAGATTAAATACATTATTAAAAGGGCATTCAGGTGCAACTTTAGATCTCGTAAAA
CAATTACAATTCTTTATAAATGAGCGTATTATACCAGTGATACCGCAACAAGGTTCACTA
GGTGCATCAGGAGATTTAGCACCACTATCACATTTAGCATTAGCATTAATTGGTGAAGGC
AAAGTGTTTTATAAAGATGTAGAAATGGATAGTGCAGACGTATTAAAGCAATTAGACAGA
CCACCTTTGAACCTTCAGGCTAAAGAAGGATTAGCATTGATTAATGGTACTCAGGCAATG
ACAGCACAAGGTGTCATAAGTTATATAGAGGCAGAAGATTTAGGGTATCAATCTGAATGG
ATTGCAGCATTAACACATCAGTCGCTCAATGGGATTATAGATGCATATCGTCATGAAGTG
CATGCTGTTCGAAATTTTCAGGAACAAATTAATGTAGCAGCTCGCATGCGCGATTGGTTA
GAAGGTTCAACATTAACGACTCGACAAGCAGAAATTCGTGTACAAGACGCGTACACACTA
CGTTGTATTCCACAAATTCATGGCGCAAGTTTTCAAGTATTTAACTATGTTAAACAGCAA
TTAGAATTTGAGATGAATGCGGCTAATGATAATCCATTAATATTTGAGGAAGCAGATGAA
ACATTTGTCATTTCTGGTGGTAACTTCCATGGGCAACCGATTGCCTTTGCTTTGGATCAT
CTTAAATTAGGTGTAAGTGAATTAGCGAATGTATCTGAGCGTCGTCTCGAGAGACTAGTT
AATCCTCAGTTAAATGGTGATTTACCAGCATTTCTTAGTCCGGAACCAGGATTGCAAAGT
GGCGCAATGATTATGCAATATGCTGCTGCAAGCCTAGTTTCTGAAAATAAAACTTTAGCT
CATCCTGCAAGTGTAGATTCTATTACATCGTCTGCGAATCAAGAAGATCATGTATCTATG
GGTACCACAGCTGCTAGACATGGTTATCAAATTATTGAAAATGCAAGACGTGTGCTGGCA
ATTGAGTGTGTAATTGCATTACAAGCAGCAGAATTAAAAGGTGTTGAAAGTTTATCACCA
AAAACACGTCGTAAATATGAGGAGTTTCGTAATATCGTGCCGTCTATTACACATGACCGT
CAATTTCATAAAGATATTGAAGCGGTTGCACATTATTTAAAGCAATCTATTTATCAAACG
TCTGAATGTCATTAA
>>Zoo-28_[0012518 to 0012728]_tbox01_(T-box leader element)
CATTGTTCGTAGGACAAGTAATATATGGTGCTTGATGTCAGAGAGCTTGTGGTTAGTGTG
AACAAGAATCAACATATATATGAATCTACCTACTTATTGAAAGAACAATCGGTAATAACC
GTTATTTTAGTGAAGTGCAATTTAGATTTTAGTGTGTAACTATATCTGAAATTGTTAAAT
AGGGTGGCAACGCGTAGACCACGTCCCTTGT
>>Zoo-28_[0012816 to 0014102]_serS_(seryl-tRNA synthase)_FRWD
ATGTTAGATATTAAACTTTTTAGAAATGAGCCTGACAAAGTTAAGAGCAAAATTGAGTTA
CGCGGAGATGATCCAAAAGTTGTAGATGAAATTTTAGAATTGGATGAGCAACGACGTAAA
TTGATTAGTGCTACAGAAGAAATGAAAGCACGTCGTAATAAAGTAAGTGAAGAAATTGCA
TTAAAAAAACGTAATAAAGAAAATGCCGATGATGTAATAGCAGAAATGCGCACATTAGGT
GATGATATTAAAGAAAAAGATAATCAATTAAACGAAATAGATAATAAAATGACAAGTATC
CTTTGTCGTATTCCAAACTTAATTAGTGATGATGTACCTCAAGGTGAGTCTGATGAAGAT
AACGTTGAAGTTAAAAAATGGGGCACACCACGCGAATTTGATTTTGAACCAAAAGCGCAT
TGGGACATTGTTGAAGAATTAAAAATGGCTGATTTTGATCGTGCAGCTAAAGTTTCAGGT
GCGCGTTTTGTATACTTAACAAATGAAGGTGCGCAATTAGAACGTGCTTTAATGAACTAT
ATGATTACAAAACATACAACGCAGCATGGTTATACAGAAATGATGGTACCACAGCTTGTG
AATGCAGATACAATGTATGGTACAGGCCAATTACCTAAATTTGAAGAAGACTTATTTAAA
GTAGAAAAAGAAGGATTATATACAATTCCAACTGCTGAAGTACCTTTAACAAATTTCTAT
CGTAATGAAATTATTCAACCAGGTGTACTTCCTGAAAAATTCACTGGTCAATCTGCATGT
TTCAGAAGTGAAGCGGGATCAGCTGGTAGAGATACAAGAGGATTAATTCGTTTACACCAA
TTCGATAAAGTAGAAATGGTACGTTTTGAACAACCTGAAGATTCATGGAATGCTTTAGAA
GAAATGACAACAAATGCAGAAGCAATCCTTGAAGAATTAGGTTTACCATATCGTCGTGTT
ATTTTATGTACTGGTGATATCGGTTTTAGCGCAAGTAAAACATATGATTTAGAAGTTTGG
TTACCAAGTTACAATGACTATAAAGAAATTAGTTCATGTTCTAACTGTACTGATTTCCAA
GCGCGTCGTGCAAATATTCGCTTCAAACGTGATAAAGCAGCTAAACCTGAATTAGCACAT
ACTTTAAATGGTAGTGGTTTAGCAGTTGGACGTACATTTGCTGCTATCGTTGAAAATTAC
CAAAATGAAGATGGAACAGTAACAATTCCAGAAGCTTTAATACCATTTATGGGTGGTAAA
ACACAAATTTCAAAACCAATTAAATAA
>>Zoo-28_[0014684 to 0015379]_azlC_(branched-chain amino acid ABC transporter, transmembrane permease subunit)_FRWD
ATGACATCGCATTTAAGTTTTAGGCAAGGCATAAAAGAATGTATTCCTACTTTGTTGGGA
TATGCAGGTGTTGGTATTTCATTTGGCATTGTAGCTGCATCACAAAATTTTAGTATTTTA
GAAATTACATTGTTATGTCTTATTATATATGCTGGTGCCGCTCAGTTTATTATGTGCGCG
TTGTATATTGCAGGAACGCCAATATCAGCGATTGTATTAACTGCATTCATTGTAAATTCT
AGAATGTTTCTCTTAAGTATGTCGCTTGCGCCAAACTTCAAATCATATGGGTTTTGGAAT
CGTATAGGATTAGGTTCATTAGTAACTGATGAAACATTTGGTGTAGCTATTACACCTTAT
TTAAAAGGAGAACCTATCAATGATCGATGGCTGCACGGTCTGAATATAACGGCATATTTA
TTTTGGACAGTTTCATGTGTTGCCGGTGCTTTATTTGGAAAATATATTTCAAACCCGCAA
GCATTAGGGCTAGACTTTGCTATCACAGCTATGTTTATCTTTTTGGCAATTGCACAATTC
GAATCAATCACTAAGTCACGATTAAGAATATACATTGTATTAGTTATTGTAGTAATTGTA
ATGATGTTATCTTTAAGCATATTTATGCCTTCTTACCTTGCTATTTTATTTGCGGCAACA
ATTGCGGCTGCGTTAGGAGTGATGATGGAACGATGA
>>Zoo-28_[0015376 to 0015707]_azlD_(NCTC13712_00012 Predicted membrane protein)_FRWD-FRAMESHIFT
ATGACAACAAATATGAATATGTTAATACTTATTTTATTGTGCGGTATCGTAACGCTACTA
ATTCGAATCATTCCTTTTATCATGATTTCTAAAGTACAGTTACCAGATGTCGTTGTTCGA
TGGCTTTCATTTATACCTATTACATTATTTACGGCACTGGTCATCGATAGTATCATTCAA
CAAACACCACATAGCGATGGATATACACTGAATATACCTTATATTATTGCGTTAATACCT
ACTGTTATTTTATCAATAATTACACGCAGTTTAACTATTACAATTATTAGTGGGATTATT
ATCATGGCAAGACACTAAGATTTTTCTTTTAA
>>Zoo-28_[0015916 to 0016014]_sam-L1_(SAM riboswitch locus 1)
GTCTTATTGTGAGAAGTTGAGGGACTTGGCCCTGTGATACTTCAGCAACCGACTTTATAG
CACGGTGCTAAAACCAACGAGTTACTCGAATGATAAGTA
>>Zoo-28_[0016073 to 0017041]_metX_(homoserine O-acetyltransferase)_FRWD
ATGACAAATTACACAGTAGATACTTTAAATTTAGGGGAATTTATAACAGAATCTGGGGAA
GTCATAGATAATTTACGTTTACGATACGAACATGTAGGTTATTATGGACAACCATTAGTT
GTAGTTTGTCATGCATTAACCGGTAATCATTTAACATATGGTACTGATGATAATCCTGGA
TGGTGGCGAGAAATTATTGATGGTGGATATGTGCCCATCAATGACTATCAATTTTTAACC
TTTGATGTCATTGGGAGTCCGTTTGGCTCAAGTTCACCTTTGAACGATGCTCATTTTCCT
AAAAAACTAACATTACGAGATATCGTTAGAGCTAACGAATTAGGTATTCGAGCACTTGGA
TATGACAAGATTAATATATTAATAGGTGGGAGCCTTGGCGGTATGCAAGCAATGGAATTA
TTGTATAATCAACAATTTCAAGTAGATAAAGCTATCATTCTCGCTGCTACTAGTAGAACT
TCATCATATAGCAGAGCTTTCAATGAAATTGCAAGACAAGCGATTCATCTTGGTGGTAAA
GAAGGATTGAGTATTGCACGTCAGTTAGGTTTTTTGACATATCGGTCATCTAAAAGTTAC
GATGAACGTTTCACACCCGAAGAAGTCGTAGCATATCAACAACATCAAGGTAATAAATTT
AAAGAGCGTTTCGACTTGAATTGCTATTTGACGCTGCTTGATGTTTTAGACAGCCACAAC
ATTGACCGCGGTCGTACTGATGTAACGCATGTTTTTAACAATTTAGAAACAAAAGTGTTA
ACAATGGGATTTATTGATGATTTATTATATCCAGATGATCAAGTACGCGCCTTAGGTGAA
CGATTTAAATATCATCGTCATTTCTTTGTACCTGATAACGTAGGGCACGATGGATTCCTA
CTAAATTTTAATACGTGGGCACCTAATTTATATCATTTTTTAAATTTAAAGCATTTCAAA
CGTAAGTAA
>>Zoo-28_[0017342 to 0018265]_yybS_(putative transmembrane helix protein)_FRWD
GTGTTTTCAAAAATACAACCTAAAGCAACAATGATTGCAACAATAATGTTGATATTTGTC
GCTTTAGCTTTATATCAAATGCCTGGTTTAGGACTAGTATTTTCATTATTTGCAACCATA
CCAGGTATCATTTTATGGAATAAATCAACACAATCTTTTGGAATTAGTGCACTTATTACA
GTGATTATAACAACTATTCTAGGTAATACTTTCGTGTTAAGTGCTATTATATTAGTCTTA
ATCGCAAGTTTAATTATCGGTCAATTATTAAAAGAAAAGACATCTAAAGAGAGAATTTTA
TACGTAACAACTGTAGCGATGAGTTTGATTTCATTAATCGCATTCATGTTACTTCAAACG
TTCGGGAAAATTCCTTCCTCAGCAAGCTTAGTAAAACCTTTCAAACAATCACTTCATGAA
GTGATTACGATGAGTGGCGTCGATGCAAATATGACCCAAATACTAGAAGAAGGGTTTAGA
CAAGCGACCGTTCAATTACCTGGTTTCATCATTATCATTACATTTTTTATTGTCTTAATT
AACTTAATCGTTACATTTCCGATTTTACGAAAATTTAAAATCGCAACACCAGTGTTTAAG
CCACTTTTCGCATGGCAAATGAGCGGGATTTTATTATGGATATATATTATTGTACTTGTA
TGCTTGTTATTTACAAGTCAACCAAGTGTGTTCCAGAGCATACTTTTAAACTTCCAACTT
GTGTTATCATTAGTGATGTATATTCAAGGTTTAAGTGTTATTCATTTCTTTGGTAAAGCG
AAAGGTTTGCCGAATGCAGTAACGATTTTACTATTGATTATCGGTACATTATTGTCACCT
ACGACACATATTGTAGGATTACTTGGTGTTATCGATTTAAGTTTGAATTTGAAGCGAATC
ATGAAAAATAATTCTAAAAAGTGA
>>Zoo-28_[0018280 to 0020247]_gdpP_(cyclic di-AMP phosphodiesterase)_FRWD
ATGAATCGGCAGTCCACTAAGAAAGCTTTACTAATACCATTTCTCATCATGATTATTACA
GCAATTGTTTTAATGGGTGTATGGTTTATCTTTAATAGTCTTATAGCATTAATTGCATCT
ATCGTTCTTGTCGTGATGATTATCGTTAGTGTCATTTTATTTAGACAAGCTTTAATGAAA
ATGGATAATTATGTAGATGATTTGAGTGCGCAAATTTCAACAACGAATAATAAAGCAATC
AAACATTTACCAATAGGTATTATCGTTTTAGATGAAAATGACCATATCGAATGGGTTAAC
CAATTCATGACGGATCATATGGAAGCAAATGTTATTTCAGAATCTGTGAATGAAGTATTT
CCTAACATTTTAAAGCAATTAGATAGAGTGAAGTCTGTTGAAATAGAATATAATCAGTAT
CATTTCCAAGTGCGTTATTCAGAGCATGATCACTGTCTCTATTTCTTTGATATAACTGAA
CAAGTACAAACAAATGAATTATATGAGAACTCTAAACCGATTATTGCGACATTATTTTTA
GATAACTACGATGAGATTACGCAAAATATGAATGATACACAGCGTTCGGAAATTAACTCT
ATGGTAACGCGTGTGATTAGTCGATGGGCGACAGAATACAACATATTCTTTAAAAGATAT
AGTTCAGATCAATTTGTAGCATATTTAAATCAAAAAATATTAGCGGATTTAGAAGAGTCT
AAATTTGATATTTTAAGTCAATTACGTGAAAAGAGTGTCGGTTATCGCGCTCAATTAACA
TTAAGTATCGGTGTTGGTGAAGGTACTGAAAACCTAATAGATTTAGGTGAATTGTCTCAA
TCTGGATTAGACCTAGCATTAGGACGTGGTGGCGACCAAGTTGCTATTAAGAGTATTAAT
GGCAATGTCCGTTTCTACGGTGGTAAGACTGACCCGATGGAGAAACGTACGCGTGTAAGA
GCGCGTGTTATCTCACATGCATTAAAAGATATCCTTGCAGAAGGTGACAAAGTCATTATT
ATGGGACATAAACGTCCCGACTTAGATGCAATCGGTGCAGCAATTGGCGTATCTCGATTT
GCGATGATGAATAATTTAGAAGCGTACATCGTATTAAATGAGTCGGATATTGATCCAACA
TTACGACGTGTTATGAACGAAATTGATAAAAAGCCAGAGTTAAGAGAGCGATTTATTACA
TCAGATGATGCTTGGGACATGATGACATCTAAGACAACGGTAGTGATTGTTGATACACAT
AAACCGGAGCTTGTTTTAGATGAAAATGTCTTAAATAAAGCGAACCGTAAAGTCGTTATT
GATCATCATAGACGTGGAGAAAGCTTTATTTCTAATCCGTTGTTGGTCTATATGGAACCA
TATGCAAGTTCAACAGCTGAACTTGTAACAGAATTACTGGAATATCAACCAACAGAGCAA
CGTTTAACACGTCTTGAATCAACTGTAATGTATGCAGGTATCATTGTAGATACAAGAAAC
TTCACATTACGAACAGGTTCAAGAACGTTTGATGCAGCAAGTTATTTACGTGCTCATGGG
GCAGATACGATTTTAACCCAACATTTCTTAAAGGATGATGTGGATACGTACATTAATCGA
TCTGAACTTATTCGAACAGTGAAAGTTGAAGATAATGGTATAGCCATTGCCCATGGTTCA
GAAGATAAAATTTATCATCCAGTAACAGTTGCGCAAGCGGCAGATGAACTGTTAAGTTTA
GAAGGTATAGAAGCATCGTATGTTGTTGCGAGACGTGAAGATAATTTGATAGGTATATCA
GCACGCTCACTCGGTTCAGTAAATGTCCAGTTAACAATGGAAGCACTTGGTGGCGGTGGG
CATTTAACTAATGCTGCAACACAACTTAAAGGTGTTACAGTTGAACAAGCGATAGCACAA
TTACAACAAGCAATTACAGAACAATTAAGTAGGAGTGAAGATGCATGA
>>Zoo-28_[0020244 to 0020690]_rplI_(50S ribosomal protein L9)_FRWD
ATGAAAGTAATTTTTACACAAGACGTTAAAGGTAAAGGTAAAAAAGGTGAAGTTAAAGAA
GTACCAGTAGGTTATGCAAATAACTTCTTATTGAAAAAGAATTATGCTGTCGAAGCAACA
CCAGGTAACCTTAAACAATTAGAGTTACAGAGAAAACGTGCAAAAGAAGAAAGACAACAA
GAAATTGAAGATGCTAAAGCATTAAAAGAAACATTATCAAATATCGAAGTTGAAGTATCA
GCTAAAACTGGTGAAGGCGGTAAGTTGTTTGGATCAGTAAGTACGAAACAAATTGCTGAA
GCATTAAAAGCACAACACGATATTAAAATCGACAAACGTAAAATGGATTTACCAAACGGA
ATCCATTCATTAGGATATACGAATGTACCAGTTAAATTGGATAAAGAAGTTGAAGGTACA
ATTCGCGTACACACAGTTGAACAATAA
>>Zoo-28_[0020722 to 0022122]_dnaC_(replicative DNA helicase)_FRWD
ATGGATAGAATGTATGAGCAAAACCAAATGCCACATAGCAATGAAGCTGAACAGTCTGTC
TTAGGTTCAATTATTATCGATCCAGAATTGATTAATACTACTCAGGAAGTGTTGCTTCCT
GAGTCGTTTTATAGGGGTGCCCATCAACATATTTTCCGTGCAATGATGCACTTAAATGAA
GATAACAAAGAAATTGATGTTGTAACATTGATGGATCAGTTATCAAGTGAAGGTACGTTG
AATGAAGCGGGTGGTCCGCAATATCTTGCAGAGTTATCTACAAATGTACCAACGACACGA
AATGTTCAGTATTACACGGACATTGTTTCTAAGCATTCATTAAAACGTAGATTGATTCAG
ACTGCAGATAGTATTGCCAATGATGGATATAATGATGAACTTGAACTAGATGCGATATTA
AGTGATGCAGAACGCCGTATTTTAGAGCTATCATCTTCTCGAGAAAGTGATGGCTTTAAA
GATATTCGTGACGTGTTGGGACAAGTATATGAAACAGCTGAAGAGCTTGATCAAAATAGC
GGTCAAACGCCAGGTATCCCTACAGGATATCGAGATTTAGACCAAATGACAGCTGGGTTT
AACCGTAATGATTTAATTATCCTTGCAGCGCGTCCGTCTGTAGGTAAGACTGCGTTCGCA
CTTAACATCGCACAAAAAGTTGCAACACACGAAGATATGTATACAGTTGGTATTTTCTCG
CTAGAGATGGGTGCCGATCAGTTAGCAACACGTATGATTTGTAGTTCTGGTAATGTTGAC
TCGAACCGTTTAAGAACAGGTACTATGACTGAGGAAGACTGGAGTCGATTCACGATTGCT
GTCGGTAAATTGTCGCGTACGAAGATATTTATCGACGATACGCCAGGTATTCGAATTAAT
GATTTACGATCTAAGTGTCGTCGATTAAAACAAGAACATGGTTTAGACATGATTGTAATT
GACTACTTACAGTTGATTCAAGGTAGTGGTTCACGTGCGTCCGATAACAGACAACAAGAA
GTTTCTGAGATCTCTCGTACATTAAAAGCGTTAGCTCGTGAATTGGAATGTCCAGTTATT
GCACTGAGTCAGCTATCACGTGGTGTAGAACAACGACAAGATAAACGTCCAATGATGAGT
GATATTCGTGAATCTGGTTCGATTGAGCAAGATGCCGATATCGTTGCATTCTTATATCGT
GATGATTACTATAATCGTGGTGGCGATGAAGATGATGACGATGATAGTGGTTTCGAGCCA
CAAACTAATGATGAAAATGGTGAAATTGAAATCATCATTGCCAAGCAACGTAACGGTCCA
ACAGGAACAGTTAAGTTACACTTTATGAAACAATACAATAAATTTACAGATATCGATTAT
GCACATGCCGATATGATGTAA
>>Zoo-28_[0022402 to 0023685]_purA_(adenylosuccinate synthase)_FRWD
ATGTCATCAATCGTAGTAGTTGGGACACAATGGGGAGACGAAGGAAAAGGAAAGATTACG
GATTTCTTAGCAGAACAATCGGATGTTATCGCACGTTTTTCAGGTGGTAATAATGCAGGC
CATACAATTCAATTTGGCGGAGAGACATATAAATTACATTTAGTACCATCTGGTATCTTT
TATAAAGATAAATTAGCGGTAATCGGTAACGGTGTCGTTGTTGATCCAGTTGCACTATTA
AAAGAATTAGACGGATTAAATGAACGTGGCATTCCTACAAGTAATTTACGTATTTCTAAT
CGTGCGCAAGTGATTTTACCTTACCACTTAGCACAAGATGAATATGAAGAACGTTTACGT
GGAGACAACAAAATTGGTACAACTAAAAAAGGTATCGGTCCAGCATATGTAGACAAAGTT
CAACGTATCGGAATTCGTATGGCAGATTTACTTGAAAAAGAAACGTTTGAAAGATTATTG
AAATCAAATATTGAATATAAACAAGCATATTTCAAAGGTATGTTTAATGAAACTTGCCCA
TCATTTGATGAAATCTTTGAAGAATACTATGCAGCAGGTCAACGCTTAAAAGAATTTGTA
ACAGATACATCAAAAATCTTAGACGATGCATTTGTAGCAGATGAAAAAGTACTTTTCGAA
GGTGCGCAAGGTGTAATGTTAGATATCGACCACGGTACATATCCATTCGTTACATCAAGT
AATCCAATTGCAGGTAATGTTACTGTAGGTACAGGTGTAGGTCCAACATTCGTTTCCAAA
GTAATTGGTGTATGTAAAGCTTATACATCACGTGTTGGTGATGGTCCATTCCCAACTGAA
TTATTCGATGAAGATGGACATCATATTAGAGAAGTTGGTCGTGAATACGGTACAACAACA
GGACGTCCACGTCGTGTAGGTTGGTTTGACTCAGTTGTATTACGTCACTCTCGTCGTGTA
AGTGGTATTACAGATTTATCTATTAACTCTATCGATGTGTTAACTGGTTTAGACACAGTG
AAAATCTGTACAGCTTATGAATTAGATGGTAAAGAAATTACTGAGTATCCAGCAAACTTA
GATCAATTAAAACGTTGTAAACCAATCTTTGAAGAGTTACCAGGTTGGACAGAAGACGTA
ACAAGCGTACGTACTTTAGAAGAATTACCTGAAAATGCACGTAAATATTTAGAGCGTATT
TCTGAATTATGTAATGTACAAATTTCTATCTTCTCAGTTGGTCCAGATAGAGAACAAACA
AACTTATTAAAAGAATTGTGGTAG
>>Zoo-28_[0024121 to 0024195]_tRNAglu_(tRNA glutamate)
GGCTCCTTGGTCAAGCGGTTAAGACACCGCCCTTTCACGGCGGTAACACGGGTTCGAGTC
CCGTAGGAGTCACCA
>>Zoo-28_[0024203 to 0024278]_tRNAasp_(tRNA asparagine)
GGTCTCGTAGTGTAGCGGTTAACACGCCTGCCTGTCACGCAGGAGATCGCGGGTTCGATT
CCCGTCGAGACCGTAC
>>Zoo-28_[0024399 to 0024431]_tx_universal2_(rho-independent terminator)
CTGAACGAAAATGCGCTTGTAACAAGCTTTTTT
>>Zoo-28_[0025008 to 0025709]_walR_(two component sensor/regulator of autolysis, transcriptional regulator)_FRWD
ATGGCTAGAAAAGTTGTTGTAGTTGATGATGAAAAACCGATTGCTGATATTTTAGAATTT
AATTTAAAAAAAGAAGGATACGATGTGTACTGTGCATATGATGGTAATGACGCAGTAGAC
TTAATTTATGAAGAAGAACCAGACATCGTATTATTAGATATTATGTTGCCTGGTCGTGAT
GGTATGGAAGTATGTCGTGAAGTGCGCAAAAAATACGAAATGCCAATTATTATGCTAACT
GCTAAAGACTCAGAGATTGATAAAGTACTTGGTTTAGAACTAGGTGCAGATGACTATGTA
ACAAAACCATTTAGTACACGTGAATTAATTGCACGTGTGAAAGCTAATTTACGCCGTCAT
TACTCACAACCAGCGCAAGACACTGGGAACGTGACGAATGAAATCACAATTAAAGATATT
GTGATTTACCCTGACGCATATTCTATTAAAAAACGTGGCGAAGATATTGAGTTAACACAT
CGTGAATTTGAATTGTTCCATTATTTATCAAAACATATGGGACAAGTTATGACACGTGAA
CATTTATTACAAACAGTATGGGGTTATGATTACTTTGGCGATGTACGTACGGTCGATGTA
ACGATTCGTCGTTTACGTGAAAAAATTGAAGATGATCCGTCACATCCTGAATATATTGTT
ACGCGTAGAGGCGTTGGATATTTCCTCCAACAACATGAGTAG
>>Zoo-28_[0025722 to 0027548]_walK_(two component sensor/regulator of autolysis, sensor histidine kinase)_FRWD
ATGAAGTGGCTAAAACAACTACAATCCCTTCATACTAAACTTGTAATTGTTTATGTATTA
CTGATTATCATTGGTATGCAAATTATCGGGCTATATTTTACAAATAACCTTGAAAAAGAA
CTGCTTGATAATTTTAAGAAGAATATTACTCAATATGCAAAACAATTAGAAATTAGTATT
GAAAAAGTATATGACGAAAAGGGCTCCGTAAATGCACAAAAAGATATTCAAAATTTATTA
AGTGAGTATGCCAACCGTCAAGAAATTGGAGAAATTCGTTTTATAGATAAAGACCAAATT
ATTGTCGCAACGACGAAGCAGTCTAACCGTAGTCTAATTAATCAAAAAGCAAATGATAGT
TCTGTTCAAAAAGCATTATCATTAGGACAATCGAATGATCATTTAATATTAAAAGATTAT
GGTAACGGAAAAGACCGTGTGTGGGTGTATAACATTCCAGTTAAAGTCGATAAAAAAGTA
ATAGGTAATATCTATATCGAATCAAAAATTAATGACGTTTATAACCAATTAAATAATATT
AACCAAATATTCATTGTTGGTACAGCTATTTCATTATTAATTACAGTCATCTTGGGATTC
TTTATAGCGCGAACGATTACCAAACCAATCACCGATATGCGTAACCAGACAGTCGAAATG
TCGCGAGGTAACTACACGCAACGTGTGAAGATTTATGGTAACGATGAAATTGGTGAATTA
GCCCTAGCATTCAATAACTTGTCCAAACGTGTGCAAGAAGCTCAGGCTAATACTGAAAGT
GAGAAACGTAGACTTGACTCAGTTATTACACATATGAGTGATGGTATTATCGCAACAGAC
CGCCGAGGACGTATTCGTATTGTCAATGACATGGCACTTAAAATGCTTGGTATGGCTAAA
GAAGATATTATTGGTTACTACATGTTAAGTGTATTAAGTCTTGAAGATGAGTTTAAACTT
GAAGAGATTCAAGAGAATAACGATAGTTTCTTACTAGATTTAAATGAAGAAGAAGGTCTT
ATCGCACGTGTTAACTTTAGTACAATTGTGCAGGAAACAGGCTTTGTAACGGGTTATATT
GCCGTGTTACATGACGTTACTGAACAACAACAAGTTGAACGTGAACGTCGCGAATTCGTT
GCCAATGTATCACATGAGTTACGTACACCGTTAACATCAATGAATAGTTACATTGAAGCA
CTTGAAGAAGGCGCATGGAAAGATGAAGAACTAGCACCACAATTTTTATCTGTAACTCGT
GAAGAAACAGAACGAATGATTCGACTTGTAAATGACTTGCTACAATTATCTAAAATGGAT
AATGAATCAGATCAAATCAACAAAGAAATTATCGACTTTAACATGTTCATTAATAAAATT
ATTAATCGACATGAAATGTCTGCGAAAGATACAACATTTATTCGAGATATTCCGAAAAAG
ACGATTTTCACAGAATTTGATCCTGATAAAATGACGCAAGTATTTGATAATGTCATTACA
AATGCGATGAAATATTCTAGAGGCGATAAACGTGTCGAGTTCCACGTGAAACAAAATCCA
CTTTATAATCGAATGACGATTCGTATTAAAGATAATGGCATCGGTATTCCTATCAATAAA
GTCGATAAGATATTCGACCGATTCTATCGTGTAGATAAGGCACGTACGCGTAAAATGGGT
GGTACTGGATTAGGACTAGCCATTTCGAAAGAGATTGTGGAAGCGCACAATGGTCGTATT
TGGGCAAACAGTGTAGAAGGTCAAGGCACATCTATCTTTATCACACTTCCATGTGAAGTC
ATTGAAGACGGTGATTGGGATGAATAA
>>Zoo-28_[0027541 to 0028875]_walH_(extracellular negative effector of the regulator of autolysis)_FRWD
ATGAATAATAAGGAACATATTAAATCTGTCATTTTAGCGCTTCTCGTCTTGATGAGTGTC
GTATTGACATATATGGTATGGAACTTTTCGCCTGATATTGCAAATGTCGACAATACAGAT
AGTAAGAAAAGTGAAACGAAACCTTTAACGAAACCAATGACAGCCAAAATGGATACAACT
ATTACGCCGTTTCAGATTATTCATTCGAAAAATGATCATCCTGAGGGAACGGTTGCGACA
GTATCTAACGTGAATAAGCTAACAAAGCCTTTGAAAAATAAAGAAATAAAATCTGTGGAA
CATGTTCGTCGAGATCATAACTTAATGATTCCAGATTTGAGTAGTGATTTTACGATATTT
GATTTTACGTATGATTTACCGTTATCAACGTATCTTGGTCAAGTACTGAACATGAATGCG
AAAGTACCAAATCATTTCAATTTCAATCGTTTAGTTATTGATCATGATGCCCAAGGACAT
ATCGTACTTTATGCCATTAGTAAAGACCGTCACGATTACGTGAAATTGACAACTACAACG
AAAAACGATCACTTTATGGATGCTTTATCTACCGTTAAAAAAGAAATGCAACCATATTCA
GATATCATTACAAATAAAGATACAATTGATCGTACGACACATGTCTTTGCACCAAGTAAA
CCTGAAAAGTTAAAAACTTATCGCATGGTATTTAATACAATTAGTGTTGAAAAAATGAAT
GCTATATTATTTGACGATTCAACTATTGTTCGTAGTTCGAAGAGTGGTGTCACTACGTAT
AACAATAATACAGGTGTCGCAAACTATAATGATAAAAATGAAAAATATCATTATAAAAAC
TTGTCTGAAGATGAAGCAAGTTCTAGTAAAATGGAAGAAACGATACCAGGGACTTTTGAT
TTTATTAATAATCATGGTGGCTTCTTAAACGAAGACTTGAGATTGTTCAGTACGAATAAT
CAGTCAGGCGAGCTAACATATCAACGTTTCCTTAATGGTTATCCAACGTTTAATAAAGAA
GACTCTAATGAAATTCAAGTCACATGGGGCGAAAAGGGTGTCTTTGATTATCGTCGTTCG
TTATTGCGTACCGACGTTGTTTTAAACAGTGAAGATAATAAAACGTTGCCGAAATTAGAG
TCTGTACGTTCAAGCTTGGCAAACAATAGTGATATTAATTTTGAAAAAGTAACGAACATT
GCTATCGGTTATGAAATGCAAGATAATCCAGACCATAATCACATCGAAGTGCAGATTAAT
AGCGAACTCGTACCACGCTGGTATGTAGAATATGATGGTAAATGGTTTGTTTATAACGAT
GGGAGGCTTGAATAA
>>Zoo-28_[0028876 to 0029664]_walI_(extracellular negative effector of the regulator of autolysis)_FRWD
ATGAACTGGAAACTTACGAAGACACTTTTCATTTTCGTGTTTATTCTTGTCAACATCGTC
TTAGTATCGATTTATGTTAATAAAGTCAATCGTTCACATATTAATGAAGTTGAAAGTAAC
AATGAAGTGAATTTTCAACAAGAAGAAATTAGGGTGCCAGCCAGTATTTTAAATAAATCT
GTTAAAGGCATACAATTAGAACAAATTACAGGGCGATCAAAAGACTTTAGTTCAAAAGCT
AAAGGTGATTCTGATTTATCCACATCAGATAGTGGAAAATTATTAAATGCGAACATCAGC
CAATCGGTAAAAGTTAGTGATAATAACTTAAAAGATTTAAAAGATTACGTTAACAAGCGT
GTATTTAAAGGTGCTGAATATCAATTAAGCGAGATTAGTTCAGATTCTGTAAAATATGAA
CAAACGTATGATGATTTTCCGATTTTAAATAACAGCAAAGCGATGTTGAACTTTAAAATA
GAAGATAACAAAGCAACTAGTTATAAACAGTCAATGATGGATGACATTAAGCCGACTGAT
GGTGCAGATAAGAAGCATCAAGTTATTAGTGTGAGAAAAGCAATCGAGGCATTATATTAT
AATCGTTACTTGAAAAAAGGTGATGAAGTAATTAATGCAAGACTTGGTTACTATTCAGTC
GTGAATGAAACGAATGTTCAATTGTTACAGCCAAACTGGGAGATTAAAGTAAAGCATGAT
GGTAAGGACAAGACGAATACTTACTATGTTGAAGCTACAAATAATAACCCTAAAATTATT
AATCATTAA
>>Zoo-28_[0030053 to 0030853]_walJ_(exonuclease associated with regulator of cell wall autolysis)_FRWD
ATGAGCCGCTTGATACGCATGAGTGTATTAGCAAGTGGTAGTACAGGTAACGCCACTTTT
GTAGAAAATGAAAAAGGTAGTCTATTAGTTGATGTTGGTTTGACTGGCAAGAAAATGGAA
GAATTGTTTAGTCAAATTGATCGTAATATTCAAGATTTAAATGGTATTTTAGTAACTCAT
GAACATATTGACCATATTAAAGGTTTAGGTGTTTTGGCGCGTAAATATCAATTGCCAATT
TATGCGAATGAAAAGACTTGGCAAGCTATTGAAAAGAAAGATAGTCGCATCCCTATGGAT
CAGAAATTCATTTTTAATCCTTATGAAACAAAATCTATTGCAGGTTTCGATGTTGAATCT
TTTAACGTGTCTCATGATGCGATAGATCCGCAATTTTATATTTTCCATAATAACTATAAG
AAGTTTACGATTTTAACGGATACCGGATATGTGTCTGATCGTATGAAAGGTATGATACGT
GGCAGCGATGCGTTTATTTTTGAGAGTAATCATGACGTCGATATGTTGAGAATGTGTCGT
TATCCATGGAAGACGAAACAACGTATTTTAGGCGATATGGGACATGTATCTAATGAGGAT
GCAGGCCATGCGATGACGGATGTGATTACAGGCAACACGAAACGTATTTACTTATCACAT
TTATCACAAGATAATAATATGAAAGATTTGGCGCGTATGAGTGTTGGTCAAGTATTGAAC
GAACACGATATTGATACGGAAAAAGAAGTATTACTATGTGATACGGATAAAGCTATTCCA
ACGCCAATATATACAATATAA
>>Zoo-28_[0031081 to 0033399]_sasH_(cell-wall attached adenosine synthase A)_FRWD
ATGAAAGCTTTATTACTTAAAACAAGTGTATGGCTCGTTTTGCTTTTTAGTGTGATGGGA
TTATGGCATGTCTCGAACGCGGCTGAGCAGCATACACCAATGAAAGCACATGCAGTAACA
ACGATAGACCAAGCAACAACAGATAAGCAACAAGTACCGCCAACAAAGGAAGCGGCTCAT
CATTATGGTGAAGAAGCGGCAACCCATGTATCAGCATCAGCGCAGGGAACAGCTGATGAT
ACAAACAACAAAGTAACATCCAACGCACCATCTAACAAACCAACTACAGCAGTTTCAACA
ACAGGAAACGAAACGCGCGATGTAGATGCACAACAAGCCTCAACACAAAAACCAACTCAC
ACAGCAACATTCAAATTATCAAATGCTAAAACAGCATCACTTTCACCACGAATGTTTGCT
ACCAATGTACCACAAACAACAACACATAAAATATTACATACAAATGATATCCATGGCCGA
CTAGCCGAAGAAAAAGGGCGTGTCATCGGTATGGCTAAATTAAAAACAGTAAAAGAACAA
GAAAAGCCTGATTTAATGTTAGATGCAGGAGACGCCTTTCAAGGTTTACCACTTTCAAAC
CAGTCTAAAGGTGAAGAAATGGCTAAAGCAATGAATGCAGTAGGTTATGATGCTATGGCA
GTCGGTAACCACGAATTTGACTTTGGATACGACCAGTTGAAAAAGTTAGAGGGTATGTTA
GACTTCCCGATGCTAAGTACTAACATTTATAAAGATGGGAAACGCGCGTTTAAGCCTTCA
ACGATTGTAACGAAAAATGGTATTCGTTATGGAATTATTGGCGTAACGACACCAGAAACA
AAGACGAAAACAAGACCTGAAGGCATTAAAGGTGTTGAATTTAGAGATCCATTACAAAGT
GTGACAGCAGAGATGATGCGTATTTATAAAGACGTAGATACATTTGTTGTTATATCACAT
TTAGGTATTGATCCTTCAACACAAGAAACATGGCGTGGTGATTACTTAGTGAAACAATTA
AGTCAAAATCCACAATTGAAGAAACGTATTACAGTCATTGATGGTCATTCACATACCGTA
CTTCAAAATGGTCAAATTTATAACAATGATGCATTAGCACAAACAGGTACAGCACTTGCG
AATATCGGTAAGATTACATTTAATTACCGCAATGGAGAGGTATCAAATATTAAACCATCA
TTGATTAATGTTAAAGACGTTGAAAATGTAAAACCGAACAAAGCATTAGCTGAACAAATT
AATCAAGCTGATCAAACATTTAGAGCACAAACAGCAGAGGTTATTATTCCAAATAATACG
ATTGATTTCAAAGGAGAAAGAGATGACGTTAGAACGCGTGAAACAAATTTAGGAAATGCG
ATTGCAGATGCTATGGAATCGTATGGCGTTAAGAATTTCTCTAAAAAGCCTGACTTTGCC
GTGACAAATGGTGGAGGTATTCGTGCCTCTATTGCAAAAGGTAAGGTGACACGCTATGAT
TTAATCTCAGTATTACCATTTGGAAATACGATTGCGCAAATTGATGTAAAAGGTTCAGAC
GTCTGGATGGCTTTCGAACATAGTTTAGGTGCACCAACAACACAAAAAGACGGTAAGACA
GTGTTAACAGCGAATGGCGGTTTATTACATATCTCTGATTCAATTCGTGTTTACTATGAT
ATGAATAAACCGTCTGGCAAACGAATTAATGCTATTCAAATTTTAAATAAAGAGACAGGT
AAGTTTGAAAATATTGATTTAAAACGCGTATATCATGTAACGATGAATGACTTCACAGCA
TCAGGTGGAGACGGATATAGTATGTTCGGCGGACCTAGAGAAGAAGGTATTTCATTAGAT
CAAGTACTAGCAAGTTATTTAAAAACAGCTAACTTAGCTAAGTATGATACGACAGAACCA
CAACGTATGTTATTAGGTAAACCAGCAGTAAGTGAACAACCAGCTAAAGGACAACAAGGT
AGCAAAGGTAGTGAGTCTGGTAAAGATGCACAACCAATTGGTAAAGACAAAGTGATGAAT
CCAGCGAAACAACCAGCTTCAGGTAAAGTTGTGTTGTTACCAGCGCATAGAGGAACTGTT
AGTAGCGGTACAGAAGGTTCTGGTCGCGCATTAGAAGGGACTACTGTATCAAGCAAGAGT
GGGAAACAATTGGTTAGAATGTCAGGGCCTAAAGGTAGCGTGCATGATAAACAGTTACCA
AAAACTGGAACTAATCAAAGTTCAAGCCCAGCAGCGATGTTTGTATTAGTAGCAGGTATA
GGTTTAATCGCGACTGTACGACGTAGAAAAGCTAGCTAA
>>Zoo-28_[0033765 to 0034244]_orfX_(23S rRNA methyltransferase)_FRWD
ATGAAAATCACCATTTTAGCTGTAGGGAAACTAAAAGAGAAATATTGGAAGCAAGCCATA
GCAGAATATGAAAAACGTTTAGGCCCATACACCAAGATAGACATCATAGAAGCTCCAGAC
GAAAAAGCACCAGAAAATATGAGCGACAAAGAAATTGAGCAAGTAAAAGAAAAAGAAGGC
CAACGAATACTAGCCAAAATCAAACCACAATCAACAGTCATTACATTAGAGATACAAGGA
AAGATGCTATCTTCCGAAGGATTGGCCCAAGAATTGAACCAACGCATGACCCAAGGCCAA
AGCGACTTTGTATTCGTCATTGGCGGATCAAACGGCCTGCACAAAGACGTCTTACAACGC
AGTAACTACGCACTATCATTCAGCAAAATGACATTTCCACATCAAATGATGCGGGTTGTG
TTAATTGAGCAAGTGTACAGAGCATTTAAGATTATGCGTGGAGAAGCGTATCATAAGTAG

>>Zoo-28_[0033945 to 0034228]_sRNA6_(antisense RNA associated with orfX)
CAACGAATACTAGCCAAAATCAAACCACAATCAACAGTCATTACATTAGAGATACAAGGA
AAGATGCTATCTTCCGAAGGATTGGCCCAAGAATTGAACCAACGCATGACCCAAGGCCAA
AGCGACTTTGTATTCGTCATTGGCGGATCAAACGGCCTGCACAAAGACGTCTTACAACGC
AGTAACTACGCACTATCATTCAGCAAAATGACATTTCCACATCAAATGATGCGGGTTGTG
TTAATTGAGCAAGTGTACAGAGCATTTAAGATTATGCGTGGAGA
>>Zoo-28_[0034226 to 0034244]_DR-SCC_(direct repeat of SCC)
AGAAGCGTATCATAAGTAG
>>Zoo-28_[0034286 to 0034408]_zoo28neu_000027_(IS3 family transposase)_FRWD-TRNC NOSTART
TTAGAACAGTTAGAAACAGAATTATTTGATTATGTAAATTGGTACAACAATTTTAGACCA
CATTCTTCATTACAGTATTTAACGCCAATGGCGTTTAAAGGTATACACATGAAAAGTGTC
TAA
>>Zoo-28_[0034588 to 0037317]_dhlC-4_(helicase)_FRWD
ATGAAAAATATAGATATCGCAATTTATGATATAGATAAAGTTATTTGTAAAAGTATTGAG
AATAACTCATCAGATTTAGGTTATTTATCACAAAGTATCTTATCACATTTAAGAAACTAC
GTAGAACATATTGGTATGAAATATTATTTCGAAAGTGTAAATGAAGATATGACTAATAGT
TCTTCAAATATCTATAATGAAATACAAATGGGAATAGATCATTTTAGGAAGCATTACAAA
TTGAATTGGCTTAAAAATTTTCATGAATTACTTCAGCAATCTGTTTCTCATTATACATTT
GATGAAGATAGATCCGAACGGTTATTTATAAAGTATTATGACTTAATGTTAGAATTAAAA
GAAAAGTTAAAGAAAGATTTTGAAATGGATTTATTGCAAAGTTTATATAAAGTACCGCTG
AATATTGATAGTGATTTAAAAGGATATTATCATACAATATCTCAATTAATAGGTAATAAA
TACACTGATAATGAATATGAAGTAGATAATTCAAGGTATTATATTGAAAAAACAAAACCA
TTTGTTATTGAAAATAAAGTATATTATGAAATTACATTTAGAAATGCAAATGATAAAACT
AGTAAATACGAAAGACTGATTGGTTATTCAAAATATAGAATAAACACAAATTATGCTGTA
AAATTCGCATTAGAAAGGCAAACAATAAGTTATTTAGGGATTAAAGCTAACGTAATAATA
ATAAATGATTACGAAATATCTATAAGGCCTTGTGAATTTAATAATTTTGCTAAAATATTA
GATTACGATTTAAAATTACAACCAAATCATAATGAATATAAAAAATTAATGAAATTGCTA
AAAGAATTTAATTTACATTTACTTGATATTGTTTTGTTAGATGACGATGAATTTAATGAA
TTGGAGTGTTTAGTGAATAGCGAATCAGCAGTTATTAATATTTTTAATGTGTTGAGACTA
GCAAGAAGATATATTTTAACAAATAAATCAGGCGCAAATGTTCTTAGGTATTTATTATTT
GTTTTTAACAATAGGATAATTCGTTTACAGTTACCTTATATTAGCAATAAATGTTATAAA
TTATCTAACCTTATATTGGATTATAAATGTGTTCCATTTGATCAAATGCCATTTACAGCC
TCTTTAAAAGGCCATAATCCTAATATCTATACTTTGTTACAATGTATAGAATACAAAGGG
AGAGAATATGAATTATTAGTCAGGAAGATTCAAAAGAATACTTTGAAGAATAAGAAAGTT
TATACAATCAAAGAAGAAATTGAGCAGTATGGTGTTGTAAACGAACTAATCGATAAATAT
AATAATAATTTGTATTATAAGCATCGACCGAATAGAGAAATACATTCATTTGGTGATAAT
TATTATTTATATGAAAATGAGCAGAGTATTATGAGTATAATAAAGTCAATTAAACTGTTG
TCAAATGAAAGCGTAGAGGGCTATTCAAATTCAGTAGAGTTTTGGCTAAATAATGAATAT
ACATCGTTGGATTGTAAAGAAAAGAAGGAAATACTCTTAAGAATGTTTTCAAATAGCAAA
ATATCGATGGTATACGGAGCTGCTGGAACAGGGAAATCAACTTTAATAAACCATATTTGC
AATTTTTTCTATGATAAAGATGTTATCGTCATAGCAAATACTAATACTGCAGTAGACAAT
ATTAAAAGAAAAATCAAATTATCTAACATTAAAACGTCTACTATTTCTAAATTTTTATAT
AATGATAAAGAAAAGTATGACTTGTTAATAATCGATGAGGCAGGTACAGTTAGTAATAAG
GACATGAATCGAATTCTTGAAAACAAGCAATTTGAATTATTATTAATTGTCGGTGATAAT
TATCAAATCGAATCGATAGATTTTGGAAATTGGTTCGAAATTGCCAAAGATGTTTTGCCA
AAAAATATAATCAACGAACTAACTAATATGTATCGAACTAAAAATGATGATTTACTTTAC
TTTTGGAAATCTGTTAGAGAAAAAAAGAGTAATTTAAATGAAATTATTAATATGAATAAA
TATTCTACAAGATTAGATGAAAGTATATTTAATGAATTCAATAAAGATGAAATTATTCTT
TGTTTAAATTACGATGGTATATATGGTATCAATAACATTAATAGATTATTACAAGCAAAT
AATAAAAATGATTCTGTAATTTGGGGTGTGAAAGAATATAAAGTTGGTGATCCTATTCTA
TTTAATGAAACTAATAAGTACTCACCAATACTTTTTAATAATTTAAAAGGGTCAATAATT
GAAATATATGTTTTTGAAGAATATATATTGTTTGATTTAGAAATAAATAAAGTTATAAAT
GAACTTGATATTATTTTGTTAGAAATTGATTTAATAAGTTCTTCTGAAAATAGTTCGGTG
ATTAGGATTAGAGTAGAAAAAAGTGATGGGTTGAATGATGATGATAATGATTCATCTGAT
AGTATAGTTCCTTTTCAAGTGAGTTATGCAATTTCAATACATAAAGCTCAAGGGTTAGAG
TTTAATTCAGTAAAAATTGTTATATCTGATGATTTAGACGAACAAATCACTAACAATATT
TTTTATACTGCAATTACACGAGCTAGAGAAAATTTAAAGATTTATTGGTCACCACGAACT
GAAAAGAAAATTATTGATAATATAATTTCTAAAAGAAACTTGAAGGATCTTTCTATATTA
AAATCTCGAATAAAAAAACAAAATGCTTAG
>>Zoo-28_[0037748 to 0037984]_zoo28neu_000029_(hypothetical protein)_RVRS
TTATTTGAAAGTATGTGAAAGTAAATTAAGGATTGGTACGTTTTGGTTAATTAAATATCT
ACCTAAATATTCCTCTAATTGACTTGTTGCATGTTCATTCAGCAAAACAGGAATAATCCA
TGCTGTATATAAATAATCATCTAGAAAATCTCTACATGTAGAATATTGTTTTTTTAATTC
ATTGTCTTTTATATACAATGAAGATAATATTTTTCCGGAACCTTTATCTTCATCCAT
>>Zoo-28_[0038685 to 0039584]_B6VQU0_(putative protein)_FRWD
ATGGATTTAAATAAATTTGAAGAATTATATAAAGGTTATAAAGATGATGATGTCATAGAG
CAATTTGCTATATATGTAGTAACAGATGAAGAGAAAATAATGAAGATTACAGATAAAAAG
CTGACTAGTGAAGATAAACAGGTTTTTCAGAAAATAGCCACTTTGAGTTATCGATTTAAT
GTTGTAAAGGAAATGTATGATTACTATCTTTATGATTTTCAAATAATTAAAGATTACATT
AAAAATAAAAGAAATCTAAATAATGAATTTAAATCTATTGACTTTATCAATTTATATTTC
TTGCATATTTTATCTACTGCAAGAACATTTTATCAGTATACTGAGAATTTATTTAAGTCT
ATTGGTGAGAAAGAATTTAAGGAATGGAAAAATAATATATCAAATATTTATGACAATAAT
TTTTCTTATAGATTATGTTATCAAATGAGAAATTTTACACAACATCATGGTTTGGCAATT
ACGAATATTAAAGAAAAGTTAGTTGTAAATTGTAATGGTGAAGAAATAAACGACTATCAA
TTATTTATTGATCCATCTATATTACTAAATACTAACTATAATTGGAATAAGGCATTTAAG
AGCGATTTAGAAAATTACAATGGATTAATTGATTTTTATCAACTAATAATAGATTATGAT
GAGTGTATAAAAAATATGCTTTTATATTCATTTATAGGGTTAATAAATAAGTATAGCACT
GAATTAAATCAATTAATGTTGAAAGCTATGGAAATAGAAGGAGAACCGGGTATACCTTTT
TTAAGAAAAGCTAAAAAGAAAGAATTAAGGGAATCTTATGGAAATATTGGATTCACAGAA
TTAAAAGGAAGTAAGACAATAATTGATGTATTTAATATGATGTACGACTTAGATACTTAA

>>Zoo-28_[0039636 to 0039654]_DR-SCC_(direct repeat of SCC)
AGTGGCGTATCATAAGTAG
>>Zoo-28_[0040344 to 0040502]_zoo28neu_000032_(hypothetical protein)_FRWD
ATGATTACTATTGACTCGAAGATTAACAAACAAATCGCTAAAAACCTTTCACTTGAAGGT
ATGTATGTTACACGGGAGCAACAAATACAAATTCTTCATGCAATTTATAATGAGAAAGAA
ATTACAAATGAACTTATTCGTAAAGTCGCTTTTAAATAA
>>Zoo-28_[0040669 to 0041106]_C1PH96_(putative protein,carboxymuconolactone decarboxylase family proteincarboxymuconolactone decarboxylase family protein)_RVRS
TTATTCAGATAGCCTTAATATTGCTCCTAAATGTTGCTGTGCAGTAGTAAATAATACGAA
TGTAATTAATTCAATGATTTCTTCATCTGTCATCGTTTCTTTTAATAAACTTATACTTGA
TTCGGGTATGTTTTGTTTAGATTTTAAATAAACTTCAACAAAGCCAATACAAAGTAGAGA
TTTTTCGTTTAGAAATTTATTTGTAGGACTACCTTTTGCTTTGCAATATTGACATCCGTT
TTGCTGGGCCAGTAACCTTCTTAATTCCTCTTTTAATTCTTTACTTATTGCCCCATCGCT
ACTTAAAAAATCAGATAAATTATTCCAGTATTTTAATAAGTTTTTATTATGCCCTAATAG
TTTTTCAAATGGTGTGTTTCCAATATTACTGTATTCTAATAATGTCATATCCTCATCTCC
TATCTTAATGATATACAT
>>Zoo-28_[0041177 to 0041590]_lrpC_(HTH-type transcriptional regulator Lrp/AsnC family)_FRWD
ATGAATGACTTAATAAATGAAAAAATAATCAACGTTTTGTTAAATAATAGTAGAATTACT
ATTAATGAATTAAGTAAACAAGTGAACTTATCTGCTCCAGCTGTAAGAGAAAGGGTAAAT
AAACTTGAAGATCAAGGTATTATAAAAGGTTATACAATTAACATAGATTATAAGGAATTA
GGTTACGATGTAGAAATATTAATTGAGTTAACTATAAAGAATAATAGATACAAAGATTTT
AAAGAATTTATTTCAAAACAAGATAATGTTGAGTTTTGTTATCGTGTATCAGGAGAGGCA
TGTTTTGTATTTAAGGTTCGGTTGGAAAATATGGATGAAGTAGAAACATTTGTTGATACC
ATACAGCCATATGGGCAGACAAAATGTCAGTTTATCTTTTCATCAGTTGTCTAA
>>Zoo-28_[0041652 to 0042125]_Q6GD44_(putative acetyltransferase, GNAT family)_FRWD
TTGGAATATAAATCTTACAACAAAATGAGTAATAATATTTTATCTATCTTGTTGAGTGAA
AAAAATTTCGATAATAAAATGGTAGTCTCAACAGGTAGTTACATTTTGTCTGAGTTGCCA
TGTATTGTTGCCTATAAAAATAATGATATCGTGGGGCTACTAACGTATAAAGTTTATGAT
GAGTACATTGAAATCATTTCTTTAGATAGTTTTGTAGAGAACAAGGGTATTGGTAGTCAT
TTACTTGATTATGCTGAAATAATTGCCTCAGATATGAGTAAAAGAAGTATCAGTGTTATT
ACTACAAATGAAAATATTAAGGCACTCTATTTCTATCAAAAAAATAAATATAGAATCACA
GACGTTATTTTTGATGCTGTAACAGAAGCAAGGAAAATAAAGCCGTCGATTCCTGCAATT
GGTAAAAATGGCATTGAAATTAGAGATGAAATTGTATTGAAAAAATGTTTATAA
>>Zoo-28_[0042229 to 0043215]_dusC_(tRNA-dihydrouridine synthase C)_RVRS
CTATAATTCTATTTTAATGTCTTCGTCCATTTGGGCTTCAAATTCATCTAGTAGTGCTCT
TGCTTCTGCAATTGATTGTGTGTTCATCAATTGATGGCGAAGTTCGCTAGCGCCTCTTAT
GCCACGCACATAGATTTTAAAGAATCTACGCAAACTCTTGAATTGTCGTATTTCATCTTT
TTCATATTTGTTAAACAATGATAAATGCAATCTCAATAGATCTAATAGTTCCTTGCTTGT
GTGTTCGCGTGGTTCTTTTTCAAAAGCGAATGGATTATGGAAAATGCCTCTACCGATCAT
GACTCCATCGATGCCATATTTTTCTGCAAGCTCAAGTCCTGTTTTTCTATCGGGAATATC
ACCGTTAATTGTTAACAATGTATTTGGTGCGATTTCGTCACGTAAATTTTTAATAGCTTC
GATTAGTTCCCAATGTGCATCTACTTTACTCATTTCTTTACGTGTACGAAGATGAATAGA
TAAATTGGCAATGTCTTGTTCTAACACGTGCTTCAACCAATCTTTCCATTCATCGATTTC
ATAGTAGCCAAGGCGTGTTTTAACACTTACCGGAAGCCCGCCTGCTTTAGTTGCTTGAAT
AATTTCGGCAGCGACGTCAGGTCTTAAGATTAAGCCGGAACCCTTACCCTTTTTAGCAAC
ATTTGCTACAGGACATCCCATATTTAAGTCAATGCCTTTAAAGCCCATTTTAGCTAATTG
AATACTCGTTTCACGGAACTGTTCTGGCTTATCTCCCCATATATGAGCGACCATCGGCTG
TTCATCTTCACTAAAAGTTAAGCGTCCGCGCACACTATGTATGCCTTCAGGGTGGCAAAA
GCTTTCAGTATTTGTAAATTCAGTGAAAAACACATCCGGTCTAGCTGCTTCACTTACAAC
GTGTCGAAAGACGATATCTGTAACGTCTTCCATTGGCGCCAAAATAAAAAATGGACGTGG
TAATTCACTCCAAAAATTTTCTTTCAT
>>Zoo-28_[0043524 to 0043727]_A6TXM6_(putative protein)_FRWD
ATGGAAGATTTAAAGCATTCTTTAAAAAGTTTAGGTTGGTGGGATTTATTTTTTGCGATA
CCTATGTTTCTGCTATTCGCATACCTTCCAAACAATAATTTTATAACTATATTTCTTAAC
ATTGTTATTATTATTTTCTTTTCCATAGGTTTGATTTTAACTACGCATATAATTATAGAT
AAAATTAAGAGCAACTCGAAATGA
>>Zoo-28_[0043776 to 0044072]_A6QD71_(putative protein)_FRWD
ATGGCTACTGAAAAAGATGTACATGATTTATTTTTAAATTATGTGAATTCAAACGCGGTT
AAGACAAGAAAGATGATGGGAGAATATATTATTTATTACGATGGCGTGGTTATAGGTGGT
TTGTATGATAATAGATTATTGGTTAAAGCGACTAAAAGTGCCCAGCAGAAATTGCAAGAT
AATACATTAGTTTCGCCATATCCAGGTGCTAAAGAAATGATATTAATTCCAGACTTTACC
GAAGCAACAAATCTCACTGATTTATTTAAGACCATAAAAAATGATTTGAAAAAGTGA
>>Zoo-28_[0044136 to 0045356]_Q5HJT2_(major facilitator superfamily transporter)_RVRS
TCACTCTTCTTTATGTGCATATTTTATTTTGCCTGTTTTGTTTACTGGCAGCAGTGTAAC
AAATATCAATAGGGATAAAATGAGTATAATATAGAAACCGAATTTATCATTGATTTCATT
AATCCATCTTCCTAAAAATGGAGAGATAAAACTTTGCAGTAACAATGAAATTGACGTCCA
AATTGTAAATGAACGACCGACATATTTATCTGAAACAGTGTTCATTATAGCTGTATTCAT
ATATATTCTGATTGATGAAATTGAATAGCCTAGTATAAGTGATCCTAAGAATAAGTAAAA
TGCTGAATTTATCCAAATAAATAATGCTGAATTTATGATTAATATAAAATACAACAAAAA
TATTAATGTTCTAGTTGTAATTTTCTTCGAAAGAATAGCTGAAATTAAACCTGCACATAA
TCCTCCAATGCCATATAACATATCTGAAAAACCAAATTGTACAGACGAAAGTTTTAAAAC
ATTATATACATATCCTGGTAATGATATGTTAAAGATCATTGTAAACACCATTGGTATGAT
TGAAATAACTCCGAAAATAAATATCATCATGTTGTCTTTTAAAAATTTCCATCCCAATAA
ATACTCTTGCAATAAACTATTTGTTGATTCTTCCTCTGAATGCGTGGGTTTATCTACATG
CAATCTAAACAACATAATAATGCTAATTAGAAACATAATTATAGTCATCGCTATAATTAG
AGTGAATCCATTTATTTTATATAATACTCCTGATAATCCACCTGCAATAAACATACCTGT
TTGCAAACTAATCTCTAATAGAGAATTAGCATCTGTATATTGATCTGGTTTTAAAATCTG
TTTAACTAAACTTCTAGATGTTGTCATATACGTAGTCCAACCTATCCCATTAACAATCGC
AAATCCAATCACTAAATAGGTCTCAAAGCCTATAATTATGAGTGCTACGACAATGAGTAA
ATATAATATTACCTGAAGAAGATAGGTGATTAAAATAATGTTTCGTCTATTATATTTATC
GGCTAGTCCACCTATAATAGGAGAAGCTAAGAAACCAGATAATACATTTAAAGCTAACAT
AATACCTAATAGTTGGGAGTCGTTGGTTTTGTCGATTAAATACCAATTAGCTCCAACAGT
ACTAATTCCAACTCCGAATGCTGAAATTATTTCAGCTAAAAAGAACAATCTGAAGTTTTT
AATTTTCAACAAATCAGTCAT
>>Zoo-28_[0045349 to 0045900]_Q6GD34_(flavodoxin family protein)_RVRS
TCAGTCATAAATATCACCTTTTTTCAATGCAAGATTTGTATTTGTGAGTGCTTCCATAAA
TTGAGAGTCATTTAAAACATCGAACGGTTTATTACCTTCACCGATTAAAAATCTATAGTT
TGTAATATTCATAAACTCAAATATTAATTTGAATTGGTTGATTAAAGGTTGTGCTTTAGT
GCGGGGATTATCGCCACCTATGATTAAAACCAAATACTTTTTTTGTGACATGATTTCTTT
GAAATTATCTATTTGCGTATCTCGCAATGATTCAGTCCATCTATCAATGAAAAGTTTTAA
AGATGCACTCATGGAGTACCAATAGAGTGGTGTTGAAAAAATAATAATATCTGATTCTAA
AACTTTGTTTAAAATTTGTTCGTAATCATCATTATGAAAGCTGGAATCTTTGCTATGACG
ATTATCTGTAACTTTTTCAATGTTACTTTGATATAAGTTTACAAAGTTGACATTTAAATT
CTTCAATAGATTCTCTACTGCTATATTTGAATTGCCATCTTTTCTACTACTTCCAAATAA
GCAAGTAATCAT
>>Zoo-28_[0046013 to 0046873]_A6QD75_(transcriptional regulator, LysR family domain protein)_FRWD
TTGAACTTAAACATTTTAAAATCATTTTTAGTTACTAGTGAAACTAAGAACCTTACTAAA
GCATCAGAATTACTTAACTATTCACAGTCAACTGTATCTACACATATTGAAAAGTTAGAA
AAGCAGTTAGGAGTTAAATTATTTTATAGAAAAAAATATGGTATGGAACTGACTGAAGAA
GGCTTAGCATACGTTAAGTACGCTAAAGTGATCTTAGATAGTAATAACGAATATGAAAGA
GAAATAAAAGGGCTTTACAATAAGACGGTAAATATAAGTATTAACATGCAAGAAAGTCAG
TATCTGTATCGCTACTATAATAAGATTAGCGAATGGTTAGCTGAACACTCATATGTAAAT
TTGAAGTTTAAATCCGCACATTCTAATTTCTATATTAAAGAAGAAATTGCTAATTTTAAA
TCGGATATTAGCCTTATCACAGATGAAAAAATTATCAATAGTAACTTAACTGCTATTCCT
ATAACTGAAGAACGTTTAATATTTGTTACTAACAAAGAGATGAAAAATTTCAAATTAAAC
GATATTCCAAAACATACATTACTTGTTACTGAAAAAGGGTGTAGTTACAGAGAACAGTTA
GAAAAGATTCTCTATAAATATAGCTTTTCAACAAAACAAATGATTGAATTTCTAGGAATT
GAGTCATTAAAAAAACACTTGAAAAATTCAGGTGGGATTGCGTTATTGCCGGAATTTATT
GTTGCAGATGAATTAGAAAATAAAAGTTTGTTTCAAATAGACGTAGATGTCGATATTCCG
AATTTAGAAACAACATTGATAATTAATCCTGAATCCAGTAAGCAAGTACTAGAATCTTTT
GTAAAAGATGTCTTTTTATAA
>>Zoo-28_[0047128 to 0048693]_G7ZLT6_(FAD-containing, NADPH-dependent oxygenase)_FRWD
ATGAATAATAGAGATAATCATACGTCTGTACTTGTAGTAGGTGGTAGTTTAGTAGGTTTG
TCTACTAGTGCATTTTTATCTAACCAAAATGTGAAAAATATTGTAATTGAACGTCATCCG
AGTAGTGCGTTGCATCCTAAAGCGATGGGATTTACTCCTAGAACTATGGAAATATTCGAT
AAAATTGATATCGCAAAATTGATTCCACAGTCACCATCTAATTTCCGATTAAGAAGAGCT
AGAATTGAAAGTTTAGACGGTGAATGGTTTGAGGAAACAGAATGGACACCTGGTGATGTT
GATGAAAGTAAAGTTAGTTACTCACCATTTAATGGTGCCGCAATTGCACAGGATAAATTA
GAACCTATCATTATGAATCGTGCTAGAGAACTTGGCTCAGACATTAGAATGAACACAGAG
CTAGTCTCATTTAGTCAAGATAAATATGGTGTTACTGCAACTGTTAGAAACCGTGAAAAT
AATGAAGAATACGAAATTACAGCCGACTATCTTGTAGCAGCAGATGGTAATCGTAGTCCA
ATTCGTGAAAAGTTAGGAATTGAGCGTGAAGGTGTTGGGGATTTAAGAATTATGCGTAGT
GTTCTATTCAAAGCGCCATTAGATGCATATTTAGAATCAGGTGTACGTCAATTTGATATA
GATCAAGAAGATTTAAAAGCCTTTTTAACAAGTTATGGTGACGGTCGTTGGGTATTAATG
TTTAAAGACGATATTGAGCGAACTGAAAAAGAGATGTATCAAGATATAATTAAAGCTATT
GGTCGTAACGATTTAGATATCGAAATTATTACAAGTGGTCGTTGGGAATTAGCTGCTTTA
ATAGCTAAAACATTTTCAGTAGGTAGAATCTTTTTAGCAGGAGACTCAGCACATACATTG
CCACCAACACGAGGAGGTTTCGGTGCAAATACTGGAATCCAAGATGCATATAATTTAGCT
TGGAAACTAGCAGCAGTTATTTCTAAAAAAGCAACATCAGATTTGTTAGATACGTATGAT
AAAGAACGTCGACCTGTGGCTAATATGCGACATGATCAAACGTTTGCTCGTCCTGACTAC
AAATCATATACACAAAATAATTACGACATTGCTGTAATTGACGATGATGCGATAGAGTTT
GGTGAATTATATCGCTCTGATGCAATTATTGGAGCAGACGATTCATTGCCATCCGCTTTA
TGTCTTGATCAATGGAAAGGTCAACCTGGAACACGAGTACCGTATTTAACTTTTAATAAT
CAAAACAAAGAAAGTTCAACACTTGATATCGTTGGTGACAATTGGATTATATTAACAGCA
GATAAAGTATGGAAAGATATTGCCCAGGAAATGGTTGGTCAATTTGAAGCAACGATTGAT
ATTTTCCAAATAACAAATGAAAATGTAGGCAAGCAAACATTTTGTGATGCATTTGGTATA
AGCGAAGATGGTGCAGTAGTTGTTAGACCAGATGGTGTAATAGCTTGGCGCTCTGAAAAT
AGACCTGAAGATACAAGAGGTATTTTGAAATCAACATTAGACAAATTGTTATTTAAAGAT
AAATAA
>>Zoo-28_[0048856 to 0049281]_G7ZLT7_(MarR family regulatory protein)_FRWD
ATGACAAATTATGCTGTTCAAACGATACGAGAAATTCAAGAAATTGCTTTAAAAAGTAAA
ATTGATGCAAATGAAGCGATTCAAGATTTGGGATTATCTGCGCAACAAGGTCGCATTATT
AAATATATTTATACACATCAAGATCAGTCTGTGAGTCAAAAAGATTTAGCCGATTACTTT
AACGTTTCGACAGCAAGTATTGGTGGCTCTCTAAAAGTGTTAGAAAAACACAATTACATT
AAACGTACGAGAAAGCATGAAAATGCGAGACAATACGATATTATTGTCTTGCCATTAGGA
GAAAGTATTATTGATGATTTTGACAAAAAAATAAAAGAAAACAATGAAAAATATAAGAGC
TTTTTATCAGAAGAAGAGTTTAAGACTTTACATGAGTTATTAGTTAAGATAAAAACACAA
TTTTAG
>>Zoo-28_[0049835 to 0050446]_Q6GKK6_(putative protein)_FRWD
GTGAACGATATGTTAATTAGTCTCATAATCCCAGTTTTTGCTTTGTTAGTTATTGGTGGT
ATTATTTGGGCAATTATAGAAGGTATAGTACATATTTCAAAAAAGAATAAAGCAATTGAT
AACTTTTTTAACAAAATTAATAAAGTTAGTGAGACATATAAATTCGCTACTACTTTTTTA
TTTCTAATCTTGGCTACGGCTGGTATTTCTCAATTTTATCTATATTATATAGTATCAGCA
TTTCTTTTTTGGCTTGTCATACTTACCTTTGGTATTGCAGGTATCATTTTTTTAATGCCA
TATGGATTATGTTTTCTACCGTTTTATAAGCAAAAAAAGAAAAAACAGACATTTAAAAAA
TACATGGCTTACACTACGATTGGTTTGTCAATTTGTCTAGGCTTATCTCTAGTTTTGGTT
CACACTACGAAAATTTATATGGACGAAGGTGGCGTAAGATACTATTACGGTAGTTTTGTA
ATGAAACAAGCGGGCGGTTATGCTTATTTAGCTTTAGCGGTACTTTCAACGTTGTTAATT
GTTGCGAAAAAAGCTACAAATAAAAATAAAGAAATCGAAACCGTCGACAATACAAATATA
ACGGAAAGATAA
>>Zoo-28_[0050738 to 0051652]_ycjY_zoo28neu_000045_(alpha/beta hydrolase)_RVRS
TTATAAAGTTTCTTTATAGAATGATTCAAGTTTTGGTAACACTTGATTTACATATTCTGG
AATATCATATAAATCTACGTGTGATGCACCTTCAATTTTATATAATTCATTGTTGTCGCC
TGCTGCTTTTTCAACAGCATCAACGCTATATTCAATCGTGTCTGCTTCTGTACCTGCGAT
TGCTAAGAATGGTTGTGTCAACAATTCATCAATATATGTGAATGGCGCAAATGTTAATAC
TTCTGAAAAACTTCTTAATAATAGTTTGTTTGGTGCGTTTTTATGGCGACCACGTTCAGT
TAAATAATAATCATGCCCTTGTACCATTGTTGAATTTTCAGGCATAGAATCATCAATTTC
TTCAGGAACATAGCCAGTGATGCCATAATCTGCACCATTTGCTTCAGCTGTACGTTGATC
TGCAACTTGTGTCATAAATGCCAGTTGATCATCTATTGATACTACATCGCCAGGACCTTT
ACGGAATAAAGCACCAATATCTACCATACTTACAGTTGCAAGTGCTTTAATGCGACGTTC
TGTTCTTGCTGCACTTACTGTATATCCACCACCTGCACAAACGCCAAGCGCACCAATTCT
GTCATTATCCACAAAGTCTAATGTTGTAAGATAATCAACTGAAGCTCTAACGTCTTCTGT
TCTCGCAAATGGATCTTCTAAATATCTAGGAGAGCCTTCACTTTCACCTTGATGTGATGC
ATCATATACAACCGTAACGTAGCCAAATTCCGCAAGTTTCTCTGCATACATACCTGCAGT
TTGTTCTTTAACACCGCCACCTGGGTGACAAACTGTAATTGCTGGATATTTTTTGCTTTC
ATCAAATTGTTCTGGTGTATATAAATTCGCTGCTAATAAATTTGTTTTACTTTTAAAATT
AACTGATTGTTTCAT
>>Zoo-28_[0051831 to 0052385]_G7ZTC1_(TetR family regulator)_FRWD
ATGAATGTTGGGGATTTACGTGTTGTTAAAACGAGGGCAAGTATTAAAAAGGCATTTATG
ACCTTACTTTTTGAAAAAGATTTTGATACTATTTCGATTAAAGAAATTACTGAATTTGCG
CAAATTGGGAGAAAAACATTTTATCTACATTATATTGATAAATATGATTTACTAGATCAA
ATAGTATCGGAAAAATTGATAGAACTTGAACAAATTTCTGAAGCCAAAAAGAGTCTCGGT
ATCCAAGAAGGCACACAGTTATGGTTTGAGTTTTTCGAAAATAATAGAACATTTTTTATG
AAAATTTTTAATATTAACAACGCTTCAAATTATAAGAAAAAGCTGCTTCATTTTATTGAA
GAAGAATTTAAGAAAAAAGTTCCGACACGTGTTGCTACTGAAAAAAGCTTAGACTACGAC
TTATATATTAATTTTATTAGTAACGGTATTATCGGACTACTAGATATCTATCTAAACAGC
AGTGAAAATACAGAAGAACAAGAAAAAATAACATTGCAGGTGTCGCGCCTACTATCTTTA
TACGATTTAATTTAA
>>Zoo-28_[0052481 to 0052606]_Q7A890_M013_(putative protein)_FRWD
TTGCAGTGACAAGAGCTAAGAAAGAATTTTATGTAATTGGCGACATGCAAAGAATACAGT
CGAAACCATTTTATGAGACGATTTTTAAAGAAAGAAATGTAAAATAACATACAAAAAAGT
ATATAG
>>Zoo-28_[0052621 to 0053352]_Q2YUT3_(methyltransferase, UbiE/COQ5 family)_FRWD
ATGCAAAATAGAAATGATTTTATAGAAAAACTATTAGACAGAGCCCAAATTGAAGAAGGC
ATGCGTGTACTGGATATAGGTTGTGCGACTGGTGAGGTCACTCAATTAATTGCAAAACGT
GTGGGGGCGAATGGTGAAGTCGTCGGTGTTGATGTGAATGAATCATTACTTAAAATTGCA
AATGAAAACAATCAATATAACAATGTATCATATCAATCTTCTGATATATATCAATTGCCA
GAAACTATGGGGCATTTTGATGCGATTGTTGGTAGAAGAGTATTAATGTACTTACCAGAT
GCTGAAAAGTGTTTACAAATTTTGAAATCAATTTTAAAACCTGAGGGTATATTATGTTTT
CAAGAAAGTGATGCTATTAATGCAGGTGTTGGTGCAGATGTACTATCTTTACATCAATCA
GCAATTCAATGGATTTGGGAAACAGTGAAGCAAGAAGGTGGCAATATTCATATCGGTCAA
AATTTATATAATTTGTTTAATAAGAATGGAATGCATCTTGTAGATTATTTTTCAGAGGTA
GTGATTCAAACATCAATGGACAATGATTTAGCATGGCTTGTAGATGTAATGCTACCAAGA
ATGAAAGCACATGGTGTCATTAATGATGATTTTTCACTAGATGAGTTTAAATCAAACCTT
GAACACGAAGCAATAAACAATCAGTGTGCATTTATACGTGACATGGCGTTTGGTATTATC
GGAAAAGCCTAG
>>Zoo-28_[0053507 to 0053989]_Q2YUT2_(NCTC13712_00045, Uncharacterised protein)_FRWD
ATGAAGAAATTTAACAACTGGATATTAAATGCAATAAGTGGATCTCAAACAGACAAGAAT
GGAACAACTAAAGAATTAAAAGGGGCAAAATTTATCATTTTATATGCATATTCAATGCTC
GTTTTGCTTGCGTTAGTAATTTCTAACATATTCATTCACATTTTGGAGCCTAAACTATCA
ATTACCACTCAAATCATCATCGTTTTGATTTTAATTGAAGCAATAATTGGACTGCGTTTC
TTGAAAGAGTACGATGTTAAGCGTGGCAAAGATAAAGAAAATAAGAAAAATAGTAAGGGT
TTCGTTAAACTAAAATCAATTTTAGTAGCAATTTTATTTACATCATTGGCGCTGACAGCA
GGCACTGTAGCTGATATATACGGTATCACTGACTTAGGAAATACTAGGAGTGATTTAATC
GTTTGGAGTATAGGTGGCATTCTATTTGGCCTCGTATGTTACACAATGGAAGATAAAAAA
TAG
>>Zoo-28_[0054196 to 0055182]_plc_(phosphatidylinositol-specific phospholipase C)_FRWD
ATGAAAAAATGTATTAAGACTTTGTTTTTAAGTATCATTTTAGTAGTGGTGAGTAGTTTG
TATCATTCAGCACAAGCGTCAGATTCGTTGAGTAAAAGTCCGGAAAATTGGATGAGTAAA
CTTGATGAAAGCAAACATTTAACTGAGATTAATATACCGGGTTCACATGATAGTGGCTCA
TTCACTTTAAAGGATCCAGTAAAATCGGTTTGGGCAAAGACTCAAGACAAAGATTACCTT
ACTCAAATGAAGTCGGGAGTCAGGTTTTTTGATATTAGAGGTAGAGCAAGTGCTGATAAT
ATAATTTCGGTTCATCACGGCATGGTTTATTTGCATCATGAATTGGGAAAATTTCTCGAT
GATGCTAAATATTATTTGAGTGCCTATCCAAATGAAACAATTGTGATGTCTATGAAAAAG
GACTACGATAGCGACTCTAAAGTTATGAAGACATTTGAAGAAATTTTTAGAGAATATTAT
TATAATAACCCACAATATCAGAATCTTTTTTACACAGGAAATAACGCGAATCCTACTTTA
AAAGAGACAAAAGGTAAAATTGTCCTATTCAATAGAATGGGTGGTACATACATAAAAAGT
GGTTATGGTGCTGACACGTCTGGCATTCAATGGGCAGACAACGCGACATTTGAAACGAAA
ATTAATAATGGTAGCTTAAATTTACAAGTACAAGATGAGTATAAAGATTACTATGATAAA
AAAGTTGAAGCTGTTAAAAATTTATTGGCTAAAGCTAAAACGGATAGTAACAAAGACAAT
GTATATGTGAATTTCTTGAGTGTGGCATCTGGAGGCAGCGCATTTAATAGTACTTATAAC
TATGCATCACATATAAATCCTGAAATTGCAAAAACGATTAAAGAAAACGGGAAAGCTAGA
ACTGGTTGGCTGATTGTTGACTATGCAGGATATCCGTGGCCTGGATATGATGGTATCGTA
AGTGAAATTATAGATAGTAATAAATAA
>>Zoo-28_[0055403 to 0056170]_lpl-locus-0080_(tandem lipoprotein-like protein, first locus)_FRWD
ATGATGAAACGATTAAACAAATTAGTGTTAGGCATTAGTTTCTTATTTTTAACAATTTTT
ATTGGGGGTTGCGGTATAGGTAAAGAAGCGGAAGTTAAGAAAAGCTTTGAAAAGACATTG
AGTATGTATCCGATTAAAAACCTAGAGGATTTATACGATAAAGAAGGTTATCGTGATGAT
CAATTTGATAAAAAAGATAAAGGTACATGGATTATAAATTCTCAAATGGCGACTCAAAAT
AAAGGGGAAGCTTTAAAAATAAATGGCATGCTTTTGAAGATAAATAGAAATACAAAAACA
ACAAAAGGATATTATTATGTAAATACAATAAAGAATGATAAAGACGGAAGACCACAGGAG
AATGAAAAAAGATACCCTGTTAAAATGATCGACAATAAAATAATCCCTACTAAAGAAATT
AATGAGGAAAACATAAAAAAAGAAATCGAAAACTTTAAGTTTTTTGTTCAATATGGAAAC
TTTAAAGATCTGGAAAATTATAAAGATGGAGATATTTCATATAATCCAGAGGTGCCGAGT
TATTCGGCTAAATATCAATTAACTAATGATGATTATAATGTAAAACAATTACGTAAAAGA
TATGACATACCAACAAATAACGCGCCGAAGTTATTGTTGAAAGGTTCAGGTAACTTAAAA
GGTTCATCAGTTGGATATAAAAATATAGAATTTACTTTCGTAGAGAAAAAAGGTAAAAAT
ATATACTTTAGTGATAGCTTAGATTATAAAAAAAGCGGAGATGTATAA
>>Zoo-28_[0056222 to 0056992]_lpl-locus-0080_(tandem lipoprotein-like protein, first locus)_FRWD
ATGATAAAACGTATAAATAAATTAGTGCTTGGTATTAGTCTTCTGTTTTTAGTCATTAGT
ATCACTGCTGGTTGCGGTATAGGTAAAGAAGCGGAAGTTAAGAAAAGCTTTGAAAAAACA
TTAAGTATGTATCCGATTAAAAATCTAGAGGATTTATACGATAAAGAAGGTTATCGAGAT
GATCAATTTGATAAAAAAGATAAGGGAACATGGATTGTTCGTTCGTCAATGTCGATTCAA
CCTAATGGAAAAGATATGAACGTAAAAGGCATGGTTTTATATATGAATAGAAATTCAAGA
ACAACAAATGGTTATTACTATGTTGATGTTATAGAAAGAGAGGATAAAGGCATACATCGT
GATAACGAAAAAAGGTATCCTGTTAAAATGGTCGATAATAAAATCATTCCAACAAAAGAA
ATTAAAGATAAAAACATAAAAAAAGAAATCGAAAATTTTAAGTTCTTCGTGCAATATGGT
AGCTTTAAAGATTTGTCGAAGTACAAAGATGGAGATATTTCATACAATCCAGAGGTACCG
AGTTATTCAGCTAAATATCAATTAACTAATGATGATTATAATGTAAAACAATTACGTAAA
AGATATGACATACCAACAAATAACGCGCCGAAGTTATTTTTGAAAGGTTCAGGTAATTTA
AAAGACTCATCAGTTGGATATAAAAATATTGAATTTACTTTCGTAGAGAAAAAGGGAGAA
AATATATACTTTAGTGATGGGCTACATTTTAATCCAAGTGAGGATAAATAA
>>Zoo-28_[0057057 to 0057827]_lpl-locus-0080_(tandem lipoprotein-like protein)_FRWD
ATGATGAAACGATTAAACAAATTGGTATTGTACATTAGTTTTTTGATATTAATCATCAGT
ATCGTTGCTGGTTGTGGTACAGGGAAAGAAGCGGAAATAAAGAAAAGTTTTGAAAAAACA
TTAAGTATGTATCCGATTAAAAATCTAGAGGATTTATACGATAAAGAAGGATATCGTGAT
GATCAATTTGATAAAAAAGATAAAGGAACATGGACTATTAGTTCTGAAATGGCAAATCAG
AAAAAGGGAGAAGCCTTAAATATAAAAGGTATGGTTTTGAAGATAAATAGAAATACAAGA
AGTGCAAAAGGATTTTACTATGTTAATGCGATAAAGAAGGATAAAAATGGCAGACCTCAG
GATAATCAAATAGAATATCCCGTTAAAATGATTGACAATAAAATCATTCCAACTAAAGAT
ATCAAAGATGAAAAAATAAAAAAAGAAATTAAAAACTTTAAGTTTTTCGCGCAGTATGGC
AATTTTAAAGATTTGAAAAATTATAAAGATGGAAATATTTCATATAATCCAGAGGTGCCG
AGTTATTCAGCAAAATATCAACTAACCAATGATGATTATAATGTAAAGCAATTACGTAAA
AGATATAATATACCAACGAATAAAGCACCGGAGTTATTATTGAAAGGTTCAGGAAATTTA
GATGGTTCATCAGTTGGATACAAAAAAATTGAATTTACTTTCGTAGAGAAAAAAGGAGAA
AACACTTACTTTACAGCTAACCTACATTTTAAACCGAGTGAGGATGAATAA
>>Zoo-28_[0057892 to 0058662]_lpl-locus-0080_(NCTC13712_00048; Staphylococcus tandem lipoproteins)_FRWD
ATGATGAAACGATTAAATAAATTAGTGTTAGGTATCAGTTTTTTGATGTTAGCCATCAGT
ATTACTGCTGGTTGTGGTATAGGTAAAGAAGCGGAAATAAAGAAAAGTTTTGAAAAGACA
TTGAGTATGTATCCGATTAAAAACCTAGAGGATTTATACGATAAAGAAGGTTATCGTGAT
GATCAATTTGATAAAAAAGATAAGGGAACATGGATTGTAAATTCTGAAATGGTTGTTCAA
CCTAATAATCAAGATATGGTAGCTAAAGGCATGGTTCTATATATGAATAGAAATACAAGA
ACAACAAATGGTTATTACTATGTCGATGTGACTAAGGACGAGGATGAAGGAAAACCGCAT
GACAATGAAAAAAGATATCCAGTTAAAATGGTCGACAATAAAATCATTCCAACAAAAGAA
ATTAAAGATGAAAAAATAAAAAAAGAAATAGAAAACTTTAAGTTCTTTGTTCAATATGGA
AACTTTAAAGATTTGTCGAAGTACAAAGATGGAGACATTTCATATAATCCAGAGGTGCCG
AGTTATTCAGCTAAATATCAATTAACTAATGATGATTATAATGTAAAACAATTACGAAAA
AGATATAATATACCAACGAATAAAGCACCAAAGTTATTGTTGAAAGGTACAGGTAATTTA
AAAGGCTCATCAGTTGGATATAAAGACATTGAATTTACGTTTGTAGAGAAAAAAGAAGAA
AACATTTACTTTAGTGATGGGTTAATTTTTAAACCAAGTGAGGATAAATAA
>>Zoo-28_[0058726 to 0059496]_lpl-locus-0080_(NCTC13712_00048; Staphylococcus tandem lipoproteins)_FRWD
ATTATGAAACGATTAAACAAATTGGTATTGTATATTAGTTTTTTGATATTAGTCATTAGT
ATCACTGCTGGTTGTGGCATGGGTAAAGAAGCGGAAATTAAGAAAAGTTTTGAGAAGACA
TTGAGTATGTATCCGATTAAAAATTTAGAGGATTTATACGATAAAGAAGGTTATCGTGAT
GACGAATTTGATAAAAATGATAAAGGCACATGGATTATTAATTCTGAAATGGTTGTTCAA
CCTAAAGGGAAACGTATGAAATCAAAAGGTATGGTTCTATATATGAATAGAAACACTAAA
ACTACAACCGGGAAGTATATAGTGAGTGAAACACTTCATGATGAAGATGGTAGACCTAAG
AGTAAAGATAAAGAATATCCCGTTAAAATGATCGACAATAAAATAATCCCTACTAAAGAA
ATTAATGAGGAAAACATAAAAAAAGAAATCGAAAATTTTAAGTTTTTTGTTCAATATGGA
AACTTTAAAGATTTGGAAAATTATAAAGATGGAGATATTTCATATAATCCAGAGGTGCCG
AGTTATTCGGCTAAATATCAATTAACTAATGATGATTATAATGTAAAACAATTACGAAAA
AGATATAATATACCAACGAATAAAGCACCAAAGTTATTGTTGAAAGGTACAGGTAATTTA
AAAGGCTCATCAGTTGGATATAAAGATATTGAATTTACTTTCGTGGAGAAAAAGGGAGAA
AATATATACTTTAGTGATAGTCTACATCTTGAACCGAGTGAGGATAAATAA
>>Zoo-28_[0059593 to 0061830]_Q8NYT6_(btr, Bacillibactin transport regulator)_FRWD
ATGCAACGAGATTATTTAATTCGAGTAGAAACTGAAAGTATGTCAGATTTCAAAAGGCTC
AATGGTTTAATGATTGGTTTTGTTATTAAAGGTGAGGCACATATTTATGATGAAAATAAT
ATGACGCAATGCAACAGTGGCGACATTTTCATTATTAACCACCGCGACTTGTATCGATTT
CAACTTCAACAAGATGGCATCATATGTTATATCCAATTCCAAATGAAATATTTAGCAGAC
AAGTTTGATGATGCGCATTGTCTATATTTTCACTTAACAGATGCGACCACAACAAAGAAT
ATACATCAACTGAGAAATATAATGGCAAGACTAGTTTCAACACATATTCGACATAATGAG
TTGTCTAAATTGACTGAGCAACAACTAGTGATTCAATTACTTATGCATATGATTCATTAT
GTTCCGCGTACATATCATTCGAACCAAAGTATCTTAAATGACGATAAAGTGAATCAAGTA
TGCGACTATATAGAGTTACATTTTCATGAAGACTTAAGCCTTTCGGAATTAAGCGAATAT
GTTGGGTGGTCAGAGAGCCATCTGTCTAAAAAGTTTACAGAATCGCTAGGTGTAGGATTC
CAGCATTTCTTAAATACGACGCGAATTGAGCATGCGAAACTCGATTTGACATACACAGAT
GAAACGATTACTGATATAGCATTGCAAAATGGCTTTTCAAGTGCAGCGAGCTTTGCGAGA
ACATTTAAACACTTTACGCATCAAACACCTAAACAATATCGAGGTGATCGTCCAGCAGTC
ACTGAAAACCAGCAATCGTCACAACATGATTATCACGACCGTGAATTGATATTACTTTTA
AATGACTACATTGAAGAAATGAATCATTTCATTGAAGATATTGAAAAGATGAACTATAAA
GAGATTGCCTTTAAACCAACTAATCAACAACTAAATCAATTTAATCATATTATTCAAGTG
GGCTATTTGAGGAATTTGCTCAATACACAGTATCAATCACAGTTACTTACGTGTCATCAT
GATTTTCATGTCAATGAAGTATTAGCATATGATGTGATGCCATATATCATGAAAAAGCTC
AATGCGCCATTCACGTATGATGCAGAGATTTCGAATATATTTTATGATATCGATTTGTGT
TTAGACTTTTTATTAGATCATAACTTTAGTTTGACAATGCATTTGAATCAGTATGACTCA
CGTGATTATATCGATGCATTTAAAATTTTTATCCATCACGTTGCCCTGCATGTCAGTCAT
AGAAAAGATTTGAAGTTCAACTTGTATGTGACGACATTGCACAATTCTTTGATTGAAATG
ATTGATTATTTTAAAGCGTTATTCCCTAATGGTGGCTTGTACGTTCACTTAGATCAAGCT
ACGGAAAGACATCTACCATTGTTGAAACGACTTGAGCTACACATCGACCATTTTGTATTT
GATGCCAATTCAAATGATGCTGTTGATTTTAATAAAATGAATGATGATGAATTTAAAACC
GCGAGTCAAATAATTATTAATAAAACGAATTACCTTATCGACTTAATGCATCGCCATAAC
CTAAAGCGACCACTTATTTTACTCAATTGGAATACATTGACGGGTGATACATTTATTACA
AACGGCGAATATTTTAGAGGTGGTATCATCATTGAGCAATTATTAAAGTTAAGCTCAAAG
GTAGAAGGCATAGGATATTGGTTGAATTATGATTTGCACGTTAGTCATTGTAGAAATGAA
CGCGATTATATGAATTCTATTGAACTATTTCATCAATATAATGGAAAACGTCCGGTCTAT
TTCACGGCATTGTTATTTAATAAATTAACAAGCAATATTTTATATTCTGATGATACATGT
ATTGTCACGGGATTTGATTCAAATTTTCAAATATTGTTATATGACGCAAAGCATTTTAAT
CCGTACTTAGCGTTGGACAATCAAATGAATATGCGTGCGACGGAAATGATTCATTTGAAC
ATAAATGCCCTGGAACAAGGTATGTATAAGATTAAACATTTTACCTTAGATAAAGAAAAT
GGTGCATTATTTAATCTTTGGCGCAAACATCATACGATTCATGGTATGGACAGGGACTCT
ATAGATTACGTTAATCGAATGAGTTTTCCAAAATTAGAAGTGTACGATATAGATGTGACG
GATATACTGGCATTAAACATTAAAATGATTACGAATGGGATTCACTTAATTGAAGTAAAA
CGTTACCCAAGTTCATAA
>>Zoo-28_[0061621 to 0061864]_Teg15as_(antisense RNA)
GATAAAGAAAATGGTGCATTATTTAATCTTTGGCGCAAACATCATACGATTCATGGTATG
GACAGGGACTCTATAGATTACGTTAATCGAATGAGTTTTCCAAAATTAGAAGTGTACGAT
ATAGATGTGACGGATATACTGGCATTAAACATTAAAATGATTACGAATGGGATTCACTTA
ATTGAAGTAAAACGTTACCCAAGTTCATAAAATGATCACAAATCACAAATTTTGATATAC
AGAA
>>Zoo-28_[0061981 to 0063159]_Q8NYT5_(Mn2+ binding amidohydrolase)_FRWD
ATGAATCAACAATTAATTGAAACTTTAAAATCAAAAGAAGGCAAAATGATTGAGATCAGA
CGTTATTTACATCAGCATCCAGAATTATCTTTTCATGAAGATGAAACGGCGAAATACATC
GCTGAATTTTACAAAGGTAAAGATGTGGAAGTAGAAACGAATGTCGGACCACGTGGAATT
AAAGTAACGATTGATTCAGGGAAACCTGGTAAAACATTAGCAATCCGTGCAGACTTTGAT
GCATTACCCATTACTGAAGATACAGGATTATCTTTTGCATCACAAAATAAAGGTGTTATG
CACGCATGTGGTCACGATGCACATACAGCATACATGCTTGTATTAGCAGAGACGCTTGCT
GAAATGAAAGATAGTTTTACAGGAAAAGTCGTTGTAATACATCAACCAGCTGAAGAAGTA
CCACCAGGTGGTGCTAAAGCAATGATTGAGAATGGTGTATTAGACGGTGTTGATCATGTA
TTAGGTGTGCACGTCATGAGCACGATGGAAACAGGTAATGTGTATTATAGACCTGGTTAT
GTTCAAACAGGACGCGCATTCTTCAAATTGAAAGTTCAAGGTAAAGGTGGCCATGGTTCA
TCACCACATATGGCCAATGATGCCATTGTTGCAGGTAGCTACTTTGTCACAGCGTTATAA
ACAGTTGTATCTAGACGACTAAGTCCATTTGAAACCGGTGTTGTCACAATCGGTTCATTT
GACGGTAAAGGTCAATTCAATGTCATTAAAGATGTTGTTGAAATTGAAGGTGATGTACGT
GGATTAACAGATGCTACAAAAGCAACAATTGAAAAAGAAATTAAACGTTTATCAAAAGGA
TTAGAGGATATGTATGGTGTAACTTGCACCTTAGAATATAACGATGATTATCCAGCATTA
TATAATGATCCAGAGTTTACTGAGTACGTGGCTAAGACGCTAAAAGAAGCAAACCTTGAT
TTTGGTGTTGAAATGTGTGAACCACAACCACCATCAGAAGACTTTGCATATTATGCTAAA
GAACGTCCAAGTGCCTTTATTTATACAGGTGCAGCGGTGGAAAATGGTGAAATTTACCCA
CATCATCATCCTAAATTTAACATTTCAGAAAAATCATTACTTATTTCGGCAGAAGCTGTA
GGGACAGTTGTTTTAGATTACCTTAAAGGAGATAACTAA
>>Zoo-28_[0063161 to 0064549]_norC_(multidrug efflux pump)_FRWD
ATGAATGAAACGTATCGCGGGGGCAACAAGTTAATCTTAGGTATTGTATTAGGTGTTATT
ACATTTTGGTTGTTTGCACAATCACTTGTAAATGTTGTACCGAATTTACAACAAAGTTTT
GGTACAGACATGGGGACAATTAGTATTGCGGTCAGTCTAACTGCACTATTTTCAGGCATG
TTTGTTGTTGGAGCAGGTGGTCTAGCAGATAAAATTGGGCGCGTGAAAATGACGAATATC
GGTTTGTTATTAAGTATTATTGGTTCAGCATTAATTATTATTACGAATTTACCGGCATTA
TTAATTTTAGGTCGTGTTATACAAGGTGTATCAGCAGCGTGTATTATGCCTTCTACATTG
GCTATTATGAAAACTTATTATCAGGGTGCTGAACGTCAGCGTGCCTTAAGCTACTGGTCT
ATCGGTTCTTGGGGTGGTAGTGGTATTTGTACACTCTTCGGTGGTGCAGTTGCGACAACT
ATGGGTTGGAGATGGATTTTCATCTTCTCAATTATCGTTGCCGTACTTTCAATGTTACTC
ATCAAAGGGACGCCTGAAACGAAATCAGAAGTTACCAATACACATAAATTTGATGTTGCA
GGGCTAATTGTTCTAGTAGTTATGTTGCTAAGTTTAAACGTTGTCATTACTAAAGGTGCA
GCACTTGGTTATACATCATTATGGTTCTTTGGTTTAATTGCAGTCGTTGTTGTGGCCTTC
TTTATGTTCTTAAAAGTAGAGAAAAAGGTAGACAATCCGCTTATTGATTTTAAATTATTT
GAAAATAAACCATATACAGGTGCAACGATTTCGAACTTCTTATTAAACGGTGTTGCAGGT
ACATTAATTGTAGCGAATACATTTGTACAACAAGGATTAGGATACACAGCGTTGCAAGCG
GGATACTTATCAATTACTTATTTAATTATGGTGTTACTGATGATTCGTGTTGGTGAAAAA
TTATTACAAAAAATGGGTTCTAAGCGACCAATGTTATTAGGTACATTCATTGTGGTCATT
GGTATTGCACTTATTTCATTAGTATTCTTACCAGGTATATTTTATGTTATCAGTTGTGTC
GTAGGATATTTATGCTTCGGACTAGGCTTAGGTATTTATGCAACACCTTCTACAGATACA
GCTATTTCAAATGCACCGTTAGATAAAGTTGGCGTTGCATCAGGTATTTATAAAATGGCT
TCATCACTTGGTGGTGCTTTCGGTGTCGCAATTAGTGGTGCAGTATATGCTGGTGCAGTT
GCTGCTACAAGCATTCATACAGGTGCGATGATTGCACTTTGGGTTAACGTATTAATGGGT
ATCATTGCATTTATCGCAATCTTGTTTGCGATTCCTAATGATGATAAACGTGTCAAAGAT
GCGAAATAA
>>Zoo-28_[0064897 to 0066360]_zoo28neu_000058_(NADPH-binding protein)_FRWD
ATGAAAAAAATCCTATTAACAGGGGCTTCAGGTTATATTGGTAGCCATTTAATGGAAAAG
TTAAAAGAGAATCATGATATTATTGCAATTTCAAGGAATATAGATAATAAAAAGAATGAA
AGAAATGTAACTTGGAAATCGGCTGACTTGTTTGATTTAGCTGAAATAAATGATGTAATG
GAGGGTATTGATACCGCCATTTATCTTGTCCATTCTATGATGCCCTCAGCCAAATTAACA
CAGGCAAGCTTTGAAGATATGGATGCAATATTAGCTGATAATTTTGCTAAAGCAGCCCGT
CAGAATGGTGTGAAACATATTGTATTTATGAGTGGGTTGATACCAAATGATGATCAACTA
TCACCACACTTAAGAAGTCGATTAGAATGTGAACGAATTTTAGGGTCATATGGTGTACCT
GTGACAACATTAAGAGCAGGTTTAATTATCGGTTCTAAAGGTAGCTCATATCCAATACTG
AAAACACTAGTTGAGCGTCTACCAGCATTGGTACTACCAAAATGGGCGTATAATCAGACA
TTACCTGTTGCTATTGATGATGTCATTCAAGGTTTATATAAAGTGGTATCACGTAGTCCT
AAAGAAAATGAAGCGATAGATATCGGTGGTCCGCTACACATGACTTACAAAGATTTATTT
AAACAGACCGCAGAAGTATTAGATAAGCGTTTACCGATGATAAATTTACCTATTATTCCT
ATTTGGTTAAGTAAATTTTGGGTGAAACTGATTTCAGGTGTTCCAAAAGAAATGGTCTAT
CCCCTTATGGATAGTTTAATTCATAATATGACACGTGATCAAAAGAGGATAGTAGAAGGT
ATATCCATAGGTCAAATGGATTATAAAGAAAGTGTGCAACAGGCACTAGAAGAGGCATCA
ACAACTAAGAAGAAACAAACAAGCACTATAAAGACTGATGTCAAAGATGTTAGAGCTATC
TCCAGAGTCGTATTACCTAAGCATATGAATATGAGTGCACTAGCAGAAATCTATGCGAAT
TTCTTGAATAAAATCACTTTAAATATTGTAAACAGTAATTTTGATGAGGAAGCATTTATT
ATTTCATTACCTTTATTAAAGAAAGAATTACTTTTATTAGAAAAGGATACACAAACTTCT
GATGAAGACAGAGTGTCATATAAAATTATTGGTGGCGATTTTGCACTTGCCCATAATGGC
GGCAATGCACGATTAGAATTTAGAAGGCTACCTAATAGTGATTCATGTATTATCGCACTT
CAAGAATATGAACCAACATTGCCGTGGTGGATCTATAAATATACACAGGCAAAAGTTCAT
AAGAGTGTTATGAATCTCTTTAAGTTTAATTTATATATGAAACGACATAATCAGAAACTT
AGTAGTGTGACTAAACAAGGACTTATAGTAGGAGCTGTTTTAGGAGCGCTAATAGTAAAA
AGTTACAAATCAAGAAATTCCTAA
>>Zoo-28_[0066423 to 0066911]_zoo28neu_000059_(tryptophan-rich sensory protein)_FRWD
ATGACATTTAAACGTTTATTGAAAACGATAGTTAAAGTAGTAACGCCTTTATTAGGTGGT
AGATTAATTGGTAAGTATGCTGTCCAAAATGCAAGAAAAGATTATAAAGACAATGCTAAG
CCACCATTGTCACCACCAGGATATATATTCCCAATTGTATGGTCAATATTATATACAACT
ATTGGTATTGCTTATGCAATTATAAGTGGTAAATCAAATAATGCAAAAGTTAAAACTATT
TATTATGCCCAATTAAGCCTTAACTATTTATGGTCTATCTTATACTTTAAATTCAAATTA
CGTTTTGCAGCATTAATTGAAAGTTTTATCCTACTTACAGCCGTTATTATGATGACTGTA
AAATTTTTCAAAGTTAAACGAATAGCAGGTATTATACTTATTCCATATATGTTATGGAGT
ACATTTGCTTCTTATTTAACTGTTGGAAACTGGCTGTTAAATAAAGATAATCCACGTTAT
ACCGAATAA
>>Zoo-28_[0067068 to 0067463]_zoo28neu_000060_(transposase)_RVRS-TRNC NOSTOP
TTCAATAAAAATCGAATTATCATCAATAAGATTTTGCTTTAAACATTGACTATGAAACTG
GATAAATAAAGATTCAATTAATGCATCAGTATTAGGATTTACTCTAAAACGATTAATAAT
TTTATAAGAAGGTGTTTGATTTTGAGCTAACCACATCATTCGAATACTGTCATGAAGTAA
TTTCTCTATTCTACGACCAGAAAATACAGATTGAGTGTATGCATATAAGATAATTTTTAA
CATCATTTTTGGATGATAGGATGTTGCGCCACGATGGTGTCTGAATTCATCGAATTCACT
ATCAGGTATCGTTTCAACAATTTCATTAACATATCACGAAATATCATTTTGAGGAATTCT
AACAGAAGTTTCTATATGGTAGTGTAAGTTGGGCAA
>>Zoo-28_[0067725 to 0067796]_txbi_universal1_(bidirectional rho-independent terminator)
TGTATAAATATAGAACAGCAGTAAGATATTTTCTAATTGAAAATTATCTTACTGCTGTTT
TTTAGGGATTTA
>>Zoo-28_[0067869 to 0069530]_nptA_(putative sodium:phosphate symporter)_RVRS
TTAAATTTCAGTTGTTGCAATTTCTTCATCTGTTGGAACATCATCGTTTAGACCAACAAG
TGCTTCAGAAACATTTCGTGAATGATAACCGATACGTTCAAGAACCCCGATCATATCGAT
ATATAGTAATCCACCTTTTGTTGTACATTCACCACGATTAAGGCGTTTAATATGACCTTT
ACGTAATTTATGCTCAATATTAAATGATTCTCTGCTACGTTCTACAATTTCATCTTTTTT
CGTTTTGTCATAAACATCTAACATATCGATGGCTTTATCAAATGACTCGGCAACATGGTT
GAATAATTTATCCATACCGCGTTGTGCGTCTACTGTAATTCGAATATCTTCATCATGTTG
TCGTTTTAATTGAGCGACATACTCTTCTGTTAACTCTGCTACTTTTAAAATAGAGCGATT
GACATCAAACATTACTGCTAAACGCTCAACGTCAGCCTTCGTAATTGCTTTTGTAGAAAT
TCTAACTAAATAATTTCGAATGCTATCATTGATTGTTTCAACAGCTTGATGCTTTTGTTC
AAGCTTCTTGATCAATTTTTTATCGTCTTTTGTAATTTCGCGAATGTCTTCAAACATTGA
TAAGACAATTTGACCAACATTTTGTAATTCTTTTTGCGTTTCTTGTAATGCGACACCAGG
TGCGTGATAAACAAGATCTTTATTTAAGTGCTGAGGTTTATACTCATCAGCAATATCTTT
TCCTGGGACAAGCTTTGTAACAATCCAAGCTAATGCGCCTACGAATGGTAATTGAATTAA
AGTATTCGTTACGTTGAAGATACCGTGTGAAACAGCAATCGTCATCGCTGGTTTTAAGTG
CCATACATCTTGTAACAAACTAATTAAATGAATCACAATTGGCAAGAAAATTGTGAAGAT
AATTACTCCGATTAGGTTAAAGATGACGTGTACAAGCGCCGCACGTTTTGCAGCGATTGA
GCCGGCTAAACTAGCTAAAATAGCTGTAATCGTTGTACCGATGTTATCGCCAAGTAAAAC
TGGAATTGCTGCATTTAAACTAATTAAATCTTGTTGATAAAATTCTTGTAAAATACCAAT
CGTCGCACTTGAACTTTGAACAAGCGCTGTTAATCCTGCGCCAACAATGACAGCGAGTAT
TGGATTTGATGACATATCAAGCATTAATTGCTTAAATCCATCTAATGATGCTAAAGGTTT
AACGGCATCACCCATAAATTCTAAGCCGAAGAATAGAGAACCGAAACCGAATAGTATACG
GCCAATGTTATTGATTTTAGAGCGTTTAAAGAAAAAGATTAAAAATGCACCTAATGCTAA
AATTGGCATTGCATATTCGCCTAAATCTATACCAATAATAAATGCAGTTACCGTAGTACC
AATATTTGCACCCATTATCACGCCAATGGCCTGTTTTAAAGTCATAAATCCAGCTGTGAC
AAGTCCGATTGTGATAACTGTCGTACCTGAACTACTTTGAATTAAAATAGTTACAACGAT
ACCTGCAATAACACCTAATACTGGATTTGATGTAAATTTGTTTAAAATATCTCGTAGCCT
GTCTCCTGCTGATGCTTGAAGCCCGTCTCCCATAATTTTTAAGCCGTATAGGAAAATACC
TAAACCACCTAAAAAGGAGAAAATGACTTCTGTAACCGACAT
>>Zoo-28_[0069857 to 0071632]_Q2YUS5_(67 kDa myosin-crossreactive streptococcal antigen homologue)_RVRS
TTATAACAATTTGTGTTCTTTTAATAATGCCTCAATGTACGTACCTTTTACCTTTTTAAG
GAATCCAGCTAATGCGAGTTTTTGCATTTTCGAATCTTTAGTAATCTCACGCAAATCTTG
GTGGTCATTGAGCTCATATACAGCATCCATTAAGACGCGAAGATCAAATGGACTATTGAT
GACCTCTGGGATGCCACGATCTATATTTAGCAATTGATAAACAGCTTCCATTGCAGTACG
AACAGAATATTCTGTTGTAAATACAGTGTCACGTTCTGTTTCTGCAAAGTTACCAATAAA
TGCTAAATTTTGAGATTGATGAGGGACGACTAAAGGTCTGTCGCCGATAGCACGCGTCAT
GAAATAAGAAGTGATATATGGCATATAAACAGGAATCGTATTAGATGCATGTTTTGCTAA
GTCTTCAATTTTGTCAGTTGATACACCTAAGTGATACAGCCATTCTTGACATATTTCATT
ACCACTACATTCTGTAATTGGCTTTTTAATATAATCGCCGCTTACATCTGAATATAAGGC
ATAAATCCATGTAGATATTTCATTTTCAGGTTGTTCTTTAAACTGTTGCTGACGATTGAT
TGTAAAACTCATTTGCCATGCAGAATCATTGATTGTAATAATACCACCTGTAACTGTTTT
GCCTGCAAGTGGATCACGTTTACAAATACTTTCTATTGTATCGATAATCTCTTTATTGTT
TGTCGTAGAAGTTGCTGAAACAAATCAACTTTTTTCAGGAATATTTTGGCAAAACTTGTC
AGGATTACCAAATTCAGGACTTTGTCGCGCCAAATTTTTCCATAACGTCCAACTACCGCC
TAATTCGTTAGTTGGTGGCGCGGGCGTATTGTTATCACCATACGTAGAGCTTTCCGTAAT
ACTACCGTTTGTCACAAAGACAAGATCATCTACAGTCAGTTTAATTGACTCTGCTTTGCT
ATGTCGGTGAATTAATATTTCTCGGGCAATTTTTTGACTTGTCGTAACATCTACTTTAAT
ATCTTCGACTTTTACATCGTATTCAAATTGAACCCCATGCGATTTCAAATATTCAACCAT
AGGTAATACTAAAGATTCATATTGATTATATTTAGTGAATTTTAAAGCTGAAAAGTCTGC
GAGACCACCAATATGATGAACGAATCGCATTAGATAGCGACGCATTTCCATTGCAGAATG
CCACGGTTCAAATGCAAACATTGTTTTCCAGTAAATCCAAAAGTTTGAATTAAAGAAGTC
GTTGGAAAATACATCCGTGATTTTGACATCATCTAAATCTTCTTCATTCGTTAAGCATAA
ATCTAAAATTTCTTTAATTGCTTTTTTGGTCAAAGTGAAGTCTCCATCGGTAACTAAACG
TTGACCCTGTTTTTCAATAACTCGACAGCGAGAATAGTTAGGATCCTCTTTGTTTAGCCA
ATAGAACTCATCTAATACAGACGCGTTATCGATTTCTAATGAAGGGATAGATCTGAATAA
GTCCCACAAACACTCAAAGTGGTTCTCCATTTCACGACCACCGCGGACAACATAGCCTTT
TAAAGGAATATTTTCACCGTCAAGACTACCACCTGCTTTAGGTAACTCTTCTAAAATATG
AATCTTCGAACCTTCCATTTGACCATCCCTAATTAAGAAACAAGCTGCCGCAAGTGAAGC
TAACCCAGACCCGATTAAGTAAGCAGATTTGTTTTCTACATTTTCAGGTTTTTTAGGGCG
CGCAAATGCTTCATAGTTACCATAACTGTAATACAT
>>Zoo-28_[0071983 to 0072456]_DUF1648_(putative protein)_FRWD
ATGTCTAAAATCAGGTCTTTTACAATATTAAGTCTACTTATTTACTTAGCTATGATGTGC
TATACAGTAATGAACTATTCAAAATTACCAACGAAAGTGCCTATTCATTATAATTTAGCA
GGGGATGCTGATAACTTTGCTGATAAATGGGTGTTGCTATTGATTAATAGTGCATTTATA
GTGATATGGCTTATATTTTTCATCGCAGGTAAATACTATGAACGATTTGCTAAATGGTCA
CATTATAATCACACACCACGTGAAATTCGAGCGATTAAATTATTTTTAAGTACGTTAAAT
TTGGAGATTATGAGCTATATTTCAATTTTCATGATTTTAGAAATTTGGCAAATACAACAC
CATCATCAATTAAATTTATTATGGTTTAATATGATATTTATCATTATCATTGGTTTGACG
CTTGTCATATTTTGTTTACTTCCTACAATTCATAAAATGAGAGATTCTCAATAA
>>Zoo-28_[0072718 to 0074310]_lctP-locus1_(glcA Glycolate permease glcA)_FRWD
ATGACACTACTTACTGTAAATCCATTCGATAATGTTGGATTATCAGCCTTAGTTGCAGCA
GTACCTATTATTTTATTTCTATTATGCTTAACCATTTTTAAAATGAAAGGCATTTATGCA
GCATTGACAACTTTGGTTGTTACATTAATTGTGGCTTTATTTGTGTTCGAATTACCAGCA
CGTGTATCAGCAGGTGCAATAACAGAAGGCGTTGTTGCCGGTATTTTCCCAATAGGATAT
ATCGTGTTAATGGCAGTTTGGTTATATAAAGTTTCTATTAAAACAGGACAATTTTCTATT
ATTCAAGACAGTATTGCAAGTATTTCAGAAGACCAACGTATTCAACTATTATTAATTGGA
TTTTGTTTCAACGCATTTTTAGAAGGTGCAGCAGGATTTGGTGTACCGATTGCAATTTGT
GCAGTGTTATTGATTCAACTTGGCTTTGAACCATTAAAAGCTGCGATGTTATGCTTAATT
GCTAATGGTGCGGCAGGTGCCTTTGGTGCGATAGGTTTACCAGTTAGTATTATTGATACG
TTTAACTTAAGTGGAGGCGTTACAACATTAGATGTTGCGAGATATTCAGCATTAACACTT
CCGATTTTAAACTTTATTATTCCATTTGTTTTAGTATTTGTTATAGATGGCATGAAAGGT
ATTAAAGAAATTTTACCTGTCATCTTAACAGTGAGTGGTACATATACTGGATTACAATTA
TTATTAACAATATTCCATGGTCCAGAACTAGCAGACATTATTCCATCACTAGCAACAATG
GTGGTACTAGCATTTGTTTGTCGTAAATTTAAACCGAAAAATATTTTCAGGTTGAAAGAA
TCAGAACATAAAATTCAAAAGCGTACACCTAAAGAAATCGTATTTGCATGGAGCCCATTC
GTCATTTTAACTGCTTTTGTATTAGTATGGAGTGCACCATTCTTCAAAAAATTATTCCAA
CCTGGAGGTGCGCTTGAAAGTTTAGTATTAAAAATGCCAATTCCAAATACTGTGAGTGAT
TTATCTCCTAAAGGTATTGCGTTGCGTCTTGATATGATTGGGGCAACTGGAACAGCGATT
TTACTAACGGTGATTATTACAATTTTAATTACGAAGTTAAAATGGAAAAGTGCAGGTGCC
TTATTGGTCGAAGCAATTAAAGAATTATGGTTACCGATCCTTACAATTTCAGCTATTCTA
GCTATTGCTAAAGTCATGACATACGGTGGTTTGACTGTAGCAATTGGACAAGGTATTGCT
AAAGCTGGTGCGATTTTCCCATTATTCTCTCCAGTACTAGGCTGGATTGGTGTGTTTATG
ACTGGTTCAGTTGTAAATAACAATACTTTATTTGCGCCTATTCAAGCGACAGTGGCACAA
CAAATTTCGACAAGCGGTTCATTACTTGTGGCAGCTAACACTGCAGGTGGTGTAGCAGCG
AAGCTTATTTCACCACAATCAATTGCCATTGCGACTGCAGCTGTTAAAAAAGTTGGTGAA
GAATCTGCATTATTAAAAATGACATTAAAATACAGTATTATATTTGTAGCCTTTATCTGT
ATTTGGACATTTATACTAACGTTAATATTCTAA
>>Zoo-28_[0074610 to 0075890]_spa_(Staphylococcal protein A) )_RVRS
TTATAGTTCACGACGACGTCCAGCTAATAAGGCTGCACCTAACGCTAATGATAATCCACC
AAATACAGTTGTACCGATAAATGGATTTTCTTCACCAGTTTCTGGTAATGCTTGAGCTTT
GTTAGCTTCTGCATGATTTGCTTGTTGCTTCTTATCAACTACAAGTTTTTGACCAGGTTT
AATCATGTTTTTATCTGCTAATTTGTTATCTGCAGCAACTTTGTCAGCAGTAGTGCCGTT
TGCTTTTGCAATGTCATTTACTGTATCACCAGGTTTAACGACATGTACCCCGTTACCATC
TTCTTTACCAGGTTTGTTGTTATCTTCTTTACCAGGTTTGTTGCCGTCTTCTTTACCAGG
TTTGTTGCCATCTTCTTTACCAGGCTTGTTGCCGTCTTCTTTACCAGGTTTGTTGTTATC
CTCTTTACCAGGCTTGTTGTTGTCTTCTTTACCAGGTTTGTTTTTGTCTTCCTCATTTGG
TGCTTGAGCATCGTTTAACTTTTTAGCTTCTGCTAAAATTTCTTTGCTTACTGAAGGGTC
ATCTTTAAGACTTTGGATGAAGCCGTTACGTTGTTCTTCAGTTAAGTTAGGTAAATGTAA
AATTTCATAGAAAGCATTTTGTTGTTCTTTGTTAAATTTGTTATCAACCTTTGGTGCTTG
AGCATCATTTAGCTTTTTAGCTTCTGCTAATAGGTTAGCACTTTGGCTTGGGTCATCTTT
TAAGCTTTGGATGAAACCATTACGTTGCTCTTCGTTTAAATTTGGTAAATGCAGGATTTC
ATAGAAAGCATTTTGTTGTTCTTGGTTGAATTTGTTGTCAGCTTTTGGTGCTTGTGAATC
GTTAAGTTTTTGAGCTTCGCCTAAAAGGTTATTACTTTGACTAGGATCATCTTTAAGACT
TTGGATGAAACCATTGCGTTGTTCTTCATTTAAATTAGGCATGTTCAAGATTTGATAGAA
AGCACTTTGTTGATCTTTGTTGAAGTTATTTTGTTGCGCATCAGCTTTTGGTGCTTGTGA
ATCATTAAGTTTTTGAGCTTCACCTAAAACGTTAGCGCTTTGGCTAGGATCATCTTTAAG
ACTTTGGATGAAACCATTACGTTGTTCAGCATTTAAGTTAGGCATATTTAATACTTGATA
AAAAGCATTTTGTTGAGCTTCATCGTGTTGCGCAGCATTTGCAGCAGGTGTTACGCCACC
AGAGATAAGTAAAGTACCTAAAGTTACAGATGCAATACCTACACCTAGTTTACGAATTGA
ATAAATATTTTTCTTTTTCAA
>>Zoo-28_[0076365 to 0077117]_sarS_(HTH-type transcriptional regulator)_RVRS
TTATTGGAAAACAAGATGTAAATGATCTTTGTCAGCCAATAATTGATTTACTTGTGCCAA
TAATTTTTCAGCATGGTCTTGTTGTGCGTCATCCATATGAATTAAAATTTTTCTTTCATC
TTCAGTTGAGCGTACCTTTATTAGATAACCTTGCTTTTTTAAATTATTGAGAGCTCTAAC
AGTTTGAGGGTATTTGTGGTGAATCGTCTCAATTAAATCTTTGAGAAGAACGATGTTTTT
ATTTTGAGAAGTGATAATAGCTAGAATTGTGAATTCTACAAAACTTAGTGTCAGATGTTT
TTTGATAATGTTTTTGAAGTACATCGTATACATCATCAAATTAAGAAAATCTTTACTATC
TTTTGGTATGATTTGTGATTCACTTTGATCCGCGTGATTAAATTTTTTGATGATTTGATC
AAATAATGATACGCGTTCTGCAATTTTTTCTCGTTGCTCTTCTGATATAGAAATATAAGT
ATTACGCTCATCTATTTTACTTCGAATTTTGCTAACATATGAATGCTTCACTAGAACCTT
TATATGCTGGACTAAATCGGATTGTTTATAACATAAATCTGAGACGATTTTTTTAAATGG
TAGTGTCTTTTCTTGTTGATGAAATAAATAAGTCAGTAATATAAATTCTTTTATAGTCAT
ATCGACTTCAGGCTTTACCTTTTTCTTAAAACGAAACATGTATGCTTCAATGATTATAAA
ATCTCTAATTTTGTCTTGTTTATTATATTTCAT
>>Zoo-28_[0077484 to 0078482]_sirC_(yfhA Probable siderophore transport system permease protein yfhA)_RVRS
TTATAATTTTTTTACAGTCAATAATAAGTAAATGAAGAATGGTGCACCGAATGCAGCGAT
AAATATACCAGCTGGCACTTCTTTAGGTAAAAATAAGGTGCGTCCAATTAAGTCGGCAAT
AACGATTGAAATAGCACCAATCATTGCTGACATGAGTAACTTTTTAGCGTAACTTCCTCT
AACGATTGTTTTGGCAATGTGAGGGGAAATTAAACCTACAAAACCAATATTACCTACTAA
ACTTATTGCGATAGATACAAGTATCGTAGAGGTAATTAATTGGATAAGTTTCATGCGTTG
CACATTTAAACCTAAGCCAATTGCTACAGGATCATCAAGTATAGATATTTTCATTTTAGG
AATGACAAGAAATAGCAATGGAACAATAGCTATAATAACAATGCCCAAAATAAAAGTATC
TTTAAACGTTGCACCATAAAGACTACCAACTAGCCATGTATATGCTTTAGCTGCAGATAA
TTGCTTTGTTGTAATGAGTAAGCCTTGGACAAGTGCAATGAACAGCGTTTGCATTGAAAT
ACCAATGATAATTAAAGTCGTCGGTCGAATTTGACCTTTCGTTTGAAATATTAATAGTAT
TACCATTGCTAATGCGCCACCTAACACTGCGAAAAGTGGCAGTAGATGTATCGACAAATG
ACTGAAAAATGCAATGAATACAACAGCACTTAAGCTAGCGCCACCTGTGATGCCGATAAT
ATCTGGCGAGGCAATAGGGTTTTTTAATACATTTTGTAACATTAAACCACTCATCCCTAA
TGCAGCTCCAGCTAAAATTGCAAGTGTAATACGAGGCAAACGTAATACCTCTAAAGTGAA
TTGATCAATGCTTTCATTAGGATTTAAAAAGTACATCAATACGCGTTGAAATGGTATAAA
ACTAGAACCGACCATCATACTTACCACAGATACGAGGGTTAAAAAGATTAACGCGAAGAT
GAGGTTATAGGAGTCTTTTTTATTAATCTTTTCTGTCAT
>>Zoo-28_[0078479 to 0079474]_sirB_(siderophore 'staphylobactin' ABC transporter, transmembrane permease subunit)_RVRS
TCATAAGCGTTGACGTCCTTTCTTCATTATATAAATTAAGACAATAGCGCCAATTACAGC
CGTAACAACGCCAATAGGTAACTCTAATGGCTTAATAATCACGCGTGCAATCATATCTGA
TATGATCATTAGAATAGCACCAGCTAGTGCCGTAAATGGAATCAGATATTTATAATTTGG
TGGTAATAAACGTTTGCTAATATTTGGAACAATGAGTCCAACGAAAACAATTGATCCAGC
AACGGCAACTGAAATTCCAGCTAGCATACTAATGAGCAAAATAATAATCCATTTTATTAA
TTTAATATTTTGCCCAAGCCCCGTTGCAATATCATCACTGGTCATCAATATATTAATATG
TGAAGCTATACTAAACGCGATTAAAATAAGTATTAACACAAGTGGGATAATCCATGGTAT
ATCCCATATATTACGCAATGAAACAGAGCCGCTTAGCCAGAATAGGAGTCCTTGCAAGTC
AGTTTCATTCATAATGAGTATGCCTTGAGTAAAGGCTGTAAATAGCATTGCAATCGCTGC
ACCCGCTAAGATGACACGATGAGGTGAGAATAGTGTTTGTCTAAACATACCAAGTGCGAC
GACTAATACAGTAACAACAATGGCACCTAAAAATGCAATAACTACAATCATTTTAAATGA
CTGAATTTGAATAAATGTAATACTAAAAATGACAAAAAATACAGCACCTGCATTGACCCC
AAAAAGACCTGGAGATGCTATTGAATTTCGTGTGAGTGCTTGCATCAACAAACCTGACAC
AGCAAGTGCAGCACCTGTCAATAAGGCGATGATGGTTCTCGATGCACGTGCACCAGTGAC
AACATTATGTAAATCGCTTTCACTATCAAAGTTGAATAACGCCTGTATCACCGTAATAGG
TGACACAAGCGTATTCCCAATCATTAAACTTAAGATAGCTACTATTGCAAGACATAAACC
AGCAATAACGATTTGATATTTCGGTTTAAGTAGCAT
>>Zoo-28_[0079490 to 0080479]_sirA_(siderophore 'staphylobactin' ABC transporter, substrate-binding protein)_RVRS
TTATTTTGATTGTTTTTCAATATTTAACTTTTCGTATAAATCGTCAATCAGTTTTAATGA
TGATTTATATCCACCAGCTAAGTTCCAAGTAATTTCATCTAAATCATCAGATACTTGGTT
GTTTTTAACAGCATCTAGATTTTTCCATTCTTTACTTGAAGTCCATTCGCTTTCAGTCTT
TTTAACTAATGCAGCATCTTTTGCGTTTGGATCAGATTTTACAACAAAAATATGATCAGC
GTTCATTAATGGAATACTTTCTTTAGATGTTAATTGAATAATATCTTTACCATTATCAAC
TTGTTTTTGTAAATCTTTATTACGTTTAAATCCTAAATCGTTTAGAATTTCTCCTGCGTA
TCCACCAGCATAGATTCTTGTATGGTCAGCACGGAAGTTAACAACTGATGCTTTCAATGG
CCATGCATCTTTATATTTCGCTTTTGCATCTTTTTGGAATGCAGCTACTTTATCATCATA
CTTTTTCAGTAAATCATCAGCTTCTTTTTCTTTCCCTAAAGCTTTCCCCATTAATTTTGT
CGTATCTTTAAACTTGAATACTGTGTCAGTAGAAACAGTTGGTGCAATTTTAGATAATTG
ATCGTAAACTTTTTCGTTTCTAACTTTTGACGCGACAATTAAATCAGGTTTTAATTTAGA
AATTTCTTCTAAGTTTGGTGCAGGTTCTTGACCTACAATTTTAGTATCTTTTAAATCATT
TTTTATGTAATCAAATTTCGGTTTTTGTGTCCATGATTCTACAGCACCTACAGGTTTAAC
ACCTAAAGATACAGCAACATCAGTGGCACCTTGATATAATGTGACAACACGTTTTGGTTT
CCCTTTAATTTCAGTTGTCCCCATTGCATGTTTGATAGAAGTCGTTTCCTTGTCTTTGCT
ATCTGATTGCTTATTTGAATTCCCACTACATCCTGCTAAAACAAGTAGGAAAGCAAGTGT
AACAACAAGCATTTTAATTACTTTATTCAT
>>Zoo-28_[0080710 to 0081690]_sbnA=cysK1_(cysK_1, Cysteine synthase)_FRWD
TTGATTGAACGAAGTCAAGCATGTCACGATTCATTATTAGATTCTGTAGGGCAGACACCC
ATGGTTCAACTTCATCAACTATTTCCAAAGCACCAAGTGTTTGCAAAGTTAGAGTATATG
AATCCAGGAGGCAGTATGAAAGATCGACCAGCCAAGTACATTATTGAACATGGTATTGAA
TCTGGTCTTATAACTGAGAATACGCATTTAATTGAAAGTACCTCTGGAAATTTAGGTATT
GCCTTGGCGATGATAGCTAAAATTAAAGGATTAAAGCTCACTTGTGTTGTTGATCCTAAA
ATATCGCCAACAAATTTGAAAATTATTAAAAGTTACGGCGCCAATGTAGAAATGGTTGAA
GAACCTGATGAGCATGGGGGTTATTTAATGACTCGTATTGCTAAGGTTCAAGAACTATTA
ACTTCTATTAAAGATTCATATTGGATTAATCAATATGCAAATGAGTTAAATTGGCAAGCC
CATTATCATGGTGCTGGAACTGAAATAGTAGAAACAATTAAACAGCCTATAGACTATTTT
GTCGCACCAGTAAGTACGACAGGTAGCATTATGGGTATGAGTAGAAAAATTAAAGAAGTA
CATCCAAACGCACAGATTGTTGCCGTGGATGCTAAAGGGTCAGTCATTTTTGGTGACAAA
CCTATTAACCGAGAGTTACCTGGTATTGGTGCAAGTCGCGTACCAGAAATTTTGAATAGA
TCAGAGATTAATCAAGTCATTCATGTAGATGATTATCAATCTGCACTAGGCTGCCGCAAA
TTAATTGCTTATGAAGGTATTTTTGCAGGTGGTTCAACAGGTTCAATTATTGCAGCAATA
GAGCAGTTAATAACAAAGATAGACGAAGGTGCAACAATTGTAACGATTTTACCAGACCGA
GGAGATCGTTATTTAGATTTAGTGTACTCAGATACATGGTTAGAAAAAATAAAGTCAAGA
CAAGGAGTTAAATCAGAATGA
>>Zoo-28_[0081687 to 0082697]_sbnB_(siderophore biosynthesis protein A)_FRWD
ATGAATAAAGAGATGTTGTATTTAAATAGATCAGATATTGAACAAGCAGGAGGTAATCAT
TCACAAGTTTATGTGGACGCGTTAACAGAAGCATTAACTGCGCATGCACATAATGACTTT
GTACAACCGCTTAAACCATATTTAAGACAAGATCCTGAAAATGGACATATAGCAGATAGA
ATCATTGCTATGCCAAGTCATATCGGTGGCGATTACGCGATTTCAGGTATTAAGTGGATT
GGTAGTAAACACGACAATCCATCAAAACGTAATATGGAACGTGCTAGTGGTGTCATTATT
TTAAATGATCCAGAAACAAATTATCCAATTGCAGTTATGGAAGCTAGTTTAATTAGTAGT
ATGCGTACAGCAGCAGTTTCGGTGATTGCAGCCAAACATTTAGCTAAAAATGGGTTTAAA
GATTTAACAATTATTGGTTGTGGATTAATCGGAGACAAGCAATTACAAAGTATGTTAGAA
CAATTTGATCATATTGAACGCGTCTTTGTATATGATCAATTTCCTGAAGCATGTGTACGC
TTTGTTGATAGATGGCAACAACAGCGCCCAGAAATTAAATTTATTGCAGCTGAAACAGCT
AAAGAAGCTGTGTCAAATGGTGAAGTAGTCATTACATGTACTGTTACAGATCAACCATAT
ATTGAATACGATTGGTTACAAAAAGGTGCATTTGTTAGCAATATTTCTATTATGGATGTA
CATAAAGAAGTATTTATTAAAGCTGATAAAGTCGTTGTAGATGACTGGTCACAATGTAAT
CGTGAAAAGAAAACAATTAATCAACTTGTATTAGAAGGGAAATTTAGCAAAGAAGCACTA
CATGCTGAACTTGGACAGCTTGTTACTGGTGAAATTCCTGGTCGTGAAAATGATGATGAA
ATCATATTACTTAATCCAATGGGCATGGCCATTGAAGATATTGCAAGTGCTTATTTTATT
TATCAGCAAGCACAGCAACAAAATATTGGTACAACACTAAGCCTATATTAA
>>Zoo-28_[0082718 to 0084472]_sbnC_(siderophore biosynthesis protein C)_FRWD
TTGCATACTCATAAAGCAGTGAATACAGCACAAACGATAATATTAAGAGATTTAATTGAT
GCACTTTTATTTGAAGATATCGCGGGAATTGTTTCAAATAGTGAGATAACTAAGGAACAT
GGACAAACGATATTAATTTATAAAAATGGGGATCAACAAGTCAAAATACCTGTATATTTT
AGTGCGTTAAATATGTTTCGCTATGAAAGTTCAAAACTTATCACGATAGATGGTAGGACA
TCTAGCAAACTGTTAACAGCGCCAGAATTTTGGCGAATGATTGTTGATATGAATCGGGAT
TTAAGTGGAGAGTGGGAAGTTGCTCGCGTTGAAGAGGGACTAAATACTGCGACAACCCAA
CTTGCTAAACAATTATCGGAATTAGACTTGGCAACGCATCCTTTTGTCATGTCAGAGCAA
TTTGCAAGTTTAAAAGATCGTCCATTTCATCCACTAGCTAAAGAAAAAAGAGGCTTATCA
GAAGCAGACTATCAAGTTTATCAAGCTGAATTAAATCAATCATTTCCTTTAATGGTTGCA
GCTGTTAAAAAGACACATACGATTCACGGTGATGAAGCTGATTATGATGAGTTAGAGCGT
TTGACCGCTCCTATAAAAGACCGAGCGAGAGACATGTTGAATCATCAAGGTTTATCGATA
GATGACTATGTGCTATTCCCAGTGCATCCTTGGCAGTATCAGCACATTCTGCCGAACATC
TTTGTGAAAGAGATTGCTGAGAAATTGGTTATCTTGTTGCCACTAAAATTCGGTGATTAT
CTTTCATCTTCAAGTATGCGTTCATTAATTGACGTTGCATCTCCTTATAATCATGTCAAA
GTACCATTTGCGATGCAGTCATTAGGTGCATTAAGGTTAACGCCTACGCGTTATATGAAA
AATGGAGAACAAGCAGAACGATTATTACGTCAACTTATTAATAAGGATGAAGTACTAGCT
AAATATGTGACAGTTTGTGATGAGACAGCTTGGTGGTCGTATATGGGTGAAGATAATGAT
ATTTTCAAAGACCAATTAGGACATTTAACTGTCCAGCTAAGAAAATATCCGGAATCATTA
GCTAACAATGATACGCAACAACTTGTATCAATGGCTGCACTTGCAGCAAATGACCGTACC
TTATATCAAATGATTTGTGGAAAAGATGATCTTTCTAAAAATGACATCATGACATTGTTT
GAAGATATCGCACAGATCTTTTTAAAAGTGACTTTATCATTTATGCAATATGGTGCATTA
CCAGAGTTACATGGTCAAAACATCTTATTGTCATTTGAAAATGGGCGAGTACAAAAATGC
GTATTACGTGATCATGATACAGTCAGAATTTATAAACCATGGCTGATATCACATCAGCTT
TCATTGCCGCAATATGTTGTAAGAGAAGATACACCTAATACTTTGATAAATGAAGACTTA
GAAACATTCTTTGCTTATTTCCAAACGTTAGCGGTATCGGTAAATCTATATGCCATTATT
GATACGATGCAAGATTTATTTGATGTGAGTGAGCATGAACTTATGTCATTGTTAAAACAA
ATTTTAAAAATTGAAGTTGCAACTATTTCCTGGGTTACAGCTGATCAGTTAGCGGTAAGA
CATATTTTATTTGATAAACAAACATGGCCGTTTAAGCAAATATTATTGCCATTGCTTTAT
CAACGAGATAGCGGTGGAGGTAGTATGCCTTCCGGTTTAACTACTGTACCAAATCCAATG
GTGACATATGATTGA
>>Zoo-28_[0084465 to 0085721]_sbnD_(siderophore biosynthesis protein D)_FRWD
ATGATTGAACAGTCTATCTGGCGCAATAATTTTCGCATTTTATGGCTCAGTCAGTTTATC
GCGATTGCAGGTCTTACAGTACTCGTGCCATTATTACCTATTTATATGGCATCGTTACAA
AACCTTTCAGTCGTCGAAATACAGTTGTGGAGTGGCATTGCCATTGCTGCTCCCGCTGTT
ACGACGATGATAGCTTCACCGATTTGGGGAAAGCTAGGCGATAAAATCAGCCGGAAATGG
ATGGTATTGCGAGCGCTACTTGGTTTAGCAATATGTTTGTTTTTAATGGCATTATGTTCG
ACACCGTTACAATTTGTACTTGTGAGACTACTACAAGGATTATTTGGTGGCGTAGTTGAC
GCATCAAGTGCTTTTGCAAGTGCAGAAGCACCAGTAGAAGATCGTGGAAAAGTATTAGGA
AAGCTGCAAAGTTCAGTGAGTGCTGGCTCACTAGTTGGACCATTAATTGGTGGCATTACG
GCTTCGATATTAGGGTTTGGCGCACTACTAATGAGTATTGCTGTTATTACTTTTGTTGTT
TGTATTTTTGGTGCATGGAGATTAATTGAAACAGCGCATGTACCGAAATCACAAATACCT
AATATTAATAAAGGTATTCGTCGTTCATTTCAATATCTGTTATGCACTCAACAAACGTGT
CGATTTATTATAGTTGGTGTTTTAGCAAATTTTGCTATGTACGGTATGTTAACTGCGCTA
TCACCGTTAGCATCATCAGTCAACCACACAACATTAGACGATCGTAGTGTCATTGGTTTT
CTACAATCTGCATTTTGGACAGCTTCGATATTAAGTGCGCCTTTATGGGGGCGCTTTAAT
GATAAATCCTACGTTAAATCAGTATATATTTTTGCAACGGTAGCGTGTGGCTGTAGTGCT
ATATTACAAGGTTTAGCGACGAATGTAGAATTTTTAATGGCCGCAAGAATACTACAAGGA
TTGACATATAGTGCACTTATTCAAAGTGTTATGTTTGTCGTCGTAAATGCATGTCACCAA
CAACTAAAAGGCACATTTGTAGGAACGACAAATAGTATGTTAGTCATTGGTCAAATTATT
GGTAGTCTTAGTGGTGCTGCCATTACAAGTTATACTTCACCGGCAACTACGTTTATCGTT
ATGGGCGTTGTATTTGCTGTAAGTAGCTTGTTTTTAATTTGTTCAAACATCACTAATCAA
ATCAACGATCACACATTAATGAAATTATGGGAGTTGAAACAAAAAAGTGCAAAATAA
>>Zoo-28_[0085711 to 0087435]_sbnE_(siderophore biosynthesis protein E)_FRWD
GTGCAAAATAAAGAATTAATACAATATGCAGCGTATGCGGCTATCGAGCGCATTTTAAAT
GAGTATTTTAGAGAGAGTAACTTATATCAAGCTCCAGCTCAAGATAATCAATGGTCTATT
CAATTATCAGAAGTTGAAACATTAACTGGTACATTTCGTTATTGGTCTGCTATGGGACAT
CATATGTATGGCGCAGAGGTATGGCTTCTTGATGGCAAAAGTAAGAAATTAGCAACATAT
AAAGAAGCGATTGCACGTATTTTGCAACATATGGCGCAAAGTGCTGATAATCAAACAGCT
GTACAGCAACATATGGCACAAATTATGTCAGATGTAGATAATAGTATTCATCGAACAGCA
CGTTATTTGCAAAGTAGTAAGACAGACTATACAGAGGATCGCTATATCGTCTCCGAACAA
TCTTTGTATTTAGGTCATCCGTTTCATCCGACGCCAAAGAGCGCAAGTGGATTTTCAGAA
GATGATTTAGAGCGATACGCACCGGAATGTCATACTTCATTTCAATTGCATTATTTAGCT
GTACATCAAGATATCATTTTGTCGCGTTATGTTGAAAATATGGAAAATCAGGTTTCGACA
GTATTACACCAATTAGCTGGTATCGATATGTCAGAGTTACCCAAAGACTTTATTTTATTA
CCGATACATCCTTATCAAATTGGTGTGTTGCGACAACATCCTCATTTTATTCAATATAGT
GAACAAGGCTTAATTAAAGATTTAGGTGTTTCAGGTGACATTGTATATCCAACATCTTCT
GTAAGAACGGTATTTTCAAGGACATTAAACATTTATTTGAAATTACCGATACACGTTAAA
ATTACTAACTTTATACGTACAAATGATCTTGAGCAGATTGAACGTACAATTGATGCAGCT
CAAGTTATTGCAACGATTAAAGATGATGTAGAAACACCTCATTTTAAATTAATGTTTGAA
GAAGGATACCGTGCACTATTACCTAATCCACTAGGACAATCAGTTGAACCTGAAATGGAT
TTATTAACGAATAGTGCAATGATTGTCCGTGAAGGTATTCCAAATTATCATTCAGAAAAA
GACATTCATGTGTTGGCATCATTATTTGAAACAATGCCTGATGCACCGACGTCTAAGTTA
TCACATGTTATTGAGGAAAGTGGTTTAACATCGGAAGCATGGCTCGAATCTTATTTAGAT
CGCACGTTATTGCCGATATTAACTTTATTTAGTGACACAGGAATTAGTCTGGAAGCACAT
GTACAAAATACATTGATTGAATTAAAAGACGGTATTCCTGAAGTGTGCTATGTCAGAGAT
TTAGAAGGGATTTGTCTTTCAGCTACAATTGCTACGGAAAAACAACTTATCCCTAATGTA
GTATCTATATCAAGTCCTGTTGTATATGCACATGACGAAGCGTGGCATCGACTTAAATAT
TACGTTGTAGTAAATCATTTAGGGCATTTAGTATCTACAATTGGTAAGGCAACACAGAAT
GAAGATGAATTGTGGCAATTGGTAGCGCGCCGTCTTATAGATTGGAAGGAAAAATATGTT
GATAATGCAGTGTTTGTTGAATGTGTTGAAGATTTATGTCAATCACCGACGATTGCTGCT
AAAGCAAACTTAATGAGTAAATTGAATGATTGTGGTGGAAACCCAATTTATACACATATA
CCAAATCCAATTTGTCATAACAAGGAGGTATCGTATTGTGAATAA
>>Zoo-28_[0087356 to 0089218]_sbnF_(siderophore biosynthesis protein F)_FRWD
ATGATTGTGGTGGAAACCCAATTTATACACATATACCAAATCCAATTTGTCATAACAAGG
AGGTATCGTATTGTGAATAATGCAATTAATAGCGCAATTCTTGAGCGTGTTAAAACTAGA
GTCATGTACCAACTTGTATCATCACTTATTTATGAAAATATCGTTGTATATAAGGAAGCA
TATCGAGATGGTGTGCGTCATTTTACAATAGAAGGAAAAGATTCTGAATATCATTTTACT
GCTAAAAAAGCACATAGTTTTGATCGAGTATGTCTAACATCATCAGTTACACGTATTGTA
GGAAATGATATTACTGAGACGACAGATTACGCGCAATTACTAAGAGAAGCTTTGTTTACA
TTTCCTAAAGATGATGAAAAGTTAGAACAATTTATCATTGAGTTATTACAAACAGAATTG
AAAGATACGCAAAGTTTGCAGTTTCGCGAAGAACATCCACCAGCGAAACCTACAACATTT
AATGATTTCGAATCTTATGCGATGGAAGGTCATCGATATCACCCAAGTTACAAATCACGC
TTAGGATTTACGCTGAGTGATAATTTGAATTATGGACCTGATTTTGTACCAGAAATTAAA
TTGCAATGGTTAGCTATTGAAAAAGATAAAGTGGAGTCAACGATATCGCGTAATGTTGTG
GTAAATGATTTATTACGACAACAACTTGGTGATGTAACTTACCAACGTTTTATAGAAAAC
ATTGAGGAATCTGGCAAAGATATAGAGGATGTCGAGTTGATTCCTGTTCATCCATGGCAA
TTTGAACATGTAATACAAGTTGAATTGGCAGAGGAATGGCTCAATGGAACGGTGTTATGG
TTAGGTGAAAGTGATGAAGTATATCATCCTCAACAATCGGTTCGAACTATGTCACCGTCA
GATATATCGAAATATTATCTTAAAGTACCAATCAGTATAACGAATACATCTACGAAACGA
GTATTGGCACCTCACACAATTGAAAATGCTGCCCAAATTACGGATTGGTTAAAGCATATT
CAGCAAAAAGATACGTATCTAAGTGATGAATTAAAGACGGTTTTCTTAGGGGAAGTCTTA
GGACAGTCTTATTTAAACACACAACTTACATCTTATAAGCAAACTGAAATCTATGGTGCG
CTAGGTGTGATATGGCGTGAAAATATATATCATATGTTGAATGGTGAAGAGGAAGCGATA
CCGTTTAATGCACTTTATGCGAGTGACAAAGATGGTGTGCCATTCATTGAAAAGTGGATA
GAATCTTATGGTGTCGAAGCATGGATGAAGCAATTTTTATCTGTTGCGGTTCGTCCAATG
ATTCACATGCTGTATTATCATGGCATTGCTTTTGAATCGCATGCACAAAATATGATGCTC
ATTCACGAAAATGGCTGGCCTACGCGAATTGCTTTAAAAGATTTTCATGATGGTGTCCGA
TTTAAACGTGAACATTTGAGTGAAATTGCTTCACATTTGAAGTTAAAGCCAATGCCAGAA
GCACATAAAAAAGTTAATAGTAATTCATTTATTGAAACAGATGATGAACGATTGGTACGA
GACTTTTTACACGATGCATTTTTCTTCATCAATATTGCTGAAATCATCTTATTTATTGAA
AAGCAATATGGTATCGATGAACAAGTTCAGTGGCAATGGGTTAAAGACGTTATTGTATCT
TATCAAGAAGCATTTCCAGAATTGAATAACTATCAACATTTCGATTTGTTTGAACCTACA
ATTCAAGTTGAAAAGTTAACGACACGTCGTTTGTTAAATGACTCGGAGTTGCGAATTCAT
CATGTTACTAATCCATTAGGTATAGGAGGTAGTGTTAATGCAACAACTATCCCTGAAAAA
TAG
>>Zoo-28_[0089193 to 0089969]_sbnG_(siderophore biosynthesis protein G)_FRWD
ATGCAACAACTATCCCTGAAAAATAGATTGAACAATGGTGATTCAGTTTATGGCATTTTT
AATTCCATACCAGATCCACTGATGATAGAAATTATTGCTGCAAGTGGTTATGATTTTGTT
GTGATTGATACAGAGCACGTAGCGATTAATGATGAGACATTGGCGCATTTAATTCGTGCA
GCTGAAGCAGCACATATTATTCCAATTGTTCGTGTCACTGCAGTTATAGATAGGGATATC
ATTAAAGTGTTAGATATGGGTGCAAGAGGTATTATCGTGCCACATGTGAAAGATCGTGAG
ACAGTTGAACATATCGTTAAGCTAAGTCGTTATTACCCGCAAGGTTTGAGAAGTTTGAAT
GGTGGACGTATGGCTAGATTTGGACGCATACCATTACTTGATACTATGGAAATGGCTAAT
GAACATATCATGGTGATTGCTATGATAGAAGATGTTGAAGGGGTTATGGCCATTGAAGAT
ATAGCACAAGTTGAAGGTTTAGACATGATAGTTGAAGGTGCTGCAGATTTATCTCAGTCA
CTTGGTATGCCATGGAAAACCAGAGATGAAAAGGTAATGTCACACGTTCAACATATATTT
GAAGTTGCAAAGGCAAATGGCAAACACTTTTGTGCGTTACCGCGTGAAGATGAAGATATT
GCAAAATGGCATAAACAAGGTGTACAAACGTTTATCTTAGGTGATGATCGAGGAAAAATT
TATCGTCATTTTTCAGCAACTTTAGCGACGTCTAAGCAGGAAGGGGTTAAAGATTAA
>>Zoo-28_[0089969 to 0091171]_sbnH_(staphyloferrin B biosynthesis decarboxylase SbnH)_FRWD
ATGCATGTGGTTCAACCAGTTATCGAACAATTAAAAGCACAACGTCATCCAGTTTGTCAT
TATATTTATGACTTAGTCGGATTAGCGCAACATTTAAAATACATTACATCATCATTGCCG
AGTAATTGTCATATGTATTATGCAATGAAAGCAAATAGTGAACGAACAATTCTAGATACA
ATAAGTCAATATGTTGAAGGATTTGAAGTTGCATCTCAAGGTGAAATATCTAAAGGACTT
GCATATAAACCAGCCAAACATATTATCTTTGGTGGCCCTGGTAAGACAGACGAGGAACTA
AGATATGCAGTAAGCGAAGGTATACAACGAATTCATGTTGAGAGTTTATATGAATTACAA
CGCTTAAATGCAATTTTAGAAGAAGAACAGAAAACACAACATATATTATTGCGTGTTAAT
TTAGCAGGACCATTTCCTAATGCAACGTTGCATATGGCAGGACGCCCAACACAATTCGGT
ATTTCTGAAGACGAAGTTGATGATGTTATTGAAGCTGCGCTAGCAATGCCAAATATACAT
CTTGATGGCTTTCATTTTCATTCAATTTCTAACAATTTAGATGCAAATTTACATGTTGAT
GTAATGAAACTTTATTTTGAAAAAGCTAAAGCATGGTCTAAAAAGCATCAATTTTCTCTT
AAGCATGTTAACTTAGGTGGCGGTATAGGTGTCAATTATGCGGACTTAACTAGCCAATTT
GAGTGGAATAATTTTGTAGAACGTTTTAAAACACTGATCGTTGAGCAAGAAATGGAAGAT
GTGACATTGAACTTTGAATGTGGGCGCTTTATTGTGGCGCATATTGGTTACTATGTGACA
GAAGTTCTAGATATTAAGAAAGTACATGGTGCATGGTATGCAATTTTGAGAGGTGGTACG
CAACAGTTTAGACTACCGGTATCTTGGCAGCATAATCATCCTTTTGACATTTATCGTTGT
AAGGATAATCCATATTCATTTGAAAAAAATTCAATTTCACAACAAGATATAACGTTAGTC
GGTCAATTATGTACACCGAAAGATGTCTTTGCTAGAGGTGTAAAGATAGATTCAATGAGT
ACAGGTGACGTAATTGTTTTCAAATATGCTGGTGCATACGGATGGTCTATCTCACATCAT
GATTTCTTAAGCCACCCACATCCTGAATTTATTTATTTAACGCAAACAAAGGAGGATGAA
TAA
>>Zoo-28_[0091175 to 0091939]_sbnI_(NCTC13712_00077, ParB-like nuclease domain)_FRWD
TTGAATCATATTCATGAGAATTTAAAATTGGTAGCAGTAGATAAAATTGATCTTCACGAA
ACATTCGAACCTTTAAGATTGGAAAAAACAAAAAGTAGTATTCAGGCAGATGATTTCATA
CGTCATCCGATTTTAGTGACACCTATGCAACATGGTCGATATATGGTTATTGATGGTGTC
CATCGATATACGAGTTTGAAAGAATTAGGGTGCAAGATGATACCCGTTCAAGAAATTCAT
GAGACGCAATACTCAATTAGTACTTGGCAACATAAAGTACCATTTGGAGTATGGTGGAAA
AATTTACAACAAGAACATCGTTTACCTTGGACTACTGAGACAAGACAAGAAGCACCATTT
ATTACGATGTGTCATGGTGACACAGAACAATATTTGTATACAAAAGATTTAGGTGAAGCA
CATTTTCATGTATGGGAAAAGGTTGTTGCTAGTTATAGTGGATGTTGTTCTGTAGAAAGA
ATTGCGCAAGGTACATATCCTTGCCTTACTCAGCAAGATGTACTCATGAAGTATCAACCA
TTAAGTTATAAAGAAATTGAAGCGGTTGTTCATAAAGGGGAAACTGTGCCAGCAGGTGTG
ACACGCTTTAATATTTCAGGACGTTGCCTTAATCTTCAAGTACCACTGTCATTACTTAAA
CAAGATGATGACGTTGAACAGTTGCGAAATTGGAAGCAGTTTTTAGCAGATAAGTTTGCT
AGCATGAGGTGCTATACTGAAAAAGTATACCTTGTTGAACAATAG
>>Zoo-28_[0092133 to 0092561]_Q5HJP4_(putative membrane protein)_FRWD
ATGAACATGAATTTAATTATAGGAAAAATCGCCATTTGGATAGGCATCGTAGTTCAAATA
TGTTATAACGTCTATATTGTTAGCGTGGCAGCCTTTATCTTTTATATATATGGTGAAGTA
CCCAGCCCTGAAATAGCTATTTCAATAGCATTAGTAATAATTGCTATCATAAGTTTACCA
CTCGTCCTAACAGCCATTAATTTAGAGAATAAAATGGAAGTAAAAGGTGCGCTTTTTATT
GTTTATGCGATTGTTGCATTTTGTTTACATAATTACCTTTCGTCAATGTTATGGATAGCT
AGCGGCATTTTTCTTATTTGGACTAAATATTCAAAAGGTGAATCGACAGACGAAGATGAA
AATAAAAATGTTGATATTGAAAGTACAGAGAATCAACTTGAATCTATAGATAAAACCACT
AAAGAATAA
>>Zoo-28_[0092611 to 0093024]_BDS-53E_000090_(hypothetical protein)_FRWD
ATGAGCTCAATTATAGGAAGAATAGCAATTTGGATAGGCATCGTAGCTCAAATATATTTT
AGTGTTGTCTTTGTCAGGATGATATCTATCGTTATTGCTGGAGGATTTGATTACGAAGCA
ATTTTTTTATTAGGATTAATATTGACGCTTTTCACTGTTTTACCAACCATTTTTACTGCG
GTTTATATGGAAAGTTACTCGGGAATTGGAGGTACACTTTTCATTGTTTATGCAATTATT
GCACTGTGTTTACATAATTACCTTTCGTCAATTTTATGGCTAATTGGTGGTGTTTTTCTT
ATTTGGACTGAATATTCAAAAGATGAATCGACAGACGAAGGTGAAAATAAAAATGGTGAT
ATTGAGAGTACAGAGAATCGAATTGAATCCACAGATAACACCACTAAAAAGTAA
>>Zoo-28_[0093596 to 0094224]_Q5HJP3_(putative protein)_FRWD-TRNC NOSTART-FRAMESHIFT
ATTGATAACAAAACAATCGATATTCACCTTGATGCTAATGAAATATTGACAAAGATTAAC
ACTGATTCAAATCAAGCACAACATACAGAGGACACCAGAACTGAATTGGAAAGTAAAGAC
ATGAGTGAACATCCAGAGTTTAAAAATGTCGCGACTAAAAATAATGAAGGCTCAAAACAA
GAAGCACACACAGCTGGTGTAGAATCTAAAAGTGATAGTGATGATACAGAACCTCCAATT
GAGCCAAAAAATCATTCATCTAAAAAAGATTAACGACATTACGATAGTGTCTTTCTCAAG
AAATTAATTCTTTGAACAAAAGATTATTTAAAAAAAATTTTTAAGCGCATTGCCAGTCAT
TATAGGTAGTGCGTTTAATTTTTTCTTAAAAGTTTGAATATTTCGTTAAAAAGGGTGTCA
TTATTGTACTAATTAAATTAAGAGGAGTAAAATGTAATTAAAGAGAAAGTAATTTGAGGA
GTGATTTTTATGACAAATAACAAAGTAGCATTAGTAACTGGCGGAGCACAAGGGATTGGT
TTTAAAATCGCTGAACGTTTAGTGGAAGATGGTTTTAAAGTAGCAGTTGTTGATTTCAAT
GAGGAAGGCGCAAAAGAAGCGGCACTTAA
>>Zoo-28_[0094085 to 0094861]_butA_(acetoindiacetyl reductase)_FRWD
ATGACAAATAACAAAGTAGCATTAGTAACTGGCGGAGCACAAGGGATTGGTTTTAAAATC
GCTGAACGTTTAGTGGAAGATGGTTTTAAAGTAGCAGTTGTTGATTTCAATGAGGAAGGC
GCAAAAGAAGCGGCACTTAAATTATCAAGTGATGGTTCAAAAGCTATTGCTATCAAAGCA
GATGTATCGAATCGTGATGATGTCTTTAATGCGGTAAGACAAACTGCAGCACAATTTGGT
GATTTCCATGTCATGGTTAACAACGCTGGTCTTGGACCAACAACACCGATTGATACCATT
ACTGAAGAACAATTTAAAACAGTTTACGGTGTTAACGTTGCAGGTGTGTTATGGGGTATT
CAAGCAGCACATGAACAATTTAAAAAATTTAATCACGGCGGTAAAATTATCAATGCAACA
TCTCAAGCAGGTGTAGAAGGAAATCCTGGTTTATCATTATACTGTAGTACAAAATTTGCA
GTACGTGGTTTAACTCAAGTAGCCGCACAAGATTTAGCTTCTGAAGGTATTACTGTAAAT
GCTTTCGCACCAGGTATTGTACAAACACCAATGATGGAAAGTATTGCGGTGGCTACTGCT
GAAGAAGCAGGTAAACCTGAAGAATGGGGCTGGGAACAATTTACTAGTCAAATTGCTTTA
GGAAGAGTTTCTCAGCCTGAAGATGTATCAAATGTAGTCAGCTTTTTAGCAGGAAAAGAT
TCTGATTATATTACTGGTCAAACAATTATTGTTGATGGCGGTATGAGATTCCGTTAA
>>Zoo-28_[0095187 to 0096167]_galE_(UDP-glucose 4-epimerase)_FRWD
GTGGAAGATGTGGAAAGAGTTTTAATAACTGGTGGGGCTGGTTTTATAGGTTCTCATTTA
GTAGATTTTTTACAACAAGACTATGATGTTTATGTTCTAGATAATTATAGAACGGGCAAA
CGAGAAAATATAAAAAACTTGGCCGAAGATCATGTCTTTGAACTTGATATTCGTGATTAT
AATGCAGTAAAGCAAATCATGAAAACATATCAATTTGAATATGTGATTCATTTAGCAGCT
TTAGTAAGTGTTGCTGAGTCTGTTGAAAAGCCTATTTTATCTCAAGAAATTAATGTCGTT
GCAACATTAAGATTATTAGAAACCATTAAAACATATAATCGTAATATTAAACGCTTTATC
TTTGCATCATCAGCGGCTGTTTATGGTGATTTACCTGATTTACCTAAGAGTGATCAATCA
TTAATTTTACCGTTGTCGCCTTATGCAATTGATAAATATTATGGAGAGCGAACAACATTG
AATTATTGTTCACTATATAACATTCCAACATCAGTTGTTAAATTTTTTAATGTATTTGGA
CCCAGACAAGATCCTAAATCTCAATATTCAGGTGTGATTTCAAAAATGTTCGATTCATTT
GAGTATGATAAACCTTTTACGTTCTTTGGGGATGGCTTACAAACAAGAGATTTTGTATAT
GTATATGATGTTGTTCAATCAGTACGTTTAATTATGGAGCATAAAGATGCAATCGGACGT
GGATACAATATTGGCACAGGGACATTCACAAATTTATTAGAAGTATATCGCATTATTGGT
GAATTATATGGTAAATCTATCGAGCATGATTTTAAAGAAGCAAGAAAAGGAGATATTAAG
CATTCTTATGCAGATATTACTAATTTAAAAGCATTAGGGTTTGTTCCTAAATACACAGTA
GAAACTGGTTTAAAGGATTACTTTAATTTTGAGGTAGATAATATTGAAGAAGTTAAGAAA
AAAGAAGTGGAAATGTCATAA
>>Zoo-28_[0096130 to 0096822]_wcaJ=tuaA_(capsular polysaccharide biosynthesis glycosyltransferase)_FRWD
TTGAAGAAGTTAAGAAAAAAGAAGTGGAAATGTCATAAAGGTGTTAATGAAGATGTACAT
ATTAATAAAGAATATGATTATCAAAGAAAGTTAGATGCACTTGAAGAAGTACATAAAGCA
TATTTCCCAATCAAACGTACAATCGATTTAGTATTAAGTATTATTTTATTATGTTTAACA
TTTCCAATTATGGTTATTTTTGCAGTCGCGATTGTTATAGACTCTCCTGGAAATCCTATT
TATAGTCAGGTACGAGTTGGGAAAATGGGTAAATTAATAAAAATTTATAAATTACGATCA
ATGTGCAAAAATGCAGAGAAAAATGGTGCACAGTGGGCTGATAAAGATGATGATCGTATA
ACAAATGTAGGCAAGTTCATTCGTAAAACACGAATTGATGAATTACCGCAATTAATCAAT
GTGGTTAAAGGCGAAATGAGTTTTATAGGCCCTCGCCCAGAACGTCCAGAATTTGTAGAA
TTATTTAGTTCAGAAGTTAGAGGGTTTGAGCAAAGATGTCTTGTTACACCAGGGTTAACA
GGACTTGCACAAATTCAAGGTGGATATGACCTAACGCCAGAAGAAAAACTAAAATATGAC
ATGAAATATATACATAAATGTAGCATGATGATGGAATTGTACATATCAGTTAGGACAATT
ATGGTTGTTATAACAGGGGAGGGCTCAAGGTAG
>>Zoo-28_[0097030 to 0098205]_epsF_(capsular polysaccharide biosynthesis glycosyltransferase)_FRWD
TTGAAAATTATATATTGTATAACTAAAGCAGATAATGGTGGTGCACAAACACACCTCATA
CAACTTGCTAATCATTTTTGCTTACATCATGATGTTTATGTCATTGTAGGCGACCGTGGA
CCAATGATTGAACAGCTAGATACAAGAGTAAAGGTGATTGTTGTTGAACATTTAGTCGGT
CCTATTGATATTAGGCAAGACATATTAGCGATTAAAGCATTAACACAACTATTCTCGAAG
ATTCAACCGGATGTCATTCATTTACATTCTTCAAAAGCTGGCACAGTAGGTCGTATTGCA
AATCTTATGTCAAAGTCAACAGGTGCACGCGTAATATTTACAGCACATGGTTGGGCATTT
ACAGAAGGCGTTAAACTAGTTAAAAAAATAATATATTTGATGATTGAAAGATTAATATCA
CGTATTACAGATTGCATTATTTGCGTTTCAAAATTTGATGAAAAATTAGCTGTGAAATAT
CGATTTAATCGTTTGAAATTAACTACAATACATAATGGCATTGCCGACGTTCCAGTTGTA
AAGCAGACATTCAAAAATCATAATCAAGATATATTAATAGAGGTAGACAGAGTAGTTGGA
AATCTAACAAATCCAAATATTATTCAAGGTGAGCAGCCCTCACAGCATCAATTTGTCATG
ATTGCACGGTTTGCTTATCCAAAGTTACAACAGAATTTAATTGCAGCCATAGCGATTTTG
AAATCAAAATACAGAAAACATGCACATTTCACATTTATAGGAGATGGACCGACATTAAAT
GATTGTAAGCAGCAAGTGTCGCAAGCTGGTTTAGATAATGATGTCACATTTTTAGGAAAT
GTCATTAACGCGAGCAACTTATTATCACAATATGACACGTTTATTTTAATAAGCAAGCAC
GAAGGATTGCCAATTAGCATTATTGAGGCTATGGCTACAGGGTTACCAGTTATTGCGAGT
CGTGTGGGCGGTATTACTGAATTAGTAACGAATAATGGCATATGTGTCAAAAATAATCAA
CCAGAGACGATTGCTAAATCATTAGCGAAATATTTAACAGATGGTGATTATGGCACATTA
AGTAACCAATCGAGAAAACGTTATTTAGAATGTTTTACTGAGGCGAAAATGATTAAAGAA
GTGGAAGAGATTTATAATGGAAAATCAACACAATAG
>>Zoo-28_[0098186 to 0099424]_wzy_(capsular polysaccharide polymerase)_FRWD
ATGGAAAATCAACACAATAGTAAATATCTCACATTGTTACTTATCGGTTTATCGATATTC
ATTCAGCAATCTTCAGTTATTGCTGGTGTGAATGTATCTATAGCTGACTTTATTACATTA
CTCATATTAGTTTATTTACTTTTTTTCGCTAACCATTTATTAAAAGCAAATCATTTTTTA
CCGTTTTTCATTATTTTGTATACATATCGTATGATAATGACGCTAATTTTACTATTTTTT
GATGATTTGATTTTTATTACGGTTAAAGAAGTACTAGCTTCTACAGTTAAATATGCCTTT
GTAGTCATTTACTTCTATTTAGGTATGATTATTTTTAAATTAGGTAACAGTAAAAAAATA
ATCGTTACATCTTATATTATTAGTAGTGTCACAATCGGGTTGTTTTGCATAATTGCCGGT
TTGAATAAGTCGCCAATACTCATGAAATTACTTTATTTTGATGATATTCGCTCGAAAGGG
TTAATGAATGATCCTAACTATTTTGCGATGACACAAATTATTACATTAGTGCTCGCATAC
AAGTATATTCATAATTACATATTTAAGTTTATAGCGTGTGCCATTTTACTTTGGTCTTTA
ACAACTACTGGTTCTAAGACAGCATTTATTATTTTAATCGTTCTTGCGATTTATTTCTTT
ATTAAAAAGTTATTTAGCAGGAATGCAGTAAGTGTTATTAGTATGTTGGTTATTATGCTG
ATATTACTTTGTTTCACATTTTATAACATTAACTATTATTTATTCCAATTGAGTGATCTT
GATGCGTTGCCGTCATTAGATCGAATGGCTTCTATTTTTGAAGAAGGATTTGCATCATTA
AATGATAGCGGGTCTGAACGAAGTGTTGTATGGATCAATGCCATTTCAGTAATCAAATAC
ACTTTAGGGTTCGGTGTAGGCTTAGTTGATTATGTACATATTGGATCACAAATTAATGGT
ATATTGCTTGTTGCACATAATACTTATTTACAAATTTTTGCTGAATGGGGCATTTTATTC
GGAGCTTTATTTATCATTTATTTACTGTACTTACTATTTGAATTATTTAGATTTAACATT
TCTGGTAAAAATGTAACAGCAATTGTTGTAATGTTGACTATGCTGATTTACTTCTTAACT
GTATCGTTTAATAATTCGAGATATGTAGCTTTTATTTTAGGAATTATCGTCTTTATTGTT
CAATATGAAAAAATGGAAAGGGATCGTAATGAAGAGTGA
>>Zoo-28_[0099414 to 0100844]_wzx_(capsular polysaccharide extrusion protein)_FRWD
ATGAAGAGTGATTCACTAAAAGAAAATATTATTTATCAGGGACTCTATCAACTAATTAGA
ACACTAACACCATTGATTACTATTCCAATTATTTCACGTGCATTTGGACCTACTGGAGTA
GGTATAGCATCATTCTCTTTCAATATCGTGCAATACTTTTTAATGATTGCAAGTGTTGGA
ATACAGTTATATTTTAATAGAATTATCGCGCAATCTGTGGATAACAAACAGCAGTTATCT
CAGCAATTTTGGGACATATTTATTAGTAAATTACTCTTGTCAGTGACTGTATTGTTCATT
TACATTGCAACCATTACTTTATTGATAGATGATTACTACATAATTTTTCTACTACAAGGG
ATTTATATTATAGGTGCCGCACTTGATATTTCATGGTTTTATGCAGGAACTGAAAAATTT
AAAATCCCTAGTTTAAGTAATATTGTTGCTTCTGGAATTGTGTTAGGTGTTGTCGTTATT
TTTGTTAAAGACCAATCGGATTTATCATTGTATGTATTTACTATTGCTATCGTCACAGTG
TTAAACCAAATACCGTTATTTATCTACTTGAAACGATATATCATATTTGTTTCGATTAAT
TGGAGACAAGTTTGGCAAATATTTCGTTCATCATTAGCATATTTGCTACCGAATGGACAG
CTCAATTTATATACAAGTATTTCGTGTGTTGTGCTAGGAATATTAGGTACGTACCAACAA
GTAGGTATCTTTTCTAACGCATTTAATATTTTAACGGTCGCAATCATTATGATTAACACA
TTCGACCTTGTGATGATTCCGAGAATTACGAAAATGTCGACACATCCGTCACATAGTTTG
ACTAAAACTTTAGCAGATAATATGAATATCCAATTGATGTTAACAATTCCTATGGTCTTT
GGTTTGATTGCAATCATGCCATCATTTTATTTATGGTTTTTTGGAGACGCTTTCGCATCA
ACTGTGCCATTAATGACCATTTTGGCGATACTCGTATTAATCATTCCCTTAAATATGTTA
ATTAGTAGGCAATATTTATTGATAGTGAATAAAATACGATTATATAATGCATCCATTACC
ATTGGTGCAGCCATAAATATATTATTATGTTTGATTCTAATATATTTATTTGGTATTTAT
GGGGCTGCAATTGCACGTTTAATTACAGAATTTATTTTACTCATTTGGCGTTTTATTGAT
ATCACTCAAATCAACGTAAAGTTAAATGTGTTAAGTGCGTTTCAATGTACCATCGCAGCA
GTCATTATGTTTATCGTACTTGGGATAATCAATCAGTACTTATCGCCAACTATTTATGCA
ACAATATTATTAATTGTGATAGGTATCGTGGTGTATATTTTATTAATGATGGCTATGAAA
AATCATTACTTATGGCAATTACTGAAACATTTAAGACATAAGACTATTTGA
>>Zoo-28_[0101115 to 0101714]_sodA-L1_(sodM, [Mn/Fe 2)_FRWD
ATGGCATTTAAATTACCAAATTTACCATATGCATATGATGCATTGGAACCATATATAGAT
CAAAGAACAATGGAGTTTCATCACGATAAACATCACAATACTTATGTAACAAAATTAAAC
GCAACAGTGGAAGGAACAGACCTAGAGCATCAATCATTAGCTGATATGATTGCTAACTTA
GACAAAGTACCGGAAGCGATGAGGATGTCAGTCCGTAATAATGGCGGTGGTCATTTCAAC
CATTCATTATTCTGGGAAATACTTTCACCTAATTCTGAAGAAAAAGGTGGGGTAATCGAT
GACATCAAAGCGCAGTGGGGCACTTTAGATGAATTTAAAAATGAATTTGCAAATAAGGCA
ACAACATTATTTGGATCAGGTTGGACATGGTTAGTAGTGAACGATGGAAAATTAGAAATC
GTGACTACACCAAATCAAGACAATCCACTTACAGAAGGCAAAACACCTATTTTACTATTT
GATGTTTGGGAACATGCCTACTATTTAAAATATCAAAATAAACGTCCAGACTATATGTCT
GCATTTTGGAATATCGTTAACTGGAAAAAAGTTGATGAATTATACCAAGCAGCAAAATAA

>>Zoo-28_[0102010 to 0102711]_sasD_(Staphylococcus aureus surface protein D)_FRWD
ATGAAAAAATTAGCAACTGTAGGATCTATCATTGCAACAAGTACTTTATTATTAACAAGC
GTACCTTATCAAGAAGCACATGCCGCTAGTACAGTTTCAAATGTTACAAATCAACAAAAT
CAAGCTACTCAAAAAGATCGCCCATATGGCGGCGTTATCCCACAAGGAATGACGCAAGCA
CAATATGCTGAATTAGAGAAAGCAGTACCTAAATTGAGTGCAAGTAGTAACATGCAAGAC
TATAATATGAAATTGTTTGATGCCACTCAAAACATTGCAGATAAATACAATGTAACAATT
ACAACAAATTTAGGTGTTTTTAAACCACATGCTGTTAGAGATATGAATGGTCATGCTTTA
CCTGTAACGAAAAATGGTAATTTTTATCAAACAAATGTAGATGCAAATGGCGTTAATCAT
GGCGGGAGTGAAATGGTTCAAAATAAAACAGGACATATGAATCAACAATCAATGATGAAT
CAAAAGCAAACGGGGCAACAGCACATGTCAAACCAACAAGGACATATGCAACAACAAGCT
AATATGCAGTCATCACATCATCAAATGAAACAAAATGATAAGAAAGTATTACCAGCGGCA
GGTGAAAGTGTAACGACAAGTATAGTTACTTTGAGTGTTGCTGCACTACTTTTAGTGTCT
GGTTTATTCTTAACATTTAGACGTCGCTCAGCAAACAAATAA
>>Zoo-28_[0102820 to 0103575]_Q5HJN3_(transcriptional regulator, GntR family)_RVRS
TTAATAATCTGATTGCCTGATTCGTGTTAGCGTTAATTCAGAAATATCTTGTGGGATGTA
CCATTTATTAATCACAATCGGATATGGCGTTTGAGCATATAGTGTTTCAATAATAAGCCA
ACAATGCATATCTCCATCAAATACGTGACTTTGGTTTTTAAAGTGTGGTGCTTTGGTAAT
AGACATTTTCAAATCAGATTGATAGGCATTATTGTATATTGTTTGCTCAACAAATGTTTT
CATATCTTCTTCATTTTGAGTATTTACTTTAAATGTATCGATTACGTTGAGTGGTATAAA
GGTAAAGCAAAATGCATCAGCTTTCTTGGAATGATTATCCTTCTTTTGATAGTAACGCTC
CATAGCAATGACTGCTGAAGGGTGATTTGCAAATAAATGATTTGTATATTCACTTTCTAA
ATCAACACGATAATTAATTGATGACATAGATACTTTTGCTAATAATATTTGATCAAGTGG
ATGTTTGAATTGATCCATGCTCGACGCGTGTTGGGCATTCGTTTGTGGTATGACGAAGTG
TCCTTTCCCTCTAGTACTTTCTACAATACCGTCTTCAGCTAGCAATTTAATTGCTTGGCG
CAATGTCATCCGACTTACTTCAAAACGTGCACATAGTTCCTTTTCAGTAGGCAGTGCATG
GCCACTAGGATACTTTCCAATTTGAATTTCTTTATATAACGTATTATAAATCGTTAAAAA
TTTTGGTTGTGTTTGCGTCACGTAGCCAACCTCCAT
>>Zoo-28_[0103811 to 0104518]_deoD-L1_(purine nucleoside phosphorylase locus 1)_FRWD
ATGAAATCAACACCACACATTAAACCGATGAATGACGTCGAAATTGCAGAAACGGTTCTA
TTGCCAGGAGACCCGTTACGAGCAAAATTCATTGCAGAAACATATTTGGACAATGTGGAA
CAGTTCAATACCGTGAGAAATATGTTTGGTTATACTGGAACATATAAAGGTAAAAAAGTT
TCTGTTATGGGTTCTGGAATGGGAATGCCATCCATTGGAATATACTCTTATGAGTTAATT
CATACATTTGGTTGTAAAAAATTAATACGTGTTGGTTCTTGTGGTGCTATGCAAGAAAAT
ATTGATTTATACGATGTAATTATTGCGCAAGGTGCTTCTACTGACTCAAATTACGTGCAA
CAATATCAGTTGCCGGGACATTTTGCACCGATTGCTTCTTATCATTTATTAGAAAAAGCA
GTTGAAAAAGCACGTGACAAAGGTGTGCGTCATCATGTAGGAAATGTGTTATCAAGCGAT
ATTTTCTATAATGCGGATACAACTGCAAGTGAGCGCTGGATGCGTATGGGTATTTTAGGT
GTAGAAATGGAATCAGCTGCATTATATATGAATGCGATTTATGCTGGCGTCGAAGCATTA
GGTGTGTTTACAGTGAGTGACCATTTAATTCATGCTACATCAACAACACCTGAAGAAAGG
GAACGTGCATTCACTGATATGATTGAAATTGCACTGTCATTGGTATAG
>>Zoo-28_[0104525 to 0105877]_tet38_(major facilitator superfamily permease)_FRWD
ATGAATGTTGAATATTCTAAAATAAAGAAAGCAGTACCTATATTATTATTCTTATTTGTA
TTCAGTTTGGTTATAGACAACTCATTCAAATTGATTTCTGTAGCCATTGCTGATGACTTA
AATATTTCTGTAACAACAGTAAGTTGGCAAGCGACATTAGCTGGATTAGTTATTGGTATA
GGCGCTGTAGTATACGCCTCTTTATCAGATGCGATTAGTATACGTACATTATTTATTTAC
GGTGTGATTTTAATCATTATTGGTTCAATAATTGGTTATATTTTCCAACATCAATTCCCA
CTACTTTTAGTTGGACGTATTATACAAACAGCAGGTTTAGCAGCTGCGGAGACATTATAT
GTAATATATGTGGCGAAATATCTTTCTAAAGAGGATCAGAAGACTTACCTTGGCTTAAGT
ACGAGTAGTTATTCCTTGTCATTAGTTATCGGAACATTATCAGGTGGATTTATTTCTACG
TATTTACACTGGACAAATATGTTTTTAATTGCATTAATCGTTGTGTTTACATTGCCATTT
TTATTTAAATTATTACCAAAAGAGAATAATACGAATAAAGCTCATTTAGATTTTGTTGGC
TTAATTCTAGTGGCAACTATTGCTACAACAGTTATGCTGTTTATTACGAACTTTAATTGG
TTATACATGATTGGCGCCTTAATTGCGATTCTCGTTTTTGCACTATATATTAAAAATGCT
AAACGCCCATTAGTGAACAAATCATTTTTCCAAAATAAACGTTATGCCTCATTTTTATTT
ATTGTGTTTGTGATGTATGCAATTCAACTGGGATATATATTTACATTCCCATTTATCATG
GAACAAATTTATCATCTTCAACTAGATACAACATCACTATTATTAGTACCGGGTTATATT
GTAGCAGTGGTTGTTGGTGCGCTAAGTGGTAAAATTGGTGAATACCTTAATTCAAAACAA
GCGATTATTACAGCAATTATTTTAATTGCTTTAAGTTTGATTTTACCTGCATTTGCAGTA
GGTAATCACATTTCAATCTTCGTTATTTCTATGATATTCTTTGCAGGTAGCTTTGCTTTA
ATGTATGCACCATTACTAAATGAGGCTATTAAAACAATTGAGCTTAATATGACAGGTGTG
GCGATTGGTTTTTACAATTTAATTATAAATGTGGCGGTATCAGTAGGTATTGCAATTGCA
GCAGCTTTAATTGATTTTAAAGCGTTAAATTTCCCAGGTAATGATGCATTAAGTTCACAT
TTCGGTATCATTTTAATTATCTTGGGCTTAATGAGTATTGTCGGATTAGTTTTATTTGTT
ATCTTAAACCGTTGGACACAATCTGAAAAATAA
>>Zoo-28_[0105958 to 0106620]_deoC-L1_(deoxyribose-phosphate aldolase SARG/SCHW alleles)_FRWD
ATGAAATTTGAGAAATATATAGATCACACTTTATTGAAGCCTGAGTCAACACGTGCGCAA
ATCGATAAAATTATCGATGAAGCGAAAGCATACAATTTCAAATCTGTATGTGTGAATCCA
ACGCATGTTAAATATGCAGCAGAACGTCTAGCTGATTCAGACGTATTAGTTTGTACGGTA
ATTGGCTTCCCATTGGGGGCATCGACAACTGCAACGAAAGCATTTGAAACAGAAGATGCG
ATTCAAAATGGTGCAGATGAAATTGATATGGTCATCAATATTGGCGCATTAAAAGATGAG
CGATATGATGATGTACAACAAGACATTGAAGCGGTAGTTAAAGCGGCAAAAGGTCACACA
GTGAAAGTAATTATTGAGACGGTATTATTGAACCGTGATGAGATTGTGAAAGCGAGTGAG
TTAACCAAAGCAGCTGGTGCGGACTTCGTTAAAACATCAACAGGTTTTGCAGGCGGTGGT
GCGACAGCTGAAGACGTTAAATTAATGAAAGACACAGTAGGTGCGGATGTAGAAGTAAAA
GCGTCAGGTGGCGTACGCAATTTAGAAGATTTCAATAAAATGGTTGAAGCAGGTGCAACA
CGTATTGGTGCGAGCGCTGGCGTTCAAATTATGCAAGGCTTAGAAGCAGATTCAGATTAC
TAA
>>Zoo-28_[0106648 to 0107826]_deoB_(deoB Phosphopentomutase)_FRWD
ATGACAAGACCATTTAATCGTGTGCATTTAATCGTAATGGATTCAGTAGGAATTGGTGAA
GCGCCAGACGCAGCTGATTTTAAAGATGAAGGTTCACATACTTTAAGACATACTTTAGAA
GGCTTCGAACAAACTTTACCAAATCTTGAGAAATTAGGTCTAGGGAACATTGATGAATTA
CCGGTAGTAAAATCTGTTGAGCACCCAGAAGCTTACTATACAAAATTAAGCGAAGCTTCA
GTGGGTAAAGATACTATGACTGGACATTGGGAAATTATGGGATTAAATATTATGCAACCA
TTTAAAGTATATCCTAATGGTTTTCCTGAAGAATTAATTCAACAAATTGAAGAAATGACT
GGTCGCAAAGTTGTTGCAAATAAACCAGCATCAGGTACACAAATTATCGATGAGTGGGGC
GAGCACCAAATGAAAACAGGTGACTTAATTGTCTACACAAGTGCAGATCCAGTATTACAA
ATTGCTGCACATGAAGATATTATCCCATTAGAAGAGTTATATGACATTTGTGAAAAGGTT
CGTGAATTGACAAAAGATCCTAAATATTTAATTGGCCGTATTATCGCGCGTCCATATGTT
GGTGAACCAGGAAACTTTACACGTACATCAAATAGACATGACTATGCATTAAAACCATTT
GGTAAAACTGTTTTAGATCATTTAAAAGATGGTGGTTATGATGTCATTGCCATTGGTAAA
ATTAATGACATTTATGATGGTGAAGGTGTAACAGAAGCGGTTCGTACGAAGAGCAATATG
GATGGTATGGACCAATTGATGAAAATTGTTAAAAAAGATTTCACAGGTATTAGTTTCTTA
AACTTAGTAGACTTCGATGCATTATATGGTCATCGTCGTGATAAACCTGGTTATGCACAA
GCAATTAAAGATTTCGATGATCGCTTGCCAGAACTGTTTAGCAACTTACAAGAGGACGAC
TTAGTAATTATTACGGCAGACCACGGTAATGACCCGACAGCACCAGGTACGGACCATACA
AGAGAATATATTCCAGTAATTATGTATAGTCCGAAATTTAAAGGTGGTCATGCACTAGAA
AGTGACACTACATTTAGTTCTATTGGCGCAACAATAGCAGATAATTTCAATGTAACATTA
CCAGAGTTCGGTAAAAGCTATTTAAAAGAATTAAAATAG
>>Zoo-28_[0107945 to 0108760]_phnE2_(phosphonate ABC transporter, transmembrane permease)_RVRS
TTAAACAATACGTTTTCGTATTGAACCGGAAATTAAATCGACAATTGCGACCATTAGTAC
TAAACCAATTAATATAATACCTACACGATCCCAAGAACGCGTTTGAATGGCAAATATGAG
TGGTGTTCCTATGCCACCAGCACCAATTAACCCCAATATAGAAGCTGAACGTAAGTTAAG
TTCAAAGCGATAAAGAATAAGTGATAGGAAGGCAGGCATAATTTGTGGTATAACTGCGAA
TACGAGTGTTTTAATCTTATTCGCACCACTAGCCTTTAATGATTCTACCGCACTGAAATC
TAACCCCTCTATATCTTCAGCTAAAAGTTTACCAAGCATACCTACTGAATGGATACCTAA
AGCTAACACACCTGAAAATGAACCTGGACCAACAGCTTTTATAAATATTAGTGCCATGAC
AATTTCGGGGAAGACACGTATAACACTTAAAATAAATTTGCTAATACCTGAAACTGGACG
TAACTTTACCATATTATTTGCACCTAGAAATGCTAATGGTATACAGATAATTGCGGCGAT
AAATGTTCCTACAACGGCTATCGCAAAGGTTTCAAGTAAACCACGTAATAAGTCTTCGCC
ATCTGGTATATAAATATAACTGATATCAGGATGGAATAATCCGCTGAATATAGATTTTAA
AATTTCTAATGATTTACTTTTAAGTTCTAAATTTGGTACACCTGCAAAAGCCCAGATGAT
AATAGCGAAGACGACAATTGCTATAAGCCATCTTTTAATCAATTTTCGCTTGTGTGCTTT
TGTGTGAACGTTATATTTTGCTATTTCCTGTGTCAT
>>Zoo-28_[0108757 to 0109557]_phnE1_(phosphonate ABC transporter, transmembrane permease)_RVRS
TCATGCGAGATGTGCCCTCACTTTCGTACTTATGTAATCAATGACGACGACGATAACTAA
AGTAAATAAAATAATCGTTGCTGTTTTTGGATATTGGAATAAACCAAGTGTTTGATCATA
AAACAATCCGATACCGCCAGCGCCAACTAACCCTAGTACGGCAGAAGCACGTATATTTAC
TTCAAATGCATATAATACATATGACATAAATGACGATATGGCTTGTGGCACAACGCCGAA
AACGATCCATTTTACTTTATTGGCGCCAACAGCTGTCATTGCTTCCATAGGTCCTGGATC
TATCGTTTCCAGAGATTCATATAATAACTTTCCAATAATGCAGATTGTCAAAATAAATAA
AGCTAATATACCTGGAATTTGGCCGATACCAAATACGGCTACAAAAATTGCTGCTAATAG
CAAATCAGGTATAGTACGAACAATATTTAAAATAAAACGAGATGGTATTGAAATCCACTT
TTGATGAACGATATTACTGGCACATAATAGTGCAATAGGTATCGAAACAATACTGCCTAA
TACGGTACTTACGATAGCCATTCTAATTGTATCTAACATTGGGGTTGTGATTTGTTGTAA
GTATTCGAAATCAGGCGGAATCATTTGCTTAAATAAATCACCAATTTGAGGGATACCTAT
CATTAAATCTCCAAAGTTAAAGCCAGTATAAATAAAACTCCAAATGATGAATGCGATGAT
TAACATGAAGGTAAAGCTCGTTTTTAACGATACTTTCGTTTTTAAAAGTGAGTCATACTT
TGATGATGTTTCTATGGTCAT
>>Zoo-28_[0109559 to 0110332]_phnC_(phosphonate ABC transporter, ATP-binding protein)_RVRS
TTAATTCACTCCTAACTTTTCATCTTCTTTAATCGAGCGCCCATAAATATCACTGAAGAC
ATCATCTGTTGCTTCAGAAGCAGGGCCATCAAAGACAACTTCACCATCACGTAAACCGAT
AATACGTGTGCCATATTCTTTCGCTAAATCTACAAAATGTAAATTGATTAATATTGTTAT
TCCTAATTCTTGATTAATTTTTCTTAAATCGTCCATTACTTGTTTCGTTGTCAATGGATC
TAAAGAAGCAACCGGTTCATCGGCAAGAATAATTTCTGATTCCTGACAAAGTGCACGTGC
GATTGAAATACGTTGTTGCTGGCCACCTGATAACTCATCAGAACGTTGATTATATTTATC
TAAAATGTTAACGCGTTCTAATGCATCCATCGCTTTAATTTTGTCTTCCTTAGGAAATAA
ACCTAATACCATTTTCCATGTAGGATGATAACCTACACGTCCACTTAACACATTTCGAAG
TACGCTTGATCGTTTAACTAAATTAAAATGTTGGAAAATCATACCAATATTACGACGCAT
AGCTAATAACTCTTTACCATGTGCTTTTGTAATAGATTTACCTTTTATGAAAATTTCTCC
AGATGTAATATCATGCAAACGATTCACAGATCTTAATAATGTAGATTTCCCAGCACCAGA
TAAACCAACAATAACTGTGAATTCGCCTTTTTCAATATTTAAATTAATATTATTCAAACC
AACATGACCGTTAGGGTAGACTTTACTGACGTTTTTAAATTCGATTTGACTCAT
>>Zoo-28_[0110547 to 0111503]_phnB_(phosphonate ABC transporter, substrate-binding protein)_RVRS
TTATTTCATATCTTTCACTAATTTTTCATACTCTCTAACAATGTCGAAATTCGAATCTTT
CGTTTCAGTGTATCCTTCGTGTGAATACACTTCGCTAATAATTTTGTGACCTTCTTTTGA
TTTAGCAATATCTATAAAAGCTTTTTTCAATTTTTCTTGGAAGTCTTTATCCATATCAGG
TCTTACAGAAATTGTGTCATTCGGAATAGCTTGTGTTAATTTTAAAATTCTTGTGTCTTT
AAATACATTTGGTTGGTCTTTTTTCACTGTATTACGTGCATCGTTAAATACAGCTGCAGC
ATCTACATCTCCATTTAATAATGAAATTACTGCCTGGTCATGACCTTTGACGTTTACAAT
TTTCATGTCTTTTGTTGCATTAATACCTGCTTCATTTTTCAACATTGCTAGTGGGAATGT
ATACCCAGCAGTTGAAGTAACATCTTGTAATGCAATTTTCTTACCTTTTAAGTCTTTCAA
ACTTTTAATTTTTGAGTCTTTTTTTACAAGGATTTCAGATTTGTAACTATCTACAAGTTC
TTTACTTGCTGAACCATCTTCTTTCACACCAAAACGTTGTGCTTGTAGCAATAAATCTGC
GGCTTTTTGATCATGTGCCAATGTGTATGCTGTTGGTGGTAAGAATCCAACATCGACTTT
TTTAGATTTCATAGCTTCTACTATTGTATTGTAGTTTGTAGATACAGAAACTTTAACTGG
AATGCCTAACTCTTTAGATAACAACTTTTCTAATGGCTTTGCTTTAGCCTCTAAAGTTCC
AGCATTTTGAGAAGGTACAAATTGAACTGTTAATTCTTTAGGTTTGTATCCTCCTGATTT
AGAGTCTGAACCATTACTACTGCTCTTTTGATTATCCAAAGAACTTGAATTCCCACATGC
TGCTGCAAAAACAATGACTGCTAACATTAACACAAATAAATACTTAAAATTTTTCAT
>>Zoo-28_[0111733 to 0113274]_Q5HJM4_(putative exported protein)_FRWD
ATGAAAAAAATATATAAGTCATTAACTGTCTCTGCAATTGTTGCAACGGTATCATTAAGT
GCTTTACCACAATCTTTAGCTATAACGCATGCATCGCAATCTACAAAACAACAAACGGTA
TTGTTTGATCGTTCGCATGGTCAAACGGCAGGTGCAGCAGATTGGGTTAGTGATGGTGCA
TTTTCAGATTATGCAGATTCGATGCAAAAGCAAGGTTATGATGTTAAAGCGATAGATGGT
CATTCGAACATAACAGAAGCAAGTTTGAAAAACTCTAAAATATTTGTCATTCCTGAGGCT
AACATTCCTTTCAAAGAGTCAGAACAGGCTGCAATCGTCAATTATGTTAAACAGGGTGGT
AATGTTGTCTTTATTTCAGATCACTATAATGCAGATCGAAATTTAAATCGTATTGATTCA
TCTGAAGCAATGAATGGTTATAGACGCGGTGCTTATGAGGATATGTCGAAAGGTATGAGT
GCAGAGGAAAAAAGTTCTACAGCAATGAAAGGTGTGAAAAGTTCAGATTGGCTATCTACT
AACTTTGGTGTACGTTTTCGTTACAATGCGCTTGGTGATTTAAATACGAGTAATATAGTT
ACTTCAAAAGAAAGTTTTGGTATTACTGAAGGTGTTAAATCAGTATCCATGCATGCAGGT
TCCACATTAGCCATCACTAATCCTGAAAAAGCTAAAGGTATTGTGTATACACCAGAAAAA
CTGCCAGCTAAAAGTAAATGGTCACATGCTGTAGATCAAGGTATTTATAACGGCGGAGGT
AAGGAAGAAGGGGCATATGTTGCAATATCAAAAGTAGGTAAAGGTAAAGCAGCTTTCATC
GGGGATTCATCATTAGTAGAAGATAGCTCACCTAAATATTTAAGAGAAGATACTGGAGAA
AAGAAGAAAACATATGATGGATTTAAAGAGCAAGACAATAGCAAATTATTAAATAATATA
ACAACTTGGATGTCTAAAGATAATGATGGGAAATCACTTAAGGCGAGTGGTGTAACATTA
GATGCTAAGACTAAGTTACTTGATTTTGAAAAGCCAGAAAATTCTACAGAGCCTGAAAAA
GAACCGTGGGCACAACCGCCAAGTGGTTATAAATGGTATGATCCAACAACCTTTAAAGCA
GGTAGTTATGGCAGTGAAAAAGGCGCAGATCCTCAGCCAAATACACCAGATGATAATACT
AAGACAAATCAGAATGGGAAAGTATCATTTGATATTCCACAGGATGTATCTGTAAATGAG
TCATTTGAAATAACGATTCATTTAAAAGGATTTGAAGCGAACCAAACACTTGAGAATCTT
AGAGTAGGTATTTACAAAGAAGGTGGACAACAAATTGGACAATTTTCAAATGGCAATGAT
GCATTCAGTCCTCCAGGATACAGTACGTTGCCAACAGTTAAAGCTGACGAAAACGGAAAT
GCTACAATTAAAATTAATGCAAAAGTACTCGAGAGTACTGACGGTTCGAAAATTCGTCTG
AAACTTGGAGATAAAACCTTGATTACAACAGACTTCAAATAA
>>Zoo-28_[0113326 to 0114861]_cpdB_(cpdB 2',3'-cyclic-nucleotide 2'-phosphodiesterase/3'-nucleotidase precursor)_FRWD
ATGTCAAACATAGCATTTTATGTCGTGAGTGACGTGCATGGTTATATTTTTCCAACAGAT
TTTACGAGTAGAAATCAATACAAGCCTATGGGATTGTTATTGGCGAATCATGTTATTGAA
CAAGACAGAAGGCAGTATGACCAGAGTTTTAAAATAGATAATGGTGATTTCTTGCAAGGG
TCACCATTTTGCAATTACTTAATTGCACGTTGCGGTAGTAGTCAGCCTTTAGTTGATTTT
TATAATAGAATGGCATTTGATTTTGGTACGCTTGGGAATCATGAGTTTAATTATGGATTG
CCATACTTAAAAGACACTATACGTAGGCTAAATCATCCAGTTTTGTGCGCTAATATTTAT
GAAAATGATAATACATTAACGGATAAAGGCGTGCACTATTTTCAAGCGGGCAATCAAACA
GTTGGTGTAATAGGATTGACGACACAATTTATCCCGCATTGGGAACAACCAGAGCATATT
CAGTCACTTGCATTTCATAGTGCTTTTGAAACACTTCAACAACATTTACCCGAAATGAAG
CGACGTGCTGATATTGTTGTTGTTTGTTATCATGGTGGCTTTGAAAAAGATTTAGAGAGT
GGTAATCCGACTGAAATGCTTACTGGTGAAAATGAAGGCTATGCCATGTTAGAAGCATTT
TCACAAGACATTGATATCTTTATTACAGGTCATCAACATCGACAAATTGCTGAAATGTTT
CAGCAAACGGCTGTGGTTCAACCTGGTACGAGAGGAACGACTGTAGGGAAAGTTGTCTTA
AGTACTGATGAATATGAAAATGTATCCGTTGAATCATGTGAATTACTAACTATTGAAGAC
GATTCGACATTTGTTATTGAAGAAGATGACCAACATCTAAGAAATCAGTTAGAGGACTGG
TTAGATTATGAAATTGCAACATTGCCACATGATATGACGATTGATTATGCATTTAAGGCA
CGTGTAGCACCGCATCCATTTACTAATTTTATGAATTACGCTTTGTTAGAAAAAAGTGGT
GCCGATGTTGCCTGTACAGCTTTGTTTGATTCTGCTAGTGGTTTCAAGCAAGTCGTGACG
ATTCGAGATGTTATTAACAATTATCCATTTCCAAATACATTTAAAGTTTTAGCTGTTAGT
GGTGCCAAACTTAAAGAAGCCATTGAACGATCGGCTGAATATTTTGACGTGCAAGATGAT
GAAGTAAGTGTGAGCGCAGACTTCCTTGAACCTAAACCACAACACTTTAATTATGATATA
TATGGTGGCGTAAGTTATACCATTCATGTTGGAAGACCGAAAGGAGAACGTGTGAGTGAC
ATGAAGATTCAAGGTCATCCAGTTGATTTAAATAAGACATATACAATTTGTGTGAATAAT
TATCGTGCTGTTGGCGGTGGTCAGTATGATATGTATAGCGACGCACCAGTTGTGAAAGAT
ATTCAAGTTGAAGGCGCACAACTACTTATTGATTTTTTATCAAATAACAATTTGATGCAC
ATGCCACAAGTTGTTGATTTTAAAGTTGAAAAGTGA
>>Zoo-28_[0114985 to 0115239]_Q1Y4B9_(putative DNA-binding protein)_FRWD-TRNC NOSTART
TGGGCATCATTAAATAAAAAAGGCTATAAAAGTAAAGAGCCTTTAGACGACGTGATTGAA
ATGTCACGTCCTGTCAAAATGAATAGTTTATTAAAGTTGTATTTTGATAGAAATATACTG
ACACCACAAAAATTATTGAATTATTTAAAAGTTGATGAAGTATTTTTGAATCATCTAGCA
GGTATTAATTTAAAACTCTTTAAGGATTATGTTAATGAAAATAGAGAATATAATATAACG
AATCTATATAAATAA
>>Zoo-28_[0115626 to 0118235]_adhE_(adhE, Aldehyde-alcohol dehydrogenase)_FRWD
ATGTTAACTATACCTGAAAAAGAAAATCGTGGATCGAAAGAACAAGAAGTGGCAATTATG
ATTGATGCTCTAGCTGACAAAGGGAAAAAAGCATTAGAAGCATTATCTAAAAAGTCACAA
GAAGAAATTGATCATATTGTTCATCAAATGAGCTTAGCAGCTGTTGATCAACATATGGTA
CTAGCAAAATTAGCACATGAAGAAACTGGAAGAGGTATATACGAAGATAAAGCAATTAAA
AATCTATATGCTTCTGAATATATTTGGAATTCAATTAAAGATAATAAAACAGTAGGAATT
ATTGGTGAAGATAAAGAAAAAGGACTGACATATGTAGCGGAGCCAATTGGTGTCATTTGT
GGTGTAACACCTACAACGAATCCTACGTCTACAACAATTTTTAAAGCGATGATTGCAATC
AAAACAGGTAATCCGATTATTTTTGCATTCCATCCAAGCGCGCAAGAATCATCAAAACGT
GCTGCTGAAGTTATGTTAGAGGCTGCAATCAAAGCAGGTGCGCCGAATGATATCATTCAA
TGGATTGATGTGCCCTCTATCGAAGCGACAAAACAATTAATGAATCACAAAGGAATTGCG
TTAGTGTTAGCAACAGGTGGCTCCGGCATGGTTAAATCTGCATATTCAACTGGAAAACCA
GCATTAGGTGTAGGACCAGGTAACGTACCTTCTTATATTGAAAAAACAGCACACATCAAA
CGTGCAGTAAACGATATTATTGGTTCAAAAACGTTTGATAATGGTATGATTTGTGCTTCT
GAACAAGTTGTAGTGATTGATAAAGAGATTTATAAAGACGTTACAAATGAATTCAAGGCC
CATCAAGCGTACTTTGCTAAAAAAGACGAATTACAACGTTTAGAAAATGCAATTATGAAT
GAAGATAAAACAGGTATTAAGCCAGATATTGTAGGTAAATCTGCAGTCGAAATTGCTGAA
CTAGCTGGTATTACTGTCCCCGAAAATACAAAACTTATCATAGCTGAAATTAATGGTGTA
GGTGCAGACTATCCATTATCTCGTGAAAAATTATCCCCAGTATTAGCCATAGTAAAAGCT
CAATCAACTAAACAAGCATTTCAAATTTGTGAAGACACATTGCACTTTGGAGGATTAGGA
CATACAGCTGTTATCCATACAGAAGATGAAACGTTACAAAAAGACTTCGGACTTAGAATG
AAAGCGTGTCGTGTACTTGTAAATACACCATCAGCAGTTGGAGGTATTGGAGATATGTAT
AATGAATTGATTCCATCATTAACATTAGGTTGTGGTTCTCACGGTAGAAACTCTATTTCA
CACAATGTAAGTGCAACAGATTTATTAAATATTAAAACGATTGCTAAACGTCGTAATAAT
ACACAAATATTCAAGGTCCCTTCTCAAATTTATTTTGAAGAAAATGCAATTATGAGCCTT
ACAGCGATGGAAAATATTAAAAAAGTTATGATTGTTTGCGATCCTGGTATGGTCGAATTG
GGATATGCGAAAACTGTTGAAAAAGTATTGAATCAACGATCTGAACAACCGCAAATTAAA
GTATTTCGTGATGTTGAACCAAACCCATCAACGAATACTGTCTATAAAGGATTAGAAATG
ATGGTAGATTACCAACCAGATACAATTATTGCACTTGGTGGTGGTTCTGCAATGGATGCT
GCCAAAGCAATGTGGATGTTCTTTGAGCACCCAGAAACATCATTCTTTGGTGCAAAGCAA
AAGTTCTTAGACATAGGTAAACGTACTTATAAAATTGGCATGCCTGAAAATGCAACATTT
ATTTGTATACCAACGACTTCGGGTACAGGTTCTGAAGTGACACCATTTGCTGTTATTACT
GATAGTGAAACGAATGTAAAATATCCATTGGCAGATTTTGCATTAACACCTGATGTAGCA
ATTATTGATCCTCAGTTTGTTATGAGTGTTCCGAAAAGCGTCACAGCAGATACTGGTATG
GATGTTTTAACACATGCGATGGAGTCATATGTGTCAGTTATGGCATCGGATTATACTAGA
GGATTGAGTTTACAAGCGATTAAGCTAACGTTCGAATATTTAAAATCATCTGTTGAACAA
GGTGATAAAGTTTCAAGAGAGAAAATGCATAATGCGTCAACATTAGCGGGAATGGCATTT
GCTAATGCATTCTTAGGTATCGCACACTCAATTGCACATAAAGTTGGTGGGGAATATGGT
ATTCCACATGGTAGAACAAATGCGATATTGCTTCCACATATTATTCGTTATAATGCTAAA
GATCCACAAAAACATGCGTTATTCCCTAAATATGAATTCTTTAGAGCAGACACAGATTAT
GCAGATATCGCGAAATTCTTAGGATTAAAAGGAAATACGACAGAAGCGCTTGTAGAATCT
TTGGCCAAAGCTGTTTATGAATTAGGGAAATCGGTTGGCATTGAAATGAACTTGAAAGCA
CAAGGTGTTTCTGAAGAAAAATTAAATAACACTATTGATAGAATGGCAGAGCTCGCATTT
GAAGATCAATGTACAACTGCAAACCCTAAAGAGGCGCTCATTAGTGAGATTAAAGGTATC
ATTCAAACAGCTTATGATTATGAAGAATAG
>>Zoo-28_[0118597 to 0119265]_capA-L1_(capsular polysaccharide biosynthesis protein A, locus 1)_FRWD
ATGGATAGTGCATTAGAATTAACAAAAATTAAAGAAGTACTACAGAAAAATTTAAAGATA
TTAATTATCTTACCACTATTATTTTTAATTATTAGCGCGATTGTTACGTTTTTTGTCTTA
TCACCTAAATATCAAGCTAATACACAAATTTTAGTGAATCAAACTAAAGGTGACAATCCT
CAGTTTATGGCACAAGAAGTACAAAGTAATATTCAGCTTGTAAATACGTATAAAGAAATT
GTTAAAAGTCCTAGAATTTTAGATGAGGTGTCGAAAGACTTAAATCATAAATACTCACCT
TCTAAATTATCGAATATGTTAACCATTACTAACCAAGAAAATACACAAATTATTAACATC
CAAGTTAAAAGTGGTAATAAACAGGATTCTGAAAAAATTGCGAATAGTTTCGCTAAAGTA
ACAAGTAAACAAATTCCAAAGATTATGAGTGTAGATAACGTATCAATTTTATCTAAAGCG
AATGGTACTGCAGTGAAAGTTGCGCCAAAAACTATTATGAATCTAATTGGTGCCTTCTTC
TTAGGATTAGTTATCGCATTGATATATGTATTCTTCAAAGTTATTTTCGACAAACGAATT
AAGGATGAGAAAGACGCAGAGAAAGAATTGGGATTACCTGTATTAGGTTCAATTCAAAAA
TTTAATTAA
>>Zoo-28_[0119281 to 0119967]_capB-L1_(capsular polysaccharide biosynthesis protein B, locus 1)_FRWD
ATGTCAAAAAAGGAAAATACGACAACTACACTGTTTGTGTATGAAAAACCGAAATCTACA
ATTAGTGAAAAGTTTCGTGGTATACGTTCAAACATCATGTTTTCAAAAGCAAATGGTGAA
GTAAAGCGCTTGTTGGTTACTTCTGAAAAACCAGGTGCAGGTAAAAGTACAGTAGTATCA
AATGTAGCGATTACGTATGCACAAGCAGATTATAAAACATTAGTTATCGATGGTGATATG
CGTAAGCCAACTCAAAACTATATTTTTAATGAACAAAATAATAATGGATTATCAAGTTTA
ATTATTGGTAGAACTTCAATGTCAGAAGCAATTACATCGACAGAAATTGACAATTTAGAT
TTGTTAACAGCTGGTCCCGTACCTCCTAATCCATCAGAACTAATAGCTTCTGAAAGGTTT
AAAGAATTAGTTGATCTTTTAAATGAACGTTATGACATTATTATCGTTGATACACCACCA
GTTAATACTGTAACTGATGCACAACTATATGCACGTGCCATTAAAGATAGCTTGTTAGTT
ATTGATAGTGAAAAAAATGATAAAAATGAAGTTAAAAAAGCAAAAGCACTCATGGAAAAG
GCAGGCAGTAACATTTTAGGTGTCATTTTAAACAAGACCAAGGTAGATAAATCTTCTAGT
TATTATCACTATTATGGAGATGAATAA
>>Zoo-28_[0119970 to 0120734]_capC-L1_(capsular polysaccharide biosynthesis protein C, locus 1)_FRWD
ATGATTGATATTCATAATCATATATTGCCTGACATCGATGACGGACCTAAAAATGGAGCT
GACATGCTAGAGCTTTTAAAGCAAGCAACAACTCAAGGTATTACAGAAATAATCGTAACA
CCACATCACTTACACCCACGATATAATACTCCAATAGAAAAAGTGAAATCATGTTTAAAC
CATATTCAAAACTTAGCTGAAGTTCAAAAACTAAACCTAAAGTTTTATTATGGTCAGGAA
ATAAGAATTACTGATCAAATCCTTAAAGACATTGATCATAAAAATATTACTGGTATTAAT
GATTCACGCTATTTACTTATAGAATTCCCATCAAATGAAGTTCCACATTATACTGATCAA
TTATTTTTCGAGTTACAAAGTAAAGGATTTATACCTATCATTGCACACCCAGAGCGTAAT
AAGGCAATCACTCAAGACCTTGATATTCTTTACGATCTAATTAATAAAGGTGCATTAAGC
CAAATTACAACATCATCTCTTATGGGGATTTCAGGTAAAAAAATTAGAAAATTGGCAATA
CAAATGATTGAAAATAATCTGACCCATTTCATAGGATCAGATGCGCATAACACAGAAATA
AGACCATTCTTAATGAATGATTTATTTAAAGATAAAAAATTACGGCAATATCATGATGAT
ATGAACGGATTTATCAGTAATGCGAAGTTAGTTGTTAATAATAAAAAAATTCCTAAACGA
ATGCCACAACAAGATTATAAACAGAAAAGATGGTTTGGGTTATAA
>>Zoo-28_[0120754 to 0122574]_capD_(capsular polysaccharide biosynthesis protein D)_FRWD
ATGGCACATTTATCTGTGAAATTGCGGCTTTTAATATTAGCATTAATCGATTCGCTGATA
GTGACAGTTTCAGTGTTTGTGAGTTACTACATTTTAGAACCGTATTTCAAAACATACTCT
GTCAAATTACTAATATTGGCAGCTGTTTCACTATTCATATCACATCATATTTCAGCATTT
ATTTTTAATATGTACCATCGGGCATGGGAATATGCCAGTGTGAGTGAATTAATTTTAATT
GTTAAAGCTGTTACGACATCTATCGTTATAACTATGATTGTCGTGACAATTGTAACAGGC
AACAGACCTTTTTTTAGGCTGTATTTAATTACTTGGATGATGCACTTGATTTTAATAGGT
GGTTCGCGCCTCTTTTGGCGAATTTACCGAAAATATCTTGGAGGTAAATCATTTAATAAA
AAACCTACTCTAGTTGTTGGTGCAGGTCAAGCAGGATCAATGCTGATTAGACAAATGTTG
AAAAGTGATGAGATGAAACTTGAACCAGTATTAGCAGTTGATGATGATGAACATAAACGT
AATATCACCATTACAGAAGGCGTTAAAGTTCAAGGGAAGATAGCAGATATACCAGAATTG
GTGAGGAAATATAAGATTAAAAAAATAATTATCGCCATTCCAACAATTGAGCAAGCGCGT
TTGAAAGAGATTAACAATATTTGTCATTTAGACGGTGTTGAGTTGTTGAAAATGCCTAAC
ATTGAAGACGTCATGTCTGGAGAATTAGAAGTAAATCAATTAAAAAAAGTTGAAGTAGAA
GATTTGTTAGGTAGAGACCCAGTTGAATTAGATATGGATATGATATCAAAAGAATTAACG
AATAAAACCATTCTAGTGACTGGTGCAGGTGGTTCTATTGGATCTGAAATATGCAGGCAA
GTATGTAATTTTTATCCAGAACGAATTATTTTGCTTGGGCATGGTGAAAACAGTATTTAT
TTAATTAATAGAGAATTACGTAATCGATTTGGAAAACACTTTGATATTGTGCCTGTTATT
GCAGACGTTCAGAATAGAGCTCGTCTGTTTGAAGTCATGGATCAATATAAACCGTATGCA
GTTTATCACGCAGCTGCACATAAACATGTACCGTTAATGGAATATAATCCTGAAGAAGCA
GTTCGTAATAATATTTTAGGGACAAAAAATACTGCAGAAGCAGCGAAACATGCAGGAGTA
AAGAAATTCGTGATGATTTCCACCGACAAAGCAGTTAACCCGCCTAATGTTATGGGGGCT
TCAAAGCGTATTGCAGAAATGATTATTCAAAGCTTAAACGATGAAACGCATCGAACAGAT
TTTGTTGCAGTAAGATTCGGTAATGTACTTGGTTCGAGAGGATCTGTGATTCCGCTTTTT
AAAAGTCAAATTGAAGCGGGTGGCCCAGTTACAGTAACGCATCCTGAGATGACAAGATAT
TTTATGACGATACCCGAAGCTTCTAGATTAGTTTTACAAGCAGGTGCACTTGCAGAGGGT
GGAGAGGTATTTGTGTTAGACATGGGAGAACCAGTCAAAATTGTAGATTTAGCCCGCAAC
TTAATTAAGCTAAGTGGCAAAAAAGAAGATATTCGTATCACATATACAGGTATTAGACCT
GGCGAAAAAATGTTTGAAGAGTTAATGAACAAAGATGAAGTACACCCTGAACAAGTATAT
GAAAAAATTTATCGCGGCAAAGTAAAACATATGACAAGTAATCAAGTTGAAGCGATTATT
CAAGATATTGTAAATGATTTTAGTAAAGAAAAAATTATTAACTATGCCAATGGCAAAAAG
GGGAATAATGATGTTTGATGA
>>Zoo-28_[0122564 to 0123592]_capE_(capsular polysaccharide biosynthesis protein E)_FRWD
ATGTTTGATGACAAAATTTTATTAATAACTGGTGGCACAGGATCATTCGGTAATGCTGTT
ATGAAACGCTTTTTAGAATCTAACATCAAAGAAATTAGAATTTTCTCGCGTGATGAGAAA
AAACAGGATGATATTCGAAAGAAATATAACAATTCTAAATTGAAGTTTTACATTGGAGAT
GTGCGTGATAGTCATAGTGTAGATACAGCTATGCGTGATGTTGATTACGTATTCCATGCA
GCCGCGTTAAAGCAAGTACCATCGTGTGAATTTTTCCCAGTTGAAGCGGTAAAAACCAAC
ATTATTGGTACTGAAAATGTATTACAAAGTGCTATTCATCATAATGTTAAAAAAGTTATT
TGTTTATCTACTGATAAAGCGGCATATCCAATTAATGCGATGGGTATCTCAAAAGCGATG
ATGGAAAAAGTGTTCGTGGCAAAATCGCGAAATGTACGAAGTGAACAAACGCTAATTTGT
GGCACGAGGTATGGCAACGTGATGGCTTCAAGAGGATCCGTAATTCCATTATTTATAGAC
AAAATTAAGGCAGGGGAACCTTTGACGATTACTGATCCAGAAATGACTCGTTTCTTAATG
AGTTTAGAGGACGCAGTAGAGCTCGTTGTTCATGCATTTAAACATGCAGAGACAGGCGAT
ATTATGGTTCAGAAGGCACCTAGTTCCACTGTAGGTGACCTTGCAACAGCCTTATTAGAA
TTGTTTGACGCGGATAATGATATTGAGATTATTGGTACTCGTCATGGAGAAAAGAAGGCA
GAAACATTATTGACACGAGAAGAGTACGCGCATTGTGAAGACATGGGTGATTATTTTAGA
GTGCCGGCAGACTCCAGAGATTTAAACTATAGTAATTACGTTGAAACGGGTAACGAAAAG
ATTACTAAAGCTTATGAATATAACTCCGATAACACACATATTTTAACGGTGGAGGAAATA
AAAGAAAAACTACTAACGCTAGAATATGTTAGAAATGAATTGAATAATTATAAAGATTCA
ATGAGATAG
>>Zoo-28_[0123602 to 0124714]_capF_(NCTC13712_00109 Thermophilic glucose-6-phosphate isomerase and related metalloenzymes)_FRWD
ATGTTGAACATTGTAATTACAGGCGCAAATGGCTTTGTAGGGAAAAATTTAAAAGCAGAT
TTAGCATCAACGACAGATCATCACATTTATGAAATACATCGACAAACAGATGAAGTGGAT
TTGGAGAAGGCTTTATTAAAAGCAGATTTTGTTGTTCATTTAGCGGGCGTTAATAGACCT
GAACATGATAAAGAATTCAGTTTAGGAAATGTAAGTTACTTAGATCATGTACTTGAAATA
TTAACGAGAAATACAAAAAAGCCAACGATATTGTTATCGTCATCAATACAAGCAACGCAA
GATAATCCTTATGGAGAAAGTAAGTTGCAAGGGGAGCAGCTATTAAGTCAATATGCTGAG
GAGTATGGTAATAAAGTTTACATTTATCGATGGCCAAATCTTTTTGGTAAGTGGTGTAAG
CCAAATTATAACTCAGTTATTGCAACTTTTTGCTACAAAATAGCACGAGACGAAGAAATA
CAAGTCAATAATCGGAATGTTGAACTGACGCTAAATTATGTGGATGATATTGTTGCTGAA
ATTAAACGTGCAATTGATGGGGAACCAACGATTGAAAATGGTGTGCCTATAGTTCCGAAT
GTTTTTAAAGTGACGTTGGGCGAAATTGTAGATCTATTATATAAATTTAAACAGTCACGC
GTTGATCGTACATTGCCTAAATTAGATAGTTTGTTTGAAAAAGATTTATATAGTACGTAT
TTAAGTTATTTGCCGACAACGGATTTTAGTTATCCACTTGTTATGAATGCAGATGACAGA
GGTTCATTTACAGAATTTATAAAAACACCGGATCGCGGTCAAGTTTCTGTAAATATATCA
AAACCTGGAATCGTGAAAGGTAATCATTGGCATCATACTAAAAATGAAAAATTTTTAGTT
GTATCAGGTAGAGGTGTGATTCGTTTCAGACACGTTAATGAAGATGAAGTTATTGAATAT
TATGTATCTGGAGACAAACTAGAAGTTGTAGATATACCTGTAGGATACACGCATAATATT
GAAAATTTAGGTGATACAGATATGGTAACTATTATGTGGGTGAATGAGATGTTTGACCCA
ACTCAACCAGACACGTATTTCTTGGAGGTATAG
>>Zoo-28_[0124718 to 0125842]_capG_(capsular polysaccharide biosynthesis protein G)_FRWD
ATGGAAAAGTTAAAGTTAATGACCATAGTTGGCACGAGACCTGAAATTATTCGCTTATCA
GCGACGATAAAAGCATGTGATAAATATTTTAATCAAATATTAGTGCACACAGGACAAAAC
TATGATTATACGTTAAATCAAATTTTCTTTGATGATTTGGAATTAAGACAGCCGGACCAT
TATTTAGAGGCAGTTGGTAGTAACCTTGGAGAAACGATGGGGAATATTATTGCGAAGTCA
TATGACGTGTTATTACGTGAACAACCAGATGCACTTTTAATACTTGGTGATACAAATAGT
TGTTTAGCGGCAGTATCTGCTAAACGTTTGAAAATACCTGTATTTCATATGGAAGCGGGT
AACAGATGTTTTGATCAAAATGTGCCGGAAGAAATTAATCGTAAAATCGTTGATCATGTC
AGTGATGTCAATTTACCATACACGGAGCATAGCAGGCGCTATTTATTAGATGAGGGATTC
AATAAAGCGAATATATTTGTTACGGGTTCACCGATGACGGAAGTGATTGAAGCACATCAA
GATAAAATCAACCAAAGTGATGTGTTAAATGAGCTTGGCTTAGAACCACAACAATATATT
TTAGTATCAGCACATAGAGAAGAAAATATTGATAATGAAGACAATTTTAATTCATTAATG
AATGCGATTAATGATATTGCTAAAAAATATCAGTTACCAGTTATATATTCGACACATCCG
AGAAGCTGGAAAAAAATTGAAGACAGCCAATTTGAATTTGATCCATTAGTTAGGCAGTTA
AAACCATTTGGATTCTTTGATTATAACGCATTACAAAAAGATGCATTCGTTGTGTTATCA
GATAGTGGTACCTTATCAGAGGAGTCTTCAATATTGAAGTTTCCAGGTGTTCTCATCCGT
ACTTCAACAGAAAGACCAGAAGTATTAGATAAAGGTACAGTAATTGTTGGTGGTATTACC
TATAACAACCTTATTCAATCTGTTGAACTAGCAAGAGAGATGCAAAATAATAATGAACCG
ATGATTGATGCAATAGATTACAAAGACACGAATGTTTCAACAAAAGTAGTCAAAATCATT
CAAAGCTACAAGGACATTATTAATCGAAATACTTGGAGGAAATGA
>>Zoo-28_[0125845 to 0126924]_capH_(capsular polysaccharide synthesis enzyme CapH)_FRWD
ATGAAGATAGCGATTCTTGGCGCTACAAATATTAAGCACATGTCATTGTTATCGCATTAC
TTAAACCATATTGATTTGGACAGAAATGACGTGGACATTATATATACTGACAAATATGAT
ATCAACGAACATATCCAAGGCATTAATAATTACTATAAATACAAAGTAAATATTAAAGAC
AATTGGTCATTTTTTAAAAAAGCTAGAACGTATTATCAATTTAAGCCCTATGCAAAACAA
ATTCTGAAACAAAATAATTATGATTTTATTATTGTTTGGGGAAGTTATACGGGACATTTG
TTTAAAGGGTTTTTAAAAAAGAACTATAAAAACAAATTTATATTAAATATAAGAGATTAC
TTTTATGAAAGAAATAAACTTATTAAGCATAGAATGAAAAAAATTGTTAATGCCAGTAGA
CTAACGACGTTATCTTCAGAGGGTTTTCTATCTTTTTTACCGAAATCTGATAAGTATAGA
ATTATCTATAGTTATAACTTGAGGATTATAGAAGAAAGTTATGTAAATAAAAGTTATAAA
TCAATACTTCCTATTAATATAGGGTTTATAGGAAATGTTAGATTTAATGAAATAAATCAA
AAATTGATGAAAGAACTTGCTAATGATCCAAGGTTCCATTTGCAATATTTTGGAACGGGA
TCGAAACATTTAGAAGCATTTGCTCAAAAAAATCATATTAATAACGTTACCTTTTCAGGT
GGTTTTGATTTGAAAGATACACCTAAATTCTTAAATAAAATTGACATTTTGAATAATTTA
TTTGGTAATCAAAATATTGCCTTAGATACAGCTTTATCAATAAGAATGTACTATGCTTTG
TTTTTAAATAAACCTATTATTACAACTGAGGGTACATTCACTGCTACGGAAGCGAATAAA
TTTGGATTGGGATTTAGTGTTAGTCCAGGAAATTTAAAAGGTATAGGTGATGTATTGATG
AATTGGTATAACAATTTGGATGTAAATGACATTGAAAATAAAAGAGAAACTTATAGAAAT
AATGTAATAGAAAATAATAAAAAGTTTTATAAGGAAATAGGTAGGATATTCAATGAATAA

>>Zoo-28_[0126917 to 0128317]_capI_(capsular polysaccharide synthesis enzyme CapI)_FRWD
ATGAATAAATTCTACAATGTCACATCATATATCATTGCTATTTTAATATTTCCATGTCTT
ATATTTGGAGACAAACCATTATTATTTCTAGCACCTATATGTTATGGAGTAGGAAAACTC
CTTTTAAGTTTCTCTAAAAATGCTAATTTCAAGTTCTCAAAAATTGTATATGATGTTTTG
GGTCTTCTAAGATTAGTCATCATACCAGCAATGATTGCCTTATTCAATGATTCAATTATA
GATAATTTGCCATTAGGACAATCATATTTTAATGATGCAGTTTTATACATGTGTGTGGAG
TTTATCATTGGTTCATTATTCATTTTGATTTTATCAAGGACAAGGCTATTTAAACAAAAG
GTAGTGACACGCAATAGTTTTAAGCTGTCTGGATCGCCAGTTTATTACATTCTATTTAGT
ATAGTTATTTTTGGAATATTTTTAGCTTCTCCAGGAGTAAGACAAAATATATCATTTTTA
ATTATTAAAACAGATGCAATGGGTAGAGGAACGGAGACAACAAGTAGTTTAAATGTCCTT
TTTGTTATGTTATTTCAACTGGCTTTAGCGCTTCTATTCTTAGTTATTGCGTATGCATCA
TATAAAAAATACAAAGACAATCCTAAAATTTATTATGTTATATTACCGCTAATTATTGGA
GTTATTAATATTAGTTTAATTGTTGGTGAGAGAAGAAGTTATCAACTTTATACAATGATT
GCTGTTTTAACAGTTGTTTCATTGTTGTTTTTTAAACATAAAAGACGCATCAATATTGTC
ATTATTTCAGTAGGTATCTTTGTATTAGCATTAATGACATTATATAAAGAATTATATGTG
TTTAATTATACATCGTATAGCGAAGCACTTAAGAGCACAAGTGTAGGTAACCTGAGAATC
GTTGATACGTTACAATCATATTTTTATGGACCAAGTAACATTGCGGCTTCTATAGATTAT
TTGAATTATTATAACGGTTCATTTAAACAATATTTATTCGATAATACGAGAGCGATTTTT
GGTATTAACTTTTTTGTTGATAAACAACATTTAATTACGAGCCAACTTTTTAATCAGTTG
ATATATGGTAGTAAGCAATTGACCGGTCATCTTATATCTAGTGCAGGATACGGCATTATA
TACTTTGGACCATTATTCTTCTATTTGAATTTGGTAGCAAATATTTTCTTTGCATTTTTA
GCCGAATATATTATTCGTAAAAGTAAATCATTAGAAGTGATATTTATTGGTACATATATT
TATATGCGACTAATAACAAATGTTTTTAGTCATCCGACACCACTAATTACATTAATTTCT
ATGATTTTAGTCGTATATTGTTTAGCTATTGTCCCAGGCATTATTATTAAAAAATTTACT
CAAAAAGTAGGGATAAAATGA
>>Zoo-28_[0128314 to 0128871]_capJ_(capsular polysaccharide synthesis enzyme CapJ)_FRWD
ATGATAATCAAAACATTTATGAAAACCAAACTGTTTAGATTAATGAATACACCGCTATTG
CTGTTTTATAAAAAAGAATATTTAACTGGATACTATTTTGAAAATAAAGTAGCTGGATGG
TTATGGGCGTGGAAGGCAGTTCCGTTTAAATTGTTAGGTATTAATACGCGTATACCATTT
CCAGCTGACATAACTGTTAGAATGCATAATCCAAATAATATTGTTTTTGATAAAAATGAT
ATTCATATATTCCAATCACCAGGTACGTATTTTAATAATTTCTCAGCAGTAATTTTTATT
GGAAGAGGTGTCTACATAGCACCTAATGTAGGTATTATTACAGCAAATCATGACATTAAA
AATTTAAAGTCGCACGTTCCAGGAAAAGATGTCACAATAGGCAATTATAGCTGGATCGGT
ATGAATTCAGTCATATTACCAGGCGTTGAGTTAGGGAATCATACTATAGTAGGTGCTGGA
TCAGTTGTTACAAAAAGCTTTCCTGAAGGCAATGTTGTTATAGCCGGAAATCCAGCAAAA
ATCATTAAGAAAATCTGA
>>Zoo-28_[0128880 to 0130118]_capK_(oligosaccharide flippase family protein)_FRWD
ATGAAAATAAATAAATTTATTGGTGATTCATTTTTAATGATTTTAAGTAGTGGTATTGCG
CAAATCATACTAATCGTTACCACTCCAATTATTACAAGGTTATATTCGCCGGCTGAATTT
GGAGAGTTTACGATTTTCTCTAATATCGCAATGATTCTAATACCTATTATTAATGCAAGA
TATGATTTATTAATCGTAAATGCTAAAAATGATCGTATTGCAAATATACTTTCTCAGATT
AGCTTTTTAATATCATTAGTCATTATATTAATACTTATTCCAGTATTTATTGTTAGTGCA
TTATTGTTTCCAAACTTTATATTAGATTTTATTTTTATTATTATCATGTTGTTTTTGGTA
AGTTTGACAAATATATTTACGAATTATTTAAATAAGGAACGGAAATATAAAGTATTAAGT
TTGATTAATGTTTTTAGAGCTGCATCAATGTCATTACTGCAAATCATATTTGGTTTTTTA
GCATTTGGAAGTCTAGGTTTAATCGTTGGATTTTCATTGTCTTATATTGCAGGCCTAACA
CTCGGATATAGAACCTTTAAAAAACATTTTAATATTGTAAAAGATAAAGAAGAGGCAAAA
GCGATATTTATAGAAAATAAGAATCAGTTAGTTTATTCAACACCATCAATATTATTAAAT
AGTTTGTCTTTCTCGGTTGTTGTGTTCTTTATTGGTATTTTGTATACGAATACTGAAGTA
GGTATTTATGGTATGGCCATAAGAGTACTAGGCATACCAGTGACAATTATTTCTTTAGGT
TTATCAAAAATATTTATGCAACAGGCCAATGACTATTATATTGAACATGGTAACTTTAGG
AATTTGTTACTTAAATTTAGTTCAGTACTAATTATTGTTTCAATCATACTTTATGTACCA
CTTTATTTATTCAGTGAAGCACTAGTAAACATACTGTTAGGACATAGTTGGGTTGATGCA
ATCATAGTTATTAAAATTGTTATTCCACTATTTGTAGTAAGACTCATTGTTTCAACAGTG
TCGCTTTCTGTGATTGTATTACAAAAACAACAGTTAGAACTTATTTTACAAGCATTATTT
TTAGTAGGAACAACTATAACATTTATCATTTCAAAAATATTTAGCCTAACATTTTTAAAC
TTCGTTTCTATTAATACAATTGTGCTAGTAATATCATACGCCATATTTTTTATAGCACTG
TTTTATTTCGCTAAAAACAAAAGTTTCAAAGATATTTAA
>>Zoo-28_[0130156 to 0131361]_capL_(capsular polysaccharide synthesis protein L)_FRWD
ATGAGCAAAAAAAATATTTTAATACTATGCCAGTATTTTTATCCGGAGTATGTGTCTTCT
GCGACGTTACCAACGCAACTGGCTGAGGATTTAACTGCTCAAGGTATCAATGTCGATGTC
TTATGTGGTTGGCCCTATGAATATAGTCAAAACAGCAGAGTTTCTAAGACGGAAACGTAT
CATGATATTCATATTCGACGTCTCAAATATTCGAGACTTAATAATAAAAGCAAGGTTGGT
AGAATAATTAATTTCTTTAGTTTATTTTTAAAGTTTGCGCTTAATATGCCAAAAATGTTG
AAGTACGACCATATTCTTGTTTACTCTAATCCACCCATTTTGCCATTAATACCAGATGTT
TTGCATAGAGTATTTAAGAAGAAATATTCATTTGTAGTGTATGATATTGCACCTGACAAT
GCTATTAAGACAGGAGCTACACGTCCCGGTAGCATGATTGATAAACTGATGCGATACATT
AATAGACATGTCTACAAGAATGCTGAAAATGTCATTGTACTTGGTACGGAAATGAAAAAC
TACTTAGTAAATCATCAAATTTCTAAAAATCCTGACAATATTCATGTGATTCCTAACTGG
TATGACATGCGTCAGTTACAAAACAATCGTATCTATAATGACACATTTAAAGCTTATCGC
GAACAATATGACAAGATTTTATTGTATAGCGGAAATATGGGGCAGTTACAGGATATGGAG
ACGCTGATTTCGTTTTTAAAATTAAATAAGGAACAAACGAAAACATTAACAATACTTTGT
GGTCATGGTAAGAAATTTGTAGATGTCAAAACGGCAATAGAAGACCATCGTATTGAAAAT
GTTAAAATGTTTGAATTTTTAACAGGTACAGACTATGCTGACGTATTAAAAATTGCGGAT
GTATGTATTGCATCGCTGATTAAAGAAGGTGTCGGGTTAGGAGTGCCGAGTAAAAATTAT
GGCTACCTTGCAGCTAAGAAGCCGTTGGTACTCATCATGGATAAGCAATCTGATATTGTT
CAACATGTTGAACAATATGATGCGGGTATCCAAATTGATAATGGCGATGCACATGCCATT
TATAACTTCATCAACACCCACTCTAGTCAATCATTGCACGAGATGGGTGAGCGCGCACAT
CAACTGTTTAAAGATAAATATACAAGAGAAATCAATACAATGAAGTATTACAATCTGTTG
AAGTGA
>>Zoo-28_[0131372 to 0131929]_capM_(capsular polysaccharide synthesis protein M)_FRWD
ATGAAGCGATTATTCGATGTAGTAAGTTCAATTTACGGTTTAGTAGTATTAAGTCCGATT
CTTTTAGTTATAGCATTACTGATAAAAATTGAATCACCGGGACCAGCCATTTTCAAACAA
AAAAGACCGACTGTTAATAATAAACTTTTTAATATTTATAAGTTCAGATCTATGAAAATA
GACACGCCAAACGTTGCAACAGATTTAATGGATTCTACTTCATATATTACAAAAACAGGT
AAAGTCATTCGTAAGACATCTATAGATGAATTACCTCAATTATTGAATGTTTTAAAGGGT
GAAATGTCGATTGTAGGTCCGAGACCAGCACTTTATAACCAATACGAGTTAATAGAAAAG
CGTACAAAAGCGAATGTGCATACGATAAGACCAGGTGTGACCGGCTTAGCTCAAGTGATG
GGAAGAGATGATATTACTGATGATCAAAAAGTAGCCTATGATCGTTATTATTTAACACAT
CAATCCATGATGCTTGATATGTATATCATTTATAAAACGGTTAAGAATATTATTACTTCA
GAAGGTGTGCATCACTAA
>>Zoo-28_[0131929 to 0132816]_capN_(capsular polysaccharide synthesis protein N)_FRWD
ATGAGAAAAAATATTTTAATTACAGGTATGCATGGCTACATTGGAAATGCACTGAAAAAT
AAGCTTATTGAACAAGGACATCGAGTGGATCAAATTAATGTTAGGAATCAATTATGGAAG
TCGACATCGTTCAAAGATTATGATGTTTTAGTTCATACAGCAGCTTTAGTTCACAATAAT
ACACCAAAAGCGCGACTATCAGATTATATGCAAGTGAATATGTTGCTTACGAAACAATTA
GCACAAAAGGCAAAAGATGAAGGCATCAAGCAATTTATTTTTATGAGTACGATGGCTGTC
TATGGTAAAGATGGTAATGTTGGGAAAATAGATGAAATCGGCACACAAACACCTATAAGA
CCAACGACGAATTACGGTATTTCCAAAATGTTTGCTGAACAAACATTGCAAGAGATGGTG
AGTGATACATTTAACGTTGCAATTGTGAGACCACCAATGATTTATGGTCCACATTGCCCA
GGAAATTTCCAACGCTTAATGAGGTTATCGCAATTATTACCAATCATTCCTAATATTAAA
AATCAGCGTAGTGCTTTATATATTAAACACCTGACAGCGTTTATTGATCAATTAATATCA
CTAGAAGTGACCGGAGTATATCACCCGCAAGACAGTTTTTATTTTGATACATCAGCGGTA
ATGCATGAAATACGTCGCCAATCACATCGTAAAACAGTATTGATCCACATGCCTTCAATG
CTAAATAAGTATTTTAATAAGTTGTCGATCTTTAGAAAATTATTTGGCAATTTAACCTAC
AGTAACACGTTATATGAAAACAATAATGCATTAGAAATTATCCCTGGAAAAATGTCACTT
GTTATTGCGGACATCATGGATGAAACGACAACCAAAGATAAGGCATAA
>>Zoo-28_[0132871 to 0134142]_capO_(capsular polysaccharide synthesis protein O)_FRWD
ATGAAATTAGCAGTAGTTGGCTTAGGTTATATCGGTTTACCAACATCAATTATGTTTGCA
AAGCATGGCGTCGATGTGCTTGGTGTTGATATAAATCAGCAAACGATTGATAAGTTACAA
AGCGGTCAAATTAGTATTGAAGAACCAGGGTTGCAAGAAGTTTATGAAGATGTACTTGCA
TCAGGTAAATTAAAAGTATCCACAACACCTGAAGCATCTGATGTATTTATCATTGCGGTA
CCGACACCGAACAATAATGATCAATACAAATCATGTGATATTTCACTTGTAATGGCTGCA
CTCGACAGTATTTTACCATTTTTAGAAAAAGGAAATACTATTATTGTTGAATCGACAATT
GCCCCAAAAACAATGGATGATTTTGTAAAACCAGTTATTGAAAATTTAGGATTCATAATA
GGTGAGGATATTTATTTAGTCCATTGTCCAGAACGTGTATTGCCAGGAAAAATTTTAGAA
GAATTGGTTCATAATAACCGTATTATTGGTGGTGTGACTAAAGCTTGTATTGAAGCGGGT
AAACGTGTCTATCGCACATTCGTTCAGGGAGAAATGATTGAAACAGATGCACGTACTGCT
GAAATGAGTAAGCTAATGGAAAACACATACCGAGATGTCAATATAGCTTTAGCGAATGAG
TTAACTAAAATATGTAATAACTTAAATATTAATGTGTTGGATGTTATTGAAATGGCTAAT
AAACATCCACGTGTTAATATCCATCAACCTGGTCCAGGTGTAGGTGGTCATTGTTTGGCA
GTAGATCCTTACTTTATAATTGCTAAAGACCCTGAAAATGCAACGCTCATCCAAACTGGG
CGTGAAATTAATAATTCAATGCCGGCCTATGTTGTTGATAAAGCGAAAGAAATGCTTAAA
GTACTTAACGGTAATAAAGTTGCAGTCTTTGGTTTAACATATAAAGGTGATGTAGATGAT
ATTAGAGAATCACCAGCATTTGATATTTATCAATTGCTATTGCAAGAGAGCGATATCGAA
GTAAGTGCTTATGATCCACATGTTGAATTAGATTTCGTTGAACATGAAATGGCACGTGCT
GTTTCAGATGCATCGTTAGTACTAATTTTAAGTGATCATTCAGAATTTAAACATTTAACA
GATAATGATTTTAAAGGAATGAAACATAAAGTGATTTTTGATACTAAGGATGTTGTAAAA
TCTTCATTTAAAGATGTATCATATTATAATTATGGAAATATATTTGATTTTATGGACAAA
CACATTTTATAA
>>Zoo-28_[0134209 to 0135354]_capP_(capsular polysaccharide synthesis protein P)_FRWD
ATGAAGAAAATTATGGTTATTTTCGGAACTCGACCCGAAGCAATTAAAATGGCACCTTTA
GTAAAAGAAATTGATCATAATGCGCAACTTGAAGCGAATATTGTGATTACAGCACAACAC
CGAGATATGTTAGATAGCGTACTAAATATATTTGATATTCAAGCTGATCATGATTTAAAC
ATTATGAAAGACCAACAGACATTAGCGAGTCTTACTGCGAATACGCTCGCTAAGCTCGAC
GATATCATTAACGTAGAAAAGCCAGATATGGTTTTAGTTCATGGTGATACAACTACGACA
TTTGTAGGTAGTTTGGCGGCATTTTACCATCAAATTCCTGTTGGACATGTTGAAGCGGGA
CTACGCACACATCAGAAATATTCACCGTTTCCTGAAGAATTAAATCGTGTCATGGTAAGC
AATATTGCAGAATTGAATTTTGCGCCAACGGTGATTGCTGCTGAAAATTTACTTTTTGAA
AATAAAGATAAAAACAGTATCTTTATTACTGGAAATACAGTTATTGACGCATTGTCAACA
ACAGTACGTGATGATTTCGTTTCGAAAATTATTAATAAACATAAGGGTAAGAAAGTTATT
TTATTAACAGCCCATCGTCGTGAAAATATTGGAGAACCGATGCATCGCATTTTTAAAGCA
GTGAGAGATTTGGCAGATGAATATGAAGATGTGGTCTTTATTTATCCAATGCATCGAAAT
CCAAAGGTTAGAGCAATTGCTGAGCAATATTTGTCAAATAGAAATCGTATTGAATTGATT
GAACCGTTAGATGCGATTGAGTTCCATAATTTTACAAACCAATCATATCTCGTGTTAACA
GATTCGGGTGGTATTCAAGAAGAAGCTCCGACGTTTGGAAAGCCTGTGTTAGTGCTAAGG
AATCACACTGAGCGTCCGGAAGGTGTTAAAGCGGGGACGTCAAAAGTAATTGGTACTGAT
TATGACAATATTGTTCGAAATGTGAAGCAACTCATAGAAGATGATGAAGCATATCGACGT
ATGAGCCAAGCGAACAATCCATATGGTGATGGGCAAGCATCACGACGTATTTGTGAAGCT
ATCGAATATTATTTTGGGTTACGTTCGGACAAGCCTGATGAATTCATACCATTAAAAAAT
AAATAA
>>Zoo-28_[0135411 to 0135737]_isdI_(heme oxygenase)_RVRS
TTATTTTTGATAGTGATACCCGATATCATAAGTGAAAACTTTATTTGATAAAATTGGGCT
TTTTTCTGCATCATGATCACTTTTTAAACGCACATTTTTATGAGCCTCTTTAAACACATC
TGAATTTAACCAATTGTTAAAACTCTCTTCAGATTCCCAAATAGTCAAGATTTTAACTTC
ATCCGTGTCTTCAGTATTTAATGTTTTAGTGACAAACATTTGTTGGAATCCTTCAATTGT
TTCGATACCTTGTCTATTGTAAAAGCGTGCAATCGTTTCTTCTGCACTACCTTTTTCTAA
CTGTAATCTATTTTCTGCCATAAACAT
>>Zoo-28_[0135744 to 0136127]_ybaN_(putative membrane spanning protein)_RVRS
TCACTCCTCTATTTTATTATTTGATTGTGGTAATGTTTTTACAAATGTGAACAGAACGAC
TGTTTGAATGACAACCATAATGATTAGTCCTATGCGTACTGCCAAAACATCCACCATATA
AATTGAAAAACCAATCACAATGTATAAGCTAATTAAAATTTTTATTTTCTGCGGTAACGT
ATAACCGCGGTGTAAGTAAAAGTTTTCAACATATTCTTTATAAATTTTTTGGTTAATAAG
CCAATTGTAAAAACGATCCGAACTTCGTGCAAAACAAAAAACTGCTACGAGTAAGAAAGG
TGTCGTTGGCAATAATGGTAAAACAGCACCAGCAATACCAAGTGCAGTAAATATTAGGCC
AATGACGATTAATATAAGTCGCAT
>>Zoo-28_[0136551 to 0138038]_aldA1_(aldehyde dehydrogenase, locus 1)_FRWD
ATGGCAGTAAACGTTCGAGATTACATAGCAGAGAATTATGGTTTATTTATCAATGGGGAA
TTTGTTAAAGGTAGCAGTGACGAAACAATCGAAGTGACTAATCCAGCAACTGGAGAAACT
CTATCACATATTACGAGAGCAAAAGATAAAGATGTTGATGCTGCAGTCAAAGTAGCACAA
GAGGCATTTGAATCATGGTCATTGACATCAAAAACAGAACGAGCGCACATGTTACGTGAC
ATTGGTGATAAATTAATGGCGCAAAAAGATAAAATTGCAATGATTGAAACATTAAATAAT
GGTAAACCGATTCGTGAGACAACAGCAATTGATATTCCACTTGCGGCAAGACATTTTCAT
TATTTCGCAAGTGTTATTGAAACAGAAGAAGGTACAGTGAATGATATCGATAAAGACACA
ATGAGTATCGTAAGACATGAACCAATTGGAGTTGTAGGTGCAGTTGTTGCTTGGAACTTC
CCAATGTTATTAGCTGCATGGAAGATTGCACCTGCTATTGCTGCAGGTAATACGATTGTG
ATACAACCTTCATCTTCGACACCATTAAGTTTATTGGAAGTTGCAAAAATCTTCCAAGAA
GTATTACCAAAAGGTGTTGTTAATATACTAACTGGTAAAGGATCAGAGTCAGGTAATGCG
ATATTTAATCATGAAGGTGTGGATAAATTATCATTTACTGGTTCAACTGATGTGGGATAT
CAAGTTGCAGAAGCTGCAGCGAAACATTTGGTTCCTGCTACATTAGAACTTGGAGGTAAG
AGTGCCAACATTATTTTAGATGATGCTAATTTAGACTTAGCAGTTGAAGGTATTCAATTA
GGTATTTTATTCAACCAAGGTGAAGTATGTAGTGCAGGCTCTCGATTATTAGTTCATGAA
AAAATTTATGATCAATTGGTGCCACGTTTACAAGAGGCATTTTCGAATATTAAAGTCGGT
GATCCACAAGATGAATCTACACAAATGGGTAGTCAAACTGGTAAGGATCAATTAGATAAA
ATTCAATCATATATTGATGTAGCAAAAGAATCAGATGCACAAATATTAGCAGGAGGTCAT
CGTCTAACAGAAAATGGATTAGATAAAGGTTTCTTCTTTGAACCAACGTTAATTGCTGTG
CCAGATAACCATCACAAGTTAGCTCAAGAAGAGATATTTGGACCAGTGTTAACAGTCATT
AAAGTAAAAGATGATCAAGAGGCAATAGAAATCGCTAATGACTCAGAGTATGGTTTGGCT
GGTGGTGTATTCTCTCAAAATATTACACGTGCATTAAATATTGCGAAGGCCGTACGTACA
GGACGTATTTGGATTAACACTTATAACCAAGTACCAGAAGGCGCACCATTTGGTGGTTAT
AAAAAATCAGGTATTGGTCGAGAAACATATAAAGGTGCGTTAAGCAATTATCAACAAGTT
AAAAATATTTATATTGATACAAGTAACGCTTTAAAAGGTTTGTACTAG
>>Zoo-28_[0138561 to 0139520]_czcD_(Co/Zn/Cd efflux potassium/proton antiporter)_FRWD
ATGAATAAAAGGGAGAAAATTGCATTAAACAGATACAAATATTTCCATCATGTTGATCAT
CAAAAAATTCAACAAAGTTCTAAAAGGACATTATGGGCATCACTGATTATTACATTGTTA
TTTACAGTGATTGAATTTGTTGGAGGATTAGTGTCAAATTCATTGGCATTACTTTCTGAT
TCATTTCATATGTTAAGTGATGTATTAGCGCTAGGTTTATCGATGCTAGCAATTTATTTT
GCAAGTAAGAAACCGACCGCACGCTATACATTTGGATTTTTGAGATTTGAGATATTAGCA
GCATTTTTAAATGGTTTAGCATTGATTGTAATATCAATTTGGATTTTATATGAGGCGATT
GTGCGCATTATTTATCCACAACAAATCGAAAGTGGCATTATGTTTATCATAGCTAGTATT
GGTCTGCTGGTTAATGTTATTTTGACTATAATTTTAGTAAGGTCTTTAAAACAAGAAGAC
AATATTAATATTCAAAGTGCACTATGGCATTTTATGGGAGACTTGTTAAACTCTATTGGT
GTCATCTTAGCGGTAGTATTGATTCATTTTACTGGTTGGCGCATCATTGACCCAATCATT
AGTATTGTGATTTCAATCATAATTTTGCGTGGTGGTTATAAAATTACGCGCAATGCTTGG
CTAATTCTAATGGAAAGTGTACCTAAACATTTAAATACTGATGAAATCATTGAAGATATA
ATTAGTATCGATGGTATTTTAGATGTACACGAGTTTCATTTGTGGAGTATTACCACAGAA
CATTACTCATTAAGCGCTCATGTTGTGTTAGATAGAAATTATGATGTTGATGATTATCAA
GCTATTGATCAAGTTTCAACGCTGCTTGAAGAAAAATATGGCATTGCACATTCAACATTG
CAAATTGAAAACTTACAACTAAACCCATTAGATGAACCATACTTTGATAAATTAAAATAA

>>Zoo-28_[0139572 to 0139775]_zoo28neu_000123_(hypothetical protein)_RVRS
TTATGTTGCGTCACCTAAATCATTTTCATCAATCTCTTTAATGTCATCCACTTCTAAAAT
GACGTCTTTAGGTTTCAGAATATGAATATGTTTTTCGTCATCTGTATGTAAAATACGTTC
TATGATGTATCGTTGACCGGCCATTGTTTCCACAGCAATCTTTCTATTTCTTGCTAAACT
TGCTACGACAGATTCTTTATCCAT
>>Zoo-28_[0139954 to 0140466]_Q5HJK0=srpF_(alpha-helical coiled-coil protein)_FRWD
ATGACATTATTTTTACTGGAAGCCAATCATCATGATTTTGCATCATCGAAAGAAGAACTG
GAAGCAAAGGCAGCATCGTTATCTACGAAAGCAATACCAACTTTAATTGAAGTACAAGCT
ACTGAAAATTTAACTCATGGATATTTTATTGTAGAAGCAAATGATGAATCAGAAGCTAAA
CAATTTTTAACAGACGTAGGTATCAGTATTCAATTAGTGAAAGAAGTACGTTTAGTTGGA
AAGGATTTAGACGAAGTTAAAAATGGAGATGCACATGTCGATTACCTTGTAACTTGGAAT
ATTCCTGATGGCATTACTATGGATCAATATTTAGCGCGTAAAAAGAAAAATTCTGTTCAT
TATGAAGAAGTACCAGAAGTAGAATTTAAACGTACATATGTATGTGAAGATATGTCTAAA
TGTATTTGTTTATATAATGCACCTGATGAAGAAGCGGTGCGTCGTGCGCGTAAAGCAGTA
GATACACCAATCGATGGCATCGAAAAACTTTAA
>>Zoo-28_[0140789 to 0141529]_tauB_(taurine ABC transporter, ATP-binding protein)_FRWD
ATGATTAAAATACAGCAATTACAACATCATTTCGGTACACATCAAGTCATACATAACTTT
AATTTAGATATTAGCAAAGGGGAAATAATCTCATTTATAGGAAAAAGTGGTTGTGGTAAG
TCTACCTTACTTAATATTATTGGTGGATTTATTCAACCATCGTCAGGACAAGTCGTGATT
AATGATCAAGTAAAGCGACACCCATCGCCAGATTGTTTGATGTTATTCCAACATCATAAT
TTGCTACCTTGGAAGACGATTAATGACAATATTAGGATGGGTTTACATAAAAAAATCACT
GATACAGATATCAATGAACAACTTAAATTAGTTGATTTAGATGGAAAAGGTAAGCATTTT
CCGGAGCAATTATCTGGTGGTATGAAACAACGCGTAGCACTGTGTCGTGCTCATGTACAT
CAGCCTAACGTCATATTAATGGATGAGCCATTAGGCGCATTAGATGCATTTACACGATAT
AAATTGCAGGATCAGCTAGTGCAATTAAAACATCAAACAAAAGCCACTATCATTCTTGTA
ACCCACGATATTGATGAAGCAATTTATCTTTCTGATCGAATTGTTTTATTAGGGGAAGGC
TGTCATATTATTTCTCAATATGAAATGACAACATCACATCCCCGTAATCGTAATGATAGT
CATTTGCTTAAAATTCGGCATGATATTATGGAAACATTTGCCTTGAATCATCACCAAGTT
GAACCTGAATACTATTTATAA
>>Zoo-28_[0141543 to 0142514]_tauA_(taurine ABC transporter, substrate-binding protein)_FRWD
ATGAAAAAAATTATCACAATCGTTATCATTGGATTCCTTATACTTTCAGGCTGTGACTGG
CAAAGGACGTCTAAAGAGTCGTCTAAAAAGTCGCAAAATCAGCAAGTAATTAAAATAGGA
TATTTGCCGATTACACATTCAGCGAATTTGATGATGACTAAAAAATTACTATCGCAATCG
AGCCATCCTAAATACAAACTTGAATTAGTAAAATTTAATAATTGGCCAGATTTAATGGAT
GCATTAAATAGTGGTCGTATAGATGGTGCTTCGACTTTAATAGAACTTGCTATGAAGTCA
AAACAAAAGGGATCAAATATAAAAGCTGTGGCATTAGGCCATCATGAAGGTAATGTCATT
ATGGGACAAAAAGGTATGCATTTGAGTGAATTTAATAATAATGATGACTATCATTTTGGC
ATACCTCACCGCTATTCAACGCATTATCTTTTACTAGAAGAATTACGAAAGCAATTAAAG
ATTCAATCTGGTCATTTTAGCTATCATGAAATGTCACCAGCAGAAATGCCAGCAGCTCTA
AGTGAACATCGAATTACTGGATACGCTGTAGCTGAACCGTTTGGTGCTCTCGGTGAAAAG
TTAGGAAAAGGTAAAACTTTAAAACATGGTGATGATATTATTCCGGATGCATATTGTTGT
GTACTAGTGCTTAGAGGTGAACTTCTACAGCAACACAGAAATGTTGCACAAGCATTTATA
GATGATTATAAAAAATCTGGATTTAAAATGAACGATAAAAAGCAAAGTGTTGATGTCATG
ACACATCATTTTAAACAAAGCCGTGACGTTTTAACACAATCAGCCGAGTGGACATCATAT
GGTGACTTAACTATTAAACCATCAGGCTATCAAGAAATTTCGAAATTGGTAAGACAGCAT
CAATTATTTAACCCACCTTCATATGATGACTTTGTTGAACCATCACTGTATAAGGAGGCA
TCACGTTCATGA
>>Zoo-28_[0142511 to 0143272]_tauC_(taurine ABC transporter, transmembrane permease)_FRWD
ATGACACGTCTCACAATAAATAAAATATTACTACCAATTATCACATTTATTATTTTCTTA
GGCATATGGGAACTAGTTATTATCATAGGACACTACCAACCAGTATTGCTCCCTGGTCCA
GCGCTTGTAGGAAAAAGTATTTGGACATTCATTGTTACTGGAGAGATTTTTCAACATTTG
GTTATTAGTTTATGGCGATTTGTTGCAGGCTTTGTTGTCGCACTAATCGTTGCTATTCCA
GTAGGGTTTCTACTTGGAAGAAATCACTGGTTTTACAATGCAGTAGAACCACTATTTCAT
TTGATTAGAACAATATCACCGATAGCATGGGCGCCATTTGTTGTCCTATGGTTTGGCATT
GGAAGTTTACCAGCGATAGCAATTATTTTTATAGCAGCCTTTTTCCCAATTGTTTTTAAC
ACAATTAAAGGTATAAGAGATATTGAGCCTCAATATTTGAAAATAGCTACTAATTTAAAT
TTAACTGGGTGGTCGCTATACCGGAACATTTTATTTCCTGGGGCATTCAAACAGATTATG
GCTGGTATACATATGGCCGTTGGAACAAGTTGGATATTTTTAGTTTCTGGTGAAATGATA
GGAGCGCAATCAGGTCTAGGATTTTTAATTGTAGATGCACGAAATATGTTGAATTTAGAA
GATGTATTAGCAGCAATCTTCTTTATAGGTCTATTTGGCTTTATAATAGACCGTTTAATT
AGTTATATTGAGCAATTTATACTGAAAAGATTTGGAGAATAA
>>Zoo-28_[0143285 to 0144377]_Q5HJJ8_(putative acyl-CoA dehydrogenase)_FRWD-FRAMESHIFT
ATGACTTTAGAAACATTAATCAAAGAACAGTTGAATCCATATTTAGAAGAAATTGATGCT
GGCACATATTATCCGAAGGCGTTTATTCAAAAATTATTTATAGATGGATATTTTAGTGAA
GCATCACTTAGAAAAAATGCTGAAGTAATCGAAGCGGTATCGCAGTCTTGTTTGACAACA
GGCTTTTGCTTATGGTGCCAGTTGGCCTTTTCTACTTATTTACAAAATGCGCCACAGCCA
CATTTAAATAAAGACTTACAAGTACAATTGTTATCTGGAGAAGTGTTAGGTGCTACCGGG
TTGTCTAATCCAATGAAATCCTTTAATGATTTAGAAAAATTAAACTTAGAGCATTCATAT
GTCGATGGGCAACTAGTTGTTAGTGGACGTATGCCGGCTGTTAGTAATATCCAAGAAGAT
CATTACTTTGGTGCGATTTCGAAGCATCAATCATCAGATGAATTTGTCATGTTTATATTA
CGAGCAAATCAAGAAGGTATCACACTCGTAGAGAAAACAAACTTTTTAGGAGTCAATGGT
TCAGCTACATATCAAATTACGCTAAATCAAGTGGTGGTACCACAATCTCAGATTATAACG
CATGATGCAAAACAGTTTGCTGCAACTATTCGACCACAATTTATTGCATACCAAATTCCA
ATAGGATTAGGATCAATCAAGAGTTCATTAGATTTAATCGATGCATTTTCTAATGCGCAA
AATGGTATCAATCAATATTTAGAATACGATGTTGAAGATTTTAAAAAGCGTTATCATCAA
CTTAGAGAGGCATTTTATGCATTATTAGAAGATGGCAATTTAGATGACCATTTAAGTGAA
CTAATATCATTGAAGAAGGACATTGGTTATTTATTGTTGGATGTAAACCAAGCTTCTGTT
GTTAATGGTGGCTCAAGAGCATATACGCTGTATTCCCCACAAGTACGTAAATTAAAAGAA
GGCTTTTTCTTTGCTGCATTAACGCCGACATTAAGACATTTAGGTAAACTTGAAGAATCA
TTGAAGGGGTAAGTGTGATAAGCTGATTTGTTGTTTAGCTGCGTTTGTTGAAACATTTTT
TAAAATAATATAA
>>Zoo-28_[0144533 to 0144892]_yrhF_(putative regulator protein)_FRWD
GTGAATACAATAGATACGCAGACTAAAGAACAACAATTCTCGAATCTAGTGAGATCTTAT
CGTAAAGAATACGTGGGTAAAGGACCCAATAGTATTCGAGTGTCGTTTAAAGATAATTGG
GCGATTGCGCATATGACAGGTGTCTTGAGTAAAGTTGAAAGTTTTTACTTAAACGACAAA
CGCAATGAATCGATGCTACATTATACACGCACAGAGAAGATTAAACAGATGTATAAAGAA
ATAGATGTTAATGAGATGGAAAGTCTTGTAGGCGCTAAATTTGTAAAATTATTTACAGAT
ATTGATTTGAATGATGATGAAGTCATTTCGATATTTGTTTTCGATAAGTCAATAGAATAA

>>Zoo-28_[0145065 to 0146090]_fdh_(NAD-dependent formate dehydrogenase)_FRWD
ATGAAAATCGTAGCGTTATTTCCAGAAGCAGTAGAAGGTCAAGACAATCAATTACTTAAT
ACTAAAAAAGCATTAGGATTAAAATCATTTTTAGAGGAAAGAGGACATGAGTTCATTATA
TTAGCAGATAATGGTGAAGACTTAGATAAACATTTACCAGATATGGATGTGATTATTAGT
GCACCATTTTATCCTGCATATATGACTCGTGAACGTATTGAAAAAGCACCGAACTTGAAA
TTAGCAATTACAGCAGGTGTAGGATCTGACCATGTAGATTTAGCGGCAGCAAGTGAACAC
AACATTGGTGTCGTTGAAGTTACAGGAAGTAATACAGTTAGTGTGGCAGAACATGCGGTT
ATGGATTTATTAATACTTCTTAGAAACTATGAAGAAGGTCATCGTCAATCAGTAGAGGGT
GAATGGAACTTGTCTCAAGTAGGTAATCATGCGCATGAATTACAACACAAAACAATTGGT
ATTTTTGGATTTGGACGAATTGGACAACTTGTTGCTGAAAGATTAGCACCATTTAATGTG
ACATTACAACACTATGATCCAATCAATCAACAAGACCATAAACTGTCTAAATTTGTAAGC
TTTGATGAACTTGTTTCAACAAGTGATGCGATTACAATTCATGCACCATTAACACCAGAA
ACTGATAACTTATTTGATAAAGATGTTTTAAGTCGTATGAAAAAACACAGTTATTTAGTG
AATACTGCACGTGGTAAAATTGTAAATCGTGATGCTTTAGTTGAAGCGTTAGCATCTGAG
CATTTACAAGGATATGCTGGTGATGTTTGGTATCCACAACCTGCACCTGCTGATCATCCA
TGGAGAACAATGCCTAGAAATGCTATGACAGTTCACTATTCAGGTATGACTTTAGAAGCA
CAAAAACGTATTGAAGATGGAGTTAAAGATATTTTAGATCGTTTCTTCAATCATGAACCT
TTCCAAGATAAAGATATTATTGTTGCAAGTGGTCGTATTGCTAGTAAAAGTTATACAGCT
AAATAG
>>Zoo-28_[0146478 to 0147728]_lmrP_(NCTC13712_00132, putative transporter)_FRWD
ATGAAACGCTTAAGTATGACTTTGAAAGTACGATTGATTAGTAATTTTTTACAGCTGATT
ATTACGACGGCATTCATACCGTTTATAGCATTGTATTTAACAGACATGTTAAGTCAATCA
ATTGTTGGCATATACCTTGTTGGTTTAGTAGTTCTAAAATTTCCATTGTCCATTATATCT
GGTTATCTTATTGAGATATTTCCGAAAAAGTTGCTAGTACTTATTTATCAGGCGACGATG
GTTATTATGCTTGTGTTAATGGGCATGTTTGGATCTCATCAGTTGTGGCAAATCATTGGC
TTTTGCGTTGCATATGCCATATTTACAATTGTTTGGGGATTACAATTTCCAGTTATGGAC
ACATTAATTATGGATGCAATTACCGAAGACGTGGAACATTATATTTATAAGCTTAGCTAC
TGGATTACGAACTTATCGGTAGCTATTGGGGCATTGTTAGGCGGTTTGATGTATGGCTAT
AACATGTTACTACTTTTTTTAATAGCGGCTTGTATATTTTTAATTGTACTGATTATTTTA
TATATTTGGTTACCTCAAGACCGAGAGCAAGTAAGGCGAAGTGATGACTACAGACATGTA
AGTAGTTATCAAAACTTACAAATTATGAAAATATTTCGTAGTTATAAATTAGTTTTAAAA
GACCGTAATTACATGTTATTGATTTCGGGATTCAGTATCATCATGATGGGTGAATTTTCA
ATTTCTTCATACATTGCTATTAGACTAAAGGATCAGTTTGAAACAATAAGCATAGGTTCA
TATGAAATTACTGGTGCTAAGATGTTAGCAATCTTGCTAATGATTAATACGGTCGGCGTC
ATTTTACTCACGTATTTTATCTCGAAAGTTGTATTGAAAATAGATTTTAAAATAGCTTTA
ATAACAGGTTTATTGATTTATATTGTCGGCTATAGTGGTCTAACTTATCTTAATCAGTTT
GGCTTATTACTAGTCTTTATGATAGTCGCAACTGTAGGTGAAATTATTTATTCACCTATA
GTTTCAGAACAACGTTTTAAAATTATTCCTAAAGCTAAAAGGGGGACTTATAGTGCTGTT
AATGCATTAGGTATTCATATATCAGAAACACTAGCTAGGTTAGGGATTGTGTTGGGTGCT
TTCTTAACATCATTACAAATGGGACTGTATATGTTTATAGTGTTAACAATTGGTGCTATC
ATGCTCGTTGCTGGTATATCCGGGGGACAAAAACAATCGAATACAGATTGA
>>Zoo-28_[0148178 to 0155542]_ausA_(nonribosomal peptide synthase)_FRWD
ATGATTATGGGTAACATGAAATTTCAACAAGAATATTTTAGAATATACAGCAATCATACA
GAATCAACGACACACCGTAATACGTATTGGGTTAAACTTGCTACAAATGTTGATACTCAG
CAAATGATGCATGCACTATCGAAAGTTGTGCAACAACATCCATCTTTAAGACAATGTATT
AATGCTAATGTCAATAATGACTATACAATGACGCTTCATGAATTTTTACCTTTTATTGAA
ATACAACAAGTTCCATTTTCTTCTACAAATTATGATTTAGACTCTTATTTTAAGCAAAAA
TTAAATAGATTCCATTATAATGGCATGCCGTTATTTAAATTTAAATTGTTTCAGTTTACT
GATGCAACTTTTATATTATTAGATTTTCATGTGACAATCTTTGATGATAGTCATCTTGAT
ATGTTTCTGAGTGAAATGAGTAATGCATATCGTGATATCAATTCTTTAAACTATACGAAA
CATAAATCACATTTAAGTGATGAGCAAAAAGATAAGTGCACACACAATCAAGATGAATCT
CATATACAATCAGACTGTTTTCGGCTAGAGAATAATAGTGAAGTATATAAAGAGAGTTAT
TTTCCAATCAAGTTCACCTATGAGCAACCAATGTATAAACAATATTTGATTGATGATATG
TCATCAGTCGACATTAAATCATTGGCTGTGAGTGTATATTTAGCCAATCATATTATAAGT
CAGCAACATGATGTGACTTTAGGTATGCACATACCTCCGAGGTTTCCTAGTAGCGAAGAT
TTATTAACGTTACATGGTAGTGTAGTACCCTTAACTTTAAAAATTGATAATCAAGAAACA
TGTCATCATGTTGTATCTGAATTTGGTAATATTGTTTTTAAAAATGCCAACACATTACAA
TCCGCAAAGACATCACTTTCGTTAGAAACTATTTTTCACTGTTACCATCAAACAGTGACG
TATTGTAATGATGTCGTTATGGATATTCATCAATTACACGACACACATACAAGTTTAGCT
GATATTGAAATTTTCCCCAATGAGTATGGTTATAAAATTATTTATAACAGTGAGGCGTAT
GATTTGTTATCAATAGAAACGCTAAGTAACTTAATGAAAAATATTTATGTTCAAATAAGC
AGAAATAAGAAAATGACAATTGGTGAACTCAATTTGATGACTGAGAATGATATGAAAATA
TATGATTCAATCAATTTAAACATATCAGCTATAGACAATAAGCACACAGTTGTTGATTTG
TTTGAACGTCAAGTTGAAGCAACACCGAATCATATTGCTGTTAAATTTGAAGGGAAAGCA
ATGACTTATCAAACTTTAAATGCACGTGCCAATGATTTAGCTAGGCGCTTAAGGTTGCAT
TATAATGTTAAACCTAATGATAGAATTGCTATCATTGCTAATCGGAGCATTGAAATGATT
GTCGCAATGTTAGGAGTTTTAAAAGCGGGTGGTGCATATGTGCCCATAGATTCTGATTAT
CCAGATGAACGCCAATCATATATTTTAAATGATGCAATGCCAAAAGTTGTTATAACATAT
CAAGTATCATATAAAAATAGTAAACAAAATATTGCTCACATAGAATTAGAACAGGTCAAT
TGGCAATATGCTGATAATCTTCCGAGATGTAATACGAATGAGAATCATGCTTATGTCATT
TATACTTCCGGCACAACAGGTAAGCCTAAGGGGACATTGATTCCGCATCGTGGGATTGTT
CGCTTAGTTCATAGAAATCATTATGTACCATTAAATGAAGCAACGACGGTGCTACTGTCA
GGTACGATTGCTTTTGATGCTGCAACCTTTGAAATATATGGTGCATTGTTAAATGGCGGT
ACTATCATCGTAACTACTAAAGAGCAATTGTTGAATCCAATGGCATTGGGACGGCTGATT
AAAGAAAATGATGTTAATACAATGTGGTTAACTTCTTCGTTATATAACTAAATTGCTAGT
GAACGTATCGAAATATTGGAACCGTTGAGTTACTTATTAATCGGTGGTGAAGTTTTAAAT
GCTAAGTGGGTAAACTTGTTAAATCAAAGATTGAAACATCCTCAAATTATTAATGGGTAT
GGTCCTACAGAAAATACGACATTTACGACAACTTATGCTATACCGAGTGAAGTTCCAAGA
CGTATTCCAATTGGTAAACCTATTATCGGTACGCATGTCTACGTTATGCAAGGTCATCGA
TGTTGTGGAGTAGGTGTTCCTGGAGAGCTATGTATAGGAGGTCTTGGTTTAGCAACAGGC
TATTTAAATCAGCCGGAAATGACCGCAGATAAATTTATCATGAATGCCAAAAATCATCAA
TTGATGTATAAAAGTGGTGACATTGTACGTTTATTACCAGATGGGAATATCGATTATTTA
TATCGAATGGATAAGCAAGTTAAGATTCGTGGATTTAGAATTGAGTTATCTGAAATAGAA
CGTGCACTTGAGCATATACAAGGTATAAATAAAGCGGCGGTTATTGTTCAAACACATGAC
CAAGAAGACTATATTGTGGCCTATTATGAGGGCATGCATGTATTGTCTAATAATAAGATT
AAGGCACAATTACGTAGAACGTTGCCAGAATATATGATACCTGTTAATTTCCTGCGTATT
GAACAAATTCCAATTACGATTAATGGAAAGATAGATAAAAAATCTTTACCTAAGGTGGAC
GTCGTTGATATGGGTACTTATGTACCTCCTAGTACTGATATGGAACATATGATGTGCCAA
ATTTTCGAAGATATTTTAAATGTGCAACAAGTCGGAATACATGATAACTTTTTTGAATTA
GGTGGACATTCACTAAAAGCAACATTAGTAGTAAATCGTATAGAGGAATATACTGGTAAA
CGGTTGAAAATTAGTGATTTGTTACAAACACCAACTGTATTTGAATTAGCACAAGCTATT
TCGACAATTCATGAACAAAGATATGAATCGATTCCTATAGCGGTGAATAAAGAGGACTAC
GTCTTGAGTTCTACGCAACAACGCATGTATTTATTATGGCAAGCAAATCAAAAAGATACT
GTGTATAACGTACCGTTTTTATGGCGTTTGTCATCGGATCTTAATGTGGCACAATTACGA
CATGCAATACATCAACTAATAGCACGACATGAGATTTTACGGACGAAATATATAGTTGTA
GATGATGAAGTTAGACAGCGTATTGAAAAAGATGTTGAAGTTGACTTTGAAGAGGTTAAT
ACTCATTTTACAGATGAACAACAAATCATGCGTCAGTATATAGAACCTTTTAATTTAGAA
AAGCCAAGTCAAATTCGAATTAGATATATTCGAAGTCCGTTGCATTCATATTTATTTATT
GATACACATCACATTATCAATGATGGTATGAGTAATATTCAGCTAGTAAATGATCTTAAT
GCGCTTTACCAAAATAAAAAGTTGTCCCCACTTAAATTACAGTATAAAGACTATAGTGAA
TGGATGGCTCGACGTGATATGGAGCGACATAGACAATATTGGATAGCGCAATTTGAAGAT
GGTGTGCCTATTTTGAATATGCTTACTGATTATGTAAGACCTAATGTTAAAACAACAAAT
GGTGCGATGAGATCATTTTCATTGAGTAATACTACAAGATATCAGTTGCAACAATATGTA
GAGGAGTATCAAGTTACTGATTTTATGTTCTTTATGAGTGTAGTAATGGTACTGTTAGGT
AAATATGCACGAAAAGAGGACATTACAGTAGGTAGTGTCATGAGTGCACGTATGCATAGT
GATACAGAGGGTATGTTAGGCATGTTTGCTAATACTTTAGTGTATCGAGGACAACCAGTG
AAAGAGAAAATGTGGGCACAGTTTTTACAAGAAATTAAAGTGCTTAGTTTAGTAACGTAT
GAACATCAAGAATATCCATTTGACTGTCTTGTTGCAGATTTAGATCAAGCACATGATGCT
TCTCGAAATCCATTATTTGATGTGATGTTAGTTTTACAAAATAATGAAACGAATCACTCA
CATTTTGGGCATAGTAAGTTAACACATATACCACCGAAATCAGTGACATCAAAATTCGAT
TTAGCCTTTATTATTGAAGAAGATTGTGATAATTATACTATCAATATTGAGTACAACAGC
GATTTATATCGTTCGCAAACGATACAGTATATGGGCCAACAATTTATCGCTATGATTGAA
TATATTTTAGCGCATAATGATCCATTACAAATTAAAGATATACCGAATGATAACGCAGAT
TTATTGGATTGGGTTAATAAGCATGTTAACAATAGAACACTTGATGTCCCAGGAAATAAA
TCTATAATAGAATATTTTGATGAAGTTGAAGCACGACGTAGCAGTCATACGGCATTAGTA
ATGAATGATTTGACGATGTCATATGAAACTTTGCAGCATTATGTTAATAAAATTGCACGA
ATACTCACTTCAAAAGGTATTGTTCGAGGGCAACGCATAGCATTGTTAGCTGAACGAAGC
TTTGAAATGATTGCAGCCATGCTAGCAGCCGTGAAGGTGGGTGCGTCATATGTACCGATT
GATACTGATTGTCCGAAAAAGCGGCGTGAAACAATTTTAGAGGATGCTCAAATTGTAGCA
GTCATGACTTATGGTGTGGATATTAATACGACATTACCTGTCATTGATTTAGAAAATGTT
AAATGTCAACATCAACCGAGTGAAAATGATTATAGTGATAGAGTGAGTTGTGATCAAGAT
TATGAAATATGTACTGAAGGAGACGACAACCAAGACCGTTTAAAAGGGACCAATCAATAT
GGTCGTACATCCGACGAAGTGCGAGATAATCAATATAGTCATAATTCTGAGGGAATTCGA
GATAATCAAGGTGAAGAAGCGCCTGACGTTCAAGATTGTAAAGTGACAGATAACCATAGT
TGTGGCGAAATGATGTTGGATAACGAGATGTACGTAATCTATACATCTGGAACGACGGGT
GTTCCTAAAGGTGTTGCTGTAAGTCAACGTAATTTATTGAATTTAGTATATGCATGGTCA
CACGAATTGCAATTACAAGATGCAGAAGTATTCCTGCAGCATGCAAATATAATTTTTGAT
GCATCAGTTATGGAAATATACTGTTGTCTGCTAAATGGTCACACACTTGTAATATCTAAT
AAAGCACAACGTGTTGATCCAGAACAATTACAGCAACTTATTACTAAACATCACATTACG
GTTGCATCGATTCCTTTGCAAATGTGCAGTATGATGGGTGACTTTTATATTGAAAAATTA
ATTACTGGTGGTGCAACGAGTACGCCATCATTTGTGAACTATATTGAGCATCATTGTAGC
ACTTATTACAATGCATATGGACCATCGGAATCAACAGTCATTACATCGTATTGGTCACAT
CAATGTGCTGATAAAGTTCCTGAAACCATTCCAATTGGTAAACCATTATCAAATATTCAA
GTTTATATCATGTCAGATGGATTATTATGTGGTGTTGGTATGCCTGGTGAATTGTGTGTC
GCAGGAGATAGTTTGGCGCTAGGGTATATTAATCGCCCAGAGTTAACTGCTGATAAATGG
CAAGATAATCCATTTGGTAAAGGAAAACTTTATCATAGTGGTGATTTAGCAAGATATACA
CCAGACGGACAGATTGAATTTTTAGGAAGAATAGATAAACAAGTGAAAGTGAATGGCTAT
CGTATTGAATTAGATGAAATTGAAAATACGATGCTTGCTATTCATGGTGTATCTGATTGT
GTTGTAACAGTAAAGCACTTTGATACACATGATATATTAAATGCATATTATGTGGGCCAA
CCAAATATTGAGCAAGATGTGAAGCATCATTTATTGGAACATTTACCTAAGTATATGGTT
CCAAAAACTGTCACTCATATTAATCATATGCCTTTAACAGCGAATGATAAAGTAGATAAG
TCACAATTGCCAGAACCATCAATTTTACAACAAAATGGCAAGACGGATAGTGAAGCTGCT
AATGAAACTGAACAAACATTTATAAATGTTTTTGAAACAGTGTTAAAGCAGAATCATATT
GGTGTAGATGATGACTTTTTTGAACTAGGTGGAAATTCATTGGAAGCCATGCTCGTTGTT
TCTCGTTTGAAAGCATTAGGACGTCATTTATCAATGCAAACTTTGTATCAGTATAAAACG
GTAAAACGTATCGTTAAATATATGCATCAATGTCAACAAGTGGAAGTAACGTTGCCAAAA
GATTATTCGGAATTACAACAAATGGTTGAATCTCATTATTGTATGGGTGTTTTTGAGCAT
AGTATGGAGCGAGGTACACTTGGAAATGTGCTGTTGACAGGTGCTACAGGATTTTTAGGT
GCATACTTAATTGAAGCGCTTCAAGGATATAATAATCGTATTTATTGTTTTATACGTGCG
GATGATAATGATGATGCACGGGATAAATTGCTGACGAATTTGAACTATTATTTTTCAGAA
GAAACAGTTGAAAAAATGTTATCTAATATAGAGGTTATTGTAGGTGACCTTGAACATATG
AACGAGGTATCATTGACGGAAACAATAGATACCATTATTCATGCAGGCGCCCGTACGAAT
CACTTTGGTGATGATACAGAATTTGAAAAAGTTAATGTTCAAGGTACTATTGACGTCATC
CATATGGCACGTCAACATCAAGCGAAGTTAATTTATATATCAACGATAAGTGTGGGAACT
TATTTTGATGTGGCTACTGAAGAAATAACGTTTTCAGAAGCGGATGTTTACAAAGGACAA
TTACTGACATCGCCTTATACACGAAGTAAATTTTACAGTGAGATAAAAGTATTAGAAGCT
GTAAAAGATGGTCTCGATGGACGAATTATACGTGTTGGTAATTTGACAAGTCCTTATAAG
GGACGATGGAACATGAGAAATATAAAAACAAATCGTTTTTCGATTGTAATGAATGACCTG
TTACAACTAGATTGTTTAAGTGACGGTTTAGCTGAAACACCTGTTGATTTATCATTTGTG
GATACGACGGCAAGGCAAATTGTTGCATTAGCAAAATTAAACATGTCACTGATTATTTAT
CATGTTTTATCACCACATAAAATGACGATGAAATCTCTGCTAGAAAATGTTAAGTGCAAA
GAGATAAATATCGTCAGTGACAGGCATTTTGAGCAAATGTTACACAAACATCAAATGTAC
GAAACAATCGGCCTAACAAGTGTTGATATTGGACAACAACTTGCGACGATTGATGCAGAA
AAGACGTTAAGCATAATGAAAGACATCGGTGAACAGTGGCCAACAATGACTAGCGATTGG
CTTTGTCATTGGGCACAATATATCCAAACAATATTCAATAAGTAA
>>Zoo-28_[0155555 to 0156199]_ausB_(holo-[acyl-carrier-protein synthase)_FRWD
ATGACAGTATTTGTAATGCAATTACAGAGTAACTTGAAAAGTATTGAAGAATTAATATCA
CAAAGTCGTTGGTCATATAAAAAACCGCGAACAGTCAACTATAGATACAATCAAGATAAA
CTCATGCACAGATTGGGAGATATTTTACTGCAATACGGAATTCAACATGATACAGGTTTG
TTACCGCATGAATGGCATTATCACATTTCTTCAAGAGGGAAGGCAGAGATCGTTCAACAT
CATAGCGATGGTCCATCTATTCATGTGAGCTTGTCGTATAGTTATCCTTATATTGTGTGC
GTCGTAGATACACAACCGGTTGGAATTGATATCGAAAAAATTTCAGATCGCTTAGATTGG
CGTACATTAGTAACGTGTTTTTCTACAAATGAAGCACACCAAATATGTAGTTTAAATGAT
TTTTACCAAATTTGGACGCAAAAAGAAAGTTTCACTAAGTTAATTGGCGAAGGATTAATC
AAAGGATTGGATGTTTATGATATGACCCAGTCACACTTTTATCAAGCGCGTGAAGTGAAA
TTTAAGCAATTTATGTTTGATCGTTTTATGGTACAAGTATGCTTTATCGGACAAGCGCCT
TGGGGTTATAAAAAATTATCTATTTTTCAATTGTTGAGTAGTTAA
>>Zoo-28_[0155976 to 0156469]_Q5HJJ2_(putative protein)_FRWD-TRNC NOSTART-FRAMESHIFT
TTTACCAAATTTGGACGCAAAAAGAAAGTTTCACTAAGTTAATTGGCGAAGGATTAATCA
AAGGATTGGATGTTTATGATATGACCCAGTCACACTTTTATCAAGCGCGTGAAGTGAAAT
TTAAGCAATTTATGTTTGATCGTTTTATGGTACAAGTATGCTTTATCGGACAAGCGCCTT
GGGGTTATAAAAAATTATCTATTTTTCAATTGTTGAGTAGTTAAAAGCACGTCTAGCAGT
AGCTCTTAGTAATAAGATTGAAGCTTATTACGCTAAATGAATTGCTGTTAGACGTTTTTA
GGTATATCTTGAAAAATTAATAATAAAACTATCGAATTAAAGATGAAACAGGCATAGCGA
AGTCATTGAATACGAACTAGTGTATTAATAGAGAACAGCAGTAAGATAATTTTCAATTAG
AAACTATCTTACTGCTGTTTTTTAGGGATTTATGTTCCAACATCTTATTATTTACATACT
AATCCAATTTATAG
>>Zoo-28_[0157224 to 0157985]_argB_(argB Acetylglutamate kinase)_RVRS
TTAACATATCGTTGTACCAACAAAGTTGTCATGATAAATTTTTTCAATAATATTTGGTTT
TCTACCAGATGCAATTATAACTTTAGGACATCCATTTTCAATAGCATTTTTAGCATCAAG
TACTTTGGGAATCATGCCACCGTATATATCACCACAATGAATATACTGCTTAATATTACT
AATTGGCAATTTTGATAGTACAGAATCTTGAATAATTACGCCTGCAATATTACTGAGGAC
ATAAATCGGCACTTCTAATGATGACGCGATGAAATAGGCAAGTGTATCTGCATTGATGTT
ATAAAAAGCATTGTTATGATAGCTATAGCCAATTGAGTTAATGATAGGGACATATTGAGC
ACTTAAGTAATTTAAGGTTTCTTTATTTAAGGTAGTAGGAATACCTACATATCCATATTG
TTGGTTATATGGTTTAATCTCAAATAATTGTGCGTCGAGACCATTTAAACCAATTGCTGG
ACAACCGTGTTGGTTAAATGTTGCAACTAATGCGGTGTTAACTTCTGCAATTAAAGTTCG
CTTTGTAATATCCATTGTTAATTTATCGGTTACTCTTAAACCATCAATAAAATGCGGTTC
AATATTATGACTTGATAATGCTTCATTAATAAATGGACCACCACCATGCACGATAATTGG
GTGAATGTTTTGCGATTTTAAATGCTTAATATTGTTAATAATTGATGGATGCATGTCACT
AAGCGTACTGCCACCAATTTTAATGACAATAAAGTTCATCAT
>>Zoo-28_[0158000 to 0159241]_argJ_(arginine biosynthesis bifunctional protein)_RVRS
TTACGTACGATATGACGCATTGATGCGTACATAATCATAGGATAAGTCACATCCGTAAGC
CGTGGCTGATGCATCACCTAAACCGAGCTGGACATCTATGATGATATTTTCTTTAGTTAA
TGTATTTGACATAGCTTGTTCATCAAATAATACAGCCATACCTTTATCAACTACAGGAAT
ATGGTTAAGTTGAACATAAGTTTGATTTGGTTCAATCTTACATCTGCTATAACCGATAGC
TGTAATGATTCGTCCAAAATTAGCATCTTCACCAAAAATAGCTGATTTGACAAGGCTTGA
GCTTACGATTGTTTTACCAATTCTTCTAGCTTCTGATATAGATTTTGCGCCTGAAACATT
CACTGTGATTAACTTTGTTGCGCCTTCGCCATCTCTGGCAATAGCTTTAGCTAAAAATGT
GCAAACAAAGTGGAATGCATCAACAAAAGTTTGCCATTGTGGATGATTAGAATTTAACGT
TTGATGTTTAACTTGGTGATTTGCCATGACTAACACCATATCATTTGTACTAGTATCACC
ATCTACTGTAATCATATTAAATGTATGATCTGTCGTAGATTTTAATAATTGGTGTAGTGT
ATCTGTTTCAATCGTGGCATCTGTTGTAATAAATGCGAGCATGGTAGCCATGTTTGGATG
AATCATGCCAGAACCTTTAGCGGTTCCACCAATCGTAATTGTTTGATTATCAATTTTAAG
TGACACAGCGATATGCTTTGTACATGTATCCGTAGTTAAAATAGCCTCATTAAAAGCTTC
AGACTTAGCATAGTCGGTATCTTTAATATGTTCTGTCCCATACTTAATTTTATCCATAGG
TAAATATTCGCCAATAACACCCGTTGAAGCAACAGCAACATACTCAGACGGTATGTGAAG
TTGCTGTGCAGTCCATTTTTGTGTTTGTCTTGCATCATCTATACCTTGCTTACCTGTACA
AGAATTTGCGTTAGCTGAGTTAACAACAAGGGCTTGTAATTTACCTTTGGACTTCTCAAG
TGTTGCTTCGGTAATAACGAGTGGCGCAGCTTTGAATTGATTTAAAGTATAAACCGCAGC
TGCACTAGCTAATGAGGTGGAATAAATCCAACCGAAATCTTTTTTATTAGCACGTAAACC
AATATGCATACCGCCAGCAGTGAATCCTCTAGGTGTACTGATATCCCCATGCTTGATTAT
TGAAAAATTATGTTCTTGTAATGTCGTTTCTTGTTGTTTCAT
>>Zoo-28_[0159253 to 0160287]_argC_(N-acetyl-gamma-glutamyl-phosphate reductase)_RVRS
TTATGGATAAACTGGTGATTGTCTTAGACCAGTAGTGATATCAAGACCATACAATTGATT
TAAGTTTTGAATAGCCTGTCCACTTGCCCCTTTAACAAGGTTATCAATCACTGATATTAA
TATTGCTGTTTGTGTCGATTCGTCTACGTAAATACCGATATCACAGTAATTACTACCGAG
TACCTCTTTAGTTGTTGGGAAACTACCGATATCTCTAATTCTGACAAATGGTTGATTAGC
ATAATAAGAAGTCATTAATTTATGTAATGATTCAGTCGTATATTTAGAGGTTAATTTGAC
ATAAATTGTTGATAGAATACCACGTGTCATAGGTACAAGATGCGGTGTGAATATAACTGA
GACATCTTGACCAGCTACTGTCGATAAATATTGTTCGATTTCTGGTTTGTGCTTATGGTT
ACCGATTGCATAAGCGCTTAGATTTTCATTCATTTCTGAAAAATGAACACGTTGAGATAA
TGAACGACCAGCACCTGATACGCCAGTTTTAGCATCGATAATGATAGATGACAAATCTAT
AATTTTTTCACTAATCAGCGGATGTAATGCTAGTAAGGTTGCTGTAGGGAAGCAACCTGG
ATTAGAAATCAGTTTTGTACCATTGTTATCAAATGATTGCCATTCTGAAATACTATAGAT
AGCATGATCTAAGTCATCTTGAGATGCAGCTGATTCTTTGTAATATGTTTCATATACTTC
ACGATTTTTAATTCTAAACGCACCGGATAAATCGATAACATGAATACCTTTTTCGACTAA
AGGAGGGATGCATGTTTTACTCACAGGTGCGGGTGTAGCAAAGAAAATCACATCACAATC
ATTGTTTTCAACTGTAAGTGCTTCGAAATGTTGAATGATATGTTGTAAATGTGGAAACGT
TAATTTCAACGGTTCGTCTACTTTTGAATGTGAATAGATATGTGCAATATTTACTTGGGG
GTGTGTCTGCAATAATCGAATTAATTCAATTGCTCCATAACCGCTGCCGCCAACAATACC
TACTTTAATCATCAT
>>Zoo-28_[0160324 to 0161508]_rocD1_(ornithine aminotransferase 1)_RVRS
TTAAATTTTAAAAACATCTTGAAAAACTGAAATGATGTCATTAATTTCTTCTTCGCTTAT
TACTAGTGGTGGTGATAAGCGAATGATAGTACGATGCGTTTCCTTGCATAAGATACCACG
ATTTATTAGTTGCTGAACAAATGGTGCAGCATCTGTGTTAAGTTTGATACCTATAAATAA
ACCACGACCTCTAATTTCTTTAATATTTGGGTTATCAAGTTGCTGAAGTTGGGTTAATAA
TAACGATCCTAAGCGTTCTGAGCGTTCAATCAGGGCTTCATTTTTAAGTACATCAAGTGC
AGCTGTTGATACTGCAATTGCCAATGGATTTCCACCGAACGTCGAACCATGTGTCCCAGG
TGTTAATACACGCATAACATCATTATTTGCGAGTACAGCAGATACAGGGTATAGTCCACC
ACCAAGAGCTTTTCCTAAAATATAAATATCTGGTATGACTTGCTCCCATTCCATAGCAAA
CCATTTGCCAGTTCTACCAAGACCAACTTGTATCTCATCTGCAATCAGTAATATTTGATG
TTTGTCACATAATTGTCGTACAGCTTGAATATAACCTTTAGGTGGAATATTAACGCCACC
TTCACCTTGAATGGGCTCTAAAATAATTGCAGCAGTATTCGATGTGATGGTTTGTTCTAA
TTGTTCAATGTTTCCAAAATCTACTGTAGTCGTACCTTGAAGTAGGGGGTGAAATCCTAC
TTTGTATGAGTCATGGTTGGATAGCGATAATGACCCCAATGTACGACCATGAAAATTATT
GTTCATAGCAATGATTTCAACTTGACCGTCAGGAATTTTTTTAACATCAGAACCCCATTT
TCTAGCGATTTTAATAGCTGCTTCTACAGCTTCTGTACCAGAATTAAGGGGGAGTACTTT
GTCTTTCTTAGCAAGATTACAAATTTTTTCTTCCCATTTACCGAGATTGTCACTATAAAG
AACGCGTGAAATAATAGACAACTTTGAAGCCTGTTCAGTCATAGCTTTAACAATTTGTGG
ATGACAATGTCCTTGGTTTGCCACTGAAAATCCAGAGATACAATCTATATATTGTTGACC
ATTTGTATCCCAAACTTTAGCGCCTTTTCCTTTAGTAATAACAAGTTTAAGTGGTGCATA
ATTATTAGAGCTATATTGATCAGTTAATTCAATGATAGAATTCAT
>>Zoo-28_[0161855 to 0162832]_zoo28_000139_(amidohydrolase)_RVRS
CTATTTTTGGAATCTTGGGAATAATTTAAGGGCATTGTGATATTTAATATTTTCAATCGT
ATCAGTATTTAAATCTAATTGTTGTTCGATTGTATTAATCATTGATTGATCAATTTGTTC
AGGTGCATAGTGTGCATCGCTACCGAATAAAATATGATCTGCTGGTGTTGTTTCTTCTAA
TGCTCTAAAAGTGGCAGCTTGTGTAGATAAAGCAGTGTCATAATAGAAATCGCTGATATA
ATCTTCGGGCTCTTTTGCTAGAACAACAAATTGATTTTCATCTGCAATTTGTTTAATTAT
TTTATAGCATTCATTAATTCTCCAAGTTAAATATGGCAAAGTTCCGCCTGCGTGCGCCAA
AATAAATTTAATATTTGGATAGCGATCCATCGTACCACTTAATACTAAATTTGCTGCGGC
ACGTGTTGTATTAAAAGTAAATTCAGCCATGAAATCCACAGGCATATATTTTGGCCTAGG
CACATAATCAGGTGGCGTGCTTGGATGTATAAACACGACTGCTGCTCTTTCATCAAGTAC
TTTCATTAGTTGTTCAAATTGTGGATCTCCTAAAAATGCTTCGTTGTAGTTAGATAATAA
ACCTACACCATCTAATTTTAAATCATCTAAAGCATATTTAACTTCCTCAATTGCACTTTC
AACATCAGGTAGTGGTAATGATGCAAAGGCGCCGAAACGATCTGGGTAATCTTTGATCAT
TTGTGCTTGAAGTAAATTGATTTCTCTTGCAATTGCTTTTCTTTTATTTAGTTCAAGTGG
TTCTAAAGCTGGATCAGAAATGGAAGTAATCCCTACATCAATACCTAATCTATCCATCAT
TTTGATACTTTGTTCAGGTTGCCAATTATTAATTTTTAGACCGCCGGCTTTGTTAATGCC
GGCTTCTTTCAATGCGTTTAAGTAAAATTCAGGAATGATGTGATGATGAATGTCGATATA
ACCAGTTTTATTTGCCAT
>>Zoo-28_[0163014 to 0163628]_BDS-53E_000151_(TetR/AcrR family transcriptional regulator)_FRWD
ATGACAAATAAGAAAATCGACCCACGGGTAAAACGGACAAATCAATATTTAATTAATGCG
ATAGTAAAACTGCTCAATGAAAAAGATATTAATAAAATATCTGTACAAAATATTACAGAT
TCAGCAGATCTGACACGAGCAACATTTTACCTTCATTATCGAAACAAGCAAGATTTTTTC
AATAGAATCATTACGAATGTTATAGAAGATTTGATCGATTATGTAAAAGATAGCCATTTG
ATAGAATCTGGATTGAAGAATGAATCAGATATTAAAAATGCATTTACACGGTTATTTGAA
TACATCTATATGAATTACGAGTTTTTCAGTGTGATGTTAAGTGATAGAGGCCTATCACAA
TTCAGACCGAAATTAGAGTCAGTAGTACAAAAGGAAATTTATTTGCCGTTGTTTCATACA
CTCGTGAATGTAAATAGTGATGCAGATAGTAAATTTCCACAAGATTATTTGTTCAATTAT
ATAACGTCTGCGCATATTGGTGTTATTTGTACTTGGTTAGATGACGATATGAATTATAGT
CCGATATATATGGCTGAACTTTTATATAAACTAACTTTAGAAGGTGTATTTTCAGTAGCA
CAAAACGAATTTTAA
>>Zoo-28_[0163737 to 0165092]_brnQ1_(branched-chain amino acid transport system II carrier protein)_RVRS
TTATGTTTGCGGTAAATTACGATGTCTAATTTTATAAATAATGAAGCCGATAATGAATCC
AATTAAACTAAGAACAACCCAGCCCATGCCGATATCTGATAATGGCAAATATTTTTGTCC
GAAGTTAATCAAAGCTTGAGCAAATGAAGTGCTTGAAATGAATTCTGGGCTAGCTTTCAA
TCCATCAAGTAATGCAGCGATTGCTGTAAAGAGAATCGTCCATTGATAAACAATCTTTGA
ATGGTGGAACTTACTACTAAATAAAGTTAATATGATCAAAGCAATTGCCAATGGATATAA
GAACATTAATACAGGAACTGAGTACATAATAATTTTAGTTAATCCAACGTTTGCAAACAA
GAATGAAATAAAGCTTACAACTGTCGCAATCGCTAAATAATTCAGTTTCGGGAATAAATG
CTCAAATGTTTCTGAAAATGCCGTAATCAAACCGATGGCTGTTTTTAAGCACGCGACCAT
AACGATTAGAGACAATAAGACAATACCGTAGTTACCTAAGTAGTATTGTGTAATTTGTGC
TAATGCGATACCACCATTTTCACTTAGTTTAAAGTGACCGATGCTTAATGTACCCATAAT
TGCTAATAGAGTATAAATGATACCCATCATAACGATACTTATAGTACCAGATTTTATCGT
TTCTTTAGCGATATCGGTTGGGTTTTCGATGCCTAACTTTTTAATCGTAGCAACAATAAT
AATACCAAATGCTAACGATGCTAATGCATCTAATGTGTTGTATCCATCTAAAAAGCCATT
AAATAAAGCGTTAGATTGATATTGGTTACTAATAGGTGCATCTGAAATGCCACCTAATGG
ATGGATAAAGGCGAATAATAAAATGATTGCTAATAATACTAGGAATACAGGGTTTAAAAA
TTTACCGATATATTCTAAAATTCGTGAAGGTTTTCTTGCAAAAAACCATGCAATCACAAA
GAAGATAAAGCTAAAAATAAATAAATATAAAGTAATCTGCTTTGGTGATAAAAATGGCGA
GAATGCTATTTCAAACGATGTTGTAGCTAATCTAGGTAGGGCAAAAAATGGGCCAATTAC
TAGATATAATGCAATCGTGAAAATGTAAGCGTATGTTTTATTAACACGCGATGCAATTTC
AAATAAACCAGCTGTCTTTGAAATACCAATGGCAATGATACCTAAAAATGGTAATCCGAT
TGCTGTAATTAAGAATCCTAAGTTAGCGATAAAAACGTTAGAACCAGCAGCTTGTCCCAA
GTGAATCGGGAATATAAGATTACCAGCACCAAAGAATAAACCGAATAACATAGAACCTAT
AAACATGTTTTCTTTAAATGTTAGTTTCTTTTTCAT
>>Zoo-28_[0165388 to 0165945]_ywoC2_(isochorismatase)_RVRS
TTATTTTAATGTGTTCAGTAGTTCGTTTATAGTTATCGTTTGTCCCATTAATGGGAATAT
ATTTTCGATAGGGAATTGATGAAGCGTTTCGTTTTGTGCGCTCATCATATCTGTTACAAA
GAACTGATTATAGTTTAATTGATAGGCATCTCTTGCTGTCGTATCTACACCGACATGTGT
TGCGACACCACCAAGAACAATAGTATCAATGCCTCGGCGTCTTAACTGTAAGTCTAAATC
TGTCCCTACAAATGCACTGAATTGTCGCTTGTCTATAACAAAATCGCCATCTCTTTTGTC
CAACAAGTGATGAAATTTGCTGTAGTCATCGCCTTCTTTAGGTGGTAATGATATCATCGA
ATTTGGTTTCAATGCATCTTTACCATCGTAAAGTTTAACGCGGACAAATGCGATAAAGCC
ATTATTTTTTCGGAATAATTCTATTAATTTATTAGCATTTTGAACTACATTTTCAGCAGT
ATAGGGCGCATAGTCCATTTTAAGAATGCCTTGTTGCAAGTCAATTAATACTAATGCAGT
TTTGTTGAAATCAATCAT
>>Zoo-28_[0166019 to 0167659]_ipdC_(indole-3-pyruvate decarboxylase)_RVRS
TTATTTATTTTGTTGTGAAAATGCTTTAGCAATATCGATCAGTTTCTTTGGTGCATCTTC
GACAGACATTTTAACTTCTACAAAATGCATGACATCGGGATTGTCATTAATTGCATTAAA
TGTATCTTGTAAGTCTTTTGCTGATTCAACATCATGAACAGCTACATTTTTACCTCCAAA
TACAGCAGGTAGGGCCTTATAATCCCACATATGAATATCGTTATAAGGTTCATACATTCC
ATGAATAAGTCGTTCAACCGTATAGCCATCATTATTAATCACGAATAGTACCGGTTTAAT
ATGTTGTCTAATCATAGTCGAAATGGCTTGAACAGTTAATTGTAAAGAACCATCACCAAT
TAATAGTAAGTTACGACGATTTGTATCTGCTAATTGAGAACCTAAAGTTGCTGGTAATGT
ATAGCCGATAGAACCCCATAACGGTTGACCGATAAAGGTATTATTTTTGTATAAAGCTAA
ATCGTAAGCCCCAAAGAATGAAGTGCCTTGATCAGCAATAATGACATCATTAGGTTTTAA
GAAATTTTGCATCATTTTAAAATAAGTTTGTTGTGTTAATGGTTCTGTGCCAACAGGATA
GTCTGCTGATGTTGGACGTTGATATACAGGGAACGATGCACTGTTTGTATATGAAATATT
GGATAACTGTTTTAACAATGATGGTAGAGATACGGTATCATTTGTAACATCATCAATTTT
GATATTGTGATGATTTAACTTAACGACATCATCGATATTAAATTGGTATGAAAATCCAGC
TGTTGCAGAATCTGTTAATTTTGCGCCAATATTTAAAATTAAATCGCTATTGTCTACATA
ATCTCGAATTTTATCTTCGGCAATTTTCCCATCGTAAATCCCCATATAGTAAGGATTTTC
TTCATTAAAAGCACCTTTTCCAAGTGAAAGTTGTGCTACAGGTATATGTGTTTGATTTAC
AAAATCTTCTAATTCTTGATGTAGATGAAAACTGTTAATTTCATGTCCGGTAATGATGAT
AGGTTGCTTCGCCTGCTGCAATTTAGAAGTTAACAACTCGATATATGTTGATGCATCAGT
GTGTTGTGCTGGTGTCACTTCGAATGATGTAGGTATTTCAATTTCAGAGATTGCAACATC
GATTGGTAAATGTAAATGAACTGGACGTCTTTCGGCGATAGCAGTACTAATCAATCGTGG
TATTTCAGTTGTTGCATTTTCAGGTGTAATGTAACCTTGAGCAACAGTAATATGAGCAAA
CATTTTACGATAGTCATCAAATGTTCCTTCACCAAGTGAATGATGTACATATTTGCCAGC
TTGTTCTACAGCACGAGTTGGTGCACCAGTAATAGCAATGACAGGTATACGCTCGGCATA
AGAACCTGCGATACCGTTGACGGCGCTAAGTTCACCAACACCAAATGTAGTTACTAAAGC
AGCGAGTCCATTAAGACGGGCATAACCGTCCGCTGCGTAACTTGCATTTAATTCGTTTGT
ATTTCCAACCCAATCTACATTGGGATTGCTGATAATATCGTCTAGAAAAGCGAGATTAAA
ATCACCAGGAACACCAAAAATTTTATCGACGCCTGCTCGATGAATAGCGTCAATTAAGTA
AGCTCCAATGCGTTGTTTCAT
>>Zoo-28_[0167936 to 0169981]_glcA=ptsG_(glucose-specific PTS transporter protein II, ABC component)_RVRS
TTATTTAGCTTCAAATAATTGATCTCCAAATGAAATGTTGCCATGTTCGTCTTGTTTGAA
ATCAAGATTTGTAATGTTGCCTTGAGTAACAATTATTGGTGTAATGTCGCTCTTCGCATT
ATTGCGAATATAGTCTAAATCAAAGCTGATTAATAAATCGCCCTGCTTAACTTCTTGACC
TTCTTCAACATGTAATGTAAATCCTTCGCCATTTAATTTAACAGTATCTAAACCAATATG
AATTAATAACTCTAATCCACTATCAGATACAAGACCGATTGCATGTTTTGTTGGGAAAAT
CATTTGTACTTTACCATTGAATGGTGCACGAACCTCACCTTGTGAAGGTTTAATAGCGAT
ACCATCACCCATCATTTTTTCACTGAACACTTGATCAGGAACTTCTGATAATGGTGTCAC
TTCACCAGTTAATGGTGCGTGAACGATATGACTTAACTCGCTTGTTGCAGATTTATCTTC
TGCAACAACAACTGTTTCATCTTTGTCGTCTTCCATAGTAGTTGGATTTTCTACCACTTG
GCCATTCATAATTTGTTGCATTTCGTGCTTAATTTGGTCAGATTTAGGACCAAAAATTGC
TTGCATGTTATTACCGACTTCTAATACACCAGAAGCACCCAAATCTTTCAAGCCAGGAAC
ATCAACTTTAGATTTATCGTTGACTTCAACACGTAAGCGTGTGATACAAGCGTCTAAATG
TTTAATGTTTGCTTTTCCACCCATAGCTTCTAATACTGCATATGGAAGTTCAGTTGCTGA
AGCTGTTGTCGCTTGCGATTGTTTATCTTCACGACCTGGTGTTTTGTATTTTAATTTTAC
AATTAGGAATCGGAATACGAAGTAGTAAATGACTGCGTATACAAGACCTACAGGAATGAC
TAACCACCATTGTGTCTTATTAGGTAGCACGCCGAGTAAGAAGTAATCGATGAAACCACC
TGAGAATGTATAACCTAGGTGAACATCCAATAAGTACAATGTTAAGAATGATAAACCATC
AAGTACTGCATGAATAAAGAATAATAACGGTGCTACGAATAAGAATGAGAATTCTAAAGG
TTCTGTAATACCAGTTAAGAATGATGTTAAAGCAGCAGAACCCATTAAACCAGCTACTAC
TTTTTTATTTTCAGGTTTAGCTGTGTGATAAATTGCTAAAGCTGCTGCAGGTAAACCGAA
CATCATAACAGGGAATTCACCTTGCATGAATTTACCAGCTGTTAAATGTGCACCTTCACG
AATTTGTTCGATAAAGATACGTTGGTCACCGTGAATAATTTCACCAGCTGCATTTTTCCA
TGAACCAAACTCGAACCAGAAAGGTGCGTGGAAAATATGGTGCAGACCAAATGGAATTAA
TAAACGTTTAATAAAACCAAATAAGAATACTGCAACACCAGTATTTGAATCTAATAATCC
TGTACTGAATGCATTTAAGCCTGATTGAATCGTTGGCCAAATTAATGCCATTGGGAATGC
TAATATAAATGATGTTGTAGCCATCATAATAGGTACGAAACGCTTACCAGCGAAGAAACC
TAAATAAGATGGTAAATTAATGTTATAGAACTTGTTATAACACCAAGCTGCCAGGGCCCC
GATAATAATACCGCCGAACACACCTGTTTGTAATGTTGGGATACCTAAAATGCTAGCGTA
ACCACTCGCTGGATCACCAACGTTTTTAGGTGTTACTTGTAAAAAGTCACCCATTGTTTT
GTTCATGATAATGTAACCGACGAATGCTGCGATAGCTGCTACGCCATCACCGCCAGCTAA
TCCGATTGCGACACCTAATGCGAAAATCATAGGCAAGTTATCAAAAATGATACCACCAGC
ACCTGTCATTAATTTAGCGACAGTTTGTACGCCACCATTTTGTATAAAAGGCAAGTAGTG
TTGTAATGATTCACCTTGCATAGCTGTACCGATAGCTAATAACAGACCGGCTGCTGGTAA
AATCGCAACAGGTAACATTAGCGCTTTACCGATACGTTGCAATTGACCGAAAAGTTTCTT
TCTCAC
>>Zoo-28_[0170040 to 0170232]_rsaK_(ncRNA of Staphylococcus aureus K)
AATAGACTGTGTTGGTAACCATCACAGCTTAATTTAACTCATGCCTAATCTTACTTAGTA
ACACGTTGGTGTATGTAATTAATGTAAAAGAAGCAATTGACTAAGCTTATTTTGTTGAGC
TTACCATCACATCTTATTGAATCTTATTAGTTTGCGTCTCCTATTTTAGCACGGTAAAGT
ATGCGTTTTCAAT
>>Zoo-28_[0170546 to 0171610]_DUF871_(putative protein)_FRWD
TTGACAGGCTTTTCAGTGTATTTAGGACAACCTTTAGACGAAACGTATATCAAACATATG
ATTAGTTTAGGTTATCAAACGATTTTTACATCAGTACAAATACCAGAAGAAGATGACGAG
ACAAAATATCATTATTTCACACAACTACTCAACTTATTACAACATGAACAAGTGACTTAC
CTCATAGATGCTAATCCATCTATTTTAACACCATCTTTTTATGCACATCTTCGACAATAT
GATGCGCAGTTTATGATTCGTATCGATCATAGTACATCTATTGAGACAATCGAAGCGATT
ATGGCACAAGGTTTTAAGTGCTGTTTGAATGCAAGTATTATTTCCCGGGAATTGTTAACA
AGCTTACATCAACATTTGAATGATTTTACATTACTTTCATTTTGTCATAACTATTATCCG
AGACCAGATACGGGATTATCTGCTGATTGGGTTAAAAAGAAAAATGAATATATTTATCAA
TTTAATAAAAAGGCACAAATATATGGCTTCATAGCAGGTACAGATTTAAGAGGACCTTTG
CATAAAGGTTTGCCAACGGTTGAATTAACACGGCATGACCATCCAGTTGTTGCAACTAAT
ATTTTACAAGAAATTGGTATAACCGATGTGTTAGTTGGAGATCCAAAGATTGAAAAGAGG
CTAGCAGTACAACTTATAGAATTTTGTAATCGTCGACATTTTTCATTAACTATTAATGAA
GATTTCGATGAACAAGTAGCATTTCTTTTTGACTTGCAACATAAAGTTCGTTCTGATAAC
CCCGAAAAAGTTATTCGATCAGAAATATCGAGAGAAATATGTGCGCAAACTATTCAACCA
CATCATACGATACAACGACAGATTGGTTCAGTGACCGTGGATAATCTGAAAAATGGGCGC
TATCAAGGTGAACTCCAAATTGTGAGACATCCTCTTAGCGCGCATGACAATGTTAACGTT
GTTGCACAAATTATCAAAGAAGACTTACCGTTGTTAAATTGTATCGCACCAAATGATACA
TTTAATTTTCAAAAATTAGGGAGTGTCAAAAGTAATGGAAAATAG
>>Zoo-28_[0171597 to 0172496]_murQ_(N-acetylmuramic acid 6-phosphate etherase)_FRWD-TRNC NOSTART
GTAATGGAAAATAGTACGACCGAAGCACGCAATGAAGCGACGATGCATCTCGATGAAATG
ACTGTGGAAGAGGCACTAATTACGATGAATGAAGAGGATCAACAAGTACCGTTAGCGGTC
AAGCGAGTGATTCCACAACTTACAGAAGTCGTGAATAAAACAATATCACAGTATAAAAAA
GGTGGGCGCTTAATTTATATCGGTGCAGGAACAAGCGGACGATTGGGAGTCTTAGATGCG
GCAGAATGTGTGCCAACATTTAATACAGAACCTCATGAAATTATAGGTATCATTGCAGGT
GGTCAGCGCGCGATGACGATGGCAGTAGAAGGTGCAGAAGATCATAAAAAACTTGCAGAA
AATGATTTAGAAAAGATAAATTTAACGGAAAAAGATGTCGTAATTGGTATTGCTGCGAGT
GGCAAAACACCATATGTTATTGGGGGTTTAACATTTGCGAACACAATCGGTGCGACAACT
GTTTCAATTTCATGTAATGAACATGCAATTATAAGTGGAATTGCTAAATATCCTGTAGAA
GTAAAAGTTGGTCCTGAAGTATTAACTGGATCTACACGATTAAAGTCTGGCACAGCACAA
AAATTAATTTTAAATATGATTTCAACAATTACCATGGTGGGTGTCGGGAAAGTATACGAT
AACCTCATGATTGATGTGAAAGCAACAAACCAAAAACTTATCGACCGTTCAGTGCGTATT
ATTCAAGATATATGTGCTATCACATACGATGAAGCAATGCGTTTATATCAAGTGTCTGAG
CATGATGTAAAAGTTGCGACAGTCATGGGTATGTGTGGCATTTCTAAGGAAGAGGCAACA
AGACGGTTATTAAACAATGACAATATTGTTAAACGAGCAATCAGAGATAAACAACCTTAG

>>Zoo-28_[0172508 to 0173962]_Q5HJI0_(NCTC13712_00146 PTS system EIIBC component SA0186)_FRWD
ATGACCAAAGAGCAACAGCTTGCAGAACGAATTATCGCTGCAGTAGGTGGCATGGATAAT
ATAGATAGCGTTATGAATTGTATGACGCGTGTTCGTATTAAAGTATTAGATGAAAATAAA
GTAGACGAACAGGGACTAAAACAAATTGATGGTGTCATGGGAGTTATACATGATGAACGT
ATTCAAGTTGTAGTTGGTCCTGGTACAGTAAATAAAGTGGCTAACCATATGGCGGAATTG
AGTGGTGTAAAACTAGGAGATCAAATACCACATCATCACAAAGATTCACAAAAAATGGAC
TATAAATCATATGCGGCAGACAAAGCGAAAGCGAATAAAGACGCACACAAAGCGAAACAA
AAAAATGGTAAGTTGAATAAAGTATTAAAATCAATTGCCAATATATTTATACCATTGATT
CCAGCATTTATTGGAGCAGGATTAATCGGTGGAATTGCTGCTGTACTTAGCAATTTAATG
GTCGCTGGGTATATTTCAGGTGCATGGATTACGCAATTGATTACCGTTTTTAATGTAATT
AAAGATGGTATGTTAGCTTATTTAGCTATTTTTACTGGCATTAATGCTGCTAAAGAATTC
GGTGCGACACCAGGATTGGGCGGTGTCATTGGTGGTACAACTTTATTAACTGGTATAGCT
GGTAAAAATATTTTAATGAATGTTTTTACTGGGGAACCATTACAACTTGGACAGGGTGGA
ATTATTGGCGTTATTTTTGCAGTTTGGATTTTAAGTATTGTTGAAAAAAGACTACATAAA
ATTGTACCAAATGCTATTGATATTATCGTTACACCGACAATTGCATTATTGATAGTAGGA
CTATTAACTATCTTTATCTTTATGCCATTAGCAGGATTTGTTTCAGACAGTTTGGTTTCA
GTTGTTAACGGTATTATTAACATTGGTGGTGTATTTAGTGGCTTTATAATCGGTGCTAGC
TTCCTACCGTTAGTTATGCTAGGACTTCACCATATTTTTACGCCAATTCATATAGAAATG
ATAAATCAATCAGGTGCTACTTACTTATTACCAATTGCGGCAATGGCTGGAGCTGGACAA
GTAGGTGCAGCTTTGGCACTTTGGGTAAGATGTAAACGCAATACGACGTTACGCAATACA
CTGAAAGGTGCATTGCCAGTTGGTTTCCTAGGTATTGGAGAACCGTTGATTTACGGTGTG
ACATTACCATTAGGACGACCTTTCTTGACTGCTTGTATAGGTGGTGGCATAGGCGGCGCA
GTGATTGGTGGCATTGGACATATCGGTGCAAAAGCAATTGGACCAAGTGGTGTGTCATTA
TTGCCATTAATTTCAGATAATATGTATTTAGGGTATATTGCAGGACTACTTTCTGCGTAT
GCAGGTGGATTCGTTTGTACTTATTTATTTGGAACGACAAAGGCAATGCGACAGACAGAT
TTGTTGGGTGATTAA
>>Zoo-28_[0173962 to 0174840]_rpiRB_(putative phosphosugar-binding transcriptional regulator)_FRWD
ATGATGACAAATATTTTGTATAGGATTGACAAACAATTGGGTGATTTTACAAAGACAGAA
AAGAAAATCGCTAATTACATTTTAAAGAATCCACATAAAATCATTGATATGACAGTAAAC
GATTTGGCAGATGTTGCAAAAGTAAGTACAGCATCTATCGTGCGATTTAGTCGGAAGATG
ACACATCAAGGTTTTCAAGAGTTAAAGATTGCGATATCTAGATATTTACCTGAAGATATT
GCGACGAATCCGCATTTGGAATTGATTGAAAATGAATCTGTAGAAACTTTAAAAAATAAA
ATGATTGCAAGAACGACAAATACAATGAGATTTGTAGCTACAAATATAATGGATGCACAA
ATTGATGCTATATGTGATGTACTAAAAAATGCGAGAACAATATTTTTGTTCGGTTTTGGT
GCATCCAGTTTAACAATCGGCGATCTTTTTCAAAAGTTATCTCGTATAGGGTTAAACGTG
AGGTTATTACATGAAACACATTTACTTGTGTCAACGTTTGCGACACATGATAAAAGAGAT
TGCATGATTTTTGTCACGAACCAAGGTAGTCATAGCGAATTGCAGTCTATAGCACAAGTT
GCCACACATTACAGTATTCCCATCATAACTATATCTAGTACAGCTAATAATCCAGTGGCA
CAAATTGCAGATTATGCATTAATCTATGGCAGAACTGATGAAAATGAAATGCGTATGGCA
GCTACGACATCTTTATTTGCACAGTTATTTACAGTAGATATATTGTACTATCGCTTCGTA
GCTTTAAATTATCATGCGATACTTGATTGTATTACTCAATCAAAAATGGCACTTGATAAT
TATAGAAAACATCTTGCGACGATTGATTTTAAACATTAA
>>Zoo-28_[0175092 to 0175373]_BDS-53E_000160_(hypothetical protein)_RVRS
TTAAAAATTCAAGAATAATTTTAAGGCTAAGTGAACTAATATAAAGATTATTAAGATAAT
CATAATCCAATTTGTAATATGAACGATACGTTTAAATCGTTTACGTTGTTTGTATTCTGG
GCTTTTATAGAGTAGGTAATAGTACATAAATAGAATGGCAGCGAACATACCAAATATTGA
AGTGAAGTTACCAATAGTTACTGACATAAAATGACTTAAAGTTAAATAATAACTAAGAGT
GATGATTAAAAATAAAATGATTTCATAGATAAATAAGACCAC
>>Zoo-28_[0175589 to 0178378]_hsdR_(hsdR, Type-1 restriction enzyme R protein)_FRWD
ATGGCACATCAAAGTGAATATGCATTAGAAAATGAAATGATGAATCAACTTGAACAACTA
GGCTATGAAAGGGTAACGATTCGTAATGATGAGCAATTGCTTGATAATTTCAGAGCCATT
TTAAATGAACGCCATGTGGATAAATTAGATGGAAAACCACTAACCGATAAAGAATTTCAA
CGTCTTTTAACGATGATTGATGGGAAAAGTATTTTCGAGAGTGCACGTATTTTACGTGAC
AAATTACCACTTCGACGTGATGACGAGTCTGAGGTTTATTTGTCATTTTTAGATACTAAA
AGTTGGTGTAAAAATAAGTTTCAAGTAACAAATCAAATAGCAGTTGAAGATGCGTATAAA
GCACGTTATGATGTTACCATTTTAATCAATGGATTACCCCTTGTTCAAGTAGAATTGAAA
CGTCGTGGCATTGATATTAACGAAGCTTTTAATCAAGTAAAACGATACCGTAAACAAAAT
TACACAGGTCTATTCCGCTATATACAAATGTTTGTTATTAGTAATGGTGTTGAGACAAGA
TATTTTTCCAATAATGACAGTGAATTATTAAAAAGTCATATGTTTTATTGGAGTGATAAA
CAAAATAAGCGTATAAATATATTACAATCTTTTACTGAGACATTTATGAGACCTTGTCAA
TTAGCCAAGATGATTTCACGCTATATGATTATTAATGAAACAGATAGAATTCTAATGGCA
ATGCGTCCATACCAAGTGTATGCAGCTGAAGCACTGGTACAACAAGCAACTGAAACAGGC
AATAATGGATATATCTGGCATACTACAGGAAGCGGTAAGACGTTGACATCATTTAAAGCG
AGTCAGATTTTGTCGCAACAAGAAAGTATTAAGAAAGTTATTTTCTTGGTTGACCGTAAA
GACTTAGATAGTCAAACAGAAGAAGAATTTAATAAGTTTGCAAAGGGCGCTGTCGATAAG
ACCTTTAATACTTCGCAGCTCGTACGTCAATTAAATGATAAAAGTTTACCGCTTATTGTT
ACGACAATTCAAAAAATGGCAAAAGCAATTCAAGGCAATGCCCATTTATTAGAGCAGTAT
AAGACAAATAAAGTAGTATTCATTATTGATGAATGTCATCGCAGTCAATTTGGTGACATG
CATCGTTTAGTTAAACAACATTTCAAAAATGCCCAATATTTTGGATTCACTGGTACACCA
CGTTTCCCAGAAAATAGTAGTCAAGATGGCCGTACGACTGCAGATATTTTTGGTAGATGT
TTGCATACGTATTTAATTAGAGATGCCATACATGATGGTAATGTACTTGGTTTCTCGGTG
GACTATATTAATACTTTTAAAAATAAAGCTTTAAAAGCAGAAGACAACAGCATGGTGGAA
GCAATAAATACAGAAGAGGTATGGTTAGCTGATAAACGTGTGGAATTAGTAGCGCGACAT
ATCATTGATAATCATGATAAATACACACGTAATCGCCAATATTCAAGTATATTTACAGTA
CAAAGTATTCACGCACTTATTAAATATTATGAGACTTTTAAGCGACTTAATAAAAAATTA
GAACGACCACTAACGGTAGCTGGTATATTTACGTTTAAACCTAATGAAGATGATCGTGAT
GGTGAAGTACCATATCATTCACGTGAAAAATTAGAGAAAATGATTAGCGATTATAATAAA
AAGTTTGAGACGAATTTTTCAACAGACACTCATAATGAATATTTTAATCATATTTCAAAA
AACGTTAAAAAAGGCGTTAAAGATAGTAAAATTGATATCTTAATCGTTGTTAATATGTTC
TTAACTGGATTTGATAGTAAAGTACTGAACACTTTATATGTTGATAGGAATTTAATGTAT
CATGACTTAATTCAAGCATATTCACGTACAAATAGGGTTGAAAAAGAATCAAAGCCGTTC
GGTAAAATTGTAAACTATCGTGACTTGAAAAAAGAGACGGACGATGCATTGAGAGTATTT
TCACAAACAAATGATGCCGATACGATTTTAATGCGTAGTTATGAAGAGTATAAAAAAGAA
TTTATGGAGGCATATCATGAGCTTAAATTGATTGTGCCGACACCACACATGGTTGATGAT
ATTCAAGATGAAGAAGAATTAAAACGCTTTGTAGAAGCTTATCGTTTATTAGCTAAAATT
TTATTACGTTTAAAAGCATTTGATGAGTTTGAGTTTACAGTTGATGAAATTGGTATGGAT
GAACAAGAAAACGAAGATTATAAAAGTAAATATCTCGCTGTGTATGATCAAGTGAAAAGA
GCGACGGCTGAGAAAGATAAAGTATCCATATTAAATGATATTGATTTCGAAATAGAAATG
ATGCGTAACGATACGATTAATGTGAATTACATTATGAATATATTGAGGCAAATTGATTTA
GAAGATAAAGCAGAACAACGACGCAATAGAGAACAAATTAGACGTATTTTAGACCATGCA
GATGATCCGACTTTACGATTGAAGCGTGATTTAATTAAAGAATTTATCGACAATGTTGTA
CCTTCTTTAAATAAGGATGACGATATTGATGCAGCATATGTTAATTTCGAAAGTATTAAA
AAAGAAGCGGAATTCAAAGGCTTTGCAGGAGAGAAATCTATCAATGAACAAGCTCTAAAA
ACAATTACTAATGATTTTCAATATAGTGGAGTCGTGAACCCTCATCAACTTAAAAAAATT
ATTGGTCAGTTGCCATTGAAAGAAAAACGCAAAGCAAGAAAAGCCATTGAATCTTTTGTT
GCAGAAACAACTGAAAAATACGATGTTTAA
>>Zoo-28_[0178582 to 0179424]_Q5HJH7_(putative protein)_FRWD
ATGGATAATAGAAATATGATTAATCGTGTTTTTAGTCAAAAGATATTACATCAAATTGCA
ATCAAAAACAAAAGTGATGTTGTTGATGAGGCATATGATTTTTATATACAAGGGCCTAAA
AATATCAATGTAATACAGAAAATGAAGTCTTTATACAACTATCTTAAAAAGTCTTATCGT
AACGAATATTTTTACAAAAACACAATCCTTAATAAACTTCTTTTAGGACGACATTCTGTT
AATACAACTACTGCACTTTCTGAAATGCCTATAGGAAAAAGTATTGCTGATTTTATATTG
TTAAACGGTAAAGGCGTTGTCTATGAGATTAAAACAGAATTAGATAAGTTGGATAGATTG
GATAATCAAATTAATGATTATTATGAAGTATTTAATTATGTAGTAGTCATAACAAATGAC
AAACACTTGAATAAAGTTATGGCTAGATACAAAGATACAACAGTCGGAATTTTAGTATTA
ACATCTAGAAATACACTGAGTGAAGTTCAAAAACCAAAAGAAAACAATAGCCTCTTAAAC
TCAAAAGCGATGTATAACTTTTTACGAAAAGAAGAAAGAAAAAGAGTTATTGCGCAGAAT
CACATGGATATGCCAAGTTATAACGATTTCACAGAGTATGATGTGTTATATGACGTATTT
AAAGAAATACCAATGACGGAATTGCATAACGATATGATATCTGAGTTGAAAAAAAGAGAC
AACATGAAAGAATACAAAGATGCATTTTTAGCAGCGCCGGCTGAAATTAAGTTCTTGTTA
TATTTCGCAAAAATGACAAAGAAAGATAAAAATAAACTATATCATTTTCTTAAGGAGGAT
TAA
>>Zoo-28_[0179426 to 0180349]_Q9RL82_(putative protein)_FRWD
ATGTATTATCCTTATTTACGTGGGAAACAAAATGAACTATTTGCAATTAAAGAATTGTTA
GAGAAAGGTTTGATTGGTAATTGTATTCAACCGATAATTGAACCGATTAAGTATACAACC
ACGTTTAAAAATATTTTGAAATATTGTGGTGAAAAAGAATTTCGTATAAATTTAGTAGTA
AATTCGAAGTTAACTGAAGAAGAGATTAGTAACGAAACTGTTGAAGACTTAAGCGAAATA
ATAATAGAAAACAAAAGTATTATTCAAAAAGCTTATTTAGGTCCCTCTGATGAAGGTAAT
GAAAAGTTGAAGCAACAATTTTCAAATAGTAGTTTAGCTATTTTAAAGAGTGTAGATGAC
TGGGAAATGTTTGAAGATAAAAATGAACTTGAAATGGTTTTTGTACCAGATGATAGACAC
ATTAAACGTAAATTACGTAATATTCGAAACAAAGGGCTCATTACGGACCCTTTTAATAAA
CTGAGTCGAAATATTGATTATTTGGATAATGATGACGAGTTTTATAGTGATGATCACCTT
TATTATGAAGAAGATGGATACAAGGCATTTTCAGACTATTCTGTTATAGGTGGAGAATAT
ATAGACGGTGGCTTTTCACCATTAGCTATTGCGATACATATCGTCTATTTTGATGAGGCT
AATGAGTTAAGAGTTAAACATTTTGTCTCTGATTCTAATAACGATAGATTAAATCCAGCT
AAAAAGTTTTTTGAGGCTGTAGATAAATTAGTAACTTGGTCTAAAAACTTAGATAATAAA
AATAGATCTTATGCGATCGGACAATTTGAAGAACTAAATAAAAATAATAAGTATCCAGGC
CTAGGCTTAATTAAAAGGTTATCAATCATGCATCATCTAGAAATTATGAATAGATACTTG
GAGTCTTAAAATGAAAATATGTGA
>>Zoo-28_[0180336 to 0181451]_A6QDI2_(RES domain protein/RES family NAD+ phosphorylase)_FRWD
ATGAAAATATGTGAAAAATGTTTTAATAATACTGAAATCGTAGAAATCATTGTAAATGAT
AATAGCAAATTTGACAATTGTGATATTGATAACGATCATCTTGGTGTTAAAATATTTGAT
ACGACTCGAGACATAGATAAATTAGAGCAGATTAGAGATTATTTAAGACCAGCGTTAGAA
TTATATGATATTAGTATAAATTTACCAGATACTTTTAGCCAAAAAGAAGGTAAAAAAATT
GAAACAGCATTAAAAGATGATTGGAGTATATTTAATAATATTGAGGAAGCGCAAATAAGT
TGTATTTTAAATGAACTTTTTAAAGATGATGAAAATATAGATAGACGGGTGTTGGAAGGC
TTAGTAGGTGCTAAAATCATAAACGATAAAAAATATACAAATGAAAATCTAATTGTAGCA
AATAATGATTGGGATGGATTTTGTGAGAGCTTGAAATATAAAAATAGATTTCATAATAAT
ATGATCAATTTAGAGAATTTAGCGTTCTTTCTCGATATCACTACTAATTACTATAGTATT
GAGGAATTTAGAGAAAGATTTGAACCATTATATAGATCTAGGGTAGTTAATTTCATTACA
GAGAAAAGTGAATTAATGGCACCACCAAAGGAACTAGCAACGGCAGGAAGATTGAATTCT
AAATGGATAAGCGTGTTATACGTTAGTACAAAAGAACAGGTCAGTATAGAAGAAGTTAAG
CCTAAGCATAATGATATTGTTTATATAAGTAAGATTAAGTTACAAAAAAACATTACAAAA
GAGAAGCTGAAAATAGCGAATTTAACTAATTTAACTAGTAATGCAATCAAAGCTGGTGAT
GATGGTTTTAGAAAGTATTTTGTAAATCACCAAACATTAAAAAAGATTCATGAAGGAATT
ACAAACCCAAGCGATGAACAAGGAATAGATTATTTACCATTTCAATATTTAGCTGATTAT
ATTCGAAGTCTTAAATATGATGGGATAATGTACGAGAGTATACTGCAAGATGGTACTTTT
AACTTTGTGTTTTTTAATCAAAATTTATTTGAATGTGTTGATTATGAATGTAAAAGAGTA
AGTGATGTTAAATACACATTGACTAAATTAAGATGA
>>Zoo-28_[0181704 to 0183296]_oppF2_(gsiA_1, Glutathione import ATP-binding protein GsiA)_RVRS
TTATTTAGCAATTACAGGAACTGCTGAAATAAGTTGTTTTGCATAATCTGATTGTGGATG
TTTGATAATATTTTCTGTGTTATTAAGTTCAACGATTTCGCCATTTTTCATAACCGCAAC
TCGATCACATATTTCATTGATGACACCCATATCATGTGTGATGAATAAGTATGTAATACC
AAAGTCTAATTGTAATTGTTTTAATAAATCGATAATATCTTTTTGGATTGAAACGTCTAA
AGCTGACACTGCCTCGTCGCAAACAATTACTTTTGGTTCAACTGCAAGTGCTCTCGCAAT
ACTTACACGTTGGCGTTGTCCACCAGATAACTCATGTGGATAACGATATAAGAAACTTTG
ATCCAGGCCAACTTTTTCTAACAAAGAGACTACTTTATTAATGGCTTCATCGTCGTTTTT
AGTTTTACCATGAATGATAAGTGGTCGCTTAATCACATCAATCACTTTGAATCTAGGATT
AATTGAAGCGAATGGATCTTGGAAAATCATTTGTATTTCTTGGCGTAAAGGTTTCAATTC
ATCGCCTTTAAATAAACTTAATGGCACATCATTATACCAAATAAAGCCTTCTGACACTTC
CTTTAGACCGACGACCGTCTTAGCTAAAGTGGATTTTCCTGAACCAGACTCTCCTACAAT
ACCTAATGTTTCACCTTTTCTAATAGCTAAGTTTATATCTCTAACTGCACGGAATAAACT
ACCATTTGGCGATGTATAATCTACACTAACGTGATCAAATTTCAATAAAAGATCATTACT
TATTTGTCTTGGTGGTCGTGTTTGATGAATATCAGGAATCGCATTAATTAATCGTTTGGT
ATATGTATGTTGTGGCGATTTGAAAATACATTCAACTGTACCACTTTCAACGACACTTCC
ATCTTTCATTACAATCACATCATCGCAAAATTGATACACAGCACCTAAATCGTGTGTGAT
AAAAATAATAGATGTTTCAGTATACTCATAAAGTGATTTCATCAACTGAAGTAATTGATT
TTGTGTGCTTGCATCTAATGCTGTTGTTGGTTCATCTGCAATTAAAATTTGTGGTTTTAA
AATTAAGGCAATTGCAATCATCACACGTTGACGCATTCCACCAGAAAATTCGTGTGGATA
AGCGTCAAATTGTCGTGTTGCATCTTTAATTCCAACCTTATCTAAAATATCAATGGCCAT
TGACTTTGCTTCTGACTTTGATATGCGTTTATGTTGAAATAGTACTTCTGTAATTTGGTT
GCCAATTGTTAATCTAGGATTTAAAGAAGATAGCGGATCTTGAAAAATCATCGAAATATC
TTTTCCTCGAATTTGTCGTAATGATGACGAAGTTAAATCAGTTAAAGACTGCCCATTAAA
AATAATTTCTCCAGTTAAAGTATGGTTTGGATAATCTGGTAATAGTCCTAAAATCGACTT
TGCAGTAATACTTTTACCTGAACCAGACTCACCGACTATACCTAAAATATGTTTTTTACG
TAATTCAAAAGTGACATTTTGTACAGCTTGAACCGTTGTTTCATCATAATTGAACTGTAC
ATTTAGATTATTAACTTCTAATAAATTTGACAT
>>Zoo-28_[0183253 to 0184731]_oppB2_(gsiC, Glutathione transport system permease protein gsiC)_FRWD
TTGAACTGTACATTTAGATTATTAACTTCTAATAAATTTGACATGATGTTGTGCCTCCCT
ATTCACAAATGTGTAAATTTATTCTATACTTTTGTATATCATAGTAATCTACTCAAGATT
ATTTTACAAGGAGTGATTATCATAATTACTTATTCAGAGTCATTTAAGTCGTTGTATCAT
AAGGCATTTTATAGGGTTATTATTTCGGTATTAAGCTTGCCGATATTTTTATATGCGGTG
ATTGGTTTTGCTTTTTCAACTAAGAGAAAAAATTTTTACGCTAACAATTCTGAAATTTCA
GAAATCGAACAGGCGTTACAACAAAAATATAAATATTTGTCTCAGAAAAAGTCATCCACA
CAAATACATAGAGAAGCAATCAAAATAATTAAGGGACAAAGTTCTAATACGAATACTCAG
AACATTGAGCAAGCACATTTTTCAGCATACTTTGAAAAGATATTATTTCATAAGTTCATC
ATTATCAAAGTAATATTGGCTTTACCAATGTTTATTGTGCTGACATTTTATTTACAGCCA
TTAGTTAAGTATATTTTCGAACGCGTCATTATGGCTGTAATTGTTATTATTGGTGTAATC
ATTAGTGTCTTTACAATTTTATATTTTTCACCACTTGATGCGGCATATAGCATATTGGGA
CAAAATGCTACAAAAGCACAAATACATCAATTTAATGTATTGCATCACCTTAATGAACCT
TATTTTATTCAATTGTGGGATACCATTAAAGGCGTCTTTACATTTGATTTAGGCACAACA
TACAAAGGGAATGAAGTTGTGACGAAAGCAGTTGGCGAGAGAATCCCAATTACTATTCTT
ATCACAGTATTAGCGTTAATTGTGGCATTATTTATTGCGATACCGGTGGGGATTATAAGT
GCGATGAAGAGAAATAGTTGGCTTGATATCACATTGATGACAATTGCATTAATTGGGCTA
TCAATTCCAAGTTTCTGGCAAGGACTATTATTTATTTTAGCCTTCTCATTGAAATTAGAT
ATTTTGCCACCATCTTATATGCCAGAACATCCTATATCACTGATTTTGCCTGTGCTCGTC
ATTGGAACAAGCATTGCTGCTTCGATTACACGTATGACAAGGTCTTCGGTTCTTGAAGTT
ATGCGCAGTGATTATGTATTAACCGCTTATGCAAAAGGACTATCAACAACACAAGTTGTG
ATTAAGCATATTTTAAAAAATGCGATTGTTCCAATTGTGACGCTAGTCGGTCTATTAGTA
GCAGAGTTACTTGGTGGCTCTGCTGTTACAGAACAAGTATTTAACATTAATGGTATCGGT
CGTTATATTGTTCAAAAACAACTTATACCTGATATCCCAGCAGTCATGGGTGGAGTTGTA
TATATATCAATTGTTATTTCATTATCAAATTTAATCATTGATGTTTTTTATACACTTATT
GATCCAAAATTACGTAGTGAAATCAACGAAAGGAAGTGA
>>Zoo-28_[0184737 to 0185900]_oppC2_(oligopeptide ABC transporter 2, transmembrane permease)_FRWD
ATGGCACAACTTAATTCAAAGATAGCTTCCTTAAAATTATTCGCAAGTTACGCCATAGCA
ACATATATTTTAGTCATAATAACAAGTGCTTTAAACATTTTTAAGGGCTATGTAGCTGAT
ACATTTTATATTGCTGAAACATTGTTGATTATATTAACTATTGCATTAATTATTATTGTA
TTAACTGAATCAAATTGGAAAAGTCGAGTTGTATGGCGTCGTTTCATTGAAGTGTTGTTA
ATGTTGATGACTTTAACAGGGAATGTATTCACTTTATTAATGTTTGTAAGTGTTAGACGT
TATCAACGTACATCGCAAATACATAGTTATAACGGTTGGGAAGCATTTATACGAAAAATT
ACTAAACATCGTATAGCTATTATCGGATTACTGATTTTAGTCTACATGCTGACATTATCA
ATCGTGTCACAATTTACATTTGATACGACGTTGGCTACTAAAAATCAGTTCAATGCACTG
TTACATGCACCAAGTCTAGAATACCCATTTGGTACTGATGACTTTGGTAGAGATTTATTT
ACACGCGTAGTAGTAGGTACGAAGCTAACATTTTCAATATCAATTGTTTCTGTGATAATT
GCAGTTATTTTTGGTGTGTTACTAGGCACATTAGCCGGATACTTCAACCATATTGATAAT
TTAGTGATGCGTATTTTAGATATCGTGTTTGCAATTCCTTCATTACTCTTAGCGGTGGCA
ATTATCGCATCGTTTGGTGCAAGTATTCCAAATTTAATTATTGCTTTAAGCATTGGTAAT
ATACCATCGTTTGCACGGACGATGCGTGCGAGTGTCTTAGAGATTAAGCGTATGGAATAT
GTAGATGCAGCACGTATTACAGGAGAAAATACTTGGAACATCATATGGCGGTATATTTTA
CCGAATGCGATTGCGCCAATGATTGTACGCTTTTCATTAAATATAGGTGTAGTTGTATTA
ACAACAAGTAGTTTAAGTTTCTTAGGACTTGGCGTTGCGCCTGACGTAGCGGAATGGGGG
AACATTTTACGTACCGGTAGTAACTATTTAGAAACACATAGTAATCTGGCGATTGTACCA
GGTATTTGTATTATGTTTGTCGTTTTAGCATTCAATTTTATAGGTGATGCAGTGCGAGAT
GCACTAGATCCAAGAATTCATTAA
>>Zoo-28_[0185917 to 0187692]_oppA2_(oligopeptide ABC transporter 2, substrate-binding protein)_FRWD
GTGAAAAGAATCATTAGTATCGCAATTATAGTGTTAGCGTTGGTATTAAGTGGTTGTGGT
GTCCCTACAAAATCAGAAGTAGCTCAGAAGTCATCGAAAGTTGAGGTAAAAGGTGAGCGA
CCGACGATACATTTCCTAGGACAAGCAAGTTATGAGAATGAAATGAATATTGTTAAAGAT
CAGTTGGAAAATGCAGGATTTAACGTCAAGATGAATATTCAACCAGATTATGGTAGTTAT
CGCACGCAACGTCAAGCTGGTAATTATGATATTCAAATCGATGACTGGATGACAGTGTTT
GGAGATCCTAACTATGCTATGACAGCATTGTTTAGTTCTACAGGATCAAATAGTTTATTA
AAAGATAAGCATGTGGACCAGTTGTTAAATAAAGCTTCTACTCAAAATGAAGTAGATGTA
AAATCAACATATAAACAAATTGAAGATGAAGTTGTCTTTGATAAAGGATATATGGCACCA
TTATATGGATCCAAAAAGAATTTAGTATATGACAATAAAGTGTTGGATAAAAATAGTGTT
GGATTACCAAATTCACGTGCATTAATATGGCAACAATTTGACTATAACAATAGTAAAGAA
CGAGATACACGTCCACTTGTCATGACGCAACAAGACGGTGAAATTCCAACATTGGACCCA
ATACGTTCGATTGCGCCATCGGTATATTCAATTAATATGAATATGTATACAAGGTTATTG
CTTTTAGATGAAAATGACCACTTAACAACGAAAGGTTCATTGAGTCGTGATTACGCTGTG
AATAAAGATAATAAAGCATTTTATTTTTTACTTAGAGATGATGATTATTTTGCGAAAGTG
GTTAATGGCGAAGCACGTAATACAGGTGAACGTGTGTCGGCTGAAGATGTTAAATTTTCT
TTAGATAGGGCACGTGATAAAAAGTCTGTGCCTAACAATAATACGTACAATATGCATAAG
CATATTAATGATATCAAGGTATTAACTGATGCAGATATTGATCAGTTGCGTAAAGAGAAA
GATAAAGATGATAAATCAATCTATGACAAGCTGATTAAAGCATATAACGTCAAATCATTA
ACAACAGATGGTCAAAAAGTAAATAACAAAGATGGTATTTATCAAATTGTTAAAATTACA
ACCGATCAATCGATGCCTCGAGAAGTGAATTATTTAACACATTCTTCGGCTGGTATTTTA
TCTAAAAAATTTGTTACTGAAGTAAATCGTCAATATCCAAAGGGCTATGGTGATAGCAGT
ACTCTTCCTGCTACTTCAGATGGGAAAAATGCGCTGTATGCAAGTGGTGCATACATTTTG
ACACAGAAAAATACTTACCAAGCAGAGTTTCAACGTAACCCTGGATTCAACGAAACAGAA
CAAGGTAGCTATAGTCCAGCAAAAATTAAAAACATCACATTGAAATTTAATGGTGATCCT
AATAATGCATTGTCAGAACTTAGAAACCATTCAATTGATATGTTGGCAGATGTGAATCAA
AAACATTTTGATTTAATTAAGTCAGATAAAAATTTAAGCATTATACGTAAAAATGGACGT
AAGTCAGTCTTTTTAATGCTAAATATTAAAAAAGGTATATTTAAGACACATCCAAACTTG
AGACAAGCAGTTGTGAATGCGATAGATCAGGATCAATTTATTAAGTTTTATCGTGGCGAT
AAATTTAAAATTGCATCACCAATTACACCGCTTGTCGATACTGGTAATGTGCAACGTCAA
GATCTAGAAAAAGTTGAGAAAGCCATTAATCAATAA
>>Zoo-28_[0187729 to 0189750]_ggt_(gamma-glutamyltransferase)_FRWD
ATGGTCATTAACTTAAATAATAAACAGAAAACAACATCTAAAGAAGGGTTAATTTCCGTG
TCTCATCCTCTTGCGGCTAAAATTGGTAAGGATGTATTAGATAAAGGCGGCAATGCCATG
GATGCAGTCATTGCGATTCAACTTGCACTGAATGTTGTAGAACCATTTGCATCAGGTTTA
GGTGGTGGCGGGTACTTGTTATATTATGAGCAAAGTACAGGCAGTATAACTGCATTTGAT
GCGCGTGAGACAGCGCCCGCACATGTAGATAAACAATTTTATTTAAATGATTCAGGCGAG
TATAAATCATTTTTTGATATGACTACACACGGTAAAACTGTGGCAGTACCGGCAATTCCA
AAACTATTTGATTATATTCATAAGCATTATGCTAAGTTGTCATTAGAAGAATTAATCAAT
CCTGCAATTGAGTTAGCTGTGGATGGCCATTCTGCCAATTGGGCTACTGAAAAATATTCA
CGCCAGCAACACGCAAGGCTGACAAAGTATCATGAAACGGCGAAAGTCTTTACGAATGAA
AATCAATATTGGCGTGAAAATGATTGGATTGTACAACCCGAAATAGGTAAGACACTTCAA
ATATTAAAAGAGCAAGGATTTAATGCATTTTATAAAGGTGACATCGCGGAAAAGTTAGTA
AACGTTGTCAAAAAATATGGTGGCACAATTACTTTAGAAGACTTAGTAAATTATGACATT
CAGATTAAAGCACCGATTAGTGCAACATATAAAGACTATGATATTCATTCAATGGGACCA
TCTAGTTCTGGCGGTATCACAGTAATTCAAATATTGAAGTTATTAGAACATGTAGACTTA
CATTCGATGGGTCCAAGATCTGTTGATTATTTGCACCATTTGATACAAGCTATGCATATA
GCATATAGTGATCGTGCACAGTATTTGGCAGATGATAATTTTCATGATGTACCTGTAGAG
TCATTAATTGATGACGACTATTTAAATTTACGTAGTAAGCTCATTGATAGTGAAAAAGCA
AATATCGATATAGCACATGGGAATATTTCTGATTGCATAAGTCATACAGATGTTGATGAA
AATCATACCGAAACAACACATTTTTGTGTGATTGATAAAGAAGGAAATATCGCTTCATTC
ACAACATCAATCGGTATGATTTATGGTTCAGGTATCACGATTCCAGGTTACGGTGTATTA
TTGAATACGACAATGGATGGCTTTGATGTAGTAGATGGTGGTATTAACGAAATTGCACCA
TATAAACGACCTCTAAGTAATATGGCTCCAACGATTGTGACACATCATGGGGAACCGATA
TTAACGGTAGGAGCACCTGGTGCCATAAGTATTATTGCTAGCGTGGCACAAACTTTAATC
AATGTATTAGTGTTCGATATGAATATTCAGGAAGCTATTGATGAACCTAGAATTTATAGT
AGCCATCCTAATCGTATCGAATGGGAGCCTCAATTTTCACAGTCTACAATATTAGCATTA
ATCGCACGGGGACATGCGATGGAACATAAACCAGATGCCTATATTGGAGACGTACATGGG
TTACAGGTTAATCTGAATACACGTGAAGCTTCGGGAGGTGCTGATGATACGAGGGAAGGC
ACAGTGATAGGTGGCGATGTATTATCAATTAGAAAACAACCATTACCTAGTCGCGAAATA
TACGATAATGACACCCATCGTGTATATTTCAATGATGTGCAGTTACCATTATTAGCAGAA
CAAGTACGATGGATGCATAACAAATGTTGGATTGAGGAAAGTGTTATAAGAATCATTTTC
CCTGGAGTTAGTGCACATATTGAAGATTTGAGAAGTTATGATATCGACGGAGAAAATTAT
ATAGATATTGCCTGGTTGGCACGGAAGAAAGGTTGTCAAGTTACCTTAAAGGATGACAGT
TTATACTTAAATGATGAAACGTATCATTCAGTAAAACGAAACACAAATGCATACTATAGA
TACGATCGAGATAGTATCTATAGTATGCATTTGTGTGTTTGA
>>Zoo-28_[0190050 to 0190823]_DUF576_Saur_(putative tandem lipoprotein)_RVRS
TTAATGTTCACTTATTTTATTATAAGTAAGGCTTTCTTGGTATATAATTTGGTCTTTTCC
AGGACTTGAAAAATAAAAATAAAGTTTCTGATCTTGATGTTTATTACCTTTTAAATCACT
CATTCCCTTTAATTCCACCTTTGTTGATGCGTTTTTAGGAATATTATATCTACGTTTTAA
TTGTTTAACGTTTGGATTATCGTTCGACAACTTACCAGATAAATTATAATAATCAGTAGT
AGGATCATGTGTGATTTTCAAATCATTACTGTTTAAAATACTTGGTAAATCGCCACTTTG
AATCAAAAATTGATTGTTTTCGATTTTTTGTTTCAGCGCGGGATCTTTTACGTCTTTTGT
GAAAACGATTTTATTATTAACTACTTTTACTGGATAACTTTTGTATGTCGAGTCAGTAGC
ATTTTTTCTATCGTTTGTAGTTGTGTCATATTCACCAGTTATTTTATGTGTGTTCTTATC
TACTTTTAACAACATACGGTCTTCTTTTAAAAGCTCATCTGATCCAACAACTGAATAAGA
GGATTCTATATACCATGTGTCTTGATCATTATTTTCGTAATGGGGGTTATCGTGACCATC
AATTTCATAAAGCGTTTCTAAGTTTTTAATAGGATATGTACTTAGTACTTTTTTAAGACC
ATCTTTCAAATGAATTTGTTCCCACTTCATTGCCAAAAACATACCGCCACTGACTAAAAT
TGAAATAATAATAATTGCTGCTAAGTTTAACCAGAAAATTTTATACGCTTTCAT
>>Zoo-28_[0191011 to 0191637]_acpD_(azoR FMN-dependent NADH-azoreductase)_RVRS
TTAAAATGTAGTTGCTAATTTTTCAGCATTATTAATACTTGTTGCTTTAATTTCTTCAGT
CTTATGAGGTTCGGCATTGTGGCCTTCGATAATGATTGTTTCATATGATGGTACACCTAA
GAATGTCATAATTGTTCTTAAATAACGATCACCCATTTCAAAATCAGCAGCAGGGCCCTC
TGTATAATAGCCGCCACGAGATTGAATGTGTAATACTTTTTTGTCAGTTAGTAAACCTTG
TGGTCCTTCCGCAGAGTATTTAAAAGTTTTACCTGCAATTGAAATAGCATCAATATATGT
TTTGACTACAGGAGGGAAAGAAAGGTTCCACATAGGTGTCACAAATACATATTTATCAGC
GCTTAGAAATTCTTCTAAAATGTCACTCAATCTAGAAACTTTCATTTGTTCATCATCTGT
TAATGTCTCGCCATTGTTAATTTTTCCCCAACCAGTTAATACATCTTTGTCGATGGCTGG
AATATAAGTTTCAAATAAATCAATATGTTTCACTTCATCGTCAGGATGTTGTTGTTGGTA
AGTCTCTATAAATGCTTTACCAGCCGCCATAGAATTTGATACTAATTCATTAAAGGGATG
TGCTGTAATATACAATACTTTCGCCAT
>>Zoo-28_[0191834 to 0192412]_Q5HJG7_(putative protein)_FRWD
ATGACAAGACGACCTAAACGTATTTTGGCAACAATACTACTTTTTCTACCCTTATTATTA
GCTGTTTTTTATATAGATGACATTCAAAAATGGTTTAACCAATATACTAATAAATTAACG
CAAGATAATAAAGGACAAGGACACTCAAAATGGGAAGACTTTTTTAAAGGGAGTCGGGTT
ACTGAAACTTTTGGGAAATATAATCATTCTCCATTTGAAGGTAAACATTATGGTATAGAT
TTTGCATTGCCAAAAGGTACTCCAATTAAAGCGCCAACGAATGGCAAAGTAACACGAATT
TTTAATAATGAATTAGGCGGTAAGGTATTACAGATTGCTGAAGATAATGGAGAGTATCAC
CAATGGTACTTACACTTAGACAAATATAACGTCAAAGTAGGTGATCGTGTTAAAGTTGGG
GATATTATTGCGTATTCTGGTAATACAGGTAAACAAACGACAGGCGCACATTTACATTTT
CAAAGAATGAAGGGTGGCGTAGGTAATGCCTATGCAGAAGATCCACAACCATTTATAGAT
AAGTTACCTGATGGGGAACGTAGTCTATATGATTTATAG
>>Zoo-28_[0192796 to 0193893]_malK=ugpC_(maltose ABC transporter, ATP-binding protei/glycerol-3-phosphate import ATP-binding proteinn)_FRWD
ATGGCAGAACTAAAGTTAGAGCATATTAAAAAGACGTATGACAATAACAACACTGTAGTG
AAAGACTTCAATTTACATATTACTGACAAAGAATTTATTGTATTTGTCGGACCATCAGGA
TGCGGTAAATCTACAACATTACGTATGATTGCGGGTCTAGAGTCTATCACATCCGGGGAT
TTCTATATTGATGGGGAACGCATGAATGATGTTGAACCTAAGAACAGAGACATTGCGATG
GTATTTCAAAATTATGCATTATATCCACATATGACTGTTTTTGAAAATATGGCATTTGGA
CTAAAGCTGCGTAAAGTTAACAAAAAAGAGATTGAACAAAAAGTTAATGAAGCAGCAGAA
ATACTAGGTTTAACTGAGTATCTTGGACGTAAACCAAAGGCGTTATCAGGTGGACAACGA
CAACGTGTTGCTTTAGGTAGAGCTATTGTAAGAGATGCGAAAGTATTTTTAATGGATGAA
CCATTATCAAATCTAGATGCGAAGCTACGTGTACAGATGCGTACAGAAATTTTGAAATTA
CATAAGCGACTTAATACTACAACGATTTATGTCACACATGACCAGACTGAAGCGTTGACA
ATGGCTAGTCGAATTGTTGTTTTAAAAGATGGCGACATTATGCAAGTTGGCACACCAAGA
GAGATATACGACTCGCCGAATTGCATATTTGTGGCGCAATTTATCGGCTCTCCAGCGATG
AATATGTTGAAAGCTACAGTTGAAATGGATGGGTTGAAAATTGGGACACACCATTTTAAA
TTACATAATAAAAAATTTGAAAAGTTAAAAGACGCTGGCTATCTAGATAAGGAAATCATT
TTAGGTGTTAGAGCTGAAGACATTCATGAAGAACCGATATTTATACAATCCTCTCCAGAT
ACACAATTTGTATCTGAAGTAGTTGTATCTGAATTGTTAGGTTCTGAAATTATGGTACAT
AGTACATTCCAAGGAATGGAATTAATTTCTAAATTAGATTCAAGAACGCAAGTGATGGCG
AATGACAAGATTACATTAGCATTTGATATGAACAAGTGTCACTTTTTTGATGAAAATACT
GGAAATCGAATTGTTTAA
>>Zoo-28_[0193906 to 0195177]_malE_(maltose ABC transporter, substrate-binding protein)_FRWD
ATGTCTAAATTTTTAAAATGTATCACGTTAGTTATTGCAATGTTATTAATCGTAACTGGA
TGTGGCCCTAATCGTTCGAAGGAAGATATTGATAAAGCATTAAATAAAGATAATTCTAAA
GAAAAGCCGAATCAACTTACGATGTGGGTGGATGGCGACAAGCAGATGGCTTTTTATAAA
AAAATTACTAATCAGTATACTAAAAAAACTGGTATAAAAGTAAAACTTGTAAATGTGGGT
CAGAATGATCAATTAGAAAATATTTCACTAGATGCACCTGCTGGGAAAGGACCAGATATC
TTTTTTTTAGCACATGATAATACTGGAAGTGCATATCTACAAGGCTTAGCTGCGGAAATT
AAATTATCAAAAGATGAGTTAAAAGGTTTCAATAAACAAGCGCTTAAAGCGATGAATTAT
GACAACAAACAACTAGCATTACCTGCTATCGTTGAAACAACTGCACTTTTCTATAATAAA
AAGTTAGTGAAAAATGCGCCACAAACGTTAGAAGAAGTTGAAGCGAATGCTGCCAAATTA
ACAAATAGTAAAAAGAAACAATACGGTATGCTATTCGATGCTAAAAACTTCTATTTTAAT
TATCCATTTTTATTTGGAAATGACGATTATATTTTCAAGAAAAATAGCAGTGAATATGAT
ATCCATCGATTAGGATTGAATTCTAAAAATGTAGTAAAGAATGCTGAACGTTTACAAAAA
TGGTATGACAAAGGGTATCTCCCAAAAGCTGCTACTCATGATGTGATGATTGGTCTTTTT
AAAGAAGGCAAAGTAGGACAATTTGTAACGGGACCATGGAATATTAATGAGTATCAAGAG
ACATTTGGTAAAGATCTTGGTGTGACAACATTGCCTACAGATGGTGGCAAACAGATGAAG
CCGTTTCTTGGCGTACGTGGTTGGTATCTATCTGAATATAGTAAGCATAAGTATTGGGCT
AAAGACTTAATGTTGTATATCACTAGTAAAGATACATTACAAAAGTATACAGATGAAATG
AGCGAAATTACTGGTCGTGTGGATGTGAAATCATCTAATCCGAATTTGAAAGTGTTTGAA
AAACAAGCGCGTCACGCTGAACCGATGCCTAATATTCCAGAAATGAGACAAGTTTGGGAA
CCGATGGGCAATGCCAGTACATTTATCTCGAATGGTAAGAATCCTAAAGAAGCTTTAGAT
GAAGCAACGAATGATATTACGCAAAATATTAAGATTCTACATCCATCAAAAAATGATGAG
AAAGGAGATTAG
>>Zoo-28_[0195180 to 0196448]_malC_(maltose ABC transporter, transmembrane permease)_FRWD
ATGATGAAACGTAACCCTAAATTAGCTGCATTATTATCTGTCATACCTGGATTGGGCCAG
TTTTATAACAAAAGACCTATAAAAGGCACGATATTCTTTATCTTCTTTATCAGTTTTATT
TCTGTATTTTATAGCTTTTTAAATATTGGTTTTTGGGGATTATTCACATTAGGTACTGTA
CCTAAATTAGATGATTCTCGTGTATTACTAGCTCAAGGTATCATTTCTTTATTGCTTGTA
GCTTTCGCAATAATGTTATATATCATTAACATTTTAGATGCATATCGTAATGCTAAACGG
TTTAATCGTAATGAAGAAATAAAAAATCCGAAAGCACTGATGGTTGCAACTTGGGATAAG
ACTTTCCCATATTTACTAATCTCACCAGGTACATTCTTATTGATATTTGTTGTTGTATTT
CCACTGATATTTATGTTTGGTGTGGCATTTACGAACTACAATTTATACAATGCGCCTCCT
AGGCACACATTAGAGTGGGTTGGTTTAGATAATTTCAAAACATTATTCACAATCGGTGTT
TGGCGCAAAACATTTTTTAGTGTTATTACTTGGACATTAGTTTGGACACTTGTTGCAACA
ACACTTCAAATTGCATTAGGTCTATTTTTGGCAATCATTGTCAATCATCCTGTTGTTAAA
GGAAAGAAATTTATTCGTACGGTGCTAATTTTACCTTGGGCTGTACCATCATTTGTAACG
ATATTAATTTTTGTAGCATTATTTAATGATGAATTTGGTGCTATAAATAATAGCATTTTG
CAACCATTATTAGGTGTGGCACCAGCGTGGTTAAGTGATCCGTTTTGGACAAAAATTGCT
TTAATTGGTATCCAAGTATGGCTAGGTTTTCCCTTTGTCTTTGCACTTTTCACAGGTGTA
TTACAAAGTATTTCATCTGATTGGTATGAAGCAGCAGACATGGATGGTGCATCAAGCTGG
CAAAAGTTTAGAAACATCACATTCCCACATGTCATATATGCCACTGCACCATTGTTAATT
ATGCAATATGCAGGCAATTTTAATAATTTCAATCTTATCTATTTATTTAATAAAGGTGGT
CCGCCAGTTTCAGGTCAAAATGCGGGTAGTACGGACATCTTAATATCTTGGGTATACAAT
CTGACATTTGAGTTTAATAACTTTAATATGGGTGCAGTTGTGTCATTAATTATTGGTTTT
ATTGTGGCTATTGTGGCATTTATTCAATTCAGACGTACTAGTACTTTTAAAGATGAGGGA
GGTTTATAA
>>Zoo-28_[0196450 to 0197289]_malD_(malG Maltose transport system permease protein malG)_FRWD
ATGGCAAAGAAGAAGCGTATTATAAAAGCAATCGGAATTTATAGTTTTATAGCGATGATG
TTTGTCATCATATTGTATCCATTATTGTGGACGTTCGGTATTTCCCTTAATCCAGGTACG
AATTTATATGGTGCTAAGATGATACCGGATGATGCGACATTTAAAAATTATGCCTTTTTA
TTATTTGATGAAAGTAGTCAATATTTAACTTGGTATAAAAATACGCTCATTGTAGCATCA
GCAAATGCATTGTTTAGTGTGATATTTGTTACGTTAACAGCATATGCCTTTTCAAGATAT
CGCTTTGTAGGACGCAAATATGGATTAATTACATTTTTGATTTTACAAATGTTCCCAGTA
TTGATGGCAATGGTCGCAATCTATATTTTATTAAATACAATCGGGTTATTAGATTCATTA
TTTGGATTAACGCTTGTATATATTGGTGGTTCGATACCGATGAATGCATTTTTAGTGAAA
GGTTATTTTGACACGATCCCTAAAGAACTTGATGAATCTGCAAAAATTGATGGGGCTGGA
CATATGCGTATTTTCTTACAAATCATGTTGCCATTAGCTAAACCGATTCTAGCAGTTGTT
GCTTTATTCAATTTTATGGGACCATTTATGGACTTTATCTTACCTAAAATTTTATTGAGA
AGCCCTGAAAAATTCACTTTAGCAGTCGGACTTTTCAACTTTATTAACGATAAATATGCA
AACAATTTCACAGTGTTTGCGGCAGGGGCCATTATGATTGCAGTCCCTATAGCAATTGTA
TTCTTGTTCTTGCAACGCTATTTAGTATCAGGATTAACGACAGGTGCAACAAAAGGTTAG

>>Zoo-28_[0197361 to 0198437]_yrbE_(ycjS_1, Uncharacterized oxidoreductase ycjS)_FRWD
ATGACGATTAAAGTTGGAATTATTGGATGTGGTGGTATTGCAAATGGCAAACACATGCCT
AGTTTGCAAAAAGTTGAAGATGTTGAAATGGTCGCATTTTGCGATGTAGATATTTCGAAA
GCGGAGTGTGCGGCAGAAGCATATGGCACGAAAGATGCACAAGTTTATGATGACTATCAA
GATTTGTTAAAAGATAAAGAGATTGATGTTATCCATGTATGTACACCGAATGATTCACAT
TGTGAAATTACAGTAGCGGGATTATACGCTGGTAAACATGTGATGTGTGAAAAACCGATG
GCTAAAACGACAGCAGAAGCTCAAAAAATGATAGATGCAGCTCAAGAAATAGGTAAAAAG
TTAACAATAGGTTATCAAAACCGTTTCCGTTCAGATAGTCAAATTTTATATCAATCAGCG
CAACGTGGTGATTTAGGTGACATTTACTTTGGAAAAGCACATGCAATTCGTCGACGTGCT
GTGCCAACATGGGGCGTTTTCTTAAATGAGGAAGCACAAGGTGGTGGCCCTTTAATTGAC
ATCGGGACGCATGCATTAGATTTAACATTATGGATGATGAATAATTATGAACCAGAATCA
GTGATGGGTTCAACATTTCATAAATTAAATAAACAACATGATGCTGCAAATGCTTGGGGA
TCATGGAATCCAGATGAATTTACAGTTGAAGATTCTGCATTTGGATTCATTAAAATGAAA
AACGGTGCAACCATTATTTTAGAATCTGCATGGGCAATTAATTCTTTGGAAGTTGATGAA
GCAAAATGTTCGTTATCCGGAACAAAAGCGGGAGCTGATATGAAAGACGGTTTGCGTATT
CATGGAGAAGATATGGGGACACTTTATACTAAACATGTTGAATTAGAAAACAAAGGTGTC
GACTTTTATGAAGGTAATGAAGTGGACGAAGCTGAAGAAGAAGCGAAAGCATGGATAAAT
GCAATTGTGAATGATACAGAACCAGTTGTGAAACCTGAACAAGCAATGATAGTAACTAAA
ATACTTGAAGCAATTTATCAATCTGCAAAATCAGGCAAAGCCGTTTACTTTGATTAA
>>Zoo-28_[0198462 to 0199502]_mviM_(NADH-dependent dehydrogenase)_FRWD
ATGACTAAACTAAACGTTGGTGTGATAGGTGTTGGCGGCATTGCACAAGACCGTCATATT
CCAGCATTACTGAAACTAAAAGATAAAGTTTCACTAGTAGCAGTGCAAGATATTAACACC
GTGCAAATGATTGATGTTGCCAAACGTTTTAATATTCCGCATGCAGTTGAAACGCCAAGA
GAATTGTTTAAACTCGTTGATGCGGTTATCATATGCACGCCTAACAAATTCCATGCTGAT
CTTTCAATAGAAGCATTGAATCATGGTGTCCATGTAATGTGTGAAAAACCAATGGCAATG
ACGACAGAAGAGTGTGATCGTATGATTGAAGCTGCTAACAGAAACCAAAAATTATTAACT
GTTGCGTATCATTACCGACATACTGATGTCGCTATAACTGCTAAAAAAGCAATTGAATCA
GGTGTGGTTGGTAAACCTTTAGTAGCACGTGTACAAGCGATGCGTAGGCGTAAAGTGCCT
GGATGGGGTGTTTTTACAAATAAAGCATTGCAAGGTGGCGGTAGCTTAATCGACTATGGA
TGCCATTTATTAGATTTATCCATGTGGTTATTAGGTAAAGATATGTTGCCACAAAATGTT
TTAGGAAAAACATATAATCAATTGAGCAAACAGCCGAATCAAATTAATGATTGGGGAACA
TTTGATCATGAAACATTTGATGTGGATGATCATGTCACGAGTTATATGACATTTTCCAAT
CGAGCTAGTATGCAGTTTGAATGTTCTTGGTCTGCAAATATTAAAGAAGACAAGATGCAC
GTAAGTTTATCGGGTGAAAATGGCGGTATTAATTTATTTCCTTTTGAAATTTATGAACCC
CGTTTTGGAACTATTGTTGAAAGTTGTGCTGATGTTGAGCATAACGAAGACATCGCTGGA
GATAGTCAGGCTCGAAACTTTGTTAATGCGTGTTTAGGGATAGAAGAGATTGTGGTGAAA
CCGGAAGAAGCACGCAATGTAAATGCCCTTATAGAAGCGATTTATCGTAGTGATTTAGAT
GATAAGAGCATACAACTTTAA
>>Zoo-28_[0199558 to 0200526]_iolE_(NCTC13712_00166 Hydroxypyruvate isomerase)_FRWD
ATGAAAATAGGTGTATTTTCAGTATTATTTTACGATAAAAACTTTGAGGAAATGTTGGAT
TATGTTGCAGAATCTGGATTAGATATGATTGAAGTTGGAACAGGTGGTAATCCAGGAGAT
AAATTCTGTAAGCTAGATGAATTATTAGAAAACGAAGACAAGAGACAAGTATTTATGAAG
TCAATTACAGACAGAGGATTGCAAATAAGTGGCTTCAGTTGTCATAACAATCCAATTTCG
CCAGACCCTGAAGAAGCAAAAGAAGCGGATGAAACTTTACGTAAAACAATTCGTTTAGCA
AATCTTTTAGATGTACCTGTTGTTAATACGTTCTCTGGAATTGCTGGTTCAGATGATACA
GCTAAAAAACCAAACTGGCCTGTGACACCTTGGCCAACAGCATACTCTGAAATATATGAT
TATCAGTGGAATGAAAAGTTGATACCATATTGGAAAGATTTAGCTGAATTTGCAAAAGAA
CAAGATGTTAAAATTGCAATAGAGTTACATGCAGGATTTTTAGTGCATACACCATACACA
ATGTTGAAATTACGTGAAGCTACGAACGAATATATTGGTGCTAATTTAGATCCAAGTCAT
TTATGGTGGCAAGGAATTGATCCAGTTGCCGCAATCCGAATTTTAGGCCAAGCAAATGCA
ATACATCACTTCCATGCAAAAGATACGTACATTAATCAAGAAAATGTAAACATGTATGGA
TTAACTGATATGCAACCATATGGTAATGTTGCAACAAGAGCATGGACATTCCGTACAGTT
GGTTATGGACACAGTCCGTATATTTGGGCAGATATCATTAGTCAACTTATTATTAATGGT
TACGACTATGTATTAAGTATTGAACATGAAGATCCGATTATGTCAGTAGAAGAAGGTTTC
CAAAAAGCATGTCAAACATTGAAGACTGTTAATATTTACGATAAACCAGCTGACATGTGG
TGGGCATAA
>>Zoo-28_[0200847 to 0201341]_Q7A1X1_(isoprenylcysteine carboxyl methyltransferase)_RVRS
TTATAAATTCATTAATTTCTCTTCTTGTTTAATTCGAACATATAAGAAATATGCATATGG
AACTAATAAGATTGTAGTGTATGTTGCGTGTGTTAATAATAATACACCGATTAATTCTGG
GATTATGTTTAAGAAATAATTTGGGTGCTTCGTAATTTTGTATAATCCTGATTTAATAAT
AGGGTGATTTGGTAAAATGAATAATTTTAACGTCCAGATACTGCCAAGTGTTTTAATTAC
CATAAATAACATGATGTAAGCAAAGATTAAAATAACTAATCCGATGCCATTTGCTAAGCT
AAAAGTATCTTTATTAATAAGAACTTCTATACCTGCACAAACATAAATTAATACGTGTGT
AATAGCTAATAGCTTTGAATTTTTAACGCCGTATTCAACAGCACCATCTGCTTTTAATTG
TTTTGAATGATTAATTGAAATCTTTAAGCTGATTAATCGGATACAGAAAAAGATCAGTAA
TATAGATAAAATCAT
>>Zoo-28_[0201575 to 0202954]_uhpT_(hexose phosphate transporter, major facilitator superfamily)_FRWD
ATGAACTTTTTTGATATCCATAAGGTTCCAAACAAAGGCATTCCATTATCAGTACAACGT
AAATTATGGCTTAGAAACTTTATGCAAGCTTTCTTCGTTGTGTTCTTTGTGTATATGGCT
ATGTACTTAATTCGAAACAACTTTAAAGCGGCACAACCATTTTTAAAAGAAGAAATCGGA
TTATCTACATTGGAACTTGGTTATATCGGATTAGCATTTAGTATCACGTACGGTTTAGGG
AAAACGTTGCTTGGTTATTTTGTCGATGGACGTAACACAAAACGTATTATTTCTTTCTTA
CTTATTTTATCTGCTATTACAGTTTTAATTATGGGATTCGTATTAAGTTACTTTGGTTCT
GTAATGGGATTATTAATTGTTCTTTGGGGACTTAACGGAGTATTTCAATCGGTTGGTGGA
CCTGCAAGTTATTCAACAATTTCACGATGGGCACCTCGAACGAAACGTGGTCGTTATTTA
GGGTTCTGGAATACATCTCATAATATTGGTGGTGCCATTGCAGGTGGTGTCGCACTTTGG
GGGGCTAATGTATTCTTCCATGGTAATGTTATAGGTATGTTCATTTTCCCTTCAGTAATC
GCATTACTTATTGGTATCGCAACGTTATTTATCGGAAAAGACGATCCAGAAGAATTAGGT
TGGAATCGTGCTGAAGAAATTTGGGAAGAGCCGGTTGATAAGGAAAATATTGATTCTCAA
GGTATGACGAAATGGGAAATCTTTAAAAAATATATCCTGGGAAATCCGGTTATATGGATT
CTATGTATCTCGAACGTATTTGTATATATCGTGCGTATCGGTATTGATAACTGGGCGCCA
TTATATGTGTCAGAGCATTTACACTTTAATAAAGGTGATGCAGTTAACACAATTTTCTAC
TTTGAAATTGGTGCATTAGTTGCAAGTTTATTATGGGGTTATGTATCAGACTTGTTAAAA
GGACGACGCGCAATTGTAGCTATTGGATGTATGTTCATGATTACATTCGTTGTATTGTTC
TATACAAATGCGACAAGTGTAACAATGGTAAATATTTCATTGTTTGCATTAGGTGCTTTA
ATATTCGGCCCACAACTATTAATCGGTGTATCATTAACTGGTTTTGTTCCTAAAAATGCC
ATTAGTGTGGCTAACGGTATGACAGGTTCATTCGCTTATTTATTCGGTGACTCAATGGCT
AAAGTTGGATTAGCTGCTATTGCAGATCCAACACGTAATGGTTTGAATGTTTTTGGCTAT
ACACTAAGTGGTTGGACAGATGTGTTTATCGTCTTCTATGTAGCGTTATTCCTAGGCATG
ATTTTGTTAGGTGTCGTTGCATATTATGAAGAAAAGAAAATTAGAAGTTTAAAAATTTAA

>>Zoo-28_[0203223 to 0203981]_yesN_(NCTC13712_00169 Uncharacterized response regulatory protein SA0215)_RVRS
CTATTTTGTTTGTTTACTATAATCACTCGGCGACATTTGTAAATATTTTTTAAAATGATA
GCTGAACATTTTATATTCTGAAAAGCCAACTTTATCTGCAATTTCATAATGCTTATAATG
ACGATCAAGGAGTTGTAGAGATTGTAAAATACGATAGCGATTTAAATAATCGACAATTGT
AATGCCAACGTGGTCTTTAAATGTGCGCATTGCATATGATTCACTAACTTCAATATGTTG
AATTAAATCTGACACAGATACTTTCGTTTGATAAGATTGCTTAATTTGATCGATTATCTG
ATTAACATAATAATCATCATATTCCACTTTTAATAATGGCTGGAAAGCGTCGTGGCAAGG
AGCTAAGCTACGTCCGTAATGTGACTGTTGCTCTAATAACATTCGAACAAGTCGCTTTAA
AATACCTTCTAATTGAGCGTGATCTACGGGCTTTAATAAATAATCTAGAACATGGTGTTG
AATGCCAGCTTTCATATATTCGAAATCATCATAACTGGATAATATGATAACATTGCAATT
TAAATGTCCAATATCATTGAGTAAATCGACGCCATTTTTTCGAGGCATACGAATATCAGT
GATAACTAAAGCAGGTTGATGTTGACGAATGAGTGACAGAGCTTCAACGCCATCTTTAGC
AGTATATATCGTGTTAAAATGATATTCTCCCCAAGGAATCATTTGTTTTAAACCTTCTCG
TATAATACGTTCATCATCACAAATCACAACTTTAAACAT
>>Zoo-28_[0203974 to 0205530]_yesM_(two component sensor/regulator, sensor histidine kinase)_RVRS
TTAAACATCTACATTCCCCCTTGAAATTGGTATTTTATAACAAATTAATGTGCCTTGATT
TGGTTTTGAAAAAATATGAAGGCGAGCAATTGAGCCGTATTGAATCATCGCCTTATTATG
TAAATGATTTAAACCTAGATGTTCAGTATCAAATACATCATCATTTAGTGATTGACGCAC
ATGTTTTAATTGGGAATCTGACATACCGATACCATTATCGCAAACTAAAATATGCAAAGC
ATGAGGTCTTAATGATAGTCTAATTTTGATAATTAATGTTTCTGTATCTCTGCCATGTTT
AATAGCATTTTCCACGAGAGGTTGAATCATCATTTTCCCAATAGTTTGGTGTCGTGCATT
TTCGGAACTTTCAATATGAAGTTTTATCATGTCATCGAAACGAATATTTTGTATCGCGAC
ATACTGTTCAATATATTGTAATTCTTCGTCTAACTTGACAGTATGTGAGTTTGTACGTAG
TGAATAACGCAACATTTGCGATAATTGTTGTACGACAGTTTGTGCTAGTTTAGGTGACAA
TGTGATTAAATATTGTATTGTTTGCATCGTGTTGAATAAAAAATGAGGTTGAAATTGACG
TTCAATCTCTTTTAATTGTATATCCCTTAATCGACGTTCAGTATGTTCAATCGAGTGAAT
CAATTGTTCATTTGATTCAAATAAATCATAGATATAATTATTTATTTCTTCTAGTTCGCT
ATTATTATTTAATGGTGTATAAGCACCTAGATGTCGATTTTTAGCATAGTAAATCTTTTG
AATAATAGTTTCGATATCTTTCGTTTGTCGTTTAGCCATATTATCTGCGCTAACAAATCC
AAAAATGACAAGTAAAAACAGAACGATAATCATGACAATCAATAATGTAATACCATCTTC
AATCGTTTCATGTATATCTTTGTAAATAATGAGACGATGATCTGCGTTGTTTAGGTTTAC
TGACTCATTCATAAAGCCGAATTGTGCTGGTTTGTATTTTTCACCAATAGTAAAACGATC
ATCATTGGCATATAGAATGTTGTCATATTGATCAACAATAAGTGCAAATTGACGGCTGTC
TTTTTTAATTTCACTTAATCGTGGCGTATTGGCCATATACAGCTTGAGCGTATATGTAGC
ATTTTTGAACTTAAGTTGGTTTTCTGAAAATAAATACATTTGTTTTGTATTTAGATGTTC
ATAATTGTTAGTTATAAATTGCTTCGGTCCAGATAATTCATAATAAAGTGTAGCAGGTTG
TTCATGTATTAATTTTAATAATTCACGTTTTGTAACAGTAACATCATGATTATTTGTTAA
ATCAAGATCATTAAATGATTGATGGTTTTGTTTAATGAATGTCCGTATATGCTTCTCGGT
ACGTTGTAATTCTGCTTGGCTTTCATCAGTATGTTGATGAATTGTTCGATGTTCAATCCA
AATATATATTGCGTAGAAGCTTATCAATCCAATAATAATTACTAAAAATACTGGGAAAAT
GGTTGACGCAAATAACGATCTTCTTAATTGGTGTCTATATGGTTTATATGCTGTCAT
>>Zoo-28_[0205527 to 0206495]_hptA_(phosphate sensing protein)_RVRS
TCATTGAATCATCTCCAAAAACTTATGATGCGGAATGTTCGGTAATTTAGACTTCGGTAT
TAAAGGTATATTCTTCAGACTGGCAATAGATTGGTCATTTTGTTCAGTGACATCTTTTCG
AATTGATTTAGCATCAAACTCAGCGACTAAACGTTGTTGTACAGACCGACTTGTTAAATA
TTGCACTAACTTCTTACGTTTAGGGTGAGGATGTGCATTTTTAACTAATGCAATACCGTC
AACATTTAACATCGTACCTTCTGTTGGATAAATGATAGATATAGGATAGCCTTTGTTTTT
CCATGTGCGTGCATCCTGCTCATAGCTAAGTCCTGCATAGTATTTACCTTTCGATACATC
TTCAATAACTTTAGAAGTTTGTGAAAGTTGCATTGCGTGATTTTGAAACTGATGAACATC
ACTCACTTGATGATTTATACTATAAATAGCACGCATATGTTGGTAACCTGTGGTTGTTGT
GTTTGGATTAGAATATGCGATACGTCCTTTAAGCACAGGTTGCAACAAATCTTTATAACC
TCGAATGGCAATATCACCTTGTAAGTCTTTATTCACCACAATTACTGTAGGCATTAAAAG
AAAACTGGTTACATATTTATTGTTTGATTGATAATCATCTAGTTGTTGTGTGACAGAACG
ATCTTGATAGGGTACAAAATCCTCTGGATGATCAATCGTTTCTGATAATACGCCACCCAT
AAAGACATCACCACGTTCAGAAAGTTTCTCCTTATGTAAATTCGAAAGCAATACTTGTGT
AGATCCTCGTTTAATTTCTATTTTGACGTGTTCTCGTTTTTCAAAATCATTTAAAATCGG
ACGAATTAAATTTGCTGGATACGGGGAGTATACGGTTAATACGTTCTTTTCTGTTTCTGA
ATGATGTGTATTTGAACATGCTGCTAAAAAAATGAGAAATAATAGTAAGGTATAAGTTTT
TAATTTCAT
>>Zoo-28_[0207085 to 0209334]_pflB_(formate acetyltransferase)_FRWD
ATGTTAGAAACAAATAAAAATCATGCAACAGCTTGGCAAGGATTTAAAGGTGGAAAATGG
AACAGACATGTAGATGTTAGAGAGTTTATTCAATTAAACTACACACTTTATGAAGGCAAT
GATTCATTTTTAGAAGGTCCAACAGAAGCAACTTCTAAACTTTGGGAACAAGTAATGCAG
TTATCGAAAGAAGAACGTGAACGTGGCGGCATGTGGGATATGGATACAAAAGTAGCTTCA
ACAATCACATCTCATGATGCTGGTTATTTAGACAAAGATTTAGAAACAATTGTAGGTGTG
CAAACTGAAAAACCATTCAAACGTTCAATGCAACCATTTGGTGGTATTCGTATGGCGAAA
GCAGCTTGTGAAGCTTACGGTTACGAATTAGACGAAGAAACTGAAAAAATCTTTACAGAC
TATCGTAAAACTCATAACCAAGGTGTATTCGATGCATACTCAAGAGAAATGTTGAACTGT
CGTAAAGCAGGTGTAATCACTGGTTTACCTGACGCATACGGACGTGGACGTATTATCGGT
GACTATCGTCGTGTTGCATTATACGGTGTAGATTTCTTAATGGAAGAAAAAATGCATGAC
TTCAACACGATGTCTACAGAAATGTCAGAAGATGTGATTCGTTTACGTGAAGAATTATCA
GAACAATATCGTGCATTAAAAGAATTAAAAGAACTTGGACAAAAATATGGCTTCGATTTA
AGCCGTCCAGCTGAAAACTTTAAAGAAGCAGTTCAATGGTTATACTTAGCATACCTTGCT
GCAATTAAAGAACAAAACGGTGCAGCAATGAGTTTAGGTCGTACATCAACATTCTTAGAT
ATCTATGCTGAACGTGACCTTAAAGCAGGTGTAATTACTGAAAGCGAAGTTCAAGAAATT
ATTGACCACTTCATCATGAAATTACGTATTGTTAAATTTGCTCGTACACCTGATTACAAT
GAATTATTCTCTGGAGACCCAACTTGGGTAACTGAATCTATCGGTGGTGTTGGTATCGAC
GGACGTCCACTTGTTACGAAAAACTCATTCCGTTTCTTACATTCATTAGATAACTTAGGC
CCAGCACCAGAGCCAAACTTAACAGTATTATGGTCAGTGCGTTTACCTGATAACTTCAAA
ACATACTGTGCAAAAATGAGTATTAAAACAAGTTCTATCCAATATGAAAATGATGACATT
ATGCGTGAAAGCTATGGTGATGACTATGGTATCGCATGTTGTGTATCAGCGATGACAATT
GGTAAACAAATGCAATTCTTCGGTGCACGTGCGAACTTAGCTAAAACATTACTTTATGCT
ATCAATGGTGGTAAAGACGAAAAATCTGGCGCGCAAGTAGGTCCTAACTTCGAAGGTATT
AACAGCGAAGTATTAGAATATGACGAAGTATTCAAGAAATTCGATCAAATGATGGATTGG
CTTGCAGGTGTTTACATTAACTCATTAAATGTCATTCACTACATGCATGATAAATATAGC
TATGAACGTATTGAAATGGCGTTACATGATACAGAAATTGTACGTACAATGGCTACAGGT
ATCGCTGGTTTATCAGTAGTGGCTGACTCATTATCTGCAATTAAATATGCACAAGTTAAA
CCAATTCGTAACGAAGAAGGTCTTGTAGTAGACTTTGAAATTGAAGGCGATTTCCCTAAA
TATGGTAACAATGATAACCGTGTAGATGATATCGCAATTGATTTAGTAGAACGCTTCATG
ACTAAATTACGTAGCCATAAAACATATCGTGATTCAGAACATACAATGAGTGTATTAACA
ATTACTTCAAACGTTGTATACGGTAAGAAAACTGGTAATACACCAGATGGACGTAAAGCT
GGCGAACCATTCGCACCAGGTGCAAACCCAATGCATGGTCGTGACCAAAAAGGTGCTTTA
TCTTCATTAAGTTCTGTTGCGAAGATTCCTTACGACTGCTGTAAAGATGGTATCTCAAAC
ACATTCAGTATCGTACCGAAATCATTAGGTAAAGAACCAGAAGATCAAAACCGTAACTTA
ACTAGTATGTTAGATGGTTATGCAATGCAATGTGGTCACCACTTAAATATTAACGTATTT
AACCGTGAAACATTAATAGATGCAATGGAACATCCAGAAGAATATCCACAATTAACAATC
CGTGTATCTGGATACGCTGTTAACTTCATTAAATTAACACGTGAGCAACAATTAGATGTA
ATTTCTCGTACATTCCATGAAAGTATGTAA
>>Zoo-28_[0209357 to 0210112]_pflA_(pflA Pyruvate formate-lyase-activating enzyme)_FRWD
ATGCTAAAGGGACACTTACATTCTGTCGAAAGTTTGGGTACTGTCGACGGTCCGGGATTA
AGATATATATTATTTACACAAGGATGCTTACTTCGATGCTTGTATTGTCACAATCCAGAT
ACTTGGAAAATCAATGAGCCATCAAGAGAAGTTACAGTTGATGAAATGGTGAATGAAATT
TTACCATACAAACCATACTTTGATACATCAGGTGGTGGTGTAACAGTGAGTGGTGGCGAA
CCATTATTACAAATGCCATTCTTAGAAAAACTGTTTGCAGAGTTACAAGAAAATGGTGTG
CACACTTGCTTAGATACGTCAGCTGGTTGTGCCAATGATACTAAAGCGTTTCAAAGGCAT
TTTGAAGAATTGCAAAGACATACAGACTTAATATTGTTAGATATTAAACATATCGATAAT
GAAAAACATATCAAATTGACAGGAAAGCCTAATACACACATCCTTAACTTCGCGCGCAAA
CTGTCAGATATGAAACAACCTGTGTGGATTCGTCATGTCCTTGTGCCGGGGTATTCTGAT
GATAAAGAAGATTTAATTAAACTAGGTGAATTTATTAATTCTCTAGATAACGTCGAAAAG
TTTGAAATTCTACCATATCATCAGTTAGGTGTTCATAAGTGGAAGACATTGGGTATTGCA
TATGAATTAGAAGATGTAGAAGCGCCCGATGATGAAGCTGTTAAAGCAGCCTACCGTTAT
GTTAATTTCAAAGGGAAAATTCCCGTTGAATTATAA
>>Zoo-28_[0210102 to 0210403]_Q2YV51_(putative protein)_FRWD-FRAMESHIFT
TTGAATTATAAATACAATTCAGACCGAAAAGAAAGCATATGCAACTTCGTGATTGAAGCG
GCATATGCTTCTTTTTCAATTGAGTACTAGCAAGCCGCAGTATGTATATGAAACAAGTCA
AACAATTGTTGAATGAAGATGTTCTTTGCAAGTAGCTATTCTAATGACTAATGTGATGCC
TCATTGAAGATGGATTTTAATATTATCATATAGGTGATGTTGAGTTGGTTATTAATTGCT
ATTTGCATATGAATATGAGTCTTTTCAAATTTTTATTGACCCTGAGTAATGAAAAATATT
AA
>>Zoo-28_[0210441 to 0212204]_glpQ1_(glycerophosphoryldiester phosphodiesterase)_FRWD
ATGAAGAGAATTAGTAAAGATATATGGACAGTATTTAAATTACTGTATCAAAATAAAGGG
CGCTTTAGTATTAACGCCTTACTATTGCAGTTAATCATGATTTTTATTAGTAGTACATAC
TTAATTTTACTATTTAATATGATGTTAAAAGTAGCTGGGCAAAGCCAACTTACGATTAAT
AATTGGACGGAAATCATAAGTCATCCTGCCAGTGTGATACTTCTTATTATCTTCATATTA
AGTGTTGCCTTTCTGATTTATGTCGAATTTTCATTATTAGTTTATATGGTTTATGCGGGC
TTTGATCGACAAATTATTACGTTCAAATCGATTTTTCAAAATGCTTTTGTAAATGTGCGT
AAATTAGTCGGCGTACCTGTTATTTTCTTTATTATATATTTAGTATTAATGATACCGATT
GCCAATTTAGGTTTAAGTTCCGTACTGACGAAGAACATTTATATACCTAAATTTTTAACA
GAAGAACTTATGAAAACGACAAAGGGGATTATCATATACGGAACCTTTATGGTTGCTGTT
TTCATTTTAAACTTCAAATTAATATTCACTTTACCGCTGACGATTTTAAATAGGCAATCA
TTATTTAAAAATATGAGATTGAGCTGGCAAATTACGAAGCGGAATAAATTTCGATTAGTA
ATAGAAATTGTTATATTAGAAATCATCATTGGTGCGATTTTAACATTAATTATTTCCGGG
GCAACTTTTTTAGCCATTTATGTAGATGAAGAAGGAGATAAGTTTTTAGTATCATCCATT
TTATTTGTTGTACTGAAAAGCGCTTTATTCTTCTATTATTTATTTACGAAATTATCATTA
ATCAGTGTGTTAGTACTTCACTTAAAACAAGAAAATGTATTAGATCAACCGGGATTAGAA
TTTAAATACCCAAAACCAAAACGTAAGTCTAAATTTTTCATTGTATCGATGTTGTTAGCG
GTGACTTGTTTTATCGGTTATAACATGTATTTGTTGTACAATAATTCAATTAATCAAAAC
ATTTCGATTATCGGGCACCGTGGTTTTGAAGATAAAGGTGTTGAAAATTCGATTCCGTCA
TTGAAAGCTGCGGCTAAAGCAAAAGTTGAATATGTTGAGTTAGATACGATGATGACCAAA
GATAAACAATTTGTAGTTAGTCATGATAATAATTTGAAGCGTTTAACAGGTATTAATAAA
AATATCTCTGAGTCTAATTTTAAAGATGTAGTTGGATTAAAAATGCGTCAAAATGGACAT
GAAGCAAAACTTGTATCATTGGATGCATTTATTGAAGCGGCTAAAAAAGAAAATGTAAAG
TTATTAGTAGAATTGAAGTCACACGGTAAAGAACCTAGTGATTATACAGAACGTGTAATT
GAGATTCTGAAAAAGCATGGTGTTGAACATGAATATAGAGTGATGTCATTGGATTACGAT
ATAATGACTAAATTGAAAAAAGAAGCACCATACATTAAGTGTGGTTATATCATCCCTTTA
CAATTTGGACATTTTAAGGAAACGTCATTAGACTTCTTTGTTATTGAAGATTTTTCATAT
ACACCAAGGTTGGTCAATCAGGCACATATGGAAAATAAAGAAGTGTATACATGGACAATT
AATGGAGAAGAAGATCTTACGAAATATTTACAAACGAACGTTGATGGTATCATTACAGAT
GATCCAGCATTAGCTGATGATATAAAAGAAGCTAAAAAACATGAAACATACTTCGATCGA
TCTATTAGAATTTTATTTGAATAG
>>Zoo-28_[0212317 to 0212661]_Q2YV49_(putative protein)_RVRS
TTAAAGACTGTTGGATTGAACATTATTAGTTAGTGATGAATAAATATTTTCCAATCTATA
TTTTGCTTTAGTCATTTGATCCAAATTTTTAGTACGTATAGCAGACTTAGCAATATAATG
TGCTGCCATAATATCTCGTTTTTGATATGCATCTAAATGTAGATGCGCTAATTTGTTTAT
ATCAGTATTTGTGATTAATGTATGTAATTGGTCTACAAGCGCTTGATGTTGATACGTATG
AGCTGTTGTTTCGGACTTGCGAGTTAATGTTATCCCAGTCGTATCAAGGAGTGCAGCTTT
AATGCCAGTTACTAAATAATTTTTGATTTTCATGTGTGTTGTCAT
>>Zoo-28_[0212851 to 0214803]_coa_(staphylococcal coagulase)_FRWD
ATGAAAAAGCAAATAATTTCGCTAGGCGCATTAGCAGTTGCATCTAGCTTATTTACATGG
GATAACAAAGCGGATGCGATAGTGGGTAAAGACTATAGTAAAGAATCAAGGGTGAAAGAA
GAGAGCAAAAATGATTCGCCAATTTCAAATGCCTATTATTGGGGAGTAGTGAAAAATCTA
GAAACTCAATTTGCTGAAGCAGTTGATTTATTAGAAGACTACCAATATGGCGAAAAAGAG
TATAAAAATGCTAAAGATAAACTGATGACAAGAATTTTGGGTGAAGATCAGTATTTATTA
AAGAAAAAAATTGATGAGTATAATTTATATAAAGAATGGTATAAAAAGTTTAAAGAGAAA
AAACCTAATGATAATTCAAAAATGACTTCTTTCGATAATTATAATTTATATAATTTTACA
ATGAAAGAATATAATGATATTAGGCTTTCTTTAAAAGAGGCAGTAGATCAATTCCGTAAA
GATGTGGACAATATACAATCACAAAAGGTAGGACTAAAATCATATAGTAAAGATGAAGAA
GATAAAGCCACAGATGATGTTTATAGCCTTGTGTGCGAAGTTGATACACTATTTGCATCT
TACTATGGACATGACAAATATGATCAAAATGCTAAAGAATTACGTGCTAAATTAGATTTA
ATACTTGGTGATAAAGACAATCCACATAAGATTAGTAACGAGCGAATTAAAAAAGAAATG
ATGGATGATTTAAATTCAATTATTGATGATTTCTTTATGGAGACTAATCAAAACAGGCCA
AAAACTATAACGAAATTTGATTGGGATAAGCATAATTATAGAAATAAGCCAGAAAACAAG
ACAAATTTTGATGCTTTAGTTAAAGAAACAAGAGAAGCGGTTGAAAAAGCAGACGAATCT
TGGAAAACTAAAACTGTCAAAAGTTATGGTGAAACTGAAACAAAATCGCCAGTAGCAAAA
GAAGAGAAAAAAGTTGAAGATTCTCAATCGCCTAAAGTTGATAACCAACAAGAAGTTAAA
ACTACAGTTGATAAAACTGAGGAAGCAACATTACCAGTTGCACAACCTCTTGTTAAGATT
CCAGGAGGAACAATTACTGGCGAAACTGTAAAAGGTCCAGACTATCTAACTATGGAAAAT
AAAACGTTACAAGGTGAAATAGTAAAAGGACCAGAATATCCAACAATGGAGCAAAGTTCT
TCTTCTTTAAGTGATAATTATACACAACCGTCTGTTACTTTACCTACAATTACAGGTGAA
TCTAAAGTAACAAACCCTGTTGAATCAACTTTAAAAGGTATTGAAGGCAACTCATCTAAA
CTTGAAATAAAAACACAAGGTACTGAATCAACGTTGAAAGGTATCCAAGGAGACTCAACT
AAACTAGAGATTAAACCTCAAGTAACTGAATCAACAGAAGCTACACAATATCCAGCAAGA
CCACAATTTAACAAAACACCTAAGTATGTTAAATATAGAGATGCTGGCACTGGTATCCGT
GAATATAATGATGGAACATTTGGATATGAAGCAAGACCTAGATTTAACAAACCGGCAGAG
ACAAACGCATATAACGTAACAACGCATGCGAATGGTCAAGTAACATACGGAGCGCGCCCA
ACAACTAAGAAACCGGCAGAGACAAATGCATACAACGTAACAACACATGCAAACGGCCAA
GTGTCGTACGGCGCACGCCCAACAACTAAGAAACCAGCAGAGACAAACGCATACAACGTA
ACAACGCATGCAGACGGCCAAGTGTCATATGGAGCACGTCCAACAACTAAGAAACCAGCA
GAGACAAACGCATACAACGTAACGGCACATGCAAATGGCACAGTGTCATATGGAGCACGC
CCGACACAAAACAAACCAAGCAAAACCAACGCATATAACGTAACAACACATGCAGATGGT
ACTGCAACTTATGGACCTAGAGTAACAAAATAA
>>Zoo-28_[0215460 to 0216644]_fadA_(3-ketoacyl-CoA transferase)_RVRS
CTAATGAATATACTCAAATATTGCAGCTGCGCCCATACCGACGCCAATACACATTGTCAC
CATGCCGTAGCGACTATCGGGACGTCTACTCATTTCAGAAAGTAAACGTGAGGTTAATAT
AGCACCGGTTGCACCTAATGGGTGACCTAAAGCAATAGCACCACCATTTACATTAGTACG
TGATGAATCTAGACCTACCGCATTCATAGAAGCGATTGTTTGAGAAGCAAATGCCTCATT
TAGTTCTACTAAGTCGATGTCTTCGATTGTTAAATTGCTGAGTGATAACACTTCAGGAAT
CGCATATGCAGGACCAATACCCATAATTTTTGGATCCACACCGACAGCTTTGAAACCAAC
GAATCGAGCGATGGGTTTCACACCTAGTTCTTTTACTTTGTCTCCTGACATTAAGACGAC
AAATGCTGCACCATCAGATAGTGGGGCAGATGTACCTGCAGTAACTGTGCCGTCAGCCTT
AAACACTGTCGGCAATTTAGCTAATGCCTCTTTCGTTGTGTCAGGGCGAATTAACTCATC
TTGTTCAAATATACCTTCTTTAAAGTCGACTCCGTCTTCAGTGTATTCAACGTATTCAAC
ACTTATTGGAATGATTTCATCTTCAAAGCGACCTGCACGTTGTGCTTCATATGCGCGTTG
ATGACTTTGAACAGCATAGGTATCTTGTTCTTCTCTAGATACGCCATATTGTGACGCTAC
GTTTTCTGCTGTTAGTCCCATTGGATATGACGCACCCACGTTTTCAAATTGTAATATTGG
ATTGTTGGTAGGTTCGTTTCCACCCATAGGGACAGCACTCATTAATTCTACGCCACCTGC
CACGAGTATATCTCCTTGGCCAGCCATAATTTGATTGGCTGCAGTTGCTATAGTTTGTAG
CCCAGATGAACAGTAACGGTTTATAGTTTGTCCAGGAATAAAGTGCGATAAGCCTGTACG
TAATGCAATCGTTCTTGCAATGTTTTGTCCTTGTAACCCTTCAGGGAAAGCAGTACCTAC
AATGACATCTTCAACCATATTATTATTAAACTTTCCACCAACACGACGTAACACACCTTG
TAATACTTTAGCAGCAACATCATCTGGTCTTTCATAAAATAATGACCCTTGTTTTGCCTT
TGCAGTAGCTGAACGTCCATAAGCTACAATATATGCTTCTTGCAT
>>Zoo-28_[0216674 to 0218935]_fadB_(NAD binding 3-hydroxyacyl-CoA dehydrogenase)_RVRS
TTAATTACGTAATGGCTTACCAGTTTCTAACATATGCTTAATTCTGTCGTATGTTTTTTT
AGATTTTAGTAACTCAATAAAACTGATTTTCTCTAATTTTTGGATATAGCGTTGATTAAT
ATATGTGTTACGAAGTAGTTCGCCACCAGATAAAACATATGCAATTTCTAAGGCAATATG
ATAATCGTAATTACTAATAAAATGACCTAGTCTTTGCGCGTCTAATTGTCCTTCAATTAA
TACTTTGTAATTTTCTCCTAAACCGATATATTTGTATTTTGGTTTAGGTATATAGTTTGT
TTCTGCCTCATATTTCGCGCGTTTAAGTGCAACTTCGACACGTTGTGCTGTGTTGAAAAT
AATCGTATCTGTATCACGTAAATAGCCATAACGGCGAGCCTCAAATGCATTAGTAGATAC
TTTTGCAAATGCGATGTTTGTCAGTACTTTAGTCATTGAAGCTTGTTTATCATCAAATTT
ATGTGATGTGTGTAAAATGCGATCTGCCATTTCTGCAAGTCCACCACCACTTGGTAATAA
ACCAACGCCCGCTTCAACAAGGCCAATATACGTTTCACTTGCTGCTACAACGATAGGCGA
GTAAAGTACAAGCTCACATCCACCACCTAGGGCACGACCTTGTACAGCTGTGACGATTGG
CTTTAAGCTATACTTCAAACGATTAAAGCTATAATGTAATTTATCAATTGATTGTGCAAC
GACATCATCCACAAGACCTTCTTCATGCGCCTTTTTCATTAAGAAGAGGTTAGCACCTAC
GCTGAAATTATTACCATCAGCATAAATAACCATACTCGTATAATGTTTGTTTTCCAGCAA
ATCAATCGCCTCAACTAAAGCATCATTAAATTCATCGGTAATGACATTATTTTTACTCTG
TAATTTTAGTAAAAGTTGATCGTCGTGAGTTACAGAAAGTTTAGCATCACCTTTATCCCA
AAGTTCATCTTTTACAAAGTGAGATACAGGTGTTGCATATTCAATCGTTTCATTCTGTTT
ATAAAAGCTACCGTCTAATTCATTAATCCATTGTGGTAAGTCGCCAAGTTCATCTTCCAT
GCGCGATTTAACACGTTCAAATCCCATCGCATCCCATAATTGGAAAGGTCCAAGCTTCCA
GTTAAATCCCCAAACAAGTGCGCGGTCAATGTCACGGAAGTCATCGGTAGCTTTAGGTAC
ATTGATGGCAGAATAATAGAAGTTATTACGTAAGGTCTCCCATAAAAATTGTCCTGCTTC
ATCTTGTGCATTAAAAATGACATCAAGGTTATGCGCTAAATCTTTATTAAATTCATTTAA
AATAGGTGATTGTGGATGTGATACAGGAACATAATCTTGCTTTTCTTTATCGTAAACAAG
ACGTCCTTTAGTATCTTTATCTTTTTTATAAAATCCTTGCTTCGTTTTACGACCTAGTGC
ACCATTGTCAAACAATGTATTTACAACTTTAACATCGTGGAAGTAGGGTGCTTCCTCAGG
GACTTGTTGCATACCTTTAATTACAGATACTGCAATATCTAATCCGACTAGGTCAGATAG
GGCATATGTGCCAGTTTTAGGACGACCAATAGCTTGACCAGTTAAAGCATCCACATCTAT
AATGTTTAAATTTTGCTCTTCTGCGCGATACATAATATCATTCATCGTTTGTGTACCGAC
TCTATTTGCAACAAATCCTGGTACATCATTAACAACGATGACACCTTTGCCTAATACATT
TTGCGCAAAAGATTTTACCTCTGATACGATAGAGTGTTTCGTATATGATGTAGGTATTAG
CTCTACTAATTTCATAATGCGTGGTGGGTTAAAGAAATGTAGTCCAAAGAATCGTTCTTG
ATCCGTGTTGTTAAATGCTTTTGCAATTGCTGTAATTGGTATGCCTGATGTATTAGTAGC
AAATAAAGCATCTTCTTTAGCATGATGAGCGACTTGTTGCCATACCGCATGTTTGATTTC
AATGTCTTCTTTAACTGCTTCGATATATAAGTCAGCATCATCATTAGCTAAGTCATCGTT
AAAATTACCATATGTTAAATTACTTGCTAAATTTAAGTCAAATAGAAGTGGTCGTTTTTT
GTCTACGATTTTATCATACGATTTTTTTGCAATAAGATTTGGATTATTTTCGTCGACTAC
AATATCTAATAATTTTACTTTTAGACCTGCATTTACAAAAAGTGCTGCAAGTTGTGCACC
CATCGTACCTGCACCAAGAACTGTTACTTTATTAATTGTCAT
>>Zoo-28_[0219123 to 0220334]_fadD_(putative acyl-CoA dehydrogenase)_RVRS
TTAAACAAATGCAGAATCACCAGTTAAGGCACGTCCAATTACTAATGCATTAATTTCATG
AGTACCTTCGTATGTGTAAATTGCTTCTGCATCGGAGAAGAAACGTGCAATATCATAATC
ATCGGCAAGAATACCGTTGCCACCTGTAATGCCTCGTCCCATTGCTACCGTCTCGCGTAA
ACGTAATGCATTCATCATTTTAGCTGTAGAAGTTGCAACTTCATCATATTCACCATGTGC
TTGCATGTTAGCTAATTGAGCACATGTTGCCATTGCTTGAGCTAAATTACCTTGCATCAT
TGCTAGCTTTTCTTGTATTAACTGATATTTACTAATTGGTTTGCCGAATTGCTTACGCTC
AGTGACATAATCTAATGTGGCACGTAGTGCACCAGCCATACCACCCGTAGCCATATATGC
GACACCTGCTCGTGTTGAATAAAGGATTTTAGCAATGTCTTTAAAGCTTGTTATGTTTTG
TAAGCGATCTGCTTCATCTACTTTGACATTAGTTAATTTAATTAGTGCGTTAGGTACGAT
ACGAAGGGCAATTTTGTTATCAATGACTTCAATATCCACACCATCTTGCTCTGGTCTGAC
AACAAAGCAATGTGGTTTGCCTGTCTCCTTATTTACAGCGAATACAGGGATTACGTCAGA
AACATGTGCACCACCAATCCATTTCTTTTCGCCATTAATAACCCAAGTGTCACCTTGACG
TTCTGCGACTGTTTCTAAGCCTCCTGCAACGTCAGAGCCATGCTCAGGTTCTGTTAATGC
AAAGCATGTACGCAATTCATGAGACTGTAATTTTGGTACATATTTCGCGATTTGTTCTTT
GCTACCCCCGAAAAAGAAAGTGTTATGCCCCAAACCTTGGTGAACACCGAGTAGGGTTGC
GAGTGAAATGTCAAAACGAGCGAGTAGATAAGACATGAAAAATTGAAATAGTTGACTCGG
CATTTTGGCATTTGGTCTATCTTTATAAAGTAATGGGTTATTAAAGTAATTTAATTCTCC
TAAATCTTTAAAATAATCTTCAGGTACTGTGGCGTCTATCCAATGTTGATTGATATCTGG
TCGATATTTACTTTCAAGTAAATTGTCAACTTGTTGTAAAAATTCAACTTCACCGTCTGT
TAAACCTTTAGCAATACTAAGCACATCTTCAGGGAATAATGATTTTAAGACTTTTTCTTT
TTCAAATGTCAT
>>Zoo-28_[0220436 to 0221944]_fadE_(putative long-chain-fatty-acid--CoA ligase)_RVRS
TTACTTTAATGTTTCTGATACTTTGTCATTCATCATTTGTCGAATCGCAAGTTTGTCTGG
TTTTTGTGTACTATTTAACGGCATATGTGTCACAGGTACATACATTCTTGGTACTTTGTA
GCCAGCCAAACGATTACGCATATGTTGATCTAACTTTTCAGCATAGTTAGGATCATCTTC
GCGAAGTATGATGGCTGCTGCTATTGACTCACCATATTTTGGATGATCATAGCCTACGAC
AACACACCGATCAATTAGTGGATGCTCAGCTAAAGCATTTTCAACTTCAGATGGTAAGAC
ATTTTCGCCACCTGTAATGATAAGTTCTTTTTTACGATCAATGATGAAAATATCGCCATC
TTCATCCATTTTTGCTAGATCGCCTGTTAATAAATAACGACCATGAAACGATTTGGCAGT
TTCTTCAGGTTTGTTCCAATATCCAGGTGTTACATTTTTCGCTTTAATAGCAAGCTCGCC
GATGTCGCCAGTAGGGACTTCTTGACCATTTTCATCAAGAATTCGTGCATCAACAAACAT
GACTGCTTTACCAATACTCATCGGTTTGCGTTTCGAATTTTCCGGTGTATTAACGAGTAC
TAGAGGTGCTTCAGTTAATCCATAACCATTGATAATATTAATACCATATTGTTTAAATGC
TGCTTGAATACTTGGTAATGGCTGTGAACCACCTTGAATAATGTAATCCATTGCTTTAAA
ATTATCAGGATTAAAATTACAGGCTCGTAGCGTACTATAATACATCGTTGGAATCATGAT
AATAAAAGTAGGCTTGTACTGTGCAATCATGTCGTTCAATTCTTCTCCATTAAAATAACG
TTGTAGAATCAATGTGCCACCTGACATCAAAACGGGCAACACTGTATCATTAAATCCTAA
AACATGGAACATAGGTGTAGATACAATCGTAATATAATTTGAATTAAACTTATATGTCAG
TTCTAAGTTTGCACCATTATGAACAAATGATTCATACGAGAACATTACGCCTTTAGGTGA
TCCAGTAGTACCACTTGTATAAATTAACGCTGCAAGATCTTGTGGTTCGACCGGTGTTGC
TTGAAAAGGTTGATGATGATTTGGATCTACAATTTCATCATATTGACGCGAATCGATATC
CATGTGTAATAGCTTTTGATCAATGTTTGTTAAAGAACTTAGGTGTTTTTCTGCATAAAA
GAGAAGCTTTAGTTGTGCATCTTCCACAATAGCTGCTATCTCTTTAGGACTGAGTCTCCA
ATTCATGGGTAAAAATACAGCACCTGTTTTAAAACAAGAAAATAGTAAATCTAATATTGC
AATATCATTTGGAGCAAAAACACCTATGACATCACCTTTCTTAACACCTTGAGAAGTTAA
ATAATGCGCCATATTATCAGCGCGGGCGTTAAGTTGTTGGTATGTCCAAGAGGTCTGTTT
TGCGTGATCAATGACAGCAGGTTTGTCATCATCGAAATCTGAACGCGTTTTAATCCAATC
GAAATTCAT
>>Zoo-28_[0221970 to 0223532]_fadX_(putative acetyl-CoA/acetoacetyl-CoA transferase)_RVRS
TCATACTTTATGAATTGATTGTCTAAGTTGTCCCCACTTTTTTTGATAAATGCTACTATC
AATCATTTTTAAATTGTCAGCAATCAATGGTTCAAATGCCATTTGATTTAATATATCTTT
TTGCAAATCAAGGCCTGGTGCGATTTCAATTAGCTTTAAACCTTTATCCACTAGCTCGAA
TACGGCACGGTCAGTAACAAAGTATACTTCTTGATTAAGTGACCGCGAGTACTGTGCATT
AAAGTCTATATGGCTTACTTCGGATACAAATTTTTTAGTATGACCTTCGTTTTCAATATC
TAATTTATGTTCATAACATGATATTGTGCTCCCTGCGACGAACGTTCCTGAAAAAATAAT
TTTGTTAACAGATTGCGTAATGTCTATAAAACCACCACAACCATTTAATCGGTCATTAAA
GTAGGACACATTGACATTGCCATATTGATCTACTTCTGCAAAGCTAAGATAAGCAACAGA
TACACCATTGTTATAGATAAAATCCCAAGCTTGATCATGACGCATACGTACATCTGCGTT
ATAGTTCATACCAAAACGTTCACGGCTTCCTACAAATCCACCAAAAATGCCGACATCTAG
AATTGGTTGTACGTCATGTGCGACACGTTCTTCATAAAGCAAATTTGAAAGCTCATTGTT
AATACCATAGCCAATACTAATCGTATCGCCGTATGTTAAAAATTGAGCGGCACGTCTAAG
AATAAGTTTGCGATTATTAAATGGCAACGGTTGTTCAGGTATACAATCAATACGTTCTTG
ACCTGACAATGCAGGTAAATAATGACTTTGAATTACTTGACGATGATTGTGATCATCTTG
GGTAACATATACATAATCAACAATACTTCCAGGAATAATAACATCATTTGGTTTTAGTTG
ATAGTCATCAACTATAGCTTTAACTTGTACGATAACGGTGCCATGATTGGCCTTAGTATT
TAAAGCAACATGATAACATTCGCTCAAGTATGCTTCTTGTGTTAAATATATATTACCTTG
CTTATCTGCATAGGTTCCTCTCAGCAATGCCACATCAACGCTAGGGAATGTGTAATGCAA
ATATGTTTCATCGCGTATGTTGACTATAGAAACTAAGTCTTCTGTAGTATACGCGTTTAC
TTTGCCTCCTCCATATCTGGGATCAACAGCAGTATTTAAACCAATTTTTGTAAGCACACC
AGGTAAAAGATGGTTACTTTGACGATAATGAGTAGCAATGACACCTTGTGGTAAGAAGTA
TGCTTCAATGTCATTGTTTTTCATAGCTTGTGCTGTTTTTGACGAAGCAGTTAAAATACT
CATAATGACACGCTTAATCATGCCACGTTCAATAAAGTCATCTAGATCGGGTGCAACGCC
CAAACTATGGATATCATTCGCTAAAATAAAGGTTAAATCATTAGGCGTCTGGTATTTGTC
GTGTTGCGCTAACACAGCACGTAGAACTTCGGCAGGTAAATTGGCAACAGCTAGAGCCGA
TAAACCAATCACATCACCGTCTTTAATGATATGTTGTAAATCGTGCCATGTGATTTGCTT
CAA
>>Zoo-28_[0223906 to 0224577]_Q6GK79_(class-I glutamine amidotransferase)_FRWD
ATGAGAATAAATGTTTTACAACATACACCGAACGAAGGCTTAGGATATATTAGGGAGTGG
GCTAAAGAGAGAGGTCATACTGTTTATATTTATCATCCATATTGTTATAAAGGTGTGTTG
CCCCGTGCCGATGAAACAGATATGTTAGTCATTCTTGGAGGACCAATGAGTCCTGATGAT
AATATACCTTGGATTAAAAATGAGAGGCAATTAATATTGGAATTGATGGCTAAGCACAAA
CCGATATATGGTGCCTGTTTTGGAGCACAACAAATTTCTAAAGCATTAGGAAATGAAGTT
TTGAAATCACCCGTAAAAGAAGTGGGATGGGACGACGTGTATTTAGAGTCTGACATTATT
TCCGACATACCAAGTCAATTAATGGCGCTGCATTGGCATGAGGATATGTTTCAGGTACCG
GAACAAGCGACATTACTATTTTCTGGGAATCACATTAGAAACCAAGGATTTATCATTGGA
AATAATGTAATTGGATTACAGTTTCATTTTGAACCTGGTCCAGATGATGTTAGGGAAATT
GTTATAAATGATCATGAGTATATTGCTAATTCTGTTTTGCAACAGTCGGCGGATGACATT
TTATCCTTTAAGGTACCAGAACAAAATAGAGTAACTATCTTCAAAATATTAGATTTTATA
GTAAAAGCGTAA
>>Zoo-28_[0224716 to 0226006]_prsW=prsS_(protease responsible for activating sigma-S)_FRWD-FRAMESHIFT
ATGGAAGGTCTTAATCATCGAAGAGACACAGAAAAAGAAACAACAACACAAGAGCAATCG
ATTTTAGATCAAGATATGACAAAGGAAGAAGGGACATCAACAACAAAACAAAAAGCTGTT
CATCAAAGTGTACAAACTAAGCAGACAGCGGATATACATAACAATAAATCTATAGAAAAA
CAAATGGATGATAAAGCATATGAGACAGCTCAGAATGCAGATTTAAAGCACGAAGCAAGG
AGTTTGTTTGATAATGCGACGAAATCTATTGGTAGACTGGCAGGTAATGATGAAAGTTTA
AACCTTAATTTGAAAGATATGTTTTCAGAAGTTTTTAAGCCACATACTAAAAATGAAGCA
GATGAAATATTTATCGCGGGAACGGTAAAAACAACGCCGGCTATTTGTGATATTTCAGAA
GAGTGGGGTAAACCTTGGCTCTTTTCACGTGTGTTTGTTGCCTTTACAGTGACATTTATT
GCATTATGGGTCATGGCTGCATTTTTCAATAATACAAATGCGATTCCTGGTTTAATTTTT
ATTGGTGCATTAACAGTACCATTATCGGGTTTATTCTTCTTCTATGAATCAAATGCATTT
AAAAATATAAGCATTTTTGAAGTCATCATCATGTTCTTTATTGGTGGCGTATTTTCATTA
TTAAGTACAATGGTGTTATATAGATTTGTCGTGTTCAGTGATCAATTTGAAAGATTTGGT
TCGTTAACATTTTTCGATGCATTTTTAGTTGGATTGGTTGAAGAAACAGGTAAAGCACTT
ATTATTGTTTATTTTGTCAATAAATTGAAAACGAATAAAATTTTGAATGGTTTATTAATC
GGTGCTTCCATAGGTGCCGGGTTTGCAGTTTTTGAATCGGCAGGTTATATTTTAAATTTT
GCTCTAGGTGAAAATGTACCGTTATTGGATATTGTCTTCACACGTGCATGGACTGCAATT
GGTGGTCATTTAGTGTGGTCAGCCATAGTCGGAGCAGCTATTGTTATTGCTAAAGAGCAA
CATGGTTTCGAGTTTAAAGATATTTTAGATAAACGATTTTTAATATTCTTTTTATCAGCT
GTTGGGTTACATGGCATTTGGGATACATCATTAACGATTCTTGGCAGTGATACTTTAAAA
ATATTCATTTTAATCTTAGTCGTATGGATACTCGTATTCATTTTAATGGGTGCAGGGTTG
AAACAAGTTAATACACTACAAAAAGAATTCAAAGAACAACAGAATAAAGTAGAAGAGTAA
AAATTAAAGCTTATGTTGCTATGTGTTTTAG
>>Zoo-28_[0226104 to 0226655]_G7ZQL1_(transcriptional regulator)_RVRS
TTACGAGTTGAGTATGTCATCCTTCAAATAAGGTTTTAATAGTAATAAGGTTTCATCAGC
TTTATTTTGATAATCTGAATCACCGTTTAATGCAAAATTCACCATAACACCTAGTATAGC
CGAAGTTAAAAAACATAATAATGTTGATTTACTTATACCTTCATTAATGACGCTTTCAGA
AATTTTATTTTCAAGTTGTTTGTAAATAACAGTCTCTAGTTTTTTACTGAATAGTGCTGA
AATTGAACTTTTGAATAAAACACTGAAAATGTCTTTATTGTTATATAAATATTCAAACCA
CTTAATATTACCAAGTTTAAAATTTATTTGCTCCTTGAAATGACATATCTCTACAAAATC
TGAAATATAATCGCTCATAATATGTTCAACTAAATCATATTTATCATTGAAATGTGCGTA
AAAGGTTCGTCTAACGATTTCAGATTTATCACATATATCTGTCACTGTGATGTCTTCGAT
GTGTTGCTCTTTTAACAACGTAATCATTGTTTGTTTCAATGTCCGTTGTGTTTTTTTAAT
ACGTTTATCCAT
>>Zoo-28_[0226810 to 0227454]_G7ZTC3-L1_(NAD-dependent epimerase/dehydratase locus 1)_FRWD
TTGGAAAAGAAAAATATTTTAATCATAGGTGCAAGTGGTCAAATTTCTCAAGAGTTAATT
GACTTATTATTAGATAAAACAGAACATCATTTAACACTTTACTTAAGAAATAAAGCGAAA
TTGATGAATATAGAAGATGGAAAACGCGTAACACTAATTGAAGCAGACGCAACAGATGAA
GCTGCCTTGGAAAATGCATTGGATCAAATTGATGTTGTATTCGCTAGTTTAGCCGGTAAT
ATAGATGAACAAGCTTATGCAATTGTATCAGCAATGGAAAATAAAAATGTGCAACGACTT
ATTTTTGTAACTGCATTAGGTATATATGATGAGGTGCCTGGCGCATTTGGCAAATGGAAT
AATGAGAATATTGGGCCATATCTTCCACCATATAAGAAAGCAGCAGAAATTATTGAAGGA
TCAAGCTTAGACTATACAGTATTACGTCCCGCATGGTTGACGAATAACGATGAGATTGAA
TATGAAACAACAATTAAAGGCGAAGATTTTAAAGGCACAGAAGTTTCGCGTAAAAGTGTT
GCTGCATTAGGATTAGAAATCATTGAGAATCCTTCAATCCACGTTAACGAAAGTTTAGGC
GTAAATAAACCAAATACAGATGGCGATAAGCCACACTGGTTATAA
>>Zoo-28_[0227467 to 0228369]_ycjY_(alpha/beta superfamily hydrolase)_FRWD
ATGGAAAAAGTAAATTTTAAAAGTAATAACTTAAATGTAGTAGCTAATATGTATTTCCCA
GAAAATTTTGATGAAAATAATCAATATCCTGCTATTGTCGTTAATCATCCAGCAGGAGGC
GTGAAAGAACAAACAGTTGGTTTATATGCAGAACGACTAGCAACTTTAGGTTATGTCACG
ATGGCTTATGATGCAAGTTATCAAGGTGAAAGTGAAGGACAACCACATAATTTAGAAAAT
CCATCATCACGTGTAGAAGATGTAAGAGCTGCTGTGGATTACTTTAATTCACTTGATTTT
ATTGATGATAGTCGTATTGGTGCGCTTGGTATTTGTGCAGGTGGTGGCTATACAATTAAA
GCAGCGCAAACTGAAAAACGTATTAAAGCTGTAGTAGGCATTAGTGCTGCTGACATCGGT
CAAAACTTCCGTAAAGGTTGGACGGGTAATCAAGATGAAAAAGACATTAATCCTTTATTA
GAACAAGTTGCAGAACAAAGAAAAGCAGAAGCAAATGGTGCGCCACAAAAGCTAGTAGGT
TTCGTTCCAGAAGAACCTACTGAAGATATGGATCAAGAAACAAAAGATGGGTGGGAATAT
TATCGTACGCCAAGAGCACAACATGAACGCTCAATTAATCAATTTCCATTTATTAGTTTC
GATCGTATCATTGAATTTACTGCATTTGATTTAGTAGATAAATTATTGACACAACCTGTG
TTGTTTATCGCTGGTAGTGAAGCTGGTACATTATGGCAAAGTGAAAATGCATATGAACGT
GCACTAGAACCGAAAGATATCCACATTGTAGAAGGTGCGAATCATTTCGATATGTATGAC
AAAGAACCATTTGTAACAGAAGCGGTTGAAAAAATGAAATCATTTTATGGTCAATATTTA
TAG
>>Zoo-28_[0228782 to 0230260]_nikA_(nickel  ABC transporter, substrate-binding protein)_RVRS
CTATCGTTCAATCGTTGTTTGATAATCTATTAAATATATGCCTTCAGGAGTAACTTTATA
ATTTTTAACGTTAGAATTTGCAGCGACAATTTGATCATTATAGGCGATGTAACTATTTGG
CACATCTTGGCTAGATAATTTGATAATGTCATTAGAAATATTGTGACGTTCATCAACATT
AACGGTATGATTCAACTGATCAATTAAATCATCAACTTTACTATTATCATAGTTTCCTTT
ATTAATGGCACCATCTTTTTTATATGCTTGATTAAAGTAATAACCTGTATCACCGCGAGG
GATTGTCCCAAAACTATACATCGTTGCATCCCATGCAGTACGGTCTTTTAAATAACCTTC
AATGTCATCGACACTTTTAATATCGATATCAATGTTCGCCTTTTTAGCATCTGATTGTAG
TACTTGTGCAATTTTAGATAATTCTGGACGACCATCATAAGTGATTAATTTAATTTTTAA
TGGATGATTTTTCGTATAACCTTCTTTGGCTAATAAATCCTTAGCTTTATCAATATTTTG
CTTGGTCAATTTAGGCTCTTTAATGTAAGGTATTTTATCATTAAATGGACTTGTTGCAGG
TTTTGCATAACCTTGATAAATATGGTCTGCAATACCTTGTCTATCAATGATATTGTCTAG
TGCTTCGCGAACGGGCTTAGTCATTTTTTTATTTGTATGATTATACATAAGTAAAGAAGT
TCTAAAACCAGACTTTTTCGATACTTTCAAATGCTTGTCGCTCGTAATATCTTCTACTTT
ATTAACAGGTACATCGGTAATTAAATCGGCTTTTTTAGATTCTAAATTTCTGACACGATT
ATTACCATCTTCTTGATACGTTACAGTAATATGATCTAATTTAGGTTTACCTTGCCAATA
GTCTTTAAATTTTGCTAAAGATATTTTTTGTGATTGTTTATAATCTTTTATTTCATATGG
TCCTGTACCAACAGGTGTTTGATTCACATCTGATTTTGCATCCGTGTCATAAATCGCCAT
AAATGGATTCGCTAATTCTGATACAAGTTCAGGATAAGCTGATTTCGTTTTAATCGTTAG
TTTTTGACCTTTAGCAGTAATAGATGATATAGGTAATGAAAATATAACTAAATCACTTTT
CTTCATGCTATTTTCCAGACTTGATTTTACTTTTTCAGCAGTTAGTTTTTGTCCATTTTG
AAATTTTATATTGTCTTTTAACTCTAAATCTAATGTCGTATCATTTGGTTGATGATATGA
TTTTACTAATACTTTTTCGATTTTACCTTGATCATTTGTTTTGAATAAGGACTCTGCAGC
ACCAATTTTAACAGGTACATCTGTTTCATAAGGCGCAATGGACTTCGTTTTTAAAGGTAA
CGAGATATTTAAACCTTTGCCAGATGAATGTGTTGAACCACATCCTGATAATACTAAAGT
TGCTGCTGCGATAATTGTCGCAAGACTTTTAAACTTCAT
>>Zoo-28_[0230419 to 0230814]_DUF488_(putative protein)_RVRS
TTAACGGCATGTATAGTGATTTATGCCATACACATATGCTTAAGTATTGAGTAACTGCTG
AAGTATAACAGCTTGGTTATGTTCAATATCTTTGGCGGCATATAACAATAGAATATGATT
ATGTTTTTCAACAAGACCTTTTAATTCTTTGAAAGCAGCATTTTGAGCATCATTATCACG
CAACTCTTTTTTATACTTTTCTTTAAAAGCACCAAAAAGTCTTGGGTCATGATGGAACCA
TTTTCTCAACTCAGTAGAAGGGGCGACGTCTTTTAACCAATAATCAATATTCGCAGTACT
TTTCGACATACCTCTAGGCCATACTCTATCAACTAATACACGAATGGCATCAGTCTGTTC
TTTGTGATCGTAAATTCGGGCGATATCTATGGTCAT
>>Zoo-28_[0231058 to 0231231]_Q5HJD9_(NCTC13712_00185, Uncharacterised protein)_RVRS
TTATTTATTTTTACGTTTAGTTAAATACTTTAAACCAATGGCGAAGACAGTATAGCCAGT
AATTGTTTGCACCAATGTTTTAATTAAATTGTTGTTTTTAACGATGATATTTGCAGTAAT
AATGCTTGTGAAATATAATGCAAATACTTTAATGTATCGTTGGTTAAGTTTCAT
>>Zoo-28_[0231257 to 0232402]_hmp_(radical nitric oxide-detoxifying flavohemoglobin)_RVRS
TTAGACTGCAACACTTAATCTTGGAATAAATGTTTCATAATGGACGCGATTCATATCGTA
ATTTAAAGACTTAAGTGCTTCAATCATAGATTGTAAGAATTTTGTACCACCACAGATATA
AATTTCAGGTTTATTCTCTAAAAATACTTTTAATTCTTCAGCACCAATATAGCCTTGTTC
ATCTTTTAAATGTGTATATACGTTAGCATTGCCATGATGACGCGCGATACTGTCGAAGTT
GTCTTTAAATGGTAAGTGTTCTTCATTTTCAGCAACTTGAACCATCTGTGTATCTATACC
TTTCGCACTAGCAGCTTCAAACATTGCAACTAAAGGTGTTACACCAATACCAGATCCTAA
GAATAGTTGTGGTACAGTCGTATTTTCTAATACGAATCCACCTACTGGTGCAGCTAAATT
AATCATATCGCCTTCTTTAATTTCGTCATGTAAAATTGTAGAAACTTCGCCTTCATGTTC
TGTTGTGACATCACGTTTAACGCCAAAAGTTAAATGGTTTTTATCACCTGATACGATAGA
ATAGTGACGTTTAGCTCTATATGGAAGTTTGTCACTAGAAACATCAACTGTGATGTATTG
GCCTGGTGTAAATTTACTAAAGTCATATGCATCAGTTTCAACAGTAAATGATTTAATGTC
TGCAGATTCTTGCTTAATGTTAGTGATTTTGAACGGTTTGAAACCAATCCACATCATCTG
ATCATAAATGTCTTTTTCAATTTGGATAAACACATCTGCTATAACACCGTATGCTTTTGC
CCAAGCTTGAATGACAGGATCATTTTCTTCTAATCCAGTAACATCTTGAATTGCTTTTAA
TAAATTTTCCCCCACGATTGGATAATGTTCAGCGTAAACTTGTAACGCGCAGTGTTTATA
TGCAACTGGCATAATGACTGGTTTAATAACACTTAAGTTGTCTATGTTAACAGCTGCGGC
CATCACAGCTTGTGCTAGTGCTGAAGATTGCATGCCTCTTTTTTGGTTTGTTTGATTAAA
CATGTTTAAAAGTTCAGGGTGAGCTTTAAACATTTTTGGATAAAAGATTGATGTAATTTC
AGTACCTTTCTCTTTAAGCAAAGGAACCGTTTGTTTGATAATGTCTTTCTCTTGTTCTGT
AAGCAT
>>Zoo-28_[0232967 to 0233920]_lctE_(ldh1 L-lactate dehydrogenase 1)_FRWD
ATGAACAAATTTAAAGGGAACAAAGTTGTATTAATAGGTAATGGTGCAGTAGGTTCAAGC
TATGCATTTTCATTAGTAAACCAAAGCATTGTCGATGAATTAGTAATCATTGACTTAGAC
ACTGAAAAAGTTCGAGGAGACGTTATGGACTTAAAACATGCCACACCATACTCTCCTACA
ACAGTACGTGTAAAAGCTGGCGAGTACAGCGATTGTCATGATGCTGATTTAGTTGTAATT
TGTGCTGGTGCTGCACAAAAACCTGGAGAAACACGTTTAGACTTAGTATCTAAAAATTTG
AAAATATTCAAATCAATCGTTGGTGAAGTTATGGCATCTAAGTTTGATGGTATTTTCTTG
GTAGCTACAAATCCAGTTGATATATTAGCGTATGCAACATGGAAGTTCTCTGGATTACCT
AAAGAGCGCGTTATAGGTTCAGGTACAATTTTAGACTCTGCACGCTTTAGATTATTATTA
AGTGAAGCATTTGATGTTGCGCCACGTAGCGTCGATGCTCAAATTATTGGTGAACATGGT
GATACTGAATTACCAGTATGGTCACACGCTAATATTGCAGGTCAACCTTTAAAGGAATTA
CTTGAAGAACGCCCAGAAGGCAAAGAACAAATTGAGCAAATTTTTGTTCAAACACGTGAT
GCAGCATATGACATCATTCAAGCTAAAGGTGCCACTTATTATGGTGTTGCGATGGGATTA
GCTAGAATTACTGAAGCGATTTTCAGAAATGAAGATGCCGTATTGACTGTATCAGCATTA
TTAGAAGGCGAATACGAAGAAGAAGATGTTTATATTGGTGTTCCAGCAGTCATCAATAGA
AACGGTATTCGTAATGTCGTTGAAATCCCATTAAACGACGAAGAACGTAGTAAATTTGCG
CATTCAGCTAAAACATTAAAAGATATAATGGCTGAAGCCGAAGAACTAAAATAA
>>Zoo-28_[0234232 to 0235761]_ptsIIBC_(ptsG_2, EIICBA-Glc)_RVRS
TTAATCTCCGAGTAATTCTTCAATTTCATTTTTAATAACTGTTACATGTGGACCGTAGAT
GACCTGAACGCCGCTACCTTGTTGAATGACACCTTTAGCACCAGTACTTTCTAGCATTTC
TTTATCAACATAATCGTTATGTTGGAGTGTGACACGTAATCGTGTAGCACAGCAATCAAC
GATTTCAATGTTATCTTTTCCACCTAAACCAGCTACAATAGTTTGTGCTCTTTCAGTTGC
CTCAACTTGCTGTTGCAATTCTTTATCTTCTCGACCTGGCGTTTTAAAATTAAACTTCGT
GATTAAGAAACGGAAGACGATATAGTACAAGCAGAACCACACAATGCCAATAGGTATCAC
ATATAAATAGTTTGTTTTACTATTGCCTTGTAACACGCCAAAGAGTAAGAAGTCGATAAA
GCCACCACTGAATGTTTGACCAATTGTAATATTGAAGATATCGGCTAACATAAATGCTAA
ACCATCAAAAAAGGCATGAATCACATAAAGAATTGGTGCGACAAATAGGAAACTAAATTC
CAAAGGTTCAGTAATACCTGTTAAAAATGATGTTAGTGCAGCAGATAGCATTAAACCACC
AACCACCTTTTTATTTTCAGGCTTAGCGGTATGATAAATAGCAAGTGCAGCACCACATAA
GCCAAACATCATTGTAATAAATCGACCGGACATAAATCTAGAAACACCTGAATAATATTT
AGTTACATATGGATCACCAAGTTGTGCGAAAAATATATTCTGTGTACCTTGAACCAAATG
TCCTTTCACTTCTAACGTACCCCCAAGCGCTGTTTGCCAAAAAGGTAAGTAAAAAATATG
GTGTAAACCAAGGGGACCTAACAATCTTAAAATAAAACCATATACAAATGTACCAATGGC
ACCTGTTTTTGTTACAAAACCACCAACATGATAAATACCTGCTTGAATTGTTGGCCAAAT
AAAGAACATGAAGACGCCTAAAAAAATTGCAGCAAAGGCAGTGACAATAGGGACAAATCG
AGAACCACCAAAAAAGCCTAAGTAAGGTGGTAAGGTCACCTTATGATATTTATTATGAAG
TAATGCGGTCATTATACCTGTAATAATCCCACCGAAAACACCTGTTTCAACAGTTTGTAT
ACCTAGTACCATTCCTTGGCCACTTTGTGCGAGTTGATCTTTCGCTAATGTTCCTGTAAT
TGTTAATAGACCATTCATCGTCGCATTCATAATTAAAAATCCAAGTAGTGCAGCTAAACC
AGCTGTACCTTTATCACTTCTAGATAAGCCAATTGCAACACCAATCGCAAAGATGACGGG
CAAATTTTGAAAAACGATACTTCCTGCAGCTGACATTAATGTAAAAATATTTTGTAATAA
GGTAATATCTAAGATAGGGTACGCTTTCACGGTGTTAGGATTACTTAATGCACCACCGAT
ACCCAACAATAGACCTGCAGCTGGCAAGATTGCGATAGGTAGCATAAATGATTTGCCAAA
CTGCTGTGCTTTTTCAAATAAAGATTTCAT
>>Zoo-28_[0236132 to 0237067]_rihA_(rihA, Pyrimidine-specific ribonucleoside hydrolase rihA)_FRWD
ATGAAGAAAAAAATTATTATGGATTGTGACCCAGGACATGATGATGCGATAGCACTTATT
TTAGCAGGCGCAAATGATAGTCCGTTAGATATATTGGCAGTAACGACTGTAGCGGGAAAT
CAAGCAGTTGAAAAGAATACGACCAACGCATTGAACGTATTAGATATTATGGGGCGTCAA
GATATAGAAGTAGCCAAAGGTGCAGATAGGCCATTGATTAAACCGGCGGCCTTTGCGTCT
GAAATACATGGAGAATCTGGCTTAGATGGTCCGAAACTACCTTCTACACCTTCACGTCAA
GCAATTGAAATGTCAGCATCAGATGTCATTATTAATAAAGTATTGGCAAGTGATGTACCT
GTCACAATTGTAGCAACAGGACCACTTACAAATATAGCAACAGCATTGATTCGTGAACCA
AGAATCGCTAAACACATTGAATCTATTACTTTGATGGGTGGTGGCACTTTTGGTAATTGG
ACGCCTACAGCAGAATTCAATATTTGGGTAGATGCTGAAGCAGCGAAGCGTGTTTTTGAA
AGTGGGATACCAATCCATGTGTTTGGTCTTGATGTAACGCATCAAGTATTAGCAACTAAT
GAAGTAATAAAACGCATTGAACGTATTAATAATCCTGTAGCACAGTTCGTTGTAGAACTA
CTAGAATTCTTTAAGACGACGTATAAAGAACATTTTAATATGGATGGCGGTCCAATTCAT
GATGCGTGTACGATTCTGTATTTATTACGACCAGATCTTTTTACAATGACACATGTCAAT
ATCGACATTGAACACCAAAGTCCGTTAACATACGGGACAATGGCTGTTGATTTAAATCAT
GTTACAGGTAAGCCTGCCAATGCTTATTTTGCTACGGCAGTAAATGTTGAAGAAGTATGG
AACGTAATGGAAGAAAAATTGCGTACATACGACTGA
>>Zoo-28_[0237405 to 0239501]_bglG_(licR_1 Probable licABCH operon regulator)_FRWD
ATGAACGTGGATAATCAACAAATACTAAGAGAAATTGTATTGAATCCTACAATTCATGGT
AAAGAACTTGAATCAATATTTGGACTGTCTAGACGGCAATTAGGCTATCGTATTCAAAAA
ATCAATCTATGGCTAGAGCAAGAAGGTTATCCGAAGGTTGAACGAACAAGCCGAGGGAAT
TTTATTGTAAGTTCTGAAATCATGACGTTATTTAAACAAGAATTAAGAGATGAACAAAGT
ACAAATGCACAACAGATGATTTTCAGTATTGAAACACGTCGATATTATTTAATGCTAATG
CTTTTTAGCAAAGAAAATGCAATGTCTCTTAATCATTTTGCGATTGATTTACAAGTTAGT
AAAAACACTATTATTCACGATTTGAATCATGTGAAAAATTTGCTTGAAAGCCAAGGACTG
GCACTTAAATATTCTCGTAAACGTGGATATGAATTAGTAGGGGATGAATTTGAAATTCGA
CGTTTTTTCATTAAATTAATTGATCAGAGATTGGACCATGATATTACGAAAAGTGAAGTT
TTGAAGGCGCTCAATCTTACATTTGAAGATATCGCATTTCAAAAAGACAAAATCAAACAA
GTGGAACAATTTTTGAAAAGCCAATTTATTGATAAATCATTGAGTTCGTTGCCATATGTT
CTATGTGTCATTCGTAGAAGAATTAAAAGTGGGCATGTCATTAATCCGTTAAATATTAAT
TATCGATATTTAAGGGATACGAAGGAATACGCAGCAACAGAAATTATGACGCAAGACGAA
CTAGGGGTACCAGAAGCGGAAAAACTATATTTAACATTGCACCTGTTATCAACTAGTGTT
CAATGGACTGATTTGCAAGAATCTGATAACTTGTCGAATTTAACCGAAGCTATTGAACAA
ATGATTCGTCATTTCGAGCAAATAACGTTTATCAATATCGAAGATAAGGAGAAACTTTCG
AATCAATTATTGTTGCATTTAACGCCCGCCTTTTATCGAATTAAATATAATCTGACGGAT
CGTGATGAATTGATAGACCCTTTGCAAGGAAATTATAAATCGTTATTTCATATGGTGAAA
CAATCATGTCAATCATTAACTGAATATTTCGGAAAATCTTTACCAGACAATGAAATTGCG
TATTTAACAATGTTGTTCGGAGGTAGCTTGAGACGTCAAGATGAAAATTTCGATGGAAAG
ATTAAGGCGATTATTGTATGTACTCAAGGCACATCGGTATCACAAATGATGTTATATGAA
TTACGAAGTTTATTCCCAGAAATCATTTTTTTAGATGCAATTTCACTTAGAACATTTGAA
AATTACGCTCTGGATTATGACATCGTCTTTTCACCAATGTTCATATTAACGCATAAAAAA
TTGTTTATCACAAAGGTAGCATTATCCAAAAATGAACAGCGTAAATTACGCAAAGAAGTA
ATGAAGTATATCAATAAAGAGTCGGCAGATATTGAGAAAGAAATTAATAAGCTAATGGCG
TTGATTGAACGAACTACAACTGTCAATGACATAAGTGAACTGCGTGAAGGTCTTGAAGAT
TTTGTTGCGAATTACAATTCTATTTCAACAATTAATGGTTCTATTGTTACCCAAAGTAAG
ACATTAGATTTAGTGGATTTAATACCAGCAAGACATATTGTGCGAGCTCATCGAGTCCAT
AATATTGATGAAGCAATTACAAAAGCGAGTGACATTTTGGTTAGAAATCATTTTATTGAT
GAACAGTATATTCATGAGATGCAACAAGCGTTCGATGATTCCTATATGGTAATCATGCAA
AATATCGCTATTCCACACGCTTATTCGGAATATTATGTTCATAAAACCGCGATGAGTATG
CTCGTATTACAAGAACCATTATACATGTCAGATGGCACGCCGATTCATATTATTGTACCA
ATTGCTGCTGTTGATAAAGTGACGCATCTAAGAGCATTACTACAATTAAGAGATTTAGCA
CAAAATCAAGATGCAATTAATCAAATTATTCGTAGTCGAAAAAATTATGATGTGAATCAG
ATTTTAAATACATTTTCAAATAAAGAAACGAGGGGAAATGGATGGGACACCGATTAA
>>Zoo-28_[0239486 to 0239953]_Q5HJD2_(putative protein)_FRWD
ATGGGACACCGATTAATCCATGAAGAGAATATAATCATCAATTTGTCGGCAACTGATAAA
GAATCAGTATTATCGCAAATGTCAGATGTGTTGTATCAAAACGGTTTTGTAAAATCAACG
TTTAAAGATGCAGTCATTGAAAGAGAAAAAGAATTTGCGACGGGATTACCGACACATCTT
TGTTCGGTAGCCATACCACACACAGATGTCGAACATATTAATAATAGGACGATAGGTGTG
GCTATTTTAGAAAAAGAAGTACCGTTTGTTGAAATGGGGACACTTGATCAACAGACTGAT
GTGAAAATTGTCTTTATGTTAGCTATGGACAAGGTAGATGATCAACTTAAGCTATTACAG
CAGTTGATGCAGATTTTTCAAAGTGAAGAAAAACTAGAACAGATTCTACGAACGAAAGAC
CAAGCAGCTTTAGCAACAATTATCAATGGATATTTGGAATATAACTAA
>>Zoo-28_[0239976 to 0240254]_Q5HJD1=gatB1_(phosphotransferase system sugar-specific component IIB)_FRWD
ATGAAACAAGTATTAGTCGCATGTGGTGCAGGTATTGCAACATCAACGGTAGTAAATAAC
GCAATTGAGCAAATGGCAAAGGAACACAATATTAAAGTAGATATTAAACAAATCAAAATT
ACGGAAGTCGGACCTTATGAAGATACAGCGGATTTATTAGTTACAACAGCTATGACGAAG
AAAGAATATAAATTCCCAGTCATTAATGCACGTAATTTTTTAACTGGTATCGGCATTGAA
GAAACAAAGCAACAAATTTTAACAGAGTTACAAAAATAG
>>Zoo-28_[0240372 to 0241631]_Q2G2C8=gatC1_(PTS system transmembrane permease)_FRWD
ATGAGTTACTTCACTGATTTTGTAAGGGGATTTTTAGATTTAGGTGCAACTGTTATTTTA
CCGGTTGTCATATTCTTACTTGGACTATTTTTCAGACAAAAAATTGGAGCAGCATTCAGG
TCTGGTTTAACTATAGGTGTGGCTTTTGTAGGGATTTTCTTAGTCATCGATTTATTAGTG
AAAAATTTAGGACCGGCTACACAGTCAATGGTTAAAAATTTAGGTGTCAGTTTGAATGTA
ATTGATGTAGGTTGGCCAGCAACATCATCTATTGCATGGGCATCGTCAGTAGCAGCATTT
ATCATTCCACTCGGCATTATAGTCAACGTTGTATTGCTAGTAACTAAAATGACTAAAACA
ATGAATGTTGATATTTGGAACTTTTGGCATTACACGTTTACAGCAGCAATGGTATATGCG
GTATCAGGTAGTATTTGGCAAGCGTTATTAGCAGCAGTTATTTTCCAAGTCATCTGTTTA
AAAGTAGCAGATTGGACAGCACCAATGATGAGTGAATTCTTTGATTTACCAGGTGTATCG
ATTGCCACAGGAAGTACAATCTCTTATGCACCAGGTATCTACTTAGTTAAATTATTACAA
AAAATTCCTGGTCTGAATAAATTAGATGCAGATCCTGAAACGATTCAAAAACGATTTGGT
GCTTTTGGAGAGTCAATTTTTGTTGGTTTGATTTTAGGATTGGGAATTGGCGTGTTAGCA
GGTTATAAACCTGGAGACGTTATAAATTTAGGAATGTCAATGGCAGCGGTTATGGTGTTA
ATGCCTAGAATGGTAAAAATCTTAATGGAAGGTTTAATGCCTGTATCAGAATCTGCAAGA
ACATGGTTGAATAAACGCTTTGGCGAACGTGAAATTTATATTGGTTTGGATGCAGCAGTA
GCCTTAGGTCATCCAGCAGTTATTTCGACAGCATTAATTTTAGTTCCCATCACTGTATTG
TTAGCAGTCATTTTGCCAGGGAACCAAGTACTACCATTTGGTGACTTAGCAACGATTCCA
TTTGTTGTAGCATTTATCGTTGGCGCAGCAAGAGGTAACATTATCCATTCTGTTATTGTA
GGTACGATTATGATTGCTATTTCATTATATATTGCGACAGACGTTGCACCAATTTTCACA
GATATGGCGAAAGGTACTAATGTACAAATGCCTAAAGGTTCATCTGAAATTTCAAGTATT
GACCAAGGCGGTAACATTGTTAACTATCTTATTTTTAAACTGTTTAGTTTATTTAATTAA

>>Zoo-28_[0241649 to 0242692]_gutB_(L-iditol 2-dehydrogenase)_FRWD
GTGAAAGCTTTAGTAAAAACAAGAGAAGGACATGGCAACTTAGAACTTCTTGATAAAGAA
GTGGCAACACCGCTAGATGATAAAGTGAAAATTAAAGTACATTATGCAGGAATTTGCGGT
ACAGATATTCATACGTTTGAAGGACATTATAAAGTTAATTTCCCAGTAACATTAGGACAT
GAATTTTCTGGTGAAATTATTGAAGTTGGCGAAGATGTTAAAGATTTTAAAGTTGGTGAT
CGTGTGACATCTGAGACGACATTTTATGTTTGTAACGAATGTGAGTATTGTAAAACAAAA
GATTACAACTTATGTAATCATCGAAAAGGTATTGGGACACAAGTTGATGGTGCATTTACA
AACTATGTGATTGCGCGTGAAGAAAGTTTGCATCATATACCGGATACAGTATCGTACCAA
TCTGCGGCTATGACTGAACCATTAGCATGTGCCCATCATGGTGTTTCAAAGATACAAGTA
AATTCTGGTGATGTTGCAGTGGTGATGGGACCTGGCCCAATAGGATTACTTGTAGCACAA
GTATTGAAAAGTAAAGGTGCAATCGTAGTGGTAACGGGTTTAGATAATGACAAAGTAAGG
TTAGATAAAGCTGAACAATTACAAATGGATTATGTTGTTAATTTGCAACAAACAGATTTA
AAAACATATATCGATAATCTGACGGATGGTTACGGTGCAGACGTTGTTGTTGAATGTTCA
GGCGCAGTACCAGCAGCACGGCAAGGTTTAGATATTTTACGCAAAAAAGGATCATATAGC
CAAATTGGTATCTTTAAAGATGCTGAAATCCCATTTGATATGGAAAAAGTGATCCAAAAA
GAATTAACAGTTGTCGGTAGTAGAAGTCAAAAGCCTGCTGATTGGGAACCTTCATTACAA
CTGATGGCAGATGGATTAGTGGATGCTGAAGCATTAGTGACAAATGTATATGACATTTCA
CAGTGGGATGACGCTTATCATCATTTAAAATCTGGTGAGGGAATTAAAGCACTACTAAAA
CCACTCGATTTAGATAACAATTAA
>>Zoo-28_[0242706 to 0242852]_Q5HJC7_(putative protein)_FRWD
ATGGTTGAAACGATGTTAACATTTATGCTTGGACCATTGAGACAAATTACTGATTTTTAT
ATGGAACATTTACTTGTAAGTAATTCCATCGTCATTGCAGGTTATTTTGCAACAGGTATT
TTTAAAAAGAAAAAAGTTGTGAATTAA
>>Zoo-28_[0242876 to 0243919]_Q5HJC6_(putat sugar-phosphate dehydrogenase galactitol-1-phosphate 5-dehydrogenase, Sorbitol dehydrogenase gutB2)_FRWD
GTGAAAGCTTTGAAGTTATATGGTGTGGAAGATTTAAGATATGAGGATTGTATCGAACCA
GACATTGAGGAATCGAATGATGTCGTTGTTAAAGTTAGAGCAACAGGTATTTGTGGTTCA
GACACATCACGTTATAAAAAGATGGGACCATATATTAAAGGTATGCCATTTGGTCACGAA
TTTTCAGGAGTTGTAGAAGCAATTGGTAGTAATGTTACGCATGTAAAAGTTGGTGATAAG
GTAACTGGGTGTCCAGCAATACCTTGTTATGAATGTGATTTTTGTTTGAAAGGTGAATTT
TCACGATGTGAACAGCTATATGTTATAGGTTCTTATGAACCTGGATCATTTGCGGAGTAC
GTGAAATTACCTGCACAAAATATTATAAAGGTACCTGAAAATGTTGATTTTATTGAAGCG
GCAATGATCGAACCTTCAGCAGTTGTAGCTCATGGATTTTATAAGACGAATTTAAAACCA
GGGATGACAGTTGCAGTGATGGGATGTGGCAGCATAGGATTGTTAGCGATTCAATGGGCA
CGCATTTTCGGTGCTACACATATCATTGCTATAGATATAGATGCTCATAAATTAGATATT
GCGAAATCGTTAGGTGCACATCAAACAATCAATTCGAAAGATGTAGACCTTGAGGCATTT
ATTGAAGATAATTACGCAAACCAAATCGATTTAGCGATAGAATCTTCTGGTGCAAAAGTA
ACAATTGGTCAAATACTGACGTTACCCAAAAAAGGTGGCGAAGTAGTATTATTAGGCATT
CCTTATGATGATATTGATATTGAAAGAGTACACTTTGAAAAAATTCTACGTAACGAATTA
ACGGTATATGGTTCATGGAACGGTTTGTCTAGTCATTTCCCAGGACGAGAGTGGTCAGCA
ACATTAAATTACATGGCCACGAAAGATATAAATGTTAAGCCAATAATTTCACATTATTTA
CCTTTAGAAAAAGGACCAGAAACATTTGATAAGCTAGTAAACAAAAAAGAAGCGTTTGAT
AAAGTGATGTTTACTATATATTGA
>>Zoo-28_[0244424 to 0245140]_tarI1_(2-C-methyl-D-erythritol 4-phosphate cytidylyltransferase 1)_FRWD
ATGATTTATGCAGGTATTTTAGCAGGAGGCATTGGCTCAAGAATGGGAAATGTCCCATTG
CCAAAACAATTTTTGGATATAGATAATAAACCGATTTTAATCCATACAATTGAGAAGTTT
ATTTTAGTAAATGATTTTAAAGAGATAATTATCGCGACGCCAGCACAGTGGATTTCACAT
ACACAAGATATTTTAAAGAAACATAGTATTAATGATGAACGCGTCAAAGTCGTTGCAGGT
GGTACAGATCGTAATGAAACAATTATGAATATCATTGAGCACATACGCAATAATCATAGT
ATTAATGATGACGATGTGATTGTGACACATGATGCAGTAAGACCATTTTTAACACAACGC
ATTATTAAAGAAAATATTCAAGTGGCTGTAGAACATGGTGCCGTAGATACGGTAATTGAA
GCTATTGATACAATTGTGATGTCTAAAGATAAAGAACATATACACAGTATTCCAGTACGC
AATGAAATGTATCAAGGTCAAACACCACAATCTTTTAACATTAAACTATTACAAGAGAGT
TATGAAGCCTTAAGTGATGCTCAAAAAGAAATACTTTCAGACGCATGTAAAATAATTGTC
GAATCAGGTCATGCAGTTAAGTTAGTACGTGGTGAATTATACAATATTAAAGTGACAACA
CCATATGATTTAAAAGTAGCAAACGCCATTATTCAAGGTGATATTGCCGATGATTAA
>>Zoo-28_[0245133 to 0246158]_tarJ1_(CDP-ribitol synthase)_FRWD
ATGATTAATCAAGTATACCAACTCGTTGCACCGAGACAATTTGATGTTACATATAATAAT
GTTGATATATATGGCAACCACGTCATTGTTCGACCGCTGTACATGTCAATTTGTGCAGCA
GATCAAAGATATTACACAGGTCGTAGAGATGAAAATGTATTGCGACAAAAATTGCCAATG
TCATTAATCCATGAAGCCGTTGGAGAAGTCGTATTTGATAGTAAAGGATTATTTGAAAAA
GGTACGAAAGTAGTTATGGTACCTAATACGCCTACAGAACAACATGATGTTATAGCTGAA
AACTATTTAACTTCTAGTTATTTTAGATCAAGTGGTTATGATGGTTTTATGCAAGATTAT
GTAGTCATGGCGCATGATCGAGTTGTTCCATTACCTGAGGATATCGATTTAAGTACGATT
TCGTACTCAGAATTAGTTTCAGTGAGTTATCATGCCATTCAACGATTTGAACGTAAATCT
ATTCCATTGAAAAATAGTTTTGGTATATGGGGCGATGGCAACTTAGGTTATATTACAGCT
ATTTTGCTTCGTAAGTTATATCCAGAAGCTAAAATTTATGTATTTGGTAAGACGGACTAC
AAATTAAGTCATTTTTCATTTGTAGATGAAGTTTATACAGTAAATCAAATACCACATGAT
TTAATGATTGACCACGCATTTGAATGTGTTGGGGGCAAAGGTAGCCAAGTTGCACTTCAA
CAAATCGTCGAGCACATTTCACCAGAAGGCAGTATTGCTTTGCTAGGTGTGAGTGAATTA
CCTGTAGAAGTAAATACACGTTTAGTGCTTGAAAAAGGCTTAACACTAATTGGTAGTAGT
CGAAGCGGTTCTGAAGATTTCGAGCAAGTAGTTGATTTATATCGTAAATATCCAGATATC
GTTGAAAAATTAGCGCTGTTAAAAGGACATGAAATCGATGTACGTACGATGCAAGATATC
GTTCAAGCATTTGAAATGGATTTATCGACATCTTGGGGAAAAACAGTGTTGAAATGGACG
ATTTAA
>>Zoo-28_[0246180 to 0247874]_tarL1_(glycosyl/glycerophosphate transferase)_FRWD
ATGACAAAAATGAAACAAGCAATACATATTGACCAAATATATTGGGAACGTGTGCAGTTA
TATATTGAAGGACATAGTGAAGGTATCGATTTTAATGCTGGACAATTTGTACTAAGAAAT
TTAACTGAGACGAAGACGTTAGAAGCAAATGAAACAGTTATAGATGGCAATGCATTTAAA
TGTAGATTTAATGTTGCGATTTTAGACGATGGTTACTATTTACCTATGGATAAATATTTA
TTTATCTATCATGAACAATTAGATTACATTGGACAACTAAATCCAAATATTATTGATCAA
GCCCACGCATCTTTAAATGAGGAACAGATTGAAGAATATGATGAGCTGACGACGCAAAAT
GGGAAAATCAATTATTTATTAGCCAATGAAGCTAAAGTATTTCGTAAAGGTGGCGTATCA
CAGCATACGGTTTACACAATTACTCCGGAAATAGCGAGTGATGTAAATGAATTTGTATTC
GATATTCAGATTACTTTTCCACAAGAAAAATCAGGAATGATAGCGACAGGCGCACACTGG
ATCCATAAACAAGGACATAAAGCCTCATTTGAAAGTCGTAGCTTTTTATTCAAAGCTATT
TTCAATATTACAAAATTACTTCATATTAAAAAAAGTAAGACGATATTATTCACATCAGAT
TCAAGACCGAATTTGTCTGGGAACTTTAAATATGTATATGATGAATTGCTACGCCAAAAA
GTAGACTATGATTATGATATAAAGACGGTATTTAAGGCAAACATAACAGACAGACGTAAT
TGGAAAGATAAATTCAGATTACCTTATTTACTTGGTAAAGCAGATTACATCTTTGTTGAT
GATTTCCATCCATTGATTTATACCGTGCGTTTTAGACCATCACAAGAAATTATTCAAGTA
TGGCATGCAGTTGGTGCTTTTAAAACAGTTGGATTTAGTCGTACTGGTAAAAAAGGCGGT
CCATTTATAGACTCGTTAAATCATCGTAGCTATACAAAAGCGTATGTGTCATCAGAAACG
GATATTCCATTTTACGCTGAAGCGTTTGGTATTAAGGAAGAAAATGTTGTGCCAACAGGC
GTGCCACGTACAGATGTATTATTTGATGAAGTTTATGCGAAACAAATTAAACAAGAAATG
GAAGAAGAATTGCCAATTATTAAAGATAAAAAAGTCATTCTTTTTGCTCCAACATTTAGA
GGTAGTGGTCATGGTACAGCACATTATCCATTTTTCAAAATAGATTTTGAACGTTTAGCA
AGATACTGTGAGAAGAATAACGCGGTTGTATTATTTAAAATGCATCCATTTGTTAAAAAT
AGATTGAATATTTCACGGGCACATCGTAAATACTTTGTAGATGTTTCAGATTATCGAGAA
GTTAACGATATACTCTTTGTCACAGATTTATTGATTAGTGATTATTCATCATTAATATAT
GAATATGCAGTATTTAAAAAGCCAATGATTTTCTACGCATTTGATTTAGAAGACTACATT
ACGACGCGTGACTTCTATGAACCATATGAATCATTTGTTCCGGGTAAAATTGTGCAATCA
TTTGATGCCTTGATGGATGCTTTAGATAATGAAGATTATGAAGCGGAAAAGGTTGTACCA
TTCTTGGATAAACATTTTAAATATCAAGATGGTCGCTCAAGTGAACGTTTAGTCAAAGAC
TTATTCAGACGCTAA
>>Zoo-28_[0248298 to 0249467]_tarF_(CDP-glycerol:polyGlycerophosphate glycerophosphotransferase)_FRWD
ATGATTAAAACTATAATTAAAAAAATGATTGAACGTTGTATACATACGAGTTTTAAATTA
CTATCAAAATTGCCAAATAAAAATCTAATTTATTTTGAAAGCTTTCATGGTAAACAATAT
AGTGATAATCCTAAAGCGTTATATGAGTATTTAGTTGAACATAGTGACGCGCAATTAGTT
TGGGGTGTCAAAAAAGGATATGAAAGTATATTCAAACAAAACAATGTGCCATATGTTACA
AAGTTTTCGATGAAATGGTTTTTAACGATGCCAAGAGCGAAAGCGTGGATGATTAATACA
CGTACCCCAGATTGGTTATATAAAGGACCTCAAACAACGTATTTACAGACTTGGCACGGT
ACACCACTGAAAAAAATTGGTTTGGATATTAGTAATGTGAAAATGCTAGGTACAACGACA
ACGGCATATCAAGATGATTTTAAAAAGGAAAGTCAACGTTGGGACTACTTAGTATCACCT
AATCCGTATTCAACAGACATATTTCAACATGCATTTCATGTTAACCGAGATAAAATATTG
GAAACGGGTTATCCACGTAATGACAAATTAACACATAAACAAAATGATACTGAATATATT
AATCGTATAAAGATGCGTTTAAATATACCTTTAGACAAAAAAATAATTATGTATGCGCCA
ACTTGGCGTGATGATGAAGCCATTCGAGAAGGTTCATATCAATTTAATGTTAACTTTGAT
ATCGAAGCTTTACGTCAAGCGCTGGATGATAATTATGTCATTTTATTACGCATGCATTAT
TTAGTTGTGACTCGTGTAGACGAGCATGATGATTTCGTGAAAGATGTCTCGGATTATGAA
GATATTTCTGATTTGTATTTGATTAGTGATGTACTAATAACAGACTATTCATCTGTTATG
TTTGACTATGGTGTTTTAAAGCGCCCACAAATTTTCTATGCTTATGATTTAGAAAAATAT
GGCGATGAACTCAGAGGATTTTATATGGATTATAAGAAAGAGTTGCCTGGTCCTATTGTT
GAAAATCAAGCAGCACTTATTGAGACATTAAAACATATAGATATAACAGCTAATGATTAT
GTTGCAGCACGAACAGCTTTTTATCAAAAATATTGTTCATTAGAAGATGGATATGCATCG
CAGCGAATTTGCCAAACACTTTTTAAGTGA
>>Zoo-28_[0249746 to 0250462]_tarI2_(2-C-methyl-D-erythritol 4-phosphate cytidylyltransferase 2)_FRWD
ATGAAATACGCTGGTATTCTAGCTGGGGGTATAGGTTCAAGAATGGGTAATGTACCTTTA
CCTAAACAATTTTTAGATTTAGATAACAAACCTATTTTAATCCATACTTTAGAAAAATTT
ATTTTAATTAATGACTTTGAAAAAATTATTATTGCGACACCACAACAATGGATGACGCAT
ACAAAAGATACACTTAGAAAATTCAAAATTTCTGATGAGAGAATTGAAGTGATTCAAGGT
GGTAGTGATCGTAACGATACAATTATGAATATCGTTAAGCACATTGAATCTACAAACGGT
GTAAATGAGGATGACGTTATTGTAACGCACGATGCAGTAAGACCATTTTTAACGCATCGT
ATTATTAAAGAAAATATTCAAGCTGCATTAGAGTATGGCGCGGTAGATACAGTTATTGAT
GCTATCGATACAATTGTTACATCTAAAGATAATCAAACAATTGATGCCATTCCAGTGCGT
AATGAAATGTATCAAGGTCAAACACCACAATCATTCAATATTAATTTATTAAAAGAAAGC
TATGCGCAGTTAAGTGATGAGCAAAAGAGTATCTTATCTGATGCATGTAAAATTATTGTT
GAAACAAACAAACCGGTACGTCTTGTAAAAGGTGAATTATATAATATTAAAGTAACAACA
CCGTATGATTTAAAAGTAGCTAACGCTATTATTCGAGGTGGTATTGCCGATGATTAA
>>Zoo-28_[0250455 to 0251480]_tarJ2_(CDP-ribitol synthase)_FRWD
ATGATTAATCAAGTATATCAATTAGTTGCACCTAGACAATTTGAAGTTACGTATAACAAC
GTAGATATTTACAGTGATTATGTCATTGTACGTCCTTTATATATGTCAATTTGTGCTGCC
GATCAAAGATACTACACAGGTAGCCGTGATGAAAATGTTTTATCGCAAAAACTACCAATG
TCTTTAATTCATGAAGGTGTAGGAGAAGTAGTATTTGATAGTAAAGGTATATTCAATAAG
GGCACGAAAGTTGTTATGGTACCTAATACGCCAACAGAAACAGACGATGTCATTGCTGAA
AACTATTTGAAATCAAGTTATTTCAGATCAAGTGGTCATGATGGCTTCATGCAAGATTTC
GTATTGCTAAATCATGATAGAGCTGTCCCGCTACCCGACGATATTGATTTAAGTATCATT
TCATACACAGAACTTGTGACAGTTAGCCTACATGCCATCCGTCGATTTGAAAAGAAATCT
ATTTCCAACAAAAATACATTTGGTATTTGGGGAGACGGAAACTTAGGCTATATCACAGCT
ATTTTACTGCGTAAATTATATCCAGAGTCTAAAATTTATGTCTTTGGTAAGACAGATTAT
AAATTGAGCCACTTCTCATTTGTTGATGATGTCTTCTATATTAACAAAATACCTGAAGGC
TTAACATTTGATCATGCATTTGAATGTGTTGGCGGGCGTGGTAGTCAATCAGCAATTAAT
CAGATGATTGATTACATTTCACCAGAGGGCAGTATTGCTTTATTAGGTGTAAGTGAGTTC
CCAGTTGAAGTTAATACACGTCTTGTGTTAGAAAAAGGTTTAACATTGATTGGTAGCAGC
CGAAGCGGATCAAAAGATTTCCAAGATGTTGTAGACTTATACATTAAATACCCAGATATC
GTAGATAAATTAGCACTGTTAAAAGGTCAAGAGTTTGAGATTGCGACAATTAATGATTTA
ACAGAAGCTTTTGAAGCAGACTTATCTACATCTTGGGGTAAAACAGTACTAAAATGGATT
ATGTAA
>>Zoo-28_[0251502 to 0253190]_tarL2_(glycosyl/glycerophosphate transferase)_FRWD
TTGGTTAAAAGTAAGATATATATAGATAAAATCTATTGGGAACGTGTTCAATTATTCGTT
GAAGGACATAGTGAAAACCTAGATTTAAAAGATAGCAATTTTGTATTAAGAAATTTAACT
GAGACACGCACAATGAAGGCAAATGATATCAAAGTTGATGGTAATCAATTCGTTTGTCGT
TTCAATGTAGCTATCTTAGACAATGGTTATTACTTACCTGAAGATAAGTATTTATTAGTT
AATGAGCAAGAACTTGATTATATAGCACAGTTAAATCCAGATGTGATTAACGATGCATAT
CAAAATTTAAAGCCAGAACAAGAAGAACAATACAACGAATTAGAAACACAAAATGGTAAA
ATCAACTTCTTATTGCAGACTTACCTAAAAGAATTTAGAAAAGGCGGCATTTCAAAGAAA
ACGGTTTATACTGTGACACCTGAAATTTCTAGCGATGTTAACGAATTCGTCCTTGATGTT
GTTGTAACAACACCGGAAGAAAAAAGTATTTATATCGTTCGCAAATATAAAGAATTGCGT
AAGTATTTCCGCAAACAATCATTTAATACGAGACAATTTATTTTTAAAGCGATATTTAAT
ACGACGAAGTTTTTCCATTTAAAAAAAGGGAATACGGTGTTGTTCACATCAGACTCTAGA
CCAACGATGTCTGGTAACTTTGAATACATCTATAATGAAATGTTACGTCAAAATTTAGAT
AAAAAGTATGATATTCACACTGTATTTAAAGCAAATATTACAGATAGACGTGGTATTATC
GACAAATTTAGATTGCCATATTTGCTTGGTAAAGCAGATTACATCTTTGTTGATGACTTC
CATCCATTGATTTATACAGTGCGTTTCAGACGTTCTCAAGAGGTTATTCAAGTATGGCAT
GCAGTTGGTGCCTTTAAAACAGTCGGCTTTAGCCGTACTGGTAAAAAAGGTGGACCATTC
ATAGATTCTTTAAATCATCGTAGCTATACAAAAGCTTATGTATCATCAGAAACCGATATT
CCATTTTACGCTGAAGCATTTGGCATTAAAGAGAAAAATGTAGTGCCTACTGGTGTACCT
CGTACAGACGTACTATTTGATGAAGCTTATGCGAAACAAATTAGACAAGAGATGGAAGAT
GAATTACCAATTATTAAAGGTAAAAAAGTCATTCTTTTCGCACCAACATTCAGAGGTAGT
GGTCATGGTACAGCACACTATCCATTTTTCAAAATAGATTTCGAACGTTTAGCGAGATAC
TGTGAGAAAAATAACGCGGTTGTATTATTTAAAATGCATCCGTTTGTAAAAAATAGACTT
AATATTGCAGACAAGCATAAACAATATTTTGTTGATGTTTCTGACTTTAGAGAAGTTAAT
GATATACTGTTTATAACAGATTTATTAATTAGTGACTACTCATCTTTAATATATGAATAT
GCAGTATTTAAAAAGCCAATGATTTTCTACGCATTTGATTTAGAAGATTACATTACGACG
CGTGATTTCTATGAACCATATGAATCATTTGTTCCAGGTAAAATTGTACAATCATTTGAT
GAATTGATGGATGCCTTGGATAATGAAGATTATGAAGGAGAAAAAGTTATTCCGTTCTTA
GATAAACATTTTAAATATCAAGATGGCCGCTCAAGTGAACGTTTAGTTAGAAATTTATTT
GGTAGCTAA
>>Zoo-28_[0253223 to 0254947]_tarS_(beta-GlcNAc appending glycosyltransferase)_FRWD
ATGGTAAAATTTTCAGTAATAGTTCCGACATACAATTCAGAAAAATATATAACAGAATTG
CTAAACAGCCTTGCGAAACAAGATTTTCCGAAAACTGATTTTGAAGTGATTGTCGTTGAT
GACTGTTCAACAGATCAAACGTTACAAATAGTTGAAAAGTATCGTAATAAACTGAACATG
AAAGTAAGTCAACTCGAAACAAATTCAGGCGGTCCAGGTAAACCGAGAAATGTGGCGTTA
AGACAAGCAGAAGGTGAATTTGTATTATTTGTGGATTCTGATGACTACATTAACAAAGAG
ACATTGAAAGATGCAGCAGCATTTATTGATGAACATCACTCTGATGTATTATTGATTAAA
ATGAAAGGTGTCAATGGTCGTGGAGTACCACAATCAATGTTTAAAGAAACAGCACCGGAA
GTCACTTTGTTAAATTCAAGAATTATCTATACTTTAAGCCCAACCAAAATCTATAGAACA
GCTTTACTAAAAGATAATGACATTTATTTCCCAGAAGAATTAAAGAGCGCAGAAGATCAA
TTATTTACGATGAAAGCATATTTAAATGCGAATCGAATTAGTGTATTAAGTGATAAAGCG
TATTACTATGCTACAAAGCGTGAAGGGGAACATATGAGTAGTGCATATGTTTCACCAGAA
GACTTTTATGAAGTTATGCGATTGATTACATTAGAAATTTTAAACGCTGATTTAGAAGAA
TCACATAAAGATCAAATCTTAGCAGAATTTTTAAATCGTCATTTTAGTTTTTCACGTACG
AATGGTTTTTCACTTAAAGTTAAGTTGGAAGACCAACCACAATGGATTAATGCGTTAGGT
GATTTTATACAAGCAGTACCTGAACGCGTAGATGCCTTAGTGTTAAGCAAATTACGCCCA
TTATTACACTATGCGAGAGCCAAAGATATCGATAATTATAGAACTGTAGAAGAAAGTTAT
CGTCAAGGGCAGTATTATCATTTTGATATAGTAGATGGCAAATTAAATATTCAATTCAAT
GAAGGTGAACCATTCTTTGAAGGTATCGATATTGCTAAACCGAAAGTTAAAATGACAGCC
TTTAAATTTGATAACCATAAAATCGTTACAGAGCTAACATTAAATGAATTTATGATAGGC
GAAGGACATTATGATGTCAGACTTAAGTTACATTCACGAAACAAGAAACATACAATGTAT
GTACCTTTAAGTGTTAATGCGAATAAACAATATCGTTTTAACATCATGTTAGAAGACATT
AAAGCGTATTTACCTAAGGAAAAAATTTGGGATGTTTTCTTAGAAGTCCAAATAGGTACT
GAAGTATTTGAGGTTCGTGTTGGAAATCAACGTAATAAATATGCATATACTGCTGAAACA
AGTGCATTAATACATTTGAACAATGATTTTTATAGATTAACACCTTATTTCACTAAAGAC
TTTAATAACATTTCATTATACTTTACTGCTATTACGTTAGCTGATTCAATATCAATGAAG
TTAAAAGGTAAAAATAAAATTATCTTAACCGGTATTGATAGAGGTTATGTATTTGAAGAA
GGTATGGCTAGCGTTGTCTTAAAAGACGACATGGTGATGGGAATGTTAAGCCAAACGTCA
GACAACGAAGTGGAAATCCTACTCAGCGAAGATATTAAAAAACGCGACTTCAAAAATATC
ATAAAATTAAACACAGCACATGTAACATATCAAATAAACAAATAA
>>Zoo-28_[0255291 to 0257045]_lytS_(two component sensor/regulator, sensor histidine kinase)_FRWD
GTGCTATCGCTAACAATGTTATTACTTGAGCGTGTAGGTTTAATTATTATTTTGGCCTAT
GTGTTGATGAATATTCCATATTTTAAAAACTTAATGAATCGTCGACGTACATGGAAAGCA
CGTTGGCAGTTATGCATCATTTTTAGTCTATTTGCCTTAATGTCCAATTTAACTGGCATA
GTCATAGATCATCAGCATAGTTTATCTGGTAGCGTGTATTTTCGCTTAGATGATGATGTA
TCTTTAGCCAATACACGTGTGTTAACGATTGGTGTCGCAGGTTTAGTCGGCGGTCCCTTT
GTAGGTCTATTTGTAGGTATTATTTCAGGGATTTTTAGAGTTTATATGGGTGGTGCTGAT
GCACAAGTTTATTTAATTTCTTCATTGTTTATCGGTATTATCGCTGGATATTATGGTTTA
CAAGCACAGAGACGTAAACGTTATCCAAGTATCGCGAAAAGTGCTATGATTGGTATTTTT
ATGGAAGTCATTCAAATGTTGAGTATCTTAACATTTTCACATGACAAAGCATATGCGATT
GAACTTATTTCATTAATCGCTTTACCTATGATTATAGTGAATAGCGTGGGTACAGCTATA
TTCATGTCTATTATTATTTCAACTTTGAAACAAGAAGAACAAATGAAAGCCGTGCAAACC
CATGACGTGTTGCAATTGATGAATCAAACATTACCTTATTTTAAAGAAGGTTTAAATAGA
GAATCAGCTCAGCAAATTGCCATGATTATCAAAGATTTAATGAAAGTATCTGCAGTAGCG
ATTACTAGTAAAAATGAAATTTTATCTCATGTTGGTGCAGGTAGTGATCATCACATTCCA
ACTAATGAAATATTAACGAGCTTATCTAAAGATGTATTGAAATCGGGGCGCTTAAAAGAA
GTGCACACTAGAGAAGAAATTGGCTGTAGCCATCCTAATTGCCCGCTTAGAGCTGCCATT
GTAATACCACTTGAGATGCATGGTTCAATTGTTGGTACTTTGAAAATGTACTTTACTAAT
CCTAATGATTTAACATTCGTTGAGCGTCAACTAGCTGAAGGTTTAGCTAATATTTTTAGT
AGTCAAATTGAACTAGGTGAAGCAGAAACACAAAGTAAATTATTGAAAGATGCGGAAATT
AAATCATTACAAGCACAAGTTAGCCCACACTTTTTCTTCAATTCAATCAATACCATTTCT
GCATTAGTTAGGATTAATAGTGAAAAGGCACGTGAATTATTATTAGAACTGAGTTACTTT
TTCCGAGCAAATTTACAGGGTTCAAAGCAACATACAATTACTTTGGACAAAGAGTTGAGT
CAAGTTCGCTCATACTTATCGTTGGAACAAGCGAGATACCCAGGACGATTCAACATTAAC
ATTAATGTTGAGGAGCGATATCGTCACGTTCTTGTACCACCATTTTTAATTCAAATTTTA
GTTGAAAATGCCATCAAACATGCGTTTACGAATCGAAAACAAGGCAACGACATTGATGTG
TCTGTTATTAAAGAAAATGCGTCACATGTTTGCATTATAGTGCAAGATAATGGACAAGGT
ATTTCTAAAGATAAAATGCATTTGTTGGGAGAAACATCTGTAGAATCAGAATCCGGAACT
GGTAGTGCTTTAGAAAACTTAAACTTACGCCTAAAAGGATTATTTGGAAAGTCCGCAGCA
TTACAATTTGAATCGACATCAAGCGGTACCACTTTTTGGTGTGTACTTCCTTATGAAAGA
CAAGAGGAGGAATAA
>>Zoo-28_[0257048 to 0257788]_lytR_(two component sensor/regulator, transcriptional regulator)_FRWD
ATGAAAGCATTAATCATAGATGATGAGCCATTAGCGCGTAATGAATTGACCTATTTACTT
AATGAAATTGGTGGATTTGAAGAAATTAATGAGGCGGAAAATGTGAAAGAAACATTGGAA
GCATTACTTATCAATCAATATGACATTATATTTTTAGACGTGAATTTAATGGATGAAAAT
GGTATCGAATTAGGTGCTAAAATTCAAAAGATGAAAGAACCACCCGCGATTATTTTTGCG
ACTGCACATGATCAATATGCAGTACAGGCTTTCGAATTAAATGCAACAGATTATATTTTA
AAGCCATTCGGTCAAAAACGTATAGAACAAGCAGTCAATAAAGTTCGTGCGACTAAGGCT
AAAGATGAAAGTAGTTCTAGTACGATTATTAATGATATGTCAATGAATTTTGATCAAAGT
TTGCCTGTTGAAATTGATGATAAAATTCATATGATTAAGCAACAAAATATTATCGGTATT
GGTACGCATAATGGTATAACAACAATACATACTACAAATCATAAGTATGAAACAACAGAA
CCGTTGAATCGTTATGAAAAACGATTAAATCCATCGTATTTTTTACGTATCCATCGATCA
TATATTATTAACACTAAGCACATTAAAGAAGTACAGCAATGGTTTAACTACACATATATG
GTAATATTGACAAATGGTGTCAAAATGCAAGTTGGGCGCTCGTTTATGAAGGAATTTAAA
GCGTCGATAGGGTTACTTTAA
>>Zoo-28_[0257901 to 0258344]_lrgA_(antiholin-like protein)_FRWD
ATGGTCGTGAAACAACAAAAAGACGCATCAAAACCAGCTCACTTTTTTCACCAAGTCATT
GTAATTGCTTTAGTACTCTTTGTATCGAAAATAATTGAATCATTTATGCCAATTCCTATG
CCTGCATCAGTTATCGGTTTAGTATTATTATTTGTTTTATTATGTACTGGTGCTGTTAAG
TTAGGCGAAGTCGAAAAAGTAGGAACGACACTAACAAATAACATTGGGTTACTCTTCGTA
CCAGCCGGTATTTCAGTTGTTAACTCACTAGGTGTTATTAGCCAAGCACCATTTTTAATC
ATTGGATTAATCATTGTATCTACAATTTTATTACTAATTTGTACAGGATATGTGACACAA
ATTATTATGAAAGTTACTTCAAGATCTAAAGGTGACAAAATCACAAAAAAGATCAAAATA
GAGGAGGCACAAGCTCATGATTAA
>>Zoo-28_[0258337 to 0259038]_lrgB_(antiholin-like protein)_FRWD
ATGATTAACCATTTAGCGCTGAATACACCATATTTCGGAATATTATTATCCGTTATACCA
TTCTTCTTAGCAACAATCTTATTTGAAAAAACAAATCGTTTCTTCTTATTTGCGCCGTTG
TTTGTCAGCATGGTGTTTGGTGTAGCCTTCCTTTATTTAACAGGTATTCCATATAAAACC
TACAAAATAGGTGGAGATATCATTTACTTCTTCCTAGAACCAGCAACAATTTGTTTTGCG
ATTCCTTTATATAAAAAGCGTGAAGTGCTTGTTAAACATTGGCATCGTATCATCGGAGGT
ATTGGTATCGGTACAGTTGTAGCGTTATTAATTATCTTAACTTTTGCGAAATTAGCGCAA
TTTGCGAACGATGTAATTTTATCAATGTTACCACAAGCCGCAACAACAGCGATTGCATTA
CCAGTGTCAGCCGGAATCGGTGGTATAAAAGAATTGACGTCATTAGCAGTTATTTTAAAT
GGTGTTATTATTTATGCCCTAGGTAATAAATTCTTAAAACTATTCCGAATTACTAACCCT
ATTGCCCGAGGATTAGCACTTGGAACAAGTGGACACACATTAGGTGTAGCTCCAGCTAAA
GAATTAGGACCTGTAGAGGAATCAATGGCAAGTATTGCTTTAGTGCTTGTAGGTGTGGTT
GTTGTAGCAGTTGTGCCTGTCTTTGTAGCAATATTCTTTTAA
>>Zoo-28_[0259159 to 0259863]_Q5HJB2_(GntR family transcriptional regulator)_RVRS
TTATTTTTTACTTGGAATATAAAACTGTGCATGACGATAATGAAATACGATGTCAGACGA
ATCAAAAGGTGTACCAGTCATTGTATAAAATGTTTGATGATAACGTAAACAAGGTTCGCC
CTTAGATAATTGTAGCAAATTTGCTTCTTCTACATCGAGTTGATCGACGTTAAAGAAAAT
GTCTGAAAAGCCAATACGTAGCTTCATGTGTGATTCTAAATAGTCAAATATAGAACCTTT
AGCAATATCAGCAGTTAAATATTTAACAACAGCTTTATGATAATAAGAATATTCAATACA
TAAAATGTCATTATCTACGTAACGCAATCGCTTTAAATAGTAAACAGTATCGCCATCATT
TAACTGCAATTCTTCTTTTACAGATTGAGGTGGTGTATGTATTTCCTCGAAAGCTAGTAT
CTTACTTGTCATACGGTCTTCACCTAAACTTTTAGAAAACCCATTCGTTTTAAAAACATT
AATACGATTTGCATCCCTAATATTTCTAACGTAAATGCCACTACCTTGCGCTTGATATAT
CATTCCATCTTGTTCTAATAACTCTAACGCTTTAATGATTGTACTTTTACTAACTTGATA
ATGTTCTTTTAACTGATTTACATTTGGTAATTTATCGCCAGGTTTAAAATTTGATTGATG
TATAAATACATTAAGTTGCTTAGCAATATGTTCGTACTTTAACAA
>>Zoo-28_[0260006 to 0260810]_Q1YAD5=ptsG3_(PTS system, IIA component)_FRWD-FRAMESHIFT
ATGAGTAATACACATATCGAGCAAGCACAAGATATTCTTACAGCTGTTGGTGGCGTTGAA
AATGTTGTTAACGTTTCAAGAGATACAAAACGTATGACGATTCATATGAATCATGCTATT
CCTTCTACTGCAAATGAAGTCAAGCAGATAGCTGGTGTAAAAGCTGTTGAGGAACATGAT
GAGCAGTTTATTATCATGTTTGATGAAAATGTTGAAGATATTTATAAACAGCTACAGCTA
TTAATTGAGAAAGATAAATCTCGAGCAGATTCAAAAAATAATAACAAGAAAACACAAAAG
ACAAAGCAAGGACGAAATGCTAAAGTAACAACGCCTATATTAGTTAAAGCCCCAATTGCA
GGACGTCGTATTTTGCTAAAAGAAGTTAGAGATTCCATTTTCAGAGAAGAAATGGTAGGC
GAAGGATTAGCGATTAAGGCACATGATATGTCTAAAATCATATCTCCGTTTACTGGTACC
GTTTCAATGACTGTACCTACCAAGCATGCCATTGGAATTCATTCAGAAGAAGGCGTTGAC
TTAGTCATTCATATTGGAGTCAATACAGTTAAACTAAATGGTGAAGGGTTCGAATGTCTT
GTAAAACAAGATGACTATGTTAATTCGGGGCAACCACTTTTGAAATTTGATCGAGATTAT
ATTGAACAACAAGGCTATAACTCAGACGTTATTGTTGTGATTAGCAATTCTTCGGATTAT
GCCAAAGTTGAACTAACAATGAATGAAATCATAACGACAGAAGATGTTATTTTTAAAATA
TTTAAAAACTAGGAGTGTATTGTAA
>>Zoo-28_[0260816 to 0262258]_bglA_(putative 6-phospho-beta-glucosidase)_FRWD
ATGAAATTACCTAAAAACTTTTTGTGGGGTGGTGCACTGGCCGCGAATCAATTCGAAGGT
GGGTATGACAAAGGTGGTAAGGGACTAAGCGTCATTGATGTTATGACTAGTGGTGCACAT
GGAAAACCTCGTCAAATTACTGATTCCGTTGATCCAAATCAGTATTATCCTAATCATGAA
GGTATCGATTTTTATCACCGATATAAAGAAGATATTGCATTGTTTAAAGAAATGGGATTG
AAATGTTTACGTACGTCTATTGCATGGACACGTATTTTCCCAAATGGTGACGAAGAAACA
CCTAATGAAGAAGGATTGGCATTTTATGACCATTTCTTTGACGAACTGATTTCACAAGGA
ATAGAACCCGTTGTGACGTTATCACACTTTGAAATGCCGCTTCATTTAGCGAAAAATTAT
GGTGGTTTTAGAAATAGACAAGTTGTGGATTACTTTGTACGATTTGCGCGAGTGGTATTT
GAAAGATATAAAGATAAAGTGACATATTGGATGACATTCAATGAAATTAATAACCAAATG
GATACATCAAATCCTATCTTTTTATGGACGAATTCGGGTGTGATTATATCTGAAAAAGAT
AACGCAGAAGAGGTGTTGTATCAAGTTGCACATCATGAATTATTAGCTAGTGCTTTAGCT
GTCAAAATTGGTAAAGAAATAAATCCTGAATTTAAAATTGGAACGATGATTTCACATGTA
CCGATTTATCCGTATTCCTGTCACCCAAAAGATATGATGGAAGCACAAAGTGCAAATCGC
TTAAGATTCTTTTTCCCAGATGTTCAAGTGAGAGGGTATTATCCTGGATATGCTAAAAAA
ATGTTTGCTCGAAAAGGTTATGACATTGAATGGCAAGAAGGAGACGACAAAATTTTAAGA
GATGGTACAGTAGATTACATCGGTTTCAGTTATTATATGTCTACTGTTGTTAAACATGAT
GCTGATGCTACAGTTGAAAATAATATCGTCAATGGCGGTTTAAACAATTCTGTTGAAAAT
CCACATATTGCGACAAGTGATTGGGGATGGGCTATTGATCCAGACGGGCTAAGATATACA
CTTAATGTATTGTATGAACGTTATCAAGTTCCATTGTTTATCGTTGAAAATGGATTTGGT
GCTGTCGACGAAGTAATAGATGGACACATTCATGATGATTATCGTATTGAATATTTAAAA
GCACACATTGCAGCAGCAATCGAAGCAGTAGAGCAAGATGGTGTAGATTTAATAGGTTAT
ACACCATGGGGAATTATAGATATTGTCTCATTTACAACTGGTGAAATGAAGAAACGTTAT
GGTTTGATTTATGTGGATCGAGATAACGATGGGCATGGCACAATGGAACGATTGAAAAAA
GATTCTTTCTATTGGTATAAACAAGTAATCGCAACGAATGGTGAAGTAGTGAACGATAAT
TAA
>>Zoo-28_[0262373 to 0263737]_BDS-53E_000227_(amino acid permease)_RVRS
TTATTTACTTAATTGTAATTTCTTCTTGTTATAAAAATAAGCACAAATTAATCCAGCATA
CCAAATAGGTGACAAGATAATACCGATTCGAGTTTCAGCATTAAATAATAATATAATAAT
GATGAAGACGAAGAATGCGACAACTGCATAAGCAGATGCGATGCCACCCGGTAATTTAAA
TGTACTTGCGTCATGTAATGCTTTATCTTTTTTAATATAACTAATATATGAAATAGCGAT
TAATGACCATACAACTAAAGTGATAGATGTAGCTACAGAAGTAATGTAAACAAATACTTC
TTCACCATTTGGTATCACTAAATTTAAAATGACTGTGATTGAAATCAATGCACATGTAAC
TAGTAAAGCATTTTGAGGAATACCTCGTTTAGATAAACGATGCATTGCTTCAGGTGCTTG
TTTTTTGTTACCTAAACCGAATAATACTCGGCTATTTGCAAAAATACCGCTATTTGCAGA
AGATGCCGCAGCCGTTAAAACAACAAAGTTAATCAATCCTGCAGCGAATGGAATTCCAGC
TAAAGCAAATAATCCAACAAAAGGACTGTTTTGAGGATTGATTTGATTCCACGGAACAAT
CATCATAATGACTGCCAAAGCATCAACGTAGAATAAAATAATACGTAATGGCACACTATT
AATTGCGCGAGGCAACGTTTTATGAGGATTCTTTGTTTCACCAGCAGTAATACCGATGAA
TTCTATACCTGTAAATGCAAATACAGCCATTTGGAATGACATTAAGAATCCGAAGAAGCC
ATGTGGGAACATGCCACCATGTGAATATAGGTTTGAGAAGCTTGCTGTTGTGCCGGAAGG
TGACTTAAATGATAACACCACCATAATAATGCCGACTACGATTAAAGCGATAATTGTAAT
GACTTTGATAATTGCAAACCAAAATTCTAATTCTCCAAATACTTTAGTACTCGTTAAATT
AAGAACTAGCAGTAATAAAATAATAGAAAAACAAGTAAGCCATGTTGGGATGTTTGGATT
GAAATATTTAATGTATTGGGAAATTGCAGTGACATCGGCCATAACTGTAATAACCCAAGA
CATCCAATAAGACCAACCAACAATAAATCCAGCAAATGGCCCTAGATATTCATGTGCGAT
ATCAGGAAATGATTTAAATTTAGTTTTCGCTAACAACATTTCTCCCATTGCTCGCATGAA
TAAAAATAAAAAGAACCCAACAAGCATATAAGTAAATAAAATGGATGGACCAGCTTTAGA
AATAGTATTACCAGATCCAAAGAATAGGCCTGTACCAATTGCACCACCAATTGCAATTAG
TTGAATATGGCGATTGCTTAAATCCCTCTTTAATTCATTTGTCAT
>>Zoo-28_[0264180 to 0265097]_rbsK_(ribokinase)_RVRS
TTATGCTTTATTTTCAACTTCTTCTAAAAGAGGAATTGACGCTTGAGAACCATGTCTTTG
AACAGTAAACGAACTTGCTTTGTTACCGAAGTCTATAGCCTCTTCTAAATTATCTTGAGA
CTTATTTAAACGACTCACAAAAGCACCGATAAATGTATCTCCAGCAGCAGTCGTGTCGAT
AGCTTTAACTTTATAAGCCTGAATTTGCTGGCTATGGTCTTGTGTAGCAAAATATGTACC
TTGTTTACCTAATGTAATTAAAACAGTTTTGATACCTAACGATAAAAAGTAATCTGCATT
CGCTTGCATGGATGCTTCATCTGTTACTTTGATGCCAGACAATAATTCAGCTTCTGTTTC
ATTGGGAACGATAATATCAATGAGTGATAACAGTTTATCAGGTAATGGTTTTGCTGGTGC
GGGATTTAACACCGTTGTTACACCATGTGCTTTAGCAATTTCAAATGCAGAAATAATGGC
AGGTATCGGCACTTCTAATTGTGCAACGATAAATTCTGCTTTAACAATTGCATCTTTTGC
TGTTTCGACATCTTCAGGTGTTATTGTCATGTTTGCACCACCATATACATAGATAGAATT
TTGACCTTCAGCATTAACAGTAATGAATGCTTGACCAGTTTTAGCTTCATCAGTTTTGAT
AATATATGATGTATCTATATTTGCTTCTTTAAAGTCTTCTAAGATGAAATCAGCAACACC
ATCATTTCCTATTTTCGTAATAAATGTTGTATCTGCTTGCATGCGTGCAGTTGCAATCGC
TTGGTTAGCCCCTTTACCACCACCAAATGCTTTTTGAGCTTCTTCAACATGTAAAGTCTC
GCCTGGTTGAGCATATCTTTCAACCGTTAAAAATTGATCTACGTTTGTAGAGCCTAATAT
AACAACTTTATTGGTCAT
>>Zoo-28_[0265125 to 0265529]_rbsD_(rbsD D-ribose pyranase)_RVRS
TTAAAATGTAACATTTGATTCTAAGGCGATATTGGAATAAGGTGTTATTTCACCTGTACG
AATATTACCTTTATTTAATGGATGTGTTAAATTTGTTTTCATGTCTTCGTGAGGAATGAA
AACAATATCTATATCAGATGAAAGCAATTGTTTAATTTGTTGTAATTGTTCAGGATTATG
TTCCTTTATTTCTTCAGCTAAGTAAATTTTTTGAATTTCTATTTCTTCCAATACTGTAGC
TAATACATCGATAAAGCGTGATAAATTTTTTGTGACAGCTAAATCAATACGACGATGATC
ATTTGGAATTGGCATACCAGCATCGTTGATTGTTAATAAGTCAAAATGTCCAATTGTCGC
GATGGCTTTCGATATATGTTCATTTAAAACGCTCGATTTTTTCAT
>>Zoo-28_[0265544 to 0266425]_rbsU_(ribose uptake protein)_RVRS
TTATTTAATAAATACTGTGACTGAAGCGGCTACTAAAATGAGTACTAGGCCGATAATGGT
AATGACCATTTCTTTTGATGTTTTATGTTGTTTTAAGAAATATATACCAGTTAATGTTGC
AAGTACGACAGAAGTTTGAGAAAGAATAAAGCCAGTCGCTAAACCATTCATATCAGGTTG
AGCAGAAATTAAATATGTTAAGGCACCAAATGCAAAGAAAAACCCAGAAATAATTTGTAA
CCATGTAATTTTGTTACGGAAAGGATTTTCTTCTTTCATATTCATTAAACCATAAATTAC
TGCAACTAAGACCATACCCATAGCTTGAGGTAAAAAGGCGGTTAAGCCATTAATTGATGT
TGCTTGTGGTGCTGCAGAATATAACCAGTATCCAAACTCACCAATTAACAAAAGTATAAC
GGCACGACGTAAATTTTTAGCGTTACTAGCTTCTTTACGTTCGCTCCAAACTGTCATACG
CGCACCAATCAAGATAACGATTAAAGCAGTGAATCCAATGATTTTGTGACCAATGCCTGG
CCAATTTCCTAAGGCGAAAACACCCCATAAAGATGCGCCTAATAATTGAAATGCTGTTGT
AACAGGCATAGCACGAGATGAACCAACAAGTTCAAATGCCTTAAATGTAATAATTTGTCC
AAAGCCCCAACCAGCACCGGATAAAATGGCAAATAGTAAATTTGCTCCAGTAGGGAAGCC
GCTTGAAGTGACCATGGCTAAAATAATAGCGAAGATTAATGTACCTACAGTTGCTCCGAT
AATTTGATTTACAGGTTTACCTCCAAATTTAGAAGCAACTGTTGGGAAGAAGCCCCAGCC
GATTAAAGGCCCCAATCCAATAAGTAAAGCAACAATGCTCAT
>>Zoo-28_[0266666 to 0267664]_rbsR_(ribose operon transcriptional repressor)_RVRS
TTAGTGCAAAATATTTGAAGAGGTCGTGGATCTAATTTTTAATGTCGTCGGAAGTTCAAT
CATTTCAATTGTCTTATCTAATTGTTGTAAACGTTGAAGTAATAAATTTAAAGACATTTT
ACCAATTTCGGTAATTGGTTGAGCTATCGTAGTCAACGGAGGTGTGACATAAGCGGCATA
GTCGATGTCATCGTAACCTATCAATGAGATGTCTTTCGGAATGTTAATTCCATGTTCGAT
TAAGCCACGCAAAATACCAATGGCGAGTTCATCGTTAATAGCAAATGTCGCAGTAGCAGG
TTGAATCATAATATCATCAACGATAGTTAGACCACCATGTTTAGATAGATCAGTATAAAT
GATTTCAGGTTCCGATAATTGATGTGCGCGTAAAGTATCAATAAATCCGGTAACACGTGC
AGTCATATTTGCCATCATGTTAAATGGTGCAACAATCGTCATATTTTTGTGACCTAATTC
TATTAAATGTTGAGCTGCAAGTTGACCTCCTTGATATTCATTTGTGCGTACAAAATCAGT
GTAACCTTGATGGTCATTTTGATCGAGAACAACATATGGAACATGATGCTTTTTTAAATA
ATCATCAAGTGTTTCAGGAGAAGCGATATATTGCGCAATGATCAAGCCGTCTATACCGCG
ATCAATTAAATGTTTAACATTATTGCATAATTCGTGAGCTGTAGACGTTAAGAAACATAA
ATCAACATCAGATGGTTTATAATCATGGATACTTTGCATGAGTGATGAGAAAAACGGATT
TGTTAAGCTCGGGAGAATGACACCAATAGTTCGAATCTTACTACCACGTAATTGTTTGGC
ATGTTTATTAGGTGCATAGCCCAGTCGCTCTGAAACAGCATGTACATTTTTAATTGTAGT
TGCTGAAAACCTACTATCATTATGATTTAAAATATGTGACACAGTAGTAACAGATACACC
AGCTTCTTTAGCAACATCTTTAATTGATATCTTTTTCAT
>>Zoo-28_[0268029 to 0268421]_Q5HJA3_(putative protein)_FRWD
ATGCAATTCAAATTAAAAGAAGAAGAGATTATTAGTTTTTTAGAATTGAAATATCCAGAA
AAAGAGTTCGAATATGGTCGTTTGTTAGTTGGACAACATAAACGAGATGATTTAGATGTT
TATTACTTTGGTGATACGTTTTTAATGTGCACGATTATTTCGTTCAAGACATTTGAAATT
AAAGAAACAGTAGAATTATCATATGATGCTGTTCATCGTATTGTGTTAAAAGATGGATGG
TTATTTAGAAAAATGAGAATAGAAACAATGCAAAAAGTATTAAAATACGGTACATCTAAG
TTAATGTTAACTGATTTTCAAAAAGAGAATTATGATAAATATATTCAAGGTCAGAAACAA
CGCGTTATCTTTGAAAATGGCCATTTTGTCTAA
>>Zoo-28_[0268540 to 0269922]_yusP_(major facilitator superfamily transporter)_RVRS
TTATGATTTAACCGTTTTTGGAATGATCATGTATGCAGACAGTGAGCCAAGGATCATCAA
TACAATGCTGACTATAAAAGTTACAGTTGCAGCTACACTAGGCGTATAGTTTAGTTGTAA
CATACTGAAAACAGTTGTACTTAACGCTATACCAAAAGCACCACCTAATGTACCACTCAT
TTTATATAATCCTGTAGCTAAACCAACTTTTTCATTTGGCATACTAAAAATTGCAATCGT
AAGTCCAGGTGTTGCGACTAAACCATTACCTATCGCACATATGACGAAACCAATGATAAC
TGCAATGACATATTGTGATGCCGATAATTGAGTCATACTAATAACAGAGATACCGATGAC
AGGGAACAATGGACCAATGATGAGCATCAATTTGCCACCGAAACGTAATGTCGCTTTTTC
ACCTAACCGAATCATCGCAACGGCTACAATGGCATAAGGTAATGTAACTAAACCAGATTG
AGCAGCAGATAAGCCAAGATGAGTTTGTGCATATATAAAGAAGACAACCGTTACACCGAG
ACCGCTGTTTAAAACAAAGTTATTTAAAAAAGCACCGATAAATGGACGGTTACGAAATAC
TGCAAAATCAATAAATGGTGCTGTATGACGGCGTTCAATGATAATAAATATAAATGTAGA
GATAATAAATATACCAAGACAAATATATGAAAATGTACTAAACCAGCCTTGTTCAAAACC
TTGTGTTAATAACAATGTGAAGCTTCCAATCATTACAGCAAAAACTGTCATACCTTTATA
ATCAAAAGGATGATGAGTACGATGTTGTCTTACTGTTTCAGAAGTTCCTTTCAGAAGTAG
TATGGCAATTAAAGATATTACGATACTTATAATGAAATTAGTTTGCCATCCGAAATTTGT
GGCAATTAAACCGCCAATGACACCTGCTAGACCGATACCACCTACTGTACTAATCATTAA
GTAACTAATAGCACGTCTTAAATGATCACCTTTAAATTGATGATTTAAAACACCTACTGT
TGAAGGTAATAAGATAGCTGCTGAAAGACCTTGTAAAATTCTACCTAAAATTAAAAGGGC
AGTTATGTCAGAAATAATTAACAGAATAGAACCAATAATGCTGACTATGAGTCCAATGTA
TGTCATTTTTAATTGTCCTATTTTATCAGCTATGTCACCCGCTGCTACCATAAAAATGCC
AGTGGCAAAAGAAGTTAAACTAATCGATAAATTTAAAAGGGCAGGTGACGTATGATACGT
TTGACCAACGAGTGGTCCTATATTAATAAATGATTGTGCAAACAACCAGTATGTTAATGC
AGATAACATAATCGCAATAATAATATGACTGCGTGTTGAAGATTGTGATTGTGTGTGATT
CAC
>>Zoo-28_[0270157 to 0271149]_yxeI_(choloylglycine hydrolase family protein)_FRWD
ATGTGTACAGGATTCACAATGCAAACATTAAATAATGAAATATTTCTTGGTCGCACAATG
GATTACGATTATCCGTTAGATGGTTCGCCTGCAGTGACACCTAGAAATTACCATTGGACA
TCACGAACAGGAACAACAGGTCAAACTAAATTCGGCTTTATTGGTACTGGGACAGATATG
GAAGGTTTTATTTATGGTGATGGTGTTAATGAGCATGGCGTTGCCATTTCAACGCAGTAT
TTCCGAGGTTATAGTTCATATGCTTCCGCTCATAAAACAGGAGCGATGAATATTACACAA
AATGAAATTGTGACATGGATTTTAGGATATACAACAAGTATTGAAGATATTAAACAACAA
GCTTCTCAAATTAATGTTGTTGCAGTTTATTTAAATGATATTGGTGAAGTGCCTCCGTTA
CATTATCATGTTTCTGATAAAACAGGACACTCAGTAGAAGTGTCATTTAAAAATGGTGAA
GTAGTTATAACAGATAATCCTATCGGTGTATTAACAAATCATCCAGATTTAGCATGGCAT
TATAGTAATTTAAGACAATATATTAATGTTTCTCCTTATTCATCTTCATCAAAGCTTTTG
GAAGATGTAACGATTGAACCTTTAGGTAATGAATCAGGCACATATGGTTTGCCGGGTGGA
TTTACTTCAACAGAACGTTTTGTACGTATGGCATTTATGAAGTCACATATTTCTCAGGAT
AATGATAAAGAGATGGATTTAATGAATGCATTTTATTTATTAGATGCAGTTAACATTCCT
ATAGGCATTGTACGTCCACATGATGCTGATAGTCATTATACGATGTATCAAACGGTCATA
AATTTAACTACAAAAACGTTGTACATTAAATATTATGGAAGTAATGAAATTGTAGAACTT
AAACTTACGGATGATTTAGTTCGTAAAAAGGATATGACAATTTTTAAGCCAGAAACTCAT
TTAGTTGTAAAAAAGTTGAATGAAGATCATTAA
>>Zoo-28_[0271553 to 0272515]_lytM_(lysostaphin)_FRWD
ATGAAAAAATTAACGGCAGCAGCAATAGCAACGATGGGCTTCGCTACATTTACAATGGCA
CATCAAGCAGACGCAGCAGAAACGACAAATTCGCAACAAGCACATACACAAATGTCAACA
CAATCACAAGACGTATCTTATGGTACTTATTATACAATTGATTCTTATGGGAATTATCAT
CACACGCCAGATGGTAAGTGGAATCAAGCAATGTTTGACAATAAAGAATATAGCTATACA
TTAGTAGATGCAAAAGGGCATACACATTACTTTTATAACTGTTATCCAAATCATGCAGAT
GCCAACGGAAGCGGACAAACATATGTGAATCCAGCAACTGCAGGAGATAACAATGACTAC
ACAACGAGTCAAAGCCAACAACATATTAATCAATATGGTTATCAATCAAATGTGGGTCCA
GATACGAGTTATTATTCACAGAACAATAATGGTCAATCATATACGCGTCATGATGGAAAT
GGAGAAGTTAATTATCCTAATGGCACATCGAATCAAACAACAAATCAAAATGGTGGAACA
GCAAGTAAAGCAACAGCTAGTGGTCATGCGAAAGACGCAAGCTGGTTAACTAGCCGTAAA
CAGCTACAACCATATGGACAATATCACGGTGGCGGTGCGCATTACGGTGTTGATTATGCA
ATGCCTGAAAATTCACCTGTATACTCACTGACTGATGGTACAGTAGTACAAGCAGGCTGG
AGTAATTATGGTGGAGGTAATCAAGTGACGATTAAAGAAGCGAACAGTAATAACTATCAA
TGGTACATGCATAACAATCGTTTAACTGTTTCAGCTGGTGATAAAGTAAAAGCTGGCGAC
CAAATTGCATACTCAGGTAGTACAGGTAATTCAACAGCACCTCACGTACACTTCCAACGT
ATGTCTGGTGGAATTGGTAATCAATATGCAGTAGACCCAACGTCATATTTGCAAAGTAGA
TAA
>>Zoo-28_[0272567 to 0273226]_Q5HJ98=ybhF_(putative ABC transporter, ATP-binding protein)_RVRS
TTAATAATAGGTATATGTCCATTGCTTTTCCTCTAAAACGTGTTGATAAAAAGGATCTTG
TCCAATTAATTTGATATCATCTGCAAGTGCTTCAACCTCATCTAAATGATGAGTAGTTAA
TATAATTAAGCATTTAGTTTTCATAATGTTAAGTAGTTGGTGAATATCATGTCTAGACTT
TAAATCAATACCGACCGTAGGCTCATCTAGAATAAGAATTCGTGGTTGTCCTAACAAACC
AACTAATATATTAATTTTACGTTTGTTACCCCCAGATAATGTAGATACTTTTACAGATGT
ATCATCAAAGTTTAATTGCTGTAAATATTCGTTGATAGTTGTGTTAGATATAGGTGTTTT
ACAAAGTGATTTAAAGAACTTAATATTCTCAGCAACTGTCATATGCTCAAATAATGCAAT
ATCTTGAGGAACATAACCGATATGATTTTGAATTTGTCTTTGATTCCATTTTTCACCAAA
ATAGGTGATGCTTCCATTGTTAGCTTTTTCAATACCAGCAATCATACGAAGTAACGTTGA
TTTTCCTGCGCCATTATCACCGAGTAAAATCGTTAAGCGGTTGCTATCAAATGACATGGA
TAAGTGATGGAAAATCTGTTTATTGCGGTATCGCTTTGTAAGATTATTAATTTCTATCAT

>>Zoo-28_[0273240 to 0274160]_Q5HJ97_(putative ABC transporter, transmembrane permease)_RVRS
TTACATGAAAATGGTCAAATATACGATACTCATAGCAAATGCATATATAAATGTCATAAA
TAGACGATGACTTAATGTTTGAATATGGAATAAGATGAACACAATGCCAATTTCATAAAC
TAATATAAGTAACAGTGATTTTAAGTAAAATACTAAGCTGAGTGGTTGTGACATGTATAA
ACTAACTGCCCATAATACAACCAATAACAAGGTACTATGTGTTAGTACATAGGTGCTATA
TAGTTTCAAGCGACTTAAGTGATATTGAGATAAACGTTGCAAAGCTGCTTGCTGGTTTAA
TCGATAGTGAAGTACAACTTGAACAGCACTTACACATAAAATTACAGCAAATATTAAGCT
GATTGAAATGGAGTGTTGTGCTTGATGTGTAAGTGAAACAAATTTAATTTTAGAGTCTGG
TGTATGTTTATAATACGACTTATTGATATCTGTTATAGAATGATGTTGTTTCATATCCTT
AAGATGTTCATAAATAATATTAGGTATTTGTTGTTCATACAACGAACTACTAACGATTTC
TACAGCAATGCTACCGATAAAATCATCTCTACCATATAATTGTATGACTTCTTTTAAACG
ATTCTCTTTTAACTTTTTAGAGAACCCTTTAGGAATTTGCATACTCAAAATAGATTCCTT
TTTAGTAACATCATCTTCAATGTAACCTTCATCTTCACCAACTGTTTTAATAGTTACATA
GTCAGAGTGTTTTATTTTATTTATTAATGATTTTGAAGCGGTAGTTTGGTCTAAATCTTG
AATGGTAATCGGTATTTTGAAGTTGTCATGCGCCATACGATAACCAAAACTGCATAGTAA
AAGTGCAATTAATATGATTGCAACTAGCATAATGTATTGTAGCCACTGTTTTAACACAAC
AAGTTGGATATAAGGTTTCAT
>>Zoo-28_[0274157 to 0275323]_Q5HJ96_(putative ABC transporter, ATP-binding protein)_RVRS
TCATCTGCGATACCTCCAAACCAATACAACTAAGTTAATAATAAGAAGTAGGGCTATACT
GAAATAGAAACTAGGATGTAGTTCTAATATATAGTTGTTTAAAATAATTTCTAATAGTTG
ATTCGTTACAATAGCAAATGGTTGAATAGTAAAAATGCCGTTTGCTACGTGCTGTAGAAA
AATAGTAGGTACAGTCATGCCAGAGAGCATCAAAACTATAATTGCTAATATGATTTTACA
AATACTATTGAATAAATAGGTTGTTAAGAGTTCGATTAACAGCAAACACAGTACTAAAAA
GGTAACATAATAGCTTAAATGAATGGCTAACGTTGGCCAATTATATAATTCAAAGGTACT
TGGAATACTGAATATAATCCAAACGACGCCAACGATGCTCCATAGCATCGTATATATCCA
TGTAATAAATGCACGAATGATTAATAAATGCTCTTTAGCAAAATGAAACATTTTCAAACG
CTCTTTTAATACTGTATCTTGATTCATTTTCAAAACTGTAAATAAAGATAGTGCAAAGAT
GAATATCGTTGCTAAAAATCCGGTAATTGCATAATAACTACCCGTATCGTATAAATGAAT
AGGTTCTAAGTTGAATGCGCCTGAACGGTTTAATCCCGTAATCAGCAAATCTGTCATGAC
ATTAATACTGTCAGAATGTGATGCTTTCGGTGCTAAGTCTTGAAAAGCTAAAATGCCACC
CATCGATAGCATAAGACGTTGGTAAACAGAATCTGTTAACTGTGACAACACAACACTCTT
CATTGATTGTTGATCGTATGTATATACTGAAATTGGTAATTCACCTTGTTTATAAAAGGC
CTTTGTCATACCTTTATCAAAGACAAAGTAGCCTTGAAGTTTCTGCTGTTTTAGCAAATC
ATGTGCTTTCTTTTCATCATAACCTTTAATACTCACATTTTTCCCTAAGTTACTCCCTTT
ACCAATAGAGTTTAAGATTAATTTCGTTTCACTTGATTGATCTTTATCTACGACCCCTAT
ATTAAAATGGTTGTCATCTTCTGTTACATGTTGAATAGTCGTTAATGTAATAAGAAGTGC
CGCTAAGATAAATAGTAAATAGATGATCAAATACCACTTTTTCAATAAAAAAGAGTGGTA
GATGCGAAACAAATGTATTGTTTTCAT
>>Zoo-28_[0275391 to 0276914]_Q5HJ95_(putative membrane protein)_RVRS
TTATTTAGATGTCTTTTTTAAAATTGATTCAAACATTTTACCGCTATTTTTATCGATTTC
TTTTTCAAGTTTTTCGCGGTCTTTTGAAGATAAACTATTGAAGTCTTTAGCACCGCTAGC
ATCAAAATCAATATCTGCTTTTAATTTTGTACTAGATTTTAAGATAAAGTTAATAGGTTC
TTCAGCAAATTTGATACCAATATTTAAAGTAGATTTCTGAGTATTATTTTTAACATCAGA
CTCTATGTTGTTTTCAAATGTAATTTCATTTTCATCGCTATATTTATCCATTGCAAAAGC
GATTTTACCTTTATCTTGACGTTTTGTGCCGTCAACTTTTTCTTGGTTATCTAATGTGAC
TTTTGATTCATCATATTCTGTCTTTTTAGCTAATTCGTATTTATCATTATATTTATTATC
TTTTTCTTTAGAAGATACGCCTTTAATTGTATATTTTGATTCATCATACGAGTACTTATC
TTGGTCGAAGTTAATTGCATAATCTACTTTTAATTTATCGTCTTCTAAAGTGTTAGTACC
TTTAATTTTAGTTTTATGATTTTCTTTGTCTGTAATTGTAATTTCTCTTTTTAAAATTGT
ATGTTTTTCTGTATAAATTTTAGATTGAATTTTAGGGAATTCATCTTTTTTAGTTTCTTT
GACATCGTCAATTGCTTTTTTGATTTCTTTATCAAAGTCTTTTTTAGCACCTTGTTTTTC
AACTAATTTTTTAATATCTTTATCTTTTTTAGCTTCTTCTAATACAGCTAATGTAATTTT
TTTAGTGTCTGCTCTGCTAAGTGTTAATGTGACAGGTCTAACTTTGTACTTTTCACCATT
AATTTTAATTTCTTCTTTTTTGCCTTTTTCAAAATTGTCGTCATTTAATTTATCGACAAT
AAGTTCTGAATATTTTTCAGCAATCTTTTCGTAGTCACTTTGTTGCGTTTGAGCATTACT
AAAAATACTATTTAAGTTTAATTGTTGGTTTGTAATACCATTTTCTTTTGCTGTTTCTTC
ATCTTCACCTGTAAGTTTTGAATAAGTTGATAACAAATCAGAATTATCAATACTATATTT
CCCTTTAAATAACGGTGATTCAAAATAGTGCTTATCTTTATCTGCAGCTAACTGGAATTT
CCCTAATTCAGTGTCTGCTAATGTTGGTTCAAGGTTAATCTTTGATTTCTCTTTTTTAGG
ATCATAGCCATACGACATTTTAATTTTAGAAGCATTCACAACAGATTTTGGAATATCAAG
ACTTTTAGTGAGCTCGTCTGATGCATCTGCACTTAATTCTAATGAAGATAAAAATGAATT
ATCTTTCATCTTTTCTTGGAACTTCACTTCATTTTCAAAACGGTCATTAAAATAATCTTT
ATACATTTTTGCTGTTTGTTGTTCACTTTTTAGGTATGTATTTTTCGGTGTATTAGCAAA
AAATGCATAAACTCCCCATGCGATTCCACCTATTAATAATAAGACAACAATAATAGGAAT
TATAATTTTTAGTTTTTTAGACAT
>>Zoo-28_[0277277 to 0278179]_ssaA_(staphylococcal secretory antigen A)_RVRS
TTAGTGAATGTAATTATATGATGAAACTTCTGAAGCAGAGATGGTTCTTGATGAAACAAT
ATATTCACCAACCCAGTTCATCTCGGAAATTAAAATACTTCCATCAATATTAACTTTTTC
AACGTAGGCTACGTGACCAAAGGGGCCGTTTACAGTTTGTAAAATAGAGCCTCTTGTAGG
ATGTCTATCTACTTTAAAGCCATTGCTAGCAGCTTGACCTGCCCAGTTTTTGGCGTCTCC
CCAAAACGTACTAATTGTATGTCCCTCTTTTGCACGTTTATCAAAGACATACCAAGTGCA
TTGTCCAGCAGTATATAAGTTATTTTTACTCGTGAACAAAGGCTGATCAATGATTTTACC
GTTACCTAACGCTAAAGGTTTACCGTCAGCAGTCTTAGCTTTGTCATTAAATTCAGCAAT
TTGTAGTTCGTCATACAATTCATCTAAGTCGATTCCTGTAATGAGTCCTTTTTTGTCTTT
TGAAAATGCATTATTTAATTCGTCATCATTACTTTCGATATTTGGTGTTGCAGGTGTCAA
TGGATTGCTTGGTGGCGTTTGAGGCGGTGTGTGTGAATCTATTGCATCGTTAATGTTAGT
GTACTGATCACTCAATGGTGAAGGGTACTGATTAGTATTATGGTCACGCTGATTTGTGCG
TTGATTATTCTCAGATGTACGTGACTGTGATTGCTGATTACTATTTGGCACACTATTTTT
GTCGTAAGTATATGTATATGTGCCATTGTCTTTATTCACTTTGAATTGTGCATTTGGGTG
TGCTTTTTGTGCTTCTTCTAGTGTTTGATTGTCCTTCGTAGTAGCTATGGCCGAATGGGG
CAATATACTAAAAAAAGTAAGAGTTGTCATAGTCAGTAAAATTGTTTTCTTCATAATAAC
CAT
>>Zoo-28_[0278418 to 0278711]_esxA_(esxA, Virulence factor esxA)_FRWD
ATGGCAATGATTAAGATGAGTCCAGAGGAAATCAGAGCAAAATCACAATCTTACGGGCAA
GGTTCAGACCAAATCCGTCAAATTTTATCTGATTTAACACGTGCACAAGGTGAAATTGCA
GCAAACTGGGAAGGTCAAGCTTTCAGCCGTTTCGAAGAGCAATTCCAACAATTAAGTCCT
AAAGTAGAAAAATTCGCTCAATTGTTAGAAGAAATCAAACAACAATTGAATAGCACTGCT
GATGCTGTTCAAGAACAAGACCAACAACTTTCTAATAATTTCGGTTTGCAATAA
>>Zoo-28_[0278795 to 0281824]_esaA_(NCTC13712_00228 type VII secretion protein EsaA)_FRWD
ATGAAAAAGAAAAATTGGATTTATGCATTAATTGTCACTTTAATTATTTTAATTGCCATA
GTTAGTATGATATTTTTTGTTCAAACAAAATATGGAGATCAATCTGAAAAAGAATCTCAC
AATGTAAGTAATAAAAATAATACAATACATATCGCAATTGTTAACGAGGATCAACCAACT
ACATACAACGGTAAAAAGGTTGAGTTGGGTCAAGCATTTATAAAAAGGTTAGCAAATGAG
AAAAACTATAAATTTGAAACTGTAACGAGAAACGTTGCCGAGTCAGGCTTAAAAAATGGT
GGCTATCAAGTCATGATTGTTATTCCAGAAAACTTTTCAAAATTAGCAATGCAATTAGAC
GCTAAAACACCATCGAAAATATCATTACAGTATAAAACAGCTGTAGGACAAAAAGAAGAA
GTAGCTAAAAACACAGAAAAAGTTGTAAGTAATGTACTTAATGACTTTAATAAAAACTTA
GTAGAAATTTATTTAACAAGTATTATTGATAATTTACATAATGCACAAAAGAATGTTGGT
GCTATTATGACGCGTGAACATGGTGTGAATAGTAAATTCTCGAATTACTTATTAAATCCA
ATTAACGACTTCCCAGAATTGTTTACAGATACGCTTGTAAATTCAATTTCTGCGAATAAA
GACATTACAAAATGGTTCCAAACATACAATAAATCGCTATTAAGTGCGAATTCAGATACG
TTCAGAGTAAACACAGATTATAATGTTTCGAACTTAATTGAAAAGCAAAGTTCACTATTC
GATGAACAAAATACAGCGATGGACAAGTTTTTACAAGATTATAAGTCGCAAAAAAATAGT
GTAGAACTTGATAACTATATTAATGCGTTGAAACAGATGGATAGCCAAATTGATCAACAA
TCTAATATGCAAGATACAGGTAAAGAAGAATATAAACAAACAGTTAAGGAAAACTTAGAT
AGATTAAGAGATATCATCAAGTCACAAGAATCGCCATTTTCAAAAGGGATGATTGAAGAT
TATCGTAAGCAATTAACTGAATCATTACAAGATGAGCTTGCGAATAACAAAGACTTAAAA
GATGCGCTAGACAGTATTAAAATGAACAATACTCAATTTGCTGAAAATCTAGAAAAACAA
CTGCATGATGATATCGTTAAAGAACCTGATACAGATACAACATTTATCTATAACATGTCT
AAACAAGACTTCTTAAATGCTGGTTTAAATGATGAAGAAGCAAATAAATACGAAGCTATT
GTTAAAGAAGCAAAACGTTATAAAAACGAATATAATTTGAAAAAGCCTTTAACAGAACAC
ATTAATCTAACTGATTATGATAACCAAGTTGCGCAAGACACAACTAGTTTGATTAATGAT
GGTGTCAAAATTCAACGTACTGAAACAATTAAAAGTAATGATATTAATCAATTAACTGTT
GCAACTGATCCTAATTTTAATTTTGAAGGTGAAATTAAAATAAATGGTAAAAAGTATGAT
ATTAAAGATCAAAGTGTACAGCTAGATACATCAAATAAAGATTATAAAGTTGAAGTCAAT
GGTGTCGCTAAATTGAAAAAAGATGCTGAAAAAGATTTCTTAAAAGATAAAACAATGCAT
CTACAATTATTATTCGGACAAGCAAATCGTCAAGATGAACCGAATGATAAAAAATCAACA
AGTGTTGTAGATGTAACGTTGAATCATAACCTTGATGGTCGTTTGTCTAAAGATGCATTA
AGTCAACAATTAAGCGCATTATCTAGATTCGATGCACATTATCAAATGTACAAAGAGACA
AAAGGTAGAGAAGATAAACCATTCGATAATAAACGTTTAATTGATATGATGGTTGACCAA
GTTGTTAATGACATGGAAAGCTTCAAAGACGACAAAGTAGCTGTTTTACATCAAATCGAT
ACTATGGAAGATAATTCAGACAAACTGATTGATGACATTTTAAATAACAAAAAGAATACA
ACAAAAAATAAAGAAGATATTTCTAAACTGGTTGATCAGCTAGAAAACGTTAAAAAGACA
TTTGATGAAGAACCACAAGAACCAAAAATTGACAAAGGCAAAAATGATGAATTCAACACA
ATGTCTTCTAACTTAGATAAAGAAATTAGTAGAATTTCTGAAAAGAGTACGCAATTGCTA
TCAGATACACAAGAATCAAAAACAATTGCAGATTCAGTTAGTGGACAATTAAATCAATTA
GATAATAATGTGAATAAACTACATGCGACAGGTCGAGCATTAGGCGTAAGAGCGAATGAC
TTGAACCGTCAAATGGCTAAAAACGATAAAGATAATGAGTTGTTCGCTAAAGAATTCAAA
AAAGTATTACAAAATTCTAAAGATGGTGACCGACAAAACCAAGCATTAAAAGCATTTATG
AGTAATCCGGTTCAAAAGAAAAATTTAGAAAATGTATTAGCAAATAATGGTAATACAGAT
GTAATTTCACCAACATTATTTGTATTATTGATGTATTTACTATCAATGATTACGGCATAT
ATTTTCTATAGCTATGAACGCGCTAAAGGACAAATGAATTTCATCAAAGATGATTACAGT
AGTAAAAACAATCTTTGGAATAATGCAATTACGTCTGGTGTTATTGGTGCAACTGGTTTA
GTAGAAGGATTAATTGTCGGTTTAATTGCAATGAATAAGTTCCATGTATTAGCTGGCTAT
AGAATGAAATTCATCTTAATGGTGATTTTAACAATGATGGTCTTCGTACTTATCAATACG
TATTTATTACGACAAGTTAAATCAATAGGTATGTTCATAATGGTTGCTACATTAGGATTA
TACTTTGTAGCTATGAATAATTTAAAAGCAGCTGGCCAAGGTGTTACTAATAAAATTTCA
CCATTATCTTATATTGATAATATGTTCTTCAATTATTTAAATGCAGAACATCCAATAGGT
TTAGCGTTAGTAATATTGACGTTAATCGTAATTATTGGATTTGTATTGAACATGTTTATA
AAACACTTTAAGAAAGAGAGATTAATCTAA
>>Zoo-28_[0281824 to 0282282]_essA_(protein essA)_FRWD
ATGTTGATGAATAGCGTGATTGCTTTAACTTTTTTAACAGCATCTAGCAATAATGGCGGA
CTTAATATTGATGTGCAACAAGAAGAGGAAAAGCGAATCAATAATGATTTAAATCAATAT
GATACAACGCTATTTAATAAAGATAGTAAAGAAGTCAACGACGCGATTGCTAGACAGAAA
AAAGAACGACAACAACAAATAAAAAATGATATGTTTCATAATCAAGCGAGTCACTCGACT
CGCTTGAATGAAACTAAAAAAGTGTTATTTTCCAAATCTAACTTAGAAAAGACTTCGGAG
AGTGATAAAAGCCCCTATATTCAAAACAAGCAGGAGAAAAAAATATTCCCGTACATTTTG
ATGTCTGTAGGGGCTTTTTTGACTTTAGGATTTGTCATTTTTTCAATTCATAAAGGGAGA
CGAACGAAAAATGAATCAGCACGTAAAAGTAACATTTGA
>>Zoo-28_[0282254 to 0282496]_esaB_(NCTC13712_00230, Uncharacterized small protein)_FRWD
ATGAATCAGCACGTAAAAGTAACATTTGATTTTACTAATTATAATTACGGCACATATGAC
CTAGCAGTACCGGCATATTTACCGATTAAGAATTTAATTGCATTAGTGTTAGACAGTTTG
GATATTTCGATTTTCGATGTGAATACACAAATTAAAGTAATGACAAAAGGTCAATTACTT
GTTGAAAACGACCGACTTATTGATTATCAAATCGCTGATGGAGATATTTTGAAGTTACTA
TAG
>>Zoo-28_[0282509 to 0283843]_essB_(protein essB)_FRWD
ATGGTTAAAAATCATGACCCTAAAAATGAAATGCAAGATATGTTAACACCTTTAGATGCC
GAAGAAGCAGCTAAAACAAAATTACGTTTAGATATGAGAGAGATTCCTAAGTCTTCAATT
AAACCAGAACATTTTCATTTAATGTACTTATTAGAACAACATTCTCCATATTTTATAGAT
GCTGAACTAACTGAACTACGTGATAGTTTCCAAATACATTATGACATTAATGACAATCAT
ACACCTTTTGATAATATTAAATCATTTACTAAAAATGAAAAATTACGTTACTTACTTAAT
ATCAAAAATTTAGAAGAAGTAAATCGTACACGCTATACATTTGTGTTGGCACCAGATGAA
TTATTTTTCACAAGAGATGGATTGCCGATTGCAAAAACGAGAGGGTTACAAAATGTTGTT
GATCCCTTGCCGATTTCAGAAGCTGAATTTTTAACAAGATATAAAGCACTGGTTATATGT
GCATTCAATGAGAAACAATCATTTGACGCATTAGTTGAAGGAAACTTAGAACTACATAAA
GGAACACCATTTGAAACTAAAGTTATTGAAGCGGCAACGTTAGACTTATTAACGTCGTTT
TTAGATGAACAATATCAAAAACAAGAACAAGATTATAGTGAAAATTATGCATATGTTCGT
AAAGTAGGGCATACCGTTTTTAAATGGGTTGCTATCGGTATGACAACATTAAGTGTGTTA
TTAATTGCATTTTTAGCCTTTTTATATTTTTCAGTAATGAAGCATAATGAGCGCATTGAA
AAAGGATACCAAGCATTTGTGAAGGAAGATTATACGCAAGTACTAAATACGTATGATGAT
TTAGATGGTAAAAAATTAGATAAAGAAGCGCTTTACATTTATGCCAAAAGCTATATCCAA
ACAAACAAACAAGGTTTAGAAAAAGATAAGAAAGAAAACTTGCTTAATAACGTGACACCA
AATTCAAACAAAGATTACTTATTATATTGGATGGAATTAGGACAAGGACATCTTGATGAA
GCGATTGACATTGCAACATATTTAGATGATAACGATATTACGAAATTAGCGTTAATAAAT
AAATTGAACGAGATTAAAAATAACGGTGATTTATCGAATGATAAACGTTCTGAAGAAACG
AAAAAGTATAACGATAAATTGCAAGATATTTTAGATAAAGAAAAGCAAGTTAAAGATGAA
AAAGCAAAATCTGAAGAAGAGAAAGCAAAAGCGAAAGATGAGAAATTAAAGCAACAAGAA
GAGAACGAAAAGAAACAAAAAGAACAAGCACAAAAAGATAAAGAAAAACGTCAAGAAGCT
GAAAGAAAAAAATAG
>>Zoo-28_[0283865 to 0288304]_essC_(protein essC)_FRWD
ATGCATAAATTGATTATAAAATATAACAAACAATTGAAGATGCTCAATTTGCGAGATGGT
AAGACATATACTATTAGCGAAGACGAGCGTGCAGATATTACATTGAAATCGTTAGGCGAA
GTCATTCATTTAGAACAAAATAATCAAGGTACTTGGCAAGCGAATCATACTTCCATTAAT
AAGGTGCATGTTATAAAAGGTGATCTTGATGCCATTACATTACAGCTTTATACAGAAGCT
GATTATGCATCATTTGCGTATCCTTCGATTCAAGATACGATGACGATTGGATCAAATGCA
TATGATGACATGGTCATTCAAAGTTTAATGAATGCCATCATTATTAAAGATTTTCAATCG
ATACAAGAAACTCAATATGTGCGCATCGTGCACGATAAAAATACAGATGTGTATATCAAC
TATGAACTACAAGAGCAATTAACGAACAAAGCTTACATTGGTGATCATATTTATGTTGAA
GGGATATGGCTTGAAGTACAAGCTGATGGTTTAAATGTATTGAGTCAGAATACAGTGGCA
TCGTCATTAATTCGCTTAACACAAGAGATGCCACACGCACAGGCAGATGATTACAATACG
TACCATCGTTCGCCAAGAATCATTCATCGTGAACCGACCGATGATATTAAGATTGAAAGA
CCGCCACAGCCAATACAGAAAAATAATACAGTGATATGGCGTTCCATTATACCGCCATTA
GTAATGATTGCTTTAACTGTTGTCATCTTTTTAGTGAGACCAATTGGTATTTATATTTTA
ATGATGATTGGTATGAGTACAGTAACGATAGTATTTGGTATTACAACGTATTTCTCTGAA
AAGAAAAAGTATAACAAAGATGTTGAAAAACGAGAGAAAGATTACAAAGATTATTTGGAT
AATAAATCTAAAGAAATTAATAAAGCGATTAAAGCACAACGTTTTAGTTTGAATTACCAT
TATCCAACGGTTGCTGAAATTAAAGATATCGTTGAAACGAAAGCACCAAGAATATATGAA
AAAACATCGCATCATCACGATTTCTTACATTATAAGTTAGGTATTGCGAATGTAGAAAAG
TCATTCAAATTAGATTACCAAGAAGAAGAATTTAACCAACGTCGTGATGAATTATTCGAC
GATGCTAAGGAATTGTATGAATTTTACACAGATGTAGAACAAGCACCATTAATCAATGAT
TTAAATCATGGACCGATTGCATATATTGGTGCACGACATCTTATTTTAGAAGAATTGGAG
AAAATGCTAATCCAATTATCAACATTCCATAGTTATCATGATTTAGAGTTTCTATTTGTG
ACACGTGAAGATGAAGTTGAAACATTGAAATGGGCACGTTGGTTGCCACATATGACATTG
AGAGGTCAAAACATTAGAGGGTTTGTTTACAATCAACGAACACGTGACCAAATTTTAACG
TCAATTTACAGCATGATTAAAGAACGTATCCAAGCTGTGCGTGAACGCAGTAAAAGTAAT
GAGCAAATTATTTTTACACCGCAATTAGTGTTTGTCATTACAGATATGTCATTAATTATT
GATCATGTCATTTTAGAATATGTAAACCAAGATTTATCAGAATATGGTATTTCATTAATC
TTTGTTGAAGATGTGATTGAAAGTTTGCCAGAGCATGTAGATACCATTATTGATATCAAG
TCTCGTACTGAAGGCGAACTGATTACGAAAGAAAAAGAATTAGTTCAATTGAAATTTACA
CCTGAAAATATTGATAACGTCGATAAAGAATATATCGCGCGACGTTTGGCGAATTTGATA
CACGTTGAACATTTGAAAAATGCAATTCCTGATAGTATTACATTTTTAGAGATGTATAAC
GTGAAAGAAGTAGATCAGCTTGATGTGGTTAATCGATGGAGACAAAACGAAACATACAAA
ACGATGGCAGTACCTTTGGGTGTAAGAGGTAAAGATGACATTTTATCATTGAACTTACAT
GAAAAAGCACACGGACCACATGGTTTAGTTGCTGGTACCACTGGTTCAGGGAAATCTGAG
ATTATCCAATCATACATTTTATCTTTAGCTATTAATTTTCACCCACATGAAGTTGCGTTC
CTATTGATTGACTATAAAGGTGGGGGTATGGCGAACTTATTTAAAGATTTAGTCCATTTA
GTTGGTACGATTACAAACTTAGATGGTGATGAAGCGATGCGTGCTTTAACATCAATCAAA
GCCGAATTGAGAAAACGTCAACGTTTATTCGGAGAGCATGATGTTAACCATATTAATCAA
TACCATAAGTTATTTAAAGAAGGTATTGCGACAGAACCAATGCCACATTTATTCATTATT
TCCGATGAGTTTGCCGAATTAAAATCAGAACAACCTGATTTTATGAAAGAACTTGTATCA
ACGGCACGTATTGGACGTTCGTTAGGTATTCATTTAATACTTGCGACACAAAAACCATCG
GGTGTTGTTGATGACCAAATTTGGTCTAACTCTAAATTTAAATTGGCATTAAAAGTACAA
GATAGACAAGACAGTAATGAAATTTTAAAAACACCAGATGCAGCAGACATTACATTACCA
GGTCGTGCGTATTTACAAGTTGGTAATAATGAAATTTATGAATTGTTCCAATCTGCATGG
AGTGGAGCAACATATGACATCGAAGGCGATAAATTAGAAGTTGAAGATAAGACAATTTAC
ATGATTAATGACTATGGTCAACTTCAAGCAATCAACAAAGACTTGAGTGGACTTGAAGAT
GAAGAAACGAAAGAAAATCAAACTGAGTTAGAAGCGGTTATAGATCATATCGAATCTATT
ACAACACGATTAGAAATTGAAGAAGTTAAGCGTCCATGGCTACCACCATTGCCAGAAAAT
GTATATCAAGAAGATTTAGTAGAAACAGATTTTAGAAAATTATGGTCAGATGATGCAAAA
GAAGTGGAATTAACATTAGGACTTAAAGACGTACCAGAAGAACAATATCAAGGGCCGATG
GTATTACAATTGAAAAAAGCTGGTCACATCGCGTTAATCGGAAGTCCAGGATATGGTAGA
ACAACGTTCTTACACAACATTATTTTCGATGTTGCAAGACACCATCGTCCTGATCAAGCA
CACATGTACTTGTTCGATTTCGGTACTAATGGTTTGATGCCAGTCACAGACATACCACAT
GTCGCTGATTATTTCACAGTAGATCAAGAAGACAAGATTGCGAAGGCGATACGTATATTC
AATGATGAAATCGATCGCCGTAAGAAGATTTTAAGTCAGTATCGTGTCACTAGCATTTCT
GAATATCGAAAATTAACTGGTGAAACAATTCCGCATGTCTTTATTCTTATTGATAACTTT
GACGCAGTAAAAGATTCACCTTTCCAAGAAGTTTTTGAAAATATGATGATTAAAATGACA
CGTGAAGGGCTAGCATTAGACATGCAAGTAACCTTAACTGCCTCAAGAGCTAACGCTATG
AAAACACCAATGTACATTAATATGAAAACGCGTATCGCCATGTTTTTATATGATAAATCA
GAGGTGTCGAACGTAGTAGGACAGCAAAAATTTGCGGTTAAAGATGTAGTGGGTCGAGCA
TTATTAAGTAGCGATGACAACGTATCATTCCATATTGGCCAACCATTTAAACATGATGAG
ACCAAATCATATAATGATCAAATTAATGATGAAGTATCGGCGATGACAGAATTTTATAAA
GGTGAAACACCAAGTGATATTCCTATGATGCCAGATGAAATTAAATATGAAGATTACAGA
GAATCATTAAGCTTACCGGATATAGTTGCAAATGGTGCTTTACCAATTGGATTAGATTAT
GAAGGTGTTACACTACAAAAAATTAAATTAACTGAACCAGCAATGATTTCATCAGAAAAT
CCGAGAGAAATTGCGCATATTGCCGAAATTATGATGAAAGAGATTGACATATTAAATGAA
AAATATGCGATTTGTATCGCAGACTCAAGTGGAGAGTTTAAAGCTTATAGGCATCAAGTG
GCTAACTTTGCCGAAGAAAGAGAAGACATTAAAGCGATTCATCAACTAATGATTGAAGAC
TTAAAACAAAGAGAAATGGACGGTCCGTTTGAAAAAGATTCACTTTACATTATCAATGAT
TTTAAAACATTTATTGATTGCACGTATATTCCGGAAGATGATGTTAAAAAACTTATTACA
AAAGGACCAGAACTTGGCTTGAACATTTTATTTGTCGGCATTCATAAAGAATTAATAGAT
GCTTATGATAAACAGATTGATGTTGCACGTAAAATGATTAACCAATTTAGTATAGGTATT
CGTATTTCAGACCAACAATTCTTTAAATTTAGATTTATTCAACGAGAACCAGTTATTAAA
GAAAATGAAGCATATATGGTCGCAAACCAAGCTTATCAAAAGATTAGATGGTTTAAATAG

>>Zoo-28_[0288334 to 0288726]_esxC_(protein esaC)_FRWD
ATGAATTTTAATGATATTGAAACAATGGTTAAGTCGAAATTTAAAGATATTAAAAAGCAT
GCAGAAGAGATTGCGCATGAAATTGAAGTTCGTTCTGGATATTTAAGAAAAGCTGAACAA
TATAAGCGATTAGAATTTAATTTGAGTTTTGCACTAGATGATATTGAAAGCACAGCAAAG
GACGTACAAACTGCAAAATCTAGTGCTAATAAGGACAGTGTAACTGTTAAGGGAAAGGCG
CCCAATACGTTATATATTGAAAAAAGAAATTTGATGAAACAAAAGCTTGAAATGTTGGGT
GAAGATATCGATAAAAATAAAGAATCCCTCCAAAAAGCTAAGGAAATTGCTGGCGAAAAG
GCAAGTGAATATTTTAATAAAGCAATGAATTAA
>>Zoo-28_[0288742 to 0289056]_esxB_(virulence factor esxB)_FRWD
ATGGGTGGATATAAAGGTATTAAAGCAGATGGTGGCAAGGTTGATCAAGCAAAACAATTA
GCGGCAAAAACAGCTAAAGATATTGAAGAATGTCAAAAGCAAACGCAACAGCTCGCTGAG
TATATCGAAGGTAGTGATTGGGAAGGACAGTTCGCCAATAAGGTGAAAGATGTGTTACTT
ATTATGGCAAAGTTTCAAGAAGAATTAGTACAACCGATGGCTGACCATCAAAAAGCAATT
GATAACTTAAGTCAAAATCTAGCGAAATACGATACATTATCAATTAAGCAAGGGCTTGAT
AGGGTGAACCCATGA
>>Zoo-28_[0289053 to 0289730]_esaE_(putative protein)_FRWD
ATGATGAAAGATGTTAAGCGAATAGATTATTTTTCTTACGAAGAATTAACAATTTTAGGT
GGTAGTAAATTACCTCTCGTAAATTTTGAATTGTTTGATCCATCAAATTTTGAAGAAGCT
AAAGCTGCTTTAATTGAAAAGGAATTAGTAACAGAGAATGACAAGTTAACTGATGCAGGT
TTTAAAGTGGCTACATTAGTCAGAGAGTATATTAGCGCAATTGTAAATATTCGAATTAAT
GATATGTATTTTGCACCATTTAGCTATGAAAAAGATGAATATATTTTGTTAAGCCGGTTT
AAAAATAATGGATTTCAAATACGAATTATAAATAAAGACATTGCATGGTGGTCGATTGTA
CAATCATATCCTTTATTGATGAGACAAGAAAAGTCTAATGATTGGGACTTTAAACAAATT
GACGATGAAACATTGGAGAACTTAAATAATGAAAGTATCGATACGATTGGGCGTGTTTTA
GAAATTGAAATATACAATCATCAAGGTGACCCTCAACAAAGTTTATATAACATTTATGAA
CAAAATGATTTGCTACTCATTCGATACCCATTAAAAGATAAAGTGCTGAATGTTCATATT
GGTGTCATTAATACATTTATACGAGAATTATTTGGATTCGATACTGATGAAAATCATATT
AATAAAGCAGAGGAGTAA
>>Zoo-28_[0289730 to 0290047]_esxD_(putative protein)_FRWD
ATGACGTTGAGTGGGAAAATTAGTGTTAAAGCTGAAACGATTGCACATGTTGTAAAAGAA
TTAGAAAGCATTAGTCAAAAGTATGATGAAATAGCTCAAAACTTTGGGAAAATAGCGCAA
TTAAATTACTACAGTAGTGAAAAAGCTGCACATTCTATGGAAAATGGCTATAGTAGTGCT
GCAACAGTCATTAGTGGTCTCAAAGGTCCATTGAGTACACTCGGTGGTGGCGTCATGAAT
TCAGCACAAAAGTTCTTTGAAGCAGATGAACATTGGGGTACGGAATTTGCCAAGCTTTAC
TATAATATTGAAGGATAG
>>Zoo-28_[0290057 to 0291901]_essD_(putative protein)_FRWD
ATGACAAAAGATATTGAATATCTAACAGCTGATTATGATAATGAAAAGTCATCTATCCAA
AGTGTAATAGATGCAATAGAGGGTCAAGACTTCTTAGATGTAGATACAACAATGGATGAT
GCGGTAAGCGATGTCAGTTCTTTAGACGAAGATGGCGCAATATCATTAACAAGTAGTGTA
GTAGGTCCACAAGGATCTAAGTTAATGGGGTATTATCAAAATGAATTATATGATTATGCA
TCTCAATTAGATTCGAAAATGAAAGAAATTATTGACACGCCATTTATAGAAGATATAGAT
AAAGCATTCAAAGGTATAACGAATGTTAAATTGGAAAATATACTAATTAAAAATGGTGGT
GGACATGGTAGAGATACCTATGGGGCTTCTGGGAAAATTGCAAAGGGAGATGCCAAGAAA
AGTGACAGCGATGTTTATAGCATCGATGAAATATTAAAATCGGATCAAGAATTTGTAAAA
GTAATTGATCAGCATTACAAAGAAATGAAAAAAGAAGATAAGAAATTATCTAAAAGTGAT
TTCGAAAAAATGATGACTCAGGGCGCTTCTTGTGATTACATGACAGTAGCTGAAGCGGAA
GAGCTAGAGGAGCAAAAGAAAAAAGAAGAAGCTATAGAGATTGCAGCACTAGCTGGTATG
GTAGTTTTATCTTGTATTAATCCTGTTGCTGGAGCAGTAGCTATTGGTGCTTATTCCGCT
TATTCAGCAGCAAATGCAGCCACAGGAAAAAATATTGTAACTGGAAGAAAGCTATCTAAA
GAAGAACGAATCATGGAAGGACTTTCGCTTATTCCATTGCCAGGTATGGGCTTCCTCAAA
GGTGCTGGGAAAAGTTTAATGAAATTAGGCTTCAAAGGCGGAGAAAAATTTGCAGTTAAA
ACAGGATTGCAAAAGACAATGCAACAAGCAGTTAGTCGTATTTCACCTAAAATGGGAATG
ATGAAAAACAGTGTGTTGAATCAATCTCGTAACTTTGCTCAAAATACTCATGTTGGACAA
ATGCTGAGTAACATGCGTGGTCAAGTAACTCAAACTGTTCAACAAAGTAGAAATTGGATT
GGACAACAAGCACAAAATGTCAAACGAATAGTGAATAATGGACTTGATAAAGAAATAGCA
CATCCATTTAAACAACAACTTGCACCAGCGGGAATGGGTGGTATAAAATTTGCTGAAACA
ACTACTTTGAGAAACATGGGTCAAAACATGAAACGTGCTGTTACACCACAAAATCACGTG
ACACATGGCCCAAAAGATAGTATGGTGAGAAGTGAAGGTAAACATAGTGTAAGTAGCTAT
GAAATTAATTCATCAAAATATGTTGAATCACCAAACTACACGAAGGTTGAATTCGGAAAA
CAATATGCAAGACTTAGACCTAAGAAACTAAAGGCGAATATTGAATATACAACGCCTAAT
GGTCACATATATCGGACTGATCATAAAGGGCGCATAAAAGAAGTTTATGTAGACAATCTC
TCTCTAAAAGATGGCGGTCGTAATAACCATGCACAAAGAACCGTGGGTGGAGAGGATAGA
TTACCAGACGATGATGGAGGCCATTTAATCGCTAGAATGTTTGGTGGGTCAAAAGATATA
GATAACCTTGTAGCACAAAGTAAATATATCAACCGTCCATTTAAGGAAAATGGTGATTGG
TACCAGTTGGAAAAAGAGTGGAAAGATGCACTAAAGTCGGGAGATGAAGTGAAAAATATT
AAAATGGAAGTGAAATACAGCGGTAATAGTCAACGGCCAACTATATTTAAGGTTGGATAT
GAGATTAATAATGAACGAAAAGTTAAAACAATAGAAAATATATAG
>>Zoo-28_[0291912 to 0292415]_zoo28neu_000243_(TIGR01741 family protein)_FRWD
ATGGGGTTTGAAGCTAAGTTAAGTGAAATATACAACAAGATTGCGAATGAGATAGATGGC
ATGATACCAGTAGAGTGGGAAAAGGTATATACGATAGCCTATGTAAATGATAGAGGAGGG
GAGGTCGTTTTTAATTATACTAAACCAGGTAGCGATGAATTGAATTATTACACGAATATA
TCTAAAGATTATAATGTTTCAGAGGAAATATTTGATGATTTATGGATGAATCTGTATTAC
TTGTTTAAGAATTTAAGGAATTTATTTAAAGAAGAAGGTCTTGAACCATGGACATCATGT
GAATTTGACTTTACAAGAGATGGTAAATTAAACGTATCTTTTGATTATATTGATTGGGCG
AATTCAGAGTTTGGACAAATGGGAAGAGAACATTATTATATGTATAAAAAATTTGGAATT
TGGCCTGAAAAAGAATATGCCATAAATTGGGTTAAAGAAATCGAACAGTATGTTAAAGAA
CAGGAAGAAGCGGAAGATAGATAA
>>Zoo-28_[0292619 to 0293302]_Q1Y4R2_(putative protein)_FRWD
ATGACTACTAAGGAAAATATAGATATTCTTCGAAAGCCAGGTGCACAAGCCTTAAGTTTA
ATATCATTGTTTTTGATACTTTTTTCATGTCTAACTTTCTTTTTTGGTTTAGATTATGAA
AGGTTTCCAAACTATTTAAAGATAACGACAATTATAGAATTAATAATTATTGTAATTAGT
TTACTTCAATGGATTAGGTTTATAGATTTCGAAAAAGAAAGTGCACGGAAATTTAAAAAA
ATATATGCTCGATTTTTAGTTATTATAAATGTGTTAACTACTATCACTGTAGTATTTGCA
CTGTGTAACCTTTATTATTTTGCAGCTGTACAAAACCATTATGATTTATTCAATTATTGG
TTAATGGGTACGATTTCAATCATAATTAGCTATTTATTATTAGTAATTGGCGGAATGTTT
ACGTTGTTAAAATTACCTAAAGTAACAAAACGCTGGGGTGGTAAAACTAAAACCCATTTT
GGTTTATTATTAACTGCGTTGAGCTCATTTATATATGTTGAAAAAATTATCGAATATATA
TTGGTTCCTAATGTCGTAGAATCCAAGTTTATAATTATTGTAAGCATGTTGGTTATCGCT
GGAGCACAGTTTGTGGCATTTCAATTTATTATGCAATACAGTAGATTCTATATTTTTGAA
TTAAACACTGAAGATGATGACTAA
>>Zoo-28_[0293447 to 0294058]_Q1Y4R3_(putative protein)_FRWD
ATGGAGTTCTTATTATTAATTGTCGTAGCCGGACTGTATTATATTATATATTTAACTGCT
GTGATGTATTCTGAAAAAATAGTAGTATTGCCTATAATCATCTATGCCATTGTGTTTGTA
GTAATTGGTATCACTTATATTTTTATAGGTGACAGCTATGATCAGTTAACAAATTTCAAT
GTGATTTTGTATATGGGGAGTTTGTTTTATGCATGGATGGCTTTTAGAAATCTTTGGAAC
AGACCATTATTATTAAAATATAAGAATATTACAGATAGTTCAAGTGGAATAGTTAATAAA
TCTGAATACAATTCAGTTGAAAGCTTACGTATAAACATTGAAATAGCTAAGTATAAAGGG
ATTATTTCTTTGATAGTAGCTATAGTACTAACGGTGTTAATGACATTAAAGTCAACACCT
CAAATTACTGCGGAAACACGTGATTTAAGTATCTCATTTTTCATACTCAGCTTATTTATC
ATTATTATATTTGCAGTTTGGGATTTAATTATTAGAGTTAGAAAAGGAGCGTTTGCTTTT
GTTGTAATAAGGCCAATATTATTCAGTTGTTGGTTATTTATTTTGAATATGATTTTATCA
AGATTATTATAA
>>Zoo-28_[0294313 to 0294813]_DUF600_(putative protein)_FRWD
ATGACTTTCGAAGAAAAATTAAATGAAATGTATAACGAGATTGCGAATAAGATTAGCAGC
ATGATACCAGTAGAATGGGAAAAGGTATATGCAATGGCATATATAGATGATGGAGGAGGA
GAAGTATTCTTTAATTATACTAAACCAAACAGCGATGAATTGAATTATTACACCGATATA
CCTAAGGAGTATAACATTTCTGTGCAAGTATTTGATGATTTATGGATGGATTTATATGAT
TTGTTTGAGGAATTAAGAAATTTATTTAAAGAAGAAGGACTAGAACCATGGACATCATGC
GAATTTGACTTTACAAGAGAAGGTAAATTAAAAGTTTCATTTGATTATATAGATTGGATA
AATTCAGAATTTGGTCAAGTAGGTCGACAAAATTACTATAAGTATAGAAAATTTGGAATT
TTACCAGAAACGGAATATGAAATTAATAAAGTTAAAGAAATCGAGCAATATATTAAAGAG
CAAGAAGAAGCTGAAATATAG
>>Zoo-28_[0295529 to 0296212]_Q1Y4R2_(putative protein)_FRWD
ATGACTACTAAGGAAAATATAGACATTCTTCGAAAGCCAGGTGCACAAGCCTTAAGTTTA
GCATCATTATTTATGATACTTTTTTCATGTCTGACTTTCTTTTTTGGTTTAGATTATGAA
AGGTTTCCAAATTATTTAAAGATAACGACAATTATAGAATTAATAATTATCATAATTAGT
TTACTTCAATGGATTAGATTTATAGATTTCGAAAAGGAAAGCGCACAGAAATATAAGAAA
ATATATGCCCGATTTTTAGTTATTATAAATGTGCTAACTACTATCACCGCAGTATTTGCA
ACATGTAACCTTTATTATTTTGTTGCTGTACAAAATCATTATGACCTATTCAATTATTGG
TTGATGGGTACGATTTCAATCATAATTAGTTATTTGTTATTAGTAATTGGCGGAATGTTC
ACGTTATTAAAATTACCTAAAGTAACAAAACGTTGGGGTGGTAAAACTAAAACACATTTT
GGTTTATTATTAACCGCTTTGAGCGCATTTATATATATTGAAAGAATTATCGAATATATA
TTGGTTCCTAATGTCGTAGAATCCAAGTTTGTCATAATGGTAAGTATCATTATTATTGCT
TGTACACAATTTGTAGCTTTTCAATTTATTATGCAATACAGTAGATTCTATATTTTTGAA
TTAAACAAAGAAGATGATGACTAA
>>Zoo-28_[0296317 to 0296430]_Q1Y4R3_(putative protein)_FRWD-TRNC NOSTART
TGGGATTTGATTATTAGAATTAGAAAAGGAACGTTTGCTTTTGTTGTAATAAATCTAATA
TTTTTCAGTTGTTGGTTATTTATTCTGAATATGATTTTATCAAGATTATTATAA
>>Zoo-28_[0296789 to 0297289]_DUF600_(putative protein)_FRWD
ATGACTTTCGAAGAAAAACTAAGTCAAATGTACAATGAGATTGCGAATAAGATTAGCAGC
ATGATACCGGTAGAATGGGAAAAGGTATATACAATTGCTTATGTAGATGATGAAGGTGGA
GAAGTCGTTTTTAATTATACTAAACCAGGTAGTGATGAATTGAATTATTACACATATATC
CCTAGAGAGTATAATGTCTCTGAAAAAGTATTTTATGATTTGTGGACGGATTTATATAGA
TTGTTTAAGAAGTTAAGAAATTCATTTAAAGAAGAAGGACTTGAACCATGGACATCATGT
GAATTTGACTTTACAAGAGACGGCAAATTGAATGTTTCATTTGATTATATTGATTGGGCG
AATTCAGAGTTTGGACCAATGGGAAGAGAAGATTATTACATGTATAAAAAGTTTGGAATT
TGGCCTGAAAAAGAATATGCAATAAATAGGGTTAAAAAAATAGAAGATTATATTAAAGAA
CAAGAAGAAACTGAACTATAG
>>Zoo-28_[0297300 to 0297800]_DUF600-other_(putative protein)_FRWD
ATGACTTTCGAAGAAAAACTAAGTCAAATGTATAACGAGATTGCGAATGAGATTAGTGGG
ATGATACCAGTAGAATGGGAGCAAGTATTTACAATAGCTTATGTAACTGATCAAGCTGGA
GAAGTTATTTTTAATTATACTAAACCAGGTAGTGATGAATTAAATTATTATTCAGACATA
CCTAAAGATTGCAATGTCTCAAAAGATATTTTTAAGAATTCATGGTTTAAAGTTTATCGA
ATGTTTGATGAGTTAAGAGAAACTTTTAAAGAAGAAGGGCTTGAACCATGGACTTCATGC
GAATTTGACTTTACAAGAGATGGCAAATTGAATGTATCTTTTGATTATATTGATTGGGTG
AATTCAGAATTTGGTCCAATGGGAAGAGAACATTATTATATGTATAAAAAATTTGGAATT
TGGCCTGAAAAAGAATATGCCATAAATTGGGTTAAAAAAATAAAAGATTATGTTAAAGAG
CAAGATGAAGCTGAACTATAG
>>Zoo-28_[0297811 to 0298311]_DUF600_(putative protein)_FRWD
ATGACTTTCGAAGGAAAACTAAGTCAAATGTACAACGAGATTGCGAATGAGATTAGTGGG
ATGATACCAGTAGAGTGGGAAAAGGTATATACAATTGCTTATGTAGATGATGAAGGTGGA
GAGGTCGTTTTTAATTATACTAAACCAAACAGCGATGACTTGAATTATTACACATATATC
CCTAGAGAGTATAATGTCTCTGAAAAAGTATTTTATGATTTGTGGACGGATTTATATAGA
TTGTTTAAGAAGTTAAGAAACGCATTTAAAGAAGAAGATTTAGAACCATGGACATCATGC
GAATTTGACTTTACAAGAGAGGGTAATTTGAAAGTATCGTTTGATTATATAGATTGGATT
AAATTAGGTTTTGGTCCATCAGGAAAGGAAAACTACTATATGTATAAAAAGTTTGGTGTT
TTACCAGAAACGGAATATGAAATTAATAAAGTTAAAGAAATCGAGCAATATATTAAAGAA
CAAGAAGAAACTGAACTATAG
>>Zoo-28_[0298850 to 0299323]_ADI96784_(putative protein)_FRWD
ATGGAAAAAATAAAGAAAATAAACAAAAGATTTTTATCATTTGAAGTTATTCCATTTGCA
ATGATGATTTTGCTAGCATTTCCACCAATTATTGCAAGTCTAATTAATAATCGTTTGCAG
TATGGTAGAGATCTCTACGATAGAGTAAGCTTTTACTGCTATATTTCAATTATGGTTGCA
TATGCAATTACCATTTTGTTAGAAATTATTTTTTACTTTATTTTATTGAAAAACTATCAA
TATGATCAAAGTAATATTGAATTAGCTAATAGGGTGAAAGTTACAAAAGTACTGTCGATT
CTGTATATCATTCCAGGATTATATGCGATTCCATTCTATTTTAGATTTTTACATATTCGC
TCATTTAGAGAAAATAAAAAATCCGGACAGCCGGCCTATCACTTTTGGGAATTTTTTATA
AAACCTAATCGCAAACCGATAGAGTTGAAAGACTTTTTTATTAAAAATAGATAA
>>Zoo-28_[0299338 to 0299712]_zoo28neu_000255_(DUF4467 domain-containing protein)_FRWD
ATGAAAAGATTATGCATAGGATTGTTAATTATAATGATGAGTATAATAAATTATGGTTGT
GGTAATGAGCAAAATGAAAATAAATATCAAAGTCAAATTAATAAAGTAATGAAAATTCAA
CAAGAAACTCATAAAGAGATGGTTAAAAAGAGTAATGAAGTTAATCCTGAATTTAATAAG
GATAAAGTAAATACTTATGTATTTAATGATGGCAAATTAATTATCATCAGCTATAAGTTA
TTTAAAGATAAAGATCAAATGTTTTACGCGACTTACGAGTTTAAAAACGACAAAATTTAT
TATAAGAGAGATATTAATCCTAAAACATACGTGAAAGAACACAAACCAGACTATAAAGAT
ATTAAAGTAAAATAA
>>Zoo-28_[0299730 to 0300119]_zoo28neu_000256_(DUF4064 domain-containing protein)_FRWD
ATGGAAAAATTAATCAAAGTGATGTCTTTAATTGGAATTATTATTCAAAGTTTTTTAACA
TTGTTATTTTTAATATTTTTAATTTTATCAGCAACAGGAATTATACAGCCAGAATTGACC
ACAACTGTTAATGGTGAACAAACTATACAAAGTCCAGAAACTGCTCAAGCAACATTCGTG
ACAATATTTGCAATATTATTTGTTGTTTCTTTAGCTTCAGATTTATTAGGCATTATAGCT
ATGAAAAAGTTGTTTGTGAATAATAGAGCGAGTGGCATTTTGTATATTATTGGTGCAGTG
ATCAGTGCCAATTTATTAACATTTATTGCTTGGTTAATAAGTGGGATTTTTGTTTTAAGA
TATAACAAAATAGGAAAAGAAGTGTCATAG
>>Zoo-28_[0300121 to 0300513]_zoo28neu_000257_(DUF5084 family protein)_FRWD
ATGAAATATACTTGGTGGATACTTTTAACAATTGCAGGGATTTTAAGTTTAACAAGTGTT
TATGGATTTATTTTATGTTTAGGTAGCTTTGGAATGTTGGCACTGAATGTCATGTGGCTA
TTTGTTTATACACCGCATAAAAATTCTAAAGCACTTGAATCTATATCAAAACCAACGATA
ATTTTATCAATCATTGGGACATATGCAGTATTTATATTTATGTCTATCTTATTTTACTTC
GTAATGAAAGCTAGGTTTATGGAAATTGGAATAAAACTTTACGGTGAACTTTTTAATATG
TTTGGAATACCATTATTCATTATTGCTATCATTTTATTTACAATCGGTACAGTATTCGTT
TATAAAATACAGCAATCAAGATTAAAGCAATAG
>>Zoo-28_[0301017 to 0301517]_DUF600_(putative protein)_FRWD
ATGAATTTTGAAGAAAAATTAAGTCAAATGTACAACGAGATTGCAAATGAGATTAGCAGT
ATGATACCAGTAGAATGGGAGCAAGTATTTACAATAGCTTATGTAACTGATCAAGCTGGA
GAAGTCATTTTTAATTATACTAAACCAGGTAGTGATGAATTGAATTATTACACATATATC
CCTAGAGAGTATAATGTCTCTGAAAAAGTATTTTATGATTTGTGGACGGATTTATATAGA
TTGTTTAAGAAGTTAAGAAATGCATTTAAAGAAGAAGGACTCGAACCATGGACATCATGT
GAATTTGACTTTACAAGAGACGGCAAATTGAATGTTTCATTTGATTATATTGATTGGGCG
AATTCAGAGTTTGGACAAATGGGAAGAGAACATTATTACATGTATAAAAAATTTGGAATT
TGGCCTGAAAAAGAATATGCCATAAATTGGGTTGAAAAAATAAAAGATTATGTTAAAGAG
CAAGAAAAAACTAACCTTTAG
>>Zoo-28_[0303150 to 0303524]_Q1Y4S0_(putative protein)_FRWD
ATGAAAAGAATATTGGTAGTATTTTTAATGTTAGCAATTGTATTAGCAGGTTGTTCTAAT
AAAGGTGAAAAATATCAAAAAGATATTGATAAAGTGTACAAAGAACAGAATCAAATGAAT
AAAATTGCCTCGAAAGTACAAAACACTATTAAAACAGACATTAAACAAGAAGACAGTAAT
ACACATGTCTATAAAAATGGTAAAGTCATTGTTATTGGTATTCAATTGTATAAAGATCGT
GAAAAAATGTATTATTTCGCATATGAAATAAAAGATGGTAAGGCAGAGATTAATAGAGAA
ATAGACCCAATTAAGTATATGAAAGACCATAAAGCAGATTATGAAGATGAAAATGTAGAA
GTGGAAAAAAAATAA
>>Zoo-28_[0303674 to 0304075]_Q2G173_(putative membrane protein)_FRWD
ATGGAAAAATCGATCAAAATAATGACAATAATAGGAATTGTTGTTCAAGGTTTAGCAACG
GTATTTAGTTTACTATTGATGGTTTTAGCAGCATCAGGTGTAATGACTACAGATGTGTCA
ACAACAACAGTTAATGGTGAGGTTGACCCAGTTGATGCAGAAACAGCAGCAGCAATTTTC
ACTGTATTATTCTTATTCCTATTCATATTTGGAATCATTTCAATTATTTTAGGTGCAATC
GGTATGTTTAAAGCATCTAAAAACAAAAAAATGAGTGGTATATTGTTGATTATTGGAGCT
GTAATAAGTGGTAACATAATTACATTTGCTTTATGGTTAGTCAGTGGTATTAAACTCCTT
ACTAATAACAAGCCTAAAGATGAAATAAGCGACTTATCATAA
>>Zoo-28_[0304325 to 0305149]_focA-L1=nirC_(formate/nitrite transporter, locus 1)_RVRS
TTAATTATTTTTATAAAATTGATGATGATCATTCAAGTAAGCATAGAATAAACCTATAAT
GAGTCCGCCTCCAATATAGTTACCGATAAAAGCCGCAGCGATATTCGAAATAGCTGGAAT
GAAGTGCAATGTATCAACTTGATAAATTAAACCACCCATAAATAAGCAACTGTTGTAAAC
TACGTGTTCATAACCCATAAAGGCGAATATGGTAACACCGAACATCATGACAAACATTTT
TGCGAGTACATCGTCAATTTGCATGGCAATAACTAATGAAATATTGATAAAGAAATTAGC
AAATATCGCTTTCATTAATATACTTACAAAACCAGTAGACAACGTTTTATGCTCTATAAC
TGCTGATAACTGATTTAACATATCTGGCGTCATTACATTTGAAAAACGCATGAAACTAAA
TAAAATAGCAGCACCTAAAATATTTCCTGCAAAGCACAATAAAAATATTTTCAATACTCT
AGTCGGTTTAATTACTTTATAATACAGGCCTACAGTAAAGTACATGAAGTTACTGGTTAG
TAGTTCGGAGTTTGTAAATAAAATGAGTACTAACGCAAAGCTGAATGTAATGGCACTGGC
CATATTCACAATGCCTGGCGGTAAATCTGGTTCGTGTGTTGCTTTAACTGATAATACGAA
GACCGTAATAATCCCGATAATAAATCCTGCCATCATCGCGCGTAATAAATAACGTTTTAA
ATAAACGCTTTGTAATATATCTTTTGTTCTTATTGTTTCGACTACGTTATTTACCCAGTC
ATCCCCATAAAAAATCTTATCCCATTTAATATGTTTCTCCTTCAC
>>Zoo-28_[0305385 to 0306692]_brnQ2_(branched-chain amino acid transport system II carrier protein)_RVRS
TTAAGTTGTCGCTTGTTTCGGGCGGCGTATCAATACATCGATTATGAAACCGATAATAGC
AAAGAGCATGAATGGTACAAGCCAAGCTAAATCGATATCTGCTAAAGGTAACATCATAAA
CCATTTCAAAATAACACCGTGTAATAAGTTGAAACTATTTAGTATTTGTAAAATTGAAAT
AATCAATGTAATAACAGTTGCGAGTCGATAGGCCCAACTGAATCTGAATGTGCTAAACAT
ATTAGCAAATGATATGAGCACAAGTGCAATTGATACAGGATATATTAATGTCAGCAATGG
TACAGCAATTTTTAAAATCATTTCTAAACCAAGTGTTGTAAATAAGAACCCTATGATAGA
GAAAATAAGTGCAAATATTTTATAAGAAAACTTAGGCACATGTTTCTTAGTAAATGTGGC
GCAAGCATTGACGAGTCCTATACATGTTGTTAAACATGCAAGTATCACTGTCATACCAAA
TACTATGTTGCCAAATGAACCAAATACTCGTAATGAGTTGTACGTCAATATATCTGTACC
ATCTTTAAAGTTTCCTGGAGCCGTTGATGCCCCAACGTATGCAAGTGCAAAGTAAATCAT
TCCAAGTAATATGGCTGCAATAAGACCTGAAAAGCAGACATATTTTAAAATTTTCATGCG
ATCTGTGAGCCCTTTAAACTTATAGCCATTGACAATGACTACGGAAAAAGCTAACGCAGC
AACAAGATCCATTGTAAAATAGCCTTCCAAACTTCCTGAAATGAAAGGATGTGTTATATA
TTTATCCTTAGGTGCACTTAGTGCAGATTCAGGGTTGAAAATGACAGCAATACTTAATAG
AGCGACCATTAATAGTAATAACGGTGTTAATAATTTACCTAAATTATCAACGATTTTCGA
TGGATTTAAACTAATCCAGTAAACGATGGCGAAAAAGATTGCTGCGAATATAATTAAAGT
CCATTGGTTATGCACAGGTAAAATGTGTCTTGTACCAATTTCGTACGCGACATTTGCAGC
ACGTGGAATACCGTAAAATGCTCCGATAGACATGTAAATCACGACAGCAAAAATAAATCC
GAACCATGGGTGTATACGATTGCCTACACTTTCAACACCTTCATCATAAAATGCAACAAC
AATAACAGTAATAAAGGGGAGTAATATGCCTGTAAGGGCAAAGCCTAGCATACCAATCCA
CATATTTTGACCCGCTGTATGGCCAAGCATGGGCGGGAATATTAAATTTCCGGCTCCAAA
AAATAGTGAAAATAACATGAGGCCCGAAATAATAACTTGTTTTTTCAA
>>Zoo-28_[0307287 to 0308177]_Q99WS0=sapS_(secreted acid phosphatase)_FRWD
ATGAATAAAATTTCAAAGTATATTGCAATAGCATCATTATCGGTAGCGGTTACAGTTTCA
GCACCACAAACGACAAATTCTACAGCGATTGCCAAAAGTTCTGCTGAAGTTCAACAAACG
CAACAAGCTTCAATGCCGGCTTCACAAAAAGTGAATCTTGGAAATCAGAATATTATGGCA
GTTTCCTGGTACCAAAATTCAGCTGAAGCAAAAGCTTTATATTTGCAAGGTTATAACAGT
GCGAAAGTTCAACTAGATAAAGAAATTAAAAAGAATAAAGGTAAGCATAAATTAGCAATT
GCATTAGATTTAGATGAAACAGTTTTAGATAATTCTCCGTATCAAGGCTATGCATCAATA
CATAATAAACCTTTCCCAGAAGGTTGGCATGAATGGGTACAAGCTGCTAAAGCTAAGCCA
GTTTATGGCGCAAAAGAATTCTTGAAGTATGCTGATGAAAAAGGTGTCGATATTTACTAT
ATTTCTGATAGAGATAAAGAGAAAGATTTAAAGGCAACACAAAAGAACTTAAAACAACAA
GGTATCCCTCAAGCTAAGAAGAGTCATATTTTACTAAAAGGTAAAGATGATAAGAGTAAA
GAATCACGCAGACAAAAGGTTCAAAAAGATCATAAACTTGTCATGCTATTTGGAGATAAT
TTATTAGACTTTACAGATCCAAAAGAAGCAACAGCTGAATCTCGTGAAGCTTTAATCGAA
AAACATAAAGATGATTTTGGTAAGAAATATATCATTTTCCCTAACCCAATGTATGGTAGT
TGGGAAGCTACAATTTACAACAATAACTATAAAGCTAGTGATAAAGCAAAAGATAAATTA
CGTAAAAATTCTATTAAACAATTCGATCCTAAAACAGGCGAAGTTAATTAA
>>Zoo-28_[0308426 to 0309475]_Q2G168_(ABC transporter, transmembrane permease)_FRWD
ATGTTTTTAGCTTGGAATGAAATACGGCGCAACAAATTGAAGTTTGGACTGATTATTGGT
GTGTTGGCAATGATAAGTTACTTACTTTTTCTATTGTCGGGATTGGCTAATGGTTTAATT
AATATGAATAAAGAAGGTATTGATAAGTGGCATGCGAATGCGATTGTGTTAAATAAGGAT
GCTAATCAAACTGTGCAACAATCTATTTTTAATAAGAAAGATATTGAAAATAAATACAAG
AAACAAGCTACATTGAAGCAAACAGGGGAAATAGTTTCTAATGGTCATCAAAAAGACAAT
GTCTTAGTGTTCGGCGTTGAAAAGTCGTCGTTTATAGTTCCGAGTCTAATCGATGGGCAT
AAAGCAACTAAAGATAATGAAGTGTTAGCAGATGAAACACTTAAAAATAAAGGGTTTAAG
ATTGGTGACACATTAACACTATCTCAATCTGATGAAAAATTGCATATTGTAGGTTTTACA
GAAAGTGCAAAGTATAATGCATCACCAGTCATTTTTACGAATGATGCTACCATAGCTAAA
ATTAATCCTCGATTAAGTGGCGATAAAATCAATGCAGTTGTTGTACGTGATGCAAACTGG
AAAGACAAAAAATTAAATCAAAAACTTGAAGCAGTAAGTATTAATGACTTTATTGAAAAT
TTACCAGGTTACAAACCGCAAAATTTAACATTAAACTTTATGATTTCGTTCTTATTTGTC
ATTTCAGCAACAGTGATTGGTATTTTCCTATATGTAATGACATTACAAAAGACGAGTTTA
TTTGGCATATTAAAAGCTCAAGGATTTACGAATGGCTATTTGGCGAATGTGGTAATTTCT
CAGACGGTCATATTAGCGCTATTCGGTACGGCATTGGGACTACTATTCACAGGCATTACA
GGTGCATTTTTACCTGATGCAGTACCGGTCAAATTTGATGTACTAACATTACTCGTATTT
GCAGTTGTGTTAATGATTGTCTCTGTATTAGGAAGTTTATTCTCCATTTTAACGATTAGA
AAAATAGATCCGTTAAAGGCGATTGGATAG
>>Zoo-28_[0309488 to 0310165]_A5IPH6_(ABC transporter, ATP binding protein)_FRWD
ATGTTGAAATTTGAAAATGTAATGAAGTCATTTAAAGATGGTAATCGTACAATTGAAGCG
GTTAAAAATACAAATTTTGAAATAAATAAAGGTGATATTATAGCATTAGTTGGACCTTCT
GGGTCTGGTAAAAGTACATTTTTAACTATGGCAGGTGCCTTACAAACGCCGACATCTGGT
AATATTTTAATTAATAATCAAGATATTACGGAAATGAAGCAAAAAGCATTAGCAAAGGTA
AGGATGTCTGAGATAGGGTTTATATTACAGGCGACCAATCTTGTGCCATTTTTAACAGTA
AAGCAGCAATTTACCTTACTGAAAAAGAAAAATAAGAATGTCATGTCGAACGAGGACTAT
GAGCAACTTATGAAGCAATTAGGCTTAAATTCTTTACTCAATAAATTACCGTCAGAAATT
TCAGGTGGTCAGAAACAGCGTGTTGCAATTGCGAAAGCATTGTATACAAATCCTTCTATT
ATACTTGCGGATGAACCCACTGCATCGTTAGATACTGAAAATGCAATTGAGGTTATTAAA
ATTCTGCGTGATCAAGCCAAACAAAGAGAAAAAGCGTGTATTATCGTTACACATGATGAA
AGGCTTAAGGCATATTGTGACCGTTCGTATCATATGAAAGATGGCGTCCTTAATCTTGAA
AATGAAACAGTAGAATAA
>>Zoo-28_[0310372 to 0311403]_pfoR_(NCTC13712_00258 Predicted membrane protein, putative toxin regulator)_FRWD
ATGGATTTATTAATAGGTACTTTATTTTTATTTTTAGTCTTAGTCATTTTTACATTATTT
ACATATAAAGCGCCTAATGGTATGCGTGCTATGGGCGCATTGGCAAATGCAGCGATTGCA
ACATTTTTAGTGGAAGCATTTAATAAATATGTTGGTGGAGAAGTATTTGGTATTAAATTT
TTAGGAGAGCTAGGGGATGCTGCAGGAAGTCTAGGTGGTGTCGCTGCCGCTGGATTAACA
GCATTAGCTATCGGTGTATCACCAGTTTATGCTTTAGTAATTGCAGCAGCTTGTGGTGGT
ATGGATTTATTACCTGGCTTCTTTGCTGGATATATTATTGGTTATGTAATGAAATATACA
GAAAAATATGTACCAGATGGTGTCGACTTGATTGGATCTATCGTTATTTTAGCACCACTA
GCTCGTCTCATTGCTGTGTTATTAACGCCAGTAGTGAATAGTACATTGATTCGAATTGGT
GATATTATTCAAAGCGGTACGAATACTAATCCAATTATCATGGGTATCATTTTAGGTGGT
ATTATTACGGTTGTTGGAACAGCACCTTTAAGTTCAATGGCCTTAACCGCATTGTTAGGT
TTAACAGGTGTCCCTATGGCTATAGGTGCGATGGCAGCATTTAGTTCTGCGTTTATGAAC
GGAACATTATTCCATCGTTTAAAATTAGGCGATCGTAAGTCAACGATAGCAGTTAGTATT
GAGCCTTTATCACAAGCAGATATTGTATCAGCGAATCCAATTCCAATATATATTACAAAC
TTCTTTGGCGGTGCCGTTGCCGGTCTAATCATCGCTATTTCTGGTTTAGTTAATGATGCA
ACAGGTACAGCAACACCGATTGCAGGATTTTTAGTAATGTTTGGATTTAATCATCCAATG
ACTATTGTAATTTATGGTGTAGTAATGGCGATTGTAGGTGCGCTTGCAGGTTATCTTGGT
TCTATTGTATTTAAAAAATATCCGATTGTTACTAAGCAAGATATGATTAATAGAGGCGCA
GTAGATGCATAG
>>Zoo-28_[0311745 to 0312863]_Q5HJ57_(PfkB family carbohydrate kinase)_FRWD
ATGAGTGATTCTGAGAAAGAAATTTTAAAGAGAATTAAAGAAAATCCATTTATTTCACAA
CGTGAACTTGCTGAAGCAATTGGATTATCTAGACCAAGTGTTGCAAACATCATTTCAGGA
TTAATACAAAAGGAATATGTTATGGGAAAAGCATACGTCTTAAATGAAGAATATCCTATT
GTTTGTATTGGTGCTGCGAATGTAGATCGAAAGTTTTATGTCCATAAAGCTTTGGTTGCA
GAAACATCAAACCCTGTAACATCAACGCGTTCGATTGGTGGCGTAGCAAGAAACATTGCT
GAAAACTTAGGCAGACTTGGTGAAACAGTCGCATTTTTATCTGCTAGTGGACAAGATAGT
GAGTGGGAAATGATTAAAAGATTGTCCAGCCCTTTTATGAATATGGATCATGTTCAACAA
TTTGAAAATGCAAATACGGGTTCGTATACAGCTTTAATTAGTAAAGAAGGAGACATGACA
TATGGTTTAGCTGATATGGAAGTGTTTGACAACATTACACCTGAGTTTTTAATAAAGCGG
TCGCACTTGTTGAAAAAAGCTAAATGCATCATTGTTGATTTAAATTTAGGCAAAGAAGCA
TTGAATTTCTTGTGTGCCTATACCACGAAACATCAAATCAAATTAGTTATTACTACCGTA
TCTTCCCCAAAAATGAAAAACATGCCAGATTCATTGCATGCTGTTGATTGGATTATCACA
AATAAAGATGAAACAGAGACATACTTAAATTTGAAAATTGAAACTACTGAAGATTTAAAA
GTAGCTGCTAAACGATGGAATGATTTAGGTGTTAAAAATATTATTGTTACAAATGGAGTG
AAAGAACTCATTTATCGAAGTAGTGAAGAAGAAATCATAAAACCAGTTATACCATCAAAT
AATGTGAAAGATGTTACAGGTGCAGGTGATTCATTCTGTGCTGCTGTAGTGTATAGCTGG
TTAAATGGGATGTCTACGGAAAATATATTAATAGCAGGAATGGTTAACGCAAAGAAAACA
ATAGAAACAAAATATACAGTTAGACAAAATCTAGATCAAACGCAACTTTATCACGATATG
GAGGACTATAAAAATGGCAAATTTACAAAAGTATATTGA
>>Zoo-28_[0312838 to 0313761]_psuG_(pseudouridine-5'-phosphate glycosidase)_FRWD
ATGGCAAATTTACAAAAGTATATTGAGTATTCCAAAGAAGTTCAGCAAGCAAAGGATAAC
AATCAACCGATTGTAGCATTAGAATCAACAATTATTTCACATGGTATGCCGTATCCCCAA
AATGTTGAAATGGCAACAACAGTAGAGCAAATTATCAGAGAAAATGGTGCCATTCCAGCA
ACCATAGCAATTATTGACGGCAAAATTAAAATTGCTTTAGAAAGCGAAGATTTAGAAATA
CTGGCAACTAGTAAAGAAGTTGCTAAAGTATCTAGACGTGATTTAGCAGAAGTCGTTGCG
ATGAAGCGCATTGGTGCTACTACTGTAGCAACGACGATGATATGTGCAGCAATGGCTGGT
ATTCAATTTTTTGTTACAGGAGGTATTGGTGGTGTTCATAAAGGTGCAGAACATACGATG
GACATTTCAGCAGACTTAGAAGAATTGTCTAAAACAAATGTCACTGTTATCTGTGCGGGT
GCAAAATCCATTTTAGACTTACCTAAGACGATGGAGTATTTAGAAACAAAAGGTGTTCCA
GTTATTGGTTATCAAACGCAAGAACTGCCAGCATTTTTCACTCGTCAAAGCGGTGTTAAA
CTAACAAGTTCGGTTGAAACTCCGGAACGCCTTGCTGACATTCATTTGACGAAGCAAGCA
TTGAATCTTGAAGGTGGCATTGTCGTAGCTAATCCAATTCCACGTGAATATGCCATGTCA
AAAGAATATATTGAGACAATCATTAATGAAGCTGTTGTTGAAGCGGAAAATCAAGGGATT
AAAGGTAAGGATTCAACACCATTCTTGTTAGGGAAAATTGCCGAAAAAACAAATGGCGAA
AGTTTAGCAGCAAATATAAAACTCGTTGAAAACAATGCTGTGTTGGGAGCTAAAATTGCT
GTCGCTGTTAATAAATTATTGTAG
>>Zoo-28_[0313772 to 0314992]_nupC2_(nupC_1, Nucleoside-transport system protein nupC)_FRWD
ATGTCTATTTTATTCGCTATCACAGGGGTAGCATTTGCGTTATTTGTAGCGTTTTTATTC
AGTTTTGATCGCAAGAATATAGATTTCAGAAAAACATTAATTATGATTTTCGTTCAAGTG
TTGATCGTATTATTTATGATGAACACAACGATTGGTTTGACAATTTTAACTGCACTAGGT
TCATTTTTTGAAGGATTAATAAATATTAGTAAAGCAGGCATAAATTTTGTTTTTGGAGAT
ATACAAAATAAAAATGGCTTTACGTTCTTTTTAAACGTATTACTGCCATTAGTTTTTATT
TCTGTATTAATAGGCATCTTTAATTATATTAAGGTATTACCATTTATTATCAAATATGTA
GGTATCGCTATTAATAAAATAACTAGAATGGGGCGCTTAGAAAGTTACTTTGCTATTTCA
ACAGCAATGTTTGGTCAGCCAGAAGTATATTTAACAATAAAAGATATTATTCCAAGATTA
TCTAGAGCGAAATTATATACAATTGCGACGTCTGGTATGAGTGCTGTTAGTATGGCAATG
CTAGGTTCATATATGCAGATGATTGAACCCAAGTTCGTAGTTACAGCTGTAATGTTAAAT
ATTTTTAGTGCACTTATCATTGCTAGTGTTATCAATCCATATAAATCTGATGATAATGAT
GTCGAAATTGATAATTTAACTAAATCAACGGAAACGAAATCAGTGAATGAAAAAACAGGG
AAACCTAAGAAAGTTGCTTTCTTCCAAATGATAGGTGACAGTGCGATGGATGGATTTAAA
ATAGCTGTTGTAGTAGCAGTGATGTTGTTAGCGTTTATTTCATTAATGGAAGCGATCAAT
ATCATTTTTGGTAGTGTAGGTTTGAATTTTAAACAGTTAATTGGTTATTTGTTTGCACCT
ATCGCATTCTTAATGGGGATTCCTTGGAGTGAAGCTGTTCCAGCTGGCTCTTTAATGGCT
ACAAAATTAATTACCAATGAGTTTGTAGCAATGCTAGATTTTAAAAATGTCTTGGGTGAC
GTATCAGCTAGAACACAAGGTATTATCTCAGTTTACTTAGTAAGTTTTGCTAATTTCGGT
ACTGTTGGTATCATCGTTGGTTCAATTAAAGGGATTAGTGATAAGCAAGGAGAAAAAGTT
GCATCATTTGCTATGAGGTTGCTACTTGGTTCAACATTAGCTTCAATCATTTCAGGATCA
ATCATTGGCTTAGTATTGTAA
>>Zoo-28_[0315141 to 0316673]_nanT_(N-acetylneuraminic acid transporter/sodium:solute symporter)_RVRS
TTACTTTTTCATAGCAGTTTTTGAAATGTAAGTTGATGGTTTATCTTTTTCAAATATTGT
TAATCCCGTAATATCTTTTTTATGTTTTGAAGGGGCGATAAAGCTAAGTACATAAGCAAA
GACAAAGGCAACAGTAAATGAAATGGTTGATACATAGAAAGGTGAGTTACCTTTACCGAC
GCCATTATATACATACGCAAAGATGATACCTAAAATTAATCCACAAATGACACCGAATGT
ATTTGTGCGTTTTGTAAAAATACCGACAGCGAATACACCTGCTAATGGAACACCGAATAA
TCCAGTAACAAACAAGAATAAGTCCCATAAATCATTTGAATTTGAAGCAATTAAGTATAA
TGACATACCAAAACCAAATATACCTGCAATAATGATGACCAAACGAGCAAAGTTAACTTC
ATGTCGCTCGCTACCTTTACCAAAGAAGCGCTGCTTAATATCGATTGAAATACAAGCAGA
AATAGAATTTAAGCTAGATGAAATGGTAGACTGTGCAGCAGCGAAAATAGCTGCAATGAG
TAATCCTGCAACAAATGGTGGCATCTCAGTTAAAATAAAATATGGCACAACAGATGACGT
GTTAAATCCTTTTGGTAAAACAGCTTCATGTGCATAAAATGAGTACAACATTGTACCCAT
ACCATAAAACAACGGTGCTGAGATTAATGCAAGGATACCATTTGTCCATAATGATTTATT
TGTTTCTTTTAAGCTATCAGAAGCTTGGTATCTTTGTACGACATCTTGACTCGCAGTATA
TTGATACAAGTTATTAAAAATATTTCCAAGGAAAATAATGGGTATGGCAGCGGCTGCAGT
ATTTAGTTTCCAATTGTCAGCACTAATTAATTTTTTGTGTTCAATTGCATCTGCAAGAAC
AGTACCAAATCCACCTTTAATGTGCATAATACCTAAAATGATAATTACTAAAGCGCCACC
TAACAATATGACACCTTGAATAAAATCACTCCATACAACACCTTCGAATCCACCTAAAAA
TGTATATAAAATACAAAGCAAACCAACAAGTGATGCAACAACGTAAGGGTTCATATCTGA
TACAGATGTGATTGCTAATGTTGGTAAGTAGATAACGATTGCAACACGTCCTAAATGGTA
AACGACAAATAACAATGAGCCAATAACACGTATGCTAGGACCGAATCTAGCTTCTAAATA
TTCATATGCTGATGTTACTTTTAACTTTTTAAAGAAAGGGACATAGAAATAAATAAGTAA
TGGAATAATTGCGACGATAGCAATGTTACCAGCGATATATGACCAATCTGTTAAAAATGC
TTTCTCTGGTGTCGACATAAATGTAATCGCACTTAACGTAGTAGCATAAATGGAAAAACC
AACTACCCAAGATGGCAAGCGACCACTTGCAGTAAAGAAACTATTCGTACTTTGACTTGC
ACGCTTGGTAAAGTACACGCCAATGAATAACATAGCTAATAAATAAATGATAACGGCAAC
CCAGTTCAATGTGCCAAATCCAACTTCTTTCAT
>>Zoo-28_[0316713 to 0317594]_nanA_(N-acetylneuraminate pyruvate-lyase)_RVRS
CTATAAATTGTATTTTGCAATGAGTTGTTCTAATGTTTGTCGATGCGCTTCGTTAAAAGG
TTTGAAAGGTCGTTTTGGTAATCCAGCTTCGATACCACGGTGACGTAATATTTCTTTTAA
TGTAGGATAAATTCCCATTGATAAAACAGTTTCAATAATATCATTTGAATCATGTTGCAG
TTGATAAGCTTCTTGAATTTGTCCTTGTTGTGCTAGGTCAAAGATTTTTCTTGCACGACG
GCCATTAACATTATATGTAGAGCCGATTGCACCGTCTACGCCAGAAATGGCTGCTTGAAC
TAACATTTCATCGAAACCAGATAAGATTAATTTGTCTGGAAATGCTTTTCTAATACGTTC
AAGTAAGAAGAAATTCGGTGCTGTATATTTAACACCTACTACTTTTTCATGGTTAAATAG
TTCGCTGAATTGTTCTATAGAAATATTTACGCCAGTTAGGTCTGGAATAGCGTAAATAAT
CATATTGTTCTGCGTGGCTTCGATAATGTCGAAATAGTAATCTCTAATTTCTTCAAAAGT
AAATGGATAGTAGAATGGTGTTACGGCAGAAAGTGCATCATAACCGAGTTCTGTGGCATA
TTTTCCAAGTTCAATTGATTCATTTAAGTCTAATGAACCTACTTGAGCAATCATTTTAAC
GTTGTCACCAACTGCGTCTTTAGCAATCTTGAAAATTTGCTTCTTTTGTTCAGTGTTTAA
TAAAAAGTTTTCACCAGAGCTACCATTTACATAAAGTCCGTCTAATTCTTCAGTTTCAAT
CGCATTCTTAGCAATTTGTTGTAAGCCTTTTTCGTTTACTTGACCGTTTTCATCGAAAGG
AACAAGTAATGCTGCATACAAACCTTTTAAATCTTTGTTCAT
>>Zoo-28_[0317752 to 0318612]_nanK_(N-acetylmannosamine kinase)_FRWD
GTGTATTACATTGCAATCGACATTGGAGGAACACAAATTAAATCAGCAGTCATTGATAAA
CAAATGAATATGTTTGATTATCAGCAAATACCAACACCAGACAATAAAACTGTACTTATT
ACTGAAAAAGTATACGAGATTGTAACGCAATATATGGAAAAATACCGCTTAATTCAACCT
GTTATAGGTATTTCGACAGCGGGTGTTGTGGATGAGCAAAAAGGTGAAATAGTTTATGCT
GGGCCAACCATACCAAATTATAAAGGGACAAATTTCAAACGATTACTAAAAACATTATCG
CCGTATGTCAAAGTAAGAAATGATGTGAATGCAGCTTTATTAGGAGAACTAAAATTATAT
CAATACCCAGCTGAGCGGATTTTCTGTATGACGCTTGGTACTGGTATTGGTGGTGCGTAT
AAAAATGACCAAGGACATATTGATAATGGTGAGCTACATAAGGCTAATGAAGTGGGTTAC
TTATTATATCGACCATCCGATAATACAACATTTGAGGAACGGGCTGCGACAAGTGCTTTA
AAGAAACGAATGATTGACGGAGGATTTACGAGAAGCACACATGTACCAGTATTGTTTGAA
GCAGCTGAAGAAGGTGACGATATCGCAAAACATATATTAAATGAATGGGCGGAAGATGTT
GCAGAAGGTATAGCTCAAATACAGATTATTTATGATCCAGGTTTGATATTAATAGGTGGT
GGTATTTCGGCACAAGGAGATAAACTTATTAAATATATTGAACCCAAAGTCGCTAATTAT
TTACCAGCAGATTATAAATATGCACCTATTAGAACAACTATAAGTCAAAATGATGCAGCA
CTATATGGCTGTTTGCAATAG
>>Zoo-28_[0318955 to 0319755]_nanR_(rpiR Als operon repressor)_RVRS
TTATTTATTGTCTAGAATAATTGATTTTGTATGTTGATATGTATCACTGAGACGTTTATT
TTCTAATAAATGATAGCTCACAATATCAATTAAAAATAGAGTTGCAATTTGAGTGTTTAT
AAATTGATGATCGGTATTACGAGACTGATCTGTAGTTAATAATACTAAATCAGCACAATC
AGTCAGGTTACTACCTTCGAAATTGGTAATGGCTACAACATAAGCGCCATGGGCCCTAGC
AACTTTAGCTGCCGAAATTAATTCTGAAGTATTGCCACTGTTAGACATAGCGATAAACAT
ATCTGACTTCGATAACAGTGAGGCTGATATTTTCATCAAATGTGAGTCGGTTGTGACATT
ACCTTTAAGTCCCATACGAATTGTTCGATAATAAAATTCTGTAGCAGATAGCCCAGAACT
GCCTAGTCCTGCGAATAATATATGACTGCTTGATTGTAATTTATCAATAAAAGTTTGAAT
AATGTCATTATCAATAAATTCGCCTGTTTGTTGAAGCATTTGTTGATGATATTTATGAAT
CCTTTGAATGATTGGGCTATTTTCAATAACAGTTTCGGTCATTTCTTGTTGAATATTAAA
TTTTAAATCTTGAAAATTTTCGTAGTCCAGTTTATGACTAAAGCGTGTCATTGTGGCTGG
AGATGTACCAATGGCATGTGCTAAGGAGTTGATGGTTGAAAAGGCATCACTATATCCATG
TTTCCTAATATAGCTTACAATTCGTTTATCTGTTTTTGTAAATAAGTGTTGATGGCGTTG
AACGCGATTCTCAAATTTCAT
>>Zoo-28_[0319894 to 0320565]_nanE_(N-acetylmannosamine-6-phosphate 2-epimerase)_FRWD
ATGTTACCACATGGTTTAATTGTATCTTGTCAGGCACTACCCGATGAACCGTTACATTCA
TCGTTTATAATGTCTAAAATGGCATTAGCTGCGTATGAAGGTGGGGCTGTAGGTATTCGC
GCAAATACTAAAGAAGATATTTTAGCGATTAAAAAGACAGTAGATTTACCAGTCATTGGT
ATTGTAAAACGTGATTATGACGGATCAGATGTTTTCATTACAGCAACGTCAAAAGAAGTA
GACGAATTGATTGAAAGTCAATGTGAAGTGATCGCATTGGATGCAACGTTACAGCAACGT
CCGAAAGAAACGCTAGATGAATTGGTGGCTTACATTAGACAACATGCACCTAATGTTGAA
ATTATGGCTGATATCGCAACAATTGAAGAAGCAAAAAATGCAGAGCGCTTAGGTTTTGAT
TATATTGGTACAACATTACATGGATATACTAGCTATACAAAAGGACAGTTACTATATCAA
AATGATTTCCAGTTTTTGAAAGATGTGCTGCATAGTGTTGAAGCGAAAGTCATTGCAGAA
GGAAATGTTATTACGCCAGATATGTACAAACGCGTTATGGACTTAGGTGTTCATTGTTCA
GTAGTAGGTGGTGCGATTACGCGACCAAAAGAAATTACGAAACGATTTGTACAAGCTATG
AAAGATGAATAA
>>Zoo-28_[0320685 to 0321998]_Q5HJ49_(nucleoside recognition membrane gate protein)_RVRS
TTATCCAAATATGAATAACGCAAATGGAATTGTAATTAATAGGGATAATGCTACTCGTAA
AAACCAAATAATTACTAACTTCCATACAGGAATTTTAATTTCTGTTGCTAAAATACATGG
CACTAAAGCTGAGAAAAAGATTACTGCTGATACACTTACAACACCAACTACAAATTTTGT
ACTCATAGCGGCTTTAGCAACTAATAATGATGGTAAAAACATTTCTATAATTGAAATTGC
TGAAGCTTTTGCGAGTAATACTTGATCTGGTATTGGGAAAATATAAATAAATGGATAATA
AATATACCCTAACCAATCGATAAGTGGTGTATAGTTCGCTACAATTAGCCCCAAAAATCC
TATCGACAAAATTGATGGTAGAATACCGACAGTCATTTCTAATCCATCTTTAAGGTTATC
CCAAATATTTTTTAATAGAGACGGCGTTGACGCGTTCTGTTTCATTGCTTCTGCGTAAGC
AGTTTTTAGTCTACTTCCTTCTATGGCAACTTCTTTGTCGCCTTCTTGGCCATCATAATA
TTCCGTTGATTCATTAGCAATAGGTGGCAACCAAGCTGTAATAGCAGTCACGATAAATGT
AATAACCAATGTAGCCCAGAAATATAAATTCCAATGAGGCATTAAATTTAAAGTTTTAGC
AACGATAATCATAAAGGTTGCTGATACTGTTGAGAAACCAGTTGCGATAATGGTTGCTTC
TCTTTTGTTATACATACCTTGCTTATATACTCGATTTGTAATTAATAGTCCTAAAGAATA
ACTACCAACAAATGAAGCAACTGCATCAATTGCTGACTTACCAGGTGTTTTAAATATAGG
ACGCATAATAGGCTCCATATAAACACCGACAAACTCAAGTAATCCATAACCTACTAATAA
AGAAAGTGCAATTGCACCGACAGGAATTAAAATGCTAAGTGGCATCATTAATTTTTCAAA
CAGAAATGGACCATAGTTTGCTTTAAATAATAAAGGTGGTCCGATTTTAAATACATACAT
TATACCGATAACTGCACCTGCAATTTTAAATGATGAAATGATGAAGTTAGTCATCGAAGT
CATAAAAGTCCGTTTTATTAACGGTAATGCTGCACCAATAATTATCATGATAAGTGCGAT
ATAAGGCATGAGTGGACCTAACAATGAACGAATTGCAAGATGTACATGATCCACTAATAT
TGTATTGTTTTCACTGATAGTAAAAGGTACAAAAAAGCAAAGTATACCAATCAAGCTATA
GACATAAAAACGCCATGCACTTGGCTGTTGTGCATTTAAACGTTGATTATTCAT
>>Zoo-28_[0322410 to 0324485]_lip2_(lipase 2)_FRWD
ATGATAAGAGAACAAGAGAGAAGAAAGTATAGTATCAGAAAGTATTCTATTGGTGTGGTG
TCAGTGCTAGCAGCAACAATGTTTATAGTATCAACACATGATGCAAAAGCTGCAGAAAAA
ATGCCAACGTCACTGTCAGGTACACAACAAGAAAAATTGAATCAATCGGGAGAACATAGG
GATATTCAACGATTACAGCAAGATGAACAGTCATTAAGGCAATTAAACAACGCGCACAAA
ATAAATAGCGAAAGTCAAATTGGCAGACAAGCTAACGATGCGTCTCAATCATCAAAGCAA
CAACCAACTAAAGACGATGAAACGGATGAATCACAAAGTAATAGCAAAGTAACACGAAAT
TCTGATCAACAAAATGTCAATCAATTATCTAAAGATAATTCGAATAAAAGCACTAAAAAT
CAAGATGCTAATAAACAAAATGATATTCGTGTAGAACAGGATAATTCAGAATCAAATGCA
GATGCGATAGAAGTTGATAAATCACAACCATCTGTTCAGACACAGATACCGACAACACAA
GATGATAAGGCAACATCATCTTCAACTACACACTCATCAAAAGAAAAGACTACAACTGCA
TCGGAAATACAAGATGCATCCACAACTAATAATCCAAATCAACAGGACACACATCAAGTA
TCACAGCAAATTAAAGATGCTAAGCAAGATGATGCTGTTCATCAAAGACAAGACAAACCG
CTAGTTAATGATTTAAATAAACATAACAATACTCAAAATTCCCCAACAATACCGACAGAT
AAAAATACGGATAATCAAAGACTAATTAAAGATGCACTTTTAGCACCTAAAACGCGCTCG
ACTACAAATGTAGCAACGGCAGATGCTAAAAAAATACATCCACTTAAAGCGAATCAAGTA
CAACCACTCAACAAGTATCCAGTTGTATTTGTACATGGCTTTTTAGGGTTAGTTGGCGAC
AATGCACCAGCATTATATCCGAATTACTGGGGTGGTAATAAGTTTAAAGTTATAGAAGAG
CTGAAAAAACAAGGCTATAATGTCCATCAAGCAAGTGTCGGAGCTTTTAGTAGTAACCAT
GATCGTGCTGTAGAACTTTATTATTATATTAAAGGTGGACGCGTTGATTATGGCGCAGCT
CACGCCGCAAAATACGGACATGAACGATATGGCAAAACATACAAAGGTATTATGCCGGAT
TGGGAACCAGGTAAAAAAGTACATCTAGTTGGACATAGTATGGGTGGTCAAACTATTCGT
TTAATGGAAGAATTTTTAAGGAATGGTAATCAAGAAGAAATTGCTTACCATAAAGAGCAT
GGTGGAGAGATATCACCATTATTTGTTGGAGGTAAAAATAATATGGTTGCCTCGATTACA
ACATTAGGTACGCCACATAACGGTTCACAAGCGGCAGATAAATTTGGAAATACAGAGACC
GTCAGAAAAATTATGTATGCATTGAATCGAATTGCAGGTAATAAATATTCAAATATCGAT
TTAGGTTTAACGCAATGGGGCTTTAAACAGCAACCGAATGAAAGCTATATTGATTATATG
AAACGCGTGAGTAACAGTAAAATTTGGACGACAACAGATAATGCAGCATACGATTTAACG
TTAGACGGATCTGCTAAATTGAATGCAATGACGAGTATGAATCCTAATATTACGTATACG
ACTTATACAGGTGTGTCTTCACATACTGGACCATTAGGATACGAAAATCCAGATATAGGT
ACGTTCTTTTTAATGGATGCAACAAGTAGAATTATTGGACATGATGCAAGAGAAGAGTGG
CGTAAAAATGATGGTGTTGTACCGGTGATTTCATCGTTACATCCATCAAATCAGCCATTT
GTAAATGTAACGTCTGATGAGCCGGTGACACGAAGAGGTATTTGGCAAGTTAAACCAATT
TTACAAGGTTGGGATCACGTTGACTTTATCGGGATAGATTTTGCAGATTTTAAACGAAAA
GGTGCAGAACTCGCAAATTTCTATACAGGTATTATTAACGACTTGTTGCGCGTTGAAGCA
ACTGATGAGAAAGTAGCACAATTGAAAGCAAGTTAA
>>Zoo-28_[0324724 to 0325551]_A5IPQ2_(esterase/lipase-like protein)_RVRS
TTACTTCGTTATTATAGCGTTCAAGAAAGCAACGACTTTGTGATAAACGGTTATTGCTTC
ATCATTTGGTCTACGGTCAAAATCATGCTCGTTTTTACCGACGCGTTCAAATGTGACGTC
TGGAGCATGATTCATTATATGTTCACTTTCCCCAATAGGAACGTCATAGTCGCCAATACA
ATGCGCAATAAACACTGGTGGTAATGATTTAAGCTCATTTGGAGCTATATTATATTTTAA
ATCAGTATAATCAGGGACATTAATCATATTCATCCATTCACCAGTGCCACGCGCATAAAC
GTATATTAAGAATCTTTGCGCGATTTGATCTTGAATAATTGGTGTTGGTGAAGTCAGTTG
TTTAACCATAGATTCATTAACGCTTCGGGCTATTTTAGCGTAGTAATCATTTTGAATTTT
AAAAGGCTCTGTGTCGATTCGACTATAGCCATAATAATCAATAACGCCATCAATGGCTCT
ATCTCGTGCAATCAATAAACTTAAATATGCACCAGATGATCTGCCAAATGTGAAAATAGG
GGTATTAGGGTATAGTAATTTAATAGCATCAAATGATGTGAAAATATCATCAATAATACA
ATCTAGACTTACTTCTGGAGATAAACGATAACTCAACTGAACTAAGTCGTATTGTTCAGT
AAGTATATCGATGTATTGTTGTGGTAAATCATTTGCATTGCCAAACATGAGACCACCACC
ATGTATGTACACGATAGCTCCTTTAGTTGGCTGTTTTTTCGCTTTAATAATTGTATAAGG
TAATGTAAAAGCATCTGTAGTAGTTACTTTATCTTTAATTTCAGTCAC
>>Zoo-28_[0325625 to 0326824]_Q6GJZ4_(putative NADH:flavin oxidoreductase)_RVRS
TTAGGACGATGAATCATTATAATTTTGTTCTAATTGTCGTAATGTATCACGCGTATTCTT
TTTAAGCCCCTCACCATAATCCATCATTTTAACAATATCTTTAAAAGCAGCACGCGGAAT
AGCTAAACTTTCTAAATCTTCCATAGAAAATCCAAGATCAATATCATCTAGACGTTGCTC
TGCAAGTTTATGCACAAAGTCAGGTTCTGTCACAAAAGGGGAAGACATACCGACCATATC
TGCATGTTGTAAAGCGTCTAATGCAGATTCTGGAGAATTTATACCGCCACTGGCAATTAA
TGGAATACGTCCAGCTAAATGTTCGTAGACAATTTGATTAACAGGACGACCAAAATGTTT
GCCGGGTGTTCTTGATGTGTTTTGATAAATATGACGTCCCCAACTAGCAATCGCTAAATA
CTGGATATTGGCAATTTCCAACACCCAATCTATTAGTTGATTGAATTCATCTATGGTATA
TCCTAAATCACTACCTCTTGTTTCTTCCGGCGTTGCACGAAAGCCTAAAATAAAGTTGGC
AGGTGCTTCTTTATCAATCACATCTTGTACTGCACGCATAACTTCTAAGCACAATCTTGC
GCGATTTTCTAATGTATCAAAACCATATTGATCTGTTCGCTGATTTGAAAATGTTGAGAA
AAATGTTTGGATGAGTAAACGTTGCGCAATTGAAATTTCCACACCATCAAATCCTGCTTT
AATCGCTCGTAATGTAGCATCACTATATTGTTGAATAATTTCATTAATTTTATCTTGTGT
CATAGCAATGACTTCATGTTGAATGGGCGAATGTAATGTCATCGGACTAGGTCCATATAC
TTTTCCAAAATTTAAAATTGCTTGATTTGAAAAACGACCAGCATGAGCTAGTTGAATTAT
AGCGAGATTACCATGTTGCTTCATGGTAGTTGCCATGTCGGTTAATCCAGGTATACATGC
ATCATGATCAATGTTGAACCCATATTCAAATAATTGACCATATGGCTCAATGTAGGCAGC
ACCAGTTACTTGCATGCCTGCTGAATTAGAGCGACGTGCAGCGTAAGCTAAGTCTGCTTG
AGTAATATAGCCATCTTTTGTAGATGAATTTACAGTCATTGGTGATAATACAAAACGATT
TGCTATGTTAATGCCATTAGGTAATTGGAGTGGTTGTAAAAGTGGTTTGTATCGGTACAT

>>Zoo-28_[0327124 to 0328125]_limB1_(putative monooxygenase locus 1)_FRWD
TTGGTTGAATTAAGCGTATTAGATTATGCCTTAATAGATGAAGGTAAGGATGCGCAAATG
GCATTACAAGATTCAGTGACACTTGCAAAATTAGCAGATCAACTAGGTTATAAACGTATT
TGGTTTACTGAACATCATAATGTGCCAGCATTTGCATGTAGTAGTCCAGAACTGATGATG
ATGCATGTTTTGTCACAGACATCAAGGATTCGTGTTGGTTCTGGTGGCGTGATGTTGCCT
CACTATAGTCCTTATAAAATTGCTGAGCATTTTAGAATGTTGGAGGCTTTATACCCAAAT
CGTGTTGATTTAGGTATTGGAAATAATCCAGGTACTACGATGGTAAAACAAGCATTAGAC
GGTGAAAATCCAACATATGATAATTACGAAGAAGCGATTAAGTTATTGTGCCAATTTGTT
ACTACTACGGATAAACCTAGTGCACATAATTTAGGTGTACAGCCACATTTACTTCATTTT
CCTGAAATGTGGTTACTAAGTAGTAGTCCCTCCTCTGCCAAAATAGCAGCAGAACAAGGT
ATAGGGCTATCAGTTGGAACATTTTTACTGCCAAATAAAGAGATGATCCAGTCTGCAAAG
CATAACATTGACATTTATAAAACGAATTTCCAAGTGTCGACACTTAAAATGAATGCAAAG
GTGATGGCATCAGTGTTTGTTATCGTTGCTGATAAGGAAGAAGATGTTGCTAAATTACAA
CATGCCTTAGATGTCTGGTTATTAGGAAAATTACAATTTGCAGAGTTTGATTATTTTCCT
TCAGTGAAAACAGCACAAAATTATAAATTGAATGAGCGAGACAAAGAGATGATTCAAGCG
CATCGTGCACGTATAATGGCAGGTACAAAAGATCAAGTTAAAGCACAGTTAGATGATTTT
ATTGCTAAGTTTGAAGTTGATGAAATGTTAGTCGCACCGCTAATTCCTGGCATTGAACAG
CGTTGCAAAACATTAGAATTACTTGCAGAAGTTTATTTATAG
>>Zoo-28_[0328160 to 0328492]_gcvH1_(glycine cleavage system H protein, locus 1)_FRWD
ATGAAAAAGTTAGCCAATTATTTATGGGTAGAAAAAGTTGGAGATCTATATGTATTTAGT
ATGACACCTGAATTACAAGATGACATTGGAACGGTAGGCTACGTAGAATTTGTAAGTCCA
GATGAGGTGAAAGTCGATGACGAAATCGTTAGTATCGAAGCGTCGAAAACGGTGATTGAT
GTACAGACGCCTTTGTCAGGAACGATTGTTGAGCGTAATACGAAAGCGGAAGATGAACCA
AATATTTTAAATTCTGAAAAGCCAGAAGAAAATTGGTTGTTCAAGTTGGATGATGTGGAT
AAAGAAGCACTCAATGCATTACCGGAGGCGTAA
>>Zoo-28_[0328493 to 0329296]_UPF0189=ymdB_(macro domain protein/putative glycine cleavage H-protein)_FRWD
ATGAAGACGTTGAAGACAAATGAAGAACGATTAGAATATTTAATCGATTATATGTGGCGA
GAACGAAATGACAATAATGAATTAGAGATGCCAACATCATTTGAAGCAATGTGGGAATTA
TATCGAGGTTTAGCTAATGTAAGACCAGCCTTACCTGTTAGTGAGACATATTTAGCCGTT
CAAGATGCGTTGTTAAGTGATTTGAACCGCCAACATGTTATGGATGTAAATGATTTGAAG
CCGATAAAAGGAGACAATATCTTTGTTTGGCAAGGTGATATTACCACATTGAAGATTGAT
GCGATTGTAAACGCGGCGAATAGTCGCTTTTTAGGGTGTATGCAAGCAAATCATGATTGT
ATTGATAATATTATTCATACAAAAGCGGGTGTCCAAGTTCGATTAGATTGTGCAGATATT
ATTCGACAGCAAGGGCGCAAAGAAAGTGTTGGTAACGCTAAAATGACGCGTGCATACAAT
TTGTCTGCAAAGTATATTGTGCATACGGTAGGGCCTCAAATACGTCGATTGCCTGTTTCA
AAGATGAATCAGGACTTGTTAGCTAAATGCTATTTGAGTTGTCTTAAATTGGCAGATCAA
CAAAGTTTAAATCATATAGCATTTTGTTGTATTTCAACAGGCGTTTTTGCTTTTCCTCAA
GATGAAGCAGCTGAAATCGCAATTCGAACAGTACAACAATACCTTGCTGATACAAATTCA
AAATTAAAAGTCGTATTTAATGTATTTACAGAGAAGGATTTACAATTGTATGAGGAGGCA
TTTAATCGTGGTACAGAACAATGA
>>Zoo-28_[0329262 to 0330227]_sir2_(NAD-dependent protein deacetylases, SIR2 family)_FRWD
ATGAGGAGGCATTTAATCGTGGTACAGAACAATGAATGGAAAGCGATGTCTCTTATTACA
AATGAAAATACAACACAGACGGATATATTACGTACTGCAATTGAGGAAGCGGAGGCAATA
GTCATTGGCATTGGTGCGGGCATGTCTGCATCGGACGGCTTTACATATGTTGGGGAACGC
TTTACAAAAAATTTCCCTGACTTTATTGAAAAGTATCGTTTCTTTGATATGTTGCAAGCG
AGTTTGCATCCGTACGGAAGTTGGCAAGAATATTGGGCATTTGAGAGTCGATTTATCAAA
TTAAACTATTTAGATCAACCTGTAGGTCAGTCTTACCTCGCTTTAAAAGCACTAATGAAA
GATAAAAAATATCACATCATAACTACAAATGCAGATAATGCTTTTGAGGTTGCTGATTAT
GATATGACTCATGTATTTCATATACAAGGAGAGTATATTTTGCAGCAATGTAGTCAGCAT
TGCCACGCGCGAACATATCGTAATGATGACTTAATTCGTGAAATGGTAGTGGCACAACAA
GACATGCGTATTCCTTGGGATATGATTCCAAGATGTCCAAAATGTGATGCTCCAATGGAA
GTTAATAAACGTAAAGCAGAAGTTGGCATGGTTGAAGATGCAGATTTTCAGGCACAATTA
CAACGTTATAATACATTTCTAGAGCAACATCAAGATGATAAAGTATTGTATTTGGAAATT
GGAATTGGTTATACAACGCCACAGTTTGTGAAACATCCGTTTCAGCGTATGACGCGTAAA
AATGAAAATGCACTTTATATGACGATGAATAAAAAAGCTTATCGTATTCCAAAATCGATT
CAAGATCGTACAATTCATTTAACCGACGATATTTCAACGTTAATTACAACAGAACTCCAG
AACGACAGCATAACGAAAAATAACAACATAGGAGAAACAGAAGATGTACTTAATAGAACC
GATTAG
>>Zoo-28_[0330205 to 0331227]_lplA1_(lplJ_1 Lipoate-protein ligase LplJ)_FRWD
ATGTACTTAATAGAACCGATTAGAAATGGTGAATATATTACTGATGGTGCGATTGCACTC
GCCATGCAAGTGTATGTTAATCAGAATATCTTTTTAGGTGAAGATATTTTATTCCCTTAT
TATTGTGATCCAAAAGTGGAAATTGGTCGTTTTCAAAATACTGCTATAGAAGTGAATCAA
GATTATATAGATGAACACCACATTCAAGTAGTTCGTAGAGATACTGGTGGTGGTGCTGTA
TATGTTGATAAAGGTGCCGTCAATATGTGTTGTATTTTAGAACAAGATACATCGATTTAT
GGTGATTTTCAACGATTTTATCAGCCGGCAATAAAGGCATTGCATACATTAGGCGCAACA
GATGTGATACAGAGTGGCAGAAATGATTTAACACTGAACGGTAAAAAAGTATCAGGTGCA
GCAATGACATTAATGAATAATCGTATTTATGGCGGTTATTCTTTATTACTTGATGTCAAT
TATGAGGCGATGGATAAGGTGTTAAAACCAAATCGTAAAAAGATTGCATCGAAAGGTATT
AAATCAGTAAGAGCACGCGTTGGTCATCTGCGAGAGGCGCTTGATGAAACCTATCGTGAT
ATAACAATTGAAGCATTCAAAAATTTAATGGTGACACAGATTTTGGGAATCAATGATATT
AAAGAGGCAAAACGATATGAATTAACGGATGCAGATTGGGAAGCGATTGATGAATTAGCT
GATAAAAAGTATAAAAATTGGGATTGGAATTATGGCAAGTCACCTAAATATGAATACAAT
CGAAGTGAAAGATTATCTTCAGGTACAGTAGACATTACAATTTCTGTTGAACAAAATCGT
ATCGCAGATTGTCGTATTTATGGGGATTTCTTTGGACAAGGTGATATTAAAGATGTGGAA
CAAGTGTTACAAGGTACAAAAATGACAAGAGAAGATTTATTGCATCAATTAAATAATATA
GACATTACTTATTATTTTGGGAAAGTGACAGCAGAAGCATTAGTAGATATGATTTTAAGT
TAA
>>Zoo-28_[0331544 to 0332569]_Q5HIW6-var1_(putative NAD-dependend oxidoreductase)_FRWD
ATGAATAATAAAGTGTTGGTAACAGGTGGTACTGGTTTTGTTGGTATGCGTATTATTTCG
CGATTATTAGAACAAGGTTATGACGTACAAACAACGATACGTGATTTAAGTAAAGCTGAT
AAAGTAATTAAAACGATGCAAGACAATGGTATTTCAACAGATAAACTTGCATTTGTTGAA
GCGGATTTATCACAAGATGAACATTGGGATGAAGCAATGAAAGATTGCAAGTATGTCTTG
AGTGTTGCATCTCCGGTGTTTTTCGGTAAAACAGACGATGCAGAAGTGATGGCGAAGCCT
GCAATTGAAGGTATACAACGTATTTTGAGAGCGGCACAACATGCGGGTGTTAAACGTGTG
GTAATGACTGCAAACTTTGGTGCAGTTGGTTTTAGTAATAAAGATAAAAATTCAATCACA
AATGAAAGTTACTGGACAAATCAAGATGAACCAGGCTTATCAGTATATGAAAAATCAAAA
TTATTAGCTGAAAAGGCAGCATGGAATTTTGTTGAGAATGAAAATACGACAGTAGAATTT
GCCACAATAAATCCAGTTGCTATTTTCGGTCCATCATTAGATGCGCATGTTTCAGGAAGT
TTCCATTTGTTGGAAAATTTATTAAATGGTTCAATGAAACGCGTGCCGCAAATTCCATTG
AATGTTGTTGATGTCAGAGACGTAGCTGAACTGCACATTTTGGCAATGACAAATGAACAG
GCTAATGGCAAGCGATTTATTGCTACGGCTGATGGACAAATTAATTTGTTGGAAATTGCA
AAATTAATTAAAGAAAAGCGACCTGAAATAGCTCAAAAAGTTTCTACTAAAAAATTACCA
GACTTTATTTTGAGTCTAGGTGCTAAATTTAATCATCAAGCTAAAGAAGGTAAACTTTTA
TTAGATATGAATCGAAATGTAAGTAACGAACGTGCAAAAACACTTCTTGGTTGGGAACCG
ATTGCTACTCAAGAAGAAGCTGTTTTAGCAGCTGTCGATAGTATGGCTAAGTATCATTTA
ATATAA
>>Zoo-28_[0332655 to 0334001]_ulaA_(putative sugar-specific permease, SgaT/UlaA)_RVRS
TTATTGTTGTGCTTTTTGACGACCTTTTAATAAAATCGCTGTAGCTCCTACGATGATAAT
AAATAGAACAGCACCAAATAATCCCATATATTTTACTGCGTTACCAAATACAATACCGAC
AGCTAAAAAGTCTGTATCGGAGAATGTTGTTGCTGCACCACCTAACTCACCTAAAAATGG
TAAGAATAATAAAGGTAAGAATGTAATCAGGATACCATTAAGAGCAGCTCCTGCAACCGC
CCCTTTAATACCGCCTCTTGCGTTACCGAAGACTGCGGCAGTTGCACCTAAGAAGAAGTG
TGCCACAACGCCTGGTAAAATAACGACGCCACCAAATAAGAATAAGATAAACATACCGAT
GACACCTGTAATAAAGCTGACAAAGAACCCGATTAACACAGCGTTTTGTGCATAAGGGAA
TACAATAGGGCAGTCTAACGCAGGTTTAGAATTTGGTACAAGTTTTTCAGAGATACCTTT
AAATGCTGGAACGATTTCAGCTAAGATTAATCGCACACCTGTTAAAATGATAAATACACC
AGCGGCAAATGTGACACCTTGAATTAATGAAAAGACAATAAAGTTTTGTCCGTTACTAAT
TGATTGGTGTACATAACTGACACCTGCAAACAAACAGGCAATGAAATAAAGTAATGCCAT
TGTAATAGAAATACTAATTGTGCTTTCTCGTAAAAAACTTAATCCTTTTGGAAATTTAAT
ATCTTCTGTTGATTTAGACTTCCCTTCAAATAATTGACCTATGGCACCTGCAGCAAAGTA
ACTGATTGAACCGAAATGCCCTAATGCTACTTGATCATTGCCAGTAATTTTACGCATCGT
AGGTTGGAGTAGTGCAGGTAAGACTGCCATGATTAATCCTAATACAAGTGCGCCGATAAC
AATCGTTAGCCATCCCTTAATATGACTCACTGTTAAAATAATTGCTAAAAATGCTGCCAT
GTAAAATGTATGGTGTCCTGTTAAAAAGATATATTTTAAGTTAGTAAAACGTGCAATTAA
GATATTTACTATCATGCCGCAGACCATAATCAGTGCGGCTGTTGTTCCAAAATCTTTTAA
GGCAAGTGAAACGATGGCTTCATTATTTGGAACAATGCCTTGAACACCGAAAGCATGCTG
GAATATTTTTCCAAATGGTTCAAGTGAACGAACAACTACGTCGGCACCGGCACTTAAAAT
TAAGAATCCCAATATTGTTTTAATGGTACCTGAAGTAATCGTAGCGGCAGGTTTTTTCTG
GACAATTAAACCAATAAAAGCAATCAGGGCAACAAGAATTGCTGGTTGGCTTAAAATATC
GACAATGAAATTAAGGATTGATTGCAT
>>Zoo-28_[0334016 to 0334300]_Q5HIW4_(putative phosphotransferase system protein)_RVRS
TTAAATAATGTTAAGTTGTTGTAATTTTTCTTCAAGCTTTTGCTGCAATTCTGCTTTGTC
TAAAATGTTATCAAGGATTAAGACTTCGCCTAGACGTTCGGCATTTTCAGCTAAATCTCT
ACCACAAATAAATAAGTCTGCCATTTCTGGACTAGCCGTCATAATGTCACTGTGCTCAAC
TTCTATATCAGATGGTGCATTAAGTTGTTTCAATGCTTCTTGTGCATTCATTTCTACCAT
AAAACTACTACCTAAGCCGTGGCCACATACTACTAAAATTTTCAT
>>Zoo-28_[0334302 to 0334745]_Q5HIW3_(putative phosphotransferase system protein)_RVRS
TTAATCATGCTCCTTTAAAATAGTTGTAATTTCTTGTGCATTTTTTGCATTTAATAATTG
CTGGACTGTTTGATTATCACCTAATAGTGTTGCTAAATTTTGCAATATAGATAAGTGTGA
ATGATTGTCGATGGCACTTAATACGAATATGAGAGATGCATAATGATTTTCATCGCAAAA
CGCCACGTGTTGATTCAACTTTAATAGACTTAATCCAACTTGATGCACGTTATTATTGGG
GCGTGCATGTGCAATTGCAATTTCAGGTGCGATAACGATGTATGGTCCTAATTCATTTAC
ACTTTCAATCATTGCTTCAACATAACCTTGTTCAATAACTTGTTCTTGTAATAAAGGTTG
CGAAGCTACAGTAATGGCTTCATGCCAATTATTGACTTGTTCTTTTACAATGATCCGTGT
TGTGGTCAAAATGTCTAATGCCAC
>>Zoo-28_[0334750 to 0336705]_A8YZF7=licR2_(transcriptional antiterminator, BglG family)_RVRS
TTAAACCTCCTTTGTCTTAGTTACAGCGATGTGTTGCTTAATTTTACAAATTTTCCCATC
TAAGAAATCTTGTCGAGATAAGTCGTTACTTAATAGTTCACTTAGTTGTCCTAGTGCTTT
TAAATGTGCATTGGGATGATCCGTTGCCAATGTAATCACAAGGTATACAGGATCATTTGC
TTTGCTACCAAATTCAACACCTTCAGTAAAATAAGTTAATGAAAAGCCGACACCATTGTG
TACATATTCAGTTCCAGCGTGAATTAGTGAAATGTGTGGACTAATCACCATATATGACCC
GAATTGTTCAAATTGATTTAAAATTGCTTCTATATAATTGGGACCAACAATATTATCTTT
TATTAAAGGTTGAACTGATACAGTAACTGCTTCATTAATTGATAGTGATTGTGTGTTTAC
ACTGATACGGTGTTCGGGTAGTAAATCAGCTAATGACTTACCTTCAGTAGCCATTTTTAT
TACACGCTTTTCTCTAGCATCATTAATGAGTTGATTTAATTTTTGGCGTGATTGCTCATT
GATGAACGGATCGACGTTTATAACGGGTACTACTGAAATATCGCACGGTACGGTTGAAAT
CACATAGTCAATGTTATTTTGAATTAACTGCTTTTCATCTAACTGATAGATAGAATAGGC
GTCCCAAATATTAAATTCTGGATAAAGATGATTTAATTTTGATTTTAAAAGTTGAGATGT
GCCAATACCTGATCCACAAAGTAAGACAACTTTAATCATTAATTGTTTATTTGTTGCGCC
GCGTTCCATACTTGATGCAAAGTGAATTGCAATAAATGTTAATTCATCTTCATTGAAACT
AATAGCTGTATCTTTTTCTATCGTACTAATATGTTTGCTGATTGCATCGACAACTTGAGG
ATAGCGCTTATGCACTTCTTGTTTTAATGGATTAGCTTGTATCATATCGTATTTAATTCG
ATGTATAGCTGGCTTTATATGTGTGAGCAAACTGGTATGCAGTTTATGGTCATTTGACAT
ATCAATTCCTAATTCTTGGCTAACACAAGTGATGAATTCTTGGATGTTTTCTGATAAAAC
ATGTTGTTCATTTATATTGGTAGATATAGTACAATCAGTCATTTTTGAACCAAGTAAATG
TAACGTGATGAAGATAATTTCAGATTCTGGAAATTTGACATTACAACTGCTTTCCAAGTT
TTCTTTAATTTTTGAAGCTATAGCATACTGTTTAGTATGGCGCCATTTATCAATTTCTTT
TGCAGGTATGGCAAATGAAAAGTTTTCGTTTAGTCGCTGAATCGCAATGAGTATATGATA
AATTAAGCCATCAATGGCAGACTGTACTAGATGATAATTTTCACGGTTTAATGTATTGAT
TATAGCTTGCCTTACAATTGCAATAGCTTGTGAATTGAAAATATCTGCTTCGATAAATGG
CGCTGCTTGTTTCATGTATTGACGAATGAAATGAGCATATGCTTTTCGATATTGATCTTC
TTCACCAACAATATTAAATCCTTTATTATGAATATAATTTAGTTTTAAATGATAATGTGC
TAATCGCTTTTGAATAATCTTAATGTCATCAGCAATGGTGCGACGAGAAACATTGACGTC
ATGGGCAAGCTGTTTTGTTGAAATTGGCTCAGATGTTTCGAATAATTTTAAAGCAATATG
AGTCAGTCGTTCATCCTTTGAAAAATGAATTTGATTTGTTATGCGTTGTTCTAACTCATT
TAAAAGTGTTGAATCATTAGTTATTATTTTAATGCCAGCTGCTTTATTGCGAATGACTTG
ATATTGGTATGTTTCTGCATATTGTTCGATGTACGATATATCATATTGAATGGTACGTGG
CGTTACACCAAGTTGGTCAGCGATATTGTTGATTGGGATAAACGTTTGTTCTTGAACTAA
AAGATACAAAATTTCAATTTGTCTATGACTTAGCAA
>>Zoo-28_[0336916 to 0337335]_mepR_(MATE regulatory protein)_FRWD
ATGGAGTACACTTATTCTTATTTATTTCGAATGATAAGTCACGAAATGAAACAAAAAGCA
GATCAAAGACTTGAGCAATTTGATATAACGAATGAACAAGGCCACACTTTAGGTTATCTT
TATGCGCATCAGCAAGACGGACTTACGCAAAATGATATTGCTAAAGCATTGCAACGAACA
GGGGCGACCGTAAGTAATTTACTGAAGAACCTTGAAAGGAAAAAGCTTATTTATCGTTAC
GTTGATGCACAAGATACGCGAAGAAAGAATATTGGATTGACAACTTCTGGTATTAAGCTT
GTAGAAGCATTCACTTCGATATTTGATGAAATGGAACAAACGCTTGTATCACAGTTTTCT
AAAGAAGAAAACGAACGCATGAAAGAAAATCTAACTAAAATGTTATCTAGTTTAAAATAA

>>Zoo-28_[0337443 to 0338798]_mepA_(mepA Multidrug export protein mepA)_FRWD
ATGAAAGACGAACAATTATATTATTTTGAGAAATCACCAGTTTTTAAAGCAATGATGCAT
TTCTCTTTACCAATGATGATAGGAACTTTATTAAGTGTTGTTTATGGGATTTTAAACATT
TACTTTATAGGATTTTTAGGAGATAGCCATATGATTTCTGCTATTTCACTTACACTACCA
GTATTTGCCATCTTAATGGGTCTAGGTAATTTATTTGGAATTGGTGGCGGCACATACATT
TCACGTTTATTAGGCGCTAAAGATTACAGTAAAAGTAAGTTTGTAAGTAGCTTTTCGATT
TATGGTGGGATTGTATTAGGAATTATAGTTATTTTAGCTACAATTCCATTTAGTGATCAA
ATTGCGATGATTTTAGGAGCAAAAGGCGAAACTTTAGCATTAACAAGTAATTATTTGAAA
GTAATGTTTTTAAGCGCACCGTTTGTTATTTTATTCTTTATTTTAGAACAATTTGCGCGT
GCAATTGGTGCACCAATTATATCTATGATTGGTATGTTAGCTAGTGTAGGATTAAATATT
ATATTAGATCCAATTTTAATTTTTGGCTTCGATTTAAATGTTGTTGGTGCAGCTTTGGGT
ACTGCTATCAGTAATGTTGCAGCGGCTGTTTTCTTTATTGTTTACTTTATGAAAAATAGT
GATGTTGTATCTGTGAATATTAAATTTGCGAAACCTAATAAAGAAATGCTTTCAGAAATC
TTCAAAATTGGTATTCCAGCATTTTTAATGAGTATTTTAATGGGATTCACAGGTTTAGTA
TTAAATTTATTCTTGGCACATTATGGTAACTTTGCAATCGCAAGTTATGGTATTTCATTT
AGACTTGTACAATTCCCTGAGCTTATTATCATGGGGTTATGTGAAGGTGTGGTACCTTTA
ATTGCGTATAACTTTATGGCAAACAAAGGTCGTATGAAAGATGTCATTAAAGTAGTTATT
ATGTCTATTGGTGTTATATTTGCAATTTGTATGATTGCTGTATTTACTATTGGACATCAT
ATGGTAGGCCTATTTACTACTGATCAACAAATTGTTGAAATGGCTACATTTATTTTAAAA
GTAACAATGACATCATTACTTTTAAATGGTATTGGCTTCTTATTCACTGGTATGCTTCAA
GCGACTGGTCAAGGTCGTGGAGCTACAATTATGGCTATTTTACAAGGTGCAATTATCATT
CCAGTATTGTTTATCATGAATGGTTTATTCGGATTAACTGGCGTTATTTGGTCATTGCTA
ATTGCTGAGTCACTTTGTGCATTTGCTGCAATGTTAATTGTTTATTTATTACGTAATCGT
TTAACAGTTGATACATCTGAATTAATAGAAGGTTAA
>>Zoo-28_[0338903 to 0339342]_mepB_(MepB family protein)_FRWD-FRAMESHIFT
ATGTATAAATCAATAAAGATATTAGAAAAGGTTTTTAGTGTGGAATTGGAAGCCATAGAC
ATAATTGAAGAAAAATATAATAAAGAATATGAAGCTTTAACATTTAACTATAAAGAAAAG
ATTTACAAAAGTAGATTAGCAAAGAAAACGCCGAATAAATCGGGATATTTCGTGACATGT
TGGACTAAAAACGAAGATAATTATAATCGACCATACAAAATAGATGAATTTGCAGATTAC
CTGATTGTTGCTGTTATCGATGATGAATTAAATGGTTACTTTCTATTTCCTAAAGAAGTA
TTAGTTGAAAAAGGTATTTTAGCTTCATCTAAGTATCAAGGGAAAATGGCTTTTAGAGTT
TATCCGACATGGTGCAATGATTTGAATCAAATGGCACAACGTACACAAAATTGGCAATGC
AATTATTTTTTGAATATTAA
>>Zoo-28_[0339427 to 0340785]_glpT_(glpT G-3-P permease)_RVRS
TTAATGATGAACGGTTTCTTGACCGACTTTATTCCAAGTTAGGATAAAGCTTAACATTGC
AAACACACTAATTGCTGTTAATAAAATAAAACCAACATCCCAGCCAAATTTATCTACTAC
GGCACCTAGGACTATGTTAGCCATAACGGCGCCAAATAGATATCCGAATAAGCCTGTTAA
TCCTGCAGCTGTTCCTGCAGCTTTTTTAGGAACATAGTCTAAAGCTTGTAAACCAATTAA
CATAACTGGTCCATATATTAAGAAACCGATGGCAATTAATGAAACATTATCTAACCAAGC
ATTGCCTGGAGGATTTAACCAATAAATTAATACAAACACTGTAACGCCTAACATAAAGAA
GAAACCTGCTGGTCCGCGACGTCCCTTGAATAATTTATCAGAAATATATCCACATAATAA
TGTACCTGGAATACCAGCCCATTCATAAAGGAAGTATGCCCATCCTGATGCTTTTAAGTC
GAAGTGTTTTTCTTCGCTTAAATATACGGGTGCCCAATCAAGTACACCGTAGCGGACGAA
ATAAACGAAGATATTCGCAAATGCAATAGCCCATACCCATTTATTGTTTAGTACATATTT
AAATAAAATTTCTTTTGTTGTTAATTCCGTTTCTAGCGTCTTTTTATCGCTTGTTGCAAA
GTCATTTTTATAAACTTCAATTGGAGGTAAACCTTGAGACTGTGGTGTGTCTCTAATCAG
TACATATGAAATTGCTGCTATGATAAGTGCTAAAAGTGCAGGATAAATAAATACACCTTC
AAAGCCTTTTAAATAACCGAAATTGATGAATGCTGTTGTTGTAATACCCCAAGCAGCAAT
TGGCGCCATAATACCGCCACCAACATTATGTGCAACATTCCATAGGGCAGTCTTACTTCC
GCGTTCACTTACACTAAACCAGTGAACGAGCACTCGACCTGATGGTGGCCAGCCCATACC
TTGAAACCATCCATTTAAGAATAATAGGATAAACATAATGCCTATACCTGATGTGAAAAA
TGGTACAAATCCCATTAATAAATTGACGATAGCTGTCAGAGCTAATCCAAGAACTAAGAA
AATCCGCGCATTACTCCGATCACTCACAGTACCCATAAAGAATTTACTGAATCCGTATGC
GATGGAAACAGCAGATAATGCAAATCCAAGTTCTGCTTTTGTAAAGCCCTGTTCTTGTAA
TGCTGGCATAGCTAGTGAAAAGTTTTTGCGTAACAGATAATATCCGGCGTAACCGATAAA
GATACCAAGGAATACTTGGAGACGTAATCGTTTATAGGTATCATCTATCTGATTTTCTGG
CAAAGGCTTAATATGCTTTGCAGGTTTAAGAAAATTCAT
>>Zoo-28_[0341098 to 0342024]_mhqA-1_(VOC family protein,putative hydroquinone-specific extradiol dioxygenase, Zn binding dioxygenase)_FRWD
ATGAATATAGTAGGGCACCATCACATATCAATGTATACAAAAGACGCAAAACTTAATAAG
GATTTTTACACAAATATACTCGGTTTAAGGTTAGTAGAGGTATCAGTTAATCAAGATAGT
CCAACAATGTATCATTTATTTTATGGTGATGAAATTGGATCAGCTGGCACACTTTTAACA
TTTTTTGAAATTCGAGATGCAGGTCATAAACGCCAAGGTACAGAGTCTATTTATAGATTA
TCATTATTAGTACCAGACGCTGAAGCACTTCAATTTTATGAATCACGACTTCATGATAAT
AGTATTAAGACAGAACGTTTAAACTATCTCGGACAAGAGGCAATTGCTTTTAAAGATGTA
GATGATTTAGAAGTACTATTAATTGCAAATGATAACTATGAAATCCCTCATAAATGGAAG
ACTAATACTTATAGTGACATTCCTGAACAATTTCAAATTTTAGGATTAGGGCCAGTAGAA
TTAAGAGTTAGAGATGCGAAACGTACGATTGAATTTTTAGAAAATATATTAGGCTATCAA
ATGAAAGAAGGTTTTGAACATAGTGTAATGACTGTTGCACCGAAAGGGTTATATTCTGAT
TTTGTAGTTGTTGAACAACAAGGCGAACGAGAAAGACCAGGACGTGGTTATATCCATCAT
ATTGCAGTAAATACACCGAAATTGAGTGATTTAGATGCAATTTACAAGAAATTACAACTA
CAACCACAAAATAATTCAGGCATTATAGATCGTTATTTCTTTAAATCTTTATATTATCGA
CATAATTCAATTATGTATGAATTCGCGACTGAAGAACCTGGATTCACTGTAGATACATCT
GTTGAAGATTTAGGGAATAACTTAAACTTACCGGGCTTTTTAGAAGAGAAACGTGAACAA
ATAGAAAGTAAGTTACACAAAATGTAA
>>Zoo-28_[0342038 to 0343099]_ssuD=luxA_(flavin utilizing monoxygenases, luciferase family)_FRWD
ATGGCAAAATTAGAGATGAATAAAAATGCACCGTTAGAATTTGGGTTATATTCATTAGGG
GAGCATCTATTAAATCCATTTAAAGGTGAAAAAATAAGTTATGAGCAACGTATTAATGAA
ATTATTGAAGCAAGTAAGTTAGCTGATGAAGCGGGTATTGATGTCTTTGCTGTTGGTGAA
AGTCATCAGGAACATTTTACGACGCAAGCCCATACAGTAGTATTAGGTGCCATCGCTCAA
GCTACAAAGAATATTAAAGTCTCAAGCTCATCAACTATTATTAGTGCAACAGATCCTGTA
AGAGTATTTGAAGATTTTGCGACGTTAGATTTAATTTCGCATGGCAGAGCTGAAATTGTT
GCAGGTAGAGCATCAAGAACAGGTATCTTTGAATTATTTGGGTATGATTTAAAAGATTAT
GATGAATTATTTGAAGAAAAGTTAAATCTACTTCTAGAGTTAAATAAAACAGATCGTATT
ACTTGGTCTGGAAAATATCGTCCAGAACTTAGAAATATGAAAATATTCCCAAGACCAATC
GATGATACATTGCCAATATGGCGTGCTGTTGGCGGACCACCTGCAAGTGCAATTAAAGCT
GGTAAACAAGGTGTTCCGATGATGATTACTACACTTGGTGGTCCAGCAATGAACTTTAAA
GGTTCTATAGATGCATATCGCCAAGCGGCAACTGAAGCAGGTTTTGATGCTTCTCCTGAG
TCATTACCGGTAAGTACAGCAAGTTTATTTTATACAGCGGAAACAACGCAGGATGCTATG
AGAGAGTTTTATCCACATTTGAATACGGGCATGTCATTTATCCGTGGCGTTGGATATCCA
AAACAACAGTTTGCTAATTCTCCGGATTATCGTGAAGCGTTAATGGTTGGAAGTCCTCAA
CAAATTATTGAAAAGATATTGTATCAACATGAGTTGTATGGTCATCAACGCTTTATGGCT
CAGTTAGATTTTGGTGGTGTACCTTTCGAAAATGTGATGAAAAATATAGAATTAATTGGT
AACGAAATCATACCAGCTATTAAAAAGCATTTATCAAAATAG
>>Zoo-28_[0343113 to 0343679]_ssuE_(ssuE FMN reductase NADPH)_FRWD
ATGAATATTGTATTATTGTCAGGCTCAACAGTCGGTTCTAAAACGAGAACTGCTATGGAT
TATTTAAAAAATGAATTAGAAGTCATCAATGAGGGACATCAAATAGAGTTGATGGATTTA
AGAGATCTTGAATTAGAGTTTAGTGTTGGAAAGAACTATTTAGATACTTCAGGTGATGTG
TACAAATTGACGACCTCTTTAATGCAGGCTGATGTGATTTTTATCGGTTTTCCAATTTTT
CAAGCTTCCATACCAGGTTCTTTGAAAAATGTGTTTGATCTACTTCCGGTCAATGCGTTT
CGTGACAAAGTAATAGGACTGATAGCTACAGCAGGTTCTAGCAAACACTATTTAATTCCT
GAGATGCATTTAAAACCAATCCTTAGTTATATGAAAGCACATACGATGCAAACATATGTA
TTTATTGAAGAAAAAGACTTTTTGAATCAACAAATCGTTAATGATGATGTTGTATTTCGT
TTAAAAACATTGGCGCAATCCACAATGCGAACTGCTAAAGTACAGCAGCAAGTGATTGAA
GAAGAAAATAACCAATATGACTTTTAA
>>Zoo-28_[0343798 to 0344793]_yeiH_(UPF0324 membrane protein)_RVRS
TTAACTATATAGCCAATGTACTACGATAAGGGCAAGCGAAGACAGGCATATTGAAGTAAT
AACAATAGTGATGAGTGGTTTGAGTGCACGATTTTTAAGGTCTTTAACTGCAACATTTAA
ACCTAATGCAACCATTGCCATTAACAAACAAATTGTTGATACAGTGTTTAAAATGTTTAA
CAATGTTGACGGAATAGTTACATATGTATTTATTAATGCCATAATAACAAACCCAATTAA
AAAGTAAGGAATGCTAATACGACCATTGCTAGACGATTCTGATGAACGGAAACGCATAAT
TAAAATGAGTACTATCGTTAATGGGATCAATAAGAATACTCTGCCAAGTTTACCTAGAAG
TGCAACTTTAAGTGCATCACTACCTCCGAAGCCACCAGCTAAGACAACGTGCGCAATTTC
ATGAAGACTTACTCCTGACCATGCACCATAAACATTTGTCGTCATTGAGAAGATAGCGTA
GATTGCTGTATAGATAAGTGAAAATATAGTACCAATCAATGCAATGATACCTATACTAAT
GGCTGTATCCTTTTCGCGCGATTTGAATATAGGGGCAACTGCAGCAATAGCAGCAGCACC
ACAAACACCAGTACCTACACCGAGTAGTAAGGCGATATTTTTGTCACCATGCAATAATTT
ATTGACCAAGAGCATCATTACAATACTAAAAATAACGACGCCTACATCAATGGCCAATAA
TTTACTTCCTTGCCCGATAATGTCGAATATATTGAGTTTAAGTCCGTATAGGATAATTGC
AAATCTTAATAAATATTTGGATGAAAATGTAATACCTGAGCTATATTTTTCAGGATATCC
TTTAAAGTGACGATACAGAATAGAGATTAATATCGCGATAGTTAGTGCACCGACTTTATC
TAATATTGGTAATTTAGCTACTAAAAAACTAAATAAAGCCACAATAAATGTTAATGATAG
TCCAACAATAAAATGCTTGTTTTTCGATAATGCCAT
>>Zoo-28_[0345005 to 0345128]_repeat_nySAgamma_(repeat element)
GCGGGGCCCCAACATAGAGAAATTAGATTCACAATTTCTACAGGCAATGCAAGTTGGCGG
GGCCCCAACTTAGAGAAATTGGAATCTCAATTTCTACAGGCAATGCAAGTTGGCGGGGCC
CCAA
>>Zoo-28_[0345009 to 0345117]_SIRU01_(staphylococcal interspersed repeat unit 1)
GGCCCCAACATAGAGAAATTAGATTCACAATTTCTACAGGCAATGCAAGTTGGCGGGGCC
CCAACTTAGAGAAATTGGAATCTCAATTTCTACAGGCAATGCAAGTTGG
>>Zoo-28_[0345328 to 0345873]_rimL=ydaF_(ribosomal protein N-acetyltransferase)_FRWD
ATGTTTGGAATGAAAGTGAATGAACAAATAACATTAAAAATTTTAGAAGCTCATGACACA
GAAGCGCTTTTCAATTTAGTCAATCGTTCAAGAGATTCACTTAGGGAATGGTTACCTTGG
GTAGATGCAACTGAGCAGCCATCAGATACGCGTGCGTTTATTAAAAGAGGGCTTTTGCAA
TTTGCGGATGGTAATGGGTTTCAGTGTGGCATTTGGTATGAAGGAAGGCTAGCTGGTGTA
GTCGGTTTACATGAAATTAACCATATGCATAGAAAAACATCATTAGGATATTATTTGGAT
AAACAATTTGAGGGAAAAGGGGTTATGACACAAGCCGTCGAGACATTGATAAAGTATTGT
TTCGAAGAGATTGGCTTAAATCGAATTGAAATAAGTGCCGCAGTTAATAATCGGAAAAGC
CAAGCGATTCCTGAAAGGCTTGGGTTTACTAAAGAAGGAATGTTACGTGACAATGAATTA
TTAAATGGTGTTTATTCATCGAGTTATATTTATAGTTTATTGAAATCAGAATACGACCAA
AAATAA
>>Zoo-28_[0346141 to 0346995]_fepA_(lipoprotein)_FRWD
ATGAAAAAGTTAACAACGCTATTATTAGCATCAACGTTATTAATTGCTGCATGTGGGAAC
GACGATAGTAAGAAAGATGATTCAAAGGCATCGAAAAAAGATGACGGTATTAAAGCAGAG
TTGAAACAAGCAACTAAAGCATATGATAAATATACTGATGAACAGTTGAATGACTTTTTA
AAAGGAACAGAGAAATTTGTTAAAGCGATTGAAAATAATGATATGGCTCAAGCAAAAGCA
TTATATCCAAAAGTGCGTATGTATTATGAACGCTCTGAACCAGTTGCCGAAGCATTTGGT
GACTTAGATCCTAAAATTGATGCGCGTCTAGCAGATATGAAAGAAGAGAAAAAAGAGAAA
GAATGGTCAGGATATCATAAAATTGAAAAAGACTTATATGAAGATAACAAAATTGATGAT
ATGACTAAAAAAGACGCACAACAATTATTAAAAGATGCTAAAGAATTACATGCAAAAGCA
GATACCTTAGATATTACACCGAAATTAATGTTGCAAGGTTCTGTTGACCTATTAAATGAA
GTTGCAACTTCTAAAATTACAGGTGAAGAAGAAATTTACTCGCATACAGATTTATATGAT
TTTAAAGCAAACGTTGAAGGTGCACAAAAAATTTATGATTTATTCAAACCAATCTTAGAG
AAAAAAGATAAAAAATTAAGTGACGATATTCAAACAAACTTTGATAAAGTAAATCAACTT
TTAGATAAATATAAAGATAAGAATGGTGGTTATGAATCATTTGAAAAAGTATCGAAAAAA
GATCGTAAAGCATTTGCAGATGCCGTTAATGCATTAGGAGAGCCACTAAGTAAAATGGCT
GTGATTACTGAATGA
>>Zoo-28_[0346992 to 0348221]_fepB_(iron-dependent Dyp-type peroxidase)_FRWD
ATGACAAATTACGAACAAGTTAATGACAGCACACAATTTTCAAGACGTACATTTTTAAAA
ATGTTAGGTATTGGTGGTGCTGGTGTTGCAATTGGCGTGAGTGGTGTGGGAAGTGTTTGG
TCCTTCAAATCGATGTTTAATACACCTGAAGACCCAGAAAAGGATGCATATGAATTTCAT
GGCAAAGTTCAACCAGGGATAACAACACCAACGCAAAAAACATGTCATTTTGTAGCATTA
GATTTAAAATCAAAAGATCGTGATGCGATTAAGTCGATGTTTAAAAAGTGGACTGTTATG
GCTGATCGAATGATGGATGGAGATACGGTTGGTAAAACAAGTAAGAATCCGCTAATGCCA
CCTGTAGACACTGGTGAAGCTATCGGTCTTGGTGCGAGTAAATTGACTCTTACCTTTGGT
ATTAGCAAATCGATGATGAAGAAAATAGGATTATCCGGTAAAATTCCTGATACTTTCAAA
GATATACCGCATTTTCCAAATGATCAATTGGAAGAGGATTACAGTGATGGGGACATTATG
ATTCAAGCTTGTTCTAATGATTCGCAAGTTTCATTTCATGCAGTCCATAATTTAGTTCGT
CCCTTTAGAGATGTCGTTAAGGTACGATGGACACAATCTGGTTTCATATCTGCTAAAGGT
AAGGAAACGCCTAGAAATTTGATGGCTTTTAAAGATGGAACTATTAATCCTAGAAAAAGT
AATCAACTGAAGGATTATGTATTCATTGATGATGGATGGGCGAAACATGGAACTTATTGT
GTTGTCAGACGTATTCAAATACACATTGAGACATGGGACCGTACCGCATTAGAAGAACAA
GAGGCGACATTTGGTCGTAAACGTCATAGTGGTGCACCTTTAACAGGTGGCAAAGAGTTT
GATGAGATTGATTTGAAAGCGAAAGATAGTCACGGTGAGTACATTATAGATAAAGATGCG
CATACGAGACTAGCGAAAGAAGCTAATACCTCCATTTTGCGTAGAGCATTTAATTATGTT
GATGGTACCGATGAACGTACTGGTAACTTTGAGACAGGCTTACTTTTTATTGCTTTTCAA
AAAGCGACAAAACAATTTATCGATATACAAAATAATTTAGGTAGTAATGATAAATTAAAT
GAATATATTACACATAGAGGGTCTACTTCATTTTTAGTGTTACCAGGTGTTAGTAAGGGA
GGTTACCTTGGTGAAACATTATTTGATTAA
>>Zoo-28_[0348202 to 0349914]_fepC_(high-affinity iron transporter)_FRWD
GTGAAACATTATTTGATTAAAATTGTAGCGACGATAATTACTTTAGTTATGGTATTTAGC
TTTGGATTATTAAAAAGTCAGGGAGCAGAACAGCATAGTATAAGTGATGTATATAGTGTG
ATAACGGATGCTAAATCTGCACTTTCAAATAATTCGATATCGAATGATAGTAAAAATAAT
GCAGTAAAAAAAGTTGTAAGTAGTGTGGGGAAATTATCACTTGATGACAACAGTGAAGGA
AATGCTGTTAAATCAGACTTGAGAAAACTTAAAAATGCTAAATCGAATGCTGATCAAACA
GATGCGTTATCACAATTGACGAAGTCATTAATTGCCTATGAAGAGAAGTTGGCTAGTAAA
GATGCAGGTTCTAAAATTAAATTATTGCAACAGCAAATCGATGGTAAAGATAGAGCGATG
ACAAAAGCGATTAAAGATAAAAATAAAGCAGAGCTAGAATCGCTGAACAATAGTTTGAAT
CAGATTTGGACAAGTAATGAAACGGTGATTCGCAATTATGACGCAAATCAATATGGACGA
ATTGAAGTCGCATTACTGCAACTTAGAATCGCTATCCATAAGTCGCCATTAGATACAGCG
AAAGTGTCACATGCTTGGACAACTTTTAAATCAAATATTGATCATGTCGATAAGAAAAGT
AGTGCCTCTGAAAGTAATCAATTTCATGTATCGCAGTTGAATGATGAATTAGATAAAGCG
ATTAAAGCAATAGATAGCAATCAATTGTCGGATGCTGATACTGCACTTAAACATTTTATA
GAAATTTGGCCGTATGTTGAAGGTCAAATTCAAACTAAAGACGGTGCTTTGTATACAAAA
ATTGAAGATAAAATACCTTATTATCAAAGTGTATTAGACGAACATAATAAATCCCACGTG
AAAGATGGTTTAATAGATATAAACAATCAAATTAAAGAGGTTGTTGGCCATAGTTACAGC
TTTGTTGATGTGATGATTATCTTTTTACGTGAAGGGCTAGAAGTGTTGTTAATTGTAATG
ACATTGACTACCATGACGCGTAATGTCAAAGATAAGAAAGGGACTGCAAGTGTTATTGGT
GGTGCAATTGCCGGACTCGTACTGAGTATCATCTTAGCAATTACGTTTGTAGAAACTTTA
GGTAATAGTGGCATTCTTCGTGAAAGTATGGAAGCGGGATTAGGTATTGTTGCGGTCATA
TTAATGTTTATCGTTGGTGTTTGGATGCACAAACGTTCAAATGCAAAACGTTGGAATGAC
ATGATTAAAAATATGTATGCTAATGCGATTAGTAATGGTAATTTGGTGTTGTTAGCGACG
ATTGGTTTAATTTCTGTACTCCGTGAAGGAGTTGAGGTAATCATTTTCTATATGGGAATG
ATAGGTGAGCTAGCGACAAAAGATTTTATTATTGGTATTGCTTTAGCTATCGTTATTTTA
ATCATCTTTGCATTATTATTTAGATTTATAGTTAAATTAATACCTATTTTCTATATATTT
AGAGTGTTGTCGATTTTTATTTTTATTATGGGATTCAAAATGCTTGGCGTAAGTATTCAA
AAGTTACAATTATTAGGTGCTATGCCTAGACATGTCATTGAAGGATTCCCAACGATTAAC
TGGTTAGGATTCTATCCAAGTTATGAACCATTGATAGCACAAGTTGTATATATTATTATT
GTAGCTTTCTTAATCTTTAAATTTAAAAAATAA
>>Zoo-28_[0350006 to 0350731]_tatC_(twin-arginine translocation protein C)_RVRS-TRNC NOSTART
TTAGTGTGTTGGCGGTTTGCCTCGGCATGTGAACTTAACAATGAACATACTGAACTCAAA
GAGCAATATGAGTGGCAATGTAAGTAATATATTTAATGTTAAATCGGGTGGTGCAATGAT
ACTTGCTAATACAAAGCAAGCGAAATAAATATATTTTCGATAATGCTTCAATGATGTGGT
ATCTATAAGACCGAATTTTGCAAGACCTATGAATAATATTGGCAATTGGAATAAAATGCC
AAAAGTGAAAAGCCAACGGATAAGTTCAACTAAATACGCTTTAAAGCCAATCACTGGCGA
AATGTTCAAAGTGGTTGATAATTTTAAAGCGAATTGAATAATCATTGGAAAGCCAATATA
AAATGCAAAAGCGACACCAAAAATAAATAAAAGTACGCTAAACAAGCTATATTTATAAAT
AAATTGACGTTCATTATCATGCAAACCAGGTGCAACAAACGCCCACAATTGATAAAACAT
AACCGGTGAAATGAGACAAAATGCAATAAAAAATATAATCATCACATATATTTGAATCAT
TTCAGTGAATGAAAAGGCATGTAAAGTTACATTTGCTCGAGTAATGTATGATATGACTGA
TGTCATCCACCAAAATGATGAAACATAAACGATAATGACTGCGACGACGAACGACAATAG
TATTTTAACTAAACGATGACGTAGCTCGCTAAAATGAACTAGTAAGGTGTGGTCAGTATT
ATTAAT
>>Zoo-28_[0350727 to 0350954]_tatA_(twin-arginine translocation protein A)_RVRS
TTAATCTTGCTCTCGCTGTTGTTTCGATTCCTTACTGGGTGTATCGTGAGACTCTTTATC
TAAATCTTCTGTTGCAGATTTAAATTCTTTTAAAGTAGAACCAATGGCACGGCCAAATTG
TGGTAATTTTTTCGGACCAAAAATGATCAAAGCGATAATGCTTATGACTACAAGACTAGT
TGGGCCTGTAATGCCTAAAATGAAAGTGTTAGTTATCATGATAATCAA
>>Zoo-28_[0351710 to 0351913]_Q5HIU5_(putative transcriptional regulator)_FRWD
GTGCGTAATCGATTGAAAGAGTTACGAGCACGAGATGGCTTAAATCAAACGCAGCTTGCC
AAACTAGCTGGTGTTTCAAGACAAACCATTTCGCTAATTGAGCGAAACAATTTTATGCCA
TCAGTATTAACGGCAATAAAGATTGCTCGCATTTTCAATGAAACGGTGGAAACGGTTTTT
ATTATTGAGGAGGATGAAGCATGA
>>Zoo-28_[0351910 to 0352623]_DUF3169_(ABC transporter, transmembrane permease)_FRWD
ATGAAAATACTAAGATATATCGGATATCTTTTACTGGGTGGAATTGTAGGTGGTATCATT
GGTGGAATTTTAGGTAACTTTGATGGATTTGGTATTGAGAACTTGACGTTTGCGACATAT
AACAATGTCGTTGTAATATCGATAGTTGCGACGATTATCATCATATTGGTAGAAGGCATT
ATTTTGATGAATCAAAGACGTGCATTGAAGTATAAGCAACTTGTAGATAAAGAAGTAGAT
ATCGATGCAACAGATCAATATGAGTTGCTTGCGAATCGTTATGTTTTAAATGGAAATATA
TTAAGTATTCTGCAGACAGTTATTGCTTTTTTAGTATTGCTTATTTTTGTGGTAGGGCAC
GCTGCAGCAAATGCAATGCTATTCTTTTTAATACCATTTTTTGCTAGTGCTATTTTCAAT
ACACAATTTACGCTGTTTAATAGAAGATTTGATGATAGAATGCCAAAAATTGCAGATAAG
AATTACACTGAAAAGCGTTTGGAAATATTAGATGAAGGTGAACGACACATAGAATTGGTT
GCATTGTTTAAAACTTATGCGATTAACTTATCAATATTGATACTAGCCATTATTTTTATA
GGGTCTTATTCAATTGCTACAGGAATTAATCAAAGCTTCAGTTTGATACTTATCATCGCT
ATTTTCATATATAACGCTTTTAGTTATTTATTGAAGAGAAGACATTTTTATTAA
>>Zoo-28_[0352648 to 0353490]_Q5HIU3_(ABC transporter, ATPase)_FRWD
ATGACAACATTGTTAAACGTAGATCGTGTGAACAAACAATACAAAGATTCGGATTTTAAA
TTACAAGATGCATCTTTAACGATTTCTACTAATGAGACAGTAGGATTAATCGGGAAAAAT
GGCTCAGGTAAATCGACATTAATTAATATTCTAGTAGGCAATCGACATAAAGATAATGGT
AGTATTGCATTTTTTGGAGAAGAACATGCTGCGGATGATGTCGAATATAAAGAACACATA
GGTGTTGTGTTTGATGATCTGAGAGTACCTAATAAATTGACTATTAAAGATATTGATAAA
GTATTTCAATCTATTTATACGACTTGGAATAGTCAAAAATTCTTTGATTTAATCAAATAT
TTCGAGTTGCCACTACAAACTAAAATTAAAACTTTTTCAAGAGGGATGCGAATGAAGATA
GCTTTAACGATTGCGCTTTCTCATGATGTGAAGTTATTAATCTTAGATGAAGCAACTGCG
GGTATGGATGTTTCTGGAAGAGAAGAAGTAATGGAAATACTAGAAGATTTTGTCGCACAA
GGTGGAGGCATCTTAATATCATCGCATATTTCTGAAGATATTGAACATTTAGCGGATAAA
TTAGTGTTTATGAAAGATGGACGAATTATTTTAACTGAACAGAAAGATATACTGTTAGCA
CAATATGGAATCGTAACGACGGAAGATAAAGATGTCGAAATTCCTAAGCATTTAATGATT
GCTTCTAGATTATCGAAGGGGAAACATCAAATTTTAGTTAAAGATTATGCAGAAATTGAA
AATGCAGTGCCTTTAAAACACATTGATGAAGCTACAAAAATCATAATGCGAGGTGAAGTA
TAA
>>Zoo-28_[0353490 to 0354119]_Q5HIU2_(ABC transporter, transmembrane permease)_FRWD
ATGAAAGGTATGTTACTAAGTAGTTTTTATGCAACGAGAAAGCAAACATATATTTATTTT
ATTGTCGCTATAATAGCTGCGGGATACTTTTCAGTATTTAATCCGTTGATGAGTTCTGCA
ATGGCTGGGGTTATGTTAATTACACCCATTACTGATAATATTAAACATGAAAAAGATTCA
AGATGGATGTACTATGTATCTACTTTACCGGCTAAACGAAGCGATTATATTAAGTCATAC
TTTGCCTTTTACTTAATCTTATTCGGTGCAAGTTTAATGATTGGATTAGTTGTGACTACG
ATTGTGACCCAAAGTGTGATAATTGGTATTATGTCATGTTTAATGAGTTTTGGCGTCATA
GGGGCATACTCTATCATTTTCCCGTTGACATTTAAATTTGGCGCTGAAAACTCAAATGTC
ATTATGATATTTGCATCTATACTACTACTTATTTCTTTTATGGCCTTTTTCTTTATATAT
GGTATGGTTAGTGGTGCATCTGCATTAGAATTTGACAAAATTAGCACTGAAGGATGGCTA
GTTGTCATAGCATATGCGGTCATTGGCATAGTTATAACAAGTGTTTCTTATATCTTGTCT
ATTAAAATTTTTAACAAACAAGAACTATAA
>>Zoo-28_[0354487 to 0355622]_ltrA-L1_(low temperature requirement A, locus 1)_RVRS-FRAMESHIFT
TTATTCATGTCTATTACGTAGACGTTGATTTTTAAAATAAATCAGCATGATGCAGAAGGT
TGCAACTGATACTGAGATAATCATTACATGGTCGTGACCTTTAAATAAAAGGCTGACAAT
ATAAGATATAACGAGTATACCTAGTGAATATGAAATATACTTCGCATTTGTCAATTCGTT
ATGGAAATAAGGTGTAATTAACCATAATCCAATATAGAATACTAAAACACTGATGTACAT
CATATTAATTTCAAATAAGTCATTTAGTTTATTATTATTACTAAAAACAATTGCTTTGCA
TTAATAACACCTAAAGCGATATTGATTAACAAGTGTGTATACGACAATCGAAAACCGATG
GATGTTAATTTATGATTAATATAATTTTCAGTAATAATCCAATATACACCGAAAAGGCTA
ATTAAAATCATAAATTGGAATATATAAATGTAACTAAAACGTTCAATACTAAATGATGAA
GAAGCTAAACCGACAAGTACTTCACCAAAGATGATAATTGTCAGTAATGAAAAACGTTCT
ACTAAATGCATCATATTAACAGGTGACAATATGAGATATTTTTGGAATGGAATAAGTCCT
GTTGCTGCTATAAATACACCTAAAAAACCAGGAATGTAATGGATACTTTGAGGTAGTACT
AATGATAAAAATGATAAGAATGAAATCACAAAAGCTACAGTAGCAAAGGCTTGGCATGTA
CGCTTATCCCCATAATCTAAACCGGTACGTATATGTAACAAGTATTGTAAACCGATACTT
AGATACATAATTGCAACGCATAAGAAGAATGGAAAGAATGTTTTTTCAAAGTCTGGATAT
AAGCTATTAGATAGAAAGACCATGATAAACATGTTGAACATCATAAACGAGACATCTTTA
AATGTGACTTGACCAAATCGATTTGTAAAAAATGTTTGATGAGACCACATTAACCATAAA
AATAAACTCATGACGATATATTTGAAAAATAATTCAGCTGAAATAGAACCATTTTGTGTT
GTTAAAATCACATGTGCTATTTTTTGAATCGCATAAACGAAGATTAGATCAAAGAATAAC
TCATGAAATCCTGCACGTTTTTCAGCTAAATGTTTTGGCGTTAATGTATTAACCAT
>>Zoo-28_[0356147 to 0357328]_thlA=yqil_(acetyl-CoA acetyltransferase)_FRWD
ATGACGAAAGTCGTATTAGCAGCAGCATATAGAACACCAATTGGCGTTTTTGGAGGAGCA
TTCAAAGATGTACCAGCCTATGATTTAGGTGCGACTTTGATAGAACATATTATTAAAGAA
ACACGTTTGAATCCTAGTGACATTGATGAAGTCATTATTGGTAATGTACTTCAAGCAGGA
CAAGGACAAAATCCAGCTCGTATTGCTGCTATGAAAGGCGGTTTGCCAGAAACAGTACCT
GCATTTACGGTGAATAAAGTTTGTGGTTCAGGATTGAAGTCAATTCAACTAGCGTATCAA
TCTATCTTGACGGGAGAAAATGATATCGTCTTAGCTGGTGGTATGGAGAATATGTCTCAG
TCACCAATGCTTGTCAATAACGGTCGCTTTGGTTTTAAAATGGGACATCAAACAATGGTT
GATAGCATGGTATATGATGGGCTAACGGATGTATTTAACCAATATCATATGGGTATTACT
GCTGAGAATTTAGTAGAACAATATGATATTTCAAGAGAAGAACAAGATACGTTTGCTGTT
AATTCTCAGAAAAAGGCGGCAAATGCACAACAAAATGGTGGATTTGACAGTGAGATTGTT
CCGGTATCAATTCCACAACGTAAAGGTGAGCCAATCGTTGTTTCCAAAGATGAAGGTGTT
CGAGGAGATGCCTCTGTTGAAAAATTAAGTCGTTTGAGACCAGCTTTCAAAAAAGACGGA
ACAGTTACAGCAGGTAATGCATCAGGAATTAATGATGGTGCTGCGATGATGTTAGTCATG
TCAGAAGAGAAAGCAAACGAATTAAATATTGAACCATTAGCAGTGCTTGATGGTTTTGGA
AGTCATGGTGTGGATCCTTCTGTTATGGGTATTGCACCAGTAGGCGCTGTAGAAAAGGTA
TTAAAACGTAGTAACAAAGAATTAAGCGATATTGATGTATTTGAATTAAATGAAGCATTT
GCAGCTCAATCATTAGCTGTAGATCGTGAGTTGAAATTACCACAAGAAAAAGTAAATGTT
AAGGGTGGTGCCATTGCATTAGGGCACCCAATTGGGGCATCAGGTGCTAGAGTATTAGTG
ACTTTATTACATCAATTAAATGATGAAGTTGAAACTGGATTAACATCATTATGTATTGGT
GGCGGACAAGCAATCGCTGCAGTCGTTTCAAAATATTAATAA
>>Zoo-28_[0357419 to 0358171]_mdh_(NCTC13712_00301 Putative cyclase)_RVRS
TTAGTCATTTGATGGTTTGATTGCAAATGCTCTAACTGGGAACCCTGGCGCATCTTTTGG
TTTAGGACTAATGGCATAAATAATGGCGCCACGAGTTGGTAATTGATCCAAATTAGTTAA
TAACTCAACTTGGTACTTATCTTGACCAAGAATATAGCGTTCGCCAACTAAATCACCGTT
TTTTACAGCGTCCAGAGATGCATCAGTATCGAATGTTTCATGACCAACAGCTTCAACTTG
ACGTTCTTCAATCAAATACTTCAAAGCATCTAATCCCCAACCTGGTGCATGTTGTTGTCC
ATTAGCGTCTTTGTTTTCAAATTGCTCGATATTAGGCCAACGCTTTGACCAATCTGAGCG
AAGCGCAACAAATGTACCTGGTTCAATTGTGCCATTTTCTTTTTCCCATGCTTCTATATG
TGCTCGTGTTACGATGAAATCATTGTTGCTCGCTACTTCTTTTGAAAAGTCTAATACGAT
TAAAGGTAATACCAGTTCTTTTAAATCAATGTCTTCTAAATATCGTTTGTTCTCAACGAA
ATGTATGGGCGCATCAATATGCGTGCCATATTGCGTTACAATATTCCAACGTTGAACATA
GAAACCATGATCTTTAACAGTAAATAAAGTTGATACTTCGCCTTTTTCGAACTCACTAAA
ACGTGGAATTTCAGGATCAAATGTATGCGTTAAATCTACCCAAGTTGCTTGTTTTAAAGT
ATTTAATTGTTGCCATAAAGGATATTGTGTCAT
>>Zoo-28_[0358214 to 0360442]_metE_(5-methyltetrahydropteroyltriglutamate--homocysteine methyltransferase)_RVRS
TTATTCTTGACGTTTGGCTTTAACAGCATTCACAAGAACAGTCAAAGCATCTTTAACTTC
TTCTTCTTTTCTTGTTTTTAAACCACAGTCAGGATTAACCCAGAATAATGAGCGGTCGAT
TTGTTGTAATGAACGATTAATTGCTGTCGTAATCTCTTCTTTTGTTGGAATACGTGGGCT
ATGAATATCATAAACACCTAATCCAATGCCTAAATCATAGTTGATATCTTCAAAGTCTTT
GATTAAATCACCATGGCTACGAGATGTTTCAATTGAAATAACATCGGCATCTAAATCATG
AATGGCATGAATGATTTGACCAAATTGAGAATAACACATATGTGTATGGATTTGTGTTTC
GTCACGAACAGATGACGTTGCAAGTTTAAATGATAACACTGCATCTTTAAGGTATTGTTC
ATGATATTCAGAGCGTAATGGTAAACCTTCACGTAGTGCAGGTTCATCAACTTGAATAAC
TTTGATTCCAGCAGCTTCAAGCGCTAATACTTCTTCGTTGATCGCTAAAGCAATTTGATC
TTGAACAACTTTACGTGGTAAGTCGACACGTTCAAATGACCAATTCAGAATCGTTACAGG
TCCTGTTAACATACCTTTAACAGGTTTGTCAGTTAAACTTTGTGCATATACTGTTTCGTC
CACAGTTAATGGTGCTGTCCATTTAACATCGCCATAAATAATTGGTGGTTTTACTGCACG
TGAACCATATGATTGAACCCAGCCAAATTTTGTTACTAAGAATCCTTGTAATTTTTCGCC
AAAGAATTCAACCATGTCATTACGTTCAAATTCACCGTGAACTAATACATCTAAGCCGAT
GTCTTCTTGAATTTTAATCCATCGAGCAATTTCATTTTTTAAGAATGTTTCATATGCTTC
GTCTGTAATGCGTTTGTTTTTCCAATCTGCACGGTATTTTCGAACTTCACGACTCTGTGG
GAATGATCCAATTGTTGTTGTTGGTAGATCTGGTAAGTTCAAACGTTTTTGTTGTTGTTC
AATACGTTGTGCAAATGGTGATTGTCTAGAAGTACGTACACTTTCGAAATCATAATCTAA
GTTTTTGAATGATTGGTTTTGGAAACGTTCATAACGCGCTTTAAATTTATCATATTTTGC
ATTATCACCTTGGTTGAATAAACGACGTAATGCATCTAGTTCATCTAATTTTTCAGTCGC
AAAGCTTAATCCTTCGCCAACACTTGCATCTAATGTTTCATCATCTAATGATACTGGAAC
ATGTAATAATGAAGATGAAGGTTGGATAACAAGGTTATTAGTATGTGCTAATAATTTATC
GATTAAGATTTTCTTAGATTCAATGTCACTAGCCCATACATTACGTCCATCAATAATGCC
AGCATATAAAGTTTTTGACTTGTCAAAATCACCTGCTTCAATCTGTTCAAGGTTATATCC
GTTATCGTGAACAAAGTCTAAACCTAAACCGCCCACAGGTAATGAACTTAAAAATTTAAG
GTGCGCACGTTCAAAGTATGTTTGAATTACTAATTTTTTAGCAACACCAGCTTTTTCGAA
ATAGTCATAAGCTTCACGTGTAATATTTTCGTAGCTTTCACTGTCGTCTGTAACTAAGAT
TGGCTCATCAACTTGAATGTACTCAGCACCTGCATCAATTAATGATTCAAACACTTCTTT
ATAAAGTGGTAATAACGTTTTAACCTTTTCTTCAAAAGTTTGATGACCACCTTTTGATAA
TTTAACAAAAGTAATTGGACCTACAATGACAGGGTGAGCGTTAACGTTAAGAGATTGTGC
ATATTTAAAACGATCTAGTAATACGTTGCGACTTACTTTAGGTTCAACGTTATCCCATTC
AGGTACGATATAGTGATAGTTTGTGTTAAACCATTTAATAAGTGCACTTGCAACATGTTC
TTTATTACCACGAGCAATATCAAATAGTAAATCATCATCAATAGTTCTTCCTTGGAAACG
TTCTGGAATAATATTGAATAGTAATGACGTATCTAGAATATGGTCATATAAAGAGAAATC
ACCAACTGGGATACTATCTAAATGGTAGTATTTTTGTAACAATAAGTTCTCTTTATGAAG
ATCAGTAAGAGTTTGATCTAATTCTTCTTTAGAAATCTTTTTTGCCCAATAACTTTCGAT
GGCCTTTTTCCATTCTCTTTTTCTACCTAATCTTGGGAATCCTAAATTTGATGTTTTAAT
TGTTGTCAT
>>Zoo-28_[0360439 to 0362280]_metF_(metH Methionine synthase)_RVRS
TCATAATATTGCCTCCTTGTGAGCAGTAATAGATTTTGAGTATGCTGCAAGTTCTAATGA
ATCTTCGACATTTTGGAACGGTGTAATAATGTATAAACCATTGAAATATTCGTGGACAGT
ATCAATTAAGTCTTTAGATAGTTTTAAACTTAATTCACGTGTTTTGGCTTTATCATCTTT
AACAGCTTCAAATTGTTGTAAAATTTCGTCTGACATCTTGATGCCTGGCACTTCATTATG
TAAAAAGAGTGCGTTTTTGTAACTTGCGATAGGCATAATGCCTATGAAAAATGGTTTGTT
CAAGTGCTTAGTGGCATGGTAAATTTCAATGATTTTTTCTTTGCTGTACACGGGTTGCGT
TATAAAATAAGACATTCCGCTTTCTATCTTTTTCTCTAATCGTTTCACGGCGCCATCTAA
TTTTCGAACGTTTGGGTTGAAGGCGCCAGCGATGTTGAAGTGTGTACGTTTCTTCAGCGC
ATCACCGTCAGTGTTAATACCTTGATTGAATCTTAGTGCGAGTTCAGTTAATCCTTTAGA
ATTAACATCATAAACATTTGTCGCACCAGGTAAGTGACCAACTTTTGAAGGGTCACCAGT
TATTGCTAAAATTTCGTTAACGCCAATGAGTGATAATCCAAGTAGGTGTGACTGTAAGCC
GATTAAGTTACGATCTCGACATGTAATGTGTACGAGTGGTTCGATATTGTAATATTGCTT
AATTAAGCTAGCAGCAGCAATATTACTAATTCTGACAGTCGCTAATGAATTGTCGGCTAG
TGTTACAGCATCTACATTAGCTTTATCGAGTTTAGCGATATTTTCAAAAAATCTATCAGT
ATCTAAGTGTTTCGGTGTATCCAATTCGATAATAACGGTTGGACGTTCTTGAACTTTAGA
TGTTAAAGATTGTCTCACTTTATGTTGAGACGGATTGAAAAGTGCTTTCGTTGGTATCGG
AATCACTTTCTTATCATTAACTGGTTTAAGTGTCTGAATAGACTCTTTAATAAATTTAAT
ATGTTCTGGTGTTGTACCGCAGCAACCACCTATTAAGCGAACGCCTTCACGAATTAAGTT
TTGAGCAACTTTACCGAAGTATTGTGCGTTGTCGCTATACTTAAATTCACTATTTTCAAT
ATCTAGTAAGCTAGCATTTGGATAGCAAGATAAGTATGCTTGTTCTGGTAATTCAATGTG
TGTAAAAGACTCTTGCATATGGTGGGGGCCATGATGACAATTTAGTCCAACGATGTTTGC
ACCACATTGTACGAGTTGTTTTAATCCTTCGTTAATAGCTTTACCATTAACTAAATAATT
TGTATTTGATGCAGTTAATTGGGCAATGATTGGTATATCATATTTCTTTCTTGTACGTGT
GATTACATTCGTTAGTTCTTCCAAGTCATAATACGTTTCGAAAAGTAAGGCATCGACGCC
TTCTTCCACCAATGTGTCTATTTGAATTTCTGTATGATAAAGGATTGTTTGTAAGCTGAT
TTCTTCTTGCTTAATACCTCTAAATCCACCAACTGTGCCTAATATAAATGTATCTTTATT
TGAAGCTTTCTTGGCGATACGTACAGCAGCTTGATGAATATCTTTGACTTTATCTTCAAG
ACCAAAGCGCTTTAATTTTTCGAAATTTGCGCCATAAGTATTCGTTTGAATGACATCAGC
ACCAGCTTCTATATAAGATCGATGAATGCGTTCAACTTTATCAGGATGGCTAAGGTTATA
TGCTTCTGGACAGGTATCTAAACCTTCAGAGTATAAAATGGTTCCAATAGCACCATCAGC
TACCAAAACATTATCTTTCAATTGTGTGAGGAATTGACTCAT
>>Zoo-28_[0362249 to 0363409]_metC_(cystathionine beta-lyase)_RVRS
TTATCTTTCAATTGTGTGAGGAATTGACTCATTGAATGCCTCCTTTAATGCGTATTTGAT
GTCAGCAATAAGCTCATCAGGGTCTTCTAAACCAACACTCAATCGGAATAAACCGAATGT
AATACCACGAGCTTCTCTTACTTCTTCAGGTAATGCTGCATGTGACATCGTTGCTGGATG
GGATAGTATCGTTTCAATACCACCAAGACTCACTGAGACAAGTGGTAATGTTAAAGCATC
GACGAATTGTTGAGCTTTAGATTCATCTTTTAAACGTAAGCCGATAACAGCACCACCATT
TTCAGCTTGTTCTAAATGAGCAGAATTGAGACCAGGGTAATAAACTTCTGAAATTTCTTC
TTGTTCTATTAAAAATGACACGATTTTTTGAGCATTTTCGACCGATTGTTTAAATCTAAT
CGGAAATGTCTTTAAATGTTTAGCTAGCATCCAACTATCTTGAGCAGATAACATATTTCC
AGTACCGTTTTGAATTAAATAAAGTGCCTCATGAATTTCTTCGTTATTAGTAATAACCGC
GCCGGCAATGAGATCACTATGTCCACTTAAAAATTTAGTAGCACTGTGTATAACAATGTC
AGCTCCTAGTAATAAAGGTGATTGACCTAACGGTGTCATAAACGTATTATCAACGGCGAC
TAGTAGTCGATGCTTTTTAGCTATGTTTGAAACAGCTTTGATATCGGTAATTTTAAAACA
GGGATTCGATGGTGTTTCAATATAAATTAATTTAGTGTTAGATTGAATTGCACCTTCAAT
TTGTTCAATCTTTGTTGTATCAACAGTTGTAAACTCGATGTTGAAACGATTTAAAATTTG
CTCGGTGAGACGGAACGTACCGCCATATACATCGTCTGGTAAAATGACGTGATCACCAGC
TTTAAGTGTTAGAAGTACAGCTGAGATTGCTGCAATTCCTGATGCAAAAGCAAAAGCAAA
TTTTCCGTGTTCTAATCGTGCTAGTTTCTCTTCTAAAAGCTCGCGATTAGGGTTACCACT
TCGTGCATAATCATATTTAACATCGCCACCAAGACGTTTTTGATGGAATGTTGAAGAATC
ATAGAGTGGTGGGTTAGCTGAATGATATTCCACACCTCTACGCCAATCGAATATCACTTC
TGTCTCTTTTGAAAGTGTCAT
>>Zoo-28_[0363406 to 0364509]_metI_(cystathionine gamma-synthase/cysteine synthase)_RVRS
TCATACAATCTCTCCAATCTGAGCTTTATCTAATGCTTGGATGATATCGCTTTCGATGTC
TTCATAATTTTCAACGCCTAAAGATAAGCGGATTAAATACTCATCAATGCCACGTTTATC
TTTCTCAGCATCTGGCATATCAACATGTGTTTGTGTATAGGGAAATGTTACAAACGTTTC
GGTTCCTCCTAAACTTTCTGCAAAAATACAAATATCTAAATTTTCTAATAATTTAGCGAC
GCTATAGGCTTTATTAAGTCTTAAACTAAGCATGCCAGTTTGCCCACTATATAGTACTTC
GTCAATTGCTTGCAGTGACTGACATTTTTCAGCAAGTCTTCTTGCGTTTGATTGTGCTCG
CTCAATGCGGAGATGCAAAGTTTTGAGTCCGCGTAACAACAAATAACTATCTATTGGTGA
TAGTGTTGCGCCAGTCATGTTGTGAAAATCAAACAACTGTTGAGCGAGCGATTCATCTTT
AACTGTGACTACACCAGCTAGCACATCGTTATGTCCGCCAATATATTTTGTAGCTGAATG
TAAGACTATATCAGCACCATCTGCTAAAGGCGTTGAAAGATAAGGTGTTAAAAAGGTATT
GTCGATAATAGATAATAAACCTTTATCTTTACAAAGCTGGTAATATGGCTTCAAGTCGAT
AGCAATCATTTGTGGATTAGATATTGGTTCAATGAACAATGCTACAGTTTTATCTGTTAT
ATGATTTAGAACTTGTTCATAATCTGTAAAATCAACGTATTTAAATTTGATATCATACTG
TTGTTCATAGAATTCAAATAATCTAAATGTGCCTCCATATAAATCAAAGGAAACTAAGAT
TTCATCGTGTGGCTTAAATAAATTACATATTAATTGGATTGCAGACATTCCACTTGATGT
GGCAAATGATGCAACACCTTGTTCTAACTTTGCAAAACAGGTTTCAAATGTTGAACGAGT
AGGATTTTTAGTTCGTGTGTAATCAAATCCAGTTGATTGTCCTAGTTTAGGATGTTTGTA
TGCAGTTGATAGATGGATTGGATTCGCTATAGCACCAGTTGAATCATCTGTTAATGTGAT
TTGTGCTAACTGAGTATCCTTCAT
>>Zoo-28_[0364574 to 0364946]_tbox02_(T-box leader element)
AAAAAGGACGAAAGCTTGAGTTTCGCGGTACCACCTTTATTTGTTATTCCATCACTGAAA
TAACCTTATTCAGTACGCATGTAATGTGAATATGCTTACTGAACAATTATCACAAATTAA
AGTTTCTAAGTAAGGATATAGTATTGTAATATCTCATACTTATTAACAAAAAATTGTGCG
TAAAGAATATCCAGTACGCCATTTAACATCAATGTTAATACTGTATCGCTATAACGGGCG
AACCCGTAGACACCTCATATTGGCATCAACACTCCAAGGCCATTTTCAAACACGCTTTCA
AAATCTTCTCTCAGCTATTAAAGACTCTCTGTATAAGCAGGGTGTGTTTTACTTTCCTCT
TTATAGTGTTTAC
>>Zoo-28_[0365176 to 0366021]_spo0J_(chromosome partitioning protein)_FRWD
GTGAGTGAATTGTCAAAAAGTGAAGATCAACGTATTACTAAAACAAAAGGCGAGCAAATA
AAACAAATAGATATAACTGAAATTAAACCGAATCCATATCAACCAAGAAAAACATTTGAT
GAAAATCATTTAAATGATTTAGCTGATTCAATTAAACAATATGGGATTTTGCAACCGATT
GTACTTAGAAAAACAGTTCGCGGTTATTATATTGTCGTAGGCGAAAGAAGATTTAGGGCA
TCGAAAATTGCGGGGCTTAAACATGTTTCGGCAATTATTAAAGAGTTAACTGATGAAGAT
ATGATGGAACTTGCAGTAATAGAAAACTTGCAACGTGAGGATTTAAATGCGATTGAAGAA
GCTGAAAGTTATCAACGCTTGATGACTGATTTGAAAATTACTCAACAAGAAGTAGCTAAA
CGGTTAAGTAAGTCACGCCCATATATAGCGAATATGTTGAGATTATTGCATTTACCTAAA
AAGATTTCCGATATGGTAAAAGATGGACGACTTACAAGTGCACATGGACGCACGTTGTTG
GCCATTAAAGATGAACAACAAATGATGAAATTGGCGAAGAAAGTCGTTAAAGAAAAATGG
AGTGTTAGGTTTTTAGAAAATCATATTAATGAAATGAAGAAAATGGCATCAAAACTTGAA
ACAAGTAATGTGGATGTGTCAAAACCTAAATTTATTAAGCAACAAGAACGCCAATTGAGA
GAACAGTATGGTACCAAAGTAGATATATCAATAAAGAAATCGGTTGGTAAAATCTCATTT
GAGTTTGATTCACAAGAAGATTTTCTAAGAATAATTGAACAATTAAATCGTAGGTATGGT
AAATAG
>>Zoo-28_[0366178 to 0367059]_ykuT_(putative small-conductance mechanosensitive channel)_FRWD
ATGAATCAAGTCATGAATATTATTTCATCTCTATTTGAGCCATTAACAAAAATAGAAACA
TATGAAAATATTGCAACTAAAATCGCTATGATTGTTATTTATATTATCGTAGCCCTCATA
GTTATTAAAATACTGAATAAAATGATTGAACAGGGATTTAAGATTCAAAATAAAAGTAAA
AAGAGTAACAAAAAGCGCTCTAAAACTTTAATATCTCTTGTTCAAAATGTAGTGAAGTAT
ATCGTTTGGTTTATAGTTATTACGACGATTTTAAGTAAATTTGGCATTAGTGTTGAAGGT
GTTATTGCAAGTGCTGGTGTCGTAGGTTTAGCAGTAGGTTTTGGTGCGCAGACCATTGTT
AAAGACGTTATCACTGGATTTTTCATTATATTTGAAAGTCAATTTGATGTAGGTGATTAT
GTTAAAATAAACAATGGTGGTACGACTGTGGCAGAGGGAACGGTTAAATCAATAGGACTT
CGTTCAACACGAATCAATACAATTTCAGGAGAATTAACAATTTTACCAAATAGTAGTATG
GGAGAAATAACGAACTACTCAATTACAAATGGTACAGCTATCGTTAAAATTCCAGTGTCT
GTCGAAGAAAACATTGATAATGTTGATAAAAAACTAAACAAACTATTTACTTCTTTACGT
AGTAAATATTACTTATTTGTTAGTGATCCAGTTGTTATTGGTATTGATGCTATTGAAGAT
ACAAGAGTAATATTGAGAATATCTGCAGAAACAATTCCGGGTGAAGGATTTGCTGGAGCT
CGAATTATTCGCAAAGAAGTGCAAAAAATGTTTTTACAAGAAGGTATTAAAACACCTCAA
CCAATTATGACTGCTTATAATCATAGTGAAAACGGTGTTTAG
>>Zoo-28_[0367089 to 0367292]_yyzM_(putative DNA binding protein)_FRWD
ATGGCGTCAAAATATGGAATAAATGATATAGTAGAAATGAAAAAACAACATGCGTGTGGA
ACAAACCGATTTAAGATTATTAGAATGGGTGCAGACATAAGAATTAAATGTGAAAATTGT
CAAAGAAGTATTATGATTCCACGTCAAACGTTTGATAAAAAACTTAAAAAAATCATCGAA
TCTCATGATGATACACGAAGATAG
>>Zoo-28_[0367304 to 0368401]_yyaF_(engD GTP-dependent nucleic acid-binding protein engD)_FRWD
ATGGCTTTAACAGCAGGTATCGTTGGATTGCCAAACGTTGGTAAATCAACATTATTTAAT
GCAATAACAAAAGCAGGTGCTTTAGCAGCGAACTATCCATTCGCTACGATTGATCCTAAT
GTAGGGATTGTAGAAGTGCCAGATGCTAGATTACTTAAATTAGAAGAAATGGTTCAACCT
AAAAAGACATTGCCGACTACATTTGAATTTACAGATATCGCTGGTATTATGAAAGGTGCT
TCAAAGGGAGAAGGATTAGGTAATAAATTCTTATCACATATTAGAGAAGTAGATGCAATT
TGTCAGGTTGTTCGTGCTTTTGACGATGATAACGTAACTCATGTTGCTGGTCGAGTAGAC
CCTATTGATGATATTGAAGTTATTAATATGGAATTAGTACTTGCGGACTTAGAATCTGTT
GAGAAACGATTGCCTAGAATTGAAAAATTAGCACGTCAAAAAGATAAAACTGCTGAGATG
GAAGTGCGCATTTTAAATACTATTAAAGAAGCTTTAGAAAATGGTAAACCTGCCCGCAGT
ATTGACTTTAATGAAGAAGATCAAAAATGGGTTAATCAAGCGCAACTATTGACTTCTAAA
AAAATGCTTTATATCGCTAATGTTGGTGAAGATGAGATTGGTGATGACGATAATGACAAA
GTAAAAGCAATTCGCGAATATGCAGCACAAGAAGATTCAGAAGTAATTGTTATTAGTGCG
AAAATTGAAGAAGAAATTGCAACATTAGATGACGAAGATAAAGAAATGTTCTTAGAAGAT
TTAGGTATTGAAGAGCCAGGATTAGATCGATTAATTAGAACAACTTATGAATTATTAGGA
TTATCAACATACTTTACTGCTGGTGTGCAAGAAGTTCGTGCTTGGACATTTAAACAAGGT
ATGACTGCACCACAATGTGCTGGTATCATTCATACTGATTTCGAACGTGGATTTATTCGT
GCAGAAGTAACAAGCTATGATGATTATGTACAATATGGCGGCGAAAGTGGTGCTAAAGAA
GCGGGTAGACAACGATTAGAAGGTAAAGAATACATTATGCAAGATGGCGATATCGTTCAT
TTCAGATTTAATGTATAA
>>Zoo-28_[0368487 to 0368678]_Q5HIT0_(putative bacteriophagal protein)_RVRS
TTAAAAGAATGGAATAATTTTACTAGCGTTAATAATATCTGGAGTGCTGAAAAATTGTTT
GCCTTCACCAGTATAAGCCGGTTCTAAAACAAGATTAGCCTTTGCACAATAAAGCCATTC
AGGATGAATACCACTATTAAGTATCTCTTGGAATTCTTGAAAATCTTTAGACCAATCAAT
ATTTAAATTCAT
>>Zoo-28_[0368922 to 0369218]_rpsF_(30S ribosomal protein S6)_FRWD
ATGAGAACATATGAAGTTATGTACATCGTACGCCCAAACATTGAGGAAGATGCTAAAAAA
GCGTTAGTTGAACGTTTCAACGGTATCTTAGCTACTGAAGGTGCAGAAGTTTTAGAAGCA
AAAGACTGGGGTAAACGTCGCCTAGCTTACGAAATCAATGATTTCAAAGATGGCTTCTAC
AACATCGTACGTGTTAAATCTGATAACAACAAAGCTACTGACGAATTCCAACGTCTAGCT
AAAATCAGTGACGATATCATTCGTTACATGGTTATTCGTGAAGACGAAGACAAGTAA
>>Zoo-28_[0369239 to 0369742]_ssb_(single-stranded DNA-binding protein, chromosomal)_FRWD
ATGCTAAATAGAGTTGTATTAGTAGGTCGTTTAACGAAAGATCCGGAATACAGAACCACT
CCCTCAGGTGTGAGTGTAGCGACATTCACTCTTGCAGTAAATCGTACGTTCACGAATGCT
CAAGGGGAGCGCGAAGCAGATTTTATTAACTGTGTTGTTTTTAGAAGACAAGCAGATAAT
GTAAATAACTATTTATCTAAAGGTAGTTTAGCTGGTGTAGATGGTCGCTTACAATCCCGT
AATTATGAAAATCAAGAAGGTCGTCGTGTGTTTGTTACTGAAGTTGTGTGTGATAGCGTT
CAATTCCTTGAACCTAAAAATGCGCAACAAAATGGTGGCCAACGTCAACAAAATGAATTC
CAAGATTACGGTCAAGGATTCGGTGGTCAACAATCAGGACAAAACAATTCGTACAATAAT
TCATCAAACGCGAAACAATCTGATAATCCATTTGCAAATGCAAACGGACCGATTGACATA
AGTGATGATGACTTACCATTCTAA
>>Zoo-28_[0369794 to 0370036]_rpsR_(30S ribosomal protein S18)_FRWD
ATGGCAGGTGGACCAAGAAGAGGCGGACGTCGTCGTAAAAAAGTATGCTATTTCACAGCA
AATGGTATTACACATATCGACTACAAAGACACTGAATTATTAAAACGTTTTATCTCAGAA
CGCGGTAAAATTTTACCACGTCGTGTAACTGGTACTTCAGCTAAATATCAACGTATGTTG
ACTACAGCTATCAAACGTTCTCGTCATATGGCATTATTACCATATGTTAAAGAAGAACAA
TAA
>>Zoo-28_[0370350 to 0370994]_zoo28neu_000325_(hypothetical protein)_RVRS
TTATGTCTTTTTGTTTGTTTGTTTTATTGCTTTTTTGTAATTACTCTCTAGTCGTTTTAT
TTCGCTTATTAAAACTAAAGGATAGCCAGTAATAAATCTATATGAATGTAAAGCACTATT
TTTATAATATTCTTGTAAAATAATGTGATAATGAAAATTGGAATATGAGTACAATATATT
CCATCTATTATTCTTTCTATTATCTTTTCTTTTGTCTGGGTTTTTCCATACCTTTATATT
TGTTTCATTAGAAAGTTCTAAATTTTTCAGCACATAATAAATATAGGGGAGATGATTTGC
TCTATAAATGCATTTTGCCCTGTTTTCATGAAAAAAATCTTGAGGATTATTGGGGGAAGC
GATAGAACAATTTACATTACATAATCTATGTGCATGATGGTTTACGCATGGATACATGTT
ATATTTTTCTCTTCCATTACCCCCATTTAATATGTCATCTATACTACATATATGCTTGAA
TGCATTGTCATTGGCATATTCAAAATAAATGGGTTTGCCTTTAAATGTAGGTTTATTCGC
ATTTTGCATAAAATATTTCTTAAAAAATGAATATGAAGAGTCTAATTCATCACTTCTTTT
ATCAAGGTTTATATCTATTTCTGATAATAAATCATTTTAATACAT
>>Zoo-28_[0370996 to 0371679]_zoo28neu_000326_(DUF3800 domain-containing protein)_RVRS
TTATTTTTCTCCCCAATCAAAAACATTTAGCTTGCTTTCATCTGGGCTTGTGCCATTAAA
ACTATTACCAGCCTTTTTTTTGAAATAGTTAACTATTTCGGTTTTAATAGGAGAAGACTG
TAAATTTCTTCTATCATATGAAAAAATACCAATTAAAATATCGCATAATTGAAGTAAGTC
ATTTCTTCTAGAGTCAATTTGATGCATTTCTTTAATCACATCTTTTTTAAAATCATAAAT
GTTGTTGCATAATACTTCATGAAGAAATTGCACTTTGGGAGCTCCAAGAGTATCTTTAAT
ATCTAGTAATATCTTATATTGCTCATTAGGGTTGTTAATCATTTTGCCTAGTAATAGAAA
ATACATTTTATAATACCATGTATTATAATCATCGCCAGAAGAAAATGATAATTCTTTTTT
ATTGTGTGCAATTACTACCCTAAAACATAAACTTTCATTGAAAAATAAATCAATAAGTTT
TTTATACATACCAAGTTTACTCTTTGATGCTTTAGTCCATTTTAATTCAACAGACTCTTT
AATATTAAATTCTCTTTTTATCTTTCTAAATGAATCTACTATACTAATTTTATCCTTAGA
ATCAACTGATAAAGCGCCTAAGACCATAATATTTGCAACATCGTTTTGTATATGACAACT
TTCATCACAATATATATTAATCAT
>>Zoo-28_[0371676 to 0372896]_int-5_(integrase)_RVRS
TCATTTCTATCCCCCAATTCTTTCCAATTTATTCATCATATCTTTTGCCATCTGATCAGT
TACGTGTGTGTATATTTCTAGGGTGGTTTTATAGTCTGAGTGACCTACACGCTCTTGTAT
CGCTTTTAGGTTAATTCCTAATTGCGCAAGTGTAGATATGTGTGTATGACGTAATGTGTG
CGTTGTCACACGCTTGTTAATTGAACTTATATCAGTAGCTTCTTTAATAATATTATTCAC
CTTATTTAAGTCAATAGGGCTACCAGCAGTGTTAGTAAATATATAACCTCTATCTATGAA
TTTAGCATTCCACTGATTTTCTTTTTTATTTTCTAGCATGAGCTTTTTAAGTAAATTAAT
ACTTTGAGTTGTGAGGCCTATTGTTCGATAACTCTTACTTGTCTTAGTTGTTTCTTTAAC
GCCAAATGCTCCAGTTTCTGTATCAGTAACCCAGTTGATTGTGCCATCAATCTCTAGTGT
TTTATTCTCAATACCTATATTGTCTGTCTTGATTGCTAGGAGTTCGCCAATGCGCATTCC
ATTGTTAATTTGAAATTCTACTAATGCTTTTATCATTTCATAGTTACGTTTACGTGTAGC
ATGACGCTTATGTTTAATTAGATAGTCGAAGCATTGAAGTAACTCCTTTACTTCGCTATC
TTCTAAATAGTTATTACGTTTAGCTTGAAGTTCGTTTCTGGTTTTGGCTTTCTTAGGTAT
ATCTATTTTATCTAACACACTAATATCGTGAAGATCATAATATTTAAACGCATATTTGAA
AACGGAACGGATAACAATAACAAGAGACTGAACATGGCCAATACTATGTGATTTAGCCCA
TTCATTAATGATGTCTTGTAAGTAGGTGTGCGTAATCTTGCTGATAAGCACTTTACTATC
AATAGCATTTTTGACTGTATTAACATTACTTGTCTTTTCTTTAATAGTCGTTGGCTTTGA
GCCTGAATGTGTCTTGTAATGCTCTAACCATTCATCGCATGCATCATGGAATGTTAAGTT
TTCAAGTTGTTTTGTACTGTTATGTTTAAGACGTTGCTCAATGATTTTGTTTAATGCTAA
TTGAGCGTCTTTCTGACTGCGCACATTGTTCTTGTTACGTGTAACTGATACTGTTTTATA
CTTACCAGTTAAAGGGTCTGTATAGCGCTCTAAATAGCGATAGGCAGTATTGTTGTTTTT
AGTGATTTCACGAACCCACAT
>>Zoo-28_[0373195 to 0373929]_zoo28neu_000328_(helix-turn-helix transcriptional regulator)_RVRS
TCAATCTGTTTCATATAAAAATTTATATAAGGCGTCTCTTTTAGTTTTATCATCTTCCGA
GTTTGTAAAGATATTAAAAAAATCATCCTTGTTTTTAATGTAATTGTATTTATTAAGTAA
AAATACAACGATTAAATCTTTAATTGTCTTTAAATCGTTATCATTTAAAACGTTGTAATA
ATACATATCTTTTTCTGTGAAATGCTTCTTATTTAAAAAATTATTATCTAAGAGAAAGCT
TCTGTCAAAAAACACTTCATATTCATTTTGAGTAAGTAGCCAATTTAAGTCAAAATAAGG
CTTTTCTATAACTTCTTTTTTTGTAGTCCCTTTAACCAATTTGACTTTATTACTGAATAT
ATCACTTTCAATTTTTGAGTTTTCGTTCTGTTTATTTTTAATTGTAACATCATAATATTC
ATTGAATTTTGTAATAAGTTCATTGGGATCTCTATCGCTAATAGTGCTATTAGATGAGTT
TATAAACATTATAAGAATTTCATCTAAGTAACTATTATTGATTTCATAAAACGGGCTTTC
ACTCCCCATTTTATATTCGATATGTGTTTTAAAGCCTATTAGTAAATTGAAAATTGTTTC
TAAAGAAGGGAAATTTCTTTTTCCGTTTTCTAATTTACTTATATATGTTTGCGAAACGCC
TGATAAAGTAGAGAGTTCTTTAACCGAAAGCTTCCAACTCACTCTTTCTTTTTTTAATAT
TTCACCAAAAGTCAT
>>Zoo-28_[0374080 to 0374292]_zoo28neu_000329_(helix-turn-helix transcriptional regulator)_FRWD
TTGAATAATAATTTAAGTTTGTTGATGGGGAAACATAGAGTTACGGCATCAAAACTTAGC
ACGGTAACTGGTATTTCCAGAACATCAATACATGGCTTGTATCACGAACGTACTGAAAAT
CCAGATACAAAAACAGTTATGAAGTTATGTGAATATTTCGGTGTAACACCAAATGAATTT
TTTGGAATTAATGAAAAAAAGGAGGTTAAATAA
>>Zoo-28_[0374293 to 0374565]_D0K398_phi_(putatative DNA binding protein)_FRWD
ATGCCTAGAACAAAGTTACAAGATTTTCCATCAAAAGAAAATACAGTTACAGAACCGGAG
CAAGTTGTAGTAAATCCGTTGTTTGCAAAGCCTAATGCACTAGCTAGTATTTTTGGAATT
TCATACAGTTCGGTCAATCGTATTTTAAAAGAGTGGGAAAAAGATTCTAAAGGTGTGGAT
GATTTATATTATTCACTATCATCAACAATGATAGTCATCAGTATTCCGCGATTCGAGGAG
TACATGAAGGTGCGTCATAAAAAATGGATGTAG
>>Zoo-28_[0374577 to 0374732]_BDS-53E_000743_(pathogenicity island protein)_FRWD
ATGAAAATGTACTTAACTTATATTTGCTTAGTTTCATTGTTAACAATTTTATTACTAGCA
ATATCTAACATGTATGTAGCTTTTAGCGTTTATGCTTGGCTAATAACTTTAGGATGTAAT
TTAACAGGAGAGATTGCAACGTGCGAAAACAAGTGA
>>Zoo-28_[0374717 to 0374920]__(hypothetical protein from unclassified phage)_FRWD
GTGCGAAAACAAGTGATTATTACAAAAACAGTATTTGGCTGGTACAACATTAAAGATACT
CAACATAATTTAATGTTAAATATACCGCCAAAAGTATTTGAACAGTACTTTCCTGATGTT
AGTAAAGATGTTCAAGTTGCGTGTTTAGAAATGGATTTACCAAAAATTACAGAAATTAAA
AATAAGAAAAAGGTAGGTAGTTAA
>>Zoo-28_[0374922 to 0375305]_Q6GJU3_(putative protein)_FRWD
ATGGAAATCAAACAAAAATATCAATTATCAAAAGTGGTTCAAATATTAGAATTAGTATTA
TACGAGAAAAGTAAGCTTTATGATAATGTTAGTTATCGCAATGAGGATGCAGTATTTTAT
GAACATGCTTTAAAGTTAGTTCATACTGGATTGTTCAATGTTCTTGCTGAATTAGATTTT
AAAGATGAAGCGTTTTTAATTCTTGATGAAGTAACAATGACATTAAGCGATGTCATGAAA
GAAACACAAGATGTTTACCGTTATAGTGTCATAGATGATAAAGGCGAACATAAACATACA
ACAGATCGCAAAGGACACGTGATTGGAATGTTAGAGTGGGCATTAGATTACATTGTGGGA
AATATTGAAGTGGAGGTATTATAA
>>Zoo-28_[0375306 to 0375623]_Q5HHJ1_(putative protein)_FRWD
ATGAATTGGGAGATTAGCAATATAATGTGTGATATTGAAGTGATAAAAAAGAAGTTTGAA
GATTTAAAGTTGATACAAAGTTGGTTCATTAACGATGTTTTTGGTTTTAATAAGTTAAAC
ACAATGGAAGAAGTGAAGAGGCATGGATATGCATACGAAGAACACCGTATACACAATGAG
CAACTGCACGATTTAATGCATGCATACTTAAATCGTTTTGATGAGTTAATAGAAAGATTT
CATGAATTAGAAAAAGCATCATCTGAGAACTTTGACGAGGAATCAGATGACGCGCAGAAA
TTAAAAATCACAGAGTAA
>>Zoo-28_[0375687 to 0376556]_O54473_nySa1_(putative protein)_FRWD
ATGAATGAAATTAAATTAGAATATGACACACGTGTTTCAGTGGTACATTATGAAAGTTTA
GACTCACGTTCATTTAAGAGATTTTCAAAACCTAAATGGAATAAGTTGGTTAATAAACTG
TCTGTGCCTATAGAATCAAATTATAAGTATGCACGTGGTGTTGCTGTTTACGGTGATATT
AAAGACGGTACAAATAATCACGGTGAAATTATCGAAAAGCATCGAAATGATAAAAATGTC
ATATATCGAGATGTGATTGTACTTGATTACGATGAAATAAATGATTTAAAGCAATTACAT
GACGCAATCAGCTCAGTTTTAAGCAATGTTGCATGGTTTTGGCACACATCGTTTAGCCAT
ACAACTGAACAAGCTAGAATACGCTTGTATATCCCTTTGAATGAGCGGATAAGTGCAGAT
GATTATCGTAAATATACAAAAGTGTTAGCAAATAAAATTGGCCATAAAGTGGATGAAGGT
TCATATCAGCCAAGTAGATGCTTTGCATTACCAGTTATTCAAAAAGGACACATATTTATT
AAACGAGTGAATGACTGTCCAATTATGGATGTTGATATGCTCGAACAGTGGTCAAAAGAG
TATGAACAATCAAATGATGGTCCTAATATCAAAGGGTACACACGACGTGATAGTGCGTAT
TGGCGAGATATAGCTTTTGGTGTAAGTGAGGGAGAGCGCAATTCAACATTGGCTTCAATT
ACAGGTTATCTTTTACGTAGGCATGTAGATCCAAACTTAGTTTATGGGTTAGTGAGTGCG
TGGGCAAGTGTATGCAAACCACCTGTTAATCAAAGTGAAGTAAACAATACTTTTAAAAGT
ATTTTGAAAAAAGATAGTAAAAGCAGTTAG
>>Zoo-28_[0376573 to 0378042]_virE_uncl-1470_(virulence-associated protein E from unclassified phage)_FRWD
TTGGAAAATGTAACAAATGATGAAGTGTTTGAAATGATTGATAGTAGAACCGGTGTTTTA
AATGCTAATGATTGGAAAAGTCAATTAAGGCGTTCTGCTACTACACAAGCATTGAAAAAA
ACGACTACAAATGCTGAAATCATATTGTGTAATGATGAGAGTTTAAAAGGGCTAGTACAA
TATGACGCTTTTGAAAAAGTAACCAAACTGAAACGTCTACCATATTGGAGGTCAAAAGGG
GATGCGAATTATTATTGGGCTGATATAGATACAACACATGTAATTTCACATATTGATAGA
TTGTATAATGTGCAGTTTAGCCGTGATCTTATTGATACTGTAATTGAAAAGGAAGCATAT
CAAAATAGATTTCACCCTATTAAATCGATGATTGAATCTAAATCATGGGACGGAATCAAA
AGAATTGAAACGCTCTTCATTGATTATTTAGGTGCTCAAGATAACCACTACAATAGAGAA
GTTACAAAAAAATGGATGATGGGTGCAGTTGCTAGAATCTATCAGCCAGGTATTAAATAT
GATTCCATGATTATTTTATATGGTAGTCAAGGTGTTGGAAAATCTACGGCAGTGAGTAAA
TTGGGAGGTCATTGGTATAACCAAAGTATTAAAACGTTTAAAGGTGATGAGGTCTATAAG
AAATTGCAGGGTTCTTGGATATGTGAAATTGAAGAACTGTCGGCATTTCAAAAGTCTACT
ATTGAAGATATTAAGGGGTTTATAAGTGCCATTGTAGATATTTATAGAGCTTCGTATGGT
AAACGCACAGAGCGTCATCCTAGACAGTGTGTGTTTGTAGGTACAACCAATAACTATGAG
TTTTTAAAAGACCAAACAGGCAATCGTCGTTTTTTCCCTATTACGACAGATAAAAATAAA
GCAACTAAAAGCCCGTTTGACGATCTAACACCAGATGTTGTGCAACAAATGTTTGCCGAA
GCTAAAGTATATTTTGATGAGAATCCGACGGATAAAGCATTGCTATTAGATAAAGAAGCG
AGTGAAATGGCTTTGAAAGTCCAAGAAGCTCATTCCGAAAAAGATGCTTTAGTTGGAGAA
ATAGAGGAATTCCTTGAACGTCCTATTCCGTCAGACTATTGGTATAGAACGTTAGAAGAA
AAAAGAGTGTCTGCGCATGATGTTATAGACCAAGACTATATTAAATTATATGGTGATGGT
AAATTGATTGAATTACCGAATACAAAACCGGGTGCTTATGTATGGCGTGACAAGGTATGT
AGCATGGAAATTTGGAAAGTGATGATGAAACGAGATGACCAACCACAACAACACCATTTA
AGAAAAATTGATAAAGCGTTAAGAAATACGTGTTATTGTGGGCAAAGTAAGTCGCGTCAT
AGATTTGGCGAAGGTATAGGTAGACAATATGGTTTTGATATTAATTTAATATCCTATTAT
CAAAGCTTAAAAAGCAAAGAACAAAAATAA
>>Zoo-28_[0376606 to 0378012]_vapE_(bacteriophage virulence associated protein)_FRWD-TRNC NOSTOP
ATGATTGATAGTAGAACCGGTGTTTTAAATGCTAATGATTGGAAAAGTCAATTAAGGCGT
TCTGCTACTACACAAGCATTGAAAAAAACGACTACAAATGCTGAAATCATATTGTGTAAT
GATGAGAGTTTAAAAGGGCTAGTACAATATGACGCTTTTGAAAAAGTAACCAAACTGAAA
CGTCTACCATATTGGAGGTCAAAAGGGGATGCGAATTATTATTGGGCTGATATAGATACA
ACACATGTAATTTCACATATTGATAGATTGTATAATGTGCAGTTTAGCCGTGATCTTATT
GATACTGTAATTGAAAAGGAAGCATATCAAAATAGATTTCACCCTATTAAATCGATGATT
GAATCTAAATCATGGGACGGAATCAAAAGAATTGAAACGCTCTTCATTGATTATTTAGGT
GCTCAAGATAACCACTACAATAGAGAAGTTACAAAAAAATGGATGATGGGTGCAGTTGCT
AGAATCTATCAGCCAGGTATTAAATATGATTCCATGATTATTTTATATGGTAGTCAAGGT
GTTGGAAAATCTACGGCAGTGAGTAAATTGGGAGGTCATTGGTATAACCAAAGTATTAAA
ACGTTTAAAGGTGATGAGGTCTATAAGAAATTGCAGGGTTCTTGGATATGTGAAATTGAA
GAACTGTCGGCATTTCAAAAGTCTACTATTGAAGATATTAAGGGGTTTATAAGTGCCATT
GTAGATATTTATAGAGCTTCGTATGGTAAACGCACAGAGCGTCATCCTAGACAGTGTGTG
TTTGTAGGTACAACCAATAACTATGAGTTTTTAAAAGACCAAACAGGCAATCGTCGTTTT
TTCCCTATTACGACAGATAAAAATAAAGCAACTAAAAGCCCGTTTGACGATCTAACACCA
GATGTTGTGCAACAAATGTTTGCCGAAGCTAAAGTATATTTTGATGAGAATCCGACGGAT
AAAGCATTGCTATTAGATAAAGAAGCGAGTGAAATGGCTTTGAAAGTCCAAGAAGCTCAT
TCCGAAAAAGATGCTTTAGTTGGAGAAATAGAGGAATTCCTTGAACGTCCTATTCCGTCA
GACTATTGGTATAGAACGTTAGAAGAAAAAAGAGTGTCTGCGCATGATGTTATAGACCAA
GACTATATTAAATTATATGGTGATGGTAAATTGATTGAATTACCGAATACAAAACCGGGT
GCTTATGTATGGCGTGACAAGGTATGTAGCATGGAAATTTGGAAAGTGATGATGAAACGA
GATGACCAACCACAACAACACCATTTAAGAAAAATTGATAAAGCGTTAAGAAATACGTGT
TATTGTGGGCAAAGTAAGTCGCGTCATAGATTTGGCGAAGGTATAGGTAGACAATATGGT
TTTGATATTAATTTAATATCCTATTAT
>>Zoo-28_[0378328 to 0378690]_zoo28neu_000337_(pathogenicity island protein)_FRWD
ATGAATAAAAATCAATTAAAGTCAGAAATTTTAGAATATATAAAAGCTCATGCTGGTACA
TCATTTGTAGAAATAGAACGTGTATTTGAAGAAAATAACTTTGATTATAAAGGTGACGGC
GCATATACAAGTGGTCAACATCCCAATGTTGTGTTTTGGATTGGGTGGAATCAAGAAGCG
TTTGATGTTATCGCTGAACTTAAAAAAGACGGACGTATTGAGATGGATATTTGTGAGCCA
ATTGTTTATATGGTTGATGGTAAAGGTTTGGATTTGCCTATTGTAAGGTCGAAAAATATT
AAAACAGATCATTGGTTGCCTGTTACGTTTAATATTAGTAAGAAAGAAAAGGAGTGTGTC
TAA
>>Zoo-28_[0378692 to 0378976]_pathisl_uncl-0285_(pathogenicity island protein from unclassified phage)_FRWD
ATGAATGACAAAGAGAAAATTTACAATCAACTTCATCATGATGCACCAATTCAAATTATG
CCAGCACCTGAAAATTTATTTGTTGAATATATAGAAGATGGCGAAGTGTGGTATTCACCA
GTTGTATGTATGGCTTTAAGTAAAGCCCATAATATTAATTTTTATGACTGTGATGATGTG
GGGTGCATTGATAAAGCAGCCACATTTAGCATTAAAAAATTTAATACTGAGACAGGTGAG
TTTGAACAATTCAGCAAAATAGCTCAAAAGGAGATAACACAATGA
>>Zoo-28_[0378973 to 0379614]_Q5HHI6_(putative protein)_FRWD
ATGAACATAGAAACTATCGTAAATGAATTCGAAACACGAGCAGGCACGTTACTAAGGTAC
TACACAGGATTATTAGAACATAGTAAAGTACAACCGTATTGCTTTAAGTTATATAATGAT
CCGTTTGATATGGTTTATGTGGTGATGAACAGCAAGTTATTCGGTCATGTATATATTAAA
GATTGTAAAGTAAGGCAATCATTTGAATTAGCGTCACCTAAGCACACTGAGGGGCTTATA
AGAAGCATAGAGGGACATTATGTGGGTTATGAATTACATGACGGTAAAAAGCTTTCTATT
AGTGATATGATGGCTAGTCATTTGTTTGAAGATGAGTATTTTATGTATGGATTACAAACA
TATGCAGAATCAAATAATAGTGATGTGTTTGAGTACCTAGAAAATGGATTTGATACAGAT
ACACTTGAGGGCATTCAATCAAGTAATACTGATATGATAGCGAATATTGAAATGTTGTAT
CAGTTAGCTACGGGAATCAATGAACCAGCACCAGAGTTAGTTGAGGGATTGAAATTAGTA
ACTGAGTTTGTACAAGATGAGAATGCGATACAAGAGGATTACAAGGCTTTAGAACGTAAA
TTGAATGATTTAAAAGCGTCTTACTATAGCTTGAGTAAATAA
>>Zoo-28_[0380132 to 0380473]_zoo28neu_000340_(pathogenicity island protein)_FRWD
ATGCAAAGTATCGCAGAAAAAGAGACGTATCATTTACCCACCGAACACCTGCAAGTTTTC
AATGTGATAAAAAATACGTCCAATAAGTATATTACTAAAACTAAAATCTTAAATCAATTG
GGATATGAATATAATTCAAGCAATGAACGATGGTTACGAAGAGTAATCAATTCATTAGTA
TATGATTATGGCTATCCTATCGGATGCAGTTATAAACCTAGTGAACGTGGTTATTACATC
ATTACGACAGAACAAGAAAAGCAACAAGCGATGAGAAGTATTAAGAAACTAGCTGATGGC
AGTATGAAACGCTATGAAGCTTTGAAGCGAATTAAAGTGTAA
>>Zoo-28_[0380485 to 0381063]_Q93CE0_(putative bacteriophagal protein)_FRWD
ATGAAAACTGAATCGTACTTTAAAGAATACAACCAATTTGTAATAGATCAACAAAAGGCT
ATACAAGAATTGGAACAAGAGTGCAATGCATTGGAAAGTAAAATAAAGTTAGATAAGTCC
ACATACAAACAGTTAATCATGGATGGACAAGATGATAAAGCAGATAACCTATATCAAGCA
ACAGATGCTGATGAAAAGAAACTAAAAGCACTTAATAAACGCTTAGAGACAAAGAAAAGT
GTGTCGAAAGAAGTTAAATATCAAAAGACAATTGAATTATTAAAACATCAAAGCGAGTTG
TCATCATTATATGAATCAGAAAAGCAATCAGCTTTAGGTAAATTAAAAAAAGTAGTCGAT
GCATATAATGAGATCATTGATGAAATAGAAGATATTAATGATAGATATGAAGATGAACAT
CAACAATATGCGAGTGTGTATAATCAAGAACAATTATATGATGACAAAGAGGCTAGAAAA
GCGTTAAATGGCTACTTTAGAGAAAATATATTTACATCATTTATTAATGGTAATGATTTG
CCATACGAACACAATAACAAGTTGTTTTTAAAACGTTAA
>>Zoo-28_[0381081 to 0381299]_zoo28neu_000342_(capsid morphogenesis B protein)_FRWD
ATGAAAACAAAATATAAGTTGAATAATACTAAAAAGGTCGCAAATGCATTTGGCTTAAAT
GAAGAAGATACAAATCTATTAATAAATGCAGTTGATTTGGATATTAAAAATAATATGCAG
AATATTTCAAGTGAGTTACAACAAACAGAGCGGTCTAAGCAAAAACAATATAATGAAGAG
CTACAAAATTTAGCTAAGCAAAACCGAATTATTAAATAG
>>Zoo-28_[0381350 to 0381877]_zoo28neu_000343_(spore coat protein)_FRWD
ATGAAACTGCTTAAAACGAAGAATTGTTTATATTATCGTAATGGTGACAATAAATTATCT
GATTATCAACTATTAACGCAATTTAACCCAGCATTTATTAATAAGAAAATTAAGATGTGT
GAATTCCAAATTGAAAGTATGTACCATATGAGTGCATCGACAACAACATGTGATGAAATA
ATGGGGGTCGTGTCTGTCTCATATCCAATTGAAAAACTAGTTATCAAAATTATTGAAACA
AAGGCAAGATTACAAAACTATAAAAATCGATCTATAAGTAATATGGTGTTGTTGAAAACG
GTACTAAATCATTATACAGAAAGAGAGCAGAAGCAAGTTGTAAAATATATGCGTTCAAAT
GGACGATATAAGCCCTACAACGTCATTGAACGCTTACAGGGTGATTTGTATCAAGCAAGT
ATTAAACAACGTTCAGAACGTCAAAAACAAAGAAATATAGCAATTGAAAATAGTAAGATT
GCACGAGTAAATGCTTATCATCAATCTTCATATGTAAAAGTGGTGTAA
>>Zoo-28_[0381880 to 0382221]_Q5HHI1_(putative protein)_FRWD
ATGGATAAAAAGCAAATAAAAGACTTCGTTTGTGATTATCATAAGCGAACTAGAAGGGAT
ATGTTGATAGATGATGAAATAAATACCGATGAATTCTTTTCAATAGGTGATGAAAATTCT
AATGAATGGATGGCAGACGATAACATTGATGATCATATTGTAAAGAATCACTTAGAAATG
ATTGTTGACCGAGTAGCTAATGATAAAGAGTTTTATATTTTCGATTCTTTAATACAAGGA
CGTAGTTTTAAAGATATTAGCAATGTCTTAGAGTGTTCAGAACAATCTGTAAGATTATGG
TATGAAACCTTATTAGATAAAATTGTGGAGGTGATAGAATGA
>>Zoo-28_[0382218 to 0382787]_terS_Sipho-0570_(terminase small subunit from unclassified phage)_FRWD
ATGAGTGAGTTAACAGCAAAACAAGCGCGTTTTGTGAATGAGTATATTAGAACACTTAAT
GTGACACAAAGTGCCATAAAAGCAGGCTATAGCGCAAATAGTGCACATGTGACAGGATGT
AGGTTATTAAAGAAGCCACACATCAAGCAATATATACAAGAACAAAAAGATAAGATTATA
GATGAGAATGTATTAACTGCAAAAGAGTTACTACATGTGCTTACGAATGCGGCAGTCGGT
GATGAAACAGAAACGAAAGAAGTTGTAGTCAAGCGTGGGGAATATAAAGAGAATCCACAA
AATGGCAAAGTACAGCTAGTCTATAATGAACATGTTGAACTGATAGAGGTACCAATTAAG
CCAAGTGATCGTTTAAAAGCTCGTGATATGTTGGGTAAATACCATAAGTTATTTACAGAT
AAGCATGATATTAACGGGAATGTGCCTATATTCATTAATATTGGTGAATGGGATGGAGAT
GATGAGGAATTAGACAAAGCTGTACAAGATGTATCTAACGCTAACCCTAACCATACTGTG
ATTGTGGATGATATTCCGTTAGAGGATTGA
>>Zoo-28_[0383461 to 0384360]_zoo28neu_000346_(acetamidase/formamidase family protein)_FRWD
TTGGCAAATTTTTTATCTAAAGAACGTAATGTATTCACAATGGATAAAAATAATAAGACT
AATTATTTTATTGAACAGAATGAGCGAGTAACGGTTGAAACTTATGATTGTTATAAAGAA
CAAATAAAAAATAAAAATGCGATACTAACTAAAAAAATTTTGCAGAAGACTAATCCAGCA
ACGGGTCCTATTTTTATATATGGCATTAATAAAGGTGATATTTTAAAGGTGGACGTTTTA
AAAATAAAGGAAAAATCAAATGGTATTATTTATACAGGTCATGAGATAGGTGTTAATAAG
ATAATAAGAGGTAGTGAGTTTGCATTTATAGATGAATTCAATGATAAAACTATAAAATTT
AAAGACGTTAATATCTCTATTAATAAAATGATAGGTGTTATTGGTGTAGCTCCTGAGGGT
GATTGTATTTCTACATCAACTTCTGGAAGGCATGGTGGAAATATGGATTGTAAAAAAATA
ACGGAAAATAGCTCACTATATTTACCAGTTTATCACGAGGGAGCTTTATTATCTATTGGT
GACGTACATTTAGCTATGTCAGATGGAGAAGTTGGAGGAACAGGTCTAGAAATTAATGCA
GAAGTAGAAATTATATGTTCAAAAGCCAATGTCGGTATGAACTTACAAAACCCAATTTTA
ACGAATGAAGAAGGTATGTATTTCATTTCTTCAGGATGCACTATTGAAAAGGCTATTGAA
AATGGTATAGAAGATTTGGCTCAGTTTTTTAAATTTAGGACAGGTCTATCTACAAATGAT
CTCCTTAAACTATTTAGTTTAGTTTGCGAAGTGCAAATTAATCAGGTAGTTAATCCTCAA
AAATCAATACGTTTATATATACCTAGATATATATTGCGTCAATTTGACATTGTAATTTAA

>>Zoo-28_[0384654 to 0384709]_txbi_rpsR_(bidirectional rho-independent terminator of rpsR)
TAATATATTATAACCCTCGTAGGCATAGGCTTATGGGGGATTTTTTTATGCTTTGG
>>Zoo-28_[0385545 to 0386156]_setC_(staphylococcal enterotoxin-like toxin X)_FRWD
ATGTTCAAAAAATATGACTCAAAAAATTCAATCGTATTAAAATCTATTCTATCGCTAGGT
ATCATCTATGGGGGAACAATTGGAATATATCCAAAAGCAGACGCGTCAACACAAAATTCC
TCAAGTGTACAAGATAAACAATTTCAAAAAGTTGAAGAAGTACCAAATAATTCGGAAAAA
GCTTTGGTTAAAAAACTTTACGATAGATACAGCAAAAATACTATAAACGGAAAATCTAAT
AAATCTAGGAATTGGGTTTATTCAGAGAGACCTTTAAATGAAAATCAAGTTCGTATACAT
TTAGAAGGGACTTACACAGTTGCTGGCAGAGTGTATACACCTAAGAGGAACATTACTCTT
AATAAAGAAGTTGTCACTTTAAAAGAATTGGATCATATCATAAGATTTGCTCATATTTCT
TATGGCTTATATATGGGAGAACATTTGCCTAAGGGTAACATCGTCATAAATACAAAGAAT
GGCGGTAAATATACATTAGAGTCGCATAAAGAGTTACAAAAAAATAGGGAAAATGTAAAA
ATTAATACTGATGATATAAAAAATGTAACTTTCGAACTTGTGAAAAGTGTTAATGACATT
GAACAAGTTTGA
>>Zoo-28_[0386525 to 0386893]_Q2G106_(putative exported protein)_FRWD
TTGAAAACGATTTTAAAAACAATTATATATATCGCACTTACTATCATTGGCGCTTATGCT
ACTTTGTTCATTTTAAAAACAATAGATTCTCATGGTGTAACAGATCAGTTTAATCCATTG
GTAAAGAAGGAAGATTCTTATGTTAAAACGACAGAGGTATCTACTAGAATGGATGATCAA
CTCCGAAGTTATAATCAAAGTGCTTTTAATAAAGAAGGGAAAGAAACACAATTAATGTAT
ACTGCTACATTTGATATTAAACCGCATAGATACTTGAAAATAACACATAAAGGTCATCAT
GTAGAAACTTTTGAAGAAGTTGAAAAGGGACAAGTGCCTAAAAAAGCTTTAGAGAAATTG
AGTCGATAA
>>Zoo-28_[0387074 to 0387646]_Q1Y9M1_(NCTC13712_00317 Peptidase propeptide and YPEB domain)_FRWD
ATGAAATTAAAATCATTAGCAGTATTATCAATGTCAGCGGTGGTGCTTACGGCATGTGGC
AATGATACTCCAAAAGATGAAACAAAATCAACAGAGGCAAATACTAATCAAGACACTAAT
ACAACAAAAGACGTTATTGCATTAAAAGATGTTAAGACAAGTCCAGAAGATGCTGTGAAA
AAAGCTGAAGAAACATATAAAGGTCAAAAGTTAAAAGGAATTTCATTTGAAAATTCTAAT
GGCGAATGGGCTTATAAAGTGACACAACAAAAATCAGGTGAAGAATCAGAAGTACTTATT
GCTGATAAAAACCAAAAAGTAATTAATAAAAAGACTGAAAAAGAAGATACCGTAAATGAA
AATGATAATTTTAAATATAGTGATGCAGTAGATTATAAAAAAGCTATCAAAAAAGGACAA
AAAGAATTTGATGGTGATATTAAAGAATGGTCACTTGAAAAAGATGATGGCAAACTTGTT
TACAACATCGATTTGAAAAAAGGTAATAAAAAGCAAGAAGTTACTGTCGATGCTAAAAAC
GGTAAAGTATTAAAGAGTGAACAAGATCATTAA
>>Zoo-28_[0387783 to 0388046]_Q5HIS2_(putative protein)_RVRS
TTATTTATCCATGCGAATATCGACTTCTTCTAAATGCTTCTGATATTCTTTAACTTTACT
TTCTAAAAACATTTCATATGGTGCATCAAAAAAGTCAGCTAAATGCATGGCATCTTTAAA
TTTGGGTTCATGGTGATGATTCTCCCATTCCCAAATTTGATGTGCTTCATATTTAGTACC
ATATTTTTCGTTTAATTGTTGTGCTAATTCGTCAATTTCTAAATTATGTTTAGTTCGTAA
GTTATATAAAATATGCATATTCAT
>>Zoo-28_[0388345 to 0388587]_Q5HIS1_(GlsB/YeaQ/YmgE family stress response membrane protein)_FRWD
ATGTTTGGAATGTTAATTGTCGGTGGCTTAATTGGATGGGCTGCTGGTGCTATTATGGGT
AAAGATATCCCAGGTGGTATTTTAGGTAATATTATCGCAGGTATTATTGGATCATGGGTA
GGTGGCAAACTATTCGGACAATGGGGGCCTGAATTAGGAAACATTTACATCTTACCAGCA
TTAATTGGTTCAATTATCTTTATCGCAATTGTAACTTTAATTTTAAGAGCTATGCGTAAA
TAA
>>Zoo-28_[0388628 to 0388835]_zoo28neu_000352_(hypothetical protein)_RVRS-FRAMESHIFT
TTAGTTGTCATCTTTTTTATTTGCATGAAAACGTTCGATATGTATTATAATGTTGGAAAA
TATAGGCAAGATAGGATTAAAACACAATAGATTGATATGAGGAAAGGTAAGAATAAAAAA
GTGAGCAATAGACAAATAAAAAAGGATGACGTTGGGTTGCGCCATCCAGGAGTATTATGT
TCATGAATATAAAAGACTGTGTAGTCAT
>>Zoo-28_[0389017 to 0389598]_Q7A7J4_(gpmA_1 2,3-bisphosphoglycerate-dependent phosphoglycerate mutase)_FRWD
ATGACGATTTATTTAGTTAGACATGGAGAATCGAAGTCGAATTATGATAATAAACATTCA
CGATCATATTTTTGTGGTCAATTAGATGTACCGTTAACGAATGCTGGCAAAAAAAGTGCA
GATGATTTATGCCAATATTTTAAAGAAAAAAATATAGCACATGTATATGTGTCGGACTTA
TTGAGAACACGACAAACATTTAAACATATTTTTCCATATGACATTCCTTCTACGACAACA
CCCTTACTAAGAGAGCGTTCATTAGGGGTATTTGAGGGTAAATATAAAGATGATGTCAGT
GTTAATCCGAAATATGAAAAATATTTTAATGATCCTAAGTTTAAAGATTTTCGTCATAGT
TTTTCTCAAAAAGCGCCTGAAGGAGAAAGTTACGAAGATGTATACCAACGTGTTTCGCAT
TTTATGAATCATGTTGTTAGTGAAAATACTGAACAAGATGATATTGTTATTGTTGCACAT
CAAGTTGTTATTCGTTGTTTGATGGTTTATTTTAACAAAGTTTCAAGGGAAGAAGCTGTG
GATTTAAAGGTAGAAAATTGCAAGCCATATATCATTGAATAG
>>Zoo-28_[0389665 to 0390048]_Q5HIR9_(putative membrane protein)_RVRS
TTAATGGAAGTCATCGTTATTAACAGGCTTACCACCAATAGCTAATGTAATGATTGCACT
TACGAACAATATAATTGATGTAACAAATGACGCTACTGTAAAAGGTGTAAATTGGGTGAG
TGATAATATCAATGATAAAAAGAACCAAGAGATAGCCCCTAGAAATTGTAAAATAGCAGA
AGAAATTCTAAAACTCATATTATTGAATATAGCTAAAATAAGTGCGGGCAATGCGACTAA
TACCATTATAATGATGTTGAGGGTGAATAAATATGGCTGTTCAAAAGTTACTGTGTTTGG
ACCTGTTGGATGCATGGCTGCTAAAAATAAGCAAACAATCGTTGATAAAATTGATAAAAT
AATAAAAGTAATTCGAACTTTCAT
>>Zoo-28_[0390292 to 0390918]_A5IPV8_(NCTC13712_00322, Uncharacterised protein)_RVRS
TTATTTATCAATGACATCGCTATTGATACCTTTAGATTTTAAGAAATCTTTAATTTTATC
TTGTTGCTTTTTATTAACGTCTCCAGCATATTTTGTTGGTACGTCGACCACATTGATTTT
GTTTTGAGGTTGATAGTTAAGCTTTTCAATATCTTCATCAACATTGGCGATTGTACTATT
TAATGCTTTGAAGTAATTCATAATTAGATCAACGGGTTTCTTATATTCTTTAGGAATATT
GTTTTCAGTGACAAATTTCTTGAAATGTAAGTCGTTTTTAACAGCTAAATTAGATAAGTG
GCTAAGTGTTTCTGCTTGCTTTTCGGTTACTTTTGTTTGACTGTCAATTTGTTTGTCGAG
TTTGTGTTGCATAATATATTTGTTATCAAGTATATCGCTATTTACAGATAAATATTTTTC
GACAGCTTTCTTCATTTCTTCCTCGCTAATATCACTGTTTTTCTTGTTTGAACTAAAGAT
ATCTTTTTCTTCTAATTTTTTAGCACTTTTAGGTGCATGTATGCCAGTACTAGAATGATG
GTCATCTTTGTCAGATTGATCAGCTGCACAACCTGTAAGAATTAATGTTGATGCTAAAAA
TGTACTTAGTAATAATCTCTTTTTCAT
>>Zoo-28_[0390991 to 0392610]_Q6GJR9_(NCTC13712_00323, Uncharacterised protein)_RVRS
TTAGTTTGGAATGTCACGATGACCTTGCAATGACCATAAACGTAAATGATTACGAGCATG
AGTTGCTTTGTCGATAAATAATGCGTCATTTTGAATGTTGTTAAGAATATCATTATCTAT
AAATAATTGCATAATTGGTTGAATCAATTTAGAAATAGGTATCGTACGTAAAAGCATAAT
GATTTCATTCACATACTTTTCTTTCTCAATATCATTTGCCATATTGATTTGTTTGCGTAG
ATAACTGGTAAACTCTTTAATTGCTTGATCAGATTTCAAATAGTGATGTCTATCATAATA
GATTAATTCTTCAACAGAAGCTGGTACATAATATCCATCATCAGAAATATCAATGCCTGA
CGCCTCAGACTCGACAACATCAAATAACACAGGATGAAACACGAAGTCATCTTCAACATA
ATATAGCTCAGTACCAGCTAAAGTATCTAAGCTATATTGTAACTCTTCTTTACTAAAAGT
AGAGTCATAAAATCTTTGTAAAAGATATAGTAGATGATTAGTTGATAAAATACCATACAA
GTTTACAGAACCAAGTATAATACGAAGAGGTAAAATATCTTTTTTATCTATTAAACCTTT
CTTAATCTCAGAAATTAATTTAGTGATTGTATCATTTCTTAAGCTATCAGTTATACCAAA
GTCTCCAAAATCGTCATCTTTAAGTAACATATCTAAGTCAACTTCGTCGTCCATAAATGA
TAACACTAAAGCGTTTTCAAACTCTGCTAAACTATTCTCAATTGTTTGTTCATCAACAAA
TTGATTTACAGCTTTCTCAAAATCACCATTGCCGACTTGATTCACGAAATTTTCAATATG
TTTACGCACATCATTTGGCAAAATAAGACAATCATATTCAAAGTTGTAATAATAGTAAAA
ATGACTAGTTAAAAAGTTGTCAAAATTTATTGATTTTAGCTTTTCAAATTTAGTTAGTTC
ATTGTTTAATCGGTAGTTATCATCACTTTCAAGTATGCTAGAAAGAATATCAAACTCAAA
TAGAGTAGCATTAGAAAACACTTGTTCAATGATGTGATTATTATTGAAAAATGCTGTCAT
AATTAATTCAACAAGATTTTGTTTGTTTTTATTTGAGAATCCTTTAATACCATATTGCCT
GCATATTGTTTTTAGCTCGTCATTAGTTTTTAGCAGTAAAGCATGTTCTAATGTGACATC
GTTTAAGCGCGTATGTTGTCTTACACGAAACACTTCATCATTTAAATGCATATGGTCTAT
TGTATCTAATGTTTCGAATTCACCATAGGTACTATCTAGTACTTCTGAATTGATATTTCT
TAAAAATAAATTATTGACAAAGAACTCATCTTCATTAATTTGATAAACAAAACCTAGATG
ATTTGTTAGCTTTAAAATATTAACATCGCGTTTATTTATAATTGTGACAGGATTACCATT
AGATATAAGTGTTTCTATAAATTTTTGTTCTGTCTTATCCATATCATGATAAATTTTATG
TATATTTTCAGGGCGTAAAGCATGAATCGTGACTTCAAATCCTTCTTTTTGGGTCGGTAA
ATTAAAATATTCGCATGCATTTTGTAATTTTCCTGGGTATATAAAATGAACATCAAGCAT

>>Zoo-28_[0392725 to 0394248]_ahpF_(ahpF Alkyl hydroperoxide reductase subunit F)_RVRS
TTAGTTTCTGATAATATAGTCAAAGGCATTTAAAGCTGCGTTTGCACCTGCGCCCATTGA
AATAATAATTTGTTTGTTCTTCTGATCTGTGACATCACCAGCTGCGAATATACCAGGAAC
ATTCGTATTATTGTTACGATCAATCACAATTTCACCACGTTCGTTTAATTCAACAGCATC
GTTTAACCATGATGTGTTTGGAAGTAAACCAATTTGAACAAAGATACCATCTAAGTTAAG
TAAATGCTCTTCGCCAGTACTCATGTCTTCGTAACGTATGCCTGTAACATGGTCTTCGCC
TACAACTTCAGTAGTTTTAGCATTTGTTTTGATATCAACATTTGATAATGAACGTAAACG
ATCTTGTAACACGTTGTCAGCTTTCAATTCACCAGCGAATTCGAATAATGTTACGTGATT
AACGATACCTGCAAGATCAATTGCTGCTTCAACTCCAGAGTTACCGCCACCGATTACTGC
TACGTCTTTATTTTCAAATAGAGGTCCGTCACAGTGCGGGCAGAATGCAACACCTTTATT
AATCAATTGTTCTTCACCAGGAATGTTTAGCTTACGCCAACCTGCACCAGTAGCAATAAT
GACTGTTTTACTTTCTAATACTGCTCCGTTTTCTAACGTAACTTTAATTGCCTCGTCTGT
CTTTTCGATATCAGTAGCACGAATGCCTGTCATTGCATCAATATCATATTGGTCAATGTG
CGCTGCTAAGTTAGAAGAAAATTCAGAACCAGTAGTTTCTTTAACAGTAATGAAGTTCTC
AATGCCGGCAGTATCATTTACTTGCCCACCGATACGATCAGCAACTATACCAGTACGTAA
ACCTTTACGCGCTGTGTAAATGGCTGCACTACCACTAGCAGGGCCACCACCAACGATTAA
AACATCATAAGGTTCTTTATTTTCAAACTCAGATGCATCTGCCGTACTACCTAGTTTAGA
AAGAATATCTTGGATTGTCATACGACCATTGCCAAATTCTTCACCATTTAAAAAGACAGC
AGGAACTGCCATGATGTTTTCAGATTCTTCACGGAACACTGCACCATCAATCATAGAATG
CGTGATGTTTGGATTAATCACACTCATTAAGTTAAGTGCTTGAACGACATCAGGACATTT
TTGACAAGTTAAACTAATAAAAGTCTCAAAATGGAATGAACCTTCTAAGTTTTTAATTTG
ATCAATAATAGATTGTTTTTCTTTAGGTGCACGACCACTTACTTGTAAAATTGCTAAAAC
AAGTGAGTTAAATTCGTGACCTAATGGAATACCTGCAAATGTTACACCTGTTTCTTCACC
AGGACGATTGACTTCAAAACTTGGTGTGCGTTTTAAAGATTTTTCAGAAAGAGATAGTCT
AGGTGACATATCAGTAATTTCTGTCAACAAATCTTTAAGTTCTTTGGACTTATCATCTGA
ACCAAGGCTGGCAACGAATTCAACGTTGCCCTCCATTAGTTCTAATAGTTGTTTAAGTTG
TTGTTTTAAATCAGCATTAAGCAT
>>Zoo-28_[0394264 to 0394833]_ahpC_(ahpC Alkyl hydroperoxide reductase subunit C)_RVRS
TTAGATTTTACCTACTAAATCTAAACCAGGTTGCAATGTTTTAGCGCCTTCTTCCCATTT
AGCTGGACATACTTCGCCTGGGTTTTTACGTACGTATTGAGCTGCTTTGATTTTGTGAGC
TAATGTGCTAGCATCACGGCCGATACCGTCAGCATTAATTTCAGATGCTTGAACAACACC
GTCTGGGTCGATAATGAAAGTACCACGTTGAGCTAAACCTGTAGCTTCATCTAATACATC
AAAATTACGAGTGATTGTTTGTGAAGGGTCACCAATCATAGTATAAGTAATTTTGCTGAT
TGCATCAGAGTGGTCATGCCATGCTTTGTGGACGAAGTGTGTATCAGTTGAAACTGAGAA
TACATTTACGCCTAATTTTTGTAATTCTTCATATTGATTTTGTAAGTCTTCTAATTCAGT
TGGACAAACGAATGAGAAGTCAGCAGGATAGAAACATACTACGCTCCATGAACCTTTTAA
ATCTTCTTCTGTAACTTCTTTAAATTGATCTTTTTTTGGATCAAAAGCTTGCGCTGTAAA
TGGTAAGATTTCTTTGTTAATTAATGACAT
>>Zoo-28_[0395323 to 0396078]_nfrA_(NADPH-dependent oxidoreductase)_FRWD
GTGTCAGATCATGTATATAATCTTGTGAAAAAACATCATTCGGTTAGAAAGTTTAAAAAT
AAACCATTAAGTGATGATGTTGTAAAAAAATTAGTAGAAGCAGGTCAAAGTGCTTCGACA
TCTAGCTTTTTACAAGCATATTCAATTATCGGTATTGATGATGAGACAATAAAAGAAAAT
TTACAAGAAGTTTCTGGACAACCTTATGTAGTAGAAAATGGCTATTTGTTCGTCTTTGTA
ATTGATTATTACCGTCATCATTTAGTCGATCAGCATGCTGAGACTGATATGGAAAATGCA
TACGGCTCAACAGAAGGTTTATTAGTAGGCGCAATTGATGCGGCATTAGTTGCTGAAAAC
ATTGCAGTTACTGCTGAAGATATGGGCTATGGCATTGTCTTTTTAGGTTCATTAAGAAAT
GATGTTGCACGAGTTCGTGAAATTTTAGACTTACTTGACTATGTCTTCCCATTATTTGGA
ATGGCAGTAGGGGAACCAGCAGATGATGAAAATGGAGCAGCCAAACCACGCTTACCGTTC
GAACATGTCTTTCACCATAATAAGTATGATGCTACTAAAGAAACACAATATGCAGAAATG
GCTGATTATGATCAAACAATTAGTCAATATTATGATCAACGTACAAACGGTGCTCGCAAG
GAAACTTGGTCAAGACAAATTGAAATGTTCCTAGGAAACAAAACAAGATTAGATATGTTA
GAACAATTGAAAAAAGCTGGACTCATCCAGCGATAG
>>Zoo-28_[0396158 to 0397541]_tcyP_(tcyP, Transporter of cystine tcyP)_RVRS-FRAMESHIFT
TTAATGTGAAGTTAATGCAGCATCGTCATTAGATTCAAAAGTATCTTTATCCCAATGTTT
AGTTAACTTAGCGGTACCTGTACCAGCTAGCATTGCATCGTTCACATTTAATGCTGTTCT
ACCCATATCAATTAATGGTTCAACAGAAATGAGCACACCGGCTAAAGCGACAGGTAAGTT
TAACGTAGACAATACCAATATAGATGCGAATGTCGCACCGCCACCGACGCCAGCAACGCC
GAATGAACTGATAATCACGACAGAGATTAATGTGACAATAAATTGTAAATCAATTTCCAC
ATTAGCAATAGGTGCAACCATTATTGCAAGCATGGCAGGGTAAATGCCAGCACAACCATT
TTGCCCGATAGATAGACCGAATGTTGCTGCAAAATTGGCAATTCCCTCCGGTACACCTAG
ACGTCTTGTTTGTGTTTGAACATTCAACGGTAAGGATCCAGCACTTGAACGAGATGTGAA
TGCAAAGATTAATACTTCTAAAGTCTTTTTAACATAACGGATAGGATTAATACCTAATAC
ACTTAAGATGATTAAGTGGATAATATACATAGTGATTAATGCAGCATACGATGCGATTAG
AAATTTTCCTAAAGTCCAAATAGCACCAAAGTCACTTGTAGATAATGTGTTAGCCATAAT
TGCTAACACTCCGTATGGCGTTAATCTTAAGACAAACGTCACAATCGCCATAACTAATGA
ATAGATAGCATCCACGTCTAAGCAATTCGCCGTGTTCGGGCTGTTTGCGAGCTACACGTA
AATAAGCAAATCCTACAAATGATGCAAAGATAACTACCGCAATCGTTGAAGTTGCACGTT
GTCCTGTAAAATCTAAGAATGGATTTTTCGGTAATAGCTCCAAAATTTGTTGTGGTAAGG
TATGTGCTGTTAAATCTTTAGCTTGCTTAGCAATTTCACTACCTCGCGCTTGTTCAGCAT
TGCCAAGATTAATAGTTGATGCATCTAAACCAAATAGTAAAGCATATACGACACCGACAA
TAGCAGCAATTGTTACGGTACCGATTAGAAACATAAAAATGAAACTACCAATTTTTGCAA
ACTTTTCCCCAATTTGAATTTTAGTAAATGCAGCTACGATAGAGATGAAAATTAAAGGCA
TCACTATCATTTGCAATAATGCGACATAACCTTGACCTACGATGTTATACCAATCACTTG
TAGACGTAATGATATTAGAATTTGTACCGTAAACAAGATGTAATAATATGCCGAATACAA
TGCCAATACCTAAAGCTGTGAATACACGTTTGGCAAATGAAACATGTTTACGAGCCATAA
GATGCAATATTATGATGAAAATGATTAAAGCAACAATATTGATTAATGTTAGAAAAGCAT
TCAT
>>Zoo-28_[0398383 to 0399318]_Q5HIR2_(NCTC13712_00328 Uncharacterised protein)_RVRS
TTATAAATTGAACAAACGTGCGAAGAATCCTTTTTTCTCTTCTTGCGGTTTAGATTCTGT
AGTTTCAGGTTCTGAACCATTATCTTTTTCTGATTTCGCTTCTGCTGAATCATTTGTAGC
TGCTTGTTCAGAAGCATCAGCGTGTGCCTCTGCTACTTGTTGCTCGGCATCATGTTGTGC
CTTAACTGTAGCTTCATTGTCTGAAGTTTCAGTTGCCTTGTCATTTTTAGATTGCTCAAC
GTTTGCTTTTTCAATTGCTTCTGTTGCTGAAATTTGATCTTCTTTATCTACTTTGGTAGT
GGCGTCATCATTTGCTTTGTCAGTTTTAGCAACCGTTGTAGCATTTGCTGTTGAATCTTT
CGGATCTTTACTTTCAACCTTTTCATCAGTTGCCACATTAGATTTAGTTTTCGTTGCTGA
CTCAGCTAATACTTTAGCTTGAGATGCTTGTGTTTCTTGAATTGCTTCTTGTGATGTTTG
GATTGCTTTTAACGATTCGCTATTAGAATCAATTTTAGTAGTAAGTTGATTTTGAAGCTC
TTTCAATTCTTGTTGTTGTTGATGTACTTGATTCATCATTTGACCAAGTAAATGACGCTC
TTCTCGCATTTTTTGGATTTCTAAACGTAAATCTTCTACTAGTTGTGCGACATTTTGGTT
AGTAGGTAAATGTTTGTCATCGTTTTTAACAATGACTTGCAGGAAGTCCTTTTCTTTTTC
CAATTCATCAAACGCTAAATCATAACTATTTGTTTGTTTTACTTTGTCAGCGATGTCTTT
GAAAAGCTCGATATCTTCTTCTTTGAAGTCTGTTGCTTCACGACCACGGTATTCAGTCTT
GCTCAATTGGTATCCACGTTCTTCTAAATGTTGGACTATTTTACGGACCTGTTTCTCACT
TAGTTCAACGCGTTGTGCGAATTCTTTTGTTAACAT
>>Zoo-28_[0399436 to 0400098]_Q5HIR1_(NCTC13712_00329 Uncharacterised protein)_RVRS
TTAAAATGGTTTGCGCAAATCCATTTCTTCTAATAGCGCATAAATAATATCGCGTGAGAT
ACCATTAGCAAAAACATACTTTAATATATAATTTGATTTCACGCTTGTACCATAAATATC
TTTCGTTAATTTAATATTTTTCTTTAAAAATAAATCCACCTTTTTAGCATGACCATCTTT
ACTTGGGTGAATATAATCAATTTCAGTTTGTCTTTCAAACTGATGCTCATATAAAAATTG
TCTGCGATGTTCAATGATGAGACCATTTTCTTTTGTTAAGTCTGCTGGTTCTTTCGGCAC
TTCCATCATTAAAAAGTTAATATCTCTTGAGTGAACGATATTTGATAATACATTGAGCTC
ATGCTCGATTTGATGAAGTGTTTGTGTCATTAACTCGTCGTGATTGGGTAGGTCTTTTGC
AAATAAATAAATTAAAAATGCTGCATTGGTTGTGGCTTCATAATGCGCGGTTGCTAAACT
AACTACGGCATCATTTTCTAAGCCTACGATAAAGACATAATCGTTTTCAGTTTTATTGTT
TTCTAATGAGTATTTAATCATACGTTTATCTTCAGTTAAAGACAGGTTCAACTTAGTATC
ATAAAGTTGAAGTGCCTCCTTATAATGTGGATCTTTGACAGATTGAATGGTTTTAAATTC
CAT
>>Zoo-28_[0400242 to 0400649]_yflT_(heat induced stress protein)_RVRS
TTAAGCTTTAGGACCCTTTGACGCTTCAGCAAAATGAGTAATATCAATTTCTTCATATGC
TGAGTTATGTTCTTGAACTTCTTTATGTGATGAATTGTCACGCACAGCTACAACTAACAT
TTTGTCTTCTAAAATAAGTTGCTTATATTTTTCTAATTCATCAGGTGCTAAATTATATCT
TGATAAGACAGCATGTTCACCATCTTCACCTGTTAACAATTTAGTCATTCTATCGCTAAA
CGTGCCACTTGTTGAGATAAGGGAGATTTCAGAATCGTGTAAGTCATTTAAATGCAATTT
ACTTTTACTTATAATCGCTAATTCTGTTTCTAAATAACCTTCAGATTTTTTTTGATTGAT
TACGTTGTATAATTCACCAGTGTCATTTACTACAGTAATATCTGCCAT
>>Zoo-28_[0400829 to 0400931]_RF00167_(purine riboswitch)
GTTAAATAATTTACATAAACTCATATAATCTAAAGAATATGGCTTTAGAAGTTTCTACCA
TGTTGCCTTGAACGACATGACTATGAGTAACAACACAATACTA
>>Zoo-28_[0401164 to 0401742]_xpt_(xanthine phosphoribosyltransferase)_FRWD
GTGGAGTTACTAGGACAAAAAGTAAAAGAAGACGGCGTTGTCATTGATGAAAAAATATTG
AAAGTCGATGGATTTTTAAATCATCAAATTGACGCAAAGTTAATGAATGAGGTAGGGCGT
ACTTTTTACGAGCAGTTTAAAGATAAGGGAATCACTAAAATTTTAACCATTGAAGCTTCA
GGTATCGCACCAGCAATTATGGCTGCACTTCATTTTGATGTACCATGCTTATTTGCAAAA
AAAGCAAAGCCTAGTACTTTGACAGATGGTTATTATGAAACATCAATTCATTCATTTACT
AAAAATAAAACTAGTACAGTCATTGTTTCGAAAGAATTTTTATCAGAAGAAGATACAGTA
CTGATTATTGATGACTTTTTAGCGAATGGAGATGCGTCATTAGGTTTATACGATATCGCA
CAACAAGCTAAAGCTAAGACGGCTGGTATTGGTATTGTTGTTGAGAAGAGTTTCCAAAAT
GGACATCAACGTTTAGAAGAAGCAGGTTTAACAGTTTCATCTCTCTGCAAGGTAGCATCA
CTAGAAGGTAATAAAGTGACATTGGTGGGAGAAGAATAA
>>Zoo-28_[0401742 to 0403010]_pbuX_(xanthine permease)_FRWD
ATGAAAAATTTAATCCTAAGTGTTCAACATCTTTTAGCTATGTATGCCGGTGCCATCTTA
GTTCCAATTATTGTTGGTTCAAGTTTGAAATTCACACCGGAACAAATCGCTTACTTAGTT
ACAGTAGATATATTTATGTGTGGTGTCGCTACATTTTTACAAGCCAATAAAGTAACAGGG
ACAGGATTACCAATTGTTCTTGGATGTACATTCACGGCTGTGGCACCCATGATATTAATC
GGTCAAACTAAAGGTATCGATGTGTTATATGGTTCGTTATTCTTATCTGGGATATTGGTT
ATTATCATCGCACCTTTCTTTTCGCATCTTGTGAAATTCTTCCCGCCAGTAGTAACGGGA
AGTGTTGTGACGATTATAGGTATTAATTTAATGCCAGTAGCTATGAACTATTTAGCTGGT
GGTCAAGGTTCTAAAAATTATGGAGATGTTAAGAACATTTTATTAGGTTTAATGACATTA
ATCATTATTCTTGTTTTACAACGATTCACAACTGGATTTATTAAGAGTATTGCTATTTTA
ATCGGCTTAGTAATTGGAACGATAGGTGCTGGTTTACTAGATATGGTAGATGTAAGTCAA
GTCAATCATGCTAATTGGTTAGGGATTCCAGTACCGTTTAGGTTCTCAGGATTCAGTTTT
GATGTGACATCGACGTTAGTATTCTTCATTGTAGCTATCGTTAGCTTGATTGAGTCGACA
GGTGTCTATCATGCATTAAGTGAAATTACCGGTAAAAAGTTAGAAAGAAAAGATTTTCGT
AAAGGTTATACTGCGGAAGGTCTAGCAATTGTGTTAGGATCTATCTTTAATTCATTTCCG
TATACAGCCTATTCGCAAAATGTAGGACTCGTTTCTTTATCCGGTGCTAAGAAAAATAAT
GTTATATACGGCATGGTTGTGTTATTACTTATTTGTGGTTGTATACCTAAACTGGGGGCA
TTAGCGAATATCATTCCGCTACCTGTGTTAGGCGGTGCCATGATAGCTATGTTTGGCATG
GTAATGGCATATGGTGTTAGTATATTAGGACATATCGATTTTAAAAATCAAAACAACTTA
TTAATTATTGCTGTATCAGTAGGATTAGGTACTGGTATAAGCGCGGTACCACAAGCATTT
AAAGGCTTAGGCGAACAATTTGCATGGTTGACTCAAAACGGTATTGTGTTAGGAGCAATC
GCTGCAATTATTCTTAATTTCTTTTTTAATGGAATAAAGTATAAACAAACAGAAGAAAAT
GTGAAATAA
>>Zoo-28_[0403047 to 0404513]_guaB_(guaB, Inosine-5'-monophosphate dehydrogenase)_FRWD
ATGTGGGAAAGTAAATTTGCAAAAGAATCATTAACGTTTGATGATGTGTTATTAATTCCA
GCACAATCTGATATTTTACCGAAAGACGTTGATTTAAGCGTACAATTATCAGACAAAGTT
AAATTGAATATTCCAGTTATTTCTGCTGGTATGGATACAGTAACTGAATCTAAAATGGCG
ATCGCTATGGCGCGTCAAGGTGGTTTAGGTGTTATTCATAAAAATATGGGCGTTGAAGAA
CAAGCGGACGAAGTTCAAAAAGTAAAACGCTCAGAAAATGGTGTCATTTCAAATCCATTT
TTCTTAACGCCAGAAGAAAGCGTTTATGAAGCAGAAGCATTAATGGGTAAATACCGTATT
TCAGGTGTACCAATTGTTGATAATAAAGAAGATCGCAACTTAGTAGGTATTTTAACAAAC
CGTGACTTACGTTTTATTGAAGACTTCTCAATTAAAATTGTAGATGTAATGACGCAAGAA
AATTTAATTACAGCTCCAATGAATACAACACTTGAAGAAGCAGAAAAAATTCTCCAAAAA
CATAAGATTGAAAAGTTACCATTAGTTAAAGATGGTCGTCTAGAAGGTCTTATTACTATT
AAAGATATTGAAAAAGTTATCGAATTCCCTAATGCAGCTAAAGATGAACATGGTCGTCTA
CTTGTAGCAGCAGCAATTGGTATTTCAAAAGATACTGATATTCGTGCTCAAAAATTAGTC
GAAGCAGGTGTAGATGTCTTAGTTATCGATACAGCACACGGTCACTCTAAAGGTGTAATC
GATCAAGTAAAACATATTAAGAAGACTTACCCAGAAATCACATTAGTAGCTGGTAACGTT
GCAACTGCAGAAGCAACAAAAGATTTATTTGAAGCGGGTGCAGACATTGTTAAAGTCGGT
ATCGGTCCAGGTTCAATTTGTACAACACGTGTTGTAGCAGGTGTTGGTGTACCACAAATT
ACAGCAATTTATGATTGTGCAACTGAAGCACGCAAACATGGTAAAGCTATCATTGCTGAT
GGTGGTATTAAATTCTCAGGAGATATTATTAAAGCATTAGCTGCTGGTGGACATGCGGTT
ATGTTAGGAAGCTTATTAGCTGGTACTGAAGAAAGTCCAGGGGCTACAGAAATTTTCCAA
GGTAGACAATATAAAGTATACCGTGGTATGGGCTCTTTAGGTGCGATGGAAAAAGGTTCA
AACGACCGTTACTTCCAAGAAGACAAAGCGCCTAAGAAATTTGTTCCTGAAGGTATCGAA
GGACGTACGGCTTATAAAGGTGCGTTACAAGATACAATTTACCAATTAATGGGCGGTGTG
CGTGCTGGTATGGGTTATACTGGTTCACACGATTTAAGAGAATTACGTGAAGAAGCTCAA
TTCACACGTATGGGTCCAGCTGGTTTAGCAGAAAGCCACCCACATAATATTCAAATTACG
AAAGAATCACCGAACTACTCATTCTAA
>>Zoo-28_[0403654 to 0404878]_Q8NV38_(putative protein)_FRWD-FRAMESHIFT
TTGAAAAAGTTATCGAATTCCCTAATGCAGCTAAAGATGAACATGGTCGTCTACTTGTAG
CAGCAGCAATTGGTATTTCAAAAGATACTGATATTCGTGCTCAAAAATTAGTCGAAGCAG
GTGTAGATGTCTTAGTTATCGATACAGCACACGGTCACTCTAAAGGTGTAATCGATCAAG
TAAAACATATTAAGAAGACTTACCCAGAAATCACATTAGTAGCTGGTAACGTTGCAACTG
CAGAAGCAACAAAAGATTTATTTGAAGCGGGTGCAGACATTGTTAAAGTCGGTATCGGTC
CAGGTTCAATTTGTACAACACGTGTTGTAGCAGGTGTTGGTGTACCACAAATTACAGCAA
TTTATGATTGTGCAACTGAAGCACGCAAACATGGTAAAGCTATCATTGCTGATGGTGGTA
TTAAATTCTCAGGAGATATTATTAAAGCATTAGCTGCTGGTGGACATGCGGTTATGTTAG
GAAGCTTATTAGCTGGTACTGAAGAAAGTCCAGGGGCTACAGAAATTTTCCAAGGTAGAC
AATATAAAGTATACCGTGGTATGGGCTCTTTAGGTGCGATGGAAAAAGGTTCAAACGACC
GTTACTTCCAAGAAGACAAAGCGCCTAAGAAATTTGTTCCTGAAGGTATCGAAGGACGTA
CGGCTTATAAAGGTGCGTTACAAGATACAATTTACCAATTAATGGGCGGTGTGCGTGCTG
GTATGGGTTATACTGGTTCACACGATTTAAGAGAATTACGTGAAGAAGCTCAATTCACAC
GTATGGGTCCAGCTGGTTTAGCAGAAAGCCACCCACATAATATTCAAATTACGAAAGAAT
CACCGAACTACTCATTCTAATTAAGATAAAGGAGAACGACAAATATGGAAATGGCAAAAG
AACAAGAGTTAATCCTTGTCTTAGACTTTGGTAGCCAATACAACCAATTAATTACACGCC
GAATTCGCGAAATGGGCGTTTATAGTGAATTACATGATCATGAAATTTCAATTGAAGAAA
TTAAGAAAATGAATCCAAAAGGTATCATCTTATCAGGTGGTCCAAATTCAGTTTATGAAG
AAGGTTCATTTACAATTGATCCTGAAATATATAATTTAGGAATTCCAGTACTTGGTATTT
GTTATGGTATGCAATTAACTACTAAATTATTAGGTGGTAAAGTTGAGCGTGCTAATGAAC
GTGAATACGGTAAAGCAATCATTAA
>>Zoo-28_[0404538 to 0406079]_guaA_(GMP synthase [glutamine-hydrolyzing])_FRWD
ATGGAAATGGCAAAAGAACAAGAGTTAATCCTTGTCTTAGACTTTGGTAGCCAATACAAC
CAATTAATTACACGCCGAATTCGCGAAATGGGCGTTTATAGTGAATTACATGATCATGAA
ATTTCAATTGAAGAAATTAAGAAAATGAATCCAAAAGGTATCATCTTATCAGGTGGTCCA
AATTCAGTTTATGAAGAAGGTTCATTTACAATTGATCCTGAAATATATAATTTAGGAATT
CCAGTACTTGGTATTTGTTATGGTATGCAATTAACTACTAAATTATTAGGTGGTAAAGTT
GAGCGTGCTAATGAACGTGAATACGGTAAAGCAATCATTAATGCGAAGTCAGATGAGTTA
TTCGCTGGCTTACCAGCAGAACAAACAGTTTGGATGAGTCATTCTGATAAAGTTATTGAA
ATTCCAGAAGGCTTCGAAGTTATCGCTGATAGCCCAAGCACAGACTATGCAGCAATTGAA
GATAAGAAACGTCGCATTTATGGTGTGCAATTCCATCCAGAAGTACGTCATACAGAATAT
GGTAATGACTTATTAAACAACTTCGTACGTCGTGTTTGTGATTGTAAAGGACAATGGACG
ATGGAAAACTTTATCGAAATTGAAATTGAAAAGATTCGTCAACGCGTAGGCGACCGTCGT
GTATTATGTGCGATGAGTGGTGGCGTAGATTCATCTGTTGTTGCTGTATTATTGCATAAA
GCAATTGGGGATCAACTAACATGTATCTTTGTAGACCATGGTTTACTTCGTAAAGGTGAA
GGTGACATGGTTATGGAACAATTCGGTGAAGGATTCAACATGAATATTATTCGTGTTAAT
GCGAAAGATCGTTTTATGAATAAATTAAAAGGTGTTTCAGATCCTGAACAAAAACGTAAA
ATCATTGGTAATGAATTTGTATATGTATTTGATGATGAAGCATCAAAACTTAAAGGTGTA
GACTTCCTTGCGCAAGGAACACTTTATACAGACGTTATCGAATCAGGTACTAAGACAGCA
CAAACAATCAAATCACATCACAATGTTGGTGGATTACCAGAAGACATGGAATTCGAATTA
ATCGAACCAATCAATACATTGTTTAAAGATGAAGTGCGTAAATTAGGTATTGAGTTAGGT
ATTCCAGAACATTTAGTGTGGAGACAACCATTCCCAGGACCTGGTCTTGGCATTCGTGTA
CTTGGAGAAATTACTGAAGATAAACTAGAAATTGTTAGAGAATCAGACGCAATTTTACGC
CAAGTGATTAGAGAAGAAGGTCTTGAAAGAGAAATTTGGCAATACTTCACAGTGTTACCA
AACATTCAATCAGTAGGTGTTATGGGAGACTACCGTACGTATGATCACACAGTAGGTATC
CGTGCAGTAACATCTATCGACGGTATGACAAGCGACTTCGCACGTATCGATTGGGAAGTC
TTACAAAAGATTTCAAGTCGTATCGTAAACGAAGTAGATCACGTCAACCGCGTAGTCTAT
GACATTACATCAAAACCACCAAGCACAATTGAGTGGGAATAA
>>Zoo-28_[0406102 to 0406174]_txbi_universal1_(bidirectional rho-independent terminator)
TAAATCCCTAAAAAAACAGCAGTAAGATATTTTTCAATTAGAAAATATCTTACTGCTGTT
CTCTATTTATACA
>>Zoo-28_[0406386 to 0406788]_tnp-zoo28neu_000368_(transposase)_FRWD-TRNC NOSTOP-FRAMESHIFT
ATGTATAAAAATTACAATATGACCCAACTTACACTACCAATAGAAACTTCTGTTAGAATT
CCTCAAAATGATATTTCGCAATATGTTAATGAAATTGTTGAAACGATACCTGATAGTGAA
TTCGATGAATTCAGACACCATCGTGGCGCAACTTCCTATCATCCAAAATGATGTTAAAAA
TATCTTATATGCATATACTCAATCTATATTTTCTGGTCTTAGAATAGAGAAATTACTTCA
TGACAGTATTCAAATGATGTGGTTAGCTCAAAATCAAACACCTTCTTATAAAACTATTAA
TCGTTTTAGAGTAAATCCTAATACTGATGCATTAATTGAATCTTTATTTATCCAGTTTCA
TAGTCAATGTTTAAAGCAAAATCTTATTGATGATAATTCGATT
>>Zoo-28_[0406777 to 0406978]_zoo28neu_000369_(hypothetical protein)_RVRS-TRNC NOSTOP-FRAMESHIFT
GATAATTCGATTATCTACTATTTGTTTTAGGTTGCCTATTGAACGAGTGTGTATCGTCCC
TTTTGTGTAATCGAAATTATTTAAAGCTCTTAAAACATTTGTTAATTTATACTCGTTAAT
ATAACCCTTTACTAAAGCCATCCGTTTATCGCTACCTATAAAATCTTTCAGTTTTTTTGT
TGAATTCATTTTTGTTTTGCAT
>>Zoo-28_[0407369 to 0408073]_Q1Y7A3_(putative protein)_RVRS
TCAATTAGAAAAGAACTTTATCTTTATTTGCTTTTCGATTTCATTCATGTCATCTTCTGA
AATTATTATCGTTCCAGTAGGATCAGAATCATTTATTTTGCTTATACGTCTTTTGCTTAT
TGTTGTAATTGCTGATATATTAACGTATGTATCTTTCCCTTTGTGCTTGGAATAAACACA
TATCACTCTATACAGTTCATTAGCTTTTTGATTTAAGTTAGACAAAAGCTTTTTATCTTC
TGTGCTAAGTTTAATGTCAATATCTCTATATTTTTGGGCTAATGCTTGTACTTTACTACT
GATATCGATAATCTGTTTTTTTAAATCTGTTGCTGTTAGATTTAGCACCGATTCGTTTAA
CTTCAAATAATTTTTATTACCTTTGGAAGAAAGTGGAACTATTGTAACTGTTTCTTTTCC
TTTATTGTCTTTGTTATCTAATATTACACAAAAATGATTACCAGAAAACTCACTTCCAAT
ATTACTCCCTAGTTTTACATATACCACTGTTCCTCTACTATATGATTTATAATATCTTTT
TTTATTGCTTGTAACATCGCTATGTATAGCAATTGAATAAAACTCTAGCCAATGAGGCAT
GTATATAACTTTCAAGTTTTTACTATCGGATTTTGAATAAGCTTGTTTTAGTTTTTTGTT
TGACGTATTTAATTTACTATTTGCTTGATTGATATTTTTAGACAT
>>Zoo-28_[0408994 to 0409104]_zoo28neu_000371_(transposase)_RVRS-TRNC NOSTOP
GGGTTTTAAATCATACTCGCGTATAATTTCATTCTTAAGCTTACCATTTTCATATAATCT
AACCACTTGTAACTTAAACTCTGAACTAAATGTTCTTCTTTCTCTTGTCAT
>>Zoo-28_[0409120 to 0409180]_r122_(putative noncoding RNA)
TTTCTTAATTTAACAATATCTATTCTCATGGGATTTGTTCAATTAAGTGTAGACGATTCA
C
>>Zoo-28_[0409190 to 0409384]_Q2YVN4_(putative protein)_RVRS-TRNC NOSTOP
ATAAGTACGTAAGGAATTTTGATCGTTCATTCTTATTGCTTTATGTTTTAGGAAATGTGC
TATTGAAGGGTTTAAAGATGTTTGGAATTTCTTGGTTTCTTGACTTATATAGTTATGAAA
GAGGGCGTGGTCCTTTATTAAATTTCTGAGATCAGAAATGCTATAAATAAAGTGATTAAG
ATTTTTTGTTTTCAT
>>Zoo-28_[0409365 to 0409517]_NCTC13712_00346_(NCTC13712_00346 Uncharacterised protein)_RVRS
TTAAGATTTTTTGTTTTCATGTAATTTAAGAAATGGATTTGTTTTTTGTGGGTTATTTTT
AATTCTGTTCTGAAATGGTTTGAATTTTGCAGTTGCAAATATGATAGCTGCTTCTTTTGA
CAAAGTAATAGAACCTTTTTCTTCTGGTACCAT
>>Zoo-28_[0409880 to 0410287]_Q6GC70_(putative protein)_FRWD
ATGGAGCTATCTATTTTTTACAATGGGCAATTTTTTGTAGCATTAGTAGAATATAAAATG
GGAAATAAATCTAAATTTATCCAATACACATTTGGGAATGAACCTGATGATTTAGAGGTA
TTAGATTTTATTCATCATCAATTAATGAAAAGTATTGATGATGTGCAAACTATTGTTTGT
ACTAAAAATATTTCAAGGAAAGTAAATCCGAAAAGGCTACAAAGACAAATTGCTAAGGAG
CAAAAGAAACCTAAATACTCTACCCAAGCACAAATAGCTATTAAGAAAGAATTAGAACTA
AAGAAAAAACAAAAACGGAAGCGCTATAAAGAAAAACGTGATGCATTTCAAAAAAGAAAA
AGAGAAATTAAAAAGGTTAAAGCAAAAGAGAAGCATAAGGGGCATTAG
>>Zoo-28_[0410334 to 0410816]_DUF523_(putative protein)_FRWD
ATGATTTTAATTAGTTCGTGTTTGATAGGCGATAATGTAAGATACGATGGTGGTAATCAA
TTGAATGTTAGATTGAAAAAATTAATAGACAGCGGAAAAGCTATTCACGCATGTCCAGAA
TTACTTGGTGGATTATTAATTCCTAGAGAACCTGCAGAAATTATTGGTGGCGATGGTTTT
GATGTGTGGAATGACGCTGCAAAGGTTGTTACTATTTCGAACAAAGACGTAACTGACGAT
TATAAACATGGAGCAATAGTTACATTAAAAATCTTGAAAAAATATCAATGTGATACAGTT
ATTTTAAAAGCAAATAGCCCATCATGTGGATCACAAGAGATATATGATGGGAATTTTACA
GGAAATAAGAAAAAGGGTGTAGGTGTGGCAACTGCTTTACTCATTAATGAAGGTATAAAA
GTTTATGATGAAAATACGTTTTTTGACCAAAACATGATTGAAACGATAGTACATGAAAAG
TAA
>>Zoo-28_[0411240 to 0411599]_Q5HIQ1_(putative membrane protein)_RVRS
TTACCAAAGCATTGAAATGAGTGCCAATACTGGCAACGTACCTTGTTTGAAAAAGATACT
AATATTGCTTGAAAGGCCACCATAAATAGCAACGCCAATGATATAGACTAAAATAGCAGC
GCATAGTTCTTTTGGGTTACTACTGAAAAATAAACCGTATAATAACAAAACGCCAATCAA
ACCGTTATATACGCCTTGATTCTTCAAAAGCAATTTAATATTTTTGTCTTTCAATTTACC
AACGCTAATATTAAATGTTTCACTTGTTTTTCTTGAAGTTGTTGTGAATGTTTCGAGATA
CATAATATAGAAAAACTCTATTGCCACAAATATGATTAAAATTGTTGAGATGATATTCAC

>>Zoo-28_[0411618 to 0412463]_Q2G0Y0_(putative protein)_RVRS
TTAAATATTTTCTTGTAAAAATGATTGCAGTGTCTGTGGTTTATCATTAACTAATTGTTT
GAAATCATTGGATTCTTGGTATAATAATCCTCTTGCTCCTGCATCGTACATTGATGACAA
TAATGCACCAAAACCTTTAGGTTCATCGTACATTGCTGCAAATGTCTCTAAAGTAACGGG
TTCATATTTAATTTCAGTACCTGATGCCTCAGATAAAATAGCAGCAAGTTCCTTCATATC
ATAGCTATAGCCTGATAATAAATAGCGTTTGACCCAAGTATCTGGATTTTTAATAATAGC
AATGACGCCTCTAGCTATATCATTTCTAGAAATATAATTGATGCGACCATCACCAGCAGG
ATAAATAAGTTTATGCATAGTCATGAGTTCTGGCAAATATGATTTAAGAGGATCCATATA
CATCGCCATTCTGACATACGTATAATCAATGCCACTTGTTGCTAATAACCGTTCGGCATA
ACCGAAATAAGGGCTCATGTGGAATGGATTATTATGTTGATCCGCGTAAAAGCCTATGAA
AATAATGTGAGATACACCACTTCGTTTTGCAGCATATACTAAATTTTCTACTTCAGGAAT
ACGTTTGAATGACGGGTGAATAATACTTGGGATAAATACCACGGTATCCATTCCTTTAAA
TGCCTCTACCATGCTTTCGGGATTAAAATAATCTAATTGTCGGACAGAAACTTTTCCATG
CCAATCATCTGGTACTTTCTCAATATTTCTAATGCCAATGTGAAAATGATCTATGTGATT
ATCAATGGCTTGCTTCGTAATATGTTTGCCTAAATTGCCTGTAGCTCCTGTTAGCATAAT
ATTCAT
>>Zoo-28_[0412924 to 0413604]_ssl01_(staphylococcal superantigene like protein locus 1)_FRWD
ATGAAATTTAAAACAATAGCAAAAGCAAGTTTAGCATTGGGAATGTTAGCAACAGGTGTA
GTTACGTCGAATACACAAGCAGTACAAGCGAAAACAGAAGTAAAACAACAAAGTGAAGCT
GATTTAAAACTTTATTATAGTGGACCAAGTTTTGAACATAAAAAAGTTACTGGATTTAAA
TATACTGAAGATGGTAAGCATTATTTGGAAGTTACAGTAGGGCAACAACATTCTCGAATA
ACTTTACTAGAATCTGATAAAGACAAATTTAAAGAAGGAGAAAATTCTAATATAGATGTA
TTTGTCGTTAGAGAAGGTGCGGGAAGACAAGCAACAAATTACTCAATTGGTGGCGTTACA
AAATCAAATAGTGTGCAGTATATTGATTATATCAATACGCCAATTTTAGAAATCAAGAAA
GGTAATGAAGATGTACTTAAAGATTTTTACTACATTTCAAAAGAAGACATCTCATTAAAA
GAACTTGATTATAGATTAAGAGAACGTGCGATTAAACAACACGGCTTGTATTCAAACGGT
CTTAAACAAGGTCAAATTACAATTACAATGAAAGATGGTAAATCACATACAATCGATTTA
AGTAAAAAACTTGAAAAAGAACGTATGGGCGAGTCTATCGATGGCAAACAAATACAAAAA
ATTCTAGTAGAAATTAAATAG
>>Zoo-28_[0413857 to 0414552]_ssl02_(staphylococcal superantigene like protein locus 2)_FRWD
ATGAAAATGAAATCAATTGCAAAAGTAAGTTTGGTATTAGGTATTTTAGCAACAGGTGTA
AACACTACAACGGAAAAACCAGTATATGCTGAAAAGAAACCTATTGTAATAAGTGAAAAT
AGTAAAAAATTAAAATCGTACTATACTCAACCAAGTATTGAATATAAAAATGTGACAGGT
TATATCAGTTTCATTCAACCAAGTATTAAATTTATGAATTTCATAGATGGTAATACTGTT
AATAATCTTGCTTTAATTGGCAAAGACAAGCAACATTATCATACGGGTGTACATCGTAAT
CTTAATATATTTTACGTTAATGAGGATAAGAGATTTGAAGGTGCAAAGTACTCTATTGGT
GGTATCACAAGTGCAAACGATAAAGCTGTCGACTTAATAGCAGAAGCAAGGGTCGTTAAA
GAAGATCATACTGGTGAATATGATTATGAATTTTTCCCATTTAAAATAGATAAAGAAGCA
ATGTCATTGAAAGAGCTTGATTTTAAATTAAGAAAATATCTTATTGATAATTATGGTCTT
TACGGTGAAATGAGTAGAGGAACAATTACCGTCAAAAAGAAATACTATGGAAAGTATACA
TTTGAATTGGATAAAAAGTTACAAGAAGACCGTATGTCCGATGTTATCAATGTTACAGAT
ATTGATAGAATTGAAATCAAAGTTATAAAAGCATAA
>>Zoo-28_[0414841 to 0415686]_ssl03_(superantigen-like protein)_FRWD
ATGAAAATGACAACAATTGCTAAAGCAAGTTTAGCACTAGGACTTTTAACAACAGGAGTA
ACGACAACTCAAGCAGCTAAAGCAGAAAAAGCACCAACTGCTAATCCCGAACAGGCGCCA
AAAGCTAACGCAGAAAAAGCATCAACACCGACCTCAACTAATATAAAAGCAACACAACCA
ACATCAACCGCAATTACACCATCTTCGTCTAATGTAGACACACCACAACCTCAATCGACA
AACCCAGCAACACTGCCTATAGAAATAAATCCTAAATATAAAGATTTAAGAGCATATTAT
ACTAAACCAAGTTATGAATTCGAAAAACAATTTGGATTTATGCTGAAACCATGGACGACG
GTTAGGTTTATGAATGTTATTCCTAATTGGTTCATTTATAAAATAGCTTTAGTTGGAAAA
GATGATAAAAAATATAAAGATGGACCTTACGATAATATCGATGTATTTATCGTATTAGAA
GACAATAAATATCAATTAAAAAAATATTCTGTCGGTGGTATCACGAAGACGAATAGTAAA
AAAGTTGATCACAAAGCAGAATTAAGCATTACTAAAGAAGATAATAAAGGCAAGATTTCA
AGCGATGTTTCAGAATATAAGATTACTAAGGAAGAGGTTTCCTTGAAAGAACTTGATTTT
AAATTGAGAAAACAACTTATTGAACAACATAATCTGTACGGTAACATTGGTTCAGGAACA
ATCGTTATTAAAATGAAAAACGGTGGGAAGTATACGTTTGAATTACACAAAAAACTACAA
GAACATCGTATGGCAGACGTTATTGATGGCACTAATATTGATAAAATTGAAGTGAATATT
AAATAA
>>Zoo-28_[0415805 to 0415942]_zoo28neu_000380_(hypothetical protein)_FRWD
TTGTTTGTAAAAGTGACATGGCTTAAAAGTGACGAAACCTCAAATGTGCCAAGTGTTGAA
TCACATCAAAATCAATTTTATTTAACGAACATTATGGATTTCTTAACGATGATTCAAATA
AAGTTAAACAAGGTTTAA
>>Zoo-28_[0416036 to 0416983]_ssl04_(superantigen-like protein SSL4)_FRWD
ATGAAAATGACAACAATTGCGAAAACAAGTTTAGCACTAGGCCTTTTAACAACGGGCGTA
ATCACAACGACAACGCAAGCAGCAAACGCGACAACACCATCCTCAACTAAAATAGAAGCA
CCACAACTAGCAACAAACGCGACAACATCGCCGTCAACTAAAACAGAGCAGACGCCTAAA
GCTAACGCAGAAAATGTACTAGCTACTAATCCCGAACAGTCGCCTAAGGCTAACGCAGAA
AAAGCGACAACACCATCCTCAACTGATATAAAAACACCGCAATCAAAACCAAACGCAACA
ACACCGCCTTCAATTAAAGTGGAAACACCACAATCTCCAAATACAAAACAAGTACCAATA
GAAATAAACCCTAAATATAAAGATTTAAGAGCGTATTATACGAAACCAAGTTTAGAATTT
AAAAACGAGATTGGTATTATTTTAAAAAAATGGACGACAATAAGATTTATGAATATTGTT
CCAGATTATTTCATATATAAAATAGCTTTAGTTGGAAAAGACGATAAGAAATATGGTGAA
GGAGTGCATAGGCATGTCGATGTATTTGTCATTTTAGAAGAAAAAAATAAATATGGAGTG
GAAAGATACTCGGTCGGTGGTATCACGAAGGCTAATAGTAAAAAAGTTGATCACAAGGCA
GGAATAAGAATTACTAAAGAAGATAATAAAGGTACAATCTCACATGATGTTTCAGAATAC
AATATTACTAAAGAAGAGATTTCCTTGAAAGAACTTGATTTTAAATTGAGAAAACAACTT
ATTGAAAAAAATAATCTGTACGCAAATGTTGGTTCAGGAACAATTGTTATTAAAATGAAA
AACGGTGGAAAGTACACATTTGAATTACACAAAAAACTACAAGAACATCGCATGGCAGAC
GTCATAGATGGCACTAATATTGATAGTATTGAAGTGAATATAAAATAA
>>Zoo-28_[0417348 to 0418052]_ssl05_(superantigen-like protein SSL5)_FRWD
ATGAAGATGACAGCAATTGCGAAAGCAAGTTTAGCATTAGGTATTTTAGCAACAGGAACA
ATAACATCAACTACTCAAACTGTAAATGCGAGTGAACACGAATCAAAATATGAAAATGTG
ACAAAAGATATATTTGACTTGAGAGACTACTATAGTGGTGCAAGTAAAGAACTTAAAAAT
GTTATCGGTTATCACTATAGTAAAGGCGGTAGACACTACCTTGTCATTGATAAAAATAGA
AAGTTCACAAGAGTACAGATATTTGGTAAAGATATTGAAAGATTTAAAGCACGCAAAAAT
CTGGGATTAGACATATTTGTTGTTAAAGAAGCGGAAAACCGTAACGGTACAGTTTATTCA
TATGGTGGCGTGACAAAGAAAAATAAAGGCGCCTATTATGATTATTTAAACGCACCAAGA
TTCCAAATTAAAAAAGACGAAGGTGACGGTATTGCTATGTACGATAGAATACACTACATT
TATAAAGAAGAAGTATCACTTAAAGAATTGGATTTTAAATTGAGACAGTATTTAATTCAA
AATTTTGGACTGTATAAAAAGTTTCCTAAAGATAGCAAGATAAAAGTGACAATGAAAGAT
GGCGACTATTATACGTTTGAACTTAATAAAAAATTACAAACAAATCGCATGAGTGACGTC
ATTGACGGTAGAAATATTGAGAAAATAGAAGCCGATATAAGATAG
>>Zoo-28_[0418483 to 0419178]_ssl06_(superantigen-like protein SSL6)_FRWD
ATGAAACTAAAAACGTTAGCTAAAGCAACATTAGTATTGGGATTGTTAACTACTGGCGTC
ATTACAACAGAAGGCCAAGCAGTTAAAGCAGCAGAGTCAACTCAAGGTCAACATAATTAT
AAATCGTTAAAGTATTACTATAGTAAGCCAAGTATAGAGTTAAAAAATCTTGATGGTTTG
TATAGACAGAAAGTGACAGATAAAGGAGTATATGTTTGGAAAGATCGAAAAGATTATTTT
GTTGGCTTGCTTGGTAAAGATATTGAAAAATACCCTCAAGGTGAGCATGATAAGCAAGAT
GCATTTTTAGTCATCGAGGAAGAAACTGTTAATGGAAGACAATATTCAATTGGTGGTTTA
AGTAAGACAAATAGTAAAGAATTTAGTAAAGAAGTCGATGTTAAAGTAACTAGAAAAAAT
GATGACTCATCGGAAAAGTCTAAAGATAGTAAATTTAAAATTACTAAAGAAGAAATCTCG
TTAAAAGAGTTGGACTTTAAATTAAGAAAAAAATTGATGGAAGAAGAAAAATTATATGGT
GCTGTCAACAATAGAAAAGGTAAAATTGTAGTTAAAATGGAAGATGATAAGTTTTATACT
TTCGAACTTACAAAAAAATTACAACCGCATCGTATGGGTGACACGATAGACGGTACTAAA
ATCAAAGAAATTAATGTTGAACTAGAATATAAATAA
>>Zoo-28_[0419601 to 0420296]_ssl07_(superantigen-like protein SSL7)_FRWD
ATGAAACTAAAAACGTTAGCTAAAGCAACATTAGCATTAGGATTATTAACTACAGGCGTT
ATCACAACTGAAGGTCAAGCAGTCCACGCAAAAGAAAAGCAAGAGAGAGTACAGCATTTA
[truncated: 2,304,972 more chars]
