# Supplementary material for: Description of Staphylococcal Strains from Straw-Coloured Fruit Bat (Eidolon helvum) and Diamond Firetail (Stagonopleura guttata) and a Review of their Phylogenetic Relationships to Other Staphylococci
Source: Front Cell Infect Microbiol. 2022 May 11;12:878137. doi: 10.3389/fcimb.2022.878137 (PMC9132046; doi:10.3389/fcimb.2022.878137)
Supplement: Supplemental File 1 — Hybridisation profiles of study isolates and reference strains (pdf). [file DataSheet_1.zip › Supplemental File 7a_Sequences for analyses of strain similarities.fas]

>>0001_dnaA_BDS-53E_N/A-[519..1880; 1362 nt]
ATGTCGGAAAAAGAAATTTGGGAAAAAGTGCTTGAAATTGCTCAAGAAAAATTATCAGCT
GTAAGTTACTCAACTTTCCTAAAAGATACCGAGCTTTACACGATTAAAGATGGTGAAGCT
ATCGTATTATCGAGTATTCCTTTTAATGCAAATTGGTTAAATCAGCAATATGCAGAAATT
ATCCAAGCTATATTATTTGATGTTGTTGGATATGAAGTGAAACCTCATTTTATTACTACT
GAAGAATTATCAAACTATAGTAATAAAGATGGTTCTACGGTAAAGGAAACACCAAAATCT
TCTACAGAAACAACTGAAGATAATCATGTGCTTGGTAGAGAGCAATTCAATGCCCATAAC
ACATTTGACACATTTGTAATCGGACCTGGTAACCGCTTCCCACATGCAGCAAGTTTAGCC
GTTGCCGAAGCACCAGCAAAAGCGTATAATCCATTATTTATATATGGAGGTGTTGGTTTA
GGAAAAACCCATTTAATGCATGCCATTGGTCATCATGTTTTAGATAATAATCCAGATGCC
AAAGTGATTTACACATCAAGTGAAAAATTCACAAACGAATTTATCAAATCGATTCGTGAT
AACGAGGGTGAAGCTTTCAGAGAAAGATATCGTAATATCGACGTCTTATTAATCGATGAT
ATTCAGTTCATTCAAAATAAAGTTCAAACGCAAGAAGAATTTTTCTATACTTTTAATGAA
TTACATCAGAATAACAAGCAAATCGTTATTTCGAGTGATCGACCACCAAAAGAGATTGCA
CAATTAGAAGATCGATTACGTTCACGCTTTGAATGGGGGCTAATTGTTGATATTACGCCA
CCAGATTACGAAACTCGAATGGCAATTTTGCAGAAGAAAATTGAAGAAGAAAAATTAGAT
ATTCCACCAGAAGCTTTAAATTATATAGCAAATCAAATTCAATCTAATATTCGTGAATTA
GAAGGCGCATTAACACGTTTACTTGCATATTCACAATTATTAGGGAAACCAATTACTACT
GAATTAACTGCTGAAGCTTTAAAAGATATCATTCAAGCACCAAAATCTAAGAAAATTACA
ATTCAAGATATTCAAAAGGTTGTAGGTCAATACTATAATGTTAGAATTGAAGATTTCAGT
GCTAAAAAACGTACAAAGTCAATCGCATATCCGCGTCAAATAGCTATGTACTTATCTAGA
GAACTTACTGATTTTTCATTACCTAAAATTGGTGAAGAATTTGGCGGGCGTGATCACACA
ACTGTAATCCATGCTCATGAAAAGATATCTAAAGATTTAAAAGAAGATCCTATTTTTAAA
CAAGAAGTAGAGAATCTTGAAAAAGAAATAAGAAACATTTAA	
>>0001_dnaA_BDS-54_N/A-[519..1880; 1362 nt]
ATGTCGGAAAAAGAAATTTGGGAAAAAGTGCTTGAAATTGCTCAAGAAAAATTATCAGCT
GTAAGTTACTCAACTTTCCTAAAAGATACCGAGCTTTACACGATTAAAGATGGTGAAGCT
ATCGTATTATCGAGTATTCCTTTTAATGCAAATTGGTTAAATCAGCAATATGCAGAAATT
ATCCAAGCTATATTATTTGATGTTGTTGGATATGAAGTGAAACCTCATTTTATTACTACT
GAAGAATTATCAAACTATAGTAATAAAGATGGTTCTACGGTAAAGGAAACACCAAAATCT
TCTACAGAAACAACTGAAGATAATCATGTGCTTGGTAGAGAGCAATTCAATGCCCATAAC
ACATTTGACACATTTGTAATCGGACCTGGTAACCGCTTCCCACATGCAGCAAGTTTAGCC
GTTGCCGAAGCACCAGCAAAAGCGTATAATCCATTATTTATATATGGAGGTGTTGGTTTA
GGAAAAACCCATTTAATGCATGCCATTGGTCATCATGTTTTAGATAATAATCCAGATGCC
AAAGTGATTTACACATCAAGTGAAAAATTCACAAACGAATTTATCAAATCGATTCGTGAT
AACGAGGGTGAAGCTTTCAGAGAAAGATATCGTAATATCGACGTCTTATTAATCGATGAT
ATTCAGTTCATTCAAAATAAAGTTCAAACGCAAGAAGAATTTTTCTATACTTTTAATGAA
TTACATCAGAATAACAAGCAAATCGTTATTTCGAGTGATCGACCACCAAAAGAGATTGCA
CAATTAGAAGATCGATTACGTTCACGCTTTGAATGGGGGCTAATTGTTGATATTACGCCA
CCAGATTACGAAACTCGAATGGCAATTTTGCAGAAGAAAATTGAAGAAGAAAAATTAGAT
ATTCCACCAGAAGCTTTAAATTATATAGCAAATCAAATTCAATCTAATATTCGTGAATTA
GAAGGCGCATTAACACGTTTACTTGCATATTCACAATTATTAGGGAAACCAATTACTACT
GAATTAACTGCTGAAGCTTTAAAAGATATCATTCAAGCACCAAAATCTAAGAAAATTACA
ATTCAAGATATTCAAAAGGTTGTAGGTCAGTACTATAATGTTAGAATTGAAGATTTCAGT
GCTAAAAAACGTACAAAGTCAATCGCATATCCGCGTCAAATAGCTATGTACTTATCTAGA
GAACTTACTGATTTTTCATTACCTAAAATTGGTGAAGAATTTGGCGGGCGTGATCACACA
ACTGTAATCCATGCTCATGAAAAGATATCTAAAGATTTAAAAGAAGATCCTATTTTTAAA
CAAGAAGTAGAGAATCTTGAAAAAGAAATAAGAAACATTTAA	
>>0001_dnaA_EMCR19-CAJGUT01_CAJGUT010000002.1 , contig-2-[379286..380647; 1362 nt]_RC
TTAAATATTTCTTATTTCTTTTTCAAGATTCTCTACTTCTTGTTTAAAAATAGGATCTTC
TTTTAAATCTTTAGATATCTTTTCATGAGCATGGATTACAGTTGTGTGATCACGCCCGCC
AAATTCTTCACCAATTTTAGGTAATGAAAAATCAGTAAGTTCTCTAGATAAGTACATAGC
TATTTGACGCGGATATGCGATTGACTTTGTACGTTTTTTAGCACTGAAATCTTCAATTCT
AACATTATAGTACTGACCTACAACCTTTTGAATATCTTGAATTGTAATTTTCTTAGATTT
TGGTGCTTGAATGATATCTTTTAAAGCTTCAGCAGTTAATTCAGTAGTAATTGGTTTCCC
TAATAATTGTGAATATGCAAGTAAACGTGTTAATGCGCCTTCCAATTCACGAATATTAGA
TTGAATTTGATTTGCTATATAATTTAAAGCTTCTGGTGGAATATCTAATTTTTCTTCTTC
AATTTTCTTCTGCAAAATTGCCATTCGAGTTTCGTAATCTGGTGGCGTAATATCAACAAT
TAGCCCCCATTCAAAGCGTGAACGTAATCGATCTTCTAATTGTGCAATCTCTTTTGGTGG
TCGATCACTCGAAATAACGATTTGCTTGTTATTCTGATGTAATTCATTAAAAGTATAGAA
AAATTCTTCTTGCGTTTGAACTTTATTTTGAATGAACTGAATATCATCGATTAATAAGAC
GTCGATATTACGATATCTTTCTCTGAAAGCTTCACCCTCGTTATCACGAATCGATTTGAT
AAATTCGTTTGTGAATTTTTCACTTGATGTGTAAATCACTTTGGCATCTGGATTATTATC
TAAAACATGATGACCAATGGCATGCATTAAATGGGTTTTTCCTAAACCAACACCTCCATA
TATAAATAATGGATTATACGCTTTTGCTGGTGCTTCGGCAACGGCTAAACTTGCTGCATG
TGGGAAGCGGTTACCAGGTCCGATTACAAATGTGTCAAATGTGTTATGGGCATTGAATTG
CTCTCTACCAAGCACATGATTATCTTCAGTTGTTTCTGTAGAAGATTTTGGTGTTTCCTT
TACCGTAGAACCATCTTTATTACTATAGTTTGCTAATTCTTCAGTAGTAATAAAATGAGG
TTTCACTTCATATCCAACAACATCAAATAATATAGCTTGGATAATTTCTGCATATTGCTG
ATTTAACCAATTTGCATTAAAAGGAATACTCGATAATACGATAGCTTCACCATCTTTAAT
CGTGTAAAGCTCGGTATCTTTTAGGAAAGTTGAGTAACTTACAGCTGATAATTTTTCTTG
AGCAATTTCAAGCACTTTTTCCCAAATTTCTTTTTCCGACAT	
>>0001_dnaA_SARG-MSHR1132_FR821777.2-[519..1880; 1362 nt]
ATGTCGGAAAAAGAAATTTGGGAAAAAGTGCTTGAAATTGCTCAAGAAAAATTATCAGCT
GTAAGTTACTCAACTTTCCTAAAAGATACCGAGCTTTACACGATTAAAGATGGTGAAGCT
ATCGTATTATCGAGTATTCCTTTTAATGCAAATTGGTTAAATCAACAATATGCTGAAATT
ATCCAAGCAATCTTATTTGATGTTGTAGGTTATGAAGTGAAACCTCATTTTATTACTACT
GAGGAATTAGCAAATTATAGTAATAAAGATGTTTCTACGGTACAGGAAACACCAAAATCT
TCTACTGAAACAACTGAAGATAATCATGTGCTTGGTAGAGAGCAATTCAATGCCCATAAC
ACATTTGACACATTTGTAATCGGACCTGGTAACCGCTTCCCACATGCAGCAAGTTTAGCC
GTTGCCGAAGCACCAGCAAAAGCGTATAATCCATTATTTATATATGGAGGTGTTGGTTTA
GGAAAAACCCATTTAATGCATGCCATTGGTCATCATGTTTTAGATAATAATCCAGATGCC
AAAGTGATTTACACATCAAGTGAAAAATTCACAAACGAATTTATCAAATCGATTCGTGAT
AACGAGGGTGAAGCTTTCAGAGAAAGATATCGTAATATCGACGTCTTATTAATCGATGAT
ATTCAGTTCATACAAAATAAAGTTCAAACGCAAGAAGAATTTTTCTATACTTTTAATGAA
TTACATCAGAATAACAAGCAAATCGTTATTTCGAGTGATCGACCACCAAAAGAGATTGCA
CAATTAGAAGATCGATTACGTTCACGCTTTGAATGGGGGCTAATTGTTGATATTACGCCA
CCAGATTACGAAACTCGAATGGCAATTTTGCAGAAGAAAATTGAAGAAGAGAAATTAGAT
ATTCCACCAGAAGCTTTAAATTATATAGCAAATCAAATTCAATCTAATATTCGTGAATTA
GAAGGTGCATTGACACGCTTACTTGCATATTCACAATTATTAGGAAAACCAATTACAACT
GAATTAACTGCTGAAGCTTTAAAAGATATCATTCAAGCACCAAAATCTAAGAAAATTACA
ATTCAAGATATTCAAAAGGTAGTAGGTCAGTACTATAATGTTAGAATTGAAGATTTCAGT
GCTAAAAAACGTACAAAGTCAATCGCATATCCGCGTCAAATAGCTATGTACTTATCTAGA
GAGCTTACTGATTTTTCATTACCTAAAATTGGTGAAGAATTTGGCGGGCGTGATCACACA
ACTGTAATCCATGCTCATGAAAAGATATCTAAAGATTTAAAAGAAGATCCTATTTTTAAA
CAAGAAGTAGAGAATCTTGAAAAAGAAATAAGAAATATTTAA	
>>0001_dnaA_SAUR-CC152-SA17S6_CP010941.1-[87847..89208; 1362 nt]
ATGTCGGAAAAAGAAATTTGGGAAAAAGTGCTTGAAATTGCTCAAGAAAAATTATCAGCT
GTAAGTTACTCAACTTTCCTAAAAGATACTGAGCTTTACACGATCAAAGATGGTGAAGCT
ATCGTATTATCGAGTATTCCTTTTAATGCAAATTGGTTAAATCAACAATATGCTGAAATT
ATCCAAGCAATCTTATTTGATGTTGTAGGCTATGAAGTAAAACCTCACTTTATTACTACT
GAAGAATTAGCAAATTATAGTAATAATGAAACTGCTACTCCAAAAGAAACAACAAAACCT
TCTACTGAAACAACTGAGGATAATCATGTGCTTGGTAGAGAGCAATTCAATGCCCATAAC
ACATTTGACACTTTTGTAATCGGACCTGGTAACCGCTTTCCACATGCAGCGAGTTTAGCT
GTGGCCGAAGCACCAGCCAAAGCGTACAATCCATTATTTATCTATGGAGGTGTTGGTTTA
GGAAAAACCCATTTAATGCATGCCATTGGTCATCATGTTTTAGATAATAATCCAGATGCC
AAAGTGATTTACACATCAAGTGAAAAATTCACAAATGAATTTATTAAATCAATTCGTGAT
AACGAAGGTGAAGCTTTCAGAGAAAGATATCGTAATATCGACGTCTTATTAATCGATGAT
ATTCAGTTCATACAAAATAAAGTACAAACACAAGAAGAATTTTTCTATACTTTTAATGAA
TTGCATCAGAATAACAAGCAAATAGTTATTTCGAGTGATCGACCACCAAAGGAAATTGCA
CAATTAGAAGATCGATTACGTTCACGCTTTGAATGGGGGCTAATTGTTGATATTACGCCA
CCAGATTATGAAACTCGAATGGCAATTTTGCAGAAGAAAATTGAAGAAGAAAAATTAGAT
ATTCCACCAGAAGCTTTAAATTATATAGCAAATCAAATTCAATCTAATATTCGTGAATTA
GAAGGTGCATTAACGCGTTTACTTGCATATTCACAATTATTAGGAAAACCAATTACAACT
GAATTAACTGCTGAAGCTTTAAAAGATATCATTCAAGCACCAAAATCTAAAAAGATTACC
ATCCAAGATATTCAAAAAATTGTAGGCCAGTACTATAATGTTAGAATTGAAGATTTCAGT
GCAAAAAAACGTACAAAGTCAATTGCATATCCGCGTCAAATAGCTATGTACTTGTCTAGA
GAGCTTACAGATTTCTCATTACCTAAAATTGGTGAAGAATTTGGTGGGCGTGATCATACG
ACCGTCATTCATGCTCATGAAAAAATATCTAAAGATTTAAAAGAAGATCCTATTTTTAAA
CAAGAAGTAGAGAATCTTGAAAAAGAAATAAGAAATGTATAA	
>>0001_dnaA_SAUR-CC1-MW2_BA000033.2-[517..1878; 1362 nt]
ATGTCGGAAAAAGAAATTTGGGAAAAAGTGCTTGAAATTGCTCAAGAAAAATTATCAGCT
GTAAGTTACTCAACTTTCCTAAAAGATACTGAGCTTTACACGATTAAAGATGGTGAAGCT
ATCGTATTATCGAGTATTCCTTTTAATGCAAATTGGTTAAATCAACAATATGCTGAAATT
ATCCAAGCAATCTTATTTGATGTTGTAGGCTATGAAGTTAAACCTCACTTTATTACTACT
GAAGAATTAGCAAATTATAGTAATAATGAAACTGCTACTCCAAAAGAAACAACAAAACCT
TCTACTGAAACAACTGAGGATAATCATGTGCTTGGTAGAGAGCAATTCAATGCCCATAAC
ACATTTGACACTTTTGTAATCGGACCTGGTAACCGCTTTCCACATGCAGCAAGTTTAGCT
GTAGCCGAAGCACCAGCCAAAGCGTACAATCCATTATTTATCTATGGAGGGGTTGGTTTA
GGAAAAACCCATTTAATGCATGCCATTGGTCATCATGTTTTAGATAATAATCCAGATGCC
AAAGTGATTTACACATCAAGTGAAAAATTCACAAATGAATTTATTAAATCAATTCGTGAT
AACGAAGGTGAAGCTTTCAGAGAAAGATATCGTAATATCGACGTCTTATTAATCGATGAT
ATTCAGTTCATACAAAACAAGGTACAAACACAAGAAGAATTTTTCTATACTTTTAATGAA
TTGCATCAGAATAACAAGCAAATAGTTATTTCGAGTGATCGACCACCAAAGGAAATTGCA
CAATTAGAAGACCGATTACGTTCACGCTTTGAATGGGGGCTAATTGTTGATATTACGCCA
CCAGATTATGAAACTCGAATGGCAATTTTGCAGAAGAAAATTGAAGAAGAAAAATTAGAT
ATTCCACCAGAAGCTTTAAATTATATAGCAAATCAAATTCAATCTAATATTCGTGAATTA
GAAGGTGCATTAACACGTTTACTTGCATATTCACAATTATTAGGAAAACCAATTACAACT
GAATTAACTGCTGAAGCTTTAAAAGATATCATTCAAGCACCAAAATCTAAAAAGATTACC
ATCCAAGATATTCAAAAAATTGTAGGCCAGTACTATAATGTTAGAATTGAAGATTTCAGT
GCAAAAAAACGTACAAAGTCAATTGCATATCCGCGTCAAATAGCTATGTACTTGTCTAGA
GAGCTTACAGATTTCTCATTACCTAAAATTGGTGAAGAATTTGGTGGGCGTGATCATACG
ACCGTCATTCATGCTCATGAAAAAATATCTAAAGATTTAAAAGAAGATCCTATTTTTAAA
CAAGAAGTAGAGAATCTTGAAAAAGAAATAAGAAATGTATAA	
>>0001_dnaA_SAUR-CC93-JKD6159_CP002114.2-[1..1362; 1362 nt]
ATGTCGGAAAAAGAAATTTGGGAAAAAGTGCTTGAAATTGCTCAAGAAAAATTATCAGCT
GTAAGTTACTCAACTTTCCTAAAAGATACTGAGCTTTACACGATCAAAGATGGTGAAGCT
ATCGTATTATCGAGTATTCCTTTTAATGCAAATTGGTTAAATCAACAATATGCTGAAATT
ATCCAAGCAATCTTATTTGATGTTGTAGGCTATGAAGTAAAACCTCACTTTATTACTACT
GAAGAATTAGCAAATTATAGTAATAATGAAACTGCTACTCCAAAAGAAACAACAAAACCT
TCTACTGAAACAACTGAGGATAATCATGTGCTTGGTAGAGAGCAATTCAATGCCCATAAC
ACATTTGACACTTTTGTAATCGGACCTGGTAACCGCTTTCCACATGCAGCGAGTTTAGCT
GTGGCCGAAGCACCAGCCAAAGCGTACAATCCATTATTTATCTATGGAGGTGTTGGTTTA
GGAAAAACCCATTTAATGCATGCCATTGGTCATCATGTTTTAGATAATAATCCAGATGCC
AAAGTGATTTACACATCAAGTGAAAAATTCACAAATGAATTTATTAAATCAATTCGTGAT
AACGAAGGTGAAGCTTTCAGAGAAAGATATCGTAATATCGACGTCTTATTAATCGATGAT
ATTCAGTTCATACAAAATAAAGTACAAACACAAGAAGAATTTTTCTATACTTTTAATGAA
TTGCATCAGAATAACAAGCAAATAGTTATTTCGAGTGATCGACCACCAAAGGAAATTGCA
CAATTAGAAGATCGATTACGTTCGCGCTTTGAATGGGGGCTAATTGTTGATATTACGCCA
CCAGATTATGAAACTCGAATGGCAATTTTGCAGAAGAAAATTGAAGAAGAAAAATTAGAT
ATTCCACCAGAAGCTTTAAATTATATAGCAAATCAAATTCAATCTAATATTCGTGAATTA
GAAGGTGCATTAACGCGTTTACTTGCATATTCACAATTATTAGGAAAACCAATTACAACT
GAATTAACTGCTGAAGCTTTAAAAGATATCATTCAAGCACCAAAATCTAAAAAGATTACC
ATCCAAGATATTCAAAAAATTGTAGGCCAGTACTATAATGTTAGAATTGAAGATTTCAGT
GCAAAAAAACGTACAAAGTCAATTGCATATCCGCGTCAAATAGCTATGTACTTGTCTAGA
GAGCTTACAGATTTCTCATTACCTAAAATTGGTGAAGAATTTGGTGGGCGTGATCATACG
ACCGTCATTCATGCTCATGAAAAAATATCTAAAGATTTAAAAGAAGATCCTATTTTTAAA
CAAGAAGTAGAGAATCTTGAAAAAGAAATAAGAAATGTATAA	
>>0001_dnaA_SCHW-NCTC13712_LR134304.1-[1..1362; 1362 nt]
ATGTCGGAAAAAGAAATTTGGGAAAAAGTGCTTGAAATTGCTCAAGAAAAATTATCAGCT
GTAAGTTACTCAACTTTCCTAAAAGATACCGAGCTTTACACTATTAAAGAGGGTGAAGCT
ATCGTATTATCGAGTATTCCTTTTAATGCAAATTGGTTAAATCAACAATATGCAGAAATT
ATCCAAGCTATATTATTTGATGTTGTTGGATATGAAGTGAAACCTCATTTTATTACTACT
GAAGAATTAGCAAATTATAGTAATAAAGATGTTGCTACAATACAGGAAACACCAAAACCT
TCTACTGAAACAACTGAAGATAATCATGTGCTTGGTAGAGAGCAATTCAATGCCCATAAC
ACATTTGACACATTTGTAATCGGACCTGGTAACCGCTTCCCACATGCAGCAAGTTTAGCC
GTTGCCGAAGCACCAGCAAAAGCATATAATCCATTATTTATTTATGGAGGTGTTGGTTTA
GGAAAAACCCATTTAATGCATGCCATTGGCCATCATGTTTTAGATAATAATCCAGATGCC
AAAGTGATTTACACCTCAAGTGAAAAATTCACAAACGAATTTATCAAATCGATTCGTGAT
AACGAGGGTGAAGCTTTCAGAGAAAGATATCGTAATATTGACGTCTTATTAATCGATGAT
ATTCAGTTCATTCAAAATAAAGTTCAAACGCAAGAAGAATTTTTCTATACTTTTAATGAA
TTACATCAGAATAACAAGCAAATCGTTATTTCGAGTGATCGACCACCAAAAGAGATTGCC
CAATTAGAAGATCGATTACGTTCACGCTTTGAATGGGGGCTAATTGTTGATATTACGCCA
CCAGATTACGAAACTCGAATGGCAATTTTGCAAAAGAAAATTGAAGAAGAAAAATTAGAT
ATTCCACCAGAAGCTTTAAATTATATAGCAAATCAAATTCAATCTAATATTCGTGAATTA
GAAGGTGCATTAACACGTTTACTTGCATATTCACAATTATTAGGTAAACCAATTACTACT
GAACTAACTGCTGAAGCTTTAAAAGATATCATTCAAGCACCAAAATCTAAAAAAATTACA
ATTCAAGATATTCAAAAGGTAGTAGGTCAGTACTATAGTGTTAGAATTGAAGATTTCAGT
GCTAAAAAACGTACAAAGTCAATCGCCTATCCGCGTCAAATAGCTATGTACTTATCTAGA
GAGCTTACTGATTTTTCATTACCTAAAATTGGTGAAGAATTTGGCGGGCGTGATCACACA
ACAGTAATCCATGCTCATGAAAAGATATCTAAAGATTTAAAAGAGGATCCTATTTTTAAA
CAAGAAGTAGAGAATCTTGAAAAAGAAATAAGAAATATTTAA	
>>0001_dnaA_SS60_NZ_JABWHF010000003.1, contig-00003-[181298..182659; 1362 nt]
ATGTCGGAAAAAGAAATTTGGGAAAAAGTGCTTGAAATTGCTCAAGAAAAATTATCAGCT
GTAAGTTACTCAACTTTCCTAAAAGATACCGAGCTTTACACGATTAAAGATGGTGAAGCT
ATCGTATTATCGAGTATTCCTTTTAATGCAAATTGGTTAAATCAACAATATGCAGAAATT
ATCCAAGCTATATTATTTGATGTTGTTGGATATGAAGTGAAACCTCATTTTATTACTACT
GAAGAATTAGCAAACTATAGTAATAAAGATGGTTCTACGGTAAAGGAAACACCAAAATCT
TCTACAGAAACAACTGAAGATAATCATGTGCTTGGTAGAGAGCAATTCAATGCCCATAAC
ACATTTGACACATTTGTAATCGGACCTGGTAACCGCTTCCCACATGCAGCAAGTTTAGCC
GTTGCCGAAGCACCAGCAAAAGCGTATAATCCATTATTTATATATGGAGGTGTTGGTTTA
GGAAAAACCCATTTAATGCATGCCATTGGTCATCATGTTTTAGATAATAATCCAGATGCC
AAAGTGATTTACACATCAAGTGAAAAATTCACAAACGAATTTATCAAATCGATTCGTGAT
AACGAGGGTGAAGCTTTCAGAGAAAGATATCGTAATATCGACGTCTTATTAATCGATGAT
ATTCAGTTCATTCAAAATAAAGTTCAAACGCAAGAAGAATTTTTCTATACTTTTAATGAA
TTACATCAGAATAACAAGCAAATCGTTATTTCGAGTGATCGACCACCAAAAGAGATTGCA
CAATTAGAAGATCGATTACGTTCACGCTTTGAATGGGGGCTAATTGTTGATATTACGCCA
CCAGATTACGAAACTCGAATGGCAATTTTGCAGAAGAAAATTGAAGAAGAAAAATTAGAT
ATTCCACCAGAAGCTTTAAATTATATAGCAAATCAAATTCAATCTAATATTCGTGAATTG
GAAGGCGCATTAACACGTTTACTTGCATATTCACAATTATTAGGGAAACCAATTACTACT
GAATTAACTGCTGAAGCTTTAAAAGATATCATTCAAGCACCAAAATCTAAGAAAATTACA
ATTCAAGATATTCAAAAGGTTGTAGGTCAGTACTATAATGTTAGAATTGAAGATTTCAGT
GCTAAAAAACGTACAAAGTCAATCGCATATCCGCGTCAAATAGCTATGTACTTATCTAGA
GAACTTACTGATTTTTCATTACCTAAAATTGGTGAAGAATTTGGCGGGCGTGATCACACA
ACTGTAATCCATGCTCATGAAAAGATATCTAAAGATTTAAAAGAAGATCCTATTTTTAAA
CAAGAAGTAGAGAATCTTGAAAAAGAAATAAGAAATATTTAA	
>>0001_dnaA_SS90_NZ_JABWHD010000001.1, contig-00001-[467150..468511; 1362 nt]_RC
TTAAATATTTCTTATTTCTTTTTCAAGATTCTCTACTTCTTGTTTAAAAATAGGATCTTC
TTTTAAATCTTTAGATATCTTTTCATGAGCATGGATTACAGTTGTGTGATCACGCCCGCC
AAATTCTTCACCAATTTTAGGTAATGAAAAATCAGTAAGTTCTCTAGATAAGTACATAGC
TATTTGACGCGGATATGCGATTGACTTTGTACGTTTTTTAGCACTGAAATCTTCAATTCT
AACATTATAGTACTGACCTACAACCTTTTGAATATCTTGAATTGTAATTTTCTTAGATTT
TGGTGCTTGAATGATATCTTTTAAAGCTTCAGCAGTTAATTCAGTAGTAATTGGTTTCCC
TAATAATTGTGAATATGCAAGTAGACGTGTTAATGCGCCTTCCAATTCACGAATATTAGA
TTGAATTTGATTTGCTATATAATTTAAAGCTTCTGGTGGAATATCTAATTTTTCTTCTTC
AATTTTCTTCTGCAAAATTGCCATTCGAGTTTCGTAATCTGGTGGCGTAATATCAACAAT
TAGCCCCCATTCAAAGCGTGAACGTAATCGATCTTCTAATTGTGCAATCTCTTTTGGTGG
TCGATCACTCGAAATAACGATTTGCTTGTTATTCTGATGTAATTCATTAAAAGTATAGAA
AAATTCTTCTTGCGTTTGAACTTTATTTTGAATGAACTGAATATCATCGATTAATAAGAC
GTCGATATTACGATATCTTTCTCTGAAAGCTTCACCCTCGTTATCACGAATCGATTTGAT
AAATTCGTTTGTGAATTTTTCACTTGATGTGTAAATCACTTTGGCATCTGGATTATTATC
TAAAACATGATGACCAATGGCATGCATTAAATGGGTTTTTCCTAAACCAACACCTCCATA
TATAAATAATGGATTATACGCTTTTGCTGGTGCTTCGGCAACGGCTAAACTTGCTGCATG
TGGGAAGCGGTTACCAGGTCCGATTACAAATGTGTCAAATGTGTTATGGGCATTGAATTG
CTCTCTACCAAGCACATGATTATCTTCAGTTGTTTCTGTAGAAGATTTTGGTGTTTCCTT
TACCGTAGAACCATCTTTATTACTATAGTTTGCTAATTCTTCAGTAGTAATAAAATGAGG
TTTCACTTCATATCCAACAACATCAAATAATATAGCTTGGATAATTTCTGCATATTGTTG
ATTTAACCAATTTGCATTAAAAGGAATACTCGATAATACGATAGCTTCACTATCTTTAAT
CGTGTAAAGCTCGGTATCTTTTAGGAAAGTTGAGTAACTTACAGCTGATAATTTTTCTTG
AGCAATTTCAAGCACTTTTTCCCAAATTTCTTTTTCCGACAT	
>>0001_dnaA_Zoo-28_N/A-[519..1880; 1362 nt]
ATGTCGGAAAAAGAAATTTGGGAAAAAGTGCTTGAAATTGCTCAAGAAAAATTATCAGCT
GTAAGTTACTCAACTTTCCTAAAAGATACCGAGCTTTACACGATTAAAGATAGTGAAGCT
ATCGTATTATCGAGTATTCCTTTTAATGCAAATTGGTTAAATCAACAATATGCAGAAATT
ATCCAAGCTATATTATTTGATGTTGTTGGATATGAAGTGAAACCTCATTTTATTACTACT
GAAGAATTAGCAAACTATAGTAATAAAGATGGTTCTACGGTAAAGGAAACACCAAAATCT
TCTACAGAAACAACTGAAGATAATCATGTGCTTGGTAGAGAGCAATTCAATGCCCATAAC
ACATTTGACACATTTGTAATCGGACCTGGTAACCGCTTCCCACATGCAGCAAGTTTAGCC
GTTGCCGAAGCACCAGCAAAAGCGTATAATCCATTATTTATATATGGAGGTGTTGGTTTA
GGAAAAACCCATTTAATGCATGCCATTGGTCATCATGTTTTAGATAATAATCCAGATGCC
AAAGTGATTTACACATCAAGTGAAAAATTCACAAACGAATTTATCAAATCGATTCGTGAT
AACGAGGGTGAAGCTTTCAGAGAAAGATATCGTAATATCGACGTCTTATTAATCGATGAT
ATTCAGTTCATTCAAAATAAAGTTCAAACGCAAGAAGAATTTTTCTATACTTTTAATGAA
TTACATCAGAATAACAAGCAAATCGTTATTTCGAGTGATCGACCACCAAAAGAGATTGCA
CAATTAGAAGATCGATTACGTTCACGCTTTGAATGGGGGCTAATTGTTGATATTACGCCA
CCAGATTACGAAACTCGAATGGCAATTTTGCAGAAGAAAATTGAAGAAGAAAAATTAGAT
ATTCCACCAGAAGCTTTAAATTATATAGCAAATCAAATTCAATCTAATATTCGTGAATTA
GAAGGCGCATTAACACGTTTACTTGCATATTCACAATTATTAGGGAAACCAATTACTACT
GAATTAACTGCTGAAGCTTTAAAAGATATTATTCAAGCACCAAAATCTAAGAAAATTACA
ATTCAAGATATTCAAAAGGTTGTAGGTCAGTACTATAATGTTAGAATTGAAGATTTCAGT
GCTAAAAAACGTACAAAGTCAATCGCATATCCGCGTCAAATAGCTATGTACTTATCTAGA
GAGCTTACTGATTTTTCATTACCTAAAATTGGTGAAGAATTTGGCGGGCGTGATCACACA
ACTGTAATCCATGCTCATGAAAAGATATCTAAAGATTTAAAAGAAGATCCTATTTTTAAA
CAAGAAGTAGAGAATCTTGAAAAAGAAATAAGAAATATTTAA	
>>0002_dnaN_BDS-53E_N/A-[2160..3293; 1134 nt]
ATGATGGAATTCACTATTAAAAGAGATTATTTTATTACACAATTAAATGACACATTAAAA
GCAATATCACCAAGAACAACATTACCAATTTTAACTGGTATCAAAATCGATGCAAAAGAA
CATGAAGTGATACTAACTGGTTCAGACTCTGAAATTTCAATCGAAATCACTATTCCTAAA
ACTGTTGATGGTGAAGATATTGTCAACATTTCAGAAACGGGTTCAGTTGTGTTACCTGGA
CGATTCTTTGTCGATATTATAAAAAAATTACCTGGTAAAGATGTTAAATTATCTACAAAT
GAGCAATTCCAAACATTAATTACATCAGGTCATTCTGAATTTAATTTAAGTGGCTTAGAT
CCAGATCAATATCCATTATTACCACAAGTTTCTAGAGATGATGCAATTCAATTATCAGTA
AAAGTACTTAAAAACGTGATAGCACAAACGAATTTTGCAGTGTCCACCTCAGAAACACGC
CCTGTATTGACTGGTGTGAACTGGCTTATACAAGAAAATGAATTAATATGCACAGCAACT
GACTCGCACCGCTTGGCTGTAAGAAAATTACAATTAGAAGATGTTTCTGAAAACAAAAAT
GTCATCATTCCAGGTAAAGCTTTAGCTGAATTAAATAAAATTATGTCTGATAGTGAAGAA
GACATTGATATATTCTTTGCTTCAAATCAAGTTTTATTTAAAGTAGGAAATGTAAACTTT
ATTTCTCGATTATTAGAAGGACACTATCCTGATACAACACGTTTATTCCCAGAAAACTAT
GAAATTAAGTTAAGCATAGATAATGGTGAGTTTTATCATGCAATTGATCGTGCATCATTA
TTAGCACGTGAAGGTGGCAATAACGTTATTAAACTAAGCACTGGTGACGAAGTAGTTGAA
CTTTCATCTACATCACCAGAAATTGGTACTGTTAAAGAAGAAGTTGATGCAAATGATGTT
GAAGGCGGGAACTTAAAAATTTCTTTCAACTCTAAATATATGATGGACGCTTTAAAAGCA
ATTGAAAATGACGAAGTTGAGGTTGAATTCTTTGGTACAATGAAGCCATTCATTTTAAAA
CCAAAAGGTGACGACTCAGTAACACAATTAATTTTACCAATCAGAACATACTAA	
>>0002_dnaN_BDS-54_N/A-[2160..3293; 1134 nt]
ATGATGGAATTCACTATTAAAAGAGATTATTTTATTACACAATTAAATGACACATTAAAA
GCAATATCACCAAGAACAACATTACCAATTTTAACTGGTATCAAAATCGATGCAAAAGAA
CATGAAGTGATACTAACTGGTTCAGACTCTGAAATTTCAATCGAAATCACTATTCCTAAA
ACTGTTGATGGTGAAGATATTGTCAACATTTCAGAAACGGGTTCAGTTGTGTTACCTGGA
CGATTCTTTGTCGATATTATAAAAAAATTACCTGGTAAAGATGTTAAATTATCTACAAAT
GAGCAATTCCAAACATTAATTACATCAGGTCATTCTGAATTTAATTTAAGTGGCTTAGAT
CCAGATCAATATCCATTATTACCACAAGTTTCTAGAGATGATGCAATTCAATTATCAGTA
AAAGTACTTAAAAACGTGATAGCACAAACGAATTTTGCAGTGTCCACCTCAGAAACACGC
CCTGTATTGACTGGTGTGAACTGGCTTATACAAGAAAATGAATTAATATGCACAGCAACT
GACTCGCACCGCTTGGCTGTAAGAAAATTACAATTAGAAGATGTTTCTGAAAACAAAAAT
GTCATCATTCCAGGTAAAGCTTTAGCTGAATTAAATAAAATTATGTCTGATAGTGAAGAA
GACATTGATATATTCTTTGCTTCAAATCAAGTTTTATTTAAAGTAGGAAATGTAAACTTT
ATTTCTCGATTATTAGAAGGACACTATCCTGATACAACACGTTTATTCCCAGAAAACTAT
GAAATTAAGTTAAGCATAGATAATGGTGAGTTTTATCATGCAATTGATCGTGCATCATTA
TTAGCACGTGAAGGTGGCAATAACGTTATTAAACTAAGCACTGGTGACGAAGTAGTTGAA
CTTTCATCTACATCACCAGAAATTGGTACTGTTAAAGAAGAAGTTGATGCAAATGATGTT
GAAGGCGGGAACTTAAAAATTTCTTTCAACTCTAAATATATGATGGACGCTTTAAAAGCA
ATTGATAATGACGAAGTTGAGGTTGAATTCTTTGGTACAATGAAGCCATTCATTTTAAAA
CCAAAAGGTGACGACTCAGTAACACAATTAATTTTACCAATCAGAACATACTAA	
>>0002_dnaN_EMCR19-CAJGUT01_CAJGUT010000002.1 , contig-2-[377873..379006; 1134 nt]_RC
TTAGTATGTTCTGATTGGTAAAATCAATTGTGTTACTGAGTCGTCACCTTTTGGTTTTAA
AATGAATGGCTTCATTGTACCAAAGAATTCAACCTCAACTTCGTCATTATCAATTGCTTT
TAAAGCGTCCATCATATATTTAGAGTTGAAAGAAATTTTTAAGTTCCCGCCTTCAACATC
ATTTGCATCAACTTCTTCTTTAACAGTACCAATTTCTGGTGATGTAGATGAAAGTTCAAC
TACTTCGTCACCAGTGCTTAGTTTAATAACGTTATTGCCACCTTCACGTGCTAATAATGA
TGCACGATCAATTGCATGATAAAACTCGCCATTATCTATGCTTAGCTTAATTTCATAGTT
TTCTGGGAATAAACGTGTTGTATCAGGATAGTGTCCTTCTAATAATCGAGAAATAAAGTT
TACATTCCCTACTTTAAATAAAACTTGATTTGAAGCAAAGAATATATCAATGTCTTCTTC
ACTATCAGACATAATTTTATTTAATTCAGCTAAAGCTTTACCTGGAATGATGACATTTTT
ATTTTCAGAAACATCTTCTAATTGTAATTTTCTTACAGCCAAGCGGTGTGAGTCAGTTGC
TGTGCATATTAATTCATTTTCTTGTATAAGCCAGTTCACACCAGTCAATACAGGGCGTGT
TTCTGAGGTGGACACTGCAAAATTCGTTTGTGCTATCACGTTTTTAAGTACTTTTACTGA
TAATTGAATTGCATCATCTCTAGAAACTTGTGGTAATAATGGATATTGATCTGGATCTAA
GCCACTTAAATTAAATTCAGAATGACCTGATGTAATTAATGTTTGGAATTGCTCATTTGT
AGATAATTTAACATCTTTACCAGGTAATTTCTTTATAATATCGACAAAGAATCGTCCAGG
TAACACAACTGAACCCGTTTCTGAAATGTTGACAATATCTTCACCATCAACAGTTTTAGG
GATAGTGATTTCGATTGAAATTTCAGAGTCTGAACCAGTTAGTATCACTTCATGTTCTTT
TGCATCGATTTTGATACCAGTTAAAATTGGTAATGTTGTTCTTGGTGATATTGCTTTTAA
TGTGTCATTTAATTGTGTAATAAAATAATCTCTTTTAATAGTGAATTCCATCAT	
>>0002_dnaN_SARG-MSHR1132_FR821777.2-[2159..3292; 1134 nt]
ATGATGGAATTCACTATTAAAAGAGATTATTTTATTACACAATTAAATGACACATTAAAA
GCAATATCACCAAGAACAACATTACCAATTTTAACTGGTATCAAAATCGATGCGAAAGAA
CATGAAGTGATACTAACTGGTTCAGACTCTGAAATTTCAATTGAAATCACTATTCCTAAA
ACTGTTGATGGCGAAGATATTGTCAACATTTCAGAAACAGGTTCAGTTGTGTTACCTGGA
CGATTCTTTGTTGATATTATAAAAAAATTACCTGGTAAAGATGTTAAATTATCTACAAAT
GAGCAATTCCAAACATTAATTACATCAGGTCATTCTGAATTTAATTTAAGTGGCTTAGAT
CCAGATCAATATCCTTTATTACCACAAGTTTCTAGAGATGACGCAATTCAATTGTCAGTA
AAAGTGCTTAAAAACGTGATTGCACAAACGAATTTCGCAGTGTCCACCTCAGAAACACGC
CCAGTATTGACTGGTGTGAACTGGCTTATACAAGAAAATGAATTAATATGCACAGCGACT
GACTCACACCGCTTGGCTGTAAGAAAGTTGCAGTTAGAAGATGTTTCTGAAAATAAAAAT
GTCATCATTCCAGGTAAAGCCTTAGCTGAACTAAATAAAATTATGTCTGATAGTGAAGAA
GACATTGATATCTTCTTTGCTTCAAATCAAGTTTTATTCAAAGTAGGAAATGTAAACTTT
ATTTCTCGATTATTAGAGGGACATTATCCTGATACAACACGTTTATTCCCTGAAAACTAT
GAAATTAAATTAAGTATAGACAATGGCGAATTTTATCATGCAATTGATCGTGCATCTTTA
TTAGCACGTGAAGGTGGCAATAACGTTATTAAATTAAGTACAGGTGATGACGTTGTTGAA
TTGTCTTCTACATCACCAGAAATTGGTACTGTTAAAGAAGAAGTTGATGCAAATGATGTT
GAAGGCGGAAACTTAAAAATTTCTTTCAACTCTAAATATATGATGGACGCTTTAAAAGCA
ATTGATAATGACGAAGTTGAGGTTGAATTCTTTGGTACAATGAAGCCGTTCATTTTAAAA
CCAAAAGGTGACGACTCAGTAACGCAATTAATTTTACCAATCAGAACATACTAA	
>>0002_dnaN_SAUR-CC152-SA17S6_CP010941.1-[89486..90619; 1134 nt]
ATGATGGAATTCACTATTAAAAGAGATTATTTTATTACACAATTAAATGACACATTAAAA
GCTATTTCACCAAGAACAACATTACCTATATTAACTGGTATCAAAATCGATGCGAAAGAA
CATGAAGTTATATTAACTGGTTCAGACTCTGAAATTTCAATAGAAATCACTATTCCTAAA
ACTGTAGATGGCGAAGATATTGTCAATATTTCAGAAACAGGCTCAGTAGTACTTCCTGGC
CGATTCTTTGTTGATATTATAAAAAAATTACCTGGTAAAGATGTTAAATTATCTACAAAT
GAACAATTCCAGACATTAATTACATCAGGTCATTCTGAATTTAATTTAAGTGGCTTAGAT
CCAGATCAATACCCTTTATTACCTCAAGTTTCTAGAGATGACGCAATTCAATTGTCGGTA
AAAGTGCTTAAAAACGTGATTGCACAAACGAATTTTGCAGTGTCCACCTCAGAAACACGC
CCAGTACTAACTGGTGTGAACTGGCTTATACAAGAAAATGAATTAATATGCACAGCGACT
GACTCACACCGCTTGGCTGTAAGAAAGTTGCAGTTAGAAGATGTTTCTGAAAACAAAAAT
GTCATCATTCCAGGTAAGGCTTTAGCTGAATTAAATAAAATTATGTCTGACAATGAAGAA
GACATTGATATCTTCTTTGCTTCAAACCAAGTTTTATTTAAAGTTGGAAATGTAAACTTT
ATTTCTCGATTATTAGAAGGACATTATCCTGATACAACACGTTTATTCCCTGAAAACTAT
GAAATTAAATTAAGTATAGACAATGGGGAGTTTTATCATGCGATTGATCGTGCATCTTTA
TTAGCACGTGAAGGTGGTAATAACGTTATTAAATTAAGTACAGGTGATGACGTTGTTGAA
TTATCTTCTACATCACCAGAAATTGGTACTGTAAAAGAAGAAGTTGATGCAAACGATGTT
GAAGGTGGTAACCTGAAAATTTCATTCAACTCTAAATATATGATGGATGCTTTAAAAGCA
ATCGATAATGATGAGGTTGAAGTTGAATTCTTCGGTACAATGAAACCATTTATTCTAAAA
CCAAAAGGTGACGACTCGGTAACGCAATTAATTTTACCAATCAGAACTTACTAA	
>>0002_dnaN_SAUR-CC1-MW2_BA000033.2-[2156..3289; 1134 nt]
ATGATGGAATTCACTATTAAAAGAGATTATTTTATTACACAATTAAATGACACATTAAAA
GCTATTTCACCAAGAACAACATTACCTATATTAACTGGTATCAAAATCGATGCGAAAGAA
CATGAAGTTATATTAACTGGTTCAGACTCTGAAATTTCAATAGAAATCACTATTCCTAAA
ACTGTAGATGGCGAAGATATTGTCAATATTTCAGAAACAGGCTCAGTAGTACTTCCTGGA
CGATTCTTTGTTGATATTATAAAAAAATTACCTGGTAAAGATGTTAAATTATCTACAAAT
GAACAATTCCAGACATTAATTACATCAGGTCATTCTGAATTTAATTTAAGTGGCTTAGAT
CCAGATCAATATCCTTTATTACCTCAAGTTTCTAGAGATGACGCAATTCAATTGTCGGTA
AAAGTGCTTAAAAACGTGATTGCACAAACAAATTTTGCAGTGTCCACCTCAGAAACACGC
CCAGTACTAACTGGTGTGAACTGGCTTATACAAGAAAATGAATTAATATGCACAGCGACT
GACTCACACCGCTTGGCTGTAAGAAAGTTGCAGTTAGAAGATGTTTCTGAAAACAAAAAT
GTCATCATTCCAGGTAAGGCTTTAGCTGAATTAAATAAAATTATGTCTGACAATGAAGAA
GACATTGATATCTTCTTTGCTTCAAACCAAGTTTTATTTAAAGTTGGAAATGTGAACTTT
ATTTCTCGATTATTAGAAGGACATTATCCTGATACAACACGTTTATTCCCTGAAAACTAT
GAAATTAAATTAAGTATAGACAATGGGGAGTTTTATCATGCGATTGATCGTGCCTCTTTA
TTAGCACGTGAAGGTGGTAACAACGTTATTAAATTAAGTACAGGTGATGACGTTGTTGAA
TTATCTTCTACATCACCAGAAATTGGTACTGTAAAAGAAGAAGTTGATGCAAACGATGTT
GAAGGTGGTAGCCTGAAAATTTCATTCAACTCTAAATATATGATGGATGCTTTAAAAGCA
ATCGATAATGATGAGGTTGAAGTTGAATTCTTCGGTACAATGAAACCATTTATTCTAAAA
CCAAAAGGTGACGACTCGGTAACGCAATTAATTTTACCAATCAGAACTTACTAA	
>>0002_dnaN_SAUR-CC93-JKD6159_CP002114.2-[1640..2773; 1134 nt]
ATGATGGAATTCACTATTAAAAGAGATTATTTTATTACACAATTAAATGACACATTAAAA
GCTATTTCACCAAGAACAACATTACCTATATTAACTGGTATCAAAATCGATGCGAAAGAA
CATGAAGTTATATTAACTGGTTCAGACTCTGAAATTTCAATAGAAATCACTATTCCTAAA
ACTGTAGATGGCGAAGATATTGTCAATATTTCAGAAACAGGCTCAGTAGTACTTCCTGGA
CGATTCTTTGTTGATATTATAAAAAAATTACCTGGTAAAGATGTTAAATTATCTACAAAT
GAACAATTCCAGACATTAATTACATCAGGTCATTCTGAATTTAATTTAAGTGGCTTAGAT
CCAGATCAATATCCTTTATTACCACAAGTTTCTAGAGATGACGCAATTCAATTGTCGGTA
AAAGTACTTAAAAACGTGATTGCACAAACGAATTTTGCAGTGTCCACCTCAGAAACACGC
CCAGTACTAACTGGTGTGAACTGGCTTATACAAGAAAATGAATTAATATGCACAGCGACT
GACTCACACCGCTTAGCTGTAAGAAAATTGAAGTTAGAAGATGTTTCTGAAAACAAAAAT
GTCATCATTCCAGGTAAGGCTTTAGCTGAATTAAATAAAATTATGTCTGACAATGAAGAA
GACATAGATATCTTCTTTGCTTCAAACCAAGTTTTATTTAAAGTTGGAAATGTGAACTTT
ATTTCTCGATTATTAGAAGGACATTATCCTGATACAACACGTTTATTCCCTGAAAACTAT
GAAATTAAATTAAGTATAGACAATGGGGAATTTTATCATGCGATTGATCGTGCATCTTTA
TTAGCACGTGAAGGTGGTAATAACGTTATTAAATTAAGTACAGGTGATGACGTTGTTGAA
TTGTCTTCTACATCACCAGAAATTGGTACTGTAAAAGAAGAAGTTGATGCAAACGATGTT
GAAGGTGGTAGCCTGAAAATTTCATTCAACTCTAAATATATGATGGATGCTTTAAAAGCA
ATCGATAATGATGAGGTTGAAGTTGAATTCTTCGGTACAATGAAACCATTTATTCTAAAA
CCAAAAGGTGACGACTCGGTAACGCAATTAATTTTACCAATCAGAACTTACTAA	
>>0002_dnaN_SCHW-NCTC13712_LR134304.1-[1641..2774; 1134 nt]
ATGATGGAATTCACTATTAAAAGAGATTATTTTATTACACAATTAAATGACACATTAAAA
GCAATATCACCAAGAACAACGCTACCAATTTTAACTGGTATCAAAATCGATGCAAAAGAA
CATGAAGTGATACTAACTGGTTCAGACTCTGAAATTTCAATCGAAATCACTATTCCTAAA
ACTGTTGATGGTGAAGATATTGTCAACATTTCAGAAACAGGTTCAGTTGTGTTACCTGGA
CGATTCTTTGTCGATATTATAAAAAAACTACCTGGTAAAGATGTTAAATTATCTACAAAT
GAACAATTCCAAACATTAATTACATCAGGTCATTCTGAATTTAATTTAAGTGGCTTAGAT
CCAGATCAATATCCTTTATTACCACAGGTTTCTAGAGATGATGCAATTCAGTTATCAGTA
AAAGTGCTTAAAAATGTGATAGCACAAACGAATTTTGCAGTGTCCACCTCAGAAACACGA
CCAGTATTGACTGGTGTGAACTGGCTTATACAAGAAAATGAATTAATATGCACAGCGACT
GACTCACACCGCTTGGCTGTAAGAAAATTACGATTAGAAGATGTTTCCGAAAATAAAAAT
GTCATCATTCCAGGTAAAGCTTTAGCTGAATTAAATAAAATTATGTCTGATAGTGAAGAA
GACATTGATATCTTCTTTGCTTCAAATCAAGTTTTATTTAAAGTAGGGAATGTAAACTTT
ATTTCTCGATTATTAGAAGGACATTATCCTGATACAACACGTTTATTCCCAGAAAACTAT
GAAATTAAGTTAAGCATAGATAATGGCGAATTTTATCATGCAATTGATCGTGCATCATTA
TTAGCACGTGAAGGTGGCAATAACGTTATTAAATTAAGCACAGGTGACGAAGTAGTTGAA
CTTTCATCTACATCACCAGAAATTGGTACTGTTAAAGAAGAAGTTGATGCAAATGATGTT
GAAGGTGGAAACTTAAAAATTTCTTTCAACTCTAAATATATGATGGACGCTTTAAAAGCA
ATTGATAATGACGAAGTTGAAGTGGAATTCTTTGGTACAATGAAACCATTCATTCTGAAA
CCAAAAGGTGACGACTCAGTAACGCAATTAATTTTACCAATTAGAACATACTAA	
>>0002_dnaN_SS60_NZ_JABWHF010000003.1, contig-00003-[182939..184072; 1134 nt]
ATGATGGAATTCACTATTAAAAGAGATTATTTTATTACACAATTAAATGACACATTAAAA
GCAATATCACCAAGAACAACATTACCAATTTTAACTGGTATCAAAATCGATGCAAAAGAA
CATGAAGTGATACTAACTGGTTCAGACTCTGAAATTTCAATCGAAATCACTATTCCTAAA
ACTGTTGATGGTGAAGATATTGTCAACATTTCAGAAACGGGTTCAGTTGTGTTACCTGGA
CGATTCTTTGTCGATATTATAAAAAAATTACCTGGTAAAGATGTTAAATTATCTACAAAT
GAGCAATTCCAAACATTAATTACATCAGGTCATTCTGAATTTAATTTAAGTGGCTTAGAT
CCAGATCAATATCCATTATTACCACAAGTTTCTAGAGATGATGCAATTCAATTATCAGTA
AAAGTACTTAAAAACGTGATAGCACAAACGAATTTTGCAGTGTCCACCTCAGAAACACGC
CCTGTATTGACTGGTGTGAACTGGCTTATACAAGAAAATGAATTAATATGCACAGCAACT
GACTCACACCGCTTGGCTGTAAGAAAATTACAATTAGAAGATGTTTCTGAAAATAAAAAT
GTCATCATTCCAGGTAAAGCTTTAGCTGAATTAAATAAAATTATGTCTGATAGTGAAGAA
GACATTGATATCTTCTTTGCATCAAATCAAGTTTTATTTAAAGTAGGGAATGTAAACTTT
ATTTCTCGATTATTAGAAGGACATTACCCTGATACAACACGTTTATTCCCAGAAAACTAT
GAAATTAAGTTAAGCATAGATAATGGCGAGTTTTATCATGCAATTGATCGTGCATCATTA
TTAGCACGTGAAGGTGGCAATAACGTTATTAAACTAAGCACTGGTGACGAAGTAGTTGAA
CTTTCATCTACATCACCAGAAATTGGTACTGTTAAAGAAGAAGTTGATGCAAATGATGTT
GAAGGCGGGAACTTAAAAATTTCTTTCAACTCTAAATATATGATGGACGCTTTAAAAGCA
ATTGATAATGACGAAGTTGAGGTTGAATTCTTTGGTACAATGAAGCCATTCATTTTAAAA
CCAAAAGGTGACGACTCAGTAACACAATTAATTTTACCAATCAGAACATACTAA	
>>0002_dnaN_SS90_NZ_JABWHD010000001.1, contig-00001-[465737..466870; 1134 nt]_RC
TTAGTATGTTCTGATTGGTAAAATTAATTGTGTTACTGAGTCGTCACTTTTTGGTTTTAA
AATGAATGGCTTCATTGTACCAAAGAATTCAACCTCAACTTCGTCATTATCAATTGCTTT
TAAAGCGTCCATCATATATTTAGAGTTGAAAGAAATTTTTAAGTTCCCGCCTTCAACATC
ATTTGCATCAACTTCTTCTTTAACAGTACCAATTTCTGGTGATGTAGATGAAAGTTCAAC
TACTTCGTCACCAGTGCTTAGTTTAATAACGTTATTGCCACCTTCACGTGCTAATAATGA
TGCACGATCAATTGCATGATAAAACTCGCCATTATCTATGCTTAACTTAATTTCATAGTT
TTCTGGGAATAAACGTGTTGTATCAGGATAGTGTCCTTCTAATAATCGAGAAATAAAGTT
TACATTCCCTACTTTAAATAAAACTTGATTTGAAGCAAAGAATATATCAATGTCTTCTTC
ACTATCAGACATAATTTTATTTAATTCAGCTAAAGCTTTACCTGGAATGATGACATTTTT
ATTTTCAGAAACATCTTCTAATTGTAATTTTCTTACAGCCAAGCGGTGTGAGTCAGTTGC
TGTGCATATTAATTCATTTTCTTGTATAAGCCAGTTTACACCAGTCAATACAGGGCGTGT
TTCTGAGGTGGACACTGCAAAATTCGTTTGTGCTATCACGTTTTTAAGTACTTTTACTGA
TAATTGAATTGCATCATCTCTAGAAACTTGTGGTAATAATGGATATTGATCTGGATCTAA
GCCACTTAAATTAAATTCAGAATGACCTGATGTAATTAATGTTTGGAATTGCTCATTTGT
AGATAATTTAACATCTTTACCAGGTAATTTTTTTATAATATCGACAAAGAATCGTCCAGG
TAACACAACTGAACCCGTTTCTGAAATGTTGACAATATCTTCACCATCAACAGTTTTAGG
AATAGTGATTTCGATTGAAATTTCAGAGTCTGAACCAGTTAGTATCACTTCATGTTCTTT
TGCATCGATTTTGATACCAGTTAAAATTGGTAATGTTGTTCTTGGTGATATTGCTTTTAA
TGTGTCATTTAATTGTGTAATAAAATAATCTCTTTTAATAGTGAATTCCATCAT	
>>0002_dnaN_Zoo-28_N/A-[2160..3293; 1134 nt]
ATGATGGAATTCACTATTAAAAGAGATTATTTTATTACACAATTAAATGACACATTAAAA
GCAATATCACCAAGAACAACATTACCAATTTTAACTGGTATCAAAATCGATGCAAAAGAA
CATGAAGTGATACTAACTGGTTCAGACTCTGAAATTTCAATCGAAATCACTATTCCTAAA
ACTGTTGATGGTGAAGATATTGTCAACATTTCAGAAACGGGTTCAGTTGTGTTACCTGGA
CGATTCTTTGTCGATATTATAAAGAAATTACCTGGTAAAGATGTTAAATTATCTACAAAT
GAGCAATTCCAAACATTAATTACATCAGGTCATTCTGAATTTAATTTAAGTGGCTTAGAT
CCAGATCAATATCCATTATTACCACAAGTTTCTAGAGATGATGCAATTCAATTATCAGTA
AAAGTACTTAAAAACGTGATAGCACAAACGAATTTTGCAGTGTCCACCTCAGAAACACGC
CCTGTATTGACTGGTGTGAACTGGCTTATACAAGAAAATGAATTAATATGCACAGCAACT
GACTCACACCGCTTGGCTGTAAGAAAATTACAATTAGAAGATGTTTCTGAAAATAAAAAT
GTCATCATTCCAGGTAAAGCTTTAGCTGAATTAAATAAAATTATGTCTGATAGTGAAGAA
GACATTGATATATTCTTTGCTTCAAATCAAGTTTTATTTAAAGTAGGGAATGTAAACTTT
ATTTCTCGATTATTAGAAGGACACTATCCTGATACAACACGTTTATTCCCAGAAAACTAT
GAAATTAAGTTAAGCATAGATAATGGCGAGTTTTATCATGCAATTGATCGTGCATCATTA
TTAGCACGTGAAGGTGGCAATAACGTTATTAAACTAAGCACTGGTGACGAAGTAGTTGAA
CTTTCATCTACATCACCAGAAATTGGTACTGTTAAAGAAGAAGTTGATGCAAATGATGTT
GAAGGCGGGAACTTAAAAATTTCTTTCAACTCTAAATATATGATGGACGCTTTAAAAGCA
ATTGATAATGATGAAGTTGAGGTTGAATTCTTTGGTACAATGAAGCCATTCATTTTAAAA
CCAAAAGGTGACGACTCAGTAACACAATTAATTTTACCAATCAGAACATACTAA	
>>0003_yaaA_BDS-53E_N/A-[3675..3920; 246 nt]
GTGATTATTTTGGTTCAAGAAGTTGTAGTAGAAGGCGACATCAATTTAGGTCAATTTCTA
AAAACAGAAGGGATTATTGAGTCTGGTGGTCAAGCAAAATGGTTCTTGCAAGACGTTGAA
GTATTAATTAATGGAGTGCGTGAAACACGTCGCGGTAAAAAGTTAGAACATCAAGATCGT
ATAGATATCCCAGAGTTACCTGAAGATGCTGGTTCTTTCTTAATCATTCATCAAGGTGAA
CAATGA	
>>0003_yaaA_BDS-54_N/A-[3676..3921; 246 nt]
GTGATTATTTTGGTTCAAGAAGTTGTAGTAGAAGGCGACATCAATTTAGGTCAATTTCTA
AAAACAGAAGGGATTATTGAGTCTGGTGGTCAAGCAAAATGGTTCTTGCAAGACGTTGAA
GTATTAATTAATGGAGTGCGTGAAACACGTCGCGGTAAAAAGTTAGAACATCAAGATCGT
ATAGATATCCCAGAGTTACCTGAAGATGCTGGTTCTTTCTTAATCATTCATCAAGGTGAA
CAATGA	
>>0003_yaaA_EMCR19-CAJGUT01_CAJGUT010000002.1 , contig-2-[377245..377490; 246 nt]_RC
TCATTGTTCACCTTGATGAATGATTAAGAAAGAACCAGCATCTTCAGGTAACTCTGGGAT
ATCTATACGATCTTGATGTTCTAACTTTTTACCGCGACGTGTTTCACGCACTCCATTAAT
TAATACTTCAACGTCTTGCAAGAACCATTTTGCTTGACCACCAGACTCAATAATCCCTTC
TGTTTTTAGAAATTGACCTAAATTGATGTCGCCTTCTACTACAACTTCTTGAACCAAAAT
AATCAC	
>>0003_yaaA_SARG-MSHR1132_FR821777.2-[3677..3922; 246 nt]
GTGATTATTTTGGTTCAAGAAGTTGTAGTAGAAGGCGACATCAATTTAGGTCAATTTCTA
AAAACAGAAGGGATTATTGAGTCTGGTGGTCAAGCAAAATGGTTCTTGCAAGACGTTGAA
GTATTAATTAATGGAGTGCGTGAAACACGTCGCGGTAAAAAGTTAGAACATCAAGATCGT
ATAGATATCCCAGAGTTACCTGAAGATGCTGGTTCTTTCTTAATCATTCATCAAGGTGAA
CAATGA	
>>0003_yaaA_SAUR-CC152-SA17S6_CP010941.1-[91000..91245; 246 nt]
GTGATTATTTTGGTTCAAGAAGTTGTAGTAGAAGGAGACATTAATTTAGGTCAATTTCTA
AAAACAGAAGGGATTATTGAATCTGGTGGTCAAGCAAAATGGTTCTTGCAAGACGTTGAA
GTATTAATTAATGGAGTGCGTGAAACACGTCGCGGTAAAAAGTTAGAACATCAAGATCGT
ATAGATATCCCAGAATTACCTGAAGATGCTGGTTCTTTCTTAATCATTCATCAAGGTGAA
CAATGA	
>>0003_yaaA_SAUR-CC1-MW2_BA000033.2-[3670..3915; 246 nt]
GTGATTATTTTGGTTCAAGAAGTTGTAGTAGAAGGAGACATTAATTTAGGTCAATTTCTA
AAAACAGAAGGGATTATTGAATCTGGTGGTCAAGCAAAATGGTTCTTGCAAGACGTTGAA
GTATTAATTAATGGAGTGCGTGAAACACGTCGCGGTAAAAAGTTAGAACATCAAGATCGT
ATAGATATCCCAGAATTACCTGAAGATGCTGGTTCTTTCTTAATCATTCATCAAGGTGAA
CAATGA	
>>0003_yaaA_SAUR-CC93-JKD6159_CP002114.2-[3154..3399; 246 nt]
GTGATTATTTTGGTTCAAGAAGTTGTAGTAGAAGGAGACATTAATTTAGGTCAATTTCTA
AAAACAGAAGGGATTATTGAATCTGGTGGTCAAGCAAAATGGTTCTTGCAAGACGTTGAA
GTATTAATTAATGGAGCGCGTGAAACACGTCGCGGTAAAAAGTTAGAACATCAAGATCGT
ATAGATATCCCAGAATTACCTGAAGATGCTGGTTCTTTCTTAATCATTCATCAAGGTGAA
CAATGA	
>>0003_yaaA_SCHW-NCTC13712_LR134304.1-[3142..3387; 246 nt]
GTGATTATTTTGGTTCAAGAAGTTGTAGTAGAAGGCGACATCAATTTAGGTCAATTTCTA
AAAACAGAAGGGATTATTGAGTCTGGTGGTCAAGCAAAATGGTTTTTGCAAGACGTTGAA
GTATTAATTAATGGAGTGCGTGAAACACGTCGCGGTAAAAAATTAGAACATCAAGATCGT
ATAGATATCCCAGAGTTACCTGAAGATGCTGGTTCTTTCTTAATCATTCATCAAGGTGAA
CAATGA	
>>0003_yaaA_SS60_NZ_JABWHF010000003.1, contig-00003-[184455..184700; 246 nt]
GTGATTATTTTGGTTCAAGAAGTTGTAGTAGAAGGCGACATCAATTTAGGTCAATTTCTA
AAAACAGAAGGGATTATTGAGTCTGGTGGTCAAGCAAAATGGTTCTTGCAAGACGTTGAA
GTATTAATTAATGGAGTGCGTGAAACACGTCGCGGTAAAAAGTTAGAACATCAAGATCGT
ATAGATATCCCAGAGTTACCTGAAGATGCTGGTTCTTTCTTAATCATTCATCAAGGTGAA
CAATGA	
>>0003_yaaA_SS90_NZ_JABWHD010000001.1, contig-00001-[465110..465355; 246 nt]_RC
TCATTGTTCACCTTGATGAATGATTAAGAAAGAACCAGCATCTTCAGGTAACTCTGGGAT
ATCTATACGATCTTGATGTTCTAACTTTTTACCGCGACGTGTTTCACGCACTCCATTAAT
TAATACTTCAACGTCTTGCAAGAACCATTTTGCTTGACCACCAGACTCAATAATCCCTTC
TGTTTTTAGAAATTGACCTAAATTGATGTCGCCTTCTACTACAACTTCTTGAACCAAAAT
AATCAC	
>>0003_yaaA_Zoo-28_N/A-[3676..3921; 246 nt]
GTGATTATTTTGGTTCAAGAAGTTGTAGTAGAAGGCGACATCAATTTAGGTCAATTTCTA
AAAACAGAAGGGATTATTGAGTCCGGTGGTCAAGCAAAATGGTTCTTGCAAGACGTTGAA
GTATTAATTAATGGAGTGCGTGAAACACGTCGCGGTAAAAAGTTAGAACATCAAGATCGT
ATAGATATCCCAGAGTTACCTGAAGATGCTGGTTCTTTCTTAATCATTCATCAAGGTGAA
CAATGA	
>>0004_recF_BDS-53E_N/A-[3917..5029; 1113 nt]
ATGAAATTAAATACACTCCAATTAGAAAACTATCGTAACTATGATGAGGTTACGTTGAAG
TGTCATCCTGATGTGAATATCCTTATTGGAGAAAATGCACAAGGAAAGACAAATTTACTT
GAATCAATTTATACCTTAGCTTTAGCAAAAAGTCATAGAACGAGTAATGATAAGGAACTC
ATACGTTTTAATGCTGATTATGCTAAAATAGAAGGTGAGCTTAGTTATAGACACGGCACG
ATGCCATTAACAATGTTTATAACTAAAAAAGGTAAACAAGTCAAAGTGAATCACTTAGAG
CAAAGTCGACTAACACAATATATTGGACACCTCAATGTGGTTCTATTTGCGCCAGAAGAT
TTGAATATTGTAAAAGGCTCTCCTCAAATAAGACGACGCTTTATAGATATGGAGTTGGGC
CAAATTTCTGCTGTTTACTTAAATGATTTAGCTCAATACCAACGTATTTTAAAGCAAAAG
AATAATTACTTAAAGCAGTTACAATTAGGCCAAAAAAAGGACTTAACAATGTTAGAAGTA
TTAAATCAGCAGTTTGCTGAATATGCATTGAAAGTAACTGATAAACGTGCGCATTTTATT
CAAGAGCTAGAATCATTAGCGAAACCCATTCATGCTGGGATTACAAATGATAGGGAAACG
TTGTCTCTGAATTATTTACCTAGTCTTAAATTCGATTATGCTCAAAGTGAAGCGTCACGT
CTTGAAGAAATTATGTCTATTCTAAGTGATAACATGCAAAGAGAAAAAGAGCGTGGAATT
AGCTTATTTGGGCCACATCGAGATGATATTAGTTTTGATGTAAATGGCATGGATGCCCAA
ACATATGGTTCTCAAGGTCAGCAACGTACAACGGCATTGTCCATTAAACTAGCTGAAATT
GAATTAATGAATATCGAAGTTGGGGAATACCCCATCTTATTATTAGACGATGTACTTAGT
GAATTAGATGATTCACGTCAAACGCATTTATTAAGTACAATTCAGCATAAAGTACAAACA
TTTGTCACTACGACATCTGTTGATGGTATTGATCATGAAATAATGAATAACGCTAAATTG
TATCGTATTAATCAAGGTGAAATTATAAAGTAA	
>>0004_recF_BDS-54_N/A-[3918..5030; 1113 nt]
ATGAAATTAAATACACTCCAATTAGAAAACTATCGTAACTATGATGAGGTTACGTTGAAA
TGTCATCCTGATGTGAATATCCTTATTGGAGAAAATGCACAAGGAAAGACAAATTTACTT
GAATCAATTTATACCTTAGCTTTAGCAAAAAGTCATAGAACGAGTAATGATAAGGAACTC
ATACGTTTTAATGCTGATTATGCTAAAATAGAAGGTGAGCTTAGTTATAGACACGGCACG
ATGCCATTAACAATGTTTATAACTAAAAAAGGTAAACAAGTCAAAGTGAATCACTTAGAG
CAAAGTCGACTAACACAATATATTGGACACCTCAATGTGGTTCTATTTGCGCCAGAAGAT
TTGAATATTGTAAAAGGCTCTCCTCAAATAAGACGACGCTTTATAGATATGGAGTTGGGC
CAAATTTCTGCTGTTTACTTAAATGATTTAGCTCAATACCAACGTATTTTAAAGCAAAAG
AATAATTACTTAAAGCAGTTGCAATTAGGCCAAAAAAAGGACTTAACAATGTTAGAAGTA
TTAAATCAGCAGTTTGCTGAATATGCATTGAAAGTAACTGATAAACGTGCGCATTTTATT
CAAGAGCTAGAATCATTAGCGAAACCCATTCATGCTGGGATTACAAATGATAGGGAAACG
TTGTCTCTGAATTATTTACCTAGTCTTAAATTCGATTATGCTCAAAGTGAAGCGTCACGT
CTTGAAGAAATTATGTCTATTCTAAGTGATAACATGCAAAGAGAAAAAGAGCGTGGAATT
AGCTTATTTGGGCCACATCGAGATGATATTAGTTTTGATGTAAATGGCATGGATGCCCAA
ACATATGGTTCTCAAGGTCAGCAACGTACAACGGCATTGTCCATTAAACTAGCTGAAATT
GAATTAATGAATATCGAAGTTGGGGAATACCCCATCTTATTATTAGACGATGTACTTAGT
GAATTAGATGATTCACGTCAAACGCATTTATTAAGTACAATTCAGCATAAAGTACAAACA
TTTGTCACTACGACATCTGTTGATGGTATTGATCATGAAATAATGAATAACGCTAAATTG
TATCGTATTAATCAAGGTGAAATTATAAAGTAA	
>>0004_recF_EMCR19-CAJGUT01_CAJGUT010000002.1 , contig-2-[376136..377248; 1113 nt]_RC
TTACTTTATAATTTCACCTTGATTAATACGATACAATTTAGCGTTATTCATTATTTCATG
ATCAATACCATCAACAGATGTCGTAGTGACAAATGTTTGTACTTTATGCTGAATTGTACT
TAATAAATGCGTTTGACGTGAATCATCTAATTCACTAAGTACATCGTCTAATAATAAGAT
GGGGTATTCCCCAACTTCGATATTCATTAATTCAATTTCAGCTAGTTTAATGGACAATGC
CGTTGTACGTTGCTGACCTTGAGAACCATATGTTTGGGCATCCATGCCATTTACATCAAA
ACTAATATCATCTCGATGTGGCCCAAATAAGCTAATTCCACGCTCTTTTTCTCTTTGCAT
GTTATCACTTAGAATAGACATAATTTCTTCAAGACGTGACGCTTCACTTTGAGCATAATC
GAATTTAAGACTAGGTAAATAATTCAGAGACAACGTTTCCCTATCATTTGTAATCCCAGC
ATGAATGGGTTTCGCTAATGATTCTAGCTCTTGAATAAAATGCGCACGTTTATCAGTTAC
TTTCAATGCATATTCAGCAAACTGCTGATTTAATACTTCTAACATTGTTAAGTCCTTTTT
TTGGCCTAATTGTAACTGCTTTAAGTAATTATTCTTTTGCTTTAAAATACGTTGGTATTG
AGCTAAATCATTTAAGTAAACAGCAGAAATTTGGCCCAACTCCATATCTATAAAGCGTCG
TCTTATTTGAGGAGAGCCTTTTACAATATTCAAATCTTCTGGCGCAAATAGAACCACATT
GAGGTGTCCAATATATTGTGTTAGTCGACTTTGCTCTAAGTGATTCACTTTGACTTGTTT
ACCTTTTTTAGTTATAAACATTGTTAATGGCATCGTGCCGTGTCTATAACTAAGCTCACC
TTCTATTTTAGCATAATCAGCATTAAAACGTATGAGTTCCTTATCATTACTCGTTCTATG
ACTTTTTGCTAAAGCTAAGGTATAAATTGATTCAAGTAAATTTGTCTTTCCTTGTGCATT
TTCTCCAATGAGGATATTCACATCAGGATGACACTTCAACGTAACCTCATCATAGTTACG
ATAGTTTTCTAATTGGAGTGTATTTAATTTCAT	
>>0004_recF_SARG-MSHR1132_FR821777.2-[3919..5031; 1113 nt]
ATGAAATTAAATACACTCCAATTAGAAAACTATCGTAACTATGATGAGGTTACGTTGAAG
TGTCATCCTGATGTGAATATCCTTATTGGAGAAAATGCACAAGGAAAGACAAATTTACTT
GAATCAATCTATACCTTAGCTTTAGCAAAAAGTCATAGAACGAGTAATGATAAGGAACTC
ATACGTTTCGACGCTGATTATGCTAAAATAGAAGGTGAGCTTAGTTATAGACATGGTACG
ATGCCATTAACGATGTTTATAACTAAAAAAGGTAAACAAGTCAAAGTGAATCACTTAGAG
CAAAGTCGACTAACACAATATGTTGGTCATCTCAATGTGGTTCTTTTTGCGCCAGAAGAT
TTAAATATTGTTAAAGGCTCTCCTCAAATAAGACGACGCTTTATAGATATGGAGTTGGGC
CAAATTTCTGCTGTTTACTTAAATGATTTAGCACAATACCAACGTATTTTAAAGCAAAAG
AATAATTACTTGAAACAGTTACAATTAGGTCAGAAAAAGGACCTGACTATGCTGGAAGTT
TTAAATCAGCAGTTTGCAGAATATGCTTTAAAGGTGACTGATAAACGTGCGCATTTTATT
CAAGAGCTAGAATCATTAGCAAAACCAATTCATGCTGGGATTACAAATGATAGAGAAACG
TTGTCGCTGAATTATTTACCTAGTCTTAAATTCGATGATGCTCAAATTGAAGCGGCACGT
CTTGAAGAGATTATGTCTATTCTAAGTGATAACATGCAAAGAGAAAAAGAGCGTGGTATT
AGCTTGTTTGGACCACATCGAGACGATATTAGTTTTGATGTAAATGGCATGGATGCACAA
ACATATGGTTCTCAAGGTCAGCAACGTACAACGGCATTGTCCATTAAGTTAGCTGAAATT
GAATTAATGAATATCGAAGTTGGGGAATACCCCATCTTATTATTAGACGATGTACTTAGT
GAATTAGATGATTCACGTCAAACGCATTTATTAAGTACAATTCAGCATAAAGTACAAACA
TTTGTCACTACGACATCTGTTGATGGTATTGATCATGAAATTATGAATAACGCTAAATTG
TATCGTATTAATCAAGGTGAAATTATAAAGTAA	
>>0004_recF_SAUR-CC152-SA17S6_CP010941.1-[91242..92354; 1113 nt]
ATGAAGTTAAATACACTCCAATTAGAAAATTATCGTAACTATGATGAGGTTACGTTGAAA
TGTCATCCTGACGTGAATATCCTCATTGGAGAAAATGCACAAGGAAAGACAAATTTACTT
GAATCAATTTATACCTTAGCTTTAGCAAAAAGTCATAGAACGAGTAATGATAAGGAACTC
ATACGTTTTAATGCTGATTATGCTAAAATAGAAGGTGAGCTTAGTTATAGACACGGCACG
ATGCCATTAACAATGTTTATAACTAAAAAAGGTAAACAAGTCAAAGTGAATCACTTAGAG
CAAAGTCGTCTAACTCAATATATTGGACACCTCAATGTGGTTCTATTTGCGCCAGAAGAT
TTGAATATTGTAAAAGGCTCTCCTCAAATAAGAAGACGCTTTATAGATATGGAGTTGGGC
CAAATTTCTGCTGTTTACTTAAATGATTTAGCTCAATACCAACGTATTTTAAAGCAAAAG
AATAATTACTTAAAGCAGTTACAATTAGGCCAAAAAAAGGACTTAACAATGTTGGAAGTA
TTAAATCAGCAGTTTGCTGAATATGCAATGAAAGTAACTGATAAACGTGCACATTTTATT
CAAGAGCTAGAGTCGTTAGCGAAACCGATTCATGCTGGTATCACAAATGATAAAGAAGCG
TTATCGCTGAATTATTTACCTAGCCTTAAATTTGATTATGCTCAAAATGAAGCGGCACGA
CTTGAAGAAATTATGTCTATTCTTAGCGATAATATGCAAAGAGAAAAAGAACGAGGCATT
AGCTTATTCGGACCACATCGAGATGATATCAGTTTTGATGTGAATGGCATGGATGCTCAA
ACATATGGTTCTCAAGGACAGCAACGTACAACGGCTTTGTCCATTAAATTAGCTGAAATT
GAGTTAATGAATATCGAAGTTGGGGAATATCCCATCTTATTATTAGACGATGTACTCAGT
GAATTAGATGATTCGCGTCAAACGCATTTATTAAGTACGATTCAGCATAAAGTACAAACA
TTTGTCACTACGACATCTGTAGATGGTATTGATCATGAAATCATGAATAACGCTAAATTG
TATCGTATTAATCAAGGTGAAATTATAAAGTAA	
>>0004_recF_SAUR-CC1-MW2_BA000033.2-[3912..5024; 1113 nt]
ATGAAGTTAAATACACTCCAATTAGAAAATTATCGTAACTATGATGAGGTTACGTTGAAA
TGTCATCCTGACGTGAATATCCTCATTGGAGAAAATGCACAAGGAAAGACAAATTTACTT
GAATCAATTTATACCTTAGCTTTAGCAAAAAGTCATAGAACGAGTAATGATAAGGAACTC
ATACGTTTTAATGCTGATTATGCTAAAATAGAAGGTGAGCTTAGTTATAGACACGGCACG
ATGCCATTAACAATGTTTATAACTAAAAAAGGTAAACAAGTCAAAGTGAATCACTTAGAG
CAAAGTCGTCTAACTCAATATATTGGACACCTCAATGTGGTTCTATTTGCGCCAGAAGAT
TTGAATATTGTAAAAGGCTCTCCTCAAATAAGACGACGCTTTATAGATATGGAGTTGGGC
CAAATTTCTGCTGTTTACTTAAATGATTTAGCTCAATACCAACGTATTTTAAAGCAAAAG
AATAATTACTTAAAGCAGTTACAATTAGGCCAAAAAAAGGACTTAACAATGTTGGAAGTA
TTAAATCAGCAGTTTGCTGAATATGCAATGAAAGTAACTGATAAACGTGCACATTTTATT
CAAGAGCTAGAGTCGTTAGCTAAACCGATTCATGCTGGTATCACAAATGATAAAGAAGCG
TTGTCGCTGAATTATTTACCTAGTCTTAAATTTGATTATGCTCAAAATGAAGCGGCACGA
CTTGAAGAAATTATGTCTATTCTTAGCGATAATATGCAAAGAGAAAAAGAACGAGGCATT
AGCTTATTCGGACCACATCGAGATGATATAAGTTTTGATGTGAATGGCATGGATGCTCAA
ACATATGGTTCTCAAGGACAGCAACGTACAACGGCTTTGTCCATTAAATTAGCTGAAATT
GAGTTAATGAATATCGAAGTTGGGGAATATCCCATCTTATTATTAGACGATGTACTCAGT
GAATTAGATGATTCGCGTCAAACGCATTTATTAAGTACGATTCAGCATAAAGTACAAACA
TTTGTCACTACGACATCTGTAGATGGTATTGATCATGAAATCATGAATAACGCTAAATTG
TATCGTATTAATCAAGGTGAAATTATAAAGTAA	
>>0004_recF_SAUR-CC93-JKD6159_CP002114.2-[3396..4508; 1113 nt]
ATGAAGTTAAATACACTCCAATTAGAAAATTATCGTAACTATGATGAGGTTACGTTGAAA
TGTCATCCTGACGTGAATATCCTCATTGGAGAAAATGCACAAGGAAAGACAAATTTACTT
GAATCAATTTATACCTTAGCTTTAGCAAAAAGTCATAGAACGAGTAATGATAAGGAACTC
ATACGTTTTAATGCTGATTATGCTAAAATAGAAGGTGAGCTTAGTTATAGACACGGCACG
ATGCCATTAACAATGTTTATAACTAAAAAAGGTAAACAAGTCAAAGTGAATCACTTAGAG
CAAAGTCGTCTAACTCAATATATTGGACACCTCAATGTGGTTCTATTTGCGCCAGAAGAT
TTGAATATTGTAAAAGGCTCTCCTCAAATAAGACGACGCTTTATAGATATGGAGTTGGGC
CAAATTTCTGCTGTTTACTTAAATGATTTAGCTCAATACCAACGTATTTTAAAGCAAAAG
AATAATTACTTAAAGCAGTTACAATTAGGCCAAAAAAAGGACTTAACAATGTTGGAAGTA
TTAAATCAGCAGTTTGCTGAATATGCAATGAAAGTAACTGATAAACGTGCACATTTTATT
CAAGAGCTAGAGTCATTAGCTAAACCGATTCATGCTGGTATCACAAATGATAAAGAAGCG
TTGTCGTTGAATTATTTACCTAGTCTTAAATTTGACTATGCTCAAAATGAAGCGGCACGA
CTTGAAGAAATTATGTCTATTCTTAGCGATAATATGCAAAGAGAAAAAGAACGAGGCATT
AGCTTATTCGGACCACATCGAGATGATATAAGTTTTGATGTGAATGGCATGGATGCTCAA
ACATATGGTTCTCAAGGACAGCAACGTACAACGGCTTTGTCCATTAAATTAGCTGAAATT
GAGTTAATGAATATCGAAGTTGGGGAATATCCCATCTTATTATTAGACGATGTACTCAGT
GAATTAGATGATTCGCGTCAAACGCATTTATTAAGTACGATTCAGCATAAAGTACAAACA
TTTGTCACTACGACATCTGTAGATGGTATTGATCATGAAATCATGAATAACGCTAAATTG
TATCGTATTAATCAAGGTGAAATTATAAAGTAA	
>>0004_recF_SCHW-NCTC13712_LR134304.1-[3384..4496; 1113 nt]
ATGAAATTAAATACACTCCAATTAGAAAACTATCGTAACTATGATGAGGTTACGTTGAAG
TGTCATCCTGATGTGAATATCCTCATTGGAGAAAATGCACAAGGAAAGACAAATTTACTT
GAATCCATCTATACTTTAGCTTTAGCAAAAAGTCATAGAACGAGTAATGATAAGGAACTC
ATACGTTTTGACGCTGATTATGCTAAAATAGAAGGTGAGCTTAGTTATAGACATGGCACG
ATGCCACTAACGATGTTTATAACTAAAAAAGGTAAACAAGTCAAAGTGAATCACTTAGAA
CAAAGTCGACTAACACAATATGTTGGTCATCTTAATGTGGTTCTTTTTGCGCCAGAAGAT
TTAAATATTGTTAAAGGCTCTCCTCAAATAAGACGACGCTTTATAGATATGGAGTTGGGC
CAAATTTCTGCTGTTTACTTAAATGATTTAGCTCAATACCAACGTATTTTAAAGCAAAAG
AATAACTACTTGAAACAGTTACAACTAGGTCAGAAAAAAGACCTGACTATGCTGGAAGTA
TTAAATCAGCAATTTGCTGAGTATGCTTTAAAAGTAACTGATAAACGTGCACATTTTATT
CAAGAGCTAGAATCATTAGCAAAACCGATTCATGCTGGGATTACAAATGATAGGGAAACG
TTGTCGCTGAATTATTTACCTAGTCTTAAAGTTGATTATGCTCAAAGTGAAGCGGCACGT
CTTGAAGAAATTATGTCTATTCTAAGTGATAACATGCAAAGAGAAAAAGAGCGTGGAATC
AGCTTATTTGGACCACATCGAGATGATATTAGTTTTGATGTAAATGGCATGGATGCACAA
ACTTATGGTTCTCAAGGTCAGCAACGTACAACGGCATTGTCCATTAAGCTAGCTGAAATT
GAATTAATGAATATCGAAGTTGGGGAATACCCCATCTTATTATTAGACGATGTACTTAGT
GAATTAGATGATTCACGTCAAACGCATTTATTAAGTACAATTCAGCATAAAGTACAAACA
TTTGTCACTACGACATCTGTTGATGGTATTGATCATGAAATTATGAATAACGCTAAATTG
TATCGTATTAATCAAGGTGAAATTATAAAGTAA	
>>0004_recF_SS60_NZ_JABWHF010000003.1, contig-00003-[184697..185809; 1113 nt]
ATGAAATTAAATACACTCCAATTAGAAAACTATCGTAACTATGATGAAGTTACGTTGAAG
TGTCATCCTGATGTGAATATCCTTATTGGAGAAAATGCACAAGGAAAGACAAATTTACTT
GAATCAATCTATACCTTAGCTTTAGCAAAAAGTCATAGAACGAGTAATGATAAGGAACTC
ATACGTTTCGACGCTGATTATGCTAAAATAGAAGGTGAGCTTAGTTATAGACATGGCACG
ATGCCATTAACGATGTTTATAACTAAAAAAGGTAAACAAGTCAAAGTGAATCACTTAGAG
CAAAGTCGACTAACACAATATGTTGGTCATCTCAATGTGGTTCTTTTTGCGCCAGAAGAT
TTAAATATTGTTAAAGGCTCTCCTCAAATAAGACGACGCTTTATAGATATGGAGTTGGGC
CAAATTTCTGCTGTTTACTTAAATGATTTAGCTCAATACCAACGTATTTTAAAGCAAAAG
AATAATTACTTAAAGCAGTTACAATTAGGCCAAAAAAAGGACTTAACAATGTTAGAAGTA
TTAAATCAGCAGTTTGCTGAATATGCATTGAAAGTAACTGATAAACGTGCGCATTTTATT
CAAGAGCTAGAATCATTAGCGAAACCCATTCATGCTGGGATTACAAATGATAAGGAATCG
TTGTCGCTGAATTATTTACCTAGTCTTAAATTCGATTATGCTCAAAGTGAAGCGGCACGT
CTTGAAGAAATTATGTCTATTCTAAGTGATAACATGCAAAGAGAAAAAGAGCGTGGAATT
AGCTTATTTGGACCACATCGAGATGATATTAGTTTTGATGTAAATGGCATGGATGCACAA
ACCTATGGTTCTCAAGGTCAGCAACGTACAACGGCATTGTCCATTAAACTAGCTGAAATT
GAATTAATGAATATCGAAGTTGGGGAATACCCCATCTTATTATTAGACGATGTACTTAGT
GAATTAGATGATTCACGTCAAACGCATTTATTAAGTACAATTCAGCATAAAGTACAAACA
TTTGTCACTACGACATCTGTTGATGGTATTGATCATGAAATTATGAATAACGCTAAATTG
TATCGTATTAATCAAGGTGAAATTATAAAGTAA	
>>0004_recF_SS90_NZ_JABWHD010000001.1, contig-00001-[464001..465113; 1113 nt]_RC
TTACTTTATAATTTCACCTTGATTAATACGATACAATTTAGCGTTATTCATAATTTCATG
ATCAATACCATCAACAGATGTCGTAGTGACAAATGTTTGTACTTTATGCTGAATTGTACT
TAATAAATGCGTTTGACGTGAATCATCTAATTCACTAAGTACATCGTCTAATAATAAGAT
GGGGTATTCCCCAACTTCGATATTCATTAATTCAATTTCAGCTAGTTTAATGGACAATGC
CGTTGTACGTTGCTGACCTTGAGAACCATATGTTTGGGCATCCATGCCATTTACATCAAA
ACTAATATCATCTCGATGTGGCCCAAATAAGCTAATTCCACGCTCTTTTTCTCTTTGCAT
GTTATCACTTAGAATAGACATAATTTCTTCAAGACGTGACGCTTCACTTTGAGCATAATC
GAATTTAAGACTAGGTAAATAATTCAGCGACAACGTTTCCCTATCATTTGTAATCCCAGC
ATGAATGGGTTTCGCTAATGATTCTAGCTCTTGAATAAAATGCGCACGTTTATCAGTTAC
TTTCAATGCATATTCAGCAAACTGCTGATTTAATACTTCTAACATTGTTAAGTCCTTTTT
TTGGCCTAATTGTAACTGCTTTAAGTAATTATTCTTTTGCTTTAAAATACGTTGGTATTG
AGCTAAATCATTTAAGTAAACAGCAGAAATTTGGCCCAACTCCATATCTATAAAGCGTCG
TCTTATTTGAGGAGAGCCTTTTACAATATTCAAATCTTCTGGCGCAAATAGAACCACATT
GAGGTGTCCAATATATTGTGTTAGTCGACTTTGCTCTAAGTGATTCACTTTGACTTGTTT
ACCTTTTTTAGTTATAAACATTGTTAATGGCATCGTGCCGTGTCTATAACTAAGCTCACC
TTCTATTTTAGCATAATCAGCATTAAAACGTATGAGTTCCTTATCATTACTCGTTCTATG
ACTTTTTGCTAAAGCTAAGGTATAAATTGATTCAAGTAAATTTGTCTTTCCTTGTGCATT
TTCTCCAATGAGGATATTCACATCAGGATGACACTTCAACGTAACCTCATCATAGTTACG
ATAGTTTTCTAATTGGAGTGTATTTAATTTCAT	
>>0004_recF_Zoo-28_N/A-[3918..5030; 1113 nt]
ATGAAATTAAATACACTCCAATTAGAAAACTATCGTAACTATGATGAGGTTACGTTGAAG
TGTCATCCTGATGTGAATATCCTCATTGGAGAAAATGCACAAGGAAAGACAAATTTACTT
GAATCAATTTATACCTTAGCTTTAGCAAAAAGTCATAGAACGAGTAATGATAAGGAACTC
ATACGTTTTAATGCTGATTATGCTAAAATAGAAGGTGAGCTTAGTTATAGACACGGCACG
ATGCCATTAACAATGTTTATAACTAAAAAAGGTAAACAAGTCAAAGTGAATCACTTAGAG
CAAAGTCGACTAACACAATATATTGGACACCTCAATGTGGTTCTATTTGCGCCAGAAGAT
TTGAATATTGTAAAAGGCTCTCCTCAAATAAGACGACGCTTTATAGATATGGAGTTGGGC
CAAATTTCTGCTGTTTACTTAAATGATTTAGCTCAATACCAACGTATTTTAAAGCAAAAG
AATAATTACTTAAAGCAGTTACAATTAGGCCAAAAAAAGGACTTAACAATGTTAGAAGTA
TTAAATCAGCAGTTTGCTGAATATGCATTGAAAGTAACTGATAAACGTGCGCATTTTATT
CAAGAGCTAGAATCATTAGCGAAACCCATTCATGCTGGGATTACAAATGATAGGGAAACG
TTGTCATTGAATTATTTACCTAGTCTTAAATTCGATTATGCTCAAAGTGAAGCGGCACGT
CTTGAAGAAATTATGTCTATTCTAAGTGATAACATGCAAAGAGAAAAAGAGCGTGGAATT
AGCTTATTTGGACCACATCGAGATGATATTAGTTTTGATGTAAATGGCATGGATGCACAA
ACCTATGGTTCTCAAGGTCAGCAACGTACAACGGCATTGTCCATTAAACTAGCTGAAATT
GAATTAATGAATATCGAAGTTGGGGAATACCCCATCTTATTATTAGACGATGTACTTAGT
GAATTAGATGATTCACGTCAAACGCATTTATTAAGTACAATTCAGCATAAAGTACAAACA
TTTGTCACTACGACATCTGTTGATGGTATTGATCATGAAATTATGAATAACGCTAAATTG
TATCGTATTAATCAAGGTGAAATTATAAAGTAA	
>>0005_gyrB_BDS-53E_N/A-[5039..6973; 1935 nt]
ATGGTGACTGCATTGTCAGATGTAAACAACACGGATAATTATGGTGCTGGGCAAATACAA
GTATTAGAAGGTTTAGAAGCAGTACGTAAAAGACCAGGTATGTATATTGGTTCAACTTCA
GAAAGAGGTTTGCACCATTTAGTATGGGAAATCGTTGATAACAGTATCGACGAAGCATTA
GCTGGTTATGCAAACCAAATTGAAGTCGTTATTGAAAAAGATAACTGGATTAAAGTAACA
GATAACGGACGTGGTATCCCTGTTGATATTCAAGAAAAAATGGGGCGTCCAGCAGTTGAA
GTTATTTTAACAGTATTACATGCTGGTGGTAAATTCGGCGGTGGCGGATACAAAGTATCT
GGTGGTTTACATGGTGTTGGTTCATCAGTTGTAAACGCATTGTCACAAGACTTAGAAGTA
TATGTACACAGAAATGAGACAATCTATCATCAAGCATACAAAAAAGGTGTACCTCAATTT
GATTTAAAAGAAGTTGGTACAACTGATAAAACAGGTACTGTCATTCGTTTTAAAGCAGAT
GGAGAAATCTTCACAGAGACAACAGTATATAATTATGAAACGTTACAGCAACGTATTAGA
GAGCTTGCTTTCTTAAATAAAGGTATTCAAATTACGTTAAGAGATGAACGTGATGAAGAC
AATATTCGAGAAGACTCCTATCACTATGAGGGTGGTATTAAATCGTACGTTGAATTATTA
AATGAAAAGAAAGAACCAATTCATGACGAACCAATTTATATACATCAATCTAAAGATGAT
ATTGAAGTGGAAATTGCGATTCAATACAACTCTGGATATGCTACGAATCTGTTAACTTAC
GCAAATAATATTCATACGTATGAAGGTGGTACGCATGAAGATGGATTTAAGCGTGCATTA
ACCCGTGTTTTAAATAGTTACGGTTTAAGTAGCAAGATTATGAAAGAAGACAAAGATAGA
CTTTCTGGTGAAGATACACGTGAAGGTATGACAGCAATTATATCTATTAAACATGGAGAT
CCTCAGTTTGAAGGTCAAACAAAAACGAAATTAGGTAACTCTGAAGTACGTCAAGTTGTA
GATAAATTGTTCTCTGAGCACTTTGAACGATTTTTATACGAAAATCCACAAGTAGCACGT
ACGATTGTTGAAAAAGGTATTATGGCTGCACGTGCGCGTGTTGCAGCGAAAAAAGCACGT
GAAGTAACACGTCGTAAGTCAGCATTAGACGTTGCGAGTTTACCAGGTAAATTAGCTGAT
TGCTCTAGTAAAAGTCCTGAAGAATGTGAGATTTTCTTAGTCGAGGGTGACTCTGCCGGG
GGGTCTACAAAATCCGGTCGTGACTCTAGAACGCAAGCCATTCTTCCATTGCGAGGAAAG
ATATTAAATGTTGAGAAGGCAAGATTAGATAGAATTTTAAATAACAATGAAATTCGTCAA
ATGATTACAGCATTCGGTACAGGTATCGGTGGCGACTTTGTTTTAGCAAAAGCACGCTAC
CATAAAATTGTAATTATGACCGATGCGGATGTCGATGGAGCGCATATTAGAACATTGTTA
CTTACATTCTTCTATCGATTTATGAGACCGTTAATCGAAGCAGGTTATGTGTACATCGCA
CAACCACCGTTATATAAATTAACACAAGGTAAACAAAAGTATTATGTTTACAATGATAGG
GAACTTGAAAAACTTAAATCTGAATTAAACCCAACACCAAAATGGTCAATTGCACGTTAC
AAAGGTCTTGGAGAAATGAATGCAGATCAATTATGGGAAACAACTATGAATCCTGAACAC
CGTGCATTATTACAAGTGAAACTTGAAGATGCGATTGAAGCGGACCAAACATTTGAAATG
TTAATGGGTGACGTTGTAGAAAACCGTAGACAATTTATAGAAGATAATGCAGTTTATGCA
AACTTAGACTTCTAA	
>>0005_gyrB_BDS-54_N/A-[5040..6974; 1935 nt]
ATGGTGACTGCATTGTCAGATGTAAACAACACGGATAATTATGGTGCTGGGCAAATACAA
GTATTAGAAGGTTTAGAAGCAGTACGTAAAAGACCAGGTATGTATATTGGTTCAACTTCA
GAAAGAGGTTTGCACCATTTAGTATGGGAAATCGTTGATAACAGTATCGACGAAGCATTA
GCTGGTTATGCAAACCAAATTGAAGTCGTTATTGAAAAAGATAACTGGATTAAAGTAACA
GATAACGGACGTGGTATCCCTGTTGATATTCAAGAAAAAATGGGGCGTCCAGCAGTTGAA
GTTATTTTAACAGTATTACATGCTGGTGGTAAATTCGGCGGTGGCGGATACAAAGTATCT
GGTGGTTTACATGGTGTTGGTTCATCAGTTGTAAACGCATTGTCACAAGACTTAGAAGTA
TATGTACACAGAAATGAGACAATCTATCATCAAGCATACAAAAAAGGTGTACCTCAATTT
GATTTAAAAGAAGTTGGTACAACTGATAAAACAGGTACTGTCATTCGTTTTAAAGCAGAT
GGAGAAATCTTCACAGAGACAACAGTATATAATTATGAAACGTTACAGCAACGTATTAGA
GAGCTTGCTTTCTTAAATAAAGGTATTCAAATTACGTTAAGAGATGAACGTGATGAAGAC
AATATTCGAGAAGACTCCTATCACTATGAGGGTGGTATTAAATCGTACGTTGAATTATTA
AATGAAAAGAAAGAACCAATTCATGACGAACCAATTTATATACATCAATCTAAAGATGAT
ATTGAAGTGGAAATTGCGATTCAATACAACTCTGGATATGCTACGAATCTGTTAACTTAC
GCAAATAATATTCATACGTATGAAGGTGGTACGCATGAAGATGGATTTAAGCGTGCATTA
ACCCGTGTTTTAAATAGTTACGGTTTAAGTAGCAAGATTATGAAAGAAGACAAAGATAGA
CTTTCTGGTGAAGATACACGTGAAGGTATGACAGCAATTATATCTATTAAACATGGAGAT
CCTCAGTTTGAAGGTCAAACAAAAACGAAATTAGGTAACTCTGAAGTACGTCAAGTTGTA
GATAAATTGTTCTCTGAGCACTTTGAACGATTTTTATACGAAAATCCACAAGTAGCACGT
ACGATTGTTGAAAAAGGTATTATGGCTGCACGTGCGCGTGTTGCAGCGAAAAAAGCACGT
GAAGTAACACGTCGTAAGTCAGCATTAGACGTTGCGAGTTTACCAGGTAAATTAGCTGAT
TGCTCTAGTAAAAGTCCTGAAGAATGTGAGATTTTCTTAGTCGAGGGTGACTCTGCCGGG
GGGTCTACAAAATCCGGTCGTGACTCTAGAACGCAAGCCATTCTTCCATTGCGAGGAAAG
ATATTAAATGTTGAGAAGGCAAGATTAGATAGAATTTTAAATAACAATGAAATTCGTCAA
ATGATTACAGCATTCGGTACAGGTATCGGTGGCGACTTTGATTTAGCAAAAGCACGCTAC
CATAAAATTGTAATTATGACCGATGCGGATGTCGATGGAGCGCATATTAGAACATTGTTA
CTTACATTCTTCTATCGATTTATGAGACCGTTAATCGAAGCAGGTTATGTGTACATCGCA
CAACCACCGTTATATAAATTAACACAAGGTAAACAAAAGTATTATGTTTACAATGATAGG
GAACTTGAAAAACTTAAATCTGAATTAAACCCAACACCAAAATGGTCAATTGCACGTTAC
AAAGGTCTTGGAGAAATGAATGCAGATCAATTATGGGAAACAACTATGAATCCTGAACAC
CGTGCATTATTACAAGTGAAACTTGAAGATGCGATTGAAGCGGACCAAACATTTGAAATG
TTAATGGGTGACGTTGTAGAAAACCGTAGACAATTTATAGAAGATAATGCAGTTTATGCA
AACTTAGACTTCTAA	
>>0005_gyrB_EMCR19-CAJGUT01_CAJGUT010000002.1 , contig-2-[374192..376126; 1935 nt]_RC
TTAGAAGTCTAAGTTTGCATAAACTGCATTATCTTCTATAAATTGTCTACGGTTTTCTAC
AACGTCACCCATTAACATTTCAAATGTTTGGTCCGCTTCAATCGCATCTTCAAGTTTCAC
TTGTAATAATGCACGGTGTTCAGGATTCATAGTTGTTTCCCATAATTGATCTGCATTCAT
TTCTCCAAGACCTTTGTAACGTGCAATTGACCATTTTGGTGTTGGGTTCAATTCAGATTT
AAGTTTTTCAAGTTCCCTATCATTGTAAACATAATACTTTTGTTTACCTTGTGTTAATTT
ATATAACGGTGGTTGTGCGATGTACACATAACCTGCTTCGATTAACGGTCTCATAAATCG
ATAGAAGAATGTAAGTAACAATGTTCTAATATGCGCACCATCGACATCCGCATCGGTCAT
AATTACAATTTTATGGTAGCGTGCTTTTGCTAAATCAAAGTCGCCACCGATACCTGTACC
GAATGCTGTAATCATTTGACGAATTTCATTGTTATTTAAAATTCTATCTAATCTTGCCTT
CTCAACATTTAATATCTTTCCTCGCAATGGAAGAATGGCTTGCGTTCTAGAGTCACGACC
AGATTTTGTAGACCCCCCGGCAGAGTCCCCTTCGACTAAGAAAATTTCACATTCTTCAGG
ACTTTTACTAGAACAATCTGCTAATTTACCTGGTAAACTCGCTACATCTAACGCTGATTT
ACGACGCGTTACTTCACGCGCTTTTTTCGCTGCAACACGCGCACGTGCAGCCATAATACC
TTTTTCAACAATAGTACGTGCGACTTGTGGATTTTCGTATAAAAATCTTTCAAAATGCTC
AGAGAACAATTTATCTACAACTTGACGTACTTCAGAGTTACCTAATTTCGTTTTTGTTTG
ACCTTCAAACTGAGGATCTCCATGTTTAATAGATATAATTGCTGTCATACCTTCACGTGT
ATCTTCACCAGAAAGTCTATCTTTGTCTTCTTTCATAATCTTGCTACTTAAACCGTAACT
ATTTAAAACACGCGTTAATGCACGTTTGAATCCGTCTTCATGCGTACCACCTTCATACGT
ATGAATATTATTTGCGTAAGTTAACAGATTCGTAGCATATCCAGAGTTGTATTGAATCGC
AATTTCCACTTCAATATCATCTTTAGATTGATGTATATAAATTGGTTCGTCATGAATTGG
TTCTTTCTTTTCATTTAATAATTCAACGTACGATTTAATACCACCCTCATAGTGATAGGA
GTCTTCTCGAATATTGTCTTCATCACGTTCATCTCTTAACGTAATTTGAATACCTTTATT
TAAGAAAGCAAGCTCTCTAATACGTTGCTGTAACGTTTCATAATTATATACTGTTGTCTC
TGTAAAGATTTCTCCATCTGCTTTAAAACGAATGACAGTACCTGTTTTATCAGTTGTACC
AACTTCTTTTAAATCAAATTGAGGTACACCTTTTTTGTATGCCTGATGATAGATTGTCTC
ATTTCTGTGTACATATACTTCTAAGTCTTGTGACAATGCGTTTACTACTGATGATCCAAC
ACCGTGTAAACCACCAGATACTTTGTATCCGCCACCGCCAAATTTACCACCAGCATGTAA
TACTGTTAAAATAACTTCAACTGCTGGACGCCCCATTTTTTCTTGAATATCAACAGGGAT
ACCTCGTCCGTTATCTGTTACTTTAATCCAGTTATCTTTTTCAATAACGACTTCAATTTG
GTTTGCATAACCAGCTAATGCTTCGTCAATACTGTTATCAACGATTTCCCATACTAAATG
GTGCAAACCTCTTTCTGAAGTTGAACCAATATACATACCTGGTCTTTTACGTACTGCTTC
TAAACCTTCTAATACTTGTATTTGCCCAGCACCATAATTATCCGTGTTGTTTACATCTGA
CAATGCAGTCACCAT	
>>0005_gyrB_SARG-MSHR1132_FR821777.2-[5041..6975; 1935 nt]
ATGGTGACTGCATTGTCAGATGTAAACAACACGGATAATTATGGTGCTGGGCAAATACAA
GTATTAGAAGGTTTAGAAGCAGTACGTAAAAGACCAGGTATGTATATTGGTTCAACTTCA
GAAAGAGGTTTGCACCATTTAGTATGGGAAATCGTTGATAACAGTATCGACGAAGCATTA
GCTGGTTATGCAAACCAAATTGAAGTCGTTATTGAAAAAGATAACTGGATTAAAGTAACA
GATAACGGACGTGGTATCCCAGTTGATATTCAAGAAAAAATGGGACGTCCAGCTGTCGAA
GTTATTTTAACTGTTTTACATGCTGGTGGTAAATTCGGCGGTGGCGGATACAAAGTATCT
GGTGGTTTACATGGTGTTGGTTCATCAGTAGTAAACGCATTGTCACAAGACTTAGAAGTA
TATGTACACAGAAATGAGGCAATCTATCATCAGGCATACAAAAAAGGTGTACCTCAATTT
GACTTAAAGGAAGTTGGCACAACTGATAAGACAGGTACTGTCATTCGTTTTAAAGCAGAT
GGAGAAATCTTCACAGAGACAACAATATATAATTATGAAACGTTACAGCAACGTATTAGA
GAGCTTGCTTTCTTAAATAAAGGTATTCAAATTACGTTAAGAGATGAACGTGATGAAGAC
AATATTCGAGAAGACTCCTATCACTATGAAGGGGGTATTAAATCGTACGTTGAATTATTA
AATGAAAAGAAAGAACCAATTCATGATGAACCAATTTATATACATCAATCTAAAGATGAT
ATTGAAGTGGAAATTGCGATTCAATACAACTCGGGATATGCTACGAATCTGTTAACTTAC
GCAAATAATATTCATACGTATGAAGGTGGTACGCATGAAGATGGATTTAAACGTGCATTA
ACACGCGTTTTAAACAGTTATGGTTTAAGTAGCAAGATTATGAAAGAAGACAAAGATAGA
CTTTCTGGTGAAGATACACGTGAAGGTATGACAGCAATTATATCTATCAAACATGGTGAT
CCTCAGTTTGAAGGTCAAACAAAGACGAAATTAGGTAACTCTGAAGTACGTCAAGTTGTA
GATAAATTGTTCTCTGAGCATTTTGAAAGATTTTTATATGAAAATCCACAAGTAGCACGT
ACGGTTGTTGAAAAAGGTATTATGGCGGCACGTGCGCGTGTTGCAGCGAAAAAAGCGCGT
GAAGTAACGCGTCGTAAGTCAGCATTAGATGTTGCGAGTTTACCAGGTAAATTAGCAGAT
TGTTCTAGTAAAAGTCCTGAAGAATGTGAAATCTTCTTAGTCGAGGGTGACTCTGCCGGG
GGGTCTACAAAATCCGGCCGTGACTCTAGAACGCAAGCCATTCTTCCGTTACGAGGAAAA
ATATTAAACGTTGAAAAGGCTCGATTAGACCGAATCTTAAACAATAATGAAATTCGTCAA
ATGATTACAGCATTCGGTACAGGTATCGGTGGCGATTTTGATTTAGCAAAAGCACGCTAC
CATAAAATCGTAATTATGACCGATGCAGATGTCGATGGTGCGCATATTAGAACATTGTTA
CTTACATTCTTCTATCGATTTATGAGACCGTTAATCGAAGCAGGTTATGTGTACATTGCA
CAACCACCATTATATAAATTAACACAAGGTAAACAAAAATATTATGTATACAATGATAGG
GAACTTGAAAAACTTAAATCTGAATTGAACCCAACGCCAAAATGGTCAATTGCACGATAC
AAAGGTCTTGGAGAAATGAATGCAGATCAATTATGGGAAACAACTATGAATCCTGAACAC
CGTGCATTATTACAAGTGAAACTTGAAGATGCTATTGAAGCGGACCAAACATTTGAAATG
TTAATGGGTGACGTTGTAGAAAACCGTAGACAATTTATAGAAGATAATGCAGTTTATGCA
AACTTAGACTTCTAA	
>>0005_gyrB_SAUR-CC152-SA17S6_CP010941.1-[92364..94298; 1935 nt]
ATGGTGACTGCATTGTCAGATGTAAACAACACGGATAATTATGGTGCTGGGCAAATACAA
GTATTAGAAGGTTTAGAAGCAGTACGTAAAAGACCAGGTATGTATATAGGATCGACTTCA
GAGAGAGGTTTGCACCATTTAGTGTGGGAAATTGTCGATAATAGTATCGATGAAGCATTA
GCTGGTTATGCAAATCAAATTGAAGTTGTTATTGAAAAAGATAACTGGATTAAAGTAACG
GATAACGGACGTGGTATCCCAGTTGATATTCAAGAAAAAATGGGACGTCCAGCTGTCGAA
GTTATTTTAACTGTTTTACATGCTGGTGGTAAATTTGGCGGTGGCGGATACAAAGTATCT
GGTGGTTTACATGGTGTTGGTTCATCAGTTGTAAACGCATTGTCACAAGACTTAGAAGTA
TATGTACACAGAAATGAGACTATATATCATCAAGCATATAAAAAAGGTGTACCTCAATTT
GACTTAAAAGAAGTTGGCACAACTGATAAGACAGGTACTGTCATTCGTTTTAAAGCAGAT
GGAGAAATCTTCACAGAGACAACTGTATACAACTATGAAACGTTACAGCAACGTATCAGA
GAGCTTGCTTTCTTAAACAAAGGAATTCAAATCACATTAAGAGATGAACGTGATGAAGAA
AACGTTAGAGAAGACTCCTATCACTATGAGGGCGGTATTAAATCTTACGTTGAGTTATTG
AACGAAAATAAAGAACCTATTCATGATGAGCCAATTTATATTCATCAATCTAAAGATGAT
ATTGAAGTAGAAATTGCGATTCAATATAACTCAGGATATGCCACAAATCTTTTAACTTAC
GCAAATAACATTCATACGTACGAAGGTGGTACGCATGAAGACGGATTCAAACGTGCATTA
ACGCGTGTCTTAAATAGTTATGGTTTAAGTAGCAAGATTATGAAAGAAGAAAAAGATAGA
CTTTCTGGTGAAGATACACGTGAAGGTATGACAGCAATTATATCTATCAAACATGGTGAT
CCTCAATTCGAAGGTCAAACGAAGACAAAATTAGGTAATTCTGAAGTGCGTCAAGTTGTA
GATAAATTATTCTCAGAGCACTTTGAACGATTTTTATATGAAAATCCACAAGTCGCACGT
ACAGTGGTTGAAAAAGGTATTATGGCGGCACGTGCACGTGTTGCTGCGAAAAAAGCGCGG
GAAGTAACACGTCGTAAGTCAGCGTTAGATGTAGCAAGTCTTCCAGGTAAATTAGCTGAT
TGCTCTAGTAAAAGTCCTGAAGAATGTGAGATTTTCTTAGTCGAAGGGGACTCTGCCGGG
GGGTCTACAAAATCTGGTCGTGACTCTAGAACACAGGCGATTTTACCATTACGAGGTAAG
ATATTAAATGTTGAAAAAGCACGATTAGATAGAATTTTGAATAACAATGAAATTCGTCAA
ATGATCACAGCATTTGGTACAGGAATCGGTGGCGACTTTGATCTAGCGAAAGCAAGATAT
CACAAAATCGTCATTATGACTGATGCCGATGTGGATGGAGCGCATATTAGAACATTGTTA
TTAACATTCTTCTATCGATTTATGAGACCGTTAATTGAAGCAGGCTATGTGTATATTGCA
CAGCCACCGTTGTATAAACTGACACAAGGTAAACAAAAGTATTATGTATACAATGATAGG
GAACTTGATAAACTTAAATCTGAATTGAATCCAACACCAAAATGGTCTATTGCACGATAC
AAAGGTCTTGGAGAAATGAATGCAGATCAATTATGGGAAACAACAATGAACCCTGAGCAC
CGCGCTCTTTTACAAGTAAAACTTGAAGATGCGATTGAAGCGGACCAAACATTTGAAATG
TTAATGGGTGACGTTGTAGAAAACCGTAGACAATTTATAGAAGATAATGCAGTTTATGCA
AACTTAGACTTCTAA	
>>0005_gyrB_SAUR-CC1-MW2_BA000033.2-[5034..6968; 1935 nt]
ATGGTGACTGCATTGTCAGATGTAAACAACACGGATAATTATGGTGCTGGGCAAATACAA
GTATTAGAAGGTTTAGAAGCAGTACGTAAAAGACCAGGTATGTATATAGGATCGACTTCA
GAGAGAGGTTTGCACCATTTAGTGTGGGAAATTGTCGATAATAGTATCGATGAAGCATTA
GCTGGTTATGCAAATCAAATTGAAGTTGTTATTGAAAAAGATAACTGGATTAAAGTAACG
GATAACGGACGTGGTATCCCAGTTGATATTCAAGAAAAAATGGGACGTCCAGCTGTCGAA
GTTATTTTAACTGTTTTACATGCTGGTGGTAAATTTGGCGGTGGCGGATACAAAGTATCT
GGTGGTTTACATGGTGTTGGTTCATCAGTTGTAAACGCATTGTCACAAGACTTAGAAGTA
TATGTACACAGAAATGAGACTATATATCATCAAGCATATAAAAAAGGTGTACCTCAATTT
GACTTAAAAGAAGTTGGCACAACTGATAAGACAGGTACTGTCATTCGTTTTAAAGCAGAT
GGAGAAATCTTCACAGAGACAACTGTATACAACTATGAAACATTACAGCAGCGTATTAGA
GAGCTTGCTTTCTTAAACAAAGGAATTCAAATCACATTAAGAGATGAACGTGATGAAGAA
AACGTTAGAGAAGACTCCTATCACTATGAGGGCGGTATTAAATCGTACGTTGAGTTATTG
AACGAAAATAAAGAACCTATTCATGATGAGCCAATTTATATTCATCAATCTAAAGATGAT
ATTGAAGTAGAAATTGCGATTCAATATAACTCAGGATATGCCACAAATCTTTTAACTTAC
GCAAATAACATTCATACGTATGAAGGTGGTACGCATGAAGACGGATTCAAACGTGCATTA
ACGCGTGTCTTAAATAGTTATGGTTTAAGTAGCAAGATTATGAAAGAAGAAAAAGATAGA
CTTTCTGGTGAAGATACACGTGAAGGTATGACAGCAATTATATCTATCAAACATGGTGAT
CCTCAATTCGAAGGTCAAACGAAGACAAAATTAGGTAATTCTGAAGTGCGTCAAGTTGTA
GATAAATTATTCTCAGAGCACTTTGAACGATTTTTATATGAAAATCCACAAGTCGCACGT
ACAGTGGTTGAAAAAGGTATTATGGCGGCACGTGCACGTGTTGCTGCGAAAAAAGCGCGT
GAAGTAACACGTCGTAAATCAGCGTTAGATGTAGCAAGCCTTCCAGGTAAATTAGCCGAT
TGCTCTAGTAAAAGTCCTGAAGAATGTGAGATTTTCTTAGTCGAAGGGGACTCTGCCGGG
GGGTCTACAAAATCTGGTCGTGACTCTAGAACGCAGGCGATTTTACCATTACGAGGTAAG
ATATTAAATGTTGAAAAAGCACGATTAGATAGAATTTTGAATAACAATGAAATTCGTCAA
ATGATCACAGCATTTGGTACAGGAATCGGTGGCGACTTTGATCTAGCGAAAGCAAGATAT
CACAAAATCGTCATTATGACTGATGCCGATGTGGATGGAGCGCATATTAGAACATTGTTA
TTAACATTCTTCTATCGATTTATGAGACCGTTAATTGAAGCAGGCTATGTGTATATTGCA
CAGCCACCGTTGTATAAACTGACACAAGGTAAACAAAAGTATTATGTATACAATGATAGG
GAACTTGATAAACTTAAATCTGAATTGAATCCAACACCAAAATGGTCTATTGCACGATAC
AAAGGTCTTGGAGAAATGAATGCAGATCAATTATGGGAAACAACAATGAACCCTGAGCAC
CGCGCTCTTTTACAAGTAAAACTTGAAGATGCGATTGAAGCGGACCAAACATTTGAAATG
TTAATGGGTGATGTTGTAGAAAACCGTAGACAATTTATAGAAGATAATGCAGTTTATGCA
AACTTAGACTTCTAA	
>>0005_gyrB_SAUR-CC93-JKD6159_CP002114.2-[4518..6452; 1935 nt]
ATGGTGACTGCATTGTCAGATGTAAACAACACGGATAATTATGGTGCTGGGCAAATACAA
GTATTAGAAGGTTTAGAAGCAGTACGTAAAAGACCAGGTATGTATATAGGATCGACTTCA
GAGAGAGGTTTGCACCATTTAGTGTGGGAAATTGTCGATAATAGTATCGATGAAGCATTA
GCTGGTTATGCAAATCAAATTGAAGTTGTTATTGAAAAAGATAACTGGATTAAAGTAACG
GATAACGGACGTGGTATCCCAGTTGATATTCAAGAAAAAATGGGACGTCCAGCTGTCGAA
GTTATTTTAACTGTTTTACATGCTGGTGGTAAATTCGGCGGTGGCGGATACAAAGTATCT
GGTGGTTTACATGGTGTTGGTTCATCAGTTGTAAACGCATTGTCACAAGACTTAGAAGTA
TATGTACACAGAAATGAGACTATATATCATCAAGCATATAAAAAAGGTGTACCTCAATTT
GATTTAAAAGAAGTTGGCACAACTGATAAGACAGGTACTGTCATTCGTTTTAAAGCAGAT
GGAGAAATCTTCACAGAGACAACTGTATACAACTATGAAACATTACAGCAACGTATTAGA
GAGCTTGCTTTCTTAAACAAAGGAATTCAAATCACATTAAGAGATGAACGTGATGAAGAA
AACGTTAGAGAAGACTCCTATCACTATGAGGGCGGCATTAAATCTTATGTTGAGTTATTG
AACGAAAAGAAAGAACCAATTCATGACGAACCAATTTATATACATCAATCTAAAGATGAT
ATTGAAGTAGAAATTGCGATTCAATATAACTCAGGATATGCCACAAATCTGTTAACTTAC
GCAAATAATATTCATACGTATGAAGGTGGTACGCATGAAGATGGATTTAAGCGTGCATTA
ACGCGTGTCTTAAATAGTTATGGTTTAAGTAGCAAGATTATGAAAGAAGAAAAAGATAGA
CTTTCTGGTGAAGATACACGTGAAGGTATGACAGCAATTATATCTATCAAACATGGTGAT
CCTCAATTCGAAGGTCAAACGAAGACAAAATTAGGTAATTCTGAAGTGCGTCAAGTTGTA
GATAAATTATTCTCAGAGCACTTTGAACGATTTTTATATGAAAATCCACAAGTCGCACGT
ACAGTGGTTGAAAAAGGTATTATGGCGGCACGTGCACGTGTTGCTGCGAAAAAAGCGCGT
GAAGTAACACGTCGTAAATCAGCGTTAGATGTAGCAAGTCTTCCAGGTAAATTAGCCGAT
TGCTCTAGTAAAAGTCCTGAAGAATGTGAGATATTCTTAGTCGAAGGGGACTCTGCCGGG
GGGTCTACAAAATCTGGTCGTGACTCTAGAACGCAGGCGATTTTACCATTACGAGGTAAG
ATATTAAATGTTGAAAAAGCACGATTAGATAGAATATTGAATAACAATGAAATTCGTCAA
ATGATCACAGCATTTGGTACAGGAATCGGTGGCGACTTTGATCTAGCGAAAGCAAGATAT
CACAAAATCGTCATTATGACTGATGCCGATGTGGATGGAGCGCATATTAGAACATTGTTA
TTAACATTCTTCTATCGATTTATGAGACCGTTAATTGAAGCAGGCTATGTGTATATTGCA
CAGCCACCGTTGTATAAACTGACACAAGGTAAACAAAAGTATTATGTATACAATGATAGG
GAACTTGATAAACTTAAATCTGAATTGAATCCAACACCAAAATGGTCTATTGCACGATAC
AAAGGTCTTGGAGAAATGAATGCAGATCAATTATGGGAAACAACAATGAACCCTGAGCAC
CGCGCTCTTTTACAAGTAAAACTTGAAGATGCGATTGAAGCGGACCAAACATTTGAAATG
TTAATGGGTGACGTTGTAGAAAACCGTAGACAATTTATAGAAGATAATGCAGTTTATGCA
AACTTAGACTTCTAA	
>>0005_gyrB_SCHW-NCTC13712_LR134304.1-[4506..6440; 1935 nt]
ATGGTGACTGCATTGTCAGATGTAAACAACACGGATAATTATGGTGCTGGGCAAATACAA
GTATTAGAAGGTTTAGAAGCAGTACGTAAAAGACCAGGTATGTATATTGGTTCAACTTCA
GAAAGAGGTTTGCACCATTTAGTATGGGAAATCGTTGATAACAGTATCGACGAAGCATTA
GCTGGTTATGCAAACCAAATTGAAGTCGTTATTGAAAAAGATAACTGGATTAAAGTAACA
GATAACGGACGTGGTATCCCTGTTGATATTCAAGAAAAAATGGGGCGTCCAGCAGTTGAA
GTTATTTTAACAGTATTACATGCTGGTGGTAAATTTGGCGGCGGTGGATACAAAGTATCT
GGTGGTTTACACGGTGTTGGTTCATCAGTAGTAAACGCACTGTCACAAGATTTAGAAGTA
TATGTACACAGAAATGAGACAATCTATCATCAGGCATACAAAAAAGGTGTACCTCAATTT
GATTTAAAAGAAGTTGGTACAACTGATAAAACAGGTACTGTCATTCGTTTTAAAGCAGAT
GGAGAAATCTTTACAGAGACAACAATATATAATTATGAAACGTTACAGCAACGTATTAGA
GAGCTTGCCTTCTTAAATAAAGGTATTCAAATTACGTTAAGAGATGAACGTGATGAAGAC
AATATTCGTGAAGACTCCTATCACTATGAGGGTGGTATTAAATCGTACGTTGAATTATTA
AATGAAAAGAAAGAACCAATTCATGATGAGCCAATTTATATACATCAATCTAAAGATGAT
ATCGAAGTGGAAATTGCGATTCAATACAACTCGGGATATGCTACGAATCTGTTAACTTAC
GCAAATAATATTCATACGTATGAAGGTGGTACGCATGAAGATGGATTCAAACGTGCATTA
ACGCGTGTTTTAAATAGTTATGGTTTAAGTAGCAAGATTATGAAAGAAGACAAAGATAGA
CTTTCTGGTGAAGATACGCGTGAAGGTATGACTGCAATTATATCTATTAAACATGGTGAT
CCTCAATTTGAAGGTCAAACAAAGACGAAATTAGGTAACTCTGAAGTACGTCAAGTTGTA
GATAAATTGTTCTCTGAGCATTTTGAAAGATTTTTATATGAAAATCCACAAGTCGCACGT
ACAGTGGTTGAAAAAGGTATTATGGCGGCACGTGCGCGTGTTGCAGCGAAAAAAGCACGT
GAAGTAACACGTCGTAAGTCAGCATTAGATGTTGCGAGTTTACCTGGTAAACTCGCAGAT
TGTTCTAGTAAAAGTCCTGAAGAATGTGAAATCTTCTTAGTCGAGGGTGACTCTGCCGGG
GGGTCTACAAAATCTGGGCGTGACTCTAGAACACAAGCCATTCTTCCATTACGAGGAAAG
ATATTAAATGTTGAGAAGGCTAGATTAGACCGAATTTTAAATAACAATGAAATTCGTCAA
ATGATTACAGCATTCGGTACAGGTATTGGTGGCGATTTTGATCTAGCAAAAGCACGCTAC
CATAAAATCGTAATTATGACCGATGCAGATGTCGATGGTGCACATATTAGAACATTGTTA
CTTACATTCTTCTATCGATTTATGAGACCGTTAATCGAAGCAGGTTATGTATACATTGCA
CAACCACCGTTATATAAATTAACACAAGGTAAACAAAAGTATTATGTTTACAATGATAGA
GAACTTGAAAAACTTAAATCTGAATTGAATCCAACGCCAAAATGGTCAATTGCACGATAT
AAAGGTCTTGGTGAAATGAATGCAGATCAATTATGGGAAACAACTATGAATCCTGAACAC
CGTGCATTATTACAAGTGAAACTTGAAGATGCAATTGAAGCGGACCAAACATTTGAAATG
TTAATGGGTGACGTGGTAGAAAACCGTAGACAATTTATAGAAGATAATGCAGTTTATGCA
AACTTAGACTTCTAA	
>>0005_gyrB_SS60_NZ_JABWHF010000003.1, contig-00003-[185819..187753; 1935 nt]
ATGGTGACTGCATTGTCAGATGTAAACAACACGGATAATTATGGTGCTGGGCAAATACAA
GTATTAGAAGGTTTAGAAGCAGTACGTAAAAGACCAGGTATGTATATTGGTTCAACTTCA
GAAAGAGGTTTGCACCATTTAGTATGGGAAATCGTTGATAACAGTATCGACGAAGCATTA
GCTGGTTATGCAAACCAAATTGAAGTCGTTATTGAAAAAGATAACTGGATTAAAGTAACA
GATAACGGACGTGGTATCCCTGTTGATATTCAAGAAAAAATGGGGCGTCCAGCAGTTGAA
GTTATTTTAACAGTATTACATGCTGGTGGTAAATTCGGCGGTGGCGGATACAAAGTATCT
GGTGGTTTACACGGTGTTGGTTCATCAGTAGTAAACGCATTGTCACAAGATTTAGAAGTA
TATGTACACAGAAATGAGACAATCTATCATCAAGCATACAAAAAAGGTGTACCTCAATTT
GATTTAAAAGAAGTTGGTACAACTGATAAAACAGGTACTGTCATTCGTTTTAAAGCAGAT
GGAGAAATCTTCACAGAGACAACAGTATATAATTATGAAACGTTACAGCAACGTATTAGA
GAGCTTGCTTTCTTAAATAAAGGTATTCAAATTACGTTAAGAGATGAACGTGATGAAGAC
AATATTCGAGAAGACTCCTATCACTATGAGGGTGGTATTAAATCGTACGTTGAATTATTA
AATGAAAAGAAAGAACCAATTCATGACGAACCAATTTATATACATCAATCTAAAGATGAT
ATTGAAGTGGAAATTGCGATTCAATACAACTCTGGATATGCTACGAATCTGTTAACTTAC
GCAAATAATATTCATACGTATGAAGGTGGTACGCATGAAGATGGATTTAAGCGTGCATTA
ACACGTGTTTTAAATAGTTACGGTTTAAGTAGCAAGATTATGAAAGAAGACAAAGATAGA
CTTTCTGGTGAAGATACACGTGAAGGTATGACAGCAATTATATCTATTAAACATGGAGAT
CCTCAGTTTGAAGGTCAAACAAAAACGAAATTAGGTAACTCTGAAGTACGTCAAGTTGTA
GATAAATTGTTCTCTGAGCACTTTGAAAGATTTTTATACGAAAATCCACAAGTAGCACGT
ACTATTGTTGAAAAAGGTATTATGGCTGCACGTGCACGTGTTGCTGCGAAAAAAGCACGT
GAAGTAACACGTCGTAAGTCAGCATTAGACGTTGCGAGTTTACCAGGTAAATTAGCAGAT
TGTTCTAGTAAAAGTCCTGAAGAATGTGAAATCTTCTTAGTCGAGGGTGACTCTGCTGGG
GGGTCTACAAAATCCGGGCGTGACTCTAGAACGCAAGCCATTCTTCCGTTGCGAGGAAAG
ATATTGAATGTTGAGAAGGCAAGATTAGATAGAATTTTAAATAACAATGAAATTCGTCAA
ATGATTACAGCATTCGGTACAGGTATCGGTGGCGATTTTGATTTAGCAAAAGCACGCTAC
CATAAAATCGTAATTATGACCGATGCGGATGTCGATGGTGCGCATATTAGAACATTGTTA
CTTACATTCTTCTATCGATTTATGAGACCGTTAATCGAAGCAGGTTATGTGTACATCGCA
CAACCACCGTTATATAAATTAACACAAGGTAAACAAAAGTATTATGTTTACAATGATAGG
GAACTTGAAAAACTTAAATCTGAATTAAACCCAACACCAAAATGGTCAATTGCACGTTAC
AAAGGTCTTGGAGAAATGAATGCAGATCAATTATGGGAAACAACTATGAATCCTGAACAC
CGTGCATTATTACAAGTGAAGCTTGAAGATGCGATTGAAGCGGACCAAACATTTGAAATG
TTAATGGGTGACGTTGTAGAAAACCGTAGACAATTTATAGAAGATAATGCAGTTTATGCA
AACTTAGACTTCTAA	
>>0005_gyrB_SS90_NZ_JABWHD010000001.1, contig-00001-[462057..463991; 1935 nt]_RC
TTAGAAGTCTAAGTTTGCATAAACTGCATTATCTTCTATAAATTGTCTACGGTTTTCTAC
AACGTCACCCATTAACATTTCAAATGTTTGGTCCGCTTCAATCGCATCTTCAAGCTTCAC
TTGTAATAATGCACGGTGTTCAGGATTCATAGTTGTTTCCCATAATTGATCTGCATTCAT
TTCTCCAAGACCTTTGTAACGTGCAATTGACCATTTTGGTGTTGGGTTTAATTCAGATTT
AAGTTTTTCAAGTTCCCTATCATTGTAAACATAATACTTTTGTTTACCTTGTGTTAATTT
ATATAACGGTGGTTGTGCGATGTACACATAACCTGCTTCGATTAACGGTCTCATAAATCG
ATAGAAGAATGTAAGTAACAATGTTCTAATATGCGCACCATCGACATCCGCATCGGTCAT
AATTACGATTTTATGGTAGCGTGCTTTTGCTAGATCAAAATCGCCACCGATACCTGTACC
GAATGCTGTAATCATTTGACGAATTTCATTGTTATTTAAAATTCTATCTAATCTTGCCTT
CTCAACATTCAATATCTTTCCTCGCAACGGAAGAATGGCTTGCGTTCTAGAGTCACGCCC
GGATTTTGTAGACCCCCCGGCAGAGTCACCCTCGACTAAGAAGATTTCACATTCTTCAGG
ACTTTTACTAGAACAATCTGCTAATTTACCTGGTAAACTCGCAACGTCTAATGCTGACTT
ACGACGTGTTACTTCACGTGCCTTTTTCGCAGCAACACGTGCACGTGCAGCCATAATACC
TTTTTCAACAATCGTACGTGCTATTTGTGGATTTTCGTATAAAAATCGTTCAAAGTGCTC
AGAGAACAATTTATCTACAACTTGACGTACTTCAGAGTTACCTAATTTCGTTTTTGTTTG
ACCTTCAAACTGAGGATCTCCATGTTTAATAGATATAATTGCTGTCATACCTTCACGTGT
ATCTTCACCAGAAAGTCTATCTTTGTCTTCTTTCATAATCTTGCTACTTAAACCGTAACT
ATTTAAAACACGTGTTAATGCACGCTTAAATCCATCTTCATGCGTACCACCTTCATACGT
ATGAATATTATTTGCGTAAGTTAACAGATTCGTAGCATATCCAGAGTTGTATTGAATCGC
AATTTCCACTTCAATATCATCTTTAGATTGATGTATATAAATTGGTTCGTCATGAATTGG
TTCTTTCTTTTCATTTAATAATTCAACGTACGATTTAATACCACCCTCATAGTGATAGGA
GTCTTCTCGAATATTGTCTTCATCACGTTCATCTCTTAACGTAATTTGAATACCTTTATT
TAAGAAAGCTAGCTCTCTAATACGTTGCTGTAACGTTTCATAATTATATACTGTTGTCTC
TGTGAAGATTTCTCCATCTGCTTTAAAACGAATAACAGTACCTGTTTTATCAGTTGTACC
AACTTCTTTTAAATCAAATTGAGGTACACCTTTTTTGTATGCTTGATGATAGATTGTCTC
ATTTCTGTGTACATATACTTCTAAATCTTGTGACAGCGCGTTTACTACTGATGAACCAAC
ACCATGTAAACCACCAGATACTTTGTATCCGCCACCGCCGAATTTACCACCAGCATGTAA
TACTGTTAAAATAACTTCAACTGCTGGACGCCCCATTTTTTCTTGAATATCAACAGGGAT
ACCACGTCCGTTATCTGTTACTTTAATCCAGTTATCTTTTTCAATAACGACTTCAATTTG
GTTTGCATAACCAGCTAATGCTTCGTCAATACTGTTATCAACGATTTCCCATACTAAATG
GTGCAAACCTCTTTCTGAAGTTGAACCAATATACATACCTGGTCTTTTACGTACTGCTTC
TAAACCTTCTAATACTTGTATTTGCCCAGCACCATAATTATCCGTGTTGTTTACATCTGA
CAATGCAGTCACCAT	
>>0005_gyrB_Zoo-28_N/A-[5040..6974; 1935 nt]
ATGGTGACTGCATTGTCAGATGTAAACAACACGGATAATTATGGTGCTGGGCAAATACAA
GTATTAGAAGGTTTAGAAGCAGTACGTAAAAGACCAGGTATGTATATTGGTTCAACTTCA
GAAAGAGGTTTGCACCATTTAGTATGGGAAATCGTTGATAACAGTATCGACGAAGCATTA
GCTGGTTATGCAAACCAAATTGAAGTCGTTATTGAAAAAGATAACTGGATTAAAGTAACA
GATAACGGACGTGGTATCCCTGTTGATATTCAAGAAAAAATGGGGCGTCCAGCAGTTGAA
GTTATTTTAACAGTATTACATGCTGGTGGTAAATTCGGCGGTGGCGGATACAAAGTATCT
GGTGGTTTACACGGTGTTGGTTCATCAGTAGTAAACGCGCTGTCACAAGATTTAGAAGTA
TATGTACACAGAAATGAGACAATCTATCATCAAGCATACAAAAAAGGTGTACCTCAATTT
GATTTAAAAGAAGTTGGTACAATTGATAAAACAGGTACTGTCATTCGTTTTAAAGCAGAT
GGAGAAATCTTCACAGAGACAACAGTATATAATTATGAAACGTTACAGCAACGTATTAGA
GAGCTTGCTTTCTTAAATAAAGGTATTCAAATTACGTTAAGAGATGAACGTGATGAAGAC
AATATTCGAGAAGACTCCTATCACTATGAGGGTGGTATTAAATCGTACGTTGAATTATTA
AATGAAAAGAAAGAACCAATTCATGACGAACCAATTTATATACATCAATCTAAAGATGAT
ATTGAAGTGGAAATTGCGATTCAATACAACTCTGGATATGCTACGAATCTGTTAACTTAC
GCAAATAATATTCATACGTATGAAGGTGGTACGCATGAAGATGGATTTAAGCGTGCATTA
ACACGTGTTTTAAATAGTTACGGTTTAAGTAGCAAGATTATGAAAGAAGACAAAGATAGA
CTTTCTGGTGAAGATACACGTGAAGGTATGACAGCAATTATATCTATTAAACATGGAGAT
CCTCAGTTTGAAGGTCAAACAAAAACGAAATTAGGTAACTCTGAAGTACGTCAAGTTGTA
GATAAATTGTTCTCTGAGCACTTTGAACGATTTTTATACGAAAATCCACAAGTAGCACGT
ACGATTGTTGAAAAAGGTATTATGGCTGCACGTGCACGTGTTGCTGCGAAAAAAGCACGT
GAAGTAACACGTCGTAAGTCAGCATTAGACGTTGCGAGTTTACCAGGTAAATTAGCAGAT
TGTTCTAGTAAAAGTCCTGAAGAATGTGAAATCTTCTTAGTCGAGGGTGACTCTGCCGGG
GGGTCTACAAAATCCGGTCGTGACTCTAGAACGCAAGCCATTCTTCCGTTGCGAGGAAAG
ATATTGAATGTTGAGAAGGCAAGATTAGATAGAATTTTAAATAACAATGAAATTCGTCAA
ATGATTACAGCATTCGGTACAGGTATCGGTGGCGATTTTGATTTAGCAAAAGCACGCTAC
CATAAAATCGTAATTATGACCGATGCGGATGTCGATGGTGCGCATATTAGAACATTGTTA
CTTACATTCTTCTATCGATTTATGAGACCGTTAATCGAAGCAGGTTATGTGTACATCGCG
CAACCACCGTTATATAAATTAACACAAGGTAAACAAAAGTATTATGTTTACAATGATAGG
GAACTTGAAAAACTTAAATCTGAATTAAACCCAACACCAAAATGGTCAATTGCACGTTAC
AAAGGTCTTGGAGAAATGAATGCAGATCAATTATGGGAAACAACTATGAATCCTGAACAC
CGTGCATTATTACAAGTGAAGCTTGAAGATGCGATTGAAGCGGACCAAACATTTGAAATG
TTAATGGGTGACGTTGTAGAAAACCGTAGACAATTTATAGAAGATAATGCAGTTTATGCA
AACTTAGACTTCTAA	
>>0006_gyrA_BDS-53E_N/A-[7010..9679; 2670 nt]
ATGGCTGAATTACCTCAATCAAGAATAAATGAACGAAATATTACCAGTGAAATGCGTGAA
TCATTTTTAGATTATGCGATGAGTGTTATTGTTGCTCGTGCATTGCCAGATGTTCGTGAC
GGTTTAAAACCAGTACATCGTCGTATACTTTATGGATTGAATGAACAAGGTATGACACCG
GATAAATCATATAAAAAATCAGCGCGTATCGTTGGTGACGTAATGGGTAAATATCACCCT
CATGGTGACTCATCTATTTATGAAGCAATGGTACGTATGGCTCAAGATTTTAGTTATCGT
TATCCGCTTGTTGATGGTCAAGGTAACTTTGGTTCAATGGATGGAGACGGTGCAGCAGCA
ATGCGTTATACTGAGGCACGTATGACTAAAATTACGCTTGAACTGTTACGTGATATTAAT
AAAGATACAATAGATTTTATCGATAACTATGATGGTAATGAAAGAGAGCCGTCAGTCTTA
CCAGCACGTTTCCCTAACTTATTAGCAAACGGTGCATCAGGTATTGCTGTAGGTATGGCA
ACCAATATTCCACCACATAACTTAACTGAATTAATCAACGGAGTGCTAAGTTTAAGTAAA
AACCCTGATATTTCAATAGCTGAGTTGATGGAGGATATTGAAGGTCCTGATTTTCCAACT
GCGGGTCTTATTTTAGGTAAAAGTGGAATTAGACGTGCTTATGAAACAGGTCGTGGTTCA
ATTCAAATGCGCTCTCGTGCGGAAATTGAAGAACGTGGTGGTGGTCGTCAACGTATTGTT
GTGACTGAAATTCCTTTCCAAGTGAATAAAGCACGTATGATTGAAAAAATTGCAGAGCTA
GTACGCGACAAGAAAATTGATGGTATTACTGACTTACGAGACGAAACAAGTTTACGTACA
GGTGTGAGAGTGGTCATTGATGTTCGTAAAGATGCAAATGCTAGTGTCATTTTAAATAAC
TTATACAAACAAACACCTCTTCAAACATCATTTGGTGTGAATATGATTGCACTTGTAAAT
GGTAGACCGAAGCTTATTAATTTAAAAGAAGCGTTGGTACATTATTTAGAACATCAAAAG
ACAGTTGTTAGAAGACGTACGCAATACAACTTACGTAAAGCTAAAGATCGTGCCCACATT
TTAGAAGGGTTACGTATCGCACTTGACCATATCGACGAAATCATTTCAACGATTCGTAAA
TCAGAAACAGATAAAGTTGCCATGGAAAGCTTGCAACAACGCTTCAAACTTTCTGAGAAA
CAAGCACAAGCAATTTTAGACATGCGTTTGAGACGTTTAACAGGTTTAGAACGTGACAAA
ATTGAAGCAGAATATAATGAACTATTAAATTATATTAGTGAATTAGAAGCAATTTTAGCT
GATGAAGAAGTATTACTACAATTAGTTAGAGATGAATTAACTGAAATTAGAGATCGTTTC
GGTGATGATCGTCGTACAGAAATTCAATTAGGTGGATTTGAAGACTTAGAGGACGAAGAC
TTAATTCCAGAAGAACAAATTGTAATTACATTAAGCCATAATAACTACATTAAACGTTTG
CCGGTATCTACATATCGCGCTCAAAACCGTGGTGGCCGTGGTGTTCAAGGTATGAATACA
TTAGAGGAAGACTTCGTTAGTCAATTAGTAACGTTAAGTACACATGATCATGTATTGTTC
TTTACTAACAAAGGTCGTGTTTATAAACTTAAAGGTTATGAAGTGCCTGAATTATCAAGA
CAATCTAAAGGTATTCCTGTAGTGAATGCTATTGAACTTGAAAATGATGAAGTAATTAGT
ACAATGATTGCTGTAAAAGACCTTGAAAGTGAAGAAAACTTCTTAGTGTTTGCAACGAAA
CGTGGAATTGTAAAACGTTCAGCATTAAGTAACTTCTCAAGAATTAACAGAAATGGTAAG
ATTGCAATTTCATTTAGAGAAGATGACGAGTTAATCGCAGTACGTTTAACAAGTGGTCAA
GAAGATATCCTGATTGGTACTTCTCATGCATCATTAATTCGATTCCCTGAATCAACGTTA
CGTCCTTTAGGTCGTACAGCAACAGGTGTGAAAGGTATTACACTTCGTGAAGGCGATGAA
GTTGTAGGGCTTGATGTTGCTCACGAAAATAGTGTAGATGAAGTTTTAGTTGTTACTGAA
AATGGTTATGGTAAACGTACGCCAGTTAATGACTATCGCTTATCAAACCGTGGTGGTAAA
GGTATTAAGACTGCAACGATTACTGAACGTAATGGTAATGTTGTTTGTATTACAACTGTT
ACTGGTGAAGAAGATTTAATGATTGTTACGAATGCAGGTGTCATTATTCGACTAGATGTT
GCAGATATTTCTCAAAATGGTCGTGCAGCACAAGGTGTTCGCTTAATTCGCTTAGGCGAT
GATCAATTTGTTTCAACGGTTGCTAAAGTAAAAGAAGATGCAGAAGATGAAACGAATGAA
GATGAGCAATCTACTTCAACTGTATCTGAAGATGGTACTGAACAACAACGTGAAGCGGTT
GTAAATGATGAAACACCAGGAAATGCAATTCATACTGAAGTGATTGATTCAGAAGAAACT
GATGACGATGGACGTATTGAAGTAAGACAAGATTTCATGGATCGTGTTGAAGAAGATATA
CAACAAGCATCAGATGATGATGAAGAATAA	
>>0006_gyrA_BDS-54_N/A-[7011..9680; 2670 nt]
ATGGCTGAATTACCTCAATCAAGAATAAATGAACGAAATATTACCAGTGAAATGCGTGAA
TCATTTTTAGATTATGCGATGAGTGTTATTGTTGCTCGTGCATTGCCAGATGTTCGTGAC
GGTTTAAAACCAGTACATCGTCGTATACTTTATGGATTGAATGAACAAGGTATGACACCG
GATAAATCATATAAAAAATCAGCGCGTATCGTTGGTGACGTAATGGGTAAATATCACCCT
CATGGTGACTCATCTATTTATGAAGCAATGGTACGTATGGCTCAAGATTTTAGTTATCGT
TATCCGCTTGTTGATGGTCAAGGTAACTTTGGTTCAATGGATGGAGACGGTGCAGCAGCA
ATGCGTTATACTGAGGCACGTATGACTAAAATTACGCTTGAACTGTTACGTGATATTAAT
AAAGATACAATAGATTTTATCGATAACTATGATGGTAATGAAAGAGAGCCGTCAGTCTTA
CCAGCACGTTTCCCTAACTTATTAGCAAACGGTGCATCAGGTATTGCTGTAGGTATGGCA
ACCAATATTCCACCACATAACTTAACTGAATTAATCAACGGAGTGCTAAGTTTAAGTAAA
AACCCTGATATTTCAATAGCTGAGTTGATGGAGGATATTGAAGGTCCTGATTTTCCAACT
GCGGGTCTTATTTTAGGTAAAAGTGGAATTAGACGTGCTTATGAAACAGGTCGTGGTTCA
ATTCAAATGCGCTCTCGTGCGGAAATTGAAGAACGTGGTGGTGGTCGTCAACGTATTGTT
GTGACTGAAATTCCTTTCCAAGTGAATAAAGCACGTATGATTGAAAAAATTGCAGAGCTA
GTACGCGACAAGAAAATTGATGGTATTACTGACTTACGAGACGAAACAAGTTTACGTACA
GGTGTGAGAGTGGTCATTGATGTTCGTAAAGATGCAAATGCTAGTGTCATTTTAAATAAC
TTATACAAACAAACACCTCTTCAAACATCATTTGGTGTGAATATGATTGCACTTGTAAAT
GGTAGACCGAAGCTTATTAATTTAAAAGAAGCGTTGGTACATTATTTAGAACATCAAAAG
ACAGTTGTTAGAAGACGTACGCAATACAACTTACGTAAAGCTAAAGATCGTGCCCACATT
TTAGAAGGGTTACGTATCGCACTTGACCATATCGACGAAATCATTTCAACGATTCGTGAA
TCAGAAACAGATAAAGTTGCCATGGAAAGCTTGCAACAACGCTTCAAACTTTCTGAGAAA
CAAGCACAAGCAATTTTAGACATGCGTTTGAGACGTTTAACAGGTTTAGAACGTGACAAA
ATTGAAGCAGAATATAATGAACTATTAAATTATATTAGTGAATTAGAAGCAATTTTAGCT
GATGAAGAAGTATTACTACAATTAGTTAGAGATGAATTAACTGAAATTAGAGATCGTTTC
GGTGATGATCGTCGTACAGAAATTCAATTAGGTGGATTTGAAGACTTAGAGGACGAAGAC
TTAATTCCAGAAGAACAAATTGTAATTACATTAAGCCATAATAACTACATTAAACGTTTG
CCGGTATCTACATATCGCGCTCAAAACCGTGGTGGCCGTGGTGTTCAAGGTATGAATACA
TTAGAGGAAGACTTCGTTAGTCAATTAGTAACGTTAAGTACACATGATCATGTATTGTTC
TTTACTAACAAAGGTCGTGTTTATAAACTTAAAGGTTATGAAGTGCCTGAATTATCAAGA
CAATCTAAAGGTATTCCTGTAGTGAATGCTATTGAACTTGAAAATGATGAAGTAATTAGT
ACAATGATTGCTGTAAAAGACCTTGAAAGTGAAGAAAACTTCTTAGTGTTTGCAACGAAA
CGTGGAATTGTAAAACGTTCAGCATTAAGTAACTTCTCAAGAATTAACAGAAATGGTAAG
ATTGCTATTTCATTTAGAGAAGATGACGAGTTAATCGCAGTACGTTTAACAAGTGGTCAA
GAAGATATCCTGATTGGTACTTCTCATGCATCATTAATTCGATTCCCTGAATCAACGTTA
CGTCCTTTAGGTCGTACAGCAACAGGTGTGAAAGGTATTACACTTCGTGAAGGCGATGAA
GTTGTAGGGCTTGATGTTGCTCACGAAAATAGTGTAGATGAAGTTTTAGTTGTTACTGAA
AATGGTTATGGTAAACGTACGCCAGTTAATGACTATCGCTTATCAAACCGTGGTGGTAAA
GGTATTAAGACTGCAACGATTACTGAACGTAATGGTAATGTTGTTTGTATTACAACTGTT
ACTGGTGAAGAAGATTTAATGATTGTTACGAATGCAGGTGTCATTATTCGACTAGATGTT
GCAGATATTTCTCAAAATGGTCGTGCAGCACAAGGTGTTCGCTTAATTCGCTTAGGCGAT
GATCAATTTGTTTCAACGGTTGCTAAAGTAAAAGAAGATGCAGCAGATGAAACGAATGAA
GATGAGCAATCTACTTCAACTGTATCTGAAGATGGTACTGAACAACAACGTGAAGCGGTT
GTAAATGATGAAACACCAGGAAATGCAATTCATACTGAAGTGATTGATTCAGAAGAAACT
GATGACGATGGACGTATTGAAGTAAGACAAGATTTCATGGATCGTGTTGAAGAAGATATA
CAACAAGCATCAGATGATGATGAAGAATAA	
>>0006_gyrA_EMCR19-CAJGUT01_CAJGUT010000002.1 , contig-2-[371495..374155; 2661 nt]_RC
TTATTCTTCATCATCATCTGATGCTTGTTGTATATCTTCTTCAACACGATCCATGAAATC
TTGTCTTACTTCAATACGTCCATCGTCATCAGTTTCTTCTGAATCAATCACTTCAGTATG
AATTGCATTTCCTGGTGTTTCATCATTTACAACCGCTTCACGTTGTTGTTCAGTACCATC
TTCAGATACAGTAGATTGCTCATCTTCATTTACTTCGTCTGCATCCTCTTTTACTTTAGC
AACCGTTGAAACAAATTGATCATCGCCTAAGCGAATTAAGCGAACACCTTGTGCTGCACG
ACCATTTTGAGAAATATCTGCAACATCTAGTCTAATAATGACACCTGCATTCGTAACAAT
CATTAAATCTTCTTCACCAGTAACAGTTGTAATACAAACAACATTACCATTACGTTCAGT
AATCGTTGCAGTCTTAATACCTTTACCACCACGGTTTGATAAGCGATAGTCATTAACTGG
CGTACGTTTACCATAACCATTTTCAGTAACAACTAAAACTTCATCTACACTATTTTCGTG
AGCAACATCAAGCCCTACAACTTCATCGCCTTCACGAAGTGTAATACCTTTCACACCTGT
TGCTGTACGACCTAAAGGACGTAACGTTGATTCAGGGAATCGAATTAATGATGCATGAGA
AGTACCAATCAGGATATCTTCTTGACCACTTGTTAAACGTACTGCGATTAACTCGTCATC
TTCTCTAAATGAAATAGCAATTTTACCATTTCTGTTAATTCTTGAGAAGTTACTTAATGC
TGAACGTTTTACAATTCCACGTTTAGTTGCAAACACTAAGAAGTTGTCTTCACTTTCAAG
GTCTTTTACAGCAATCATTGTACTAATTACTTCATCATTTTCAAGTTCAATAGCATTCAC
TACAGGAATACCTTTAGATTGTCTTGATAATTCAGGCACTTCATAACCTTTAAGTTTATA
AACACGACCTTTGTTAGTAAAGAACAATACATGATCATGTGTACTTAACGTTACTAATTG
ACTAACGAAGTCTTCCTCTAATGTATTCATACCTTGAACACCACGGCCACCACGGTTTTG
AGCACGATATGTAGATACCGGCAAACGTTTAATGTAGTTATTATGGCTTAATGTAATTAC
AATTTGTTCTTCTGGAATTAAGTCTTCGTCCTCTAAGTCTTCAAATCCACCTAATTGAAT
TTCTGTACGACGATCATCACCGAAACGGTCTCTAATTTCAGTTAATTCATCTCTAACTAA
TTGTAGTAATACTTCTTCATCCGCTAAAATTGCTTCTAATTCACTAATATAATTTAATAG
TTCATTATATTCTGCTTCAATTTTGTCACGTTCTAAACCTGTTAAACGTCTCAAACGCAT
GTCTAAAATTGCTTGTGCTTGTTTCTCAGAAAGTTTAAAGCGTTGTTGCAAGCTTTCCAT
GGCAACTTTATCTGTTTCTGATTCACGAATCGTTGAAATGATTTCGTCGATGTGATCTAA
TGCAATACGTAATCCTTCTAAAATGTGGGCACGATCTTTAGCTTTACGTAAGTTGTATTG
CGTACGTCTTCTAACAACTGTCTTTTGATGCTCTAAATAATGTACCAACGCTTCTTTTAA
ATTGATAAGCTTCGGTCTACCATTTACAAGTGCAATCATATTCACACCAAATGATGTTTG
AAGAGGTGTTTGTTTGTATAAGTTATTTAAAATGACACTAGCATTTGCATCCTTACGAAC
ATCAATGACCACTCTCACACCTGTACGTAAACTTGTTTCGTCTCGTAAGTCAGTGATACC
ATCAATTTTTTTGTCGCGCACTAGCTCTGCAATTTTTTCAATCATACGTGCTTTATTCAC
TTGGAAAGGAATTTCAGTCACAACAATACGTTGACGACCACCGCCACGTTCTTCAATTTC
CGCTCGAGAGCGCATTTGAATTGAACCACGACCTGTTTCATAAGCACGTCTAATTCCACT
TTTACCTAAAATAAGTCCAGCAGTTGGGAAATCAGGACCTTCAATATCCTCCATCAACTC
AGCTATTGAAATATCAGGATTCTTACTTAAACTAAGCACCCCATTGATTAATTCTGTTAA
GTTATGTGGTGGAATATTGGTTGCCATACCTACAGCAATACCTGATGCACCATTTGCTAA
TAAGTTAGGGAAACGTGCTGGTAAGACTGACGGCTCTCTTTCATTACCATCATAGTTATC
GATAAAATCTATTGTATCTTTATTAATATCACGTAACAGTTCAAGCGTAATTTTAGTCAT
ACGTGCCTCAGTATAACGCATTGCTGCTGCACCGTCTCCATCCATTGAACCAAAGTTACC
TTGACCATCAACAAGCGGATAACGATAACTAAAATCTTGAGCCATACGTACCATTGCTTC
ATAAATAGATGAGTCACCATGAGGGTGATATTTACCCATTACGTCACCAACGATACGCGC
TGATTTTTTATATGATTTATCCGGTGTCATACCTTGTTCATTCAATCCATAAAGTATACG
ACGATGTACTGGTTTTAAACCGTCACGAACATCTGGCAATGCACGAGCAACAATAACACT
CATCGCATAATCTAAAAATGATTCACGCATTTCACTGGTAATATTTCGTTCATTTATTCT
TGATTGAGGTAATTCAGCCAT	
>>0006_gyrA_SARG-MSHR1132_FR821777.2-[7012..9681; 2670 nt]
ATGGCTGAATTACCTCAATCAAGAATAAATGAACGAAATATTACCAGTGAAATGCGTGAA
TCATTTTTAGATTATGCGATGAGTGTTATTGTTGCTCGTGCATTGCCAGATGTTCGTGAC
GGTTTAAAACCAGTACATCGTCGTATACTTTATGGATTGAATGAACAAGGTATGACACCG
GATAAATCATATAAAAAATCAGCACGTATCGTTGGTGACGTAATGGGTAAATATCACCCT
CATGGTGACTCATCTATTTATGAAGCAATGGTACGTATGGCTCAAGATTTTAGTTATCGT
TATCCGCTTGTTGATGGTCAAGGTAACTTTGGTTCAATGGATGGAGACGGTGCAGCAGCA
ATGCGTTATACTGAGGCACGTATGACTAAAATTACGCTTGAACTGTTACGTGATATTAAT
AAAGATACAATAGATTTTATCGATAACTATGATGGTAATGAAAGAGAGCCGTCAGTCTTA
CCAGCACGTTTCCCTAACTTATTAGCAAACGGTGCATCAGGTATTGCTGTAGGTATGGCA
ACAAATATTCCACCACATAACTTAACAGAATTAATCAATGGGGTGCTTAGTTTAAGTAAG
AATCCTGATATTTCAATAGCTGAGTTGATGGAGGATATTGAAGGTCCTGATTTCCCAACT
GCTGGACTTATTTTAGGTAAAAGTGGAATTAGACGTGCTTATGAAACAGGTCGTGGTTCA
ATTCAAATGCGCTCTCGAGCGGAAATTGAAGAACGTGGCGGTGGTCGTCAACGTATTGTT
GTGACTGAAATTCCTTTCCAAGTGAATAAAGCACGTATGATTGAAAAAATTGCAGAGCTA
GTGCGCGACAAAAAAATTGATGGTATCACTGACTTACGAGACGAAACAAGTTTACGTACA
GGTGTGAGAGTAGTCATTGATGTTCGTAAGGATGCAAATGCTAGTGTCATTTTAAATAAC
TTATATAAACAAACGCCACTTCAAACATCATTTGGTGTGAATATGATTGCACTTGTAAAT
GGCAGACCAAAACTTATTAATTTAAAAGAAGCTTTGGTACATTACTTAGAGCATCAAAAG
ACAGTTGTTAGAAGACGTACGCAATATAATTTACGTAAAGCTAAAGATCGTGCCCACATT
TTAGAAGGGTTACGTATTGCGTTAGATCACATCGACGAAATTATTTCAACGATTCGTGAA
TCAGATACAGATAAAATTGCCATGGAAAGCTTGCAACAACGCTTTAAACTTTCTGAGAAA
CAAGCACAAGCAATTTTAGACATGCGTTTGAGACGTTTAACAGGTTTAGAACGTGACAAA
ATTGAAGCAGAATATAATGAGTTATTAAATTATATTAGTGAATTAGAAGCAATCTTAGCT
GATGAAGAAGTGTTATTACAGTTAGTTAGAGATGAATTAACAGAAATTCGAGATCGTTTT
GGTGATGACCGTCGTACTGAAATTCAATTAGGTGGATTTGAAGATTTAGAAGATGAAGAC
CTCATTCCAGAAGAACAAATTGTAATTACATTGAGCCATAATAACTACATTAAACGTTTG
CCGGTATCTACATATCGTGCTCAAAACCGTGGTGGTCGTGGTGTTCAAGGTATGAATACA
TTAGAAGAAGACTTCGTTAGTCAATTAGTAACGTTAAGTACACATGACCATGTATTGTTC
TTTACTAACAAAGGTCGCGTATACAAACTTAAAGGTTATGAAGTGCCTGAGTTATCTAGA
CAATCTAAAGGTATTCCTGTAGTGAATGCTATTGAACTTGAAAATGATGAAGTCATTAGT
ACAATGATTGCTGTAAAAGACCTTGAAAGTGAAGAAAACTTCTTAGTGTTTGCAACGAAA
CGTGGAATTGTAAAACGTTCAGCATTAAGTAACTTCTCAAGAATTAACAGAAATGGTAAG
ATTGCTATTTCATTTAGAGAAGATGACGAGTTAATCGCAGTACGTTTAACAAGTGGTCAA
GAAGATATCTTGATTGGTACTTCTCATGCATCATTAATTCGATTCCCTGAATCAACATTA
CGTCCTTTAGGTCGAACTGCAACAGGTGTGAAAGGGATTACACTTCGTGAAGGTGACGAA
GTTGTAGGGCTTGATGTAGCTCATGCAAATAGTGTTGATGAAGTATTAGTTGTTACTGAA
AATGGCTATGGTAAACGTACGCCAGTAAATGACTATCGCTTATCAAATCGTGGTGGTAAA
GGTATTAAGACTGCAACGATTACTGAACGTAACGGTAATGTTGTTTGTATTACAACTGTT
ACTGGTGAAGAAGATTTAATGATTGTTACAAATGCAGGTGTTATTATTCGACTAGACGTT
GCAGATATTTCGCAAAATGGTCGTGCAGCACAAGGTGTTCGTTTAATTCGCTTAGGTGAT
GATCAATTTGTTTCTACTGTTGCTAAAGTAAAAGAAGATGCAGAAGATGAAGCAAATGAA
GATGAGCAATCAACTTCAGCTGTATCTGAAGATGGTACAGAGCAACGACATGAAGCGGTT
GTAAATGATGAAACACCAGGAAATGCAATTCATACTGAAGTGATTGAATCAGAAGAAACT
GATGATGATGGACGTATTGAAGTAAGACAAGATTTCATGGATCGTGTTGAAGAAGATATA
CAACAAGCATCAGATGATGATGAAGAATAA	
>>0006_gyrA_SAUR-CC152-SA17S6_CP010941.1-[94334..96997; 2664 nt]
ATGGCTGAATTACCTCAATCAAGAATAAATGAACGAAATATTACCAGTGAAATGCGTGAA
TCATTTTTAGATTATGCGATGAGTGTTATCGTTGCTCGTGCATTGCCAGATGTTCGTGAT
GGTTTAAAACCAGTACATCGTCGTATACTATATGGATTAAATGAACAAGGTATGACACCG
GATAAATCATATAAAAAATCAGCACGTATCGTTGGTGACGTAATGGGTAAGTATCACCCT
CATGGTGACTCATCTATTTATGAAGCAATGGTACGTATGGCTCAAGATTTCAGTTATCGT
TATCCGCTTGTTGATGGCCAAGGTAACTTCGGTTCAATGGATGGAGATGGCGCAGCAGCA
ATGCGTTATACCGAAGCACGTATGACTAAAATCACACTTGAACTGTTACGTGATATTAAT
AAAGATACAATAGATTTTATCGATAACTATGATGGTAATGAAAGAGAGCCGTCAGTCTTA
CCTTCTCGATTCCCTAACTTATTAGCCAATGGTGCATCAGGTATCGCGGTAGGTATGGCA
ACGAATATTCCACCACATAACTTAACAGAATTAATCAATGGTGTACTTAGCTTAAGTAAG
AACCCTGATATTTCAATTGCTGAGTTAATGGAGGATATTGAAGGTCCTGATTTCCCAACT
GCTGGACTTATTTTAGGTAAGAGTGGTATTAGACGTGCATATGAAACAGGTCGTGGTTCA
ATTCAAATGCGTTCTCGTGCAGTTATTGAAGAACGTGGAGGTGGACGTCAACGTATTGTT
GTCACTGAAATTCCTTTCCAAGTGAATAAGGCTCGTATGATTGAAAAAATTGCAGAGCTC
GTTCGTGACAAGAAAATTGACGGTATCACTGATTTACGTGATGAAACAAGTTTACGTACT
GGTGTGCGTGTCGTTATTGATGTGCGTAAGGATGCAAATGCTAGTGTCATTTTAAATAAC
TTATACAAACAAACACCTCTTCAAACATCATTTGGTGTGAATATGATTGCACTTGTAAAT
GGTAGACCGAAGCTTATTAATTTAAAAGAAGCGTTGGTACATTATTTAGAGCATCAAAAG
ACAGTTGTTAGAAGACGTACGCAATATAACTTACGTAAAGCTAAAGATCGTGCCCACATT
TTAGAAGGATTACGTATCGCACTTGACCATATCGATGAAATTATTTCAACGATTCGCGAG
TCAGATACAGATAAAGTTGCAATGGAAAGCTTGCAACAACGCTTCAAACTTTCTGAAAAA
CAAGCTCAAGCTATTTTAGACATGCGTTTAAGACGTCTAACAGGTTTAGAGAGAGACAAA
ATTGAAGCTGAATATAATGAGTTATTAAATTATATTAGTGAATTAGAAGCAATCTTAGCT
GATGAAGAAGTGTTATTACAGTTAGTTAGAGATGAATTGACTGAAATTAGAGATCGTTTC
GGTGATGATCGTCGTACAGAAATTCAATTAGGTGGATTTGAAGACTTAGAGGACGAAGAC
TTAATTCCAGAAGAACAAATAGTAATTACTTTGAGCCATAATAATTACATTAAACGTTTG
CCGGTATCTACATATCGTGCTCAAAACCGTGGTGGTCGTGGTGTTCAAGGTATGAATACA
TTGGAAGAAGATTTTGTCAGTCAATTGGTAACTTTAAGTACACATGACCATGTATTGTTC
TTTACTAACAAAGGTCGTGTATACAAACTTAAAGGTTATGAAGTGCCTGAGTTATCAAGA
CAGTCTAAAGGTATTCCTGTAGTGAATGCTATTGAACTTGAAAATGAAGAAGTCATTAGC
ACAATGATTGCTGTTAAAGACCTTGAAAGTGAAGACAACTTCTTAGTGTTTGCAACTAAA
CGAGGTGTCGTTAAACGTTCAGCATTAAGTAACTTCTCAAGAATAAATAGAAATGGTAAG
ATTGCGATTTCGTTCAGAGAAGATGATGAGTTAATTGCAGTTCGCTTAACGAGTGGTCAA
GAAGATATCTTGATTGGTACATCACATGCATCATTAATTCGATTCCCTGAATCAACATTA
CGTCCTTTAGGCCGTACAGCAACAGGTGTGAAAGGTATTACACTTCGTGAAGGTGACGAA
GTTGTAGGACTTGATGTGGCACATGCAAATAGTGTTGATGAAGTGTTAGTAGTTACTGAA
AATGGTTATGGTAAACGTACACCTGTTAATGACTATCGTTTATCAAATCGTGGTGGTAAA
GGTATTAAAACAGCTACAATTACTGAGCGTAATGGTAATGTTGTATGTATCACTACAGTA
ACTGGTGAAGAAGATTTAATGATTGTTACCAATGCAGGTGTTATTATTCGATTAGATGTT
GCAGATATTTCGCAAAATGGTCGTGCAGCACAAGGTGTGCGCTTAATTCGCTTAGGCGAT
GATCAATTTGTTTCAACGGTTGCTAAAGTAAAAGAGGATGCAGAAGACGAAACGAATGAA
GACGAACAATCTACTGTATCTGAAGATGGTACTGAACAACAACGTGAAGCGGTTGTAAAT
GATGAAACACCTGGAAATGCAATTCATACGGAAGTAATTGAATCAGAAGAAACTGACGAA
GATGGACGTATTGAAGTAAGACAAGATTTCATGGACCGTGTTGAAGAAGACATACAACAA
TCATCAGATGATGAAGAAGAATAA	
>>0006_gyrA_SAUR-CC1-MW2_BA000033.2-[7005..9668; 2664 nt]
ATGGCTGAATTACCTCAATCAAGAATAAATGAACGAAATATTACCAGTGAAATGCGTGAA
TCATTTTTAGATTATGCGATGAGTGTTATCGTTGCTCGTGCATTGCCAGATGTTCGTGAC
GGTTTAAAACCAGTACATCGTCGTATACTATATGGATTAAATGAACAAGGTATGACACCG
GATAAATCATATAAAAAATCAGCACGTATCGTTGGTGACGTAATGGGTAAATATCACCCT
CATGGTGACTCATCTATTTATGAAGCAATGGTACGTATGGCTCAAGATTTCAGTTATCGT
TATCCGCTTGTTGATGGCCAAGGTAACTTTGGTTCAATGGATGGAGATGGCGCAGCAGCA
ATGCGTTATACTGAAGCGCGTATGACTAAAATCACACTTGAACTGTTACGTGATATTAAT
AAAGATACAATAGATTTTATCGATAACTATGATGGTAATGAAAGAGAGCCGTCAGTCTTA
CCTGCTCGATTCCCTAACTTGTTAGCCAATGGTGCATCAGGTATCGCGGTAGGTATGGCA
ACGAATATTCCACCACATAACTTAACAGAATTAATCAATGGTGTACTTAGCTTAAGTAAG
AACCCTGATATTTCAATTGCTGAGTTAATGGAGGATATTGAAGGTCCTGATTTCCCTACT
GCTGGACTTATTTTAGGTAAGAGTGGTATTAGACGTGCATATGAAACAGGTCGTGGTTCA
ATTCAAATGCGTTCTCGTGCAGTTATTGAAGAACGTGGAGGCGGACGTCAACGTATTGTT
GTCACTGAAATTCCTTTCCAAGTGAATAAGGCTCGTATGATTGAAAAAATTGCAGAACTC
GTTCGTGACAAGAAAATTGACGGTATCACTGATTTACGTGATGAAACAAGTTTACGTACT
GGTGTGCGTGTCGTTATTGATGTGCGTAAGGATGCAAATGCTAGTGTCATTTTAAATAAC
TTATACAAACAAACGCCACTTCAAACATCATTTGGTGTGAATATGATTGCACTTGTAAAT
GGTAGACCGAAGCTTATTAATTTAAAAGAAGCGTTGGTACATTATTTAGAGCATCAAAAG
ACAGTTGTTAGAAGACGTACGCAATACAACTTACGTAAAGCTAAAGATCGTGCCCACATT
TTAGAAGGATTACGTATCGCACTTGACCATATCGATGAAATTATTTCAACGATTCGTGAG
TCAGATACAGATAAAGTTGCAATGGAAAGCTTGCAACAACGCTTCAAACTTTCTGAAAAA
CAAGCTCAAGCTATTTTAGACATGCGTTTAAGACGTCTAACAGGTTTAGAGAGAGACAAA
ATTGAAGCTGAATATAATGAGTTATTAAATTATATTAGTGAATTAGAAGCAATCTTAGCT
GATGAAGAAGTGTTATTACAGTTAGTTAGAGATGAATTGACTGAAATTAGAGATCGTTTC
GGTGATGATCGTCGTACAGAAATTCAATTAGGTGGATTTGAAGACTTAGAGGACGAAGAC
TTAATTCCAGAAGAACAAATAGTAATTACACTAAGCCATAATAACTACATTAAACGTTTG
CCGGTATCTACATATCGTGCTCAAAACCGTGGTGGTCGTGGTGTTCAAGGTATGAATACA
TTGGAAGAAGATTTTGTCAGTCAATTGGTAACTTTAAGTACACATGACCATGTATTGTTC
TTTACTAACAAAGGTCGTGTATACAAACTTAAAGGTTATGAAGTGCCTGAGTTATCAAGA
CAGTCTAAAGGTATTCCTGTAGTGAATGCTATTGAACTTGAAAATGATGAAGTCATTAGT
ACAATGATTGCTGTTAAAGACCTTGAAAGTGAAGACAACTTCTTAGTGTTTGCAACTAAA
CGTGGTGTCGTTAAACGTTCAGCATTAAGTAACTTCTCAAGAATAAATAGAAATGGTAAG
ATTGCGATTTCGTTCAGAGAAGATGATGAGTTAATTGCAGTTCGCTTAACAAGTGGTCAA
GAAGATATCTTGATTGGTACATCACATGCATCATTAATTCGATTCCCTGAATCAACATTA
CGTCCTTTAGGCCGTACAGCAACGGGTGTGAAAGGTATTACACTTCGTGAAGGTGACGAA
GTTGTAGGGCTTGATGTAGCTCATGCAAACAGTGTTGATGAAGTATTAGTAGTTACTGAA
AATGGTTATGGTAAACGTACGCCAGTTAATGACTATCGTTTATCAAATCGTGGTGGTAAA
GGTATTAAAACAGCTACGATTACTGAGCGTAATGGTAATGTTGTATGTATCACTACAGTA
ACTGGTGAAGAAGATTTAATGATTGTTACTAATGCAGGTGTCATTATTCGACTAGATGTT
GCAGATATTTCTCAAAATGGTCGTGCAGCACAAGGTGTTCGCTTAATTCGCTTAGGTGAT
GATCAATTTGTTTCAACGGTTGCTAAAGTAAAAGAAGATGCAGAAGATGAAACGAATGAA
GATGAGCAATCTACTTCAACTGTATCTGAAGATGGTACTGAACAACAACGTGAAGCGGTT
GTAAATGATGAAACACCAGGAAATGCAATTCATACTGAAGTGATTGATTCAGAAGAAAAT
GATGAAGATGGACGTATTGAAGTAAGACAAGATTTCATGGATCGTGTTGAAGAAGATATA
CAACAATCATCAGATGAAGAATAA	
>>0006_gyrA_SAUR-CC93-JKD6159_CP002114.2-[6489..9149; 2661 nt]
ATGGCTGAATTACCTCAATCAAGAATAAATGAACGAAATATTACCAGTGAAATGCGTGAA
TCATTTTTAGATTATGCGATGAGTGTTATCGTTGCTCGTGCATTGCCAGATGTTCGTGAC
GGTTTAAAACCAGTACATCGTCGTATACTATATGGATTAAATGAACAAGGTATGACACCG
GATAAATCATATAAAAAATCAGCACGTATCGTTGGTGACGTAATGGGTAAATATCACCCT
CATGGTGACTCATCTATTTATGAAGCAATGGTACGTATGGCTCAAGATTTCAGTTATCGT
TATCCGCTTGTTGATGGCCAAGGTAACTTTGGTTCAATGGATGGAGATGGCGCAGCAGCA
ATGCGTTATACTGAAGCGCGTATGACTAAAATCACACTTGAACTGTTACGTGATATTAAT
AAAGATACAATAGATTTTATCGATAACTATGATGGTAATGAAAGAGAGCCGTCAGTCTTA
CCTGCTCGATTCCCTAACTTATTAGCCAATGGTGCATCAGGTATTGCGGTAGGTATGGCA
ACGAATATTCCACCACATAACTTAACAGAATTAATCAATGGTGTACTTAGCTTAAGTAAG
AACCCTGATATTTCAATTGCTGAGTTAATGGAAGATATTGAAGGTCCTGATTTCCCAACT
GCTGGACTTATTTTAGGTAAGAGTGGTATTAGACGTGCATATGAAACAGGTCGTGGTTCA
ATTCAAATGCGTTCTCGTGCAGTTATTGAAGAACGTGGAGGCGGACGTCAACGTATTGTT
GTCACTGAAATTCCTTTCCAAGTGAATAAGGCTCGTATGATTGAAAAAATTGCAGAGCTC
GTTCGTGACAAGAAAATTGACGGTATTACTGATTTACGTGATGAAACAAGTTTACGTACT
GGTGTGCGTGTCGTTATTGATGTGCGTAAGGATGCAAATGCTAGTGTCATTTTAAATAAC
TTATACAAACAAACACCTCTTCAAACATCATTTGGTGTGAATATGATTGCACTTGTAAAC
GGTAGACCGAAGCTTATTAATTTAAAAGAAGCGTTGGTACATTATTTAGAGCATCAAAAG
ACAGTTGTTAGAAGACGTACGCAATATAACTTACGTAAAGCTAAAGATCGTGCCCACATT
TTAGAAGGATTACGTATCGCACTTGACCATATCGATGAAATTATTTCAACGATTCGCGAG
TCAGATACAGATAAAGTTGCAATGGAAAGCTTGCAACAACGCTTCAAACTTTCTGAAAAA
CAAGCTCAAGCTATTTTAGACATGCGTTTAAGACGTCTAACAGGTTTAGAGAGAGACAAA
ATTGAAGCTGAATATAATGAGTTATTAAATTATATTAGTGAATTAGAAGCCATCTTAGCT
GATGAAGAAGTGTTATTACAGTTAGTTAGAGATGAATTGACTGAAATTAGAGATCGTTTC
GGTGATGATCGTCGTACAGAAATTCAATTAGGTGGATTTGAAGACTTAGAGGACGAAGAC
TTAATTCCAGAAGAACAAATAGTAATTACTTTGAGCCATAATAACTACATTAAACGTTTG
CCGGTATCTACATATCGTGCTCAAAACCGTGGTGGTCGTGGTGTTCAAGGTATGAATACA
TTGGAAGAAGATTTTGTCAGTCAATTGGTAACTTTAAGTACACATGACCATGTATTGTTC
TTTACTAACAAAGGTCGTGTATACAAACTAAAAGGTTATGAAGTGCCTGAGTTATCAAGA
CAGTCTAAAGGTATTCCTGTAGTGAATGCTATTGAACTTGAAAATGATGAAGTCATTAGC
ACAATGATTGCTGTTAAAGACCTTGAAAGTGAAGACAACTTCTTAGTGTTTGCAACTAAA
CGTGGTGTCGTTAAACGTTCAGCATTAAGTAACTTCTCAAGAATAAATAGAAATGGTAAG
ATTGCGATTTCGTTCAGAGAAGATGATGAGTTAATTGCAGTTCGTTTAACAAGTGGTCAA
GAAGATATCTTGATTGGTACATCACATGCATCATTAATTCGATTCCCTGAATCAACATTA
CGTCCTTTAGGCCGTACAGCAACGGGTGTGAAAGGTATTACACTTCGTGAAGGTGACGAA
GTTGTAGGGCTTGATGTAGCTCATGCAAACAGTGTTGATGAAGTATTAGTAGTTACTGAA
AATGGTTATGGTAAACGTACGCCAGTTAATGACTATCGTTTATCAAATCGTGGTGGTAAA
GGTATTAAAACAGCTACGATTACTGAGCGTAATGGTAATGTTGTATGTATCACTACAGTA
ACTGGTGAAGAAGATTTAATGATTGTTACTAATGCCGGTGTCATTATTCGACTAGATGTT
GCAGATATTTCTCAAAATGGTCGTGCAGCACAAGGTGTTCGCTTAATTCGCTTAGGCGAT
GATCAATTTGTTTCAACGGTTGCTAAAGTAAAAGAGGATGCAGACGAAGTAAATGAAGAT
GAACAATCTACTGTATCTGAAGATGGCACTGAACAACAACGTGAAGCGGTTGTAAATGAT
GAAACACCAGGAAATGCAATTCATACTGAAGTGATTGATTCAGAAGAAAATGATGAAGAT
GGACGTATTGAAGTAAGACAAGATTTCATGGATCGTGTTGAAGAAGATATACAACAATCA
TCAGATGAAGATGAAGAATAA	
>>0006_gyrA_SCHW-NCTC13712_LR134304.1-[6477..9140; 2664 nt]
ATGGCTGAATTACCTCAATCAAGAATAAATGAACGAAATATTACCAGTGAAATGCGTGAA
TCATTTTTAGATTATGCGATGAGTGTTATTGTTGCTCGTGCATTGCCAGATGTTCGTGAT
GGTTTAAAACCAGTACATCGTCGTATACTTTATGGATTGAATGAACAAGGTATGACACCG
GATAAATCATATAAAAAATCAGCGCGTATCGTTGGTGACGTAATGGGTAAATATCACCCT
CACGGTGACTCATCTATTTATGAAGCAATGGTACGTATGGCTCAAGATTTTAGTTATCGT
TATCCGCTTGTTGATGGTCAAGGTAACTTTGGTTCAATGGATGGAGACGGTGCAGCAGCA
ATGCGTTATACTGAGGCACGTATGACTAAAATTACACTTGAACTGTTACGTGATATTAAT
AAAGATACAATAGATTTTATCGATAACTATGATGGTAATGAAAGAGAGCCTTCAGTCTTA
CCAGCACGTTTTCCTAACTTATTAGCAAACGGTGCATCAGGTATTGCTGTAGGTATGGCA
ACAAATATACCACCACATAACTTAACTGAATTAATCAATGGGGTGCTTAGTTTAAGTAAG
AATCCTGATATTTCAATAGCTGAGTTAATGGAAGATATTGAAGGTCCTGATTTTCCAACT
GCTGGTCTTATTTTAGGTAAAAGTGGAATTAGACGTGCTTATGAAACAGGTCGTGGTTCA
ATTCAAATGCGCTCTCGTGCAGAAATTGAAGAACGTGGTGGTGGTCGTCAACGTATTGTT
GTTACTGAAATTCCTTTCCAAGTGAATAAAGCACGTATGATTGAAAAAATTGCAGAGCTC
GTTCGTGACAAGAAAATTGACGGTATCACTGATTTACGTGATGAAACAAGTTTACGTACT
GGTGTGCGTGTCGTTATTGATGTACGTAAGGATGCAAATGCTAGTGTTATTTTAAATAAC
TTATACAAACAAACACCTCTTCAAACATCATTTGGTGTGAATATGATTGCACTTGTAAAT
GGTAGACCGAAGCTTATTAATTTAAAAGAAGCCTTGGTACATTATTTAGAGCATCAAAAG
ACAGTTGTTAGAAGACGTACGCAATACAACTTACGTAAAGCTAAAGATCGTGCCCACATT
TTAGAAGGATTACGTATCGCACTTGACCATATCGACGAAATTATTTCAACAATTCGTGAA
TCAGATACAGATAAAGTTGCCATGGAAAGCTTGCAACAACGCTTTAAACTTTCTGAGAAA
CAAGCACAAGCGATTTTAGACATGCGTTTGAGACGCTTAACAGGTTTAGAACGTGACAAA
ATTGAAGCAGAATATAATGAACTATTAAATTATATTAGTGAATTAGAAGCAATTTTAGCT
GATGAAGAAGTATTACTACAATTAGTTAGAGATGAATTAACAGAAATTCGAGATCGTTTT
GGTGATGATCGTCGTACTGAAATCCAACTAGGTGGATTTGAAGATTTAGAAGATGAAGAT
CTCATTCCAGAAGAACAAATTGTAATTACATTGAGCCATAATAACTACATTAAACGTTTG
CCGGTATCTACATATCGTGCTCAAAACCGTGGTGGTCGTGGTGTTCAAGGTATGAATACT
TTAGAAGAAGACTTTGTTAGTCAATTAGTAACTTTAAGTACACATGATCATGTATTGTTC
TTTACTAACAAAGGACGTGTTTATAAACTTAAAGGTTATGAAGTGCCTGAGTTATCAAGA
CAATCTAAAGGTATTCCTGTAGTTAATGCTATTGAACTTGAAAATGATGAAGTAATTAGT
ACAATGATTGCTGTAAAAGACCTTGAAAGTGAAGAAAACTTCTTAGTGTTTGCAACGAAA
CGTGGAATTGTAAAACGTTCAGCATTAAGTAACTTCTCAAGAATTAACAGAAATGGTAAG
ATTGCTATTTCATTCAGAGAAGACGATGAGTTAATTGCAGTTCGCTTAACAAGTGGTCAA
GAAGATATCCTGATCGGTACTTCTCATGCATCATTAATTCGATTCCCTGAATCAACATTA
CGTCCTTTAGGTCGTACTGCAACAGGAGTGAAAGGTATTACACTTCGTGAAGGCGATGAA
GTTATAGGACTTGATGTTGCTCACGAAAATAGTGTAGATGAAGTTTTAGTTGTTACTGAA
AATGGTTATGGTAAACGTACGCCAGTTAATGACTATCGCTTATCAAATCGTGGTGGTAAA
GGTATTAAGACTGCAACGATTACTGAACGTAATGGTAATGTTGTTTGTATTACAACTGTT
ACTGGTGAAGAAGATTTAATGATTGTTACGAATGCAGGTGTTATTATTCGACTAGATGTT
GCAGATATTTCACAAAATGGTCGTGCAGCTCAAGGTGTTCGTTTAATTCGCTTAGGTGAT
GATCAATTTGTTTCTACTGTTGCTAAAGTAAAAGAAGATGCAGCGAATGAAGATGAGCAA
ACAACTTCTGCTATATCTGAAGATGGTACAGAGCAACGACATGAAGCGGTTGTAAATGAT
GAAACACCAGGAAATGCAATTCATACTGAAGTGATTGAATCAGAGGAAACTGATGACGAT
GGACGTATTGAAGTAAGACAAGATTTTATGGATCGTGTTGAAGAAGATATACAACAAACA
TCAGACGACGATGATGAAGAATAA	
>>0006_gyrA_SS60_NZ_JABWHF010000003.1, contig-00003-[187790..190453; 2664 nt]
ATGGCTGAATTACCTCAATCAAGAATAAATGAACGAAATATTACCAGTGAAATGCGTGAA
TCATTTTTAGATTATGCGATGAGTGTTATTGTTGCTCGTGCATTGCCAGATGTTCGTGAC
GGTTTAAAACCAGTACATCGTCGTATACTTTATGGATTGAATGAACAAGGTATGACACCG
GATAAATCATATAAAAAATCAGCGCGTATCGTTGGTGACGTAATGGGTAAATATCACCCT
CATGGTGACTCATCTATTTATGAAGCAATGGTACGTATGGCTCAAGATTTTAGTTATCGT
TATCCGCTTGTTGATGGTCAAGGTAACTTTGGTTCAATGGATGGAGACGGTGCAGCAGCA
ATGCGTTATACTGAGGCACGTATGACTAAAATTACGCTTGAACTGTTACGTGATATTAAT
AAAGATACAATAGATTTTATCGATAACTATGATGGTAATGAAAGAGAGCCGTCAGTCTTA
CCAGCACGTTTCCCTAACTTATTAGCAAACGGTGCATCAGGTATTGCTGTAGGTATGGCA
ACCAATATTCCACCACATAACTTAACTGAATTAATCAACGGAGTGCTAAGTTTAAGTAAA
AACCCTGATATTTCAATAGCTGAGTTGATGGAGGATATTGAAGGTCCTGATTTTCCAACT
GCGGGTCTTATTTTAGGTAAAAGTGGAATTAGACGTGCTTATGAAACAGGTCGTGGTTCA
ATTCAAATGCGCTCTCGTGCGGAAATTGAAGAACGTGGCGGTGGTCGTCAACGTATTGTT
GTGACTGAAATTCCTTTCCAAGTGAATAAAGCACGTATGATTGAAAAAATTGCAGAGCTA
GTACGCGACAAGAAAATTGATGGTATTACTGACTTACGAGACGAAACAAGTTTACGTACA
GGTGTGAGAGTGGTCATTGATGTTCGTAAAGATGCAAATGCTAGTGTCATTTTAAATAAC
TTATACAAACAAACACCTCTTCAAACATCATTTGGTGTGAATATGATTGCACTTGTAAAT
GGTAGACCGAAGCTTATTAATTTAAAAGAAGCGTTGGTACATTATTTAGAACATCAAAAG
ACAGTTGTTAGAAGACGTACGCAATACAACTTACGTAAAGCTAAAGATCGTGCCCACATT
TTAGAAGGGTTACGTATCGCACTTGACCATATCGACGAAATCATTTCAACGATTCGTGAA
TCAGAAACAGATAAAGTTGCCATGGAAAGCTTGCAACAACGCTTCAAACTTTCTGAGAAA
CAAGCACAAGCAATTTTAGACATGCGTTTGAGACGTTTAACAGGTTTAGAACGTGACAAA
ATTGAAGCAGAATATAATGAACTATTAAATTATATTAGTGAATTAGAAGCAATTTTAGCG
GATGAAGAAGTATTACTACAATTAGTTAGAGATGAATTAACTGAAATTAGAGATCGTTTC
GGTGATGATCGTCGTACAGAAATTCAATTAGGTGGATTTGAAGACTTAGAGGACGAAGAC
TTAATTCCAGAAGAACAAATTGTAATTACATTAAGCCATAATAACTACATTAAACGTTTG
CCGGTATCTACATATCGTGCTCAAAACCGTGGTGGCCGTGGTGTTCAAGGTATGAATACA
TTAGAGGAAGACTTCGTTAGCCAATTAGTAACGTTAAGTACACATGATCATGTATTGTTC
TTTACTAACAAAGGTCGTGTTTATAAACTTAAAGGTTATGAAGTGCCTGAGTTATCAAGA
CAATCTAAAGGTATTCCTGTAGTGAATGCTATTGAACTTGAAAATGATGAAGTAATTAGT
ACAATGATTGCTGTAAAAGACCTTGAAAGTGAAGACAACTTCTTAGTGTTTGCAACGAAA
CGTGGAATTGTAAAACGTTCAGCATTAAGTAACTTCTCAAGAATTAACAGAAATGGTAAG
ATTGCTATTTCATTTAGAGAAGATGACGAGTTAATCGCAGTACGTTTAACAAGTGGTCAA
GAAGATATCCTGATTGGTACTTCTCATGCATCATTAATTCGATTCCCTGAATCAACGTTA
CGTCCTTTAGGTCGTACAGCAACAGGTGTGAAAGGTATTACACTTCGTGAAGGCGATGAA
GTTGTAGGGCTTGATGTTGCTCACGAAAATAGTGTAGATGAAGTTTTAGTTGTTACTGAA
AATGGTTATGGTAAACGTACGCCAGTTAATGACTATCGCTTATCAAACCGTGGTGGTAAA
GGTATTAAGACTGCAACGATTACTGAACGTAATGGTAATGTTGTTTGTATTACAACTGTT
ACTGGTGAAGAAGATTTAATGATTGTTACGAATGCAGGTGTCATTATTCGACTAGATGTT
GCAGATATTTCGCAAAATGGTCGTGCAGCACAAGGTGTTCGCTTAATTCGCTTAGGCGAT
GATCAATTTGTTTCAACGGTTGCTAAAGTAAAAGAAGATGCAGAAGATGAAACGAATGAA
GATGAGCAATCTACTTCAACTGAAGATGGCACAGAGCAACGACATGAAGCGGTTGTAAAT
GATGAAACACCAGGAAATGCAATTCATACTGAAGTGATTGAATCAGAAGAAACTGATGAC
GATGGACGTATTGAAGTAAGACAAGATTTCATGGATCGTGTTGAAGAAGATATACAACAA
GCATCAGATGATGATGAAGAATAA	
>>0006_gyrA_SS90_NZ_JABWHD010000001.1, contig-00001-[459357..462020; 2664 nt]_RC
TTATTCTTCATCATCATCTGATGCTTGTTGTATATCTTCTTCAACACGATCCATGAAATC
TTGTCTTACTTCAATACGTCCATCGTCATCAGTTTCTTCTGATTCAATCACTTCAGTATG
AATTGCATTTCCTGGTGTTTCATCATTTACAACCGCTTCATGTCGTTGCTCTGTGCCATC
TTCAGTTGAAGTAGATTGCTCATCTTCATTCGTTTCATCTTCTGCATCTTCTTTTACTTT
AGCAACAGTAGAAACAAATTGATCATCACCTAAGCGAATTAAGCGAACACCTTGTGCTGC
ACGACCATTTTGAGAAATATCTGCAACATCTAGTCGAATAATGACACCTGCATTCGTAAC
AATCATTAAATCTTCTTCACCAGTAACAGTTGTAATACAAACAACATTACCATTACGTTC
AGTAATCGTTGCAGTCTTAATACCTTTACCACCACGGTTTGATAAGCGATAGTCATTAAC
TGGCGTACGTTTACCATAACCATTTTCAGTAACAACTAAAACTTCATCTACACTATTTTC
GTGAGCAACATCAAGCCCTACAACTTCATCGCCTTCACGAAGTGTAATACCCTTCACACC
AGTTGCTGTACGACCTAAAGGACGTAACGTTGATTCAGGGAATCGAATTAATGATGCATG
AGAAGTACCAATCAGGATATCTTCTTGACCACTTGTTAAACGTACTGCGATTAACTCGTC
ATCTTCTCTAAATGAAATAGCAATCTTACCATTTCTGTTAATTCTTGAGAAGTTACTTAA
TGCTGAACGTTTTACAATTCCACGTTTCGTTGCAAACACTAAGAAGTTGTCTTCACTTTC
AAGGTCTTTTACAGCAATCATTGTACTAATTACTTCATCATTTTCAAGTTCAATAGCATT
CACTACAGGAATACCTTTAGATTGTCTTGATAATTCAGGCACTTCATAACCTTTAAGTTT
ATAAACACGACCTTTGTTAGTAAAGAACAATACATGATCATGTGTACTTAACGTTACTAA
TTGGCTAACGAAGTCTTCCTCTAATGTATTCATACCTTGAACACCACGGCCACCACGGTT
TTGAGCACGATATGTAGATACCGGCAATCGTTTAATGTAGTTATTATGGCTTAATGTAAT
TACAATTTGTTCTTCTGGAATTAAGTCTTCGTCCTCTAAGTCTTCAAATCCACCTAATTG
AATTTCTGTACGACGATCATCACCGAAACGATCTCTAATTTCCGTTAATTCATCTCTAAC
TAATTGTAGTAATACTTCTTCATCAGCTAAAATTGCTTCTAATTCACTAATATAATTTAA
TAGTTCATTATATTCTGCTTCAATTTTGTCACGTTCTAAACCTGTTAAACGTCTCAAACG
CATGTCTAAAATTGCTTGTGCTTGTTTCTCAGAAAGTTTGAAGCGTTGTTGCAAGCTTTC
CATGGCAACTTTATCTGTTTCTGATTCACGAATCGTTGAAATGATTTCGTCGATATGGTC
AAGTGCGATACGTAACCCTTCTAAAATGTGGGCACGATCTTTAGCTTTACGTAAGTTGTA
TTGCGTACGTCTTCTAACAACTGTCTTTTGATGTTCTAAATAATGTACCAACGCTTCTTT
TAAATTAATAAGCTTCGGTCTACCATTTACAAGTGCAATCATATTCACACCAAATGATGT
TTGAAGAGGTGTTTGTTTGTATAAGTTATTTAAAATAACACTAGCATTTGCATCTTTACG
AACATCAATGACCACTCTCACACCTGTACGTAAACTTGTTTCGTCTCGTAAGTCAGTAAT
ACCATCAATTTTCTTGTCGCGTACTAGCTCTGCAATTTTTTCAATCATACGTGCTTTATT
CACTTGGAAAGGAATTTCAGTCACAACAATACGTTGACGACCACCGCCACGTTCTTCAAT
TTCCGCACGAGAGCGCATTTGAATTGAACCACGACCTGTTTCATAAGCACGTCTAATTCC
ACTTTTACCTAAAATAAGACCCGCAGTTGGAAAATCAGGACCTTCAATATCCTCCATCAA
CTCAGCTATTGAAATATCAGGGTTTTTACTTAAACTTAGCACTCCGTTGATTAATTCAGT
TAAGTTATGTGGTGGAATATTGGTTGCCATACCTACAGCAATACCTGATGCACCGTTTGC
TAATAAGTTAGGGAAACGTGCTGGTAAGACTGACGGCTCTCTTTCATTACCATCATAGTT
ATCGATAAAATCTATTGTATCTTTATTAATATCACGTAACAGTTCAAGCGTAATTTTAGT
CATACGTGCTTCAGTATAACGCATTGCTGCTGCACCGTCTCCATCCATTGAACCAAAGTT
ACCTTGACCATCAACAAGCGGATAACGATAACTAAAATCTTGAGCCATACGTACCATTGC
TTCATAAATAGATGAGTCACCATGAGGGTGATATTTACCCATTACGTCACCAACGATACG
CGCTGATTTTTTATATGATTTATCCGGTGTCATACCTTGTTCATTCAATCCATAAAGTAT
ACGACGATGTACTGGTTTTAAACCGTCACGAACATCTGGCAATGCACGAGCAACAATAAC
ACTCATCGCATAATCTAAAAATGATTCACGCATTTCACTGGTAATATTTCGTTCATTTAT
TCTTGATTGAGGTAATTCAGCCAT	
>>0006_gyrA_Zoo-28_N/A-[7011..9680; 2670 nt]
ATGGCTGAATTACCTCAATCAAGAATAAATGAACGAAATATTACCAGTGAAATGCGTGAA
TCATTTTTAGATTATGCGATGAGTGTTATTGTTGCTCGTGCATTGCCAGATGTTCGTGAC
GGTTTAAAACCAGTACATCGTCGTATACTTTATGGATTGAATGAACAAGGTATGACACCG
GATAAATCATATAAAAAATCAGCGCGTATCGTTGGTGACGTAATGGGTAAATATCACCCT
CATGGTGACTCATCTATTTATGAAGCAATGGTACGTATGGCTCAAGATTTTAGTTATCGT
TATCCGCTTGTTGATGGTCAAGGTAACTTTGGTTCAATGGATGGAGACGGTGCAGCAGCA
ATGCGTTATACTGAGGCACGTATGACTAAAATTACGCTTGAACTGTTACGTGATATTAAT
AAAGATACAATAGATTTTATCGATAACTATGATGGTAATGAAAGAGAGCCGTCAGTCTTA
CCAGCACGTTTCCCTAACTTATTAGCAAATGGTGCATCAGGTATTGCTGTAGGTATGGCA
ACCAATATTCCACCACATAACTTAACTGAATTAATCAACGGAGTGCTAAGTTTAAGTAAA
AACCCTGATATTTCAATTGCTGAGTTGATGGAGGATATTGAAGGTCCTGATTTCCCAACT
GCGGGTCTTATTTTAGGTAAAAGTGGAATTAGACGTGCTTATGAAACAGGTCGTGGTTCA
ATTCAAATGCGCTCTCGTGCGGAAATTGAAGAACGTGGCGGTGGTCGTCAACGTATTGTT
GTGACTGAAATTCCTTTCCAAGTGAATAAAGCACGTATGATTGAAAAAATTGCAGAGCTA
GTACGCGACAAGAAAATTGATGGTATTACTGACTTACGAGACGAAACAAGTTTACGTACA
GGTGTGAGAGTGGTCATTGATGTTCGTAAAGATGCAAATGCTAGTGTCATTTTAAATAAC
TTATACAAACAAACACCTCTTCAAACATCATTTGGTGTGAATATGATTGCACTTGTAAAT
GGTAGACCGAAGCTTATTAATTTAAAAGAAGCGTTGGTACATTATTTAGAACATCAAAAG
ACAGTTGTTAGAAGACGTACGCAATACAACTTACGTAAAGCTAAAGATCGTGCCCACATT
TTAGAAGGGTTACGTATCGCACTTGACCATATCGACGAAATCATTTCAACGATTCGTGAA
TCAGAAACAGATAAAGTTGCCATGGAAAGCTTGCAACAACGCTTCAAACTTTCTGAGAAA
CAAGCACAAGCAATTTTAGACATGCGTTTGAGACGTTTAACAGGTTTAGAACGTGACAAA
ATTGAAGCAGAATATAATGAACTATTAAATTATATTAGTGAATTAGAAGCAATTTTAGCT
GATGAAGAAGTATTACTACAATTAGTTAGAGATGAATTAACTGAAATTAGAGATCGTTTC
GGTGATGATCGTCGTACAGAAATTCAATTAGGTGGATTTGAAGACTTAGAGGACGAAGAC
TTAATTCCAGAAGAACAAATTGTAATTACACTAAGCCATAATAACTACATTAAACGTTTG
CCGGTATCTACATATCGTGCTCAAAACCGTGGTGGCCGTGGTGTTCAAGGTATGAATACA
TTAGAGGAAGACTTCGTTAGCCAATTAGTAACGTTAAGTACACATGATCATGTATTGTTC
TTTACTAACAAAGGTCGTGTTTATAAACTTAAAGGTTATGAAGTGCCTGAATTATCAAGA
CAATCTAAAGGTATTCCTGTAGTGAATGCTATTGAACTTGAAAATGATGAAGTAATTAGT
ACAATGATTGCTGTAAAAGACCTTGAAAGTGAAGACAACTTCTTAGTGTTTGCAACGAAA
CGTGGAATTGTAAAACGTTCAGCATTAAGTAACTTCTCAAGAATTAACAGAAATGGTAAG
ATTGCTATTTCATTTAGAGAAGATGACGAGTTAATCGCAGTACGTTTAACAAGTGGTCAA
GAAGATATTCTGATTGGTACTTCTCATGCATCATTAATTCGATTCCCTGAATCAACGTTA
CGTCCTTTAGGTCGTACAGCAACTGGTGTGAAAGGTATTACACTTCGTGAAGGCGATGAA
GTTGTAGGGCTTGATGTTGCTCACGAAAATAGTGTAGATGAAGTTTTAGTTGTTACTGAA
AATGGTTATGGTAAACGTACGCCAGTTAATGACTATCGCTTATCAAACCGTGGTGGTAAA
GGTATTAAGACTGCAACGATTACTGAACGTAATGGTAATGTTGTTTGTATTACAACTGTT
ACTGGTGAAGAAGATTTAATGATTGTTACGAATGCAGGTGTCATTATTCGACTAGATGTT
GCAGATATTTCTCAAAATGGTCGTGCAGCACAAGGTGTTCGCTTAATTCGCTTAGGCGAT
GATCAATTTGTTTCTACTGTTGCTAAAGTAAAAGAAGATGCAGAAGATGAAACGAATGAA
GATGAGCAATCTACTTCTACTGTATCTGAAGATGGTACTGAACAACAACGTGAAGCGGTT
GTAAATGATGAAACACCAGGAAATGCAATTCATACTGAAGTAATTGATTCAGAAGAAACT
GATGACGATGGACGTATTGAAGTAAGACAAGATTTCATGGATCGTGTTGAAGAAGATATA
CAACAAGCATCAGATGATGAAGAAGAATAA	
>>0007_nnrD_BDS-53E_N/A-[9787..10617; 831 nt]
TTAACTTTCTAATTGCTTCATTGCATATGGTATTTCATTAATTAGTCTTGATGGTGGTAC
GACGTACATATCTTTTGCAAGATTTTCACCAATGAAACTATGTGTATATGTGGCACTCAT
AACCGCTTCTTTTAAATTATCGAATTGACCTACAAAACTTGTAATCATACCGGCAAGAGT
ATCACCCATACCCCCAGTAGCCATTGCAGGGCTACCAATTGTTAATTTAAAATCTTCGTC
TTTAAAGAAAATTTCAGTACCATGTTTTTTTAGTACAACTGTTGCACCTAAACGATCTAC
CGCTTCACGATTACGATCATACGTTTGTTCCTCAATAGGAATACCGCTTAAACGTTCCCA
CTCTTTGAGGTGCGGAGTGAATATTACACGACATGTAGGTAATTGCGGTTTAAGTTTACT
AAAAATTGTGATTGCATCACCATCAACAATCAAGTTTTGATGTGGTTGTATATTTTGTAA
TAGGAATGTAATGGCATTATTACCTTTAAAATCAACACCAAGTCCGGGACCAATAAGGAT
ACTATCAGTCATTTCAATCATTTTCGTTAACATTTTCGTATCATTAATATCGATAACCAT
GGCTTCTGGACAACGAGAATGTAACGCTGAGTGATTCGTTGGATGTGTTGCTACAGTGAT
TAAACCACTACCGCTAAATACACATGCACGAGCCGCTAACATGATAGCACCACCTAAGTT
AGCAGATCCACCAATTAATAAAATTTTGCCATAATCACCTTTATGTGAATCTTCTTTACG
CTTAGGAATGTTAATAGAATTTAACGTTTCCATAGTGATATAACCTCCCAT	
>>0007_nnrD_BDS-54_N/A-[9788..10618; 831 nt]
TTAACTTTCTAATTGCTTCATTGCATATGGTATTTCATTAATTAGTCTTGATGGTGGTAC
GACGTACATATCTTTTGCAAGATTTTCACCAATGAAACTATGTGTATATGTGGCACTCAT
AACCGCTTCTTTTAAATTATCGAATTGACCTACAAAACTTGTAATCATACCGGCAAGAGT
ATCACCCATACCCCCAGTAGCCATTGCAGGGCTACCAATTGTTAATTTAAAATCTTCGTC
TTTAAAGAAAATTTCAGTACCATGTTTTTTTAGTACAACTGTTGCACCTAAACGATCTAC
CGCTTCACGATTACGATCATACGTTTGTTCCTCAATAGGAATACCGCTTAAACGTTCCCA
CTCTTTGAGGTGCGGAGTGAATATTACACGACATGTAGGTAATTGCGGTTTAAGTTTACT
AAAAATTGTGATTGCATCACCATCAACAATCAAGTTTTGATGTGGTTGTATATTTTGTAA
TAGGAATGTAATGGCATTATTACCTTTAAAATCAACACCAAGTCCGGGACCAATAAGGAT
ACTATCAGTCATTTCAATCATTTTCGTTAACATTTTCGTATCATTAATATCGATAACCAT
GGCTTCTGGACAACGAGAATGTAACGCTGAGTGATTCGTTGGATGTGTTGCTACAGTGAT
TAAACCACTACCGCTAAATACACATGCACGAGCCGCTAACATGATAGCACCACCTAAGTT
AGCAGATCCACCAATTAATAAAATTTTGCCATAATCACCTTTATGTGAATCTTCTTTACG
CTTAGGAATGTTAATAGAATTTAACGTTTCCATAGTGATATAACCTCCCAT	
>>0007_nnrD_EMCR19-CAJGUT01_CAJGUT010000002.1 , contig-2-[370557..371387; 831 nt]_RC
ATGGGAGGTTATATCACTATGGAAACGTTAAATTCTATTAACATTCCTAAGCGTAAAGAA
GATTCACATAAAGGTGATTATGGTAAAATTTTATTAATTGGTGGATCTGCTAACTTAGGT
GGTGCCATCATGTTAGCGGCTCGTGCATGTGTATTTAGCGGTAGTGGTTTAATCACTGTA
GCAACACATCCAACGAATCACTCAGCGTTACATTCTCGTTGTCCAGAAGCCATGGTTATC
GATATTAATGATACGAAAATGTTAACGAAAATGATTGAAATGACTGATAGTATCCTTATT
GGTCCTGGTCTTGGCGTTGATTTTAAAGGTAATAATGCCATTACATTCCTATTACAAAAT
ATACAACCACATCAAAACTTGATTGTTGATGGTGATGCCATCACAATTTTTAGTAAACTT
AAACCGCAATTACCTACATGTCGTGTAATATTCACTCCGCACCTCAAAGAGTGGGAACGT
TTAAGCGGTATTCCAATTGAGGAACAAACGTATGAACGTAATCGTGAAGCGGTAGATCGT
TTAGGTGCAACAGTTGTACTAAAAAAACATGGTACTGAAATTTTCTTTAAAGATGAAGAC
TTTAAATTGACAATTGGTAGTCCTGCAATGGCTACTGGAGGTATGGGTGATACTCTTGCT
GGCATGATTACAAGTTTTGTAGGTCAATTCGATAATTTAAAAGAAGCGGTTATGAGTGCC
ACATATACACATAGTTTCATTGGTGAAAATCTTGCAAAAGATATGTATGTGGTGCCACCA
TCAAGACTAATTAATGAAATACCATATGCAATGAAACAATTAGAAAGTTAA	
>>0007_nnrD_SARG-MSHR1132_FR821777.2-[9770..10600; 831 nt]
TTAACTTTCTAATTGCTTCATTGCGTATGGTATTTCATTGATAAGTCTTGATGGTGGCAC
CACATACATATCTTTTGCAAGGTTTTCACCAATGAAACTATGTGTATATGTGGCACTCAT
AACCGCTTCTTTTAAGTTATCGAATTGACCGACAAAACTTGTAATCATACCGGCAAGTGT
ATCACCCATACCTCCAGTAGCCATCGCAGGGCTACCAATTGTCAATTTAAAGTCTTCATC
TTTAAAGAAAATTTCAGTACCATGTTTTTTAAGTACAACTGTTGCACCTAAACGATCTAC
CGCTTCACGATTACGTTCATATGTTTGTTCCTCAATTGGGATACCGCTTAAACGTTCCCA
TTCTTTAAGGTGAGGAGTAAATATGACACGACATGTAGGTAATTGTGGTTTAAGTTTACT
AAAAATTGTAATTGCATCACCATCGACAATCAAGTTTTGATGTGGTTGTATATTTTGTAA
TAGGAATGTAATGGCATTATTCCCTTTAAAATCAACACCAAGTCCGGGACCAATAAGGAT
ACTATCAGTCATTTCAATCATTTTCGTTAACATTTTCGTATCATTAATATCGATAACCAT
GGCTTCTGGACAGCGCGAATGTAATGCTGAGTGATTTGTTGGATGTGTTGCTACAGTGAT
TAAACCACTACCGCTAAATACACATGCACGAGCCGCTAACATAATGGCACCACCTAAGTT
AGCAGATCCACCAATTAATAAAATTTTGCCATAATCACCTTTATGTGAATCTTCTTTACG
CTTAGGAATGTTAATAGAATTTAACGTTTCCATAGTGATATAACCTCCCAT	
>>0007_nnrD_SAUR-CC152-SA17S6_CP010941.1-[97084..97914; 831 nt]
TTAACTTTCTAATTGTTTCATTGCGTACGGTATTTCATTAATTAGTCTTGATGGTGGTAC
TACATACATGTCTTTTGCAAGATTTTCGCCAATAAAACTATGTGTATATGTGGCACTCAT
AACCGCTTCTTTTAAGTTATCAAATTGACCGACAAAACTTGTAATCATACCAGCAAGTGT
ATCGCCCATACCACCAGTAGCCATTGCTGGGCTACCTATAGTCAATTTAAAGTCTTCATC
TTTAAAGAAAATTTCAGTACCGTGTTTTTTAAGTACAACGGTTGCTCCTAAACGATCAAC
TGCTTCACGATTACGCTCATATGTCTGTTCCTCAATAGGAATACCACTTAATCGCTCCCA
TTCTTTGAGATGCGGGGTAAAAATCACGCGACAAGTAGGTAATTGTGGTTTCAATTTACT
AAAGATTGTGATCGCATCGCCGTCTACGATTAAATTTTGATGCGGTTGTATATTTTGTAG
TAGGAATGTAATGGCATTATTTCCTTTGAAATCAACGCCAAGACCTGGACCAATTAGTAT
ACTGTCAGTCATTTCAATCATTTTCGTCAACATTTTCGTATCATTAATATCAATAACCAT
CGCTTCTGGGCAACGAGAATGTAATGCTGAATGATTTGTTGGATGTGTAGCTACAGTGAT
TAAACCACTACCGCTAAATACACATGCACGAGCCGCTAACATAATGGCACCACCTAAGTT
AGCAGATCCACCAATTAATAAAATTTTGCCATAATCACCTTTATGTGAATCTTCTTTACG
CTTAGGAATGTTAATAGAATTTAACGTTTCCATAGTGATATAACCTCCCAT	
>>0007_nnrD_SAUR-CC1-MW2_BA000033.2-[9755..10585; 831 nt]
CTAACTTTCTAATTGTTTCATTGCGTAAGGTATTTCATTGATAAGTCTTGATGGTGGCAC
CACATACATATCTTTTGCAAGGTTTTCGCCAATAAAACTATGTGTATATGTGGCACTCAT
AACCGCTTCTTTTAAGTTATCAAATTGACCGACAAAGCTTGTAATCATACCAGCAAGTGT
ATCGCCCATACCACCAGTCGCCATTGCTGGGCTACCGATTGTCAATTTAAAGTCTTCATC
TTTAAAGAAAATTTCAGTACCATGTTTTTTAAGTACAACAGTTGCACCTAAACGATCAAC
TGCTTCACGATTACGCTCATATGTCTGTTCCTCAATAGGAATACCACTTAATCGTTCCCA
TTCTTTGAGGTGTGGTGTAAAGATCACACGACATGTAGGTAATTGCGGTTTCAGTTTACT
AAAGATTGTAATCGCATCGCCGTCTACGATTAAATTTTGATGCGGTTGTATATTTTGTAG
TAGGAATGTAATGGCATTATTTCCTTTGAAATCAACGCCAAGACCTGGACCAATTAGTAT
ACTGTCAGTCATTTCAATCATTTTCGTCAACATTTTCGTATCATTAATATCAATAACCAT
CGCTTCTGGGCAACGAGAATGTAATGCTGAATGATTTGTTGGATGTGTAGCTACAGTGAT
TAAACCACTACCGCTAAATACACATGCACGAGCCGCTAACATAATGGCACCACCTAAGTT
AGCAGATCCACCAATTAATAAAATTTTGCCATAATCACCTTTATGTGAATCTTCTTTACG
CTTAGGAATGTTAATAGAATTTAACGTTTCCATAGTGATATAACCTCCCAT	
>>0007_nnrD_SAUR-CC93-JKD6159_CP002114.2-[9231..10061; 831 nt]
CTAACTTTCTAATTGTTTCATTGCATAAGGTATTTCATTGATAAGTCTTGATGGTGGCAC
CACATACATATCTTTTGCAAGATTTTCGCCAATAAAACTATGTGTATATGTGGCACTCAT
AACCGCTTCTTTTAAATTATCGAATTGACCAACAAAACTTGTAATCATACCAGCAAGTGT
ATCGCCCATACCACCAGTCGCCATTGCTGGGCTACCGATTGTTAATTTAAAGTCTTCATC
TTTAAAGAAAATTTCAGTACCATGTTTTTTAAGTACAACAGTTGCGCCTAAACGATCAAC
TGCTTCACGATTACGCTCATATGTCTGTTCCTCAATAGGAATACCACTTAATCGCTCCCA
CTCTTTGAGGTGCGGAGTGAATATTACACGACAAGTAGGTAATTGCGGTTTCAGTTTACT
AAATATTGTAATCGCATCGCCGTCTACGATTAAATTTTGATGCGGTTGTATATTTTGTAG
TAGGAATGTAATGGCATTATTCCCTTTGAAATCAACGCCAAGACCTGGACCAATTAGTAT
ACTGTCAGTCATTTCAATCATTTTCGTCAACATTTTCGTATCATTAATATCGATAACCAT
GGCTTCTGGACAACGAGAATGTAACGCTGAGTGATTCGTTGGATGTGTTGCTACAGTGAT
TAAACCACTACCGCTAAATACACATGCACGAGCCGCTAACATGATGGCACCACCTAAGTT
AGCAGATCCACCAATTAATAAAATTTTGCCATAATCACCTTTATGTGAATCTTCTTTACG
CTTAGGAATGTTAATAGAATTTAACGTTTCCATAGTGATATAACCTCCCAT	
>>0007_nnrD_SCHW-NCTC13712_LR134304.1-[9248..10078; 831 nt]
TTAACTTTCTAATTGTTTCATTGCGTAAGGTATTTCATTGATAAGTCTTGATGGTGGCAC
CACATACATATCTTTTGCAAGATTTTCACCAATGAAACTATGGGTATATGTGGCACTCAT
AACAGCTTCTTTTAAATTATCAAATTGACCTACAAAACTTGTAATCATACCAGCAAGAGT
ATCACCCATACCGCCAGTAGCCATTGCAGGGCTTCCAATTGTCAATTTAAAATCTTCGTC
TTTAAAGAAAATTTCAGTACCATGTTTTTTTAGTACAACTGTTGCACCTAAACGATTTAC
CGCTTCACGATTACGTTCATATGTCTGCTCCTCAATAGGAATACCACTTAATCGCTCCCA
TTCTTTGAGGTGCGGAGTAAAAATCACACGACATGTAGGTAATTGTGGTTTCAATTTACT
AAAGATTGTAATGGCATCGCCGTCTACGATTAAATTTTGATGCGGTTGTATATTTTGTAG
TAGGAATGTAATGGCATTATTCCCTTTGAAATCAACACCAAGACCCGGACCAATTAGTAT
ACTGTCAGTCATTTCAATCATTTTCGTTAACATTTTCGTATCATTAATATCAATAACCAT
CGCTTCTGGGCAACGAGAATGTAATGCTGAGTGATTCGTTGGATGTGTTGCTACAGTGAT
TAAACCACTACCGCTAAATACACATGCTCGAGCCGCTAACATAATGGCACCACCTAAGTT
AGCAGATCCACCTATTAATAAAATTTTGCCATAATCACCTTTATGTGAATCTTCTTTACG
CTTAGGAATGTTAATAGAATTTAACGTTTCCATAGTGATATAACCTCCCAT	
>>0007_nnrD_SS60_NZ_JABWHF010000003.1, contig-00003-[190561..191391; 831 nt]
TTAACTTTCTAATTGTTTCATTGCGTATGGTATTTCATTAATTAGTCTTGATGGTGGTAC
GACGTACATATCTTTTGCAAGATTTTCACCAATGAAACTATGTGTATATGTGGCACTCAT
AACCGCTTCTTTTAAATTATCGAATTGACCTACAAAACTTGTGATCATGCCAGCAAGAGT
ATCACCCATACCACCAGTAGCCATCGCAGGACTACCAATTGTCAATTTAAAGTCTTCATC
TTTAAAGAAAATTTCAGTACCATGTTTTTTTAGTACAACTGTTGCACCTAAACGATCTAC
CGCTTCACGATTACGTTCATAAGTTTGTTCCTCAATTGGAATACCGCTTAAACGTTCCCA
CTCTTTGAGGTGTGGAGTGAATATTACACGACAAGTAGGTAATTGCGGTTTAAGTTTACT
AAAAATTGTGATTGCATCACCATCAACAATCAAGTTTTGATGTGGTTGTATATTTTGTAA
TAGGAATGTAATGGCATTGTTCCCTTTAAAATCAACACCAAGTCCGGGACCAATAAGAAT
ACTATCAGTCATTTCAATCATTTTCGTTAACATTTTCGTATCATTAATATCGATAACCAT
GGCTTCTGGACAACGAGAATGTAACGCTGAGTGATTCGTTGGATGTGTCGCTACAGTGAT
TAAACCACTACCGCTAAATACACATGCACGAGCCGCTAACATAATGGCACCACCTAAGTT
AGCAGATCCACCAATTAATAAAATTTTGCCATAATCACCTTTATGTGAATCTTCTTTACG
CTTAGGAATGTTAATAGAATTTAACGTTTCCATAGTGATATAACCTCCCAT	
>>0007_nnrD_SS90_NZ_JABWHD010000001.1, contig-00001-[458419..459249; 831 nt]_RC
ATGGGAGGTTATATCACTATGGAAACGTTAAATTCTATTAACATTCCTAAGCGTAAAGAA
GATTCACATAAAGGTGATTATGGCAAAATTTTATTAATTGGTGGATCTGCTAACTTAGGT
GGTGCCATCATGTTAGCGGCTCGTGCATGTGTATTTAGCGGTAGTGGTTTAATCACTGTA
GCGACACATCCAACGAATCACTCAGCGTTACATTCTCGTTGTCCAGAAGCCATGGTTATC
GATATTAATGATACGAAAATGTTAACGAAAATGATTGAAATGACTGATAGTATCCTTATT
GGTCCCGGACTTGGTGTTGATTTTAAAGGTAATAATGCCATTACATTCCTATTACAAAAT
ATACAACCACATCAAAACTTGATTGTTGATGGTGATGCAATCACAATTTTTAGTAAACTT
AAACCGCAATTACCTACTTGTCGTGTAATATTCACTCCGCACCTCAAAGAGTGGGAACGT
TTAAGCGGTATTCCTATTGAAGAACAAACTTATGAACGTAATCGTGAAGCGGTAGATCGT
TTAGGTGCAACAGTTGTACTAAAAAAACATGGTACTGAAATTTTCTTTAAAGATGAAGAC
TTTAAATTGACAATTGGTAGTCCTGCGATGGCTACTGGTGGTATGGGTGATACTCTTGCT
GGCATGATCACAAGTTTTGTAGGTCAATTCGATAATTTAAAAGAAGCGGTTATGAGTGCC
ACATATACACATAGTTTCATTGGTGAAAATCTTGCAAAAGATATGTACGTCGTACCACCA
TCAAGACTAATTAATGAAATACCATATGCAATGAAGCAATTAGAAAGTTGA	
>>0007_nnrD_Zoo-28_N/A-[9789..10619; 831 nt]
TTAACTTTCTAATTGTTTCATTGCGTATGGTATTTCATTAATTAGTCTTGATGGTGGTAC
GACGTACATATCTTTTGCAAGATTTTCACCAATGAAACTATGTGTATATGTGGCACTCAT
AACCGCTTCTTTTAAATTATCAAATTGACCTACAAAACTTGTGATCATGCCAGCAAGAGT
ATCACCCATACCACCAGTAGCCATCGCAGGACTACCAATTGTCAATTTAAAGTCTTCATC
TTTAAAGAAAATTTCAGTACCATGTTTTTTTAGTACAACTGTTGCACCTAAACGATCTAC
CGCTTCACGATTACGTTCATACGTTTGTTCCTCAATTGGAATACCTCTTAAACGTTCCCA
CTCTTTGAGGTGTGGAGTGAATATTACACGACAAGTAGGTAATTGCGGTTTAAGTTTACT
AAAAATTGTGATTGCATCACCATCAACAATCAAGTTTTGATGTGGTTGTATATTTTGTAA
TAGGAATGTAATGGCATTATTCCCTTTAAAATCAACACCAAGTCCGGGACCAATAAGAAT
ACTATCAGTCATTTCAATCATTTTCGTTAACATTTTCGTATCATTAATATCGATAACCAT
GGCTTCTGGACAACGAGAATGTAACGCTGAGTGATTCGTTGGATGTGTCGCTACAGTGAT
TAAACCACTACCGCTAAATACACATGCACGAGCCGCTAACATAATGGCACCACCTAAGTT
AGCAGATCCACCAATTAATAAAATTTTGCCATAATCACCTTTATGTGAATCTTCTTTACG
CTTAGGAATGTTAATAGAATTTAACGTTTCCATAGTGATATAACCTCCCAT	
>>0008_hutH_BDS-53E_N/A-[10924..12438; 1515 nt]
ATGACATTATATTTAGATGGAGAAACACTAACAATTGAGGATATTAAATCATTTTTACAA
CAACAAACGAATATAGAAATTGTTGATGAGGCGTTAGAACGTGTCAAGAAAAGTAGAGAT
GTAGTTGAACGTATTATTGAAAATGAAGAAACAGTTTATGGCATTACAACAGGATTCGGA
TTATTTAGTGATGTGCGTATAGACCCAACACAATACAATGAATTACAAGTGAACCTTATA
CGTTCACATGCCTGTGGATTAGGTGAGCCATTTTCAAAAGAAGTAGCACTCGTTATGATG
GTATTAAGATTAAATACATTATTAAAAGGGCATTCAGGTGCAACTCTAGACCTCGTAAAA
CAAATACAATACTTTATAAATGAGCGTATTATACCAGTGATACCGCAACAAGGTTCACTA
GGTGCATCAGGAGATTTAGCACCACTATCACATTTAGCATTAGCATTAATTGGGGAAGGC
AAAGTGTTTTATAAAGATGTAGAAATGGATAGTGCAGACGTATTAAAGCAATTAGACAGA
CAACCTTTGAACCTTCAGTCTAAAGAAGGATTAGCATTGATTAATGGTACGCAAGCTATG
ACAGCACAAGGTGTCATAAGTTATATAGAGGCAGAAGATTTAGGGTATCAATCTGAATGG
ATTGCAGCATTAACACATCAGTCGCTCAATGGGATTATAGATGCATATCGTCATGAAGTG
CATGCTGTTCGAAATTTTCAGGAACAAATTAACGTAGCAGCTCGTATGCGCGATTGGTTA
GAAGGTTCAACTTTAACGACCCGACAAGCAGCAATTCGTGTACAAGACGCGTACACACTA
CGTTGTATTCCACAAATTCATGGCGCAAGTTTTCAAGTATTTAACTATGTTAAACAGCAA
TTAGAATTTGAGATGAATGCGGCTAATGATAATCCATTAATATTTGAGGAAGCAGATGAA
ACATTTGTCATTTCTGGTGGTAACTTCCATGGACAACCGATTGCCTTTGCTTTGGATCAT
CTTAAATTAGGTGTAAGTGAATTAGCGAATGTATCTGAGCGTCGTCTCGAGAGACTAGTA
AATCCTCAGTTAAATGGCGATTTACCAGCATTTCTTAGTCCGGAACCGGGATTGCAAAGT
GGTGCAATGATTATGCAATATGCTGCAGCAAGCCTAGTTTCTGAAAATAAAACTTTAGCT
CATCCTGCAAGTGTAGATTCTATTACATCGTCTGCGAATCAAGAAGATCATGTATCTATG
GGTACCACAGCTGCTAGACATGGTTATCAAATTATTGAAAATGCGAGACGTGTGCTGGCA
ATTGAGTGTGTAATTGCATTACAAGCAGCAGAATTAAAAGGTGTTGAAGGTTTATCACCA
AAAACACGTCGTAAATATGAGGAGTTTCGTAATATCGTGCCGTCTATTACACATGACCGT
CAATTTCATAAAGATATTGAAGCGGTTGCACATTATTTAAAGCAATCTCTTTATCAAACG
TCTGAATGTCATTAA	
>>0008_hutH_BDS-54_N/A-[10925..12439; 1515 nt]
ATGACATTATATTTAGATGGAGAAACACTAACAATTGAGGATATTAAATCATTTTTACAA
CAACAAACGAATATAGAAATTGTTGATGAGGCGTTAGAACGTGTCAAGAAAAGTAGAGAT
GTAGTTGAACGTATTATTGAAAATGAAGAAACAGTTTATGGCATTACAACAGGATTCGGA
TTATTTAGTGATGTGCGTATAGACCCAACACAATACAATGAATTACAAGTGAACCTTATA
CGTTCACATGCCTGTGGATTAGGTGAGCCATTTTCAAAAGAAGTAGCACTCGTTATGATG
GTATTAAGATTAAATACATTATTAAAAGGGCATTCAGGTGCAACTTTAGACCTCGTAAAA
CAAATACAATACTTTATAAATGAGCGTATTATACCAGTGATACCGCAACAAGGTTCACTA
GGTGCATCAGGAGATTTAGCACCACTATCACATTTAGCATTAGCATTAATTGGTGAAGGC
AAAGTGTTTTATAAAGATGTAGAAATGGATAGTGCAGACGTATTAAAGCAATTAGACAGA
CAACCTTTGAACCTTCAGGCTAAAGAAGGATTAGCATTGATTAATGGTACGCAAGCTATG
ACAGCACAAGGTGTCATAAGTTATATAGAGGCAGAAGATTTAGGGTATCAATCTGAATGG
ATTGCAGCATTAACACATCAGTCGCTCAATGGGATTATAGATGCATATCGTCATGAAGTG
CATGCTGTTCGAAATTTTCAGGAACAAATTAACGTAGCAGCTCGTATGCGCGATTGGTTA
GAAGGTTCAACTTTAACGACCCGACAAGCAGCAATTCGTGTACAAGACGCGTACACACTA
CGTTGTATTCCACAAATTCATGGCGCAAGTTTTCAAGTATTTAACTATGTTAAACAGCAA
TTAGAATTTGAGATGAATGCGGCTAATGATAATCCATTAATATTTGAGGAAGCAGATGAA
ACATTTGTCATTTCTGGTGGTAACTTCCATGGACAACCGATTGCCTTTGCTTTGGATCAT
CTTAAATTAGGTGTAAGTGAATTAGCGAATGTATCTGAGCGTCGTCTCGAGAGACTAGTA
AATCCTCAGTTAAATGGCGATTTACCAGCATTTCTTAGTCCGGAACCGGGATTGCAAAGT
GGTGCAATGATTATGCAATATGCTGCAGCAAGCCTAGTTTCTGAAAATAAAACTTTAGCT
CATCCTGCAAGTGTAGATTCTATTACATCGTCTGCGAATCAAGAAGATCATGTATCTATG
GGTACCACAGCTGCTAGACATGGTTATCAAATTATTGAAAATGCGAGACGTGTGCTGGCA
ATTGAGTGTGTAATTGCATTACAAGCAGCAGAATTAAAAGGTGTTGAAGGTTTATCACCA
AAAACACGTCGTAAATATGAGGAGTTTCGTAATATCGTGCCGTCTATTACACATGACCGT
CAATTTCATAAAGATATTGAAGCGGTTGCACATTATTTAAAGCAATCTCTTTATCAAACG
TCTGAATGTCATTAA	
>>0008_hutH_EMCR19-CAJGUT01_CAJGUT010000002.1 , contig-2-[368735..370249; 1515 nt]_RC
TTAATGACATTCAGACGTTTGATAAATAGATTGCTTTAAATAATGTGCAACCGCTTCAAT
ATCTTTATGAAATTGACGGTCATGTGTAATAGACGGCACGATATTACGAAACTCCTCATA
TTTACGACGTGTTTTTGGTGATAAACCTTCAACACCTTTTAATTCTGCTGCTTGTAATGC
AATTACACACTCAATTGCCAGCACACGTCTTGCATTTTCAATAATTTGATAACCATGTCT
AGCAGCTGTGGTACCCATAGATACATGATCTTCTTGATTCGCAGATGATGTAATAGAATC
TACACTTGCAGGGTGAGCTAAAGTTTTATTTTCAGAAACTAGGCTTGCTGCAGCATATTG
CATAATCATTGCACCACTTTGCAATCCTGGTTCCGGACTAAGAAATGCTGGTAAATCGCC
ATTTAACTGAGGATTTACTAGTCTCTCGAGACGACGCTCAGATACATTCGCTAATTCACT
TACACCTAATTTAAGATGATCCAAAGCAAAGGCAATCGGTTGTCCATGGAAGTTACCACC
AGAAATGACAAATGTTTCATCCGCTTCCTCAAATATTAATGGATTATCATTAGCCGCATT
CATCTCAAATTCTAATTGCTGTTTAACATAGTTAAATACTTGAAAACTTGCGCCATGAAT
TTGTGGAATACAGCGTAGTGTGTACGCGTCTTGTACACGAATTTCTGCTTGTCGGGTCGT
TAAAGTTGAACCTTCTAACCAATCGCGCATACGAGCTGCTACATTAATTTGTTCCTGAAA
ATTTCGAACAGCATGCACTTCATGACGATATGCATCTATAATTCCATTGAGCGACTGATG
TGTTAATGCTGCAATCCATTCAGATTGATACCCTAAATCTTCTGCCTCTATATAACTTAT
GACACCTTGTGCTGTCATAGCTTGCGTACCATTAATCAATGCTAATCCTTCTTTAGCCTG
AAGGTTCAAAGGTTGTCTATTTAATTGCTTTAATACGTCTGCACTATCCATTTCTACATC
TTTATAAAACACTTTGCCTTCACCAATTAATGCTAATGCTAAATGTGATAGTGGTGCTAA
ATCTCCTGATGCACCGAGTGAACCTTGTTGTGGTATCACTGGTATAATACGCTCATTTAT
AAAGAATTGTAATTGTTTTACGAGATCTAAGGTAGCACCTGAATGCCCTTTTAATAATGT
ATTTAATCTTAATACCATCATAACGAGTGCTACTTCTTTTGAAAATGGCTCACCTAATCC
ACAGGCATGTGAACGTATAAGATTCACTTGTAATTCATTGTATTGTGTTGAGTCTATACG
CACATCACTAAATAATCCGAATCCTGTTGTAATGCCATAAACTGTTTCTTCATTTTCAAT
AATACGTTCAACAACATCTCTACTTTTCTTGACACGTTCTAACGCCTCATCAACAAATTC
TATATTCGTTTGTTGTTGTAAAAATGATTTAATATCCTCAATTGTTAGTGTTTCTCCATC
TAAATATAATGTCAT	
>>0008_hutH_SARG-MSHR1132_FR821777.2-[10907..12421; 1515 nt]
ATGACATTATATTTAGATGGAGAAACACTAACAATTGAGGGTATTAAATCATTTTTACAA
CAACAATCTAAGATAGAAATTGTTGATGAGGCATTAGAGCGTGTCAAAAAAAGTAGAGAT
GTAGTTGAACGTATTATTGAAAATGAAGAAACAGTTTATGGCATTACAACAGGATTCGGA
TTATTTAGTGATGTGCGTATAGACCCAACACAATACAATGAATTACAAGTGAACCTTATA
CGTTCACATGCTTGTGGATTAGGTGAGCCATTTTCAAAAGAAGTAGCGCTCGTCATGATG
GTATTAAGATTAAACACATTATTAAAGGGGCATTCAGGTGCTACTTTAGACCTCGTAAGA
CAATTACAATTCTTCGTAAATGAGCGTATTATACCAGTGATTCCGCAACAAGGTTCGCTT
GGTGCATCAGGAGATTTAGCGCCACTATCACATTTAGCATTAGCATTAATTGGTGAAGGA
AAAGTGTTTTATAAAGATATAGAAATGGATAGTGCAGACGTATTAAAGCAATTAGATAGA
CCACCTTTGAAACTGCAGGCTAAAGAAGGTTTAGCATTGATTAATGGTACGCAAGCTATG
ACAGCACAAGGTGTCATTAGTTATATAGAGGCAGAAGATTTAGGATATCAATCTGAATGG
ATTGCAGCATTAACACATCAGTCGCTCAATGGCATTATAGATGCATATCGTCATGAAGTG
CACGCTGTTCGAAATTTTCAGGAACAAATTAATGTGGCAGCACGCATGCGTGATTGGTTA
GAAGGATCAAAATTAACAACCCGACAAGCAGAAATTCGTGTACAAGACGCATATACGCTA
CGTTGCATTCCACAAATTCATGGCGCAAGTTTTCAAGTATTTAACTATGTTAAACAACAA
TTAGAATTTGAAATGAATGCGGCTAATGATAATCCATTAATATTTGAGGAAACAGATGAA
ACATTAGTCATTTCAGGTGGTAACTTCCATGGCCAACCGATTGCCTTTGCTTTGGATCAT
CTTAAATTAGGTGTAAGTGAATTAGCGAATGTATCTGAGCGTCGTCTTGAGAGATTAGTA
AATCCTCAGTTAAATGGCGATTTACCAGCATTTCTTAGTCCGGAGCCAGGATTGCAAAGT
GGCGCAATGATTATGCAATATGCTGCAGCAAGCCTTGTTTCTGAAAATAAAACTTTAGCT
CATCCTGCAAGTGTAGATTCTATTACATCGTCTGCAAATCAAGAAGATCATGTATCTATG
GGCACCACAGCAGCTAGACATGGTTATCAAATTATTGAAAATGCAAGACGTGTGCTGTCA
ATTGAGTGTGTGATTGCATTACAAGCAGCAGAGTTGAAAGGTATTGAAGGATTATCACCA
AAAACACGTCGTAAATATGAAGAGTTTCGAAGCATAGTGCCTTCTATTACACATGATCGT
CAATTTCATAAAGATATTGAAGCGGTTGCACATTATTTAAAGCAATCTCTTTATCAAACG
TCTGGATGTCATTAA	
>>0008_hutH_SAUR-CC152-SA17S6_CP010941.1-[98222..99736; 1515 nt]
ATGACTTTATATTTAGATGGTGAAACACTAACAATTGAGGGTATTAAATCATTTTTACAA
CAACAATCAAAGATTGAAATTATTGATGATGCGTTAGAACGTGTCAAAAAAAGTAGAGCG
GTAGTTGAACGTATTATTGAAAATGAGGAAACGGTTTACGGTATCACTACAGGTTTTGGG
TTATTTAGTGATGTACGTATAGACCCGACGCAATATAATGAATTACAAGTGAATCTGATA
CGCTCACATGCCTGTGGACTAGGTGAGCCATTTTCAAAAGAAGTAGCATTAGTCATGATG
ATTTTACGATTGAATACATTATTAAAAGGTCATTCAGGTGCCACTTTAGAATTAGTGAGA
CAATTACAATTTTTTATAAATGAACGTATTATACCGATAATCCCACAGCAAGGCTCTCTC
GGTGCATCAGGAGATTTAGCGCCATTATCACACTTAGCATTAGCATTAATTGGTGAAGGG
AAAGTATTGTACAAAGGGGAAGAAAAGGATAGTGACGATGTATTAAGAGAACTAAATAGA
CAACCTTTGAACCTTCAGGCTAAAGAAGGTTTAGCGTTGATTAATGGTACGCAAGCTATG
ACAGCTCAAGGTGTCATTAGTTATATAGAAGCAGAAGATTTAGGTTACCAATCTGAATGG
ATTGCTGCATTAACGCATCAGTCTCTTAATGGCATTATAGATGCATATCGACATGAAATG
CATGCTGTTCGTAATTTTCAAGAACAGATTAATGTGGCAGCGCGTATGCGTGATTGGTTA
AAAGGATCAACATTAACGACGCGACAAGCAGAAATACGTGTACAAGATGCATATACGTTG
CGTTGTATACCACAAATCCATGGCGCGAGTTTTCAAGTATTCAATTATGTTAAACAGCAA
TTAGAATTTGAAATGAATGCGGCTAATGATAATCCACTTATATTTGAGGAAGTAAATGAA
ACGTTTGTTATTTCAGGTGGTAACTTCCATGGACAACCTATTGCTTTTGCATTAGATCAT
CTTAAATTAGGTGTAAGTGAATTAGCAAACGTATCGGAACGTCGTCTAGAGCGACTAGTA
AATCCTCAATTAAATGGTGATTTACCAGCATTTCTTAGTCCAGAGCCAGGATTGCAAAGC
GGCGCGATGATTATGCAATATGCTGCTGCAAGTCTCGTTTCTGAAAATAAAACTTTAGCG
CATCCAGCGAGTATTGATTCTATCACTTCATCTGCGAACCAAGAAGATCACGTATCTATG
GGAACTACAGCTGCTAGACATGGTTATCAAATTATTGAAAATGCAAGACGTGTGTTGGCA
ATCGAATGTGTTATTGCATTACAAGCAGCAGAGTTGAAAGGTGTCGAAGGATTATCACCA
AAAACACGTCGCAAGTATGATGAGTTTCGAAGTATCGTGCCATCCATTACACATGACCGT
CAATTTCATAAAGATATTGAAGCGGTTGCACAGTATTTAAAGCAATCAATTTATCAAACG
ACTGCATGTCACTAA	
>>0008_hutH_SAUR-CC1-MW2_BA000033.2-[10893..12407; 1515 nt]
ATGACTTTATATTTAGATGGTGAAACACTAACAATTGAGGATATTAAATCATTTTTACAA
CAACAATCAAAGATTGAAATTATTGATGATGCGTTAGAACGTGTCAAAAAAAGTAGAGCG
GTAGTTGAACGTATTATTGAAAATGAGGAAACGGTTTACGGTATTACTACAGGTTTTGGG
TTATTTAGTGATGTACGTATAGACCCGACGCAATATAATGAATTACAAGTGAATCTGATA
CGCTCACATGCCTGTGGACTAGGTGAGCCATTTTCAAAAGAAGTAGCATTAGTCATGATG
ATTTTACGATTGAATACATTATTAAAAGGTCATTCAGGTGCCACTTTAGAATTAGTGAGA
CAATTACAATTTTTTATAAATGAACGTATTATACCGATAATCCCACAGCAAGGCTCTCTC
GGTGCATCAGGAGATTTAGCGCCATTATCACATTTAGCATTAGCATTAATTGGTGAAGGG
AAAGTATTGTACAGAGGGGAAGAAAAGGATAGTGACGATGTATTAAGAGAATTAAATAGA
CAACCTTTGAACCTTCAGGCTAAAGAAGGTTTAGCATTGATTAATGGTACGCAAGCTATG
ACAGCTCAAGGTGTCATTAGTTATATAGAATCAGAAGATTTAGGTTACCAATCTGAATGG
ATTGCTGCATTAACGCATCAGTCTCTTAATGGCATTATAGATGCATATAGACATGATGTG
CACGCTGTTCGTAATTTTCAAGAACAGATTAATGTGGCAGCGCGTATGCGTGATTGGTTA
GAAGGATCAACATTAACGACGCGACAAGCAGAAATACGTGTACAAGATGCATATACGTTG
CGTTGTATACCACAAATCCATGGCGCGAGTTTTCAAGTATTCAATTATGTTAAACAGCAA
TTAGAATTTGAAATGAATGCGGCTAATGATAATCCACTTATATTTGAGGAAGCAAATGAA
ACGTTTGTTATTTCAGGTGGTAACTTCCATGGACAACCTATTGCTTTTGCATTAGATCAT
CTTAAATTAGGTGTAAGTGAATTAGCAAACGTATCGGAACGTCGTTTAGAGCGACTAGTA
AATCCTCAATTAAATGGTGATTTACCAGCATTTCTTAGTCCAGAGCCAGGATTGCAAAGT
GGCGCGATGATTATGCAATATGCTGCTGCAAGTCTCGTTTCTGAAAATAAAACTTTAGCG
CATCCAGCGAGTGTTGATTCTATCACTTCATCTGCGAACCAAGAAGATCACGTATCTATG
GGAACTACAGCTGCTAGACATGGTTATCAAATTATTGAAAATGCAAGACGTGTGCTGGCA
ATCGAATGTGTTATTGCATTACAAGCAGCAGAGTTAAAAGGTGTTGAAGGTTTATCACCA
AAAACACGTCGTAAATATGAGGAGTTTCGAAGTATCGTGCCATCCATTACACATGACCGT
CAATTTCATAAAGATATTGAAGCGGTTGCACAGTATTTAAAGCAATCAATTTATCAAACG
ACTGCATGTCACTAA	
>>0008_hutH_SAUR-CC93-JKD6159_CP002114.2-[10369..11883; 1515 nt]
ATGACATTATATTTAGATGGAGAAACACTAACAATTGAGGATATTAAATCATTTTTACAA
CAACAAACGAATATAGAAATTGTTGATGAGGCGTTAGAACGTGTCAAGAAAAGTAGAGAT
GTAGTTGAACGTATTATTGAAAATGAAGAAACAGTTTATGGCATTACAACAGGATTCGGA
TTATTTAGTGATGTGCGTATAGATTCAACACAATACAATGAATTACAAGTGAATCTTATA
CGTTCACATGCGTGTGGATTAGGTAAGCCATTTTCAAAAGAAGTAGCACTCGTTATGATG
GTATTAAGATTAAATACATTATTAAAAGGGCATTCAGGTGCTACCTTAGATCTCGTAAAA
CAATTACAATTCTTTATAAATGAGCGTATTATACCAGTGATACCGCAACAAGGTTCACTC
GGTGCATCAGGAGATTTAGCACCACTATCACATTTAGCATTAGCATTAATTGGTGAAGGC
AAAGTGTTTTATAAAGATGTAGAAATGGATAGTGCAGACGTATTAAAGCAATTAAATAGA
CAACCTTTGAACCTTCAGGCTAAAGAAGGATTAGCATTGATTAATGGTACGCAAGCTATG
ACAGCACAAGGTGTCATAAGTTATATAGAGGCAGAAGATTTAGGGTATCAATCTGAATGG
ATTGCAGCATTAACACATCAGTCGCTCAATGGGATTATAGATGCATATCGTCATGAAGTG
CATGCTGTTCGAAATTTTCAGGAACAAATTAATGTAGCAGCTCGCATGCGCGATTGGTTA
GAAGGTTCAACTTTAACGACCCGACAAGCAGAAATTCGTGTACAAGACGCGTACACACTA
CGTTGTATTCCACAAATTCATGGCGCAAGTTTTCAAGTATTTAACTATGTTAAACAGCAA
TTAGAATTTGAGATGAATGCGGCTAATGATAACCCATTAATATTTGAGGAAGCGGATGAA
ACATTTGTCATTTCTGGTGGTAACTTCCATGGACAACCGATTACCTTTGCTTTGGATCAT
CTTAAATTAGGTGTAAGTGAATTAGCGAATGTATCTGAGCGTCGCCTCGAGAGACTAGTA
AATCCTCAGTTAAATGGCGATTTACCAGCATTTCTTAGTCCGGAACCAGGATTGCAAAGT
GGTGCAATGATTATGCAATATGCTGCAGCAAGCCTAGTTTCTGAAAATAAAACTTTAGCT
CACCCTGCAAGTGTAGATTCTATTACATCGTCTGCGAATCAAGAAGATCATGTATCTATG
GGTACCACAGCTGCTAGACATGGTTATCAAATTATTGAAAATGCAAGACGTGTGCTGGCA
ATTGAGTGTGTAATTGCATTACAAGCAGCAGAATTAAAAGGTGTTGAAGGTTTATCACCA
AAAACACGTCGTAAATATGAGGAGTTTCGTAATATCGTGCCGTCTATTACACATGACCGT
CAATTTCATAAAGATATTGAAGCGGTTGCACATTATTTAAAGCAATCTATTTATCAAACG
TCTGAATGTCATTAA	
>>0008_hutH_SCHW-NCTC13712_LR134304.1-[10387..11901; 1515 nt]
ATGACATTATATTTAGATGGAGAAACACTTAAAATTGAGGATATTAAATCATTTTTACAA
CAACAAGCGAAGATAGAAATTGTTGATGAGGCGTTAGAACGTGTCAAAAAAAGTAGAGAT
GTAGTTGAACGTATTATTGAAAATGAAGAAACAGTTTATGGTATTACAACAGGATTCGGA
TTATTTAGTGATGTGCGTATAGACCCAACACAATACAATGAATTACAAGTGAACTTGATA
CGTTCACATGCCTGTGGATTAGGTGAGCCATTTTCAAAAGAAGTGGCACTCGTCATGATG
GTATTAAGGTTAAACACATTATTAAAAGGGCATTCAGGTGCTACTTTAGACCTCGTAAGA
CAATTACAATTCTTTATAAATGAGCGTATTATACCAGTGATACCGCAACAAGGTTCACTC
GGTGCATCAGGAGATTTAGCGCCATTATCACATTTAGCATTAGCGTTGATTGGTGAAGGG
AAAGTGTTTTATAAAGATGTAGAAATGGATAGTGACGATGTATTAAGTGAATTAAATAGA
CAACCTTTGAAACTTAAGGCTAAAGAAGGTTTAGCGTTGATTAATGGTACGCAAGCTATG
ACAGCTCAAGGTGTTATTAGTTATATAGAAGCAGAAGGTTTAGGTTATCAATCTGAATGG
ATTGCAGCATTAACACATCAGTCGCTCAATGGGATTATAGATGCATATCGTCATGAAGTG
CATGCTGTTCGAAATTTTCAAGAACAGATTAATGTGGCAGCGCGTATGCGTGATTGGTTA
GAAGGATCAACATTGACGACACGACAAGCAGAAATACGTGTACAAGACGCATATACGTTG
CGTTGTATTCCACAAATTCATGGCGCAAGTTTTCAAGTATTTAACTATGTAAAACAGCAA
TTAGAATTTGAAATGAATGCGGCTAATGATAATCCACTTATATTTGAGGAAACAGATGAA
ACATTTGTCATTTCTGGTGGTAACTTCCATGGACAACCGATTGCTTTTGCATTAGATCAT
CTTAAATTAGGTGTAAGTGAATTAGCAAATGTATCGGAACGTCGTCTAGAGCGACTGGTA
AATCCTCAGTTAAATGGCGATTTACCAGCATTTCTTAGTCCGGAACCTGGATTGCAAAGT
GGTGCAATGATTATGCAATATGCTGCAGCAAGCCTTGTTTCTGAAAATAAAACTTTAGCT
CATCCTGCAAGTGTAGATTCTATTACATCGTCTGCGAATCAAGAAGATCATGTATCTATG
GGTACCACAGCTGCTAGACATGGTTATCAAATTATTGAAAATGCAAGACGTGTGTTGGCA
ATTGAGTGTGTTATTGCATTACAAGCAGCAGAGTTGAAAGGTATCGAAGGATTATCACCA
AAAACACGTCGCAAGTATGATGAGTTTCGAAGTATAGTGCCATCTATTACACATGACCGT
CAATTTCATAAAGATATTGAAGCGGTTGCACATTATTTAAAGCAATCAATTTATCAAACA
ACTGCATGTCACTAA	
>>0008_hutH_SS60_NZ_JABWHF010000003.1, contig-00003-[191698..193212; 1515 nt]
ATGACATTATATTTAGATGGAGAAACACTAACAATTGAGGATATTAAATCATTTTTACAA
CAACAAACGAATATAGAAATTGTTGATGAGGCATTAGAAAGTGTTAAGAAAAGTAGAGAT
GTAGTTGAACGTATTATTGAAAATGAAGAAACAGTTTATGGCATTACAACAGGATTCGGA
TTATTTAGTGATGTGCGTATAGACTCAACACAATACAATGAATTACAAGTGAATCTTATA
CGTTCACATGCGTGTGGATTAGGTGAGCCATTTTCAAAAGAAGTAGCACTCGTTATGATG
GTATTAAGATTAAATACATTATTAAAAGGGCATTCAGGTGCAACTTTAGACCTCGTAAAA
CAAATACAATTCTTTATAAATGAGCGTATTATACCAGTGATACCGCAACAAGGGTCACTA
GGTGCATCAGGAGATTTAGCACCACTATCACATTTAGCATTAGCATTAATTGGTGAAGGC
AAAGTGTTTTATAAAGATGTAGAAATGGATAGTGCAGACGTATTAAAGCAATTAGACAGA
CCACCTTTGAACCTTCAGGCTAAAGAAGGATTAGCATTGATTAATGGTACGCAAGCTATG
ACAGCACAAGGTGTCATAAGTTATATTGAGGCAGAAGATTTAGGGTATCAATCTGAATGG
ATTGCAGCATTAACACATCAGTCGCTCAATGGGATTATAGATGCATATCGTCATGAAGTG
CATGCTGTTCGAAATTTTCAGGAACAAATTAATGTAGCAGCTCGCATGCGCGATTGGTTA
GAAGGTTCAACTTTAACGACCCGACAAGCAGAAATTCGTGTACAAGACGCGTACACACTA
CGTTGTATTCCACAAATTCATGGCGCAAGTTTTCAAGTATTTAACTATGTTAAACAGCAA
TTAGAATTTGAGATGAATGCGGCTAATGATAATCCATTAATATTTGAGGAAGCAGATGAA
ACATTTGTCATTTCTGGTGGTAACTTCCATGGACAACCGATTGCCTTTGCTTTGGATCAT
CTTAAATTAGGTGTAAGTGAATTAGCGAATGTATCTGAGCGTCGTCTCGAGAGACTAGTA
AATCCTCAGTTAAATGGCGATTTACCAGCGTTTCTTAGTCCGGAACCAGGATTGCAAAGT
GGCGCAATGATTATGCAATATGCTGCAGCGAGCCTAGTTTCTGAAAATAAAACTTTAGCT
CATCCTGCAAGTGTAGATTCTATTACATCATCTGCGAATCAAGAAGATCATGTATCTATG
GGTACAACAGCTGCTAGACATGGTTATCAAATTATTGAAAATGCAAGACGTGTGCTGGCA
ATTGAGTGTGTAATTGCATTACAAGCAGCAGAATTAAAAGGTGTTGAAGGTTTATCACCA
AAAACACGTCGTAAATATGAGGAGTTTCGTAATATCGTGCCGTCTATTACACATGACCGT
CAATTTCATAAAGATATTGAAGCGGTTGCACATTATTTAAAGCAATCTATTTATCAAACG
TCTGAATGTCATTAA	
>>0008_hutH_SS90_NZ_JABWHD010000001.1, contig-00001-[456598..458112; 1515 nt]_RC
TTAATGACATTCAGACGTTTGATAAATAGATTGCTTTAAATAATGTGCAACCGCTTCAAT
ATCTTTATGAAATTGACGGTCATGTGTAATAGACGGCACGATATTACGAAACTCCTCATA
TTTACGACGTGTTTTTGGTGATAAACCTTCAACACCTTTTAATTCTGCTGCTTGTAATGC
AATTACACACTCAATTGCCAGCACACGTCTTGCATTTTCAATAATTTGATAACCATGTCT
AGCAGCTGTGGTACCCATAGATACATGATCTTCTTGATTCGCAGATGATGTAATAGAATC
TACACTTGCAGGATGAGCTAAAGTTTTATTTTCAGAAACTAGGCTCGCTGCAGCATATTG
CATAATCATTGCGCCACTTTGCAATCCTGGTTCCGGACTAAGAAATGCTGGTAAATCGCC
ATTTAACTGAGGATTTACTAGTCTCTCGAGACGACGCTCAGATACATTCGCTAATTCACT
TACACCTAATTTAAGATGATCCAAAGCAAAGGCAATCGGTTGTCCATGGAAGTTACCACC
AGAAATGACAAATGTTTCATCTGCTTCCTCAAATATTAATGGATTATCATTAGCCGCATT
CATCTCAAATTCTAATTGCTGTTTAACATAGTTAAATACTTGAAAACTTGCGCCATGAAT
TTGTGGAATACAACGTAGTGTGTACGCGTCTTGTACACGAATTTCTGCTTGTCGAGTCGT
TAATGTTGAACCTTCTAACCAATCGCGCATGCGAGCTGCTACATTAATTTGTTCCTGAAA
ATTTCGAACAGCATGCACTTCATGACGATATGCATCTATAATCCCATTGAGCGACTGATG
TGTTAATGCTGCAATCCATTCAGATTGATACCCTAAATCTTCTGCCTCTATATAACTTAT
GACACCTTGTGCTGTCATAGCTTGCGTACCATTAATCAATGCTAATCCTTCTTTAGCCTG
AAGGTTCAAAGGTGGTCTGTCTAATTGCTTTAATACGTCTGCACTATCCATTTCTACATC
TTTATAAAACACTTTGCCTTCACCAATTAATGCTAATGCTAAATGTGATAGTGGTGCTAA
ATCTCCTGATGCACCTAGTGAACCTTGTTGCGGTATCACTGGTATAATACGCTCATTTAT
AAAGAATTGTAATTGTTTTACGAGGTCTAAAGTTGCACCTGAATGCCCTTTTAATAATGT
ATTTAATCTTAATACCATCATAACGAGTGCTACTTCTTTTGAAAATGGCTCACCTAATCC
ACACGCATGTGAACGTATAAGATTCACTTGTAATTCATTGTATTGTGTTGAGTCTATACG
CACATCACTAAATAATCCGAATCCTGTTGTAATGCCATAAACTGTTTCTTCATTTTCAAT
AATACGTTCAACTACATCTCTACTTTTCTTGACACGTTCTAACGCCTCATCAACAATTTC
TATATTCGTTTGTTGTTGTAAAAATGATTTAATATCCTCAATTGTTAGTGTTTCTCCATC
TAAATATAATGTCAT	
>>0008_hutH_Zoo-28_N/A-[10926..12440; 1515 nt]
ATGACATTATATTTAGATGGAGAAACACTAACAATTGAGGATATTAAATCATTTTTACAA
CAACAAACGAATATAGAAATTGTTGATGAGGCGTTAGAACGTGTTAAGAAAAGTAGAGAT
GTAGTTGAGCGTATTATTGAAAATGAAGAAACAGTTTATGGCATTACAACAGGATTCGGA
TTATTTAGTGATGTGCGTATAGACTCAACACAATACAATGAATTACAAGTGAACCTTATA
CGTTCACATGCCTGTGGATTAGGTGAGCCATTTTCAAAAGAAGTAGCACTCGTTATGATG
GTATTAAGATTAAATACATTATTAAAAGGGCATTCAGGTGCAACTTTAGATCTCGTAAAA
CAATTACAATTCTTTATAAATGAGCGTATTATACCAGTGATACCGCAACAAGGTTCACTA
GGTGCATCAGGAGATTTAGCACCACTATCACATTTAGCATTAGCATTAATTGGTGAAGGC
AAAGTGTTTTATAAAGATGTAGAAATGGATAGTGCAGACGTATTAAAGCAATTAGACAGA
CCACCTTTGAACCTTCAGGCTAAAGAAGGATTAGCATTGATTAATGGTACTCAGGCAATG
ACAGCACAAGGTGTCATAAGTTATATAGAGGCAGAAGATTTAGGGTATCAATCTGAATGG
ATTGCAGCATTAACACATCAGTCGCTCAATGGGATTATAGATGCATATCGTCATGAAGTG
CATGCTGTTCGAAATTTTCAGGAACAAATTAATGTAGCAGCTCGCATGCGCGATTGGTTA
GAAGGTTCAACATTAACGACTCGACAAGCAGAAATTCGTGTACAAGACGCGTACACACTA
CGTTGTATTCCACAAATTCATGGCGCAAGTTTTCAAGTATTTAACTATGTTAAACAGCAA
TTAGAATTTGAGATGAATGCGGCTAATGATAATCCATTAATATTTGAGGAAGCAGATGAA
ACATTTGTCATTTCTGGTGGTAACTTCCATGGGCAACCGATTGCCTTTGCTTTGGATCAT
CTTAAATTAGGTGTAAGTGAATTAGCGAATGTATCTGAGCGTCGTCTCGAGAGACTAGTT
AATCCTCAGTTAAATGGTGATTTACCAGCATTTCTTAGTCCGGAACCAGGATTGCAAAGT
GGCGCAATGATTATGCAATATGCTGCTGCAAGCCTAGTTTCTGAAAATAAAACTTTAGCT
CATCCTGCAAGTGTAGATTCTATTACATCGTCTGCGAATCAAGAAGATCATGTATCTATG
GGTACCACAGCTGCTAGACATGGTTATCAAATTATTGAAAATGCAAGACGTGTGCTGGCA
ATTGAGTGTGTAATTGCATTACAAGCAGCAGAATTAAAAGGTGTTGAAAGTTTATCACCA
AAAACACGTCGTAAATATGAGGAGTTTCGTAATATCGTGCCGTCTATTACACATGACCGT
CAATTTCATAAAGATATTGAAGCGGTTGCACATTATTTAAAGCAATCTATTTATCAAACG
TCTGAATGTCATTAA	
>>0009_serS_BDS-53E_N/A-[12813..14099; 1287 nt]
ATGTTAGATATTAAACTTTTTAGAAATGAGCCTGACAAAGTTAAGAGAAAAATTGAGTTA
CGCGGAGATGATCCAAAAGTTGTAGATGAAATTTTAGAATTGGATGAGCAACGACGTAAA
TTGATTAGTGCTACAGAAGAAATGAAAGCACGTCGTAACAAAGTAAGTGAAGAAATTGCA
TTAAAAAAACGTAATAAAGAAAATGCCGATGATGTAATAGCAGAAATGCGCACATTAGGT
GATGATATTAAAGAAAAAGATAATCAATTAAACGAAATAGATAATAAAATGACAAGTATC
CTTTGTCGTATTCCAAACTTAATTAGTGATGATGTACCTCAAGGTGAGTCTGACGAAGAT
AACGTTGAAGTTAAAAAATGGGGCACACCACGTGAATTTGACTTTGAACCAAAAGCACAT
TGGGACATTGTTGAAGAATTAAAAATGGCTGACTTTGATCGTGCAGCTAAAGTTTCAGGT
GCGCGTTTTGTATACTTAACAAATGAAGGTGCGCAATTAGAACGTGCTTTAATGAACTAT
ATGATTACAAAACATACAACGCAGCATGGTTATACAGAAATGATGGTACCACAGCTTGTG
AATGCAGATACAATGTATGGTACAGGCCAATTACCTAAATTTGAAGAAGACTTATTTAAA
GTAGAAAAAGAAGGATTATATACAATTCCAACTGCTGAAGTACCTTTAACAAATTTCTAT
CGTAATGAAATTATTCAACCAGGTGTACTTCCTGAAAAATTCACTGGTCAATCTGCATGT
TTCAGAAGTGAAGCGGGATCAGCTGGTAGAGATACAAGAGGATTAATTCGTTTACACCAA
TTCGATAAAGTAGAAATGGTACGTTTTGAACAACCTGAAGATTCATGGAATGCTTTAGAA
GAAATGACAACAAATGCAGAAGCAATCCTTGAAGAATTAGGTTTACCATATCGTCGTGTT
ATTTTATGTACTGGTGATATCGGTTTTAGCGCAAGTAAAACATATGATTTAGAAGTTTGG
TTACCAAGTTACAATGACTATAAAGAAATTAGTTCATGTTCTAACTGTACTGATTTCCAA
GCGCGTCGTGCAAATATTCGCTTCAAACGTGATAAAGCAGCTAAACCTGAATTAGCACAT
ACTTTAAATGGTAGTGGTTTAGCAGTTGGACGTACATTTGCTGCTATCGTTGAAAATTAC
CAAAATGAAGATGGAACAGTAACAATTCCAGAAGCTTTAGTACCATTTATGGGTGGTAAA
ACACAAATTTCAAAACCAATTAAATAA	
>>0009_serS_BDS-54_N/A-[12814..14100; 1287 nt]
ATGTTAGATATTAAACTTTTTAGAAATGAGCCTGACAAAGTTAAGAGAAAAATTGAGTTA
CGCGGAGATGATCCAAAAGTTGTAGATGAAATTTTAGAATTGGATGAGCAACGACGTAAA
TTGATTAGTGCTACAGAAGAAATGAAAGCACGTCGTAACAAAGTAAGTGAAGAAATTGCA
TTAAAAAAACGTAATAAAGAAAATGCCGATGATGTAATAGCAGAAATGCGCACATTAGGT
GATGATATTAAAGAAAAAGATAATCAATTAAACGAAATAGATAATAAAATGACAAGTATC
CTTTGTCGTATTCCAAACTTAATTAGTGATGATGTACCTCAAGGTGAGTCTGACGAAGAT
AACGTTGAAGTTAAAAAATGGGGCACACCACGTGAATTTGACTTTGAACCAAAAGCACAT
TGGGACATTGTTGAAGAATTAAAAATGGCTGACTTTGATCGTGCAGCTAAAGTTTCAGGT
GCGCGTTTTGTATACTTAACAAATGAAGGTGCGCAATTAGAACGTGCTTTAATGAACTAT
ATGATTACAAAACATACAACGCAGCATGGTTATACAGAAATGATGGTACCACAGCTTGTG
AATGCAGATACAATGTATGGTACAGGCCAATTACCTAAATTTGAAGAAGACTTATTTAAA
GTAGAAAAAGAAGGATTATATACAATTCCAACTGCTGAAGTACCTTTAACAAATTTCTAT
CGTAATGAAATTATTCAACCAGGTGTACTTCCTGAAAAATTCACTGGTCAATCTGCATGT
TTCAGAAGTGAAGCGGGATCAGCTGGTAGAGATACAAGAGGATTAATTCGTTTACACCAA
TTCGATAAAGTAGAAATGGTACGTTTTGAACAACCTGAAGATTCATGGAATGCTTTAGAA
GAAATGACAACAAATGCAGAAGCAATCCTTGAAGAATTAGGTTTACCATATCGTCGTGTT
ATTTTATGTACTGGTGATATCGGTTTTAGCGCAAGTAAAACATATGATTTAGAAGTTTGG
TTACCAAGTTACAATGACTATAAAGAAATTAGTTCATGTTCTAACTGTACTGATTTCCAA
GCGCGTCGTGCAAATATTCGCTTCAAACGTGATAAAGCAGCTAAACCTGAATTAGCACAT
ACTTTAAATGGTAGTGGTTTAGCAGTTGGACGTACATTTGCTGCTATCGTTGAAAATTAC
CAAAATGAAGATGGAACAGTAACAATTCCAGAAGCTTTAGTACCATTTATGGGTGGTAAA
ACACAAATTTCAAAACCAATTAAATAA	
>>0009_serS_EMCR19-CAJGUT01_CAJGUT010000002.1 , contig-2-[367076..368362; 1287 nt]_RC
TTATTTAATTGGTTTTGAAATTTGTGTTTTACCACCCATAAATGGTACTAAAGCTTCTGG
AATTGTTACTGTTCCATCTTCATTTTGGTAATTTTCAACGATAGCAGCAAATGTACGTCC
AACTGCTAAACCACTACCATTTAAAGTATGTGCTAATTCAGGTTTAGCTGCTTTATCACG
TTTGAAGCGAATATTTGCACGACGCGCTTGGAAATCAGTACAGTTAGAACATGAACTAAT
TTCTTTATAGTCATTGTAACTTGGTAACCAAACTTCTAAATCATATGTTTTACTTGCGCT
AAAACCGATATCACCAGTACATAAAATAACACGACGATATGGTAAACCTAATTCTTCAAG
AATCGCTTCTGCATTTGTTGTCATTTCTTCTAAAGCATTCCATGAATCTTCAGGTTGTTC
AAAACGTACCATTTCTACTTTATCGAATTGGTGTAAACGAATTAATCCTCTTGTATCTCT
ACCAGCTGATCCCGCTTCACTTCTGAAACATGCAGATTGACCAGTGAATTTTTCAGGTAG
TACACCTGGTTGAATAATTTCATTACGATAGAAATTCGTTAAAGGTACTTCAGCAGTTGG
AATTGTATATAATCCTTCTTTTTCTACTTTGAATAAGTCTTCTTCAAATTTAGGTAATTG
ACCTGTACCATACATTGTATCTGCATTCACAAGTTGTGGTACCATCATTTCTGTATAACC
ATGTTGCGTTGTATGTTTTGTAATCATATAGTTCATTAAAGCACGTTCTAATTGCGCACC
TTCATTTGTTAAGTATACAAAACGCGCACCTGAAACTTTAGCTGCACGATCAAAGTCAGC
CATTTTTAATTCTTCAACAATGTCCCAATGTGCTTTTGGTTCAAAATCAAATTCGCGTGG
TGTGCCCCATTTTTTAACTTCAACGTTATCTTCGTCAGACTCACCTTGAGGTACATCATC
ACTAATTAAGTTTGGAATACGACAAAGGATACTTGTCATTTTATTATCTATTTCGTTTAA
TTGATTATCTTTTTCTTTAATATCATCACCTAATGTGCGCATTTCTGCTATTACATCATC
GGCATTTTCTTTATTACGTTTTTTTAATGCAATTTCTTCACTTACTTTATTACGACGTGC
TTTCATTTCTTCTGTAGCACTAATCAATTTACGTCGTTGCTCATCCAATTCTAAAATTTC
ATCTACAACTTTTGGATCATCTCCGCGTAACTCAATTTTGCTCTTAACTTTGTCAGGCTC
ATTTCTAAAAAGTTTAATATCTAACAT	
>>0009_serS_SARG-MSHR1132_FR821777.2-[12797..14083; 1287 nt]
ATGTTAGATATTAAACTTTTTAGAAATGAGCCTGATCAAGTTAAGAGCAAAATTGAATTA
CGCGGAGATGATCCAAAAGTTGTAGATGAAATTTTAGAATTGGATGAGCAACGACGTAAA
TTGATTAGTGCTACAGAAGAAATGAAAGCACGTCGTAATAAAGTAAGTGAAGAAATTGCT
TTAAAAAAACGTAATAAAGAAAATGCCGATGATGTAATAGCTGAAATGCGCACATTAGGT
GACGATATTAAAGAAAAAGATAATCAATTAAATGAAATAGATAATAAAATGACAAGTATA
CTTTGTCGTATTCCGAACTTAATTAGTGATGATGTACCTCAAGGTGAATCTGACGAAGAT
AACGTTGAAGTTAAAAAGTGGGGTACACCACGTGAATTTGATTTTGAACCAAAAGCACAT
TGGGACATTGTTGAAGAATTAAAAATGGCTGATTTTGATCGTGCAGCTAAAGTTTCAGGT
GCGCGTTTTGTATACTTAACAAATGAAGGTGCGCAATTAGAACGTGCTTTAATGAATTAT
ATGATTACAAAACATACAACACAACATGGTTATACAGAAATGATGGTACCACAACTTGTG
AACGCAGATACAATGTATGGTACAGGTCAATTACCTAAATTTGAAGAAGATTTATTTAAA
GTAGAAAAAGAAGGATTATATACAATTCCAACTGCTGAAGTACCTTTAACGAATTTCTAT
CGTAATGAAATTATTCAACCAGGTGTACTTCCTGAAAAATTCACTGGTCAATCTGCATGT
TTCCGAAGTGAAGCGGGATCAGCTGGTAGAGATACAAGAGGGTTAATTCGTTTACACCAA
TTCGATAAAGTAGAAATGGTACGTTTCGAACAACCAGAAGATTCATGGAATGCTTTAGAA
GAAATGACAACAAATGCAGAAGCAATTCTAGAAGAATTAGGCTTACCATATCGTCGTGTT
ATTTTATGTACTGGTGATATCGGTTTTAGCGCAAGTAAAACATATGATTTAGAAGTTTGG
TTACCAAGTTACAATGACTATAAAGAAATTAGTTCATGTTCTAACTGTACTGATTTCCAA
GCGCGTCGTGCAAATATTCGATTCAAACGTGATAAAGCAGCTAAACCAGAATTAGCACAT
ACATTAAATGGTAGTGGTTTAGCAGTTGGACGTACATTTGCTGCTATCGTTGAAAACTAC
CAAAATGAAGATGGAACAGTAACAATTCCAGAAGCATTAGTACCATTTATGGGTGGTAAA
ACACAAATTTCAAAACCAGTTAAATAA	
>>0009_serS_SAUR-CC152-SA17S6_CP010941.1-[100114..101400; 1287 nt]
ATGTTAGACATTAGATTATTCAGAAATGAGCCTGACACAGTTAAGAGCAAAATTGAATTA
CGTGGAGATGATCCAAAAGTTGTAGATGAAATTTTAGAATTGGATGAGCAACGACGTAAA
TTAATTAGTGCAACAGAAGAAATGAAAGCACGTCGTAATAAAGTAAGCGAAGAAATCGCA
TTAAAAAAACGTAATAAAGAAAATGCTGATGATGTGATTGCTGAAATGCGCACATTAGGT
GATGATATTAAAGAAAAAGATAGTCAATTAAATGAAATTGATAATAAAATGACAGGTATC
CTTTGTCGTATTCCAAATTTAATAAGTGATGATGTACCACAAGGTGAATCTGATGAAGAT
AACGTTGAAGTTAAAAAGTGGGGTACACCACGTGAGTTTTCATTTGAACCAAAAGCACAT
TGGGATATTGTAGAAGAATTGAAAATGGCTGATTTTGATCGTGCAGCAAAAGTTTCAGGT
GCGCGTTTTGTATATTTAACAAATGAAGGTGCGCAATTAGAGCGTGCTTTAATGAACTAT
ATGATTACAAAACATACAACACAACATGGTTATACAGAAATGATGGTACCACAGCTTGTG
AACGCAGATACAATGTATGGTACAGGTCAATTACCTAAATTTGAAGAAGATTTATTTAAA
GTAGAAAAAGAAGGATTATATACAATTCCAACTGCTGAAGTACCATTAACGAATTTCTAT
CGTAATGAAATTATTCAACCAGGTGTACTTCCTGAAAAATTCACTGGTCAATCTGCATGT
TTCCGTAGTGAAGCAGGATCAGCAGGTAGAGATACAAGAGGATTAATTCGTTTGCATCAA
TTCGATAAAGTGGAAATGGTACGTTTTGAACAACCAGAAGATTCATGGAATGCTTTAGAA
GAAATGACAACAAACGCAGAAGCAATTCTAGAAGAGTTAGGTTTACCATACCGTCGTGTC
ATTTTATGTACGGGTGATATTGGATTTAGTGCAAGTAAAACATATGATTTAGAAGTTTGG
TTACCAAGCTATAATGATTATAAAGAAATTAGTTCATGTTCAAACTGTACGGATTTCCAA
GCGCGTCGTGCTAACATCCGCTTCAAGCGTGACAAAGCTGCTAAACCCGAATTAGCACAT
ACATTAAATGGTAGTGGTTTAGCAGTTGGACGTACATTTGCTGCTATTGTTGAAAATTAC
CAAAATGAAGATGGTACAGTAACAATTCCAGAAGCATTAGTACCATTTATGGGGGGTAAA
ACACAAATTTCAAAACCAGTTAAATAA	
>>0009_serS_SAUR-CC1-MW2_BA000033.2-[12786..14072; 1287 nt]
ATGTTAGACATTAGATTATTCAGAAATGAGCCTGTCACAGTTAAGAGCAAAATTGAATTA
CGTGGAGATGATCCAAAAGTTGTAGATGAAATTTTAGAATTGGATGAGCAACGACGTAAA
TTAATTAGTGCAACAGAAGAAATGAAAGCACGTCGTAATAAAGTAAGCGAAGAAATCGCA
TTAAAAAAACGTAATAAAGAAAATGCTGATGATGTGATTGCTGAAATGCGCACATTAGGT
GACGATATTAAAGAAAAAGATAGTCAATTAAATGAAATTGATAATAAAATGACAGGTATC
CTTTGTCGTATTCCAAATTTAATAAGTGATGATGTACCTCAAGGTGAATCTGATGAAGAT
AACGTTGAAGTTAAAAAGTGGGGTACACCACGTGAGTTTTCATTTGAACCCAAAGCACAT
TGGGATATTGTAGAAGAATTGAAAATGGCTGATTTTGATCGTGCAGCAAAAGTTTCAGGT
GCGCGTTTTGTATATTTAACAAATGAAGGTGCGCAATTAGAGCGTGCTTTAATGAACTAT
ATGATTACAAAACATACAACACAACATGGTTATACAGAAATGATGGTACCACAGCTTGTG
AACGCAGATACAATGTATGGTACAGGTCAATTACCTAAATTTGAAGAAGATTTATTTAAA
GTAGAAAAAGAAGGATTATATACAATTCCAACTGCTGAAGTACCATTAACGAATTTCTAC
CGTAATGAAATTATTCAACCAGGTGTACTTCCTGAAAAATTCACTGGTCAATCTGCATGT
TTCCGTAGTGAAGCAGGATCAGCAGGTAGAGATACAAGAGGATTAATTCGTTTACATCAA
TTCGATAAAGTGGAAATGGTACGTTTTGAACAACCTGAAGATTCATGGAATGCTTTAGAA
GAAATGACAACAAACGCAGAAGCAATTCTAGAAGAGTTAGGTTTACCATATCGTCGTGTT
ATTTTATGTACAGGTGATATTGGATTTAGTGCAAGCAAAACATATGATTTAGAAGTTTGG
TTACCAAGCTACAATGATTATAAAGAAATTAGTTCATGCTCAAACTGTACGGATTTCCAA
GCGCGTCGTGCTAACATCCGCTTCAAGCGTGACAAAGCAGCTAAACCAGAATTAGCACAT
ACATTAAATGGTAGTGGTTTAGCAGTTGGACGTACATTTGCTGCTATTGTTGAAAATTAC
CAAAATGAAGATGGAACAGTAACAATTCCAGAAGCATTAGTACCATTTATGGGTGGTAAA
ACACAAATTTCAAAACCAGTTAAATAA	
>>0009_serS_SAUR-CC93-JKD6159_CP002114.2-[12261..13547; 1287 nt]
ATGTTAGACATTAGATTATTCAGAAATGAGCCTGACACAGTTAAGTGCAAAATTGAATTA
CGTGGAGATGATCCAAAAGTTGTAGATGAAATTTTAGAATTGGATGAGCAACGACGTAAA
TTAATTAGTGCAACAGAAGAAATGAAAGCGCGTCGTAATAAAGTAAGTGAAGAAATTGCA
TTAAAAAAACGTAATAAAGAAAATGCCGATGATGTAATAGCAGAAATGCGCACATTAGGT
GATGATATTAAAGAAAAAGATAATCAATTAAACGAAATAGATAATAAAATGACAAGTATC
CTTTGTCGTATTCCAAACTTAATTAGTGATGATGTACCTCAAGGTGAGTCTGACGAAGAT
AACGTTGAAGTTAAAAAATGGGGCACACCACGCGAATTTGATTTTGAACCTAAAGCACAT
TGGGACATTGTTGAAGAATTAAAAATGGCTGATTTTGATCGTGCAGCTAAAGTTTCAGGT
GCGCGTTTTGTATACTTAACAAATGAAGGTGCGCAATTAGAACGTGCTTTAATGAACTAT
ATGATTACAAAACATACAACGCAACATGGTTATACAGAAATGATGGTACCACAACTTGTG
AATGCAGATACAATGTATGGTACAGGTCAATTACCTAAATTTGAAGAAGACTTATTTAAA
GTAGAAAAAGAAGGATTATATACAATTCCAACTGCTGAAGTACCTTTAACAAATTTCTAT
CGTAATGAAATTATTCAACCAGGTGTACTTCCTGAAAAATTCACTGGTCAATCTGCATGT
TTCAGAAGTGAAGCTGGATCAGCTGGTAGAGATACAAGAGGATTAATTCGTTTACACCAA
TTCGATAAAGTAGAAATGGTACGTTTTGAACAACCTGAAGATTCATGGAATGCTTTAGAA
GAAATGACAACAAATGCAGAAGCGATCCTTGAAGAATTAGGTTTACCATATCGTCGTGTT
ATTTTATGTACTGGTGATATCGGTTTTAGCGCAAGTAAAACATATGATTTAGAAGTTTGG
TTACCAAGTTACAATGACTATAAAGAAATTAGTTCATGTTCTAACTGTACTGATTTCCAA
GCGCGTCGTGCAAATATTCGCTTCAAACGTGATAAAGCAGCTAAACCTGAATTAGCACAT
ACTTTAAATGGTAGTGGTTTAGCAGTTGGACGTACATTTGCTGCTATCGTTGAAAATTAC
CAAAATGAAGATGGAACAGTAACAATTCCAGAAGCTTTAGTACCATTTATGGGTGGTAAA
ACACAAATTTCAAAATCAATTAAATAA	
>>0009_serS_SCHW-NCTC13712_LR134304.1-[12279..13565; 1287 nt]
ATGTTAGACATTAGATTATTCAGAAATGAGCCTGACACAGTTAAGAGCAAAATTGAATTA
CGTGGAGATGATCCAAAAGTTGTAGATGAAATTTTAGAATTGGATGAGCAACGACGTAAG
TTAATTAGTGCAACAGAAGAAATGAAAGCACGTCGTAATAAAGTAAGTGAAGAAATCGCA
TTAAAAAAACGTAATAAAGAAAATGCTGATGATGTGATTGCTGAAATGCGCACATTAGGT
GACGATATTAAAGAAAAAGATAGTCAATTAAATGAAATAGATAATAAAATGATAGGTATC
CTTTGTCGTATTCCAAATTTAATAAGTGATGATGTACCTCAAGGTGAATCTGATGAAGAT
AACGTTGAAGTTAAAAAATGGGGTACACCACGTGAGTTCTCATTTGAACCAAAAGCACAT
TGGGACATTGTAGAAGAATTGAAAATGGCTGATTTTGATCGTGCAGCAAAAATTTCAGGT
GCGCGTTTTGTATACTTAACAAATGAAGGTGCGCAATTAGAGCGTGCTTTAATGAACTAT
ATGATTACAAAACATACAACTCAACACGGTTATACAGAAATGATGGTTCCACAGCTTGTG
AATGCAGATACAATGTATGGTACAGGTCAATTACCTAAATTTGAAGAAGACTTATTTAAA
GTAGAAAAAGAAGGATTATATACAATTCCAACTGCTGAAGTACCTTTAACGAATTTCTAT
CGTAATGAAATTATTCAACCAGGTGTGCTTCCTGAAAAATTCACTGGTCAATCTGCATGT
TTCCGTAGTGAAGCAGGTTCAGCAGGTAGAGATACAAGAGGATTAATTCGTTTACACCAA
TTCAATAAAGTAGAAATGGTACGTTTCGAACAACCTGAAGATTCATGGAATGCTTTAGAA
GAAATGACAACAAATGCAGAAGCAATTCTTGAAGAATTAGGTTTGCCATATCGTCGTGTT
ATTTTATGTACTGGTGATATCGGTTTTAGCGCAAGTAAAACATATGATTTAGAAGTTTGG
TTACCAAGTTACAATGACTATAAAGAAATTAGTTCATGTTCTAACTGTACTGATTTCCAA
GCGCGTCGTGCAAATATTCGCTTCAAACGTGATAAAGCAGCTAAACCTGAATTAGCACAT
ACTTTAAATGGCAGTGGTTTAGCAGTTGGACGTACATTTGCTGCTATCGTTGAAAATTAT
CAAAATGAAGATGGAACAGTAACAATTCCAGAAGCTTTAGTACCATTTATGGGTGGTAAA
ACACAAATTTCAAAACCAGTTAAATAA	
>>0009_serS_SS60_NZ_JABWHF010000003.1, contig-00003-[193587..194873; 1287 nt]
ATGTTAGATATTAAACTTTTTAGAAATGAGCCTGACAAAGTTAAGAGTAAAATTGAGTTA
CGCGGAGATGATCCAAAAGTTGTAGATGAAATTTTAGAATTGGATGAGCAACGACGTAAA
TTGATTAGTGCTACAGAAGAAATGAAAGCACGTCGTAACAAAGTAAGTGAAGAAATTGCA
TTAAAAAAACGTAATAAAGAAAATGCCGATGATGTAATAGCAGAAATGCGCACATTAGGT
GATGATATTAAAGAAAAAGATAATCAATTAAACGAAATAGATAATAAAATGACAAGTATC
CTTTGTCGTATTCCAAACTTAATTAGTGATGATGTACCTCAAGGAGAATCTGACGAAGAT
AACATTGAAGTTAAAAAATGGGGCACACCACGTGAATTTGACTTTGAACCAAAAGCACAT
TGGGACATTGTTGAAGAATTAAAAATGGCTGACTTTGATCGTGCAGCTAAGGTTTCAGGT
GCGCGTTTTGTATACTTAACAAATGAAGGTGCGCAATTAGAACGTGCTTTAATGAACTAT
ATGATTACAAAACATACAACGCAGCATGGTTATACAGAAATGATGGTACCACAGCTTGTG
AATGCAGATACAATGTATGGTACAGGTCAATTACCTAAATTTGAAGAAGACTTATTTAAA
GTAGAAAAAGAAGGATTATATACAATTCCAACTGCTGAAGTACCTTTAACAAATTTCTAT
CGTAATGAAATTATTCAACCAGGTGTACTACCTGAAAAATTCACTGGTCAATCTGCATGT
TTCAGAAGTGAAGCGGGATCAGCTGGTAGAGATACAAGAGGATTAATTCGTTTACACCAA
TTCGATAAAGTAGAAATGGTACGTTTTGAACAACCTGAAGATTCATGGAATGCTTTAGAA
GAAATGACAACAAATGCAGAAGCAATCCTTGAAGAATTAGGTTTACCATATCGTCGTGTT
ATTTTATGTACTGGTGATATCGGTTTTAGCGCAAGTAAAACATATGATTTAGAAGTTTGG
TTACCAAGTTACAATGACTATAAAGAAATTAGTTCATGTTCTAACTGTACTGATTTCCAA
GCGCGTCGTGCAAATATTCGCTTCAAACGTGATAAAGCAGCTAAACCTGAATTAGCACAT
ACTTTAAATGGTAGTGGTTTAGCAGTTGGACGTACATTTGCTGCTATCGTTGAAAATTAT
CAAAATGAAGATGGAACAGTAACAATTCCAGAAGCTTTAGTACCATTTATGGGTGGTAAA
ACACAAATTTCAAAACCAATTAAATAA	
>>0009_serS_SS90_NZ_JABWHD010000001.1, contig-00001-[454937..456223; 1287 nt]_RC
TTATTTAATTGGTTTTGAAATTTGTGTTTTACCACCCATAAATGGTACTAAAGCTTCTGG
AATTGTTACTGTTCCATCTTCATTTTGGTAATTTTCAACGATAGCAGCAAATGTACGTCC
AACTGCTAAACCACTACCATTTAAAGTATGTGCTAATTCAGGTTTAGCTGCTTTATCACG
TTTGAAGCGAATATTTGCACGACGCGCTTGGAAATCAGTACAGTTAGAACATGAACTAAT
TTCTTTATAGTCATTGTAACTTGGTAACCAAACTTCTAAATCATATGTTTTACTTGCGCT
AAAACCGATATCACCAGTACATAAAATAACACGACGATATGGTAAACCTAATTCTTCAAG
GATTGCTTCTGCATTTGTTGTCATTTCTTCTAAAGCATTCCATGAATCTTCAGGTTGTTC
AAAACGTACCATTTCTACTTTATCGAATTGGTGTAAACGAATTAATCCTCTTGTATCTCT
ACCAGCTGATCCCGCTTCACTTCTGAAACATGCAGATTGACCAGTGAATTTTTCAGGAAG
TACGCCTGGTTGAATAATTTCATTACGATAGAAATTCGTTAAAGGTACTTCAGCAGTTGG
AATTGTATATAATCCTTCTTTTTCTACTTTGAATAAGTCTTCTTCAAATTTAGGTAATTG
ACCTGTACCATACATTGTATCTGCATTCACAAGCTGTGGTACCATCATTTCTGTATAACC
ATGCTGCGTTGTATGTTTTGTAATCATATAGTTCATTAAAGCACGTTCTAATTGCGCACC
TTCATTTGTTAAGTATACAAAACGCGCACCTGAAACCTTAGCTGCACGATCAAAATCAGC
CATTTTTAATTCTTCAACAATGTCCCAATGTGCTTTAGGTTCAAAATCAAATTCGCGTGG
TGTGCCCCATTTTTTAACTTCAACGTTATCTTCATCAGACTCACCTTGAGGTACATCATC
ACTAATTAAGTTTGGAATACGACAAAGGATACTTGTCATTTTATTATCTATTTCGTTTAA
TTGATTATCTTTTTCTTTAATATCATCACCTAATGTGCGCATTTCTGCTATTACATCATC
GGCGTTTTCTTTATTACGTTTTTTTAATGCAATTTCTTCACTTACTTTGTTACGACGTGC
TTTCATTTCTTCTGTAGCACTAATCAATTTACGTCGTTGCTCATCCAATTCTAAAATTTC
ATCTACAACTTTTGGATCATCTCCGCGTAACTCAATTTTACTCTTAACTTTGTCAGGCTC
ATTTCTAAAAAGTTTAATATCTAACAT	
>>0009_serS_Zoo-28_N/A-[12816..14102; 1287 nt]
ATGTTAGATATTAAACTTTTTAGAAATGAGCCTGACAAAGTTAAGAGCAAAATTGAGTTA
CGCGGAGATGATCCAAAAGTTGTAGATGAAATTTTAGAATTGGATGAGCAACGACGTAAA
TTGATTAGTGCTACAGAAGAAATGAAAGCACGTCGTAATAAAGTAAGTGAAGAAATTGCA
TTAAAAAAACGTAATAAAGAAAATGCCGATGATGTAATAGCAGAAATGCGCACATTAGGT
GATGATATTAAAGAAAAAGATAATCAATTAAACGAAATAGATAATAAAATGACAAGTATC
CTTTGTCGTATTCCAAACTTAATTAGTGATGATGTACCTCAAGGTGAGTCTGATGAAGAT
AACGTTGAAGTTAAAAAATGGGGCACACCACGCGAATTTGATTTTGAACCAAAAGCGCAT
TGGGACATTGTTGAAGAATTAAAAATGGCTGATTTTGATCGTGCAGCTAAAGTTTCAGGT
GCGCGTTTTGTATACTTAACAAATGAAGGTGCGCAATTAGAACGTGCTTTAATGAACTAT
ATGATTACAAAACATACAACGCAGCATGGTTATACAGAAATGATGGTACCACAGCTTGTG
AATGCAGATACAATGTATGGTACAGGCCAATTACCTAAATTTGAAGAAGACTTATTTAAA
GTAGAAAAAGAAGGATTATATACAATTCCAACTGCTGAAGTACCTTTAACAAATTTCTAT
CGTAATGAAATTATTCAACCAGGTGTACTTCCTGAAAAATTCACTGGTCAATCTGCATGT
TTCAGAAGTGAAGCGGGATCAGCTGGTAGAGATACAAGAGGATTAATTCGTTTACACCAA
TTCGATAAAGTAGAAATGGTACGTTTTGAACAACCTGAAGATTCATGGAATGCTTTAGAA
GAAATGACAACAAATGCAGAAGCAATCCTTGAAGAATTAGGTTTACCATATCGTCGTGTT
ATTTTATGTACTGGTGATATCGGTTTTAGCGCAAGTAAAACATATGATTTAGAAGTTTGG
TTACCAAGTTACAATGACTATAAAGAAATTAGTTCATGTTCTAACTGTACTGATTTCCAA
GCGCGTCGTGCAAATATTCGCTTCAAACGTGATAAAGCAGCTAAACCTGAATTAGCACAT
ACTTTAAATGGTAGTGGTTTAGCAGTTGGACGTACATTTGCTGCTATCGTTGAAAATTAC
CAAAATGAAGATGGAACAGTAACAATTCCAGAAGCTTTAATACCATTTATGGGTGGTAAA
ACACAAATTTCAAAACCAATTAAATAA	
>>0010_azlC_BDS-53E_N/A-[14681..15376; 696 nt]
ATGACATCTCATTTAAGTTTTAGGCAAGGCATAAAAGAATGTATTCCTACTTTGTTGGGA
TATGCAGGTGTTGGTATTTCATTTGGCATTGTAGCTGCATCACAAAATTTTAGTATTTTA
GAAATTACATTGTTATGTCTTATTATATACGCTGGTGCCGCTCAGTTTATTATGTGCGCG
TTGTATATTGCAGGAACGCCAATATCAGCGATTGTATTAACTGCATTCATTGTAAATTCT
AGAATGTTTCTCTTAAGTATGTCGCTTGCGCCAAACTTCAAATCATATGGGTTTTGGAAT
CGTATAGGATTAGGTTCATTAGTAACTGATGAAACATTTGGTGTCGCTATTACACCTTAT
TTAAAAGGAGAACCCATCAATGATCGATGGCTACACGGTCTAAATATAACGGCATATTTA
TTTTGGACAGTTTCATGTGTTGCCGGTGCTATATTTGGAAAATATATTTCAAACCCTCAA
GCATTAGGGCTAGACTTTGCTATCACAGCTATGTTTATCTTTTTGGCAATTGCACAATTC
GAATCAATCACTAAGTCACGATTAAGAATTTATATTGTATTAGTTATTGTAGTAATTGTA
ATGATGTTATCTTTAAGTATATTTATGCCTTCTTACCTTGCTATTTTATTTGCGGCAACA
ATTGCGGCTGCGTTAGGAGTGATGATGGAACGATGA	
>>0010_azlC_BDS-54_N/A-[14684..15379; 696 nt]
ATGACATCTCATTTAAGTTTTAGGCAAGGCATAAAAGAATGTATTCCTACTTTGTTGGGA
TATGCAGGTGTTGGTATTTCATTTGGCATTGTAGCTGCATCACAAAATTTTAGTATTTTA
GAAATTACATTGTTATGTCTTATTATATACGCTGGTGCCGCTCAGTTTATTATGTGCGCG
TTGTATATTGCAGGAACGCCAATATCAGCGATTGTATTAACTGCATTCATTGTAAATTCT
AGAATGTTTCTCTTAAGTATGTCGCTTGCGCCAAACTTCAAATCATATGGGTTTTGGAAT
CGTATAGGATTAGGTTCATTAGTAACTGATGAAACATTTGGTGTCGCTATTACACCTTAT
TTAAAAGGAGAACCCATCAATGATCGATGGCTACACGGTCTAAATATAACGGCATATTTA
TTTTGGACAGTTTCATGTGTTGCCGGTGCTATATTTGGAAAATATATTTCAAACCCTCAA
GCATTAGGGCTAGACTTTGCTATCACAGCTATGTTTATCTTTTTGGCAATTGCACAATTC
GAATCAATCACTAAGTCACGATTAAGAATTTATATTGTATTAGTTATTGTAGTAATTGTA
ATGATGTTATCTTTAAGTATATTTATGCCTTCTTACCTTGCTATTTTATTTGCGGCAACA
ATTGCGGCTGCGTTAGGAGTGATGATGGAACTATGA	
>>0010_azlC_SARG-MSHR1132_FR821777.2-[14658..15353; 696 nt]
ATGACATCGCATTTAAGTTTCAGGCAAGGCGTAAAAGAATGTATTCCTACTTTGTTTGGT
TATGCAGGTGTTGGTATTTCGTTTGGCATTGTAGCGGCATCACAAAATTTCAGTATTTTA
GAAATCACATTGTTATGTCTTATTATATACGCTGGTGCTGCTCAATTTATTATGTGCGCG
TTGTTTATTGCAGGAACGCCAATATCAGCGATTGTATTAACTACATTCATTGTAAATTCT
AGAATGTTCCTCTTGAGTATGTCGCTTGCGCCAAATTACAAAACATATGGGTTTTGGAAC
CGTATAGGATTAGGTTCATTAGTAACTGATGAAACATTTGGTGTTGCCATTACACCTTAT
TTAAAAGGAGAACCCATCAATGATCGATGGCTGCACGGTCTGAATATAACGGCATATTTA
TTTTGGACAGTTTCATCTGTAGCTGGGGCTTTATTTGGAAAATATATTTCAAATCCGCAA
GCATTAGGTTTAGATTTTGCCATTACAGCCATGTTTATCTTTTTGGCAATTGCACAATTC
GAATCAATCACTAAGTCACGATTAAGAATATACATTGTATTAGTTATTGTAGTAATTGTA
ATGATGTTATCTTTAAGCTTATTTATGCCTTCTTACCTTGCCATATTATTTGCAGCAACA
ATTGCGGCTGCGTTAGGAGTGATGATGGAACGATGA	
>>0010_azlC_SAUR-CC152-SA17S6_CP010941.1-[102047..102742; 696 nt]
ATGACAACACATTTAAGTTTTAGACAAGGCGTGCAAGAGTGTATCCCAACATTATTGGGT
TATGCCGGTGTTGGTATTTCATTTGGTATTGTGGCTTCATCTCAAAACTTTAGTATTTTA
GAAATTGTCTTGTTATGTCTTGTTATATATGCCGGTGCTGCGCAATTTATTATGTGCGCG
TTATTTATAGCAGGTACACCGATATCAGCAATTGTACTAACTGTATTTATAGTAAATTCA
AGAATGTTCCTTTTAAGTATGTCGCTTGCACCAAACTTCAAGACATATGGGTTTTGGAAC
CGTGTTGGATTAGGCTCATTAGTAACTGACGAAACGTTTGGTGTCGCCATTACACCTTAT
TTAAAAGGAGAAGCTATCAATGATCGCTGGATGCATGGTCTTAATATTACAGCATATTTA
TTTTGGGCAATTTCATGTGTAGCAGGTGCATTGTTTGGCGAGTATATCTCAAATCCGCAA
ACGTTAGGGTTAGACTTTGCTATCACAGCTATGTTTATCTTTTTGGCCATTGCGCAATTT
GAATCAATTACTAAATCGCGACTAAGAATTTACATAGTACTCATTATTGCCGTCATAGTA
ATGATGTTATCGCTAAGTATGTTTATGCCTTCATATCTAGCAATATTAATTGCAGCCACA
ATTTCAGCAGCGTTAGGAGTGATGATGGAACGATGA	
>>0010_azlC_SAUR-CC1-MW2_BA000033.2-[14724..15419; 696 nt]
ATGACAACACATTTAAGTTTTAGACAAGGCGTGCGAGAGTGTGTCCCAACATTATTGGGT
TATGCCGGTGTTGGTATTTCATTTGGTATTGTGGCTTCGTCTCAAAACTTTAGTATTTTA
GAAATTGTCTTGTTATGTCTTGTTATATATGCCGGTGCTGCGCAATTTATTATGTGCGCG
TTGTTTATAGCAGGTACACCGATATCAGCGATTGTACTAACTGTATTTATCGTAAATTCA
AGAATGTTCCTTTTAAGTATGTCGCTTGCACCAAACTTCAAGACATATGGGTTTTGGAAC
CGTGTTGGATTAGGTTCATTAGTAACTGACGAAACGTTTGGCGTCGCCATTACACCTTAT
TTAAAAGGAGAAGCTATCAATGATCGTTGGATGCATGGTCTTAATATCACAGCATATTTA
TTTTGGGCAATTTCATGTGTAGCAGGTGCATTGTTTGGCGAGTATATTTCGAATCCACAA
GCATTAGGGTTAGATTTTGCTATCACGGCTATGTTTATCTTTTTGGCCATTGCGCAATTT
GAATCAATTACTAAATCGCGATTAAGAATTTACATAGTACTCATTATTGCCGTCATAGTA
ATGATGTTATCGCTAAGTATGTTTATGCCTTCATATCTAGCAATATTAATTGCAGCCACA
ATTTCAGCAGCGTTAGGAGTGATGATGGAACGATGA	
>>0010_azlC_SAUR-CC93-JKD6159_CP002114.2-[14194..14889; 696 nt]
ATGACAACACATTTAAGTTTTAGACAAGGCGTGCAAGAGTGTATCCCAACATTATTGGGT
TATGCCGGTGTTGGTATTTCATTTGGTATTGTGGCTTCGTCTCAAAACTTTAGTATTTTA
GAAATTATCTTGTTATGTCTTGTTATATATGCCGGTGCTGCGCAATTTATTATGTGCGCG
TTGTTTATAGCAGGTACACCGATATCAGCGATTGTACTAACTGTATTTATCGTAAATTCA
AGAATGTTCCTTTTAAGTATGTCGCTTGCACCAAACTTCAAGACATATGGATTTTGGAAC
CGTGTTGGATTAGGTTCATTAGTAACTGACGAAACGTTTGGCGTCGCCATTACACCTTAT
TTAAAAGGAGAAGCTATCAATGATCGCTGGATGCATGGTCTTAATATCACAGCATATTTA
TTTTGGGCAATTTCATGTGTAGCTGGGGCTTTATTTGGCGAATATATCTCAAATCCGCAA
ACGTTAGGGTTAGACTTTGCTATCACAGCTATGTTTATCTTTTTGGCCATTGCGCAATTT
GAACCAATTACTAAATCGCGATTAAGAATTTACATAGTACTCATTATTGCTGTCATAGTA
ATGATGTTATCGTTAAGTATGTTTATGCCTTCATATCTAGCAATATTAATTGCAGCCACA
ATTTCAGCAGCGTTAGGAGTGATGATGGAACGATGA	
>>0010_azlC_SCHW-NCTC13712_LR134304.1-[14130..14825; 696 nt]
ATGACATCGCATTTAAGTTTCAGGCAAGGCATAAAAGAATGTATTCCTACTTTGTTTGGA
TATGCAGGTGTTGGTATTTCATTTGGTATTGTAGCTGCATCACAAAATTTTAGTATTTTA
GAAATAACATTGTTATGTCTTATTATATACGCTGGTGCCGCTCAGTTTATTATGTGTGCG
TTGTTTATTGCAGGAACGCCCATATCAGCGATTGTATTAACTGTATTCATTGTAAATTCT
AGAATGTTTCTCTTGAGTATGTCGCTTGCGCCAAATTATAAAACATATGGTTTTTGGAAC
CGTATAGGATTAGGTACATTAGTAACTGATGAAACATTTGGTGTCGCGATTACACCTTAT
TTAAAGGGGGAACCCATCAACGATCGATGGTTGCATGGACTGAATATAACGGCATATTTA
TTTTGGACAGTTTCATCTGTCGCTGGTGCTTTATTTGGAAAATATATTTCAAACCCCCAA
GCATTAGGTTTAGATTTTGCAATTACAGCTATGTTTATCTTTTTGGCAATCGCACAATTC
GAATCAATCACTAAGTCACGATTAAGAATATACATTGTATTAGTTATTGTAGTAATTGTA
ATGATGTTATCTTTAAGCATATTTATGCCTTCTTACCTTGCTATATTATTTGCAGCAACA
ATGGCGGCAGTGTTAGGAGTGATGATGGAACGATGA	
>>0010_azlC_SS60_NZ_JABWHF010000003.1, contig-00003-[195458..196153; 696 nt]
ATGACATCGCATTTAAGTTTTAGGCAAGGCATAAAAGAATGTATTCCTACTTTGTTGGGA
TATGCAGGTGTTGGTATTTCATTTGGCATTGTAGCTGCATCACAAAATTTTAGTATTTTA
GAAATTACATTGTTATGTCTTATTATATATGCTGGTGCCGCTCAGTTTATTATGTGCGCG
TTGTATATTGCAGGAACGCCAATATCAGCGATTGTATTAACTGCATTCATTGTAAATTCT
AGAATGTTTCTCTTAAGTATGTCGCTTGCGCCAAACTTCAAATCATATGGGTTTTGGAAT
CGTATAGGATTAGGTTCATTAGTAACTGATGAAACATTTGGTGTCGCTATTACACCTTAT
TTAAAAGGAGAACCCATCAATGATCGATGGCTACACGGTCTAAATATAACGGCATATTTA
TTTTGGACAGTTTCATGTGTTGCCGGTGCTATATTTGGAAAATATATTTCAAACCCTCAA
GCATTAGGGCTAGACTTTGCTATCACAGCTATGTTTATCTTTTTGGCAATTGCACAATTC
GAATCAATCACTAAGTCACGATTAAGAATATACATTGTATTAGTTATTGTAGTAATTGTA
ATGATGTTATCTTTAAGCATATTTATGCCTTCTTACCTTGCTATTTTATTTGCGGCAACA
ATTGCGGCTGCGTTAGGAGTGATGATGGAACGATGA	
>>0010_azlC_SS90_NZ_JABWHD010000001.1, contig-00001-[453659..454354; 696 nt]_RC
TCATCGTTCCATCATCACTCCTAACGCAGCCGCAATTGTTGCCGCAAATAAAATAGCAAG
GTATGAAGGCATAAATATACTTAAAGATAACATCATTACAATTACTACAATAACTAATAT
AATATAAATTCTTAATCGTGACTTAGTGATTGATTCGAATTGTGCAATTGCCAAAAAGAT
AAACATAGCTGTGATAGCAAAGTCTAGCCCTAATGCTTGAGGGTTTGAAATATATTTTCC
AAATATAGCACCGGCAACACATGAAACTGTCCAAAATAAATATGCCGTTATATTTAGACC
GTGTAGCCATCGATCATTGATGGGTTCTCCTTTTAAATAAGGTGTAATAGCGACACCAAA
TGTTTCATCAGTTACTAATGAACCTAATCCTATACGATTCCAAAACCCATATGATTTGAA
GTTTGGCGCAAGCGACATACTTAAGAGAAACATTCTAGAATTTACAATGAATGCAGTTAA
TACAATCGCTGATATTGGCGTTCCTGCAATATACAACGCGCACATAATAAACTGAGCGGC
ACCAGCGTATATAATAAGACATAACAATGTAATTTCTAAAATACTAAAATTTTGTGATGC
AGCTACAATGCCAAATGAAATACCAACACCTGCATATCCCAACAAAGTAGGAATACATTC
TTTTATGCCTTGCCTAAAACTTAAATGCGATGTCAT	
>>0010_azlC_Zoo-28_N/A-[14684..15379; 696 nt]
ATGACATCGCATTTAAGTTTTAGGCAAGGCATAAAAGAATGTATTCCTACTTTGTTGGGA
TATGCAGGTGTTGGTATTTCATTTGGCATTGTAGCTGCATCACAAAATTTTAGTATTTTA
GAAATTACATTGTTATGTCTTATTATATATGCTGGTGCCGCTCAGTTTATTATGTGCGCG
TTGTATATTGCAGGAACGCCAATATCAGCGATTGTATTAACTGCATTCATTGTAAATTCT
AGAATGTTTCTCTTAAGTATGTCGCTTGCGCCAAACTTCAAATCATATGGGTTTTGGAAT
CGTATAGGATTAGGTTCATTAGTAACTGATGAAACATTTGGTGTAGCTATTACACCTTAT
TTAAAAGGAGAACCTATCAATGATCGATGGCTGCACGGTCTGAATATAACGGCATATTTA
TTTTGGACAGTTTCATGTGTTGCCGGTGCTTTATTTGGAAAATATATTTCAAACCCGCAA
GCATTAGGGCTAGACTTTGCTATCACAGCTATGTTTATCTTTTTGGCAATTGCACAATTC
GAATCAATCACTAAGTCACGATTAAGAATATACATTGTATTAGTTATTGTAGTAATTGTA
ATGATGTTATCTTTAAGCATATTTATGCCTTCTTACCTTGCTATTTTATTTGCGGCAACA
ATTGCGGCTGCGTTAGGAGTGATGATGGAACGATGA	
>>0011_azlD_BDS-53E_N/A-[15373..15702; 330 nt]
ATGACAACAAATATGAATATGTTAATACTTATTTTATTGTGCGGTATCGTAACGCTACTA
ATTCGAATCATTCCTTTTATCATGATTTCTAAAGTACAGTTACCAGATGTCGTTGTTCGA
TGGCTTTCATTTATACCTATTACATTATTTACGGCACTGGTCATCGATAGTATCATTCAA
CAAACACCACATAGCGATGGATATACACTGAATATACCTTATATTATTGCGTTAATACCT
ACTGTTATTTTATCAATAATTACACGCAGTTTAACTATTACAATTATTAGTGGGATTATT
ATCATGGCAGCACTAAGATTTTTCTTTTAA	
>>0011_azlD_BDS-54_N/A-[15376..15705; 330 nt]
ATGACAACAAATATGAATATGTTAATACTTATTTTATTGTGCGGTATCGTAACGCTACTA
ATTCGAATCATTCCTTTTATCATGATTTCTAAAGTACAGTTACCAGATGTCGTTGTTCGA
TGGCTTTCATTTATACCTATTACATTATTTACGGCACTGGTCATCGATAGTATCATTCAA
CAAACACCACATAGCGATGGATATACACTGAATATACCTTATATTATTGCGTTAATACCT
ACTGTTATTTTATCAATAATTACACGCAGTTTAACTATTACAATTATTAGTGGGATTATT
ATCATGGCAGCACTAAGATTTTTCTTTTAA	
>>0011_azlD_EMCR19-CAJGUT01_CAJGUT010000002.1 , contig-2-[365468..365797; 330 nt]_RC
TTAAAAGAAAAATCTTAGTGCTGCCATGATAATAATCCCACTAATAATTGTAATAGTTAA
ACTGCGTGTAATTATTGATAAAATAACAGTAGGTATTAACGCAATAATATAAGGTATATT
CAGTGTATATCCATCGCTATGTGGTGTTTGTTGAATGATACTATCGATGACCAGTGCCGT
AAATAATGTAATAGGTATAAATGAAAGCCATCGAACAACGACATCTGGTAACTGTACTTT
AGAAATCATGATAAAAGGAATGATTCGAATTAGTAGCGTTACGATACCGCACAATAAAAT
AAGTATCAACATATTCATATTTGTTGTCAT	
>>0011_azlD_SARG-MSHR1132_FR821777.2-[15350..15679; 330 nt]
ATGACAACGAATATGAACATGTTAATACTTATTTTATTATGCGGCATCGTAACATTACTA
ATTCGAATCATTCCTTTTATCATGATTTCTAAAGTACAGTTACCAGATGTCGTTGTTCGA
TGGCTTTCATTTATTCCTATTACATTATTTACGGCACTGGTCATCGATAGCATCATTCAA
CAAACATCACATAGCGATGGATATACACTGAATATACCTTATATCATTGCATTAATTCCT
ACTGTTGTTTTATCAATAATTACACGCAGTTTAACTATTACAATTATTAGTGGGATTATT
ATCATGGCTGCACTAAGATTTTTCTTTTAA	
>>0011_azlD_SAUR-CC152-SA17S6_CP010941.1-[102739..103068; 330 nt]
ATGATAACTCATATGAACATGTTAATACTTATTTTATTGTGTGGTATCGTAACGCTATTA
ATTCGAATTATACCTTTTATCATGATTTCAAAAGTGCAATTGCCTGATGTCGTGGTTCGA
TGGCTATCATTTATCCCAATCACACTATTTACGGCACTTGTCATTGACAGCATTATTCAA
CAGACGCCTCATGGTGAGGGGTATACATTAAACATCCCTTACGTTATCGCGCTCATTCCT
ACGGTTATTTTATCTATAATCACGCGTAGTTTAACTATTACAATTATTAGTGGGATTGTT
ATCATGGCAGCATTACGATTTTTCTTTTAA	
>>0011_azlD_SAUR-CC1-MW2_BA000033.2-[15416..15745; 330 nt]
ATGATAACTCATATGAACATGTTAATACTTATTTTATTGTGTGGTATCGTAACGCTATTA
ATTCGAATTATACCTTTTATCATGATTTCAAAAGTGCAATTGCCTGATGTCGTGGTTCGA
TGGCTATCATTTATCCCAATCACACTATTTACGGCACTTGTCATAGACAGCATTATTCAA
CAGACGCCTCATGGTGAGGGGTATACATTAAACATCCCTTACATTATCGCGCTCATTCCG
ACGGTTATTTTATCTATAATCACGCGTAGTTTAACTATTACAATTATTAGTGGGATTGTT
ATCATGGCAGCATTACGATTTTTCTTTTAA	
>>0011_azlD_SAUR-CC93-JKD6159_CP002114.2-[14886..15215; 330 nt]
ATGATAACTCATATGAACATGTTAATACTTATTTTATTGTGTGGTATCGTAACGCTATTA
ATTCGAATTATACCTTTTATCATGATTTCAAAAGTGCAATTGCCTGATGTCGTGGTTCGA
TGGCTATCATTTATTCCAATCACACTATTTACGGCACTTGTCATTGACAGCATTATTCAA
CAGACGCCTCATGGTGAGGGGTATACATTAAACATCCCTTACATTATCGCGCTCATTCCG
ACCGTTATTTTATCTATAATCACGCGTAGTTTAACGATTACAATTATTAGTGGGATTGTT
ATCATGGCAGTATTACGATTTTTCTTTTAA	
>>0011_azlD_SCHW-NCTC13712_LR134304.1-[14822..15151; 330 nt]
ATGACAACGAATATGAACATGTTAATACTTATTTTATTATGCGGTATCGTAACGCTACTA
ATTCGAATCATTCCCTTCATTATGATTTCTAAAGTACAGTTACCAGATGTCGTTGTTCGC
TGGCTTTCATTTATTCCTATTACATTATTTACGGCATTAGTCATCGATAGCATCATTCAA
CAAACACCACATAGCGATGGATATACACTAAACATACCCTATATCATTGCGTTAATTCCT
ACTGTTATTTTATCGATAATTACACGCAGTTTAACTATTACAATTATTAGTGGGATTATT
ATCATGGCTGCACTAAGATTTTTCTTTTAA	
>>0011_azlD_SS60_NZ_JABWHF010000003.1, contig-00003-[196150..196479; 330 nt]
ATGACAACAAATATGAATATGTTAATACTTATTTTATTGTGCGGTATCGTAACGCTACTA
ATTCGAATCATTCCTTTTATCATGATTTCTAAAGTACAGTTACCAGATGTCGTTGTTCGA
TGGCTTTCATTTATACCTATTACATTATTTACGGCACTGGTCATCGATAGTATCATTCAA
CAAACACCACATAGCGATGGATATACACTGAATATACCTTATATTATTGCGTTAATACCT
ACTGTTATTCTATCAATAATTACACGCAGTTTAACTATTACAATTATTAGTGGGATTATT
ATCATGGCAGCACTAAGATTTTTCTTTTAA	
>>0011_azlD_SS90_NZ_JABWHD010000001.1, contig-00001-[453333..453662; 330 nt]_RC
TTAAAAGAAAAATCTTAGTGCTGCCATGATAATAATCCCACTAATAATTGTAATAGTTAA
ACTGCGTGTAATTATTGATAAAATAACAGTAGGTATTAACGCAATAATATAAGGTATATT
CAGTGTATATCCATCGCTATGTGGTGTTTGTTGAATGATACTATCGATGACCAGTGCCGT
AAATAATGTAATAGGTATAAATGAAAGCCATCGAACAACGACATCTGGTAACTGTACTTT
AGAAATCATGATAAAAGGAATGATTCGAATTAGTAGCGTTACGATACCGCACAATAAAAT
AAGTATTAACATATTCATATTTGTTGTCAT	
>>0011_azlD_Zoo-28_N/A-[15376..15707; 332 nt]
ATGACAACAAATATGAATATGTTAATACTTATTTTATTGTGCGGTATCGTAACGCTACTA
ATTCGAATCATTCCTTTTATCATGATTTCTAAAGTACAGTTACCAGATGTCGTTGTTCGA
TGGCTTTCATTTATACCTATTACATTATTTACGGCACTGGTCATCGATAGTATCATTCAA
CAAACACCACATAGCGATGGATATACACTGAATATACCTTATATTATTGCGTTAATACCT
ACTGTTATTTTATCAATAATTACACGCAGTTTAACTATTACAATTATTAGTGGGATTATT
ATCATGGCAAGACACTAAGATTTTTCTTTTAA	
>>0012_metX_BDS-53E_N/A-[16068..17036; 969 nt]
ATGACAAATTACACAGTAGATACTTTAAATTTAGGGGAATTTATAACAGAATCTGGGGAA
GTCATAGATAATTTACGTTTACGATACGAACATGTAGGTTATTATGGACAACCATTAGTT
GTAGTTTGTCATGCATTAACCGGTAATCATTTAACATATGGTACTGATGATAATCCTGGA
TGGTGGCGAGAAATTATTGATGGTGGATATGTGCCCATCAATGACTATCAATTTTTAACC
TTTGATGTCATTGGAAGTCCGTTTGGTTCAAGTTCACCTTTGAACGATGCTCATTTTCCT
AAAAAACTAACATTACGAGATATCGTTAGAGCTAACGAATTAGGTATTCGAGCACTTGGA
TATGACAAGATTAATATATTAATAGGTGGGAGCCTTGGCGGTATGCAAGCAATGGAATTA
TTGTATAATCAACAATTTAAAGTAGATAAAGCTATCATTCTCGCTGCTACTAGTAGAACT
TCATCATATAGCAGGGCTTTCAATGAAATTGCAAGACAAGCAATTCATATTGGTGGTAAA
GAAGGATTGAGTATTGCACGTCAGTTAGGTTTTTTGACATATCGGTCATCTAAAAGTTAC
GATGAACGTTTCACACCCGAAGAAGTCGTAGCATATCAACAACATCAAGGTAATAAATTT
AAAGAGCGTTTCGACTTGAATTGCTATTTGACGTTGCTTGATGTTTTAGACAGCCACAAC
ATTGACCGCGGTCGTACTGATGTAACGCATGTTTTTAACAATTTAGAAACAAAAGTGTTA
ACAATGGGATTTATTGATGATTTATTATATCCAGATGATCAAGTACGCGCCTTAGGTGAA
CGATTTAAATATCATCGTCATTTCTTTGTACCTGATAACGTAGGGCATGATGGATTCCTA
CTAAATTTTAATACGTGGGCACCTAATTTATATCATTTTTTAAATTTAAAGCATTTCAAA
CGTAAGTAA	
>>0012_metX_BDS-54_N/A-[16071..17039; 969 nt]
ATGACAAATTACACAGTAGATACTTTAAATTTAGGGGAATTTATAACAGAATCTGGGGAA
GTCATAGATAATTTACGTTTACGATACGAACATGTAGGTTATTATGGACAACCATTAGTT
GTAGTTTGTCATGCATTAACCGGTAATCATTTAACATATGGTACTGATGATAATCCTGGA
TGGTGGCGAGAAATTATTGATGGTGGATATGTGCCCATCAATGACTATCAATTTTTAACC
TTTGATGTCATTGGAAGTCCGTTTGGTTCAAGTTCACCTTTGAACGATGCTCATTTTCCT
AAAAAACTAACATTACGAGATATCGTTAGAGCTAACGAATTAGGTATTCGAGCACTTGGA
TATGACAAGATTAATATATTAATAGGTGGGAGCCTTGGCGGTATGCAAGCAATGGAATTA
TTGTATAATCAACAATTTAAAGTAGATAAAGCTATCATTCTCGCTGCTACTAGTAGAACT
TCATCATATAGCAGAGCTTTCAATGAAATTGCAAGACAAGCAATTCATATTGGTGGTAAA
GAAGGATTGAGTATTGCACGTCAGTTAGGTTTTTTGACATATCGGTCATCTAAAAGTTAC
GATGAACGTTTCACACCCGAAGAAGTCGTAGCATATCAACAACATCAAGGTAATAAATTT
AAAGAGCGTTTCGACTTGAATTGCTATTTGACGTTGCTTGATGTTTTAGACAGCCACAAC
ATTGACCGCGGTCGTACTGATGTAACGCATGTTTTTAACAATTTAGAAACAAAAGTGTTA
ACAATGGGATTTATTGATGATTTATTATATCCAGATGATCAAGTACGCGCCTTAGGTGAA
CGATTTAAATATCATCGTCATTTCTTTGTACCTGATAACGTAGGGCATGATGGATTCCTA
CTAAATTTTAATACGTGGGCACCTAATTTATATCATTTTTTAAATTTAAAGCATTTCAAA
CGTAAGTAA	
>>0012_metX_EMCR19-CAJGUT01_CAJGUT010000002.1 , contig-2-[364134..365102; 969 nt]_RC
TTACTTACGTTTGAAATGCTTTAAATTTAAAAAATGATATAAATTAGGTGCCCACGTATT
AAAATTTAGTAGGAATCCATCATGTCCTACGTTATCAGGCACAAAGAAATGACGATGATA
TTTAAATCGCTCACCTAAGGCGCGTACTTGATCATCTGGATATAATAAATCATCAATAAA
TCCCATTGTTAAAACTTTTGTTTCTAAATTTTTAAAAACATGGGTTACATCAGTACGACC
GCGGTCAATGTTGTGGCTGTCTAAAACATCAAGCAGCGTCAAATAGCAATTCAAGTCGAA
ACGCTCTTTAAATTTATTACCTTGATGTTGTTGATATGCTACGACTTCTTCCGGTGTGAA
ACGTTTATCGTAACTTTTAGATGACCGATATGTCAAAAAACCTAACTGACGTGCAATACT
CAATCCTTCTTTACCACCAAGATGAATCGCTTGTCTTGCAATTTCATTGAAAGCTCTGCT
GTATGATGAAGTTCTACTGGTAGCAGCCAGAATGATAGCTTTATCTACTTGAAATTGTTG
ATTATACAATAATTCCATTGCTTGCATACCACCAAGACTCCCACCTATTAATATATTAAT
CTTGTCATATCCAAGTGCTCGAATACCTAATTCGTTAGCTCTAACGATATCTCGTAATGT
TAGCTTTTTAGGAAAATGAGCATCGTTCAAAGGTGAACTTGAGCCAAACGGACTCCCAAT
GACATCAAAGGTTAAAAATTGATAGTCATTGATGGGCACATATCCACCATCAATAATTTC
TCGCCACCATCCAGGATTATCATCAGTACCATATGTTAAATGATTACCGGTTAATGCATG
ACAAACTACAACTAATGGTTGTCCATAATAACCTACATGTTCGTATCGTAAACGTAAATT
ATCTATGACTTCCCCAGATTCTGTTATAAATTCCCCTAAATTTAAAGTATCTACTGTGTA
ATTTGTCAT	
>>0012_metX_SARG-MSHR1132_FR821777.2-[16045..17013; 969 nt]
ATGACAAATTACACAGTAGATACTTTAAATTTAGGGGAATTTATAACAGAATCTGGGGAA
GTCATAGATAATTTACGTTTACGATACGAACATGTAGGTTATTATGGACAACCATTAGTT
GTAGTTTGTCATGCATTAACCGGTAACCATTTAACATATGGTACAGATGATAATCCGGGA
TGGTGGCGAGAAATTATTGATGGTGGATATGTGCCCATCAACGACTATCAATTTTTAACT
TTTGATGTCATAGGAAGTCCATTTGGCTCAAGTTCACCTTTGAACGATGCTCAATTTCCT
AAAAAGCTAACATTACGAGATATCGTTAGAGCTAACGAATTAGGTATTCGAGCACTTGGA
TATGACAAAATTAATATATTAATAGGTGGGAGTCTTGGTGGTATGCAAGCTATGGAATTA
TTGTATAACCAACAATTTCAAGTAGATAAAGCTATCATTCTTGCTGCTACTAGTAGAACT
TCGTCATACAGCAGAGCTTTCAATGAGATTGCAAGACAAGCGATTCATATTGGTGGTAAA
GAAGGATTGAGTATTGCACGTCAGTTAGGTTTTTTGACATATCGGTCATCTAAAAGTTAC
GATGAACGTTTCACACCAGAAGAAGTCGTAGCATATCAACAACATCAAGGTAATAAATTT
AAAGAGCGTTTCGACTTGAAGTGCTATTTAACACTGCTTGATGTTTTAGACAGCCACAAC
ATTGACCGCGGTCGTACTGATGTAACCCATGTTTTTAAAAATTTAGAAACAAAAGTTTTA
ACAATGGGATTTATTGATGATTTATTATATCCAGATGATCAAGTACGTGCCTTAGGTGAA
CGATTTAAATATCACCGTCATTTCTTTGTGCCTGATAACGTAGGTCATGATGGATTCCTA
CTAAATTTTAATACGTGGGCACCTAATTTATATCATTTTTTAAATTTAAAGCATTTCAAA
CGTAAGTAA	
>>0012_metX_SAUR-CC152-SA17S6_CP010941.1-[103431..104399; 969 nt]
ATGACAAATTACACAGTAGATACTTTAAATCTAGGGAAATTTATTACAGAATCTGGGGAA
GTCATAGATAACTTGCGTTTGAGATATGAGCATGTCGGTTATCATGGACAACCATTAGTT
GTAGTTTGTCATGCATTAACTGGCAATCATTTAACATATGGAACAGATGATTATCCGGGT
TGGTGGCGAGAAATTATTGATGGGGGATATATACCCATTCATGATTATCAATTTTTAACA
TTTGATGTTATTGGTAGTCCTTTCGGTTCAAGCTCACCTTTAAACGACACTCATTTTCCT
AAAAAATTAACATTAAGAGATATTGTTAGAGCGAATGAACGAGGTATACAAGCGCTTGGT
TATGACAAAATTAATATTTTAATAGGGGGAAGTCTTGGAGGAATGCAAGCAATGGAACTA
CTTTACAATCAACAGTTTGAAGTAGATAAAGCCATTATTCTTGCTGCAACAAGCCGAACA
TCATCTTATAGTAGAGCTTTCAATGAAATTGCAAGGCAAGCCATTCATCTTGGCGGTAAG
GAAGGTCTAAGTATTGCACGCCAATTAGGTTTTTTGACATATCGATCATCAAAAAGTTAT
GATGAACGTTTCACGCCGGATGAAGTAGTCGCATACCAACAACATCAAGGTAATAAATTT
AAAGAACATTTTGATTTGAATTGTTATCTGACACTGCTAGATGTATTGGATAGTCACAAC
ATTGACCGCGGTCGCACAGACGTAACGCATGTTTTTAAAAATTTAGAAACGAAAGTCTTA
ACAATGGGCTTTATAGATGATTTGCTATATCCGGACGATCAAGTTCGTGCTTTAGGTGAA
CGTTTTAAATATCATCGTCATTTCTTTGTACCTGATAACGTTGGTCATGACGGATTCTTA
TTAAACTTTAATACATGGGCACCTAACTTATATCATTTTTTGAATTTAAAGCATTTTAAG
CGCAAGTAA	
>>0012_metX_SAUR-CC1-MW2_BA000033.2-[16108..17076; 969 nt]
ATGACAAATTACACAGTAGATACTTTAAATTTAGGGAAATTTATTACAGAATCTGGGGAA
GTCATAGATAACTTGCGTTTGAGATATGAGCATGTCGGTTATCATGGACAACCATTAGTT
GTAGTTTGTCATGCATTAACTGGCAATCATTTAACATATGGAACAGATGATTATCCGGGT
TGGTGGCGAGAAATTATTGATGGGGGATATATACCCATTCACGATTATCAATTTTTAACA
TTTGATGTTATTGGTAGTCCTTTCGGTTCAAGTTCACCTTTAAACGACCCTCATTTTCCT
AAAAAATTAACATTAAGAGATATAGTCAGAGCGAATGAACGAGGTATACAAGCCCTTGGT
TATGACAAGATTAATATTTTAATAGGGGGAAGCCTTGGAGGAATGCAAGCAATGGAACTA
CTTTACAATCAACAGTTTGAAGTAGATAAAGCCATTATCCTTGCTGCAACAAGCCGAACA
TCATCTTATAGTAGAGCTTTCAATGAAATTGCAAGGCAAGCCATTCATCTTGGTGGTAAG
GAAGGTCTAAGTATTGCACGCCAATTAGGTTTTTTGACATATCGATCATCAAAAAGTTAT
GATGAACGTTTCACGCCGGATGAAGTAGTCGCATACCAACAACATCAAGGTAATAAATTT
AAAGAACATTTTGATTTGAATTGTTATCTGACACTGCTAGATGTATTGGATAGTCACAAC
ATTGACCGAGGTCGCACAGACGTAACGCATGTTTTTAAAAATTTAGAAACAAAAGTGTTA
ACGATGGGGTTCATAGATGATTTGCTATATCCGGATGATCAAGTTCGTGCATTAGGTGAA
CGTTTTAAATATCATCGTCATTTCTTCGTGCCTGATAATGTTGGGCATGATGGATTCCTA
CTAAACTTTAGTACCTGGGCACCTAACTTATATCATTTCTTAAATTTAAAGCATTTTAAG
CGTAAGTAA	
>>0012_metX_SAUR-CC93-JKD6159_CP002114.2-[15578..16546; 969 nt]
ATGACAAATTACACAGTAGATACTTTAAATCTAGGGAAATTTATTACAGAATCTGGGGAA
GTCATAGATAACTTGCGTTTGAGATATGAGCATGTCGGTTATCATGGACAACCATTAGTT
GTAGTTTGTCATGCATTAACTGGCAATCATTTAACATATGGAACAGATGATTATCCGGGT
TGGTGGCGAGAAATTATTGATGGGGGATATATACCCATTCACGATTATCAATTTTTAACA
TTTGATGTTATTGGTAGTCCTTTCGGTTCAAGCTCACCTTTAAATGACACTCATTTTCCT
AAAAAATTAACATTAAGAGATATTGTCAGAGCGAATGAACGAGGTATACAAGCCCTTGGT
TATGACAAGATTAATATTTTAATAGGGGGAAGTCTTGGAGGAATGCAAGCAATGGAACTA
CTTTACAATCAACAGTTTGAAGTAGATAAAGCCATTATCCTTGCTGCAACAAGTCGAACA
TCATCTTATAGTAGAGCTTTTAATGAAATTGCAAGGCAAGCCATTCATCTTGGTGGTAAG
GAAGGTCTAAGTATTGCACGCCAATTAGGTTTTTTGACATATCGATCATCAAAAAGTTAT
GATGAACGTTTCACGCCGGATGAAGTAGTCGCATACCAACAACATCAAGGTAATAAATTT
AAAGAACATTTTGATTTGAATTGTTATATGACACTGCTAGATGTATTGGATAGTCACAAC
ATTGACCGAGGTCGCACAGACGTAACGCATGTTTTTAAAAATTTAGAAACGAAAGTCTTA
ACGATGGGATTCATAGATGATTTGCTATATCCGGACGATCAAGTTCGTGCTTTAAGTGAA
CGTTTTAAATATCATCGTCATTTCTTTGTACCTGATAACGTTGGTCATGACGGATTTTTA
TTAAATTTTAATACATGGGCGCCTAACTTATATCATTTTTTGAATTTAAAGCATTTTAAG
CGCAAGTAA	
>>0012_metX_SCHW-NCTC13712_LR134304.1-[15516..16484; 969 nt]
ATGACAAATTACACAGTAGATACTTTAAATTTAGGGGAATTTATAACAGAATCTGGGGAA
GTCATAGATAACTTACGTTTACGATATGAACATGTAGGTTATTATGGACAACCACTAGTT
GTAGTTTGTCATGCATTAACCGGTAATCATTTAACATATGGTACAGATGATAATCCTGGA
TGGTGGCGAGAAATTATTGATGGTGGATATATGCCCATCAACGACTATCAATTTTTAACC
TTCGATGTCATAGGAAGTCCCTTTGGCTCAAGTTCACCTTTGAATGATGCTCATTTTCCT
AAAAATCTAACATTACGAGATATCGTTAGAGCTAACGAATTAGGTATTCGAGCACTGGGA
CATGACAAGATTAATATATTAATAGGTGGAAGTCTTGGTGGTATGCAAGCAATGGAATTA
TTGTATAACCAACAATTTCAAGTAGATAAAGCTATCATTCTTGCTGCTACTAGTAGAACT
TCATCATACAGCAGAGCTTTCAATGAAATTGCAAGACAATCGATTCATATTGGTGGTAAA
GAAGGATTGAGTATTGCACGTCAGTTAGGTTTTTTGACATATCGGTCATCTAAAAGTTAC
GATGAACGTTTCACACCAGAAGAAGTCGTAGCATATCAACAACATCAAGGTAATAAATTT
AAAGAGCATTTCGACTTGAATTGCTATTTAACGCTGCTTGATGTTTTAGACAGCCACAAC
ATTGACCGCGGTCGTACGGATGTAACGCATGTTTTTAAAAATTTAGAAACAAAGGTGTTA
ACAATGGGATTTATTGATGATTTATTGTATCCAGATGATCAAGTACGCGCCTTAGGTGAA
CGATTTAAATATCACCGTCATTTCTTTGTGCCTGATAACGTAGGGCATGATGGGTTCCTA
CTAAATTTTAATACGTGGGCACCTAATTTATATCATTTTTTAAATTTAAAGCATTTCAAA
CGTAAATAA	
>>0012_metX_SS60_NZ_JABWHF010000003.1, contig-00003-[196844..197812; 969 nt]
ATGACAAATTACACAGTAGATACTTTAAATTTAGGGGAATTTATAACAGAATCTGGGGAA
GTCATAGATAATTTACGTTTACGATACGAACATGTAGGTTATTATGGACAACCATTAGTT
GTAGTTTGTCATGCATTAACCGGTAATCATTTAACATATGGTACTGATGATAATCCTGGA
TGGTGGCGAGAAATTATTGATGGTGGATATGTGCCCATCAATGACTATCAATTTTTAACC
TTTGATGTTATTGGGAGTCCGTTTGGCTCAAGTTCACCTTTGAACGATGCTCATTTTCCT
AAAAAACTAACATTACGAGATATCGTTAGAGCTAACGAATTAGGTATTCGAGCACTTGGA
TATGACAAGATTAATATATTAATAGGTGGGAGCCTTGGCGGTATGCAAGCAATGGAATTA
TTGTATAATCAACAATTTCAAGTAGATAAAGCTATCATTCTCGCTGCTACTAGTAGAACT
TCATCATATAGCAGAGCTTTCAATGAAATTGCAAGACAAGCGATTCATCTTGGTGGTAAA
GAAGGATTGAGTATTGCACGTCAGTTAGGTTTTTTGACATATCGGTCATCTAAAAGTTAC
GATGAACGTTTCACACCGGAAGAAGTCGTAGCATATCAACAACATCAAGGTAATAAATTT
AAAGAGCGTTTCGACTTGAATTGCTATTTGACGTTGCTTGATGTTTTAGACAGTCATAAC
ATTGACCGCGGTCGTACTGATGTAACGCATGTTTTTAAAAACTTAGAAACAAAAGTGTTA
ACAATGGGGTTTATTGATGATTTATTATATCCAGATGATCAAGTACGCGCCTTAGGTGAA
CGATTTAAATATCATCGTCATTTCTTTGTGCCTGATAACGTAGGGCATGATGGATTCCTA
CTAAATTTTAATACGTGGGCACCTAATTTATATCATTTTTTAAATTTAAAGCATTTCAAA
CGTAAGTAA	
>>0012_metX_SS90_NZ_JABWHD010000001.1, contig-00001-[452000..452968; 969 nt]_RC
TTACTTACGTTTGAAATGCTTTAAATTTAAAAAATGATATAAATTAGGTGCCCACGTATT
AAAATTTAATAGGAATCCATCGTGCCCTACGTTATCAGGTACAAAGAAATGACGATGATA
TTTAAATCGTTCACCTAAGGCGCGTACTTGATCATCTGGATATAATAAATCATCAATAAA
TCCCATTGTTAACACTTTTGTTTCTAAATTGTTAAAAACATGCGTTACATCAGTACGACC
GCGGTCAATGTTGTGGCTGTCTAAAACATCAAGCAGCGTCAAATAGCAATTCAAGTCGAA
ACGCTCTTTAAATTTATTACCTTGATGTTGTTGATATGCTACGACTTCTTCCGGTGTGAA
ACGTTCATCGTAACTTTTAGATGACCGATATGTCAAAAAACCTAACTGACGTGCAATACT
CAATCCTTCTTTACCACCAATATGAATTGCTTGTCTTGCAATTTCATTGAAAGCTCTGCT
ATATGATGAAGTTCTACTAGTAGCAGCGAGAATGATAGCTTTATCTACTTGAAATTGTTG
ATTATACAATAATTCCATTGCTTGCATACCGCCAAGGCTCCCACCTATTAATATATTAAT
CTTGTCATATCCAAGTGCTCGAATACCTAATTCGTTAGCTCTAACGATATCTCGTAATGT
TAGCTTTTTAGGAAAATGAGCATCGTTCAAAGGTGAACTTGAGCCAAACGGACTCCCAAT
GACATCAAAGGTTAAAAATTGATAGTCATTGATGGGCACATATCCACCATCAATAATTTC
TCGCCACCATCCAGGATTATCATCAGTACCATATGTTAAATGATTACCGGTTAATGCATG
ACAAACTACAACTAATGGTTGTCCATAATAACCTACATGTTCGTATCGTAAACGTAAATT
ATCTATGACTTCCCCAGATTCAGTTATAAATTCCCCTAAATTTAAAGTATCTACTGTGTA
ATTTGTCAT	
>>0012_metX_Zoo-28_N/A-[16073..17041; 969 nt]
ATGACAAATTACACAGTAGATACTTTAAATTTAGGGGAATTTATAACAGAATCTGGGGAA
GTCATAGATAATTTACGTTTACGATACGAACATGTAGGTTATTATGGACAACCATTAGTT
GTAGTTTGTCATGCATTAACCGGTAATCATTTAACATATGGTACTGATGATAATCCTGGA
TGGTGGCGAGAAATTATTGATGGTGGATATGTGCCCATCAATGACTATCAATTTTTAACC
TTTGATGTCATTGGGAGTCCGTTTGGCTCAAGTTCACCTTTGAACGATGCTCATTTTCCT
AAAAAACTAACATTACGAGATATCGTTAGAGCTAACGAATTAGGTATTCGAGCACTTGGA
TATGACAAGATTAATATATTAATAGGTGGGAGCCTTGGCGGTATGCAAGCAATGGAATTA
TTGTATAATCAACAATTTCAAGTAGATAAAGCTATCATTCTCGCTGCTACTAGTAGAACT
TCATCATATAGCAGAGCTTTCAATGAAATTGCAAGACAAGCGATTCATCTTGGTGGTAAA
GAAGGATTGAGTATTGCACGTCAGTTAGGTTTTTTGACATATCGGTCATCTAAAAGTTAC
GATGAACGTTTCACACCCGAAGAAGTCGTAGCATATCAACAACATCAAGGTAATAAATTT
AAAGAGCGTTTCGACTTGAATTGCTATTTGACGCTGCTTGATGTTTTAGACAGCCACAAC
ATTGACCGCGGTCGTACTGATGTAACGCATGTTTTTAACAATTTAGAAACAAAAGTGTTA
ACAATGGGATTTATTGATGATTTATTATATCCAGATGATCAAGTACGCGCCTTAGGTGAA
CGATTTAAATATCATCGTCATTTCTTTGTACCTGATAACGTAGGGCACGATGGATTCCTA
CTAAATTTTAATACGTGGGCACCTAATTTATATCATTTTTTAAATTTAAAGCATTTCAAA
CGTAAGTAA	
>>0013_yybS_BDS-53E_N/A-[17337..18260; 924 nt]
GTGTTTTCAAAAATACAACCTAAAGCAACAATGATTGCAACTATAATGTTGATATTTGTC
GCTTTAGCTTTATATCAAATGCCTGGTTTAGGACTAGTATTTTCATTATTTGCAACCATA
CCAGGTATCGTTTTATGGAATAAATCAACACAATCTTTTGGAATTAGTGCACTTATTACA
GTGATTATAACAACTATTCTAGGTAATACTTTCGTGTTAAGTGCTATTATATTAGTCTTA
ATCGCAAGTTTAATTATCGGTCAATTATTAAAAGAAAAGACATCTAAAGAGAGAATTTTA
TACGTAACAACTGTAGCGATGAGTTTGATTTCATTAATCGCATTCATGTTACTTCAAACG
TTCGGGAAAATTCCTTCCTCAGCAAGCTTAGTAAAACCTTTCAAACAATCACTTCATGAA
GTGATTACGATGAGTGGCGTCGATGCAAATATGACCCAAATACTAGAAGAAGGGTTTAGA
CAAGCGACCGTTCAATTACCTGGTTTCATCATTATCATTACATTTTTTATTGTCTTAATT
AACTTAATCGTTACATTTCCGATTTTACGAAAATTTAAAATCGCAACACCAGTGTTTAAG
CCACTTTTCGCATGGCAAATGAGCGGGATTTTATTATGGATATATATTATTGTACTTGTA
TGCTTGTTATTTACAAGTCAACCAAGTGTGTTCCAGAGCATACTTTTAAACTTCCAACTT
GTGTTATCATTAGTGATGTATATTCAAGGTTTAAGTGTTATTCATTTCTTTGGTAAAGCG
AAAGGTTTGCCGAATGCAGTAACGATTTTACTATTGATTATCGGTACATTATTGTCACCT
ACGACACATATTGTAGGATTACTTGGTGTTATCGATTTAAGTTTGAATTTGAAGCGAATC
ATGAAAAATAATTCTAAAAAGTGA	
>>0013_yybS_BDS-54_N/A-[17339..18262; 924 nt]
GTGTTTTCAAAAATACAACCTAAAGCAACAATGATTGCAACTATAATGTTGATATTTGTC
GCTTTAGCTTTATATCAAATGCCTGGTTTAGGACTAGTATTTTCATTATTTGCAACCATA
CCAGGTATCGTTTTATGGAATAAATCAACACAATCTTTTGGAATTAGTGCACTTATTACA
GTGATTATAACAACTATTCTAGGTAATACTTTCGTGTTAAGTGCTATTATATTAGTCTTA
ATCGCAAGTTTAATTATCGGTCAATTATTAAAAGAAAAGACATCTAAAGAGAGAATTTTA
TACGTAACAACTGTAGCGATGAGTTTGATTTCATTAATCGCATTCATGTTACTTCAAACG
TTCGGGAAAATTCCTTCCTCAGCAAGCTTAGTAAAACCTTTCAAACAATCACTTCATGAA
GTGATTACGATGAGTGGCGTCGATGCAAATATGACCCAAATACTAGAAGAAGGGTTTAGA
CAAGCGACCGTTCAATTACCTGGTTTCATCATTATCATTACATTTTTTATTGTCTTAATT
AACTTAATCGTTACATTTCCGATTTTACGAAAATTTAAAATCGCAACACCAGTGTTTAAG
CCACTTTTCGCATGGCAAATGAGCGGGATTTTATTATGGATATATATTATTGTACTTGTA
TGCTTGTTATTTACAAGTCAACCAAGTGTGTTCCAGAGCATACTTTTAAACTTCCAACTT
GTGTTATCATTAGTGATGTATATTCAAGGTTTAAGTGTTATTCATTTCTTTGGTAAAGCG
AAAGGTTTGCCGAATGCAGTAACGATTTTACTATTGATTATCGGTACATTATTGTCACCT
ACGACACATATTGTAGGATTACTTGGTGTTATCGATTTAAGTTTGAATTTGAAGCGAATC
ATGAAAAATAATTCTAAAAAGTGA	
>>0013_yybS_EMCR19-CAJGUT01_CAJGUT010000002.1 , contig-2-[362888..363811; 924 nt]_RC
TCACTTTTTAGAATTATTTTTCATGATTCGCTTCAAATTCAAACTTAAATCGATAACACC
AAGTAATCCTACAATATGTGTCGTAGGTGACAATAATGTACCGATAATCAATAGTAAAAT
CGTTACTGCATTCGGCAAACCTTTCGCTTTACCAAAGAAATGAATAACACTTAAACCTTG
AATATACATCACTAATGATAACACAAGTTGGAAATTTAAAAGTATGCTCTGGAACACACT
TGGTTGACTTGTAAATAACAAGCATACAAGGACAATAATATATATCCATAATAAAATCCC
GCTCATTTGCCATGCGAAAAGTGGCTTAAACACTGGTGTTGCGATTTTAAATTTTCGTAA
AATCGGAAATGTAACGATTAAGTTAATTAAGACAATAAAAAATGTAATGATAATGATGAA
ACCAGGTAATTGAACGGTCGCTTGTCTAAACCCTTCTTCTAGTATTTGGGTCATATTTGC
ATCGACGCCACTCATCGTAATCACTTCATGAAGTGATTGTTTGAAAGGTTTTACTAAGCT
TGCTGAGGAAGGAATTTTCCCGAACGTTTGAAGTAACATGAATGCGATTAATGAAATCAA
ACTCATCGCTACAGTTGTTACATATAAAATTCTCTCTTTAGATGTCTTTTCTTTTAATAA
TTGACCGATAATTAAACTTGCGATTAAGACTAATATAATAGCACTTAACACGAAAGTATT
ACCTAGAATAGTTGTTATAATCACTGTAATAAGTGCACTAATTCCAAAAGATTGTGTTGA
TTTATTCCATAAAACGATACCTGGTATGGTTGCAAATAATGAAAATACTAGTCCTAAACC
AGGCATTTGATATAAAGCTAAAGCGACAAATATCAACATTATTGTTGCAATCATTGTTGC
TTTAGGTTGTATTTTTGAAAACAC	
>>0013_yybS_SARG-MSHR1132_FR821777.2-[17324..18247; 924 nt]
GTGTTTTCAAAAATACAACCTAAAGCAACAATGATTGCAACAATAATGTTGATATTTGTC
GCTTTAGCTTTATATCAAATGCCTGGTTTAGGACTAGTATTTGCATTATTTGCAACCATA
CCAGGTATCGTTTTATGGAATAAATCAACACAATCTTTTGGAATTAGTGCACTTATTACA
GTGATTATAACAACCATTCTAGGTAATACTTTCGTGTTAAGTGCTATTATATTAGTCTTA
ATCGCAAGTTTAATTATCGGTCAATTATTAAAAGAAAAGACATCTAAAGAGAGAATTCTA
TACGTAACAACTGTAGCGATGAGTTTGATTTCATTAATCGCATTCATGTTACTTCAAACG
TTCGGGAAAATTCCTTCCTCAGCAAGCTTAGTAAAACCTTTTAAACAATCACTTCATGAA
GTGATTACGATGAGTGGCGTCGATGCAAATATGACCCAAATGCTAGAAGAAGGGTTTAGA
CAAGCGACCGTTCAATTACCTGGTTTCATCATTATCATTACATTTTTTATTGTCTTAATT
AACTTAATCGTTACATTTCCGATTTTACGAAAATTTAAAATCGCAACACCAGTGTTTAAG
CCACTTTTCGCATGGCAAATGAGCGGAATTTTATTATGGATATATATTATTGTCCTTATA
TGCTTGTTATTTACAAGTCAACCAAGTGTGTTCCAGAGCATACTTTTAAATTTCCAACTT
GTGTTATCATTAGTGATGTATATTCAAGGTTTAAGTGTTATTCATTTCTTTGGTAAAGCG
AAAGGTTTGCCGAATGCAGTAACGATTTTACTATTGATTATCGGTACATTATTGACACCT
ACGACACATATTGTAGGATTACTTGGTGTTATCGATTTAAGTTTGAATTTGAAGCGAATC
ATGAAAAATAATTCTAAAAAGTGA	
>>0013_yybS_SAUR-CC152-SA17S6_CP010941.1-[104710..105633; 924 nt]
GTGTTTTCAAAAATACAACCTAAAGCAACAATAATTGCAACGATTACGTTGGTATTTGTC
GCTTTAGCTTTATATCTAGTGCCTGGTTTAGGACTAATATTTGCATTATTTGCAACCATA
CCAGGTATCGTTTTATGGAATAAATCAATACAATCTTTCGGGATTAGTGCACTTATTACA
GTAATTATAACAACTGTTTTAGGTAATACTTTCGTTTTAAGTGCTATCATATTAGTCTTA
ATTGCAAGTTTAATAATCGGTCAATTGCTCAAAGAAAGAACGTCTAAAGAAAGAATATTA
TACGTAACAACAGTAGCGATGAGCTTAATTTCATTAATCGCTTTTATGTTACTACAAACA
TTCGGAAGAATTCCACCTTCAGCGAGCTTGGTAAAACCGTTCAAGCAATCACTGCATGAA
GTGATTACGATGAGTGGTGCCGATGCGAACATGACCCAAATGCTAGAAGAAGGATTTAGA
CAAGCAACTGTTCAATTACCTGGTTTCATCATTATCATTACATTTTTAATCGTCTTAATT
AACTTAATCGTTACATTTCCGATTATACGAAAATTTAAAATCGCTACACCTGTATTTAAG
CCACTTTTCGCGTGGCAAATGAGCGGTATTTTATTATGGATATACATTATTGTTATCATA
TGTTTGTTATTTACAGGTCAACCGAGTGTGTTCCAGAGCATACTTTTAAACTTCCAACTT
GTGTTATCATTAGTGATGTATATTCAAGGTTTAAGTGTTATTCATTTCTTTGGTAAAGCG
AAAGGTTTGCCGAATGCAGTAACGATTTTACTATTGATTATCGGTACAATACTGACGCCT
ACGACGCATATTGTAGGACTACTTGGTGTTATCGATTTAAGTTTGAATTTGAAGCGAATC
ATGAAAAATAATTCTAAAAAGTGA	
>>0013_yybS_SAUR-CC1-MW2_BA000033.2-[17384..18307; 924 nt]
GTGTTTTCAAAAATACAACCTAAAGCAACAATAATTGCAACGATTGCGTTGGTATTTGTC
GCTTTAGCTTTATATCTAGTGCCTGGTTTAGGACTAATATTTGCATTGTTTGCAACCATA
CCAGGTATCGTTTTATGGAATAAATCAATACAATCTTTCGGGATTAGTGCACTTATTACA
GTAATTATAACAACTGTTTTAGGTAATACTTTCGTTTTAAGTGCCATCATATTAGTCTTA
ATTGCAAGTTTAATTATTGGTCAATTGCTCAAAGAAAGAACGTCTAAAGAAAGAATATTA
TACGTAACAACAGTAGCGATGAGCTTAATTTCATTAATCGCTTTTATGTTACTACAAACA
TTCGGAAGAATTCCACCATCAGCGAGCATAGTAAAACCTTTCAAGCAAACATTACATGAA
GCGATTACGATGAGCGGTGCCGATGCGAATATGACCCAAATATTAGAAGAAGGGTTTAGA
CAAGCGACCGTTCAATTACCAGGTTTCATCATTATCATTACATTTTTAATCGTCTTAATT
AACTTAATCGTTACATTTCCGATTTTACGAAAATTTAAAATCGCTACACCTGTATTTAAG
CCACTTTTCGCGTGGCAAATGAGCGGTATTTTATTATGGATATACATTATTGTTATCATA
TGTTTATTATTTACAGGTCAACCGAGTGTGTTCCAGAGCATTCTTTTAAACTTCCAACTT
GTGTTATCATTAGTAATGTATATTCAAGGTTTAAGTGTTATTCATTTCTTTGGTAAAGCG
AAAGGTTTGCCGAATGCAGTAACGATTTTACTATTGATTATCGGTACAATACTGACACCT
ACGACACATATTGTAGGACTACTTGGTGTTATCGATTTAAGTTTGAATTTGAAGCGAATC
ATGAAAAATAATTCTAAAAAGTGA	
>>0013_yybS_SAUR-CC93-JKD6159_CP002114.2-[16854..17777; 924 nt]
GTGTTTTCAAAAATACAACCTAAAGCAACAATGATTGCAACGATTACGTTGGTATTTGTC
GCTTTAGCTTTATATCTAGTGCCTGGTTTAGGACTAATATTTGCATTATTTGCAACCATA
CCAGGTATCGTTTTATGGAATAAATCAATACAATCTTTCGGGATTAGTGCACTTATTACA
GTAATTATAACAACTGTTTTAGGTAATACTTTCGTTTTAAGTGCCATCATATTAGTCTTA
ATTGCAAGTTTAATTATTGGTCAATTGCTCAAAGAAAGAACGTCTAAAGAAAGAATATTA
TACGTAACAACAGTAGCGATGAGCTTAATTTCATTAATCGCTTTTATGTTACTACAAACA
TTCGGAAGAATTCCACCATCAGCGAGCATAGTAAAACCTTTCAAGCAAACATTACATGAA
GCGATTACGATGAGCGGTGCCGATGCGAATATGACCCAAATATTAGAAGAAGGGTTTAGA
CAAGCGACCGTTCAATTACCAGGTTTCATCATTATCATTACATTTTTAATCGTCTTAATT
AACTTAATCGTTACATTTCCGATTTTACGAAAATTTAAAATCGCTACACCTGTATTTAAG
CCACTTTTCGCGTGGCAAATGAGCGGTATTTTATTATGGATATACATTATTGTTATCATA
TGTTTATTATTTACAGGTCAACCGAGTGTGTTCCAGAGCATTCTTTTAAACTTCCAACTT
GTGTTATCATTAGTGATGTATATTCAAGGTTTAAGTGTTATTCATTTCTTTGGTAAAGCG
AAAGGTTTGCCGAATGCAGTAACGATTTTACTATTGTTTATCGGTACAATACTGACACCT
ACGACACATATTGTAGGACTACTTGGTGTTATCGATTTAAGTTTGAATTTGAAGCGAATC
ATGAAAAATAATTCTAAAAAGTGA	
>>0013_yybS_SCHW-NCTC13712_LR134304.1-[16796..17719; 924 nt]
GTGTTTTCAAAAATACAACCTAAAGCAACAATGATTGCAACAATAATGTTGATATTTGTC
GCTTTAGCTTTATATCAAATGCCTGGTTTAGGACTAGTATTTGCATTATTTGCAACCATA
CCAGGTATCGTTTTATGGAATAAATCAACACAATCTTTTGGAATTAGTGCACTTATTACA
GTGATTATAACAACCATTCTAGGTAATACTTTCGTTTTAAGTGCTATTATATTAGTCTTA
ATCGCAAGTTTAATCATCGGTCAATTATTAAAAGAAAAGACATCTAAAGAGAGAATTTTA
TACGTAACAACCGTAGCGATGAGTTTGATTTCATTAATCGCATTCATGTTACTTCAAACG
TTCGGGAAAATCCCGCCTTCTGCGAGCATAGTAAAACCTTTCAAGCAATCACTGCATGAA
GTAATTACAATGAGTGGTGCTGATGCGAATATGACCAAAATGCTTGAAGAAGGGTTTAGA
CAAGCAACTGTTCAATTACCTGGCTTTATCATTATCATTACATTTTTAATTGTCTTAATT
AACTTAATCATTACATTTCCGATTTTACGAAAATTTAAAATCGCAACACCTGTATTTAAG
CCTCTTTTCGCTTGGCAAATGAGCGGCATTTTATTATGGATATACATTATTGTTATCATA
TGCTTATTGTTTACAGGTCAACCAAGTGTGTTCCAGAGCATACTTTTAAACTTCCAACTT
GTGTTATCATTAGTGATGTATATTCAAGGTTTAAGTGTTATTCATTTCTTTGGGAAAGCG
AAAGGCTTACCAAATGCAGTAACGATTTTACTACTGATTATCGGTACATTACTGACACCT
ACGACACATATTGTAGGATTACTTGGTGTTATCGATTTAAGTTTGAATTTGAAGCGAATC
ATGAAAAATAATTCTAAAAAGTGA	
>>0013_yybS_SS60_NZ_JABWHF010000003.1, contig-00003-[198113..199036; 924 nt]
GTGTTTTCAAAAATACAACCTAAAGCAACAATGATTGCAACAATAATGTTGATATTTGTC
GCTTTAGCTTTATATCAAATGCCTGGTTTAGGACTAGTATTTTCATTATTTGCAACCATA
CCAGGTATCATTTTATGGAATAAATCAACACAATCTTTTGGAATTAGTGCACTTATTACA
GTGATTATAACAACTATTCTAGGTAATACTTTCGTGTTAAGTGCTATTATATTAGTCTTA
ATCGCAAGTTTAATTATCGGTCAATTATTAAAAGAAAAGACATCTAAAGAGAGAATTTTA
TACGTAACAACTGTAGCGATGAGTTTGATTTCATTAATCGCATTCATGTTACTTCAAACG
TTCGGGAAAATTCCTTCCTCAGCAAGCTTAGTAAAACCTTTCAAACAATCACTTCATGAA
GTGATTACGATGAGTGGCGTCGATGCAAATATGACCCAAATACTAGAAGAAGGGTTTAGA
CAAGCGACCGTTCAATTACCTGGTTTCATCATTATCATTACATTTTTTATTGTCTTAATT
AACTTAATCGTTACATTTCCGATTTTACGAAAATTTAAAATCGCAACACCAGTGTTTAAG
CCACTTTTCGCATGGCAAATGAGCGGGATTTTATTATGGATATATATTATTGTCCTTGTA
TGCTTGTTATTTACAAGTCAACCAAGTGTGTTCCAGAGCATACTTTTAAACTTCCAACTT
GTGTTATCATTAGTGATGTATATTCAAGGTTTAAGTGTTATTCATTTCTTTGGTAAAGCG
AAAGGTTTGCCGAATGCAGTAACGATTTTACTATTGATTATCGGTACATTATTGTCACCT
ACGACACATATTGTAGGATTACTTGGTGTTATCGATTTAAGTTTGAATTTGAAGCGAATC
ATGAAAAATAATTCTAAAAAGTGA	
>>0013_yybS_SS90_NZ_JABWHD010000001.1, contig-00001-[450776..451699; 924 nt]_RC
TCACTTTTTAGAATTATTTTTCATGATTCGCTTCAAATTCAAACTTAAATCGATAACACC
AAGTAATCCTACAATATGTGTCGTAGGTGACAGTAATGTACCGATAATCAATAGTAAAAT
CGTTACTGCATTCGGCAAACCTTTCGCTTTACCAAAGAAATGAATAACACTTAAACCTTG
AATATACATCACTAATGATAACACAAGTTGGAAGTTTAAAAGTATGCTCTGGAACACACT
TGGTTGACTTGTAAATAACAAGCATATAAGGACAATAATATATATCCATAATAAAATTCC
GCTCATTTGCCATGCGAAAAGTGGCTTAAACACTGGTGTTGCGATTTTAAATTTTCGTAA
AATCGGAAATGTAACGATTAAGTTAATTAAGACAATAAAAAATGTAATGATAATGATGAA
ACCAGGTAATTGAACGGTCGCTTGTCTAAACCCTTCTTCTAGTATTTGGGTCATATTTGC
ATCGACGCCACTCATCGTAATCACTTCATGAAGTGATTGTTTGAAAGGTTTTACTAAGCT
TGCTGAGGAAGGAATTTTCCCGAACGTTTGAAGTAACATGAATGCGATTAATGAAATCAA
ACTCATCGCTACAGTTGTTACGTATAAAATTCTCTCTTTAGATGTCTTTTCTTTTAATAA
TTGACCGATAATTAAACTTGCGATTAAGACTAATATAATAGCACTTAACACGAAAGTATT
ACCTAGAATAGTTGTTATAATCACTGTAATAAGTGCACTAATTCCAAAAGATTGTGTTGA
TTTATTCCATAAAACGATACCTGGTATGGTTGCAAATAATGAAAATACTAGTCCTAAACC
AGGCATTTGATATAAAGCTAAAGCGACAAATATCAACATTATTGTTGCAATCATTGTTGC
TTTAGGTTGTATTTTTGAAAACAC	
>>0013_yybS_Zoo-28_N/A-[17342..18265; 924 nt]
GTGTTTTCAAAAATACAACCTAAAGCAACAATGATTGCAACAATAATGTTGATATTTGTC
GCTTTAGCTTTATATCAAATGCCTGGTTTAGGACTAGTATTTTCATTATTTGCAACCATA
CCAGGTATCATTTTATGGAATAAATCAACACAATCTTTTGGAATTAGTGCACTTATTACA
GTGATTATAACAACTATTCTAGGTAATACTTTCGTGTTAAGTGCTATTATATTAGTCTTA
ATCGCAAGTTTAATTATCGGTCAATTATTAAAAGAAAAGACATCTAAAGAGAGAATTTTA
TACGTAACAACTGTAGCGATGAGTTTGATTTCATTAATCGCATTCATGTTACTTCAAACG
TTCGGGAAAATTCCTTCCTCAGCAAGCTTAGTAAAACCTTTCAAACAATCACTTCATGAA
GTGATTACGATGAGTGGCGTCGATGCAAATATGACCCAAATACTAGAAGAAGGGTTTAGA
CAAGCGACCGTTCAATTACCTGGTTTCATCATTATCATTACATTTTTTATTGTCTTAATT
AACTTAATCGTTACATTTCCGATTTTACGAAAATTTAAAATCGCAACACCAGTGTTTAAG
CCACTTTTCGCATGGCAAATGAGCGGGATTTTATTATGGATATATATTATTGTACTTGTA
TGCTTGTTATTTACAAGTCAACCAAGTGTGTTCCAGAGCATACTTTTAAACTTCCAACTT
GTGTTATCATTAGTGATGTATATTCAAGGTTTAAGTGTTATTCATTTCTTTGGTAAAGCG
AAAGGTTTGCCGAATGCAGTAACGATTTTACTATTGATTATCGGTACATTATTGTCACCT
ACGACACATATTGTAGGATTACTTGGTGTTATCGATTTAAGTTTGAATTTGAAGCGAATC
ATGAAAAATAATTCTAAAAAGTGA	
>>0014_gdpP_BDS-53E_N/A-[18275..20242; 1968 nt]
ATGAATCGGCAGTCCACTAAGAAAGCTTTACTAATACCATTTCTCATCATGATTATTACA
GCAATTGTTTTAATGGGTGTATGGTTTATCTTTAATAGTCTTATAGCATTAATTGCATCT
ATCGTTCTTTTCGTGATGATTATCGTTAGTGTCATTTTATTTAGACAAGCTTTAATGAAA
ATGGATAATTATGTAGATGATTTGAGTGCGCAAATTTCAACAACGAATAATAAAGCAATC
AAACATTTACCAATAGGTATTATCGTTTTAGATGAAAATGACCATATTGAATGGGTTAAC
CAATTCATGACGGATCATATGGAAGCAAATGTTATTTCAGAATTTGTGAATGAAGTATTT
CCTAACATTTTAAAGCAATTAGATAGAGTGAAGTCTGTTGAAATAGAATATAATCAGTAT
CATTTCCAAGTGCGTTATTCAGATCATGATCACTGTCTCTATTTCTTTGATATAACTGAA
CAAGTACAAACAAATGAGTTATATGAAAACTCTAAACCGATTATTGCGACATTATTTTTA
GATAACTACGATGAGATTACGCAAAATATGAATGATACACAGCGTTCGGAAATTAACTCT
ATGGTAACGCGTGTGATTAGTCGATGGGCGACAGAATACAACATATTCTTTAAAAGATAT
AGTTCTGATCAATTTGTAGCATATTTAAATCAAAAAATATTAGCGGATTTAGAAGAGTCT
AAATTTGATATTTTAAGTCAATTACGTGAAAAGAGTGTCGGTTATCGCGCTCAATTAACA
TTAAGTATCGGTGTTGGTGAAGGTACTGAAAATCTAATAGATTTAGGTGAATTGTCTCAA
TCTGGATTAGACTTAGCATTAGGACGTGGTGGTGACCAAGTTGCTATTAAGAGTATTAAT
GGCAATGTACGTTTCTATGGTGGTAAGACTGACCCGATGGAGAAACGTACTCGTGTAAGA
GCGCGTGTTATCTCACATGCATTAAAAGATATCCTTGCAGAAGGTGACAAAGTCATTATT
ATGGGACATAAACGTCCCGACTTAGATGCAATCGGTGCAGCAATTGGCGTATCTCGATTT
GCAATGATGAATAATTTAGAAGCGTACATCGTATTAAATGAGTCGGATATTGATCCAACA
TTACGACGTGTTATGAACGAAATTGATAAAAAGCCAGAGTTAAGAGAGCGATTTATTACA
TCAGATGATGCGTGGGATATGATGACATCTAAGACAACGGTAGTGATTGTTGATACACAT
AAACCGGAGCTTGTTTTAGATGAAAATGTCTTAAATAAAGCGAATCGTAAAGTCGTTATT
GATCATCATAGACGTGGAGAAAGCTTTATTTCTAATCCGTTGTTGGTCTATATGGAACCA
TATGCAAGTTCAACAGCTGAACTTGTAACAGAATTACTGGAATATCAACCAACAGAACAA
CGCTTAACACGTCTTGAATCAACTGTAATGTATGCAGGTATCATTGTAGATACAAGAAAC
TTCACATTACGAACAGGTTCAAGAACGTTTGATGCAGCAAGTTATTTACGTGCTCATGGG
GCAGATACGATTTTAACCCAACATTTCTTAAAGGATGATGTGGATACGTACATTAATCGA
TCTGAACTTATTCGAACAGTGAAAGTTGAAGATAATGGTATAGCCATTGCCCATGGTTCA
GAAGATAAAATTTATCACCCAGTAACAGTTGCGCAAGCGGCAGATGAACTGTTAAGTTTA
GAAGGTATAGAAGCATCGTATGTTGTTGCGAGACGTGAAGATAATTTGATAGGTATATCA
GCACGCTCACTCGGTTCAGTAAATGTCCAGTTAACAATGGAAGCACTTGGTGGCGGTGGG
CATTTAACTAATGCTGCAACACAACTCAAATGTGTTACAGTTGAACAAGCGATAGCACAA
TTACAACAAGCAATTACAGAACAATTAAGTAGGAGTGAAGATGCATGA	
>>0014_gdpP_BDS-54_N/A-[18277..20244; 1968 nt]
ATGAATCGGCAGTCCACTAAGAAAGCTTTACTAATACCATTTCTCATCATGATTATTACA
GCAATTGTTTTAATGGGTGTATGGTTTATCTTTAATAGTCTTATAGCATTAATTGCATCT
ATCGTTCTTTTCGTGATGATTATCGTTAGTGTCATTTTATTTAGACAAGCTTTAATGAAA
ATGGATAATTATGTAGATGATTTGAGTGCGCAAATTTCAACAACGAATAATAAAGCAATC
AAACATTTACCAATAGGTATTATCGTTTTAGATGAAAATGACCATATCGAATGGGTTAAC
CAATTCATGACGGATCATATGGAAGCAAATGTTATTTCAGAATCTGTGAATGAAGTATTT
CCTAACATTTTAAATCAATTAGATAGAGTGAAGTCTGTTGAAATAGAATATAATCAGTAT
CATTTCCAAGTGCGTTATTCAGATCATGATCACTGTCTCTATTTCTTTGATATAACTGAA
CAAGTACAAACAAATGAGTTATATGAAAACTCTAAACCGATTATTGCGACATTATTTTTA
GATAACTACGATGAGATTACGCAAAATATGAATGATACACAGCGTTCGGAAATTAACTCT
ATGGTAACGCGTGTGATTAGTCGATGGGCGACAGAATACAACATATTCTTTAAAAGATAT
AGTTCTGATCAATTTGTAGCATATTTAAATCAAAAAATATTAGCGGATTTAGAAGAGTCT
AAATTTGATATTTTAAGTCAATTACGTGAAAAGAGTGTCGGTTATCGCGCTCAATTAACA
TTAAGTATCGGTGTTGGTGAAGGTACTGAAAACCTAATAGATTTAGGTGAATTGTCTCAA
TCTGGATTAGACTTAGCATTAGGACGTGGTGGTGACCAAGTTGCTATTAAGAGTATTAAT
GGCAATGTACGTTTCTATGGTGGTAAGACTGACCCGATGGAGAAACGTACTCGTGTAAGA
GCGCGTGTTATCTCACATGCATTAAAAGATATCCTTGCAGAAGGTGACAAAGTCATTATT
ATGGGACATAAACGTCCCGACTTAGATGCAATCGGTGCAGCAATTGGCGTATCTCGATTT
GCAATGATGAATAATTTAGAAGCGTACATCGTATTAAATGAGTCGGATATTGATCCAACA
TTACGACGTGTTATGAACGAAATTGATAAAAAGCCAGAGTTAAGAGAGCGATTTATTACA
TCAGATGATGCGTGGGATATGATGACATCTAAGACAACGGTAGTGATTGTTGATACACAT
AAACCGGAGCTTGTTTTAGATGAAAATGTCTTAAATAAAGCGAATCGTAAAGTCGTTATT
GATCATCATAGACGTGGAGAAAGCTTTATTTCTAATCCGTTGTTGGTCTATATGGAACCA
TATGCAAGTTCAACAGCTGAACTTGTAACAGAATTACTGGAATATCAACCAACAGAACAA
CGCTTAACACGTCTTGAATCAACTGTAATGTATGCAGGTATCATTGTAGATACAAGAAAC
TTCACATTACGAACAGGTTCAAGAACGTTTGATGCAGCAAGTTATTTACGTGCTCATGGG
GCAGATACGATTTTAACCCAACATTTCTTAAAGGATGATGTGGATACGTACATTAATCGA
TCTGAACTTATTCGAACAGTGAAAGTTGAAGATAATGGTATAGCCATTGCCCATGGTTCA
GAAGATAAAATTTATCACCCAGTAACAGTTGCGCAAGCGGCAGATGAACTGTTAAGTTTA
GAAGGTATAGAAGCATCGTATGTTGTTGCGAGACGTGAAGATAATTTGATAGGTATATCA
GCACGCTCACTCGGTTCAGTAAATGTCCAGTTAACAATGGAAGCACTTGGTGGCGGTGGG
CATTTAACTAATGCTGCAACACAACTCAAAGGTGTTACAGTTGAACAAGCGATAGCACAA
TTACAACAAGCAATTACAGAACAATTAAGTAGGAGTGAAGATGCATGA	
>>0014_gdpP_EMCR19-CAJGUT01_CAJGUT010000002.1 , contig-2-[360906..362873; 1968 nt]_RC
TCATGCATCTTCACTCCTACTTAATTGTTCTGTAATTGCTTGTTGTAATTGTGCTATCGC
TTGTTCAACTGTAACACCTTTAAGTTGTGTTGCAGCATTAGTTAAATGCCCACCGCCACC
AAGTGCTTCCATTGTTAACTGGACATTTACTGAACCGAGTGAGCGTGCTGATATACCTAT
CAAATTATCTTCACGTCTCGCAACAACATACGATGCTTCTATACCTTCTAAACTTAACAG
TTCATCTGCCGCTTGCGCAACTGTTACTGGGTGATAAATTTTATCTTCTGAACCATGGGC
AATGGCTATACCATTATCTTCAACTTTCACTGTTCGAATAAGTTCAGATCGATTAATGTA
CGTATCCACATCATCCTTTAAGAAATGTTGGGTTAAAATCGTATCTGCCCCATGAGCACG
TAAATAACTTGCTGCATCAAACGTTCTTGAACCTGTTCGTAATGTGAAGTTTCTTGTATC
TACAATGATACCTGCATACATTACAGTTGATTCAAGACGTGTTAAACGTTGCTCTGTTGG
TTGATATTCCAGTAATTCTGTTACAAGTTCAGCTGTTGAACTTGCATATGGTTCCATATA
GACCAACAACGGATTAGAAATAAAGCTTTCTCCACGTCTATGATGATCAATAACGACTTT
ACGGTTCGCTTTATTTAAGACATTTTCATCTAAAACAAGCTCCGGTTTATGTGTATCAAC
AATCACTACCGTTGTCTTAGATGTCATCATGTCCCACGCATCATCTGATGTAATAAATCG
CTCTCTTAACTCTGGCTTTTTATCAATTTCGTTCATAACACGTCGTAATGTTGGATCAAT
ATCCGACTCATTTAATACGATGTACGCTTCTAAATTATTCATCATCGCAAATCGAGATAC
ACCAATTGCTGCACCGATTGCATCTAAGTCGGGACGTTTATGTCCCATAATAATGACTTT
GTCACCTTCTGCAAGGATATCTTTTAATGCATGTGAGATAACACGCGCTCTTACACGAGT
ACGTTTCTCCATCGGGTCAGTCTTACCACCGTAGAAACGGACATTACCATTAATACTCTT
AATAGCAACTTGGTCACCACCACGTCCTAATGCTAAGTCTAATCCAGATTGAGACAATTC
ACCTAAATCTATTAGGTTTTCAGTACCTTCACCAACACCGATACTTAATGTTAATTGAGC
GCGATAACCGACACTCTTTTCACGTAATTGACTTAAAATATCAAATTTAGACTCTTCTAA
ATCCGCTAATATTTTTTGATTTAAATATGCTACAAATTGATCTGAACTATATCTTTTAAA
GAATATGTTGTATTCTGTCGCCCATCGACTAATCACACGCGTTACCATAGAGTTAATTTC
CGAACGCTGTGTATCATTCATATTTTGCGTAATCTCATCGTAGTTATCTAAAAATAATGT
CGCAATAATCGGTTTAGAGTTCTCATATAATTCATTTGTTTGTACTTGTTCAGTTATATC
AAAGAAATAGAGACAGTGATCATGCTCTGAATAACGCACTTGGAAATGATACTGATTATA
TTCTATTTCAACAGACTTCACTCTATCTAATTGCTTTAAAATGTTAGGAAATACTTCATT
CACAGATTCTGAAATAACATTTGCTTCCATATGATCCGTCATGAATTGGTTAACCCATTC
GATATGGTCATTTTCATCTAAAACGATAATACCTATTGGTAAATGTTTGATTGCTTTATT
ATTCGTTGTTGAAATTTGCGCACTCAAATCATCTACATAATTATCCATTTTCATTAAAGC
TTGTCTAAATAAAATGACGCTAATGATAATCATCACGACAAGAACGATAGATGCAATTAA
TGCTATAAGACTATTAAAGATAAACCATACACCCATTAAAACAATTGCTGTAATAATCAT
GATGAGAAATGGTATTAGTAAAGCTTTCTTAGTGGACTGCCGATTCAT	
>>0014_gdpP_SARG-MSHR1132_FR821777.2-[18262..20229; 1968 nt]
ATGAATCGGCAGTCCACTAAGAAAGCTTTACTAATACCATTTGTCATCATGATTATCACA
GCAATTGTTTTAATGGGTGTATGGTTTATCTTTAATAGTCTTATAGCATTAATTGCATCT
ATCGTTCTTGTCGTGATGATTATTGTTAGCGTCATTTTATTTAGACAAGCTTTAATGAAA
ATGGATAATTATGTAGATGATTTGAGTGCCCAAATTTCAACAACGAATAATAAAGCAATC
AAACATTTACCAATAGGTATAATTGTTTTAGATGAAAATGACCATATCGAATGGGTTAAC
CAATTCATGACGGATCATATGGAAGCAAATGTCATTTCAGAATCTGTGAATGAAGTATTT
CCTAACATTTTAAAGCAATTAGATAGAGTGAAATCTGTTGAAATAGAATATAATCAGTAT
CATTTCCAAGTACGTTATTCAGAGCATGATCACTGTCTCTATTTCTTTGATATAACTGAA
CAAGTACAAACAAATGAGTTATATGAAAACTCTAAACCGATTATTGCGACATTATTTTTA
GATAACTACGATGAGATTACGCAAAATATGAATGACACACAGCGTTCGGAAATTAATTCT
ATGGTGACGCGTGTCATTAGTCGATGGGCGACAGAATATAACATATTCTTTAAAAGATAT
AGTTCTGATCAATTTGTAGCATATTTAAACCAAAAAATATTAGCGGACTTAGAAGAGTCT
AAATTTGATATTTTAAGTCAATTACGTGAAAAGAGTGTTGGTTATCGTGCTCAATTAACA
TTAAGTATCGGTGTTGGTGAAGGTACTGAAAACTTAATCGATTTAGGTGAGTTGTCTCAA
TCAGGATTGGACTTAGCATTAGGACGTGGCGGTGACCAAGTTGCTATTAAGAGTATTAAT
GGCAATGTGCGTTTTTACGGTGGTAAGACTGACCCGATGGAGAAACGTACTCGTGTAAGA
GCACGTGTTATCTCACATGCATTAAAAGATATCCTTGCAGAAGGTGACAAAGTTATTATT
ATGGGACATAAACGTCCTGACTTAGATGCAATCGGTGCGGCAATTGGGGTATCTCGATTT
GCGATGATGAACAATTTAGAAGCGTACATCGTATTGAATGAGTCAGATATTGATCCAACA
TTACGACGTGTTATGAATGAAATTGATAAAAAGCCAGAGTTAAGAGAGCGATTTATTACA
TCAGATGATGCTTGGGATATGATGACATCTAAGACAACCGTAGTGATTGTTGATACACAT
AAACCGGAACTTGTTTTAGATGAAAATGTCTTAAATAAAGCAAACCGTAAAGTTGTTATC
GATCATCATAGACGTGGTGAAAGCTTCATTTCTAATCCGTTGTTGGTATATATGGAACCA
TATGCAAGTTCAACAGCAGAACTTGTAACAGAATTACTGGAGTACCAACCAACAGAACAA
CGTTTAACACGTCTTGAATCAACTGTAATGTATGCAGGTATTATTGTAGATACAAGAAAC
TTCACATTACGTACAGGTTCAAGAACGTTTGATGCAGCAAGTTATTTACGTGCTCATGGG
GCAGATACGATTTTAACCCAACATTTCTTAAAAGATGATGTGGATACGTACATTAATCGA
TCTGAACTTATTCGAACAGTAAAAGTTGAAGATAATGGCATAGCAATTGCCCATGGTTCA
GAAGATAAAATTTATCACCCAGTAACAGTTGCGCAAGCGGCAGATGAACTGTTAAGTTTA
GAAGGTATAGAAGCATCGTATGTTGTTGCGAGACGTGAAGATAATTTGATAGGTATATCA
GCACGCTCACTCGGTTCAGTAAATGTCCAACTAACAATGGAAGCGCTTGGTGGCGGTGGG
CATTTAACTAATGCTGCAACACAACTTAAAGGTGTTACAGTTGAACAAGCGATAGCACAA
TTACAACAAGCAATTACAGAACAATTAAGTAGGAGTGAAGATGCATGA	
>>0014_gdpP_SAUR-CC152-SA17S6_CP010941.1-[105648..107615; 1968 nt]
ATGAATCGACAGTCCACTAAGAAAGCTTTACTAATACCATTTGTCATCATGATCATCACA
GCAATTGTTTTAATGGGTGTATGGTTTATCTTTAATAGTCTTATAGCATTAATTGCATCT
ATCGTTCTTGTCGTGATGATTATTGTTAGCATCGTTTTATTCAGACAAGCTTTAATGAAA
ATGGATAGTTATGTAGATGGTTTGAGTGCTCAAATTTCAACAACAAATAATAAAGCAATC
AAACATTTACCGATTGGTATCATTGTTTTAGATGAAAATGATCACATCGAATGGGTTAAC
CAATTTATGACAGATCATATGGAAGCAAATGTCATTTCTGAATCTGTAAATGAAGTATTT
CCAAACATTTTAAAGCAATTAGATAGAGTGAAATCCGTTGAAATAGAATATAATCAGTAT
CATTTCCAAGTACGTTATTCTGAGAATGATCACTGCCTCTATTTCTTTGATATAACTGAA
CAAGTACAAACAAATGAACTATATGAAAATTCTAAACCAATCATTGCGACATTATTTTTA
GATAACTACGATGAGATTACTCAAAATATGAATGATACGCAGCGTTCGGAAATCAATTCA
ATGGTAACGCGTGTTATTAGTCGATGGGCAACTGAGTATAATATATTCTTTAAAAGGTAT
AGTTCTGATCAATTCGTAGCCTATTTAAATCAAAAAATATTAGCTGACTTAGAAGAATCT
AAATTTGATATTTTGAGTCAATTACGTGAAAAAAGTGTTGGTTATCGTGCCCAATTAACA
TTGAGTATTGGTGTTGGTGAAGGTACTGAAAATTTAATCGACTTAGGTGAATTATCACAA
TCAGGCCTAGACTTAGCATTAGGACGTGGTGGTGACCAAGTTGCAATTAAAAGTATTAAT
GGTAATGTGCGCTTCTATGGCGGTAAGACTGACCCGATGGAGAAACGTACTCGTGTAAGA
GCACGTGTTATCTCACATGCGTTAAAAGATATCCTTGCAGAGGGTGACAAAGTCATTATC
ATGGGACATAAACGTCCTGACTTAGATGCAATTGGTGCAGCAATCGGTGTGTCTAGATTT
GCAATGATGAATAATTTAGAAGCATACATCGTATTAAATGAGACTGACATTGATCCAACA
TTACGACGCGTGATGAACGAAATTGATAAAAAGCCAGAATTAAGAGAGCGATTTATTACA
TCAGATGATGCTTGGGATATGATGACATCTAAGACAACTGTAGTGATTGTTGATACGCAT
AAACCGGAACTGGTTTTAGATGAAAATGTCTTAAATAAAGCAAACCGTAAAGTTGTTATC
GATCATCATAGACGTGGTGAAAGCTTCATCTCTAATCCATTGTTGGTATATATGGAACCA
TATGCAAGTTCGACAGCTGAATTGGTAACAGAGTTACTGGAATATCAACCAACAGAACAA
CGTTTAACACGGCTTGAATCAACAGTGATGTATGCAGGTATTATTGTAGATACAAGAAAC
TTTACATTACGAACAGGATCAAGAACATTCGATGCAGCGAGTTATTTACGTGCACATGGT
GCAGATACGATTTTAACGCAACATTTCTTAAAAGATGATGTGGATACTTACATTAATCGA
TCTGAATTAATTCGAACTGTAAAAGTCGAAGATAATGGCATAGCCATTGCACATGGTTCA
GAAGATAAAATTTATCATCCAGTAACAGTTGCACAAGCAGCAGATGAACTGTTAAGTTTA
GAAGGTATTGAAGCATCATATGTTGTTGCGAGACGTGAAGATAATCTGATTGGTATATCT
GCGCGTTCACTCGGTTCAGTAAATGTCCAGTTAACAATGGAAGCACTTGGTGGCGGTGGA
CATTTAACCAATGCTGCAACACAACTTAAAGGTGTGACAGTCGAAGAGGCGATAGCACAA
TTACAACAAGCAATTACAGAACAATTAAGTAGGAGTGAAGATGCATGA	
>>0014_gdpP_SAUR-CC1-MW2_BA000033.2-[18322..20289; 1968 nt]
ATGAATCGGCAGTCCACTAAGAAAGCTTTACTAATACCATTTGTCATCATGATCATCACA
GCAATTGTTTTAATGGGTGTATGGTTTATCTTTAATAGTCTTATAGCACTAATTGCATCT
ATCGTTCTTGTCGTGATGATTATTGTTAGCATCGTTTTATTCAGACAAGCTTTAATGAAA
ATGGATAGTTATGTAGATGGTTTGAGTGCTCAAATTTCAACAACAAATAATAAAGCAATC
AAACATTTACCAATTGGTATCATTGTTTTAGATGAAAATGATCACATCGAATGGGTTAAC
CAATTTATGACAGATCATATGGAAGCAAATGTCATTTCTGAATCTGTAAATGAAGTATTT
CCAAACATTTTAAAGCAATTAGATAGAGTGAAATCCGTTGAAATAGAATATAATCAGTAT
CATTTCCAAGTACGTTATTCTGAGAATGATCACTGCCTCTATTTCTTTGATATAACTGAA
CAAGTACAAACAAATGAACTATATGAAAATTCTAAACCAATCATTGCGACATTATTTTTA
GATAACTACGATGAGATTACTCAAAATATGAATGATACGCAGCGTTCGGAAATCAATTCA
ATGGTAACGCGTGTTATTAGTCGATGGGCAACTGAGTATAATATATTCTTTAAAAGGTAT
AGTTCCGATCAATTCGTAGCCTATTTAAATCAAAAAATATTAGCTGACTTAGAAGAATCT
AAATTTGATATCTTGAGTCAATTACGTGAAAAAAGTGTTGGTTATCGTGCCCAATTAACA
TTAAGTATTGGTGTTGGTGAAGGTACTGAAAATTTAATCGATTTAGGTGAATTATCACAA
TCAGGCCTAGACTTAGCATTAGGACGCGGTGGCGACCAAGTTGCAATTAAAAGTATTAAT
GGTAATGTGCGCTTCTATGGCGGTAAGACTGACCCGATGGAGAAACGTACTCGTGTAAGA
GCGCGTGTTATCTCACATGCGTTAAAAGATATCCTTGCAGAGGGTGACAAAGTCATTATC
ATGGGACATAAACGTCCTGACTTAGATGCAATTGGTGCAGCAATCGGTGTGTCTAGATTT
GCAATGATGAATAATTTAGAAGCATACATCGTATTAAATGAGACTGACATTGATCCAACA
TTACGACGCGTGATGAACGAAATTGATAAAAAGCCAGAGTTAAGAGAGCGATTTATTACA
TCAGATGATGCTTGGGATATGATGACATCTAAGACAACCGTAGTGATTGTTGATACGCAT
AAACCGGAACTGGTTTTAGATGAAAATGTCTTAAATAAAGCAAACCGTAAAGTTGTTATC
GATCATCATAGACGTGGTGAAAGCTTCATCTCTAATCCATTGTTGATATATATGGAACCA
TACGCAAGTTCGACAGCTGAATTGGTAACAGAGTTACTGGAATATCAACCAACAGAACAA
CGTTTAACACGTCTTGAATCAACAGTGATGTATGCAGGTATTATTGTAGATACAAGAAAC
TTTACATTACGAACAGGATCAAGAACATTCGATGCAGCGAGTTATTTACGTGCACATGGT
GCAGATACGATTTTAACGCAACATTTCTTAAAAGATGATGTGGATACTTACATTAATCGA
TCTGAATTAATTCGAACTGTAAAAGTTGAAGATAATGGCATAGCAATTGCGCATGGTTCA
GACGATAAAATTTATCATCCAGTAACAGTTGCACAAGCAGCAGATGAACTGTTAAGTTTA
GAAGGTATTGAAGCATCATATGTTGTTGCGAGACGTGAAGATAATCTGATTGGTATATCT
GCGCGTTCACTCGGTTCAGTAAATGTCCAGTTAACAATGGAAGCACTTGGTGGCGGTGGA
CATTTAACCAATGCGGCAACACAACTTAAAGGTGTGACAGTCGAAGAGGCGATAGCACAA
TTACAACAAGCAATTACAGAACAATTAAGTAGGAGTGAAGATGCATGA	
>>0014_gdpP_SAUR-CC93-JKD6159_CP002114.2-[17792..19759; 1968 nt]
ATGAATCGGCAGTCCACTAAGAAAGCTTTACTAATACCATTTGTCATCATGATCATCACA
GCAATTGTTTTAATGGGTGTATGGTTTATCTTTAATAGTCTTATAGCATTAATTGCATCT
ATCGTTCTTGTCGTGATGATTATTGTTAGCATCATTTTATTCAGACAAGCTTTAATGAAA
ATGGATAGTTATGTAGATGGTTTGAGTGCTCAAATTTCAACAACAAATAATAAAGCAATC
AAACATTTACCAATTGGTATCATTGTTTTAGATGAAAATGATCACATCGAATGGGTTAAC
CAATTTATGACAGATCATATGGAAGCAAACGTCATTTCTGAATCTGTAAATGAAGTATTT
CCAAACATTTTAAAGCAATTAGATAGAGTGAAATCCGTTGAAATAGAATATAATCAGTAT
CATTTCCAAGTACGTTATTCTGAGAATGATCATTGCCTCTATTTCTTTGATATAACTGAA
CAAGTACAAACAAATGAACTATATGAAAATTCTAAACCAATCATTGCGACATTATTTTTA
GATAACTACGATGAGATTACGCAAAATATGAATGATACGCAGCGTTCGGAAATCAACTCA
ATGGTAACGCGTGTCATTAGTCGATGGGCAACTGAGTATAATATATTTTTCAAAAGATAC
AGTTCCGATCAATTCGTAGCCTATTTAAATCAAAAAATATTAGCTGACTTAGAAGAATCT
AAATTTGATATCTTAAGTCAATTACGTGAAAAAAGTGTTGGTTATCGTGCCCAATTAACA
TTAAGTATCGGTGTTGGTGAAGGTACTGAAAATTTAATCGACTTAGGTGAATTATCACAA
TCAGGCCTAGACTTAGCATTAGGACGCGGTGGCGACCAAGTTGCAATTAAAAGTATTAAT
GGTAATGTGCGCTTCTATGGCGGTAAGACTGACCCGATGGAGAAACGTACTCGTGTAAGA
GCACGTGTGATCTCACATGCGTTAAAAGATATCCTTGCAGAGGGTGACAAAGTCATTATC
ATGGGACATAAACGTCCTGACTTAGATGCAATTGGTGCAGCAATCGGTGTGTCGAGATTT
GCAATGATGAATAATTTAGAAGCATACATCGTATTAAATGAGACTGACATTGATCCAACA
TTACGACGCGTGATGAACGAAATTGATAAAAAGCCAGAGTTAAGAGAGCGATTTATTACA
TCAGATGATGCTTGGGATATGATGACATCTAAGACAACCGTAGTGATTGTTGATACGCAT
AAACCGGAACTGGTTTTAGATGAAAATGTCTTAAATAAAGCAAACCGTAAAGTTGTTATC
GATCATCATAGACGTGGTGAAAGCTTCATCTCTAATCCGTTGTTGATATATATGGAACCA
TACGCAAGTTCAACAGCAGAACTTGTAACAGAATTACTGGAATATCAACCAACAGAACAA
CGTTTAACACGTCTTGAATCAACAGTGATGTATGCAGGTATTATTGTAGATACAAGAAAC
TTTACATTACGAACAGGATCAAGAACATTCGATGCAGCGAGTTATCTACGTGCACATGGT
GCAGATACGATTTTAACGCAACATTTCTTAAAAGATGATGTGGATACTTACATTAATCGA
TCTGAATTAATTCGAACTGTAAAAGTCGAAGATAATGGCATAGCCATTGCGCATGGTTCA
GAAGATAAAATTTATCATCCAGTAACAGTTGCACAAGCAGCAGATGAACTGTTAAGTTTA
GAAGGTATTGAAGCATCATATGTTGTTGCGAGACGTGAAGATAATCTGATTGGTATATCT
GCGCGTTCACTCGGTTCAGTAAATGTCCAGTTAACAATGGAAGCACTTGGTGGCGGTGGA
CATTTAACCAATGCTGCAACACAACTTAAAGGTGTGACAGTCGAAGAGGCGATAGCACAA
TTACAACAAGCAATTACAGAACAATTAAGTAGGAGTGAAGATGCATGA	
>>0014_gdpP_SCHW-NCTC13712_LR134304.1-[17734..19701; 1968 nt]
ATGAATCGGCAGTCCACTAAGAAAGCTTTACTAATACCATTTCTCATCATGATCATCACA
GCAATTGTTTTAATGGGTGTATGGTTTATCTTTAATAGTCTTATAGCGTTAATTGCATCT
ATCGTTCTTGTCGTGATGATAATTGTAAGCGTCGTTTTATTTAGACAAGCTTTAATGAAA
ATGGATAATTATGTAGATGGTTTGAGTGCGCAAATTTCAACAATTAATAATAAAGCCATC
AAACATTTACCAATCGGTATTATTGTTTTAGATGAAAATGATCATATCGAATGGGTTAAC
CAATTTATGACAGATCATATGGAAGCAAATGTTATTTCAGAATCTGTAAACGAAGTATTT
CCAAACATTTTAAAGCAATTAGAAAGAATGAAATTCGTTGAAATAGAATATAACCAGTAT
CATTTCCGAGTACGTTATTCTGAAAATGATCACTGTCTCTACTTCTTTGATATAACTGAA
CAAATACAAACAAATGAGCTATATGAAAATTCTAAACCGATTATTGCGACATTATTTTTA
GATAACTACGATGAGATTACGCAAAATATGAATGATACACAGCGCTCGGAAATCAATTCA
ATGGTAACGCGTGTCATTAGTCGATGGGCAACTGAGTATAATATATTCTTTAAAAGGTAT
AGCTCCGATCAATTCGTAGCCTATTTAAATCAAAAAATATTAGCGGACTTAGAAGAGTCT
AAATTTGATATTTTAAGTCAATTACGTGAAAAGAGTGTTGGTTATCGCGCTCAATTAACA
TTGAGTATCGGTGTTGGTGAAGGTACTGAAAACTTAATAGATTTAGGTGAGTTGTCTCAA
TCAGGATTAGACTTAGCATTAGGACGTGGTGGTGACCAAGTTGCTATTAAGAGTATCAAT
GGCAATGTGCGTTTCTATGGTGGTAAGACTGACCCAATGGAGAAACGTACTCGTGTAAGA
GCACGTGTTATCTCACATGCTTTAAAAGATATCCTTGTAGAGGGTGACAAAGTCATTATT
ATGGGACATAAACGTCCTGACTTAGATGCAATCGGTGCAGCAATTGGGGTATCTCGATTT
GCGATGATGAATAATTTAGAAGCGTACATCGTATTAAATGAGACAGACATTGATCCTACA
TTACGACGCGTGATGAATGAAATTGATAAAAAGCCAGAGTTAAGAGAGCGATTTATTACG
TCAGATGATGCTTGGGATATGATGACATCTAAGACTACCGTAGTGATTGTTGATACGCAT
AAACCGGAACTAGTTTTAGATGAAAATGTCTTAAATAAAGCCAACCGTAAAGTGGTTATT
GATCATCATAGACGTGGAGAAAGCTTTATTTCTAATCCATTGTTGATATATATGGAACCA
TATGCAAGTTCAACAGCTGAACTTGTAACAGAATTATTGGAATATCAACCGACAGAACAA
CGTTTAACACGTCTTGAATCAACTGTAATGTATGCAGGTATTATTGTAGACACAAGAAAC
TTTACATTACGTACAGGTTCAAGAACGTTTGATGCAGCGAGTTATTTACGTGCACATGGT
GCAGATACGATTTTAACGCAACATTTCTTAAAAGATGATGTAGATACTTACATTAATCGA
TCTGAATTAATTCGAACAGTAAAAGTTGAAGACAATGGCATAGCAATTGCTCATGGTTCA
GACGATAAAATTTATCATCCAGTAACAGTTGCACAAGCGGCAGATGAACTGTTAAGTTTA
GAAGGTATAGAAGCATCGTATGTTGTTGCGAGACGTGAAGATAATTTGATAGGTATATCA
GCACGCTCACTCGGTTCAGTAAATGTCCAGTTAACAATGGAAGCACTTGGTGGCGGTGGA
CATTTAACTAATGCTGCAACACAACTTAAAGGTGTTACAGTTGAACAAGCGATAGCACAA
TTACAACAAGCAATTACAGAACAATTAAGTAGGAGTGAAGATGCATGA	
>>0014_gdpP_SS60_NZ_JABWHF010000003.1, contig-00003-[199051..201018; 1968 nt]
ATGAATCGGCAGTCCACTAAGAAAGCTTTACTAATACCATTTCTCATCATGATTATTACA
GCAATTGTTTTAATGGGTGTATGGTTTATCTTTAATAGTCTTATAGCATTAATTGCATCT
ATCGTTCTTGTCGTGATGATTATCGTTAGTGTCATTTTATTTAGGCAAGCTTTAATGAAA
ATGGATAATTATGTAGATGATTTGAGTGCGCAAATTTCAACAACGAATAATAAAGCAATC
AAACATTTACCAATAGGTATTATCGTTTTAGATGAAAATGATCATATCGAATGGGTTAAC
CAATTTATGACTGATCATATGGAAGCAAATGTTATTTCAGAATCTGTGAATGAAGTATTT
CCTAACATTTTAAAGCAATTAGATAGAGTGAAGTCTGTTGAAATAGAATATAATCAGTAT
CATTTCCAAGTGCGTTATTCAGATCATGATCACTGTCTCTATTTCTTTGATATAACTGAA
CAAGTACAAACAAATGAGTTATATGAAAACTCTAAACCGATTATTGCAACATTATTTTTA
GATAACTACGATGAGATTACGCAAAATATGAATGATACACAGCGTTCGGAAATTAACTCT
ATGGTAACGCGTGTGATTAGTCGATGGGCGACAGAATACAACATATTCTTTAAAAGATAT
AGTTCAGATCAATTTGTAGCATATTTAAATCAAAAAATATTAGCGGATTTAGAAGAGTCT
AAATTTGATATTTTAAGTCAATTACGTGAAAAGAGTGTCGGTTATCGCGCTCAATTAACA
TTAAGTATCGGTGTTGGTGAAGGCACTGAAAACTTAATAGATTTAGGTGAATTGTCTCAA
TCTGGATTAGACTTAGCATTAGGACGTGGTGGTGACCAAGTTGCTATTAAGAGTATTAAT
GGTAATGTCCGTTTCTACGGTGGTAAGACTGACCCGATGGAGAAACGTACTCGTGTAAGA
GCGCGTGTTATCTCACATGCATTAAAAGATATCCTTGCAGAAGGTGACAAAGTCATTATT
ATGGGACATAAGCGTCCCGACTTAGATGCAATCGGTGCAGCAATTGGCGTATCTCGATTT
GCGATGATGAATAATTTAGAAGCGTACATCGTATTAAATGAGTCGGATATTGATCCAACA
TTACGACGTGTTATGAACGAAATTGATAAAAAGCCAGAGTTAAGAGAGCGATTTATTACA
TCAGATGATGCTTGGGACATGATGACATCTAAGACAACGGTAGTGATTGTTGATACACAT
AAACCGGAGCTTGTTTTAGATGAAAATGTCTTAAATAAAGCGAACCGTAAAGTCGTTATT
GATCATCATAGACGTGGAGAAAGCTTTATTTCTAATCCGTTGTTGGTCTATATGGAACCA
TATGCAAGTTCAACAGCTGAACTTGTAACAGAATTACTGGAATATCAACCAACAGAGCAA
CGTTTAACACGTCTTGAATCAACTGTAATGTATGCAGGTATCATTGTAGATACAAGAAAC
TTCACATTACGAACAGGTTCAAGAACGTTTGATGCAGCAAGTTATTTACGTGCTCATGGG
GCAGATACGATTTTAACCCAACATTTCTTAAAGGATGATGTGGATACGTACATTAATCGA
TCTGAACTTATTCGAACAGTGAAAGTTGAAGATAATGGTATAGCCATTGCCCATGGTTCA
GAAGATAAAATTTATCACCCAGTAACAGTTGCGCAAGCGGCAGATGAACTGTTAAGTTTA
GAAGGTATAGAAGCATCGTATGTTGTTGCGAGACGTGAAGATAATTTGATAGGTATATCA
GCACGCTCACTCGGTTCAGTAAATGTCCAGTTAACAATGGAAGCACTTGGTGGCGGTGGG
CATTTAACTAATGCTGCAACACAACTTAAAGGTGTTACAGTTGAACAAGCGATAGCACAA
TTACAACAAGCAATTACAGAACAATTAAGTAGGAGTGAAGATGCATGA	
>>0014_gdpP_SS90_NZ_JABWHD010000001.1, contig-00001-[448794..450761; 1968 nt]_RC
TCATGCATCTTCACTCCTACTTAATTGTTCTGTAATTGCTTGTTGTAATTGTGCTATCGC
TTGTTCAACTGTAACACCTTTAAGTTGTGTTGCAGCATTAGTTAAATGCCCACCGCCACC
AAGTGCTTCCATTGTTAACTGGACATTTACTGAACCGAGTGAGCGTGCTGATATACCTAT
CAAATTATCTTCACGTCTCGCAACAACATACGATGCTTCTATACCTTCTAAACTTAACAG
TTCATCTGCCGCTTGCGCAACTGTTACTGGGTGATAAATTTTATCTTCTGAACCATGGGC
AATGGCTATACCATTATCTTCAACTTTCACTGTTCGAATAAGTTCAGATCGATTAATGTA
CGTATCCACATCATCCTTTAAGAAATGTTGGGTTAAAATCGTATCTGCCCCATGAGCACG
TAAATAACTTGCTGCATCAAACGTTCTTGAACCTGTTCGTAATGTGAAGTTTCTTGTATC
TACAATGATACCTGCATACATTACAGTTGATTCAAGACGTGTTAAACGTTGCTCTGTTGG
TTGATATTCCAGTAATTCTGTTACAAGTTCAGCTGTTGAACTTGCATATGGTTCCATATA
GACCAACAGCGGATTAGAAATAAAGCTTTCTCCACGTCTATGATGATCAATAACGACTTT
ACGGTTCGCTTTATTTAAGACATTTTCATCTAAAACAAGCTCCGGTTTATGTGTATCAAC
AATCACTACCGTTGTCTTAGATGTCATCATGTCCCAAGCATCATCTGATGTAATAAATCG
CTCTCTTAACTCTGGCTTTTTATCAATTTCGTTCATAACACGTCGTAATGTTGGATCAAT
ATCCGACTCATTTAATACGATGTACGCTTCTAAATTATTCATCATCGCAAATCGAGATAC
GCCAATTGCTGCACCGATTGCATCTAAGTCGGGACGCTTATGTCCCATAATAATGACTTT
GTCACCTTCTGCAAGGATATCTTTTAATGCATGTGAGATAACACGCGCTCTTACACGAGT
ACGTTTCTCCATCGGGTCAGTCTTACCACCGTAGAAACGGACATTACCATTAATACTCTT
AATAGCAACTTGGTCACCACCACGTCCTAATGCTAAGTCTAATCCAGATTGAGACAATTC
ACCTAAATCTATTAAGTTTTCAGTACCTTCACCAACACCGATACTTAATGTTAATTGAGC
GCGATAACCGACACTCTTTTCACGTAATTGACTTAAAATATCAAATTTAGACTCTTCTAA
ATCCGCTAATATTTTTTGATTTAAATATGCTACAAATTGATCTGAACTATATCTTTTAAA
GAATATGTTGTATTCTGTCGCCCATCGACTAATCACACGCGTTACCATAGAGTTAATTTC
CGAACGCTGTGTATCATTCATATTTTGCGTAATCTCATCGTAGTTATCTAAAAATAATGT
CGCAATAATCGGTTTAGAGTTCTCATATAATTCATTTGTTTGTACTTGTTCAGTTATATC
AAAGAAATAGAGACAGTGATCATGCTCTGAATAACGCACTTGGAAATGATACTGATTATA
TTCTATTTCAACAGACTTCACTCTATCTAATTGCTTTAAAATGTTAGGAAATACTTCATT
CACAGATTCTGAAATAACATTTGCTTCCATATGATCCGTCATGAATTGGTTAACCCATTC
GATATGGTCATTTTCATCTAAAACGATAATACCTATTGGTAAATGTTTGATTGCTTTATT
ATTCGTTGTTGAAATTTGCGCACTCAAATCATCTACATAATTATCCATTTTCATTAAAGC
TTGTCTAAATAAAATGACGCTAACGATAATCATCACGACAAGAACGATAGATGCAATTAA
TGCTATAAGACTATTAAAGATAAACCATACACCCATTAAAACAATTGCTGTAATAATCAT
GATGAGAAATGGTATTAGTAAAGCTTTCTTAGTGGACTGCCGATTCAT	
>>0014_gdpP_Zoo-28_N/A-[18280..20247; 1968 nt]
ATGAATCGGCAGTCCACTAAGAAAGCTTTACTAATACCATTTCTCATCATGATTATTACA
GCAATTGTTTTAATGGGTGTATGGTTTATCTTTAATAGTCTTATAGCATTAATTGCATCT
ATCGTTCTTGTCGTGATGATTATCGTTAGTGTCATTTTATTTAGACAAGCTTTAATGAAA
ATGGATAATTATGTAGATGATTTGAGTGCGCAAATTTCAACAACGAATAATAAAGCAATC
AAACATTTACCAATAGGTATTATCGTTTTAGATGAAAATGACCATATCGAATGGGTTAAC
CAATTCATGACGGATCATATGGAAGCAAATGTTATTTCAGAATCTGTGAATGAAGTATTT
CCTAACATTTTAAAGCAATTAGATAGAGTGAAGTCTGTTGAAATAGAATATAATCAGTAT
CATTTCCAAGTGCGTTATTCAGAGCATGATCACTGTCTCTATTTCTTTGATATAACTGAA
CAAGTACAAACAAATGAATTATATGAGAACTCTAAACCGATTATTGCGACATTATTTTTA
GATAACTACGATGAGATTACGCAAAATATGAATGATACACAGCGTTCGGAAATTAACTCT
ATGGTAACGCGTGTGATTAGTCGATGGGCGACAGAATACAACATATTCTTTAAAAGATAT
AGTTCAGATCAATTTGTAGCATATTTAAATCAAAAAATATTAGCGGATTTAGAAGAGTCT
AAATTTGATATTTTAAGTCAATTACGTGAAAAGAGTGTCGGTTATCGCGCTCAATTAACA
TTAAGTATCGGTGTTGGTGAAGGTACTGAAAACCTAATAGATTTAGGTGAATTGTCTCAA
TCTGGATTAGACCTAGCATTAGGACGTGGTGGCGACCAAGTTGCTATTAAGAGTATTAAT
GGCAATGTCCGTTTCTACGGTGGTAAGACTGACCCGATGGAGAAACGTACGCGTGTAAGA
GCGCGTGTTATCTCACATGCATTAAAAGATATCCTTGCAGAAGGTGACAAAGTCATTATT
ATGGGACATAAACGTCCCGACTTAGATGCAATCGGTGCAGCAATTGGCGTATCTCGATTT
GCGATGATGAATAATTTAGAAGCGTACATCGTATTAAATGAGTCGGATATTGATCCAACA
TTACGACGTGTTATGAACGAAATTGATAAAAAGCCAGAGTTAAGAGAGCGATTTATTACA
TCAGATGATGCTTGGGACATGATGACATCTAAGACAACGGTAGTGATTGTTGATACACAT
AAACCGGAGCTTGTTTTAGATGAAAATGTCTTAAATAAAGCGAACCGTAAAGTCGTTATT
GATCATCATAGACGTGGAGAAAGCTTTATTTCTAATCCGTTGTTGGTCTATATGGAACCA
TATGCAAGTTCAACAGCTGAACTTGTAACAGAATTACTGGAATATCAACCAACAGAGCAA
CGTTTAACACGTCTTGAATCAACTGTAATGTATGCAGGTATCATTGTAGATACAAGAAAC
TTCACATTACGAACAGGTTCAAGAACGTTTGATGCAGCAAGTTATTTACGTGCTCATGGG
GCAGATACGATTTTAACCCAACATTTCTTAAAGGATGATGTGGATACGTACATTAATCGA
TCTGAACTTATTCGAACAGTGAAAGTTGAAGATAATGGTATAGCCATTGCCCATGGTTCA
GAAGATAAAATTTATCATCCAGTAACAGTTGCGCAAGCGGCAGATGAACTGTTAAGTTTA
GAAGGTATAGAAGCATCGTATGTTGTTGCGAGACGTGAAGATAATTTGATAGGTATATCA
GCACGCTCACTCGGTTCAGTAAATGTCCAGTTAACAATGGAAGCACTTGGTGGCGGTGGG
CATTTAACTAATGCTGCAACACAACTTAAAGGTGTTACAGTTGAACAAGCGATAGCACAA
TTACAACAAGCAATTACAGAACAATTAAGTAGGAGTGAAGATGCATGA	
>>0015_rplI_BDS-53E_N/A-[20239..20685; 447 nt]
ATGAAAGTAATTTTTACACAAGACGTTAAAGGTAAAGGTAAAAAAGGTGAAGTTAAAGAA
GTACCAGTAGGTTATGCAAATAACTTCTTATTGAAAAAGAATTATGCTGTCGAAGCAACA
CCAGGTAACCTTAAACAATTAGAGTTACAGAAAAAACGTGCAAAAGAAGAAAGACAACAA
GAAATTGAAGATGCTAAAGCATTAAAAGAAACATTATCAAATATCGAAGTTGAAGTATCA
GCTAAAACTGGTGAAGGCGGTAAGTTGTTTGGATCAGTAAGTACGAAACAAATTGCTGAA
GCATTAAAAGCACAACACGATATTAAAATCGATAAACGTAAAATGGATTTACCAAACGGA
ATCCATTCATTAGGATATACGAATGTACCAGTTAAATTGGATAAAGAAGTTGAAGGTACA
ATTCGCGTACACACAGTTGAACAATAA	
>>0015_rplI_BDS-54_N/A-[20241..20693; 453 nt]
ATGAAAGTAATTTTTACACAAGACGTTAAAGGTAAAGGTAAAGGTAAAAAAGGTGAAGTT
AAAGAAGTACCAGTAGGTTATGCAAATAACTTCTTATTCAAAAAGAATTATGCTGTCGAA
GCAACACCAGGTAACCTTAAACAATTAGAGTTACAGAAAAAACGTGCAAAAGAAGAAAGA
CAACAAGAAATTGAAGATGCTAAAGCATTAAAAGAAACATTATCAAATATCGAAGTTGAA
GTATCAGCTAAAACTGGTGAAGGCGGTAAGTTGTTTGGATCAGTAAGTACGAAACAAATT
GCTGAAGCATTAAAAGCACAACACGATATTAAAATCGATAAACGTAAAATGGATTTACCA
AACGGAATCCATTCATTAGGATATACGAATGTACCAGTTAAATTGGATAAAGAAGTTGAA
GGTACAATTCGCGTACACACAGTTGAACAATAA	
>>0015_rplI_EMCR19-CAJGUT01_CAJGUT010000002.1 , contig-2-[360463..360909; 447 nt]_RC
TTATTGTTCAACTGTGTGTACGCGAATTGTACCTTCAACTTCTTTATCCAATTTAACTGG
TACATTCGTATATCCTAATGAATGGATTCCATTTGGTAAATCCATTTTACGTTTATCGAT
TTTAATATCGTGTTGTGCTTTTAATGCTTCAGCAATTTGTTTCGTACTTACTGATCCAAA
CAACTTACCGCCTTCACCAGTTTTAGCTGATACTTCAACTTCGATATTTGATAATGTTTC
TTTTAATGCTTTAGCATCTTCAATTTCTTGTTGTCTTTCTTCTTTTGCACGTTTTTTCTG
TAACTCTAATTGTTTAAGGTTACCTGGTGTTGCTTCGACAGCATAATTCTTTTTCAATAA
GAAGTTATTTGCATAACCTACTGGTACTTCTTTAACTTCACCTTTTTTACCTTTACCTTT
AACGTCTTGTGTAAAAATTACTTTCAT	
>>0015_rplI_SARG-MSHR1132_FR821777.2-[20226..20672; 447 nt]
ATGAAAGTAATTTTTACACAAGATGTTAAAGGTAAAGGTAAAAAAGGTGAAGTTAAAGAA
GTACCAGTAGGTTATGCAAATAACTTCTTATTGAAAAAGAATTATGCAGTCGAAGCAACA
CCAGGTAACCTTAAACAATTAGAGTTACAGAAAAAACGTGCAAAAGAAGAAAGACAACAA
GAAATTGAAGATGCTAAAGCATTAAAAGAAACATTATCAAATATCGAAGTTGAAGTATCA
GCTAAAACTGGTGAAGGCGGTAAGTTGTTTGGTTCAGTAAGTACGAAACAAATTGCTGAA
GCATTAAAAGCGCAACACGATATTAAAATCGATAAACGTAAAATGGATTTACCAAACGGA
ATTCATTCCCTAGGATATACGAATGTACCAGTTAAATTGGATAAAGAAGTTGAAGGTACA
ATTCGCGTACACACAGTTGAACAATAA	
>>0015_rplI_SAUR-CC152-SA17S6_CP010941.1-[107612..108058; 447 nt]
ATGAAAGTAATTTTTACACAAGATGTTAAAGGTAAAGGTAAAAAAGGTGAAGTTAAAGAA
GTACCAGTAGGTTATGCAAATAACTTCTTATTGAAAAAGAATTATGCTGTAGAAGCAACA
CCAGGTAACCTTAAACAATTAGAGTTACAGAAAAAACGTGCAAAACAAGAGCGCCAACAA
GAAATTGAAGATGCTAAAGCATTAAAAGAAACTTTATCAAACATTGAAGTTGAAGTATCA
GCAAAAACTGGTGAAGGTGGTAAATTGTTTGGATCAGTAAGTACAAAACAAATTGCCGAA
GCACTAAAAGCACAACATGATATTAAAATTGATAAACGTAAAATGGATTTACCAAATGGA
ATTCATTCCCTAGGATATACGAATGTACCTGTTAAATTAGATAAAGAAGTTGAAGGTACA
ATTCGCGTACACACAGTTGAACAATAA	
>>0015_rplI_SAUR-CC1-MW2_BA000033.2-[20286..20732; 447 nt]
ATGAAAGTAATTTTTACACAAGATGTTAAAGGTAAAGGTAAAAAAGGTGAAGTTAAAGAA
GTACCAGTAGGTTATGCAAATAACTTCTTATTGAAAAAGAATTATGCTGTAGAAGCAACA
CCAGGTAACCTTAAACAATTAGAGTTACAGAAAAAACGTGCAAAACAAGAACGCCAACAA
GAAATTGAAGATGCTAAAGCATTAAAAGAAACGTTATCAAACATTGAAGTTGAAGTATCA
GCAAAAACTGGTGAAGGTGGTAAATTGTTTGGGTCAGTAAGTACAAAACAAATTGCCGAA
GCACTAAAAGCACAACATGATATTAAAATTGATAAACGTAAAATGGATTTACCAAATGGA
ATTCATTCCCTAGGATATACGAATGTACCTGTTAAATTAGATAAAGAAGTTGAAGGTACA
ATTCGCGTACACACAGTTGAACAATAA	
>>0015_rplI_SAUR-CC93-JKD6159_CP002114.2-[19756..20202; 447 nt]
ATGAAAGTAATTTTTACACAAGATGTTAAAGGTAAAGGTAAAAAAGGTGAAGTTAAAGAA
GTACCAGTAGGTTATGCAAATAACTTCTTATTGAAAAAGAATTATGCTGTAGAAGCAACA
CCAGGTAACCTTAAACAATTAGAGTTACAGAAAAAACGTGCAAAACAAGAACGCCAACAA
GAAATTGAAGATGCTAAAGCATTAAAAGAAACTTTATCAAACATTGAAGTTGAAGTATCA
GCTAAAACTGGTGAAGGTGGTAAATTGTTTGGATCAGTAAGTACGAAACAAATTGCCGAA
GCACTAAAAGCACAACATGATATTAAAATTGATAAACGTAAAATGGATTTACCAAATGGA
ATTCATTCCCTAGGATATACGAATGTACCTGTTAAATTAGATAAAGAAGTTGAAGGTACA
ATTCGCGTACACACAGTTGAACAATAA	
>>0015_rplI_SCHW-NCTC13712_LR134304.1-[19698..20144; 447 nt]
ATGAAAGTAATTTTTACACAAGATGTTAAAGGTAAAGGTAAAAAAGGTGAAGTTAAAGAA
GTACCAGTAGGTTATGCAAATAACTTCTTATTGAAAAAGAATTATGCTGTAGAAGCAACA
CCAGGTAACCTTAAACAATTAGAGTTACAGAAAAAACGTGCAAAACAAGAACGCCAACAA
GAAATTGAAGATGCTAAAGCATTAAAAGAAACATTATCAAATATCGAAGTTGAAGTATCA
GCTAAAACTGGTGAAGGCGGTAAGTTGTTTGGGTCAGTAAGTACGAAACAAATTGCTGAA
GCATTAAAAGCACAACACGAAATTAAAATCGATAAACGTAAAATGGATTTACCAAATGGA
ATCCATTCATTAGGATATACGAATGTACCAGTTAAATTGGATAAAGAAGTTGAAGGTACA
ATTCGCGTACACACAGTTGAACAATAA	
>>0015_rplI_SS60_NZ_JABWHF010000003.1, contig-00003-[201015..201461; 447 nt]
ATGAAAGTAATTTTTACACAAGACGTTAAAGGTAAAGGTAAAAAAGGTGAAGTTAAAGAA
GTACCAGTAGGTTATGCAAATAACTTCTTATTGAAAAAGAATTATGCTGTCGAAGCAACA
CCAGGTAACCTTAAACAATTAGAGTTACAGAAAAAACGTGCAAAAGAAGAAAGACAACAA
GAAATTGAAGATGCTAAAGCATTAAAAGAAACATTATCAAATATCGAAGTTGAAGTATCA
GCTAAAACTGGTGAAGGCGGTAAGTTGTTTGGATCAGTAAGTACGAAACAAATTGCTGAA
GCATTAAAAGCACAACACGATATTAAAATCGATAAACGTAAAATGGATTTACCAAACGGA
ATCCATTCATTAGGATATACGAATGTACCAGTTAAATTGGATAAAGAAGTTGAAGGTACA
ATTCGCGTACACACAGTTGAACAATAA	
>>0015_rplI_SS90_NZ_JABWHD010000001.1, contig-00001-[448351..448797; 447 nt]_RC
TTATTGTTCAACTGTGTGTACGCGAATTGTACCTTCAACTTCTTTATCCAATTTAACTGG
TACATTCGTATATCCTAATGAATGGATTCCATTTGGTAAATCCATTTTACGTTTGTCGAT
TTTAATATCGTGTTGTGCTTTTAATGCTTCAGCAATTTGTTTCGTACTTACTGATCCAAA
CAACTTACCGCCTTCACCAGTTTTAGCTGATACTTCAACTTCGATATTTGATAATGTTTC
TTTTAATGCTTTAGCATCTTCAATTTCTTGTTGTCTTTCTTCTTTTGCACGTTTTTTCTG
TAACTCTAATTGTTTAAGGTTACCTGGTGTTGCTTCGACAGCATAATTCTTTTTCAATAA
GAAGTTATTTGCATAACCTACTGGCACTTCTTTAACTTCACCTTTTTTACCTTTACCTTT
AACGTCTTGTGTAAAAATTACTTTCAT	
>>0015_rplI_Zoo-28_N/A-[20244..20690; 447 nt]
ATGAAAGTAATTTTTACACAAGACGTTAAAGGTAAAGGTAAAAAAGGTGAAGTTAAAGAA
GTACCAGTAGGTTATGCAAATAACTTCTTATTGAAAAAGAATTATGCTGTCGAAGCAACA
CCAGGTAACCTTAAACAATTAGAGTTACAGAGAAAACGTGCAAAAGAAGAAAGACAACAA
GAAATTGAAGATGCTAAAGCATTAAAAGAAACATTATCAAATATCGAAGTTGAAGTATCA
GCTAAAACTGGTGAAGGCGGTAAGTTGTTTGGATCAGTAAGTACGAAACAAATTGCTGAA
GCATTAAAAGCACAACACGATATTAAAATCGACAAACGTAAAATGGATTTACCAAACGGA
ATCCATTCATTAGGATATACGAATGTACCAGTTAAATTGGATAAAGAAGTTGAAGGTACA
ATTCGCGTACACACAGTTGAACAATAA	
>>0016_dnaC_BDS-53E_N/A-[20717..22117; 1401 nt]
ATGGATAGAATGTATGAGCAAAACCAAATGCCACATAGCAATGAAGCTGAACAGTCTGTC
TTAGGTTCAATTATTATCGATCCAGAATTGATTAATACTACTCAGGAAGTGTTGCTTCCT
GAGTCGTTTTATAGGGGTGCCCATCAACATATTTTCCGTGCAATGATGCACTTGAATGAG
GATAACAAAGAAATTGATGTTGTAACATTGATGGATCAGTTATCAAGTGAAGGTACGTTG
AATGAAGCGGGTGGTCCGCAATATCTTGCAGAGTTATCTACAAATGTACCAACGACACGA
AATGTTCAGTATTATACGGACATTGTTTCTAAGCATGCATTAAAACGTAGATTGATTCAG
ACTGCAGATAGTATTGCCAATGATGGATATAATGATGAACTTGAACTAGATGCGATATTA
AGTGATGCAGAACGCCGTATTTTAGAGCTATCATCTTCTCGAGAAAGTGATGGCTTTAAA
GATATTCGTGACGTGTTGGGACAAGTATATGAAACAGCTGAAGAGCTTGATCAAAATAGT
GGTCAAACGCCAGGTATCCCTACAGGATATCGAGATTTAGACCAAATGACAGCTGGGTTT
AACCGTAATGATTTAATTATCCTTGCAGCGCGTCCGTCTGTAGGTAAGACTGCGTTCGCA
CTTAACATTGCACAAAAAGTTGCAACACACGAAGATATGTATACAGTTGGTATTTTCTCG
CTAGAGATGGGTGCCGATCAGTTAGCAACACGTATGATTTGTAGTTCTGGTAATGTTGAC
TCGAACCGTTTAAGAACAGGTACTATGACTGAGGAAGACTGGAGTCGATTCACGATTGCT
GTCGGTAAATTGTCGCGTACGAAGATATTTATCGACGATACGCCAGGTATTCGAATTAAT
GATTTACGATCTAAGTGTCGTCGATTAAAACAAGAACATGGTTTAGACATGATTGTGATT
GACTACTTACAGTTGATTCAAGGTAGTGGTTCACGTGCGTCCGATAACAGACAACAAGAA
GTTTCTGAGATATCTCGTACATTAAAAGCGTTAGCTCGTGAATTGGAATGTCCAGTTATT
GCACTGAGTCAGCTATCACGTGGTGTAGAACAACGACAAGATAAACGTCCAATGATGAGT
GATATTCGTGAATCTGGTTCGATTGAGCAAGATGCCGATATCGTTGCATTCTTATATCGT
GATGATTACTATAATCGTGGTGGCGATGAAGATGATGACGATGATAGTGGTTTCGAGCCA
CAAACTAATGATGAAAATGGTGAAATTGAAATCATCATTGCCAAGCAACGTAACGGTCCA
ACAGGAACAGTTAAGTTACACTTTATGAAACAATACAATAAATTTACAGATATCGATTAT
GCACATGCCGATATGATGTAA	
>>0016_dnaC_BDS-54_N/A-[20725..22125; 1401 nt]
ATGGATAGAATGTATGAGCAAAACCAAATGCCACATAGCAATGAAGCTGAACAGTCTGTC
TTAGGTTCAATTATTATCGATCCAGAATTGATTAATACTACTCAGGAAGTGTTGCTTCCT
GAGTCGTTTTATAGGGGTGCCCATCAACATATTTTCCGTGCAATGATGCACTTGAATGAG
GATAACAAAGAAATTGATGTTGTAACATTGATGGATCAGTTATCAAGTGAAGGTACGTTG
AATGAAGCGGGTGGTCCGCAATATCTTGCAGAGTTATCTACAAATGTACCAACGACACGA
AATGTTCAGTATTATACGGACATTGTTTCTAAGCATGCATTAAAACGTAGATTGATTCAG
ACTGCAGATAGTATTGCCAATGATGGATATAATGATGAACTTGAACTAGATGCGATATTA
AGTGATGCAGAACGCCGTATTTTAGAGCTATCATCTTCTCGAGAAAGTGATGGCTTTAAA
GATATTCGTGACGTGTTGGGACAAGTATATGAAACAGCTGAAGAGCTTGATCAAAATAGT
GGTCAAACGCCAGGTATCCCTACAGGATATCGAGATTTAGACCAAATGACAGCTGGGTTT
AACCGTAATGATTTAATTATCCTTGCAGCGCGTCCGTCTGTAGGTAAGACTGCGTTCGCA
CTTAACATTGCACAAAAAGTTGCAACACACGAAGATATGTATACAGTTGGTATTTTCTCG
CTAGAGATGGGTGCCGATCAGTTAGCAACACGTATGATTTGTAGTTCTGGTAATGTTGAC
TCGAACCGTTTAAGAACAGGTACTATGACTGAGGAAGACTGGAGTCGATTCACGATTGCT
GTCGGTAAATTGTCGCGTACGAAGATATTTATCGACGATACGCCAGGTATTCGAATTAAT
GATTTACGATCTAAGTGTCGTCGATTAAAACAAGAACATGGTTTAGACATGATTGTGATT
GACTACTTACAGTTGATTCAAGGTAGTGGTTCACGTGCGTCCGATAACAGACAACAAGAA
GTTTCTGAGATATCTCGTACATTAAAAGCGTTAGCTCGTGAATTGGAATGTCCAGTTATT
GCACTGAGTCAGCTATCACGTGGTGTAGAACAACGACAAGATAAACGTCCAATGATGAGT
GATATTCGTGAATCTGGTTCGATTGAGCAAGATGCCGATATCGTTGCATTCTTATATCGT
GATGATTACTATAATCGTGGTGGCGATGAAGATGATGACGATGATAGTGGTTTCGAGCCA
CAAACTAATGATGAAAATGGTGAAATTGAAATCATCATTGCCAAGCAACGTAACGGTCCA
ACAGGAACAGTTAAGTTACACTTTATGAAACAATACAATAAATTTACAGATATCGATTAT
GCACATGCCGATATGATGTAA	
>>0016_dnaC_EMCR19-CAJGUT01_CAJGUT010000002.1 , contig-2-[359031..360431; 1401 nt]_RC
TTACATCATATCGGCATGTGCATAATCGATATCTGTAAATTTATTGTATTGTTTCATAAA
GTGTAACTTAACTGTTCCTGTTGGACCGTTACGTTGCTTGGCAATGATGATTTCAATTTC
ACCATTTTCATCATTAGTTTGTGGCTCGAAACTACTATCATCGTCATCATCTTCATCGCC
ACCACGATTATAGTAATCATCACGATATAAGAATGCAACGATATCGGCATCTTGCTCAAT
CGAACCAGATTCACGAATATCACTCATCATTGGACGTTTATCTTGTCGTTGTTCTACACC
ACGTGATAGCTGACTCAGTGCAATAACTGGACATTCCAATTCACGAGCTAACGCTTTTAA
TGTACGAGAGATCTCAGAAACTTCTTGTTGTCTGTTATCGGACGCACGTGAACCACTACC
TTGAATCAACTGTAAGTAGTCAATCACAATCATGTCTAAACCATGTTCTTGTTTTAATCG
ACGACACTTAGATCGTAAATCATTAATTCGAATACCTGGCGTATCGTCGATAAATATCTT
CGTACGCGATAATTTACCGACAGCAATCGTGAATCGACTCCAATCTTCCTCAGTCATAGT
ACCTGTTCTTAATCGGTTCGAGTCAACATTACCAGAACTACAAATCATACGTGTTGCTAA
CTGATCGGCACCCATCTCTAGCGAGAAAATACCAACTGTATACATATCTTCGTGTGTTGC
AACTTTTTGTGCGATGTTAAGTGCGAACGCAGTCTTACCTACAGATGGACGCGCTGCAAG
GATAATTAAATCATTACGGTTAAACCCAGCTGTCATCTGGTCTAAATCTCGATATCCTGT
AGGGATACCTGGCGTTTGACCGCTATTTTGATCAAGCTCTTCAGCTGTTTCATATACTTG
TCCCAACACGTCACGAATATCTTTAAAACCATCACTTTCTCGAGAAGATGATAGCTCTAA
AATACGGCGTTCTGCATCACTTAATATCGCATCTAGTTCAAGTTCATCATTATATCCATC
ATTGGCAATACTATCTGCAGTCTGAATCAATCTACGTTTTAATGCATGCTTAGAAACAAT
GTCCGTATAATACTGAACATTTCGTGTCGTTGGTACATTTGTAGATAACTCTGCAAGATA
TTGCGGACCACCCGCTTCATTCAACGTACCTTCACTTGATAACTGATCCATCAATGTTAC
AACATCAATTTCTTTGTTATCTTCATTCAAGTGCATCATTGCACGGAAAATATGTTGATG
GGCACCCCTATAAAACGACTCAGGAAGCAACACTTCCTGAGTAGTATTAATCAATTCTGG
ATCGATAATAATTGAACCTAAGACAGACTGTTCAGCTTCATTGCTATGTGGCATTTGGTT
TTGCTCATACATTCTATCCAT	
>>0016_dnaC_SARG-MSHR1132_FR821777.2-[20704..22104; 1401 nt]
ATGGATAGAATGTATGAGCAAAATCAAATGCCACATAGCAATGAAGCTGAACAGTCTGTC
TTAGGTTCAATTATTATCGATCCAGAATTGATTAATACTACTCAGGAAGTCTTGCTTCCT
GAGTCGTTTTATAGGGGTGCCCATCAACATATTTTCCGTGCAATGATGCACTTAAATGAA
GATAACAAAGAAATTGATGTTGTAACATTGATGGATCAGTTATCAAGTGAAGGTACGTTG
AATGAAGCGGGTGGTCCGCAATATCTTGCAGAGTTATCTACAAATGTACCAACGACACGA
AATGTTCAGTATTATACGGACATCGTTTCTAAGCATGCATTAAAGCGTAGATTAATACAG
ACTGCGGATAGTATTGCCAATGATGGATATAATGATGAACTTGAACTAGATGCGATATTG
AGTGATGCAGAACGTCGTATTTTAGAGCTATCATCTTCTCGCGAAAGTGATGGCTTTAAA
GATATTCGTGACGTGTTGGGACAAGTATATGAAACAGCTGAAGAACTTGATCAAAATAGT
GGTCAAACGCCAGGTATCCCTACAGGATATCGAGATTTAGACCAGATGACAGCTGGGTTT
AACCGTAATGATTTAATTATCCTTGCAGCGCGTCCATCTGTAGGTAAGACTGCGTTCGCA
CTTAACATTGCACAAAAAGTTGCAACACACGAAGATATGTATACAGTTGGTATTTTTTCA
CTAGAGATGGGTGCTGACCAGTTAGCAACACGTATGATTTGTAGTTCTGGTAATGTTGAC
TCAAACCGATTAAGAACAGGTACTATGACTGAGGAAGACTGGAGTCGATTCACGATTGCT
GTCGGTAAATTGTCGCGTACGAAGATTTTTATCGACGATACCCCAGGTATTCGAATTAAT
GATTTACGATCTAAGTGCCGTCGATTAAAACAAGAACATGGTTTAGACATGATTGTGATT
GACTACTTACAGTTGATTCAAGGTAGTGGTTCACGTGCGTCGGATAACAGACAACAAGAA
GTTTCTGAAATCTCTCGTACATTAAAAGCATTAGCTCGTGAATTAGAATGTCCAGTTATT
GCATTGAGTCAGTTATCTCGTGGTGTAGAACAACGACAAGATAAACGTCCAATGATGAGT
GATATTCGTGAATCTGGTTCAATTGAGCAAGATGCCGATATCGTTGCATTCTTATATCGT
GATGATTACTATAACCGTGGTGGCGATGAAGATGATGACGACGATAGTGGTTTCGAGCCA
CAAACTAATGATGAAAATGGTGAAATTGAAATCATCATTGCCAAACAACGTAACGGTCCA
ACAGGAACAGTTAAGTTACACTTTATGAAACAATACAATAAATTTACAGATATCGATTAT
GCACATGCCGATATGATGTAA	
>>0016_dnaC_SAUR-CC152-SA17S6_CP010941.1-[108090..109490; 1401 nt]
ATGGATAGAATGTATGAGCAAAATCAAATGCCACATAACAATGAAGCTGAACAGTCTGTC
TTAGGTTCAATTATTATAGATCCAGAATTGATTAATACTACTCAGGAAGTGTTGCTTCCT
GAGTCGTTTTATAGGGGTGCCCATCAACATATTTTCCGTGCAATGATGCACTTAAATGAA
GATAATAAAGAAATTGATGTTGTAACATTGATGGATCAATTATCGACGGAAGGTACGTTG
AATGAAGCGGGTGGCCCGCAATATCTTGCAGAGTTATCTACAAATGTACCAACGACGCGA
AATGTTCAGTATTATACTGATATCGTTTCTAAGCATGCATTAAAACGTAGATTGATTCAA
ACTGCAGATAGTATTGCCAATGATGGATATAATGATGAACTTGAACTAGATGCGATTTTA
AGTGATGCAGAACGTCGAATTTTAGAGCTGTCATCTTCTCGTGAAAGCGATGGCTTTAAA
GACATTCGAGACGTCTTAGGACAAGTATATGAAACAGCTGAAGAGCTTGATCAAAATAGT
GGTCAAACACCAGGTATTCCTACAGGATATCGAGATTTAGACCAAATGACAGCAGGGTTC
AATCGAAATGATTTAATTATCCTTGCAGCGCGTCCATCTGTAGGTAAGACTGCGTTCGCA
CTTAATATTGCACAAAAAGTTGCAACGCATGAAGATATGTACACAGTTGGTATTTTCTCA
CTAGAGATGGGTGCTGATCAGTTAGCCACACGTATGATTTGTAGTTCTGGTAATGTTGAC
TCAAACCGCTTAAGAACGGGTACTATGACTGAGGAAGATTGGAGTCGTTTTACTATAGCG
GTAGGTAAATTATCACGTACGAAGATTTTTATTGATGATACACCGGGTATTCGAATTAAT
GATCTACGTTCTAAATGTCGTCGATTAAAGCAAGAACACGGCTTAGACATGATTGTGATT
GACTACTTACAGTTGATTCAAGGTAGTGGTTCACGTGCGTCCGATAACAGACAACAGGAA
GTTTCTGAAATCTCTCGTACATTAAAAGCATTAGCCCGTGAATTAGAATGTCCAGTTATC
GCATTAAGTCAGTTATCTCGTGGTGTTGAACAACGACAAGATAAACGTCCAATGATGAGT
GATATTCGTGAATCTGGTTCGATTGAGCAAGATGCCGATATCGTTGCATTCTTATACCGT
GATGATTACTATAACCGTGGCGGCGATGAAGATGATGACGATGATGGTGGTTTTGAGCCA
CAAACGAACGATGAAAACGGTGAAATTGAAATCATCATTGCTAAGCAACGTAATGGTCCA
ACAGGCACAGTTAAGTTACACTTTATGAAACAATATAATAAATTTACAGATATCGATTAT
GCACATGCTGATATGATGTAA	
>>0016_dnaC_SAUR-CC1-MW2_BA000033.2-[20764..22164; 1401 nt]
ATGGATAGAATGTATGAGCAAAATCAAATGCCGCATAACAATGAAGCTGAACAGTCTGTC
TTAGGTTCAATTATTATAGATCCAGAATTGATTAATACTACTCAGGAAGTTTTGCTTCCT
GAGTCGTTTTATAGGGGTGCCCATCAACATATTTTCCGTGCAATGATGCACTTAAATGAA
GATAATAAAGAAATTGATGTTGTAACATTGATGGATCAATTATCGACGGAAGGTACGTTG
AATGAAGCGGGTGGCCCGCAATATCTTGCAGAGTTATCTACAAATGTACCAACGACGCGA
AATGTTCAGTATTATACTGATATCGTTTCTAAGCATGCATTAAAACGTAGATTGATTCAA
ACTGCAGATAGTATTGCCAATGATGGATATAATGATGAACTTGAACTAGATGCGATTTTA
AGTGATGCAGAACGTCGAATTTTAGAGCTATCATCTTCTCGTGAAAGCGATGGCTTTAAA
GACATTCGAGACGTCTTAGGACAAGTGTATGAAACAGCTGAAGAGCTTGATCAAAATAGT
GGTCAAACACCAGGTATACCTACAGGATATCGAGATTTAGACCAAATGACAGCAGGGTTC
AACCGAAATGATTTAATTATCCTTGCAGCGCGTCCATCTGTAGGTAAGACTGCGTTCGCA
CTTAATATTGCACAAAAAGTTGCAACGCATGAAGATATGTATACAGTTGGTATTTTCTCG
CTAGAGATGGGTGCTGATCAGTTAGCCACACGTATGATTTGTAGTTCTGGAAATGTTGAC
TCAAACCGCTTAAGAACGGGTACTATGACTGAGGAAGATTGGAGTCGTTTTACTATAGCG
GTAGGTAAATTATCACGTACGAAGATTTTTATTGATGATACACCGGGTATTCGAATTAAT
GATTTACGTTCTAAATGTCGTCGATTAAAGCAAGAACATGGCTTAGACATGATTGTGATT
GACTACTTACAGTTGATTCAAGGTAGTGGTTCACGTGCGTCCGATAACAGACAACAGGAA
GTTTCTGAAATCTCTCGTACATTAAAAGCATTAGCCCGTGAATTAGAATGTCCAGTTATC
GCATTAAGTCAGTTATCTCGTGGTGTTGAACAACGACAAGATAAACGTCCAATGATGAGT
GATATTCGTGAATCTGGTTCGATTGAGCAAGATGCTGATATCGTTGCGTTCTTATACCGT
GATGATTACTATAACCGTGGCGGCGATGAAGATGATGACGATGATGGTGGTTTTGAGCCA
CAAACGAATGATGAAAACGGTGAAATAGAAATCATCATTGCTAAGCAACGTAACGGTCCA
ACAGGCACAGTTAAGTTACACTTTATGAAACAATATAATAAATTTACAGATATCGATTAT
GCACATGCTGATATGATGTAA	
>>0016_dnaC_SAUR-CC93-JKD6159_CP002114.2-[20234..21634; 1401 nt]
ATGGATAGAATGTATGAGCAAAATCAAATGCCACATAACAATGAAGCTGAACAGTCTGTC
TTAGGTTCAATTATTATAGATCCAGAATTGATTAATACTACTCAGGAAGTGTTGCTTCCT
GAGTCGTTTTATAGGGGTGCCCATCAACATATTTTCCGTGCAATGATGCACTTAAATGAA
GATAATAAAGAAATTGATGTTGTAACATTGATGGATCAATTATCGACGGAAGGTACGTTG
AATGAAGCGGGTGGCCCGCAATATCTTGCAGAGTTATCTACAAATGTACCAACGACGCGA
AATGTTCAGTATTATACTGATATCGTTTCTAAGCACGCATTAAAACGTAGATTGATTCAA
ACTGCAGATAGTATTGCCAATGATGGATATAATGATGAACTTGAACTAGATGCGATTTTA
AGTGATGCAGAACGTCGAATTTTAGAGCTATCATCTTCTCGTGAAAGCGATGGCTTTAAA
GACATTCGAGACGTCTTAGGACAAGTATATGAAACAGCTGAAGAGCTTGATCAAAATAGT
GGTCAAACACCAGGTATTCCTACAGGATATCGAGATTTAGACCAAATGACAGCAGGGTTC
AACCGAAATGATTTAATTATCCTTGCAGCGCGTCCATCTGTAGGTAAGACTGCGTTCGCA
CTTAATATTGCACAAAAAGTTGCAACGCATGAAGATATGTATACAGTTGGTATTTTCTCA
CTAGAGATGGGTGCTGATCAGTTAGCCACACGTATGATTTGTAGTTCTGGTAATGTTGAC
TCAAACCGCCTAAGAACCGGTACTATGACTGAGGAAGATTGGAGTCGTTTTACTATAGCG
GTAGGTAAATTATCACGTACGAAGATTTTTATTGATGATACACCGGGTATTCGAATTAAT
GATCTACGTTCTAAATGTCGTCGATTAAAGCAAGAACATGGCTTAGACATGATTGTAATT
GACTACTTACAGTTGATTCAAGGTAGTGGTTCACGTGCGTCGGATAACAGACAACAAGAA
GTTTCTGAAATCTCTCGTACATTAAAAGCATTAGCTCGTGAATTAGAATGTCCAGTTATT
GCATTGAGTCAGTTATCTCGTGGTGTAGAACAACGACAAGATAAACGTCCAATGATGAGT
GATATTCGTGAATCTGGTTCAATTGAGCAAGATGCCGATATCGTTGCATTCTTATACCGT
GATGATTACTATAACCGTGGCGGCGATGAAGATGATGACGATGATAGTGGTTTTGAGCCA
CAAACGAATGATGAAAACGGTGAAATTGAAATCATCATTGCTAAGCAACGTAATGGTCCA
ACAGGCACAGTTAAGTTACACTTTATGAAACAATACAATAAATTTACAGATATCGATTAT
GCACATGCTGATATGATGTAA	
>>0016_dnaC_SCHW-NCTC13712_LR134304.1-[20176..21576; 1401 nt]
ATGGATAGAATGTATGAGCAAAACCAAATGCCACATAGCAATGAAGCTGAACAGTCTGTC
TTAGGTTCAATTATTATCGATCCAGAATTGATTAATACTACTCAGGAAGTGTTGCTTCCT
GAGTCGTTTTATAGGGGTGCCCATCAACATATTTTCCGTGCTATGATGCACTTAAATGAA
GATAATAAAGAAATTGATGTTGTAACATTGATGGATCAATTATCAAGTGAAGGTACGTTG
AATGAAGCGGGTGGTCCGCAATATCTTGCAGAGTTATCTACAAATGTACCAACGACACGA
AATGTTCAGTATTATACGGACATTGTTTCTAAGCATGCATTAAAACGTAGATTGATTCAG
ACTGCAGATAGTATTGCCAATGATGGATATAATGATGAACTTGAACTAGATGCGATATTA
AGTGATGCAGAACGGCGTATTTTAGAGCTATCATCTTCTCGCGAAAGTGATGGCTTTAAA
GATATTCGTGACGTCTTAGGACAAGTATATGAAACAGCTGAAGAGCTTGATCAAAATAGT
GGTCAAACGCCAGGCATCCCTACAGGATATCGAGATTTAGACCAAATGACAGCTGGGTTT
AATCGTAATGATTTAATTATCCTTGCAGCGCGTCCATCTGTAGGTAAGACTGCGTTCGCA
CTTAACATTGCCCAAAAAGTTGCAACACACGAAGATATGTATACAGTTGGTATTTTCTCG
CTAGAGATGGGTGCTGATCAGTTAGCAACACGTATGATTTGTAGTTCAGGTAATGTTGAC
TCAAACCGATTAAGAACAGGTACTATGACTGAGGAAGACTGGAGTCGATTCACGATTGCT
GTCGGTAAATTGTCGCGTACGAAGATTTTTATCGACGATACTCCAGGTATTCGAATTAAT
GATTTACGATCTAAATGTCGTCGATTAAAACAAGAACATGGTTTAGACATGATTGTGATT
GACTACTTACAGTTGATTCAAGGTAGCGGCTCACGTGCCTCGGATAACAGGCAACAAGAA
GTTTCTGAAATTTCTCGTACATTAAAAGCATTAGCTCGTGAATTAGAATGTCCAGTTATC
GCATTGAGTCAGTTATCTCGTGGTGTTGAACAACGACAAGATAAACGTCCAATGATGAGT
GATATTCGTGAATCTGGTTCGATTGAACAAGATGCCGATATTGTTGCATTCTTATACCGT
GATGATTACTATAACCGTGGCGGTGATGAAGATGATGACGATGATGGTGGTTTCGAGCCA
CAAACGAATGATGAAAATGGTGAAATTGAAATCATCATTGCTAAGCAGCGTAACGGTCCA
ACAGGTACAGTTAAGTTACACTTTATGAAACAATATAATAAATTTACAGACATCGATTAT
GCACATGCAGATATGATGTAA	
>>0016_dnaC_SS60_NZ_JABWHF010000003.1, contig-00003-[201493..202893; 1401 nt]
ATGGATAGAATGTATGAGCAAAACCAAATGCCACATAGCAATGAAGCTGAACAGTCTGTC
TTAGGTTCAATTATTATCGATCCAGAATTGATTAATACTACTCAGGAAGTGTTGCTTCCT
GAGTCGTTTTATAGGGGTGCCCATCAACATATTTTCCGTGCAATGATGCACTTAAATGAA
GATAACAAAGAAATTGATGTTGTAACATTGATGGATCAGTTATCAAGTGAAGGTACGTTG
AATGAAGCGGGTGGTCCGCAATATCTTGCAGAGTTATCTACAAATGTACCAACGACACGA
AATGTTCAGTATTATACGGACATTGTTTCTAAGCATGCATTAAAACGTAGATTGATTCAG
ACTGCAGATAGTATTGCCAATGATGGATATAATGATGAACTTGAACTAGATGCGATATTA
AGTGATGCAGAACGCCGTATTTTAGAGCTATCATCTTCTCGAGAAAGTGATGGCTTTAAA
GATATTCGTGACGTGTTGGGACAAGTATATGAAACAGCTGAAGAGCTTGATCAAAATAGC
GGTCAAACGCCAGGTATCCCTACAGGATATCGAGATTTAGACCAAATGACAGCTGGGTTT
AACCGTAATGATTTAATTATCCTTGCAGCGCGTCCGTCTGTAGGTAAGACTGCGTTCGCA
CTTAACATCGCACAAAAAGTTGCAACACACGAAGATATGTATACAGTTGGTATTTTCTCG
CTAGAGATGGGTGCCGATCAGTTAGCAACACGTATGATTTGTAGTTCTGGCAATGTTGAC
TCGAACCGTTTAAGAACAGGTACTATGACTGAGGAAGACTGGAGTCGATTCACGATTGCT
GTCGGTAAATTGTCGCGTACGAAGATATTTATCGACGATACGCCAGGTATTCGAATTAAT
GATTTACGATCTAAGTGTCGTCGATTAAAACAAGAACATGGTTTAGACATGATTGTGATT
GACTACTTACAGTTGATCCAAGGTAGTGGTTCACGTGCGTCCGATAACAGACAACAAGAA
GTTTCTGAAATCTCTCGTACATTAAAAGCGTTAGCTCGTGAATTGGAATGTCCAGTTATT
GCACTGAGTCAGCTATCACGTGGTGTAGAACAACGACAAGATAAACGTCCAATGATGAGT
GATATTCGTGAATCTGGTTCGATTGAGCAAGATGCCGATATCGTTGCATTCTTATATCGA
GATGATTACTATAATCGTGGTGGCGATGAAGATGATGACGATGATAGTGGTTTCGAGCCA
CAAACTAATGATGAAAATGGTGAAATTGAAATCATCATTGCCAAGCAACGTAACGGTCCA
ACAGGAACAGTTAAGTTACACTTTATGAAACAATACAATAAATTTACAGATATCGATTAT
GCACATGCCGATATGATGTAA	
>>0016_dnaC_SS90_NZ_JABWHD010000001.1, contig-00001-[446919..448319; 1401 nt]_RC
TTACATCATATCAGCATGTGCATAATCGATATCTGTAAATTTATTGTATTGTTTCATAAA
GTGTAACTTAACTGTTCCTGTTGGACCGTTACGTTGCTTGGCAATGATGATTTCAATTTC
ACCATTTTCATCATTAGTTTGTGGCTCAAAACCACTATCATCGTCATCATCTTCATCGCC
ACCACGATTATAGTAATCATCACGATATAAGAATGCAACGATATCGGCATCTTGCTCAAT
CGAACCAGATTCACGAATATCACTCATCATTGGACGTTTATCTTGTCGTTGTTCTACACC
ACGTGATAGCTGACTCAGTGCAATAACTGGACATTCCAATTCACGAGCTAACGCTTTTAA
TGTACGAGAGATTTCAGAAACTTCTTGTTGTCTGTTATCGGACGCACGTGACCCACTACC
TTGAATCAACTGTAAGTAGTCAATCACAATCATGTCTAAACCATGTTCTTGTTTTAATCG
GCGACACTTAGATCGTAAATCATTAATTCGAATACCTGGCGTATCGTCGATAAATATCTT
CGTACGCGACAATTTACCGACAGCAATCGTGAATCGACTCCAGTCTTCCTCAGTCATAGT
ACCTGTTCTTAATCGGTTCGAGTCAACATTACCAGAACTACAAATCATACGTGTTGCTAA
CTGATCGGCACCCATCTCTAGCGAGAAAATACCAACTGTATACATATCTTCGTGTGTTGC
AACTTTTTGTGCAATGTTAAGTGCGAACGCAGTCTTACCTACAGATGGACGAGCTGCAAG
GATAATTAAATCATTACGGTTAAATCCAGCTGTCATTTGGTCTAAATCTCGATATCCTGT
AGGGATACCTGGCGTTTGACCGCTATTTTGATCAAGCTCTTCAGCTGTTTCATATACTTG
TCCCAACACGTCACGAATATCTTTAAAACCATCACTTTCTCGAGAAGATGATAGCTCTAA
AATACGGCGTTCTGCATCACTTAATATCGCATCTAGTTCAAGTTCATCATTATATCCATC
ATTGGCAATACTATCTGCAGTCTGAATCAATCTACGTTTTAATGAATGCTTAGAAACAAT
GTCCGTGTAATACTGAACATTTCGTGTCGTTGGTACATTTGTAGATAACTCTGCAAGATA
TTGCGGACCACCCGCTTCATTCAACGTACCTTCACTTGATAACTGATCCATCAATGTTAC
AACATCAATTTCTTTATTATCTTCATTTAAGTGCATCATTGCACGGAAAATATGTTGATG
GGCACCCCTATAAAACGACTCAGGAAGCAACACTTCCTGAGTAGTATTAATCAATTCTGG
ATCGATAATAATTGAACCTAAGACAGACTGTTCAGCTTCATTGCTATGTGGCATTTGGTT
TTGCTCATACATTCTATCCAT	
>>0016_dnaC_Zoo-28_N/A-[20722..22122; 1401 nt]
ATGGATAGAATGTATGAGCAAAACCAAATGCCACATAGCAATGAAGCTGAACAGTCTGTC
TTAGGTTCAATTATTATCGATCCAGAATTGATTAATACTACTCAGGAAGTGTTGCTTCCT
GAGTCGTTTTATAGGGGTGCCCATCAACATATTTTCCGTGCAATGATGCACTTAAATGAA
GATAACAAAGAAATTGATGTTGTAACATTGATGGATCAGTTATCAAGTGAAGGTACGTTG
AATGAAGCGGGTGGTCCGCAATATCTTGCAGAGTTATCTACAAATGTACCAACGACACGA
AATGTTCAGTATTACACGGACATTGTTTCTAAGCATTCATTAAAACGTAGATTGATTCAG
ACTGCAGATAGTATTGCCAATGATGGATATAATGATGAACTTGAACTAGATGCGATATTA
AGTGATGCAGAACGCCGTATTTTAGAGCTATCATCTTCTCGAGAAAGTGATGGCTTTAAA
GATATTCGTGACGTGTTGGGACAAGTATATGAAACAGCTGAAGAGCTTGATCAAAATAGC
GGTCAAACGCCAGGTATCCCTACAGGATATCGAGATTTAGACCAAATGACAGCTGGGTTT
AACCGTAATGATTTAATTATCCTTGCAGCGCGTCCGTCTGTAGGTAAGACTGCGTTCGCA
CTTAACATCGCACAAAAAGTTGCAACACACGAAGATATGTATACAGTTGGTATTTTCTCG
CTAGAGATGGGTGCCGATCAGTTAGCAACACGTATGATTTGTAGTTCTGGTAATGTTGAC
TCGAACCGTTTAAGAACAGGTACTATGACTGAGGAAGACTGGAGTCGATTCACGATTGCT
GTCGGTAAATTGTCGCGTACGAAGATATTTATCGACGATACGCCAGGTATTCGAATTAAT
GATTTACGATCTAAGTGTCGTCGATTAAAACAAGAACATGGTTTAGACATGATTGTAATT
GACTACTTACAGTTGATTCAAGGTAGTGGTTCACGTGCGTCCGATAACAGACAACAAGAA
GTTTCTGAGATCTCTCGTACATTAAAAGCGTTAGCTCGTGAATTGGAATGTCCAGTTATT
GCACTGAGTCAGCTATCACGTGGTGTAGAACAACGACAAGATAAACGTCCAATGATGAGT
GATATTCGTGAATCTGGTTCGATTGAGCAAGATGCCGATATCGTTGCATTCTTATATCGT
GATGATTACTATAATCGTGGTGGCGATGAAGATGATGACGATGATAGTGGTTTCGAGCCA
CAAACTAATGATGAAAATGGTGAAATTGAAATCATCATTGCCAAGCAACGTAACGGTCCA
ACAGGAACAGTTAAGTTACACTTTATGAAACAATACAATAAATTTACAGATATCGATTAT
GCACATGCCGATATGATGTAA	
>>0017_purA_BDS-53E_N/A-[22396..23679; 1284 nt]
ATGTCATCAATCGTAGTAGTTGGGACACAATGGGGAGACGAAGGAAAAGGAAAGATTACG
GATTTCTTAGCAGAACAATCGGATGTTATCGCACGTTTTTCAGGTGGTAATAATGCAGGC
CATACAATTCAATTTGGCGGAGAGACATATAAATTACATTTAGTACCATCTGGTATCTTT
TATAAAGATAAATTAGCGGTAATCGGTAACGGTGTCGTTGTTGATCCAGTTGCACTATTA
AAAGAATTAGACGGATTAAATGAACGTGGCATTCCTACAAGTAATTTACGTATTTCTAAT
CGTGCGCAAGTGATTTTACCTTACCACTTAGCACAAGATGAATATGAAGAACGTTTACGT
GGAGACAACAAAATTGGTACAACTAAAAAAGGTATCGGTCCAGCATATGTAGACAAAGTT
CAACGTATCGGAATTCGTATGGCAGATTTACTTGAAAAAGAAACGTTTGAAAGAATATTG
AAATCAAATATTGAATATAAACAAGCATATTTCAAAGGTATGTTTAACGAAACTTGTCCA
TCATTTGATGAAATCTTTGAAGAATACTATGCAGCAGGTCAACGCTTAAAAGAATTTGTA
ACAGATACATCAAAAATCTTAGACGATGCATTTGTAGCAGATGAAAAAGTACTTTTCGAA
GGTGCTCAAGGTGTAATGTTAGATATCGACCACGGTACATATCCATTCGTTACATCAAGT
AACCCAATTGCAGGTAATGTTACTGTAGGTACAGGTGTCGGTCCAACATTTGTTTCCAAA
GTAATTGGTGTATGTAAAGCTTATACATCACGTGTTGGTGATGGTCCATTCCCAACTGAA
TTATTCGATGAAGATGGACATCATATTAGAGAAGTTGGTCGTGAATACGGTACAACAACA
GGACGTCCACGTCGTGTAGGTTGGTTTGACTCAGTTGTATTACGTCACTCTCGTCGTGTA
AGTGGTATTACAGATTTATCTATTAACTCTATCGATGTGTTAACTGGTTTAGACACAGTG
AAAATCTGTACAGCTTATGAATTAGACGGTAAAGAAATTACTGAGTATCCAGCAAACTTA
GATCAATTAAAACGTTGTAAACCAATCTTTGAAGAGTTACCAGGTTGGACAGAAGATGTA
ACAAGCGTACGTACTTTAGAAGAATTACCTGAAAATGCACGTAAATATTTAGAGCGTATT
TCTGAATTATGTAATGTACAAATTTCTATCTTCTCAGTTGGTCCAGATAGAGAACAAACA
AACTTATTAAAAGAATTGTGGTAG	
>>0017_purA_BDS-54_N/A-[22404..23687; 1284 nt]
ATGTCATCAATCGTAGTAGTTGGGACACAATGGGGAGACGAAGGAAAAGGAAAGATTACG
GATTTCTTAGCAGAACAATCGGATGTTATCGCACGTTTTTCAGGTGGTAATAATGCAGGC
CATACAATTCAATTTGGCGGAGAGACATATAAATTACATTTAGTACCATCTGGTATCTTT
TATAAAGATAAATTAGCGGTAATCGGTAACGGTGTCGTTGTTGATCCAGTTGCACTATTA
AAAGAATTAGACGGATTAAATGAACGTGGCATTCCTACAAGTAATTTACGTATTTCTAAT
CGTGCGCAAGTGATTTTACCTTACCACTTAGCACAAGATGAATATGAAGAACGTTTACGT
GGAGACAACAAAATTGGTACAACTAAAAAAGGTATCGGTCCAGCATATGTAGACAAAGTT
CAACGTATCGGAATTCGTATGGCAGATTTACTTGAAAAAGAAACGTTTGAAAGAATATTG
AAATCAAATATTGAATATAAACAAGCATATTTCAAAGGTATGTTTAACGAAACTTGTCCA
TCATTTGATGAAATCTTTGAAGAATACTATGCAGCAGGTCAACGCTTAAAAGAATTTGTA
ACAGATACATCAAAAATCTTAGACGATGCATTTGTAGCAGATGAAAAAGTACTTTTCGAA
GGTGCTCAAGGTGTAATGTTAGATATCGACCACGGTACATATCCATTCGTTACATCAAGT
AACCCAATTGCAGGTAATGTTACTGTAGGTACAGGTGTCGGTCCAACATTTGTTTCCAAA
GTAATTGGTGTATGTAAAGCTTATACATCACGTGTTGGTGATGGTCCATTCCCAACTGAA
TTATTCGATGAAGATGGACATCATATTAGAGAAGTTGGTCGTGAATACGGTACAACAACA
GGACGTCCACGTCGTGTAGGTTGGTTTGACTCAGTTGTATTACGTCACTCTCGTCGTGTA
AGTGGTATTACAGATTTATCTATTAACTCTATCGATGTGTTAACTGGTTTAGACACAGTG
AAAATCTGTACAGCTTATGAATTAGACGGTAAAGAAATTACTGAGTATCCAGCAAACTTA
GATCAATTAAAACGTTGTAAACCAATCTTTGAAGAGTTACCAGGTTGGACAGAAGATGTA
ACAAGCGTACGTACTTTAGAAGAATTACCTGAAAATGCACGTAAATATTTAGAGCGTATT
TCTGAATTATGTAATGTACAAATTTCTATCTTCTCAGTTGGTCCAGATAGAGAACAAACA
AACTTATTAAAAGAATTGTGGTAG	
>>0017_purA_EMCR19-CAJGUT01_CAJGUT010000002.1 , contig-2-[357468..358751; 1284 nt]_RC
CTACCACAATTCTTTTAATAAGTTTGTTTGTTCTCTATCTGGACCAACTGAGAAGATAGA
AATTTGTACATTACATAATTCAGAAATACGCTCTAAATATTTACGTGCATTTTCAGGTAA
TTCTTCTAAAGTACGTACGCTTGTTACGTCTTCTGTCCAACCTGGTAACTCTTCAAAGAT
TGGTTTACAACGTTTTAATTGATCTAAGTTTGCTGGATACTCAGTAATTTCTTTACCGTC
TAATTCATAAGCTGTACAGATTTTCACTGTGTCTAAACCAGTTAACACATCGATAGAGTT
AATAGATAAATCTGTAATACCACTTACACGACGAGAGTGACGTAATACAACTGAGTCAAA
CCAACCTACACGACGTGGACGTCCTGTTGTTGTACCGTATTCACGACCAACTTCTCTAAT
ATGATGTCCATCTTCATCGAATAATTCAGTTGGGAATGGACCATCACCAACACGTGATGT
ATAAGCTTTACATACACCAATTACTTTGGAAACGAATGTTGGACCTACACCCGTACCTAC
AGTAACATTACCTGCAATTGGGTTACTTGATGTAACGAATGGATATGTACCGTGGTCGAT
ATCTAACATTACACCTTGAGCACCTTCGAAAAGTACTTTTTCATCTGCTACAAATGCATC
GTCTAAGATTTTTGATGTATCTGTTACAAATTCTTTTAAGCGTTGACCTGCTGCATAGTA
TTCTTCAAAGATTTCATCAAATGATGGGCAAGTTTCATTAAACATACCTTTGAAATATGC
TTGTTTATATTCAATATTTGATTTCAATAATCTTTCAAACGTTTCTTTTTCAAGTAAATC
TGCCATACGAATTCCGATACGTTGAACTTTGTCTACATATGCTGGACCGATACCTTTTTT
AGTTGTACCAATTTTATTGTCTCCACGTAAACGTTCTTCATATTCATCTTGTGCTAAGTG
GTAAGGTAAAATCACTTGCGCACGATTAGAAATACGTAAATTACTTGTAGGAATGCCACG
TTCATTTAATCCGTCTAATTCTTTTAATAGTGCAACTGGATCAACAACGACACCGTTACC
GATTACCGCTAATTTATCTTTATAAAAGATACCAGATGGTACTAAATGTAATTTATATGT
CTCTCCGCCAAATTGAATTGTATGGCCTGCATTATTACCACCTGAAAAACGTGCGATAAC
ATCCGATTGTTCTGCTAAGAAATCCGTAATCTTTCCTTTTCCTTCGTCTCCCCATTGTGT
CCCAACTACTACGATTGATGACAT	
>>0017_purA_SARG-MSHR1132_FR821777.2-[22382..23665; 1284 nt]
ATGTCATCAATCGTAGTAGTTGGGACACAATGGGGAGACGAAGGAAAAGGAAAGATTACG
GATTTCTTAGCAGAACAATCGGATGTTATCGCACGTTTTTCAGGTGGTAATAATGCAGGC
CATACAATTCAATTTGGCGGAGAAACATATAAATTACATTTAGTGCCATCTGGTATCTTT
TACAAAGATAAATTAGCGGTAATCGGTAACGGTGTCGTTGTTGATCCAGTTGCACTATTA
AAAGAATTAGACGGATTAAATGAACGTGGCATTCCTACAAGTAATTTACGTATTTCTAAT
CGCGCGCAAGTGATTTTACCATATCACTTAGCACAAGATGAATATGAGGAACGTTTACGT
GGCGACAACAAGATTGGTACTACTAAAAAAGGTATCGGTCCAGCATATGTAGACAAAGTT
CAACGTATCGGAATTCGTATGGCAGATTTACTTGAAAAAGAAACGTTTGAAAGATTATTG
AAATCAAATATTGAATATAAACAAGCATATTTCAAAGGTATGTTTAATGAAACGTGCCCA
TCATTTGATGACATCTTTGAAGAATACTATGCAGCAGGTCAACGTCTAAAAGAATTTGTA
ACAGACACATCAAAAATCTTAGACGATGCATTTGTAGCAGATGAAAAAGTTCTTTTCGAA
GGTGCGCAAGGTGTAATGTTAGATATCGACCATGGTACATATCCATTCGTTACATCAAGT
AACCCAATTGCAGGTAACGTTACAGTAGGTACAGGTGTAGGCCCAACATTCGTTTCAAAA
GTAATTGGTGTATGTAAAGCTTACACATCACGTGTTGGTGACGGTCCATTCCCAACTGAA
TTATTCGATGAAGATGGACATCATATTAGAGAGGTTGGTCGTGAATACGGTACAACAACA
GGACGTCCACGTCGTGTAGGTTGGTTTGATTCAGTTGTATTACGTCACTCTCGTCGTGTA
AGTGGTATTACAGATTTATCTATTAACTCAATCGATGTTTTAACAGGTTTAGATACAGTG
AAAATCTGTACAGCTTATGAACTAGATGGTGAAGAAATTACTGAATACCCAGCGAACTTA
GATCAATTAAAACGTTGTAAACCAATCTTTGAAGAGTTACCAGGTTGGACAGAAGACGTA
ACAAGTGTGCGTACATTAGAAGAATTACCTGAAAATGCACGTAAATATTTAGAGCGTATT
TCAGAATTATGTAATGTACAAATTTCTATCTTCTCAGTTGGTCCAGATAGAGCACAAACA
AACTTATTAAAAGAATTGTGGTAA	
>>0017_purA_SAUR-CC152-SA17S6_CP010941.1-[109767..111050; 1284 nt]
ATGTCATCAATCGTAGTAGTTGGGACACAATGGGGAGACGAAGGAAAAGGAAAAATAACG
GATTTCTTGGCAGAACAGTCAGATGTTATCGCACGTTTTTCAGGTGGTAATAATGCAGGC
CATACCATTCAATTTGGCGGAGAAACATATAAATTACATTTAGTACCATCTGGTATCTTT
TACAAAGATAAATTAGCGGTAATCGGTAACGGTGTCGTTGTTGATCCAGTTGCACTATTG
AAAGAATTAGACGGATTAAATGAACGTGGCATTCCTACAAGTAATTTACGTATATCTAAT
CGTGCGCAAGTGATTTTACCATATCACTTAGCACAAGATGAATATGAAGAACGTTTACGC
GGTGATAATAAGATTGGTACAACTAAAAAAGGTATCGGTCCAGCATATGTAGATAAAGTT
CAACGTATCGGTATTCGTATGGCAGATTTACTTGAAAAAGAAACATTCGAAAGATTATTA
AAATCAAACATTGAATATAAACAAGCATATTTCAAAGGTATGTTTAACGAAACATGTCCA
TCATTTGATGATATCTTTGAAGAATATTATGCAGCGGGTCAACGTCTAAAAGAATTTGTA
ACAGACACATCAAAAATCTTAGACGATGCATTTGTAGCAGATGAAAAGGTACTTTTCGAA
GGTGCGCAAGGTGTAATGTTAGATATCGACCATGGTACATATCCATTCGTTACATCAAGT
AATCCAATTGCAGGTAACGTTACTGTTGGTACAGGTGTAGGTCCTACATTCGTTTCAAAG
GTAATTGGTGTATGTAAAGCTTATACATCACGTGTTGGTGATGGTCCATTCCCTACTGAA
TTATTCGATGAAGATGGACATCATATTAGAGAAGTTGGTCGTGAATACGGTACAACAACA
GGACGTCCACGTCGTGTAGGTTGGTTTGATTCAGTTGTATTACGTCACTCTCGTCGTGTA
AGTGGTATTACAGATTTATCTATTAACTCAATTGATGTTTTAACAGGCCTAGACACAGTG
AAAATCTGTACAGCTTATGAATTAGACGGTAAAGAAATTACTGAGTACCCAGCAAACTTA
GATCAATTAAAACGTTGCAAACCAATCTTTGAAGAGTTACCAGGTTGGACAGAAGACGTA
ACAAGTGTGCGTACTTTAGAAGATTTACCTGAAAATGCACGTAAATATTTAGAGCGTATT
TCAGAATTATGTAATGTACAAATTTCTATCTTCTCAGTTGGTCCAGATAGAGAACAAACA
AACCTATTAAAAGAATTGTGGTAG	
>>0017_purA_SAUR-CC1-MW2_BA000033.2-[22443..23726; 1284 nt]
ATGTCATCAATCGTAGTAGTTGGGACACAATGGGGAGACGAAGGAAAAGGAAAAATAACG
GATTTCTTGGCAGAACAGTCAGATGTTATCGCGCGTTTTTCAGGTGGTAATAATGCAGGC
CATACCATTCAATTTGGCGGAGAAACATATAAATTACATTTAGTACCATCTGGTATCTTT
TACAAAGACAAATTAGCGGTAATCGGTAACGGTGTCGTTGTTGATCCAGTTGCACTATTG
AAAGAATTAGACGGATTAAATGAACGTGGCATTCCTACAAGTAATTTACGTATATCTAAT
CGTGCGCAAGTGATTTTACCATATCACTTAGCACAAGATGAATATGAAGAACGTTTACGC
GGTGACAATAAGATTGGTACAACTAAAAAAGGTATCGGTCCAGCATATGTAGACAAAGTT
CAACGTATCGGTATTCGTATGGCAGATTTACTTGAAAAAGAAACATTCGAAAGATTATTA
AAATCAAACATTGAATATAAACAAGCATATTTCAAAGGTATGTTTAACGAAACATGTCCA
TCATTTGATGATATCTTTGAAGAATACTATGCTGCAGGTCAACGTTTAAAAGAATTTGTA
ACAGACACATCAAAAATCTTAGACGATGCATTTGTAGCAGATGAAAAGGTACTTTTCGAA
GGTGCGCAAGGTGTAATGTTAGATATCGACCATGGTACATATCCATTCGTTACATCAAGT
AATCCAATTGCAGGTAACGTTACTGTTGGTACAGGTGTAGGTCCTACATTCGTTTCAAAG
GTAATTGGTGTATGTAAAGCTTATACATCACGTGTTGGTGATGGTCCATTCCCTACTGAA
TTATTCGATGAAGATGGACATCATATTAGAGAGGTTGGTCGTGAATACGGTACAACAACA
GGACGTCCACGTCGTGTAGGTTGGTTTGATTCAGTTGTATTACGTCACTCTCGTCGTGTA
AGTGGTATTACAGATTTATCTATTAACTCAATCGATGTTTTAACAGGCCTAGACACAGTG
AAAATCTGTACAGCTTATGAATTAGACGGTAAAGAAATTACTGAGTACCCAGCAAACTTA
GATCAATTAAAACGTTGTAAACCAATCTTTGAAGAGTTACCAGGTTGGACAGAAGACGTA
ACAAATGTGCGTACTTTAGAAGAATTACCTGAAAATGCACGTAAATATTTAGAGCGTATT
TCAGAATTATGTAATGTACAAATTTCTATCTTCTCAGTTGGTCCAGATAGAGAACAAACA
AACCTATTAAAAGAATTGTGGTAG	
>>0017_purA_SAUR-CC93-JKD6159_CP002114.2-[21913..23196; 1284 nt]
ATGTCATCAATCGTAGTAGTTGGGACACAATGGGGAGACGAAGGAAAAGGAAAGATTACG
GATTTCTTGGCAGAACAGTCAGATGTTATCGCGCGTTTTTCAGGTGGTAATAATGCAGGC
CATACCATTCAATTTGGCGGAGAAACATATAAATTACATTTAGTACCATCTGGTATCTTT
TATAAAGATAAATTAGCGGTAATCGGTAACGGTGTCGTTGTTGATCCAGTTGCACTATTA
AAAGAATTAGACGGATTAAATGAACGTGGCATTCCTACAAGTAATTTACGTATTTCTAAT
CGTGCGCAAGTGATTTTACCATATCACTTAGCACAAGATGAATATGAAGAACGTTTACGC
GGTGACAATAAGATTGGTACAACTAAAAAAGGTATCGGTCCAGCATATGTAGACAAAGTT
CAACGTATCGGAATTCGTATGGCAGATTTACTTGAAAAAGAAACGTTTGAAAGATTATTA
AAATCAAACATTGAATATAAGCAAGCATATTTCAAAGGTATGTTTAATGAAACTTGCCCA
TCATTTGATGAAATCTTTGAAGAATACTATGCAGCAGGTCAACGCTTAAAAGAATTTGTA
ACAGATACATCAAAAATCTTAGACGATGCATTTGTAGCAGATGAAAAAGTACTTTTCGAA
GGTGCGCAAGGTGTAATGTTAGATATCGACCACGGTACATATCCATTCGTTACATCAAGT
AACCCAATTGCAGGTAATGTTACTGTAGGTACAGGTGTAGGTCCTACATTCGTTTCAAAG
GTAATTGGTGTATGTAAAGCTTATACATCACGTGTTGGTGATGGTCCATTCCCTACTGAA
TTATTCGATGAAGATGGACATCATATTAGAGAAGTTGGTCGTGAATACGGTACAACAACA
GGACGTCCACGTCGTGTAGGTTGGTTTGATTCAGTTGTATTACGTCACTCTCGTCGTGTT
AGTGGTATTACAGATTTATCTATTAACTCAATTGATGTTTTAACAGGACTAGACACAGTG
AAAATTTGTACAGCTTATGAATTAGACGGTAAAGAAATTACTGAGTACCCAGCAAACTTA
GATCAATTAAAACGTTGTAAACCAATCTTTGAAGAGTTACCAGGTTGGACAGAAGACGTA
ACAAGTGTGCGTACTTTAGAAGAATTACCTGAAAATGCACGTAAATATTTAGAGCGTATT
TCAGAATTATGTAATGTACAAATTTCTATCTTCTCAGTTGGTCCAGATAGAGAACAAACA
AACCTATTAAAAGAATTGTGGTAG	
>>0017_purA_SCHW-NCTC13712_LR134304.1-[21855..23138; 1284 nt]
ATGTCATCAATCGTAGTAGTTGGGACACAATGGGGAGACGAAGGAAAAGGAAAGATTACG
GATTTCTTAGCAGAACAATCGGATGTTATCGCACGTTTTTCAGGTGGTAATAATGCAGGC
CATACAATTCAGTTTGGCGGAGAGACATATAAATTACATTTAGTACCATCTGGTATCTTT
TACAAAGATAAATTAGCAGTAATCGGTAACGGTGTCGTTGTTGATCCAGTTGCACTATTA
AAAGAATTAGACGGATTAAATGAACGTGGCATTTCTACAAGTAATTTACGTATATCTAAT
CGTGCGCAAGTGATTTTACCATATCACTTAGCTCAAGATGAATACGAAGAACGTTTACGC
GGAGATAATAAAATCGGTACAACTAAAAAAGGTATCGGTCCAGCATATGTAGATAAAGTT
CAACGTATCGGTATTCGTATGGCAGATTTACTTGAAAAAGACACATTCGAAAGATTATTA
AAATCAAACATTGAATATAAACAAGCATATTTCAAAGGTATGTTTAACGAAACATGTCCA
TCTTTTGATGAGATCTTTGAAGAATACTTTGCAGCAGGTCAACGTCTAAAAGAATTTGTA
ACAGATACATCAAAAATCTTAGACGATGCATTTGTTGCAGATGAAAAGGTGCTTTTCGAA
GGTGCACAAGGTGTAATGTTAGATATCGACCACGGTACATATCCATTCGTTACATCAAGT
AATCCAATTGCAGGTAATGTTACTGTAGGTACAGGTGTAGGTCCAACATTCGTTTCCAAA
GTAATTGGTGTATGTAAAGCTTATACATCACGTGTTGGTGATGGCCCATTCCCTACAGAA
TTATTCGATGAAGATGGACATCATATTAGAGAAGTTGGTCGTGAATACGGTACAACAACA
GGACGTCCACGTCGTGTAGGTTGGTTTGATTCAGTTGTATTACGTCACTCTCGTCGTGTA
AGTGGTATTACAGATTTATCTATTAACTCAATCGATGTTTTAACAGGCTTAGACACAGTG
AAAATCTGTACAGCTTATGAATTAGATGGTAAAGAAATCACTGAGTACCCAGCAAACTTA
GATCAATTAAAACGTTGTAAACCAATCTTTGAAGAGTTGCCAGGTTGGACAGAAGACGTA
ACAAGTGTACGTACTTTAGAAGAATTACCTGAAAATGCACGTAAATATTTAGAGCGTATT
TCAGAATTATGTAATGTACAAATTTCTATCTTTTCAGTTGGTCCAGATAGAGAACAAACA
AACTTATTAAAAGAATTGTGGTAG	
>>0017_purA_SS60_NZ_JABWHF010000003.1, contig-00003-[203173..204456; 1284 nt]
ATGTCATCAATCGTAGTAGTTGGGACACAATGGGGAGACGAAGGAAAAGGAAAGATTACG
GATTTCTTAGCAGAACAATCGGATGTTATCGCACGTTTTTCAGGTGGTAATAATGCAGGC
CATACAATTCAATTTGGCGGAGAGACATATAAATTACATTTAGTACCATCTGGTATCTTT
TATAAAGATAAATTAGCGGTAATCGGTAACGGTGTCGTTGTTGATCCAGTTGCACTATTA
AAAGAATTAGACGGATTAAATGAACGTGGCATTCCTACAAGTAATTTACGTATTTCTAAT
CGTGCGCAAGTGATTTTACCTTACCACTTAGCACAAGATGAATATGAAGAACGTTTACGT
GGAGACAACAAAATTGGTACAACTAAAAAAGGTATCGGTCCAGCATATGTAGACAAAGTT
CAACGTATCGGAATTCGTATGGCAGATTTACTTGAAAAAGAAACGTTTGAAAGATTATTG
AAATCAAATATTGAATATAAACAAGCATATTTCAAAGGTATGTTTAATGAAACTTGCCCA
TCATTTGATGAAATCTTTGAAGAATACTATGCAGCAGGTCAACGCTTAAAAGAATTTGTA
ACAGATACATCAAAAATCTTAGACGATGCATTTGTAGCAGATGAAAAAGTACTTTTCGAA
GGTGCTCAAGGTGTAATGTTAGATATCGACCACGGTACATATCCATTCGTTACATCAAGT
AACCCAATTGCAGGTAATGTTACTGTAGGTACAGGTGTAGGTCCAACATTCGTTTCCAAA
GTAATTGGTGTATGTAAAGCTTATACATCACGTGTTGGTGATGGTCCATTCCCAACTGAA
TTATTCGATGAAGATGGACATCATATTAGAGAAGTTGGTCGTGAATACGGTACAACAACA
GGACGTCCACGTCGTGTAGGTTGGTTTGACTCAGTTGTATTACGTCACTCTCGTCGTGTA
AGTGGTATTACAGATTTATCTATTAACTCTATCGATGTGTTAACTGGTTTAGACACAGTG
AAAATCTGTACAGCTTATGAATTAGACGGTAAAGAAATTACTGAGTATCCAGCAAACTTA
GATCAATTAAAACGTTGTAAACCAATCTTTGAAGAGTTACCAGGTTGGACAGAAGACGTA
ACAAGCGTACGTACTTTAGAAGAATTACCTGAAAATGCACGTAAATATTTAGAGCGTATT
TCTGAATTATGTAATGTAAAAATTTCTATCTTCTCAGTTGGTCCAGATAGAGAACAAACA
AACTTATTAAAAGAATTGTGGTAG	
>>0017_purA_SS90_NZ_JABWHD010000001.1, contig-00001-[445357..446640; 1284 nt]_RC
CTACCACAATTCTTTTAATAAGTTTGTTTGTTCTCTATCTGGACCAACTGAGAAGATAGA
AATTTGTACATTACATAATTCAGAAATACGCTCTAAATATTTACGTGCATTTTCAGGTAA
TTCTTCTAAAGTACGTACGCTTGTTACGTCTTCTGTCCAACCTGGTAACTCTTCAAAGAT
TGGTTTACAACGTTTTAATTGATCTAAGTTTGCTGGATACTCAGTAATTTCTTTACCGTC
TAATTCATAAGCTGTACAGATTTTCACTGTGTCTAAACCAGTTAACACATCGATAGAGTT
AATAGATAAATCTGTAATACCACTTACACGACGAGAGTGACGTAATACAACTGAGTCAAA
CCAACCTACACGACGTGGACGTCCTGTTGTTGTACCGTATTCACGACCAACTTCTCTAAT
ATGATGTCCATCTTCATCGAATAATTCAGTTGGGAATGGACCATCACCAACACGTGATGT
ATAAGCTTTACATACACCAATTACTTTGGAAACAAATGTTGGACCGACACCTGTACCTAC
AGTAACATTACCTGCAATTGGGTTACTTGATGTAACGAATGGATATGTACCGTGGTCGAT
ATCTAACATTACACCTTGAGCACCTTCGAAAAGTACTTTTTCATCTGCTACAAATGCATC
GTCTAAAATTTTTGATGTATCTGTTACAAATTCTTTTAAGCGTTGACCTGCTGCATAGTA
TTCTTCAAAGATTTCATCAAATGATGGGCAAGTTTCATTAAACATACCTTTGAAATATGC
TTGTTTATATTCAATATTTGATTTCAATAATCTTTCAAACGTTTCTTTTTCAAGTAAATC
TGCCATACGAATTCCGATACGTTGAACTTTGTCTACATATGCTGGACCGATACCTTTTTT
AGTTGTACCAATTTTGTTATCACCACGTAAACGTTCTTCATATTCATCTTGTGCTAAGTG
GTAAGGTAAAATCACTTGCGCACGATTAGAAATACGTAAATTACTTGTAGGAATGCCACG
TTCATTTAATCCGTCTAATTCTTTTAATAGTGCAACTGGATCAACAACGACACCGTTACC
GATTACCGCTAATTTATCTTTATAAAAGATACCAGATGGTACTAAATGTAATTTATATGT
CTCTCCGCCAAATTGAATTGTATGGCCTGCATTATTACCACCTGAAAAACGTGCGATAAC
ATCCGATTGTTCTGCTAAGAAATCCGTAATCTTTCCTTTTCCTTCGTCTCCCCATTGTGT
CCCAACTACTACGATTGATGACAT	
>>0017_purA_Zoo-28_N/A-[22402..23685; 1284 nt]
ATGTCATCAATCGTAGTAGTTGGGACACAATGGGGAGACGAAGGAAAAGGAAAGATTACG
GATTTCTTAGCAGAACAATCGGATGTTATCGCACGTTTTTCAGGTGGTAATAATGCAGGC
CATACAATTCAATTTGGCGGAGAGACATATAAATTACATTTAGTACCATCTGGTATCTTT
TATAAAGATAAATTAGCGGTAATCGGTAACGGTGTCGTTGTTGATCCAGTTGCACTATTA
AAAGAATTAGACGGATTAAATGAACGTGGCATTCCTACAAGTAATTTACGTATTTCTAAT
CGTGCGCAAGTGATTTTACCTTACCACTTAGCACAAGATGAATATGAAGAACGTTTACGT
GGAGACAACAAAATTGGTACAACTAAAAAAGGTATCGGTCCAGCATATGTAGACAAAGTT
CAACGTATCGGAATTCGTATGGCAGATTTACTTGAAAAAGAAACGTTTGAAAGATTATTG
AAATCAAATATTGAATATAAACAAGCATATTTCAAAGGTATGTTTAATGAAACTTGCCCA
TCATTTGATGAAATCTTTGAAGAATACTATGCAGCAGGTCAACGCTTAAAAGAATTTGTA
ACAGATACATCAAAAATCTTAGACGATGCATTTGTAGCAGATGAAAAAGTACTTTTCGAA
GGTGCGCAAGGTGTAATGTTAGATATCGACCACGGTACATATCCATTCGTTACATCAAGT
AATCCAATTGCAGGTAATGTTACTGTAGGTACAGGTGTAGGTCCAACATTCGTTTCCAAA
GTAATTGGTGTATGTAAAGCTTATACATCACGTGTTGGTGATGGTCCATTCCCAACTGAA
TTATTCGATGAAGATGGACATCATATTAGAGAAGTTGGTCGTGAATACGGTACAACAACA
GGACGTCCACGTCGTGTAGGTTGGTTTGACTCAGTTGTATTACGTCACTCTCGTCGTGTA
AGTGGTATTACAGATTTATCTATTAACTCTATCGATGTGTTAACTGGTTTAGACACAGTG
AAAATCTGTACAGCTTATGAATTAGATGGTAAAGAAATTACTGAGTATCCAGCAAACTTA
GATCAATTAAAACGTTGTAAACCAATCTTTGAAGAGTTACCAGGTTGGACAGAAGACGTA
ACAAGCGTACGTACTTTAGAAGAATTACCTGAAAATGCACGTAAATATTTAGAGCGTATT
TCTGAATTATGTAATGTACAAATTTCTATCTTCTCAGTTGGTCCAGATAGAGAACAAACA
AACTTATTAAAAGAATTGTGGTAG	
>>0018_walR_BDS-53E_N/A-[26550..27251; 702 nt]
ATGGCTAGAAAAGTTGTTGTAGTTGATGATGAAAAACCGATTGCTGATATTTTAGAATTT
AATTTAAAAAAAGAAGGATACGATGTGTACTGTGCATATGATGGTAATGATGCAGTAGAC
TTAATTTATGAAGAAGAACCAGACATCGTATTATTAGATATTATGTTGCCTGGTCGTGAT
GGTATGGAAGTATGTCGTGAAGTGCGCAAAAAATACGAAATGCCAATTATTATGCTAACT
GCTAAAGACTCAGAGATTGATAAAGTACTTGGTTTAGAACTAGGTGCAGATGACTATGTA
ACGAAACCATTTAGTACGCGTGAATTAATTGCACGTGTGAAAGCTAATTTACGCCGTCAT
TACTCACAACCAGCGCAAGACACTGGGAACGTGACGAATGAAATCACAATTAAAGATATT
GTGATTTATCCAGACGCATATTCTATTAAAAAACGTGGCGAAGATATTGAATTAACACAT
CGTGAATTTGAATTGTTCCATTATTTATCAAAACATATGGGACAAGTTATGACACGTGAA
CATTTATTACAAACAGTATGGGGCTATGATTACTTTGGCGATGTACGTACAGTCGATGTA
ACAATTCGTCGTTTACGTGAAAAAATTGAAGATGATCCGTCACACCCTGAATATATTGTT
ACGCGTAGAGGCGTTGGATATTTCCTCCAACAACATGAGTAG	
>>0018_walR_BDS-54_N/A-[26558..27259; 702 nt]
ATGGCTAGAAAAGTTGTTGTAGTTGATGATGAAAAACCGATTGCTGATATTTTAGAATTT
AATTTAAAAAAAGAAGGATACGATGTGTACTGTGCATATGATGGTAATGATGCAGTAGAC
TTAATTTATGAAGAAGAACCAGACATCGTATTATTAGATATTATGTTGCCTGGTCGTGAT
GGTATGGAAGTATGTCGTGAAGTGCGCAAAAAATACGAAATGCCAATTATTATGCTAACT
GCTAAAGACTCAGAGATTGATAAAGTACTTGGTTTAGAACTAGGTGCAGATGACTATGTA
ACGAAACCATTTAGTACGCGTGAATTAATTGCACGTGTGAAAGCTAATTTACGCCGTCAT
TACTCACAACCAGCGCAAGACACTGGGAACGTGACGAATGAAATCACAATTAAAGATATT
GTGATTTATCCAGACGCATATTCTATTAAAAAACGTGGCGAAGATATTGAATTAACACAT
CGTGAATTTGAATTGTTCCATTATTTATCAAAACATATGGGACAAGTTATGACACGTGAA
CATTTATTACAAACAGTATGGGGCTATGATTACTTTGGCGATGTACGTACAGTCGATGTA
ACAATTCGTCGTTTACGTGAAAAAATTGAAGATGATCCGTCACACCCTGAATATATTGTT
ACGCGTAGAGGCGTTGGATATTTCCTCCAACAACATGAGTAG	
>>0018_walR_EMCR19-CAJGUT01_CAJGUT010000002.1 , contig-2-[355571..356272; 702 nt]_RC
CTACTCATGTTGTTGGAGGAAATATCCAACGCCTCTACGCGTAACAATATATTCAGGGTG
TGACGGATCATCTTCAATTTTTTCACGTAAACGACGAATCGTTACATCGACCGTACGTAC
GTCACCAAAGTAATCATATCCCCATACTGTTTGTAATAAATGTTCACGTGTCATAACTTG
TCCCATATGTTTTGATAAATAATGGAACAATTCAAATTCACGATGTGTTAATTCAATATC
TTCACCACGTTTTTTAATAGAATATGCGTCTGGATAAATCACAATATCTTTAATTGTGAT
TTCATTCGTCACGTTCCCAGTGTCTTGCGCTGGTTGTGAGTAATGACGGCGTAAATTAGC
TTTCACACGTGCAATTAATTCACGTGTACTAAATGGTTTCGTTACATAGTCATCTGCACC
TAGTTCTAAACCAAGTACTTTATCAATTTCTGAGTCTTTAGCAGTTAGCATAATAATTGG
CATTTCGTATTTTTTGCGCACTTCACGACATACTTCCATACCATCACGACCAGGCAACAT
AATATCTAATAATACGATGTCTGGTTCTTCTTCATAAATTAAGTCTACTGCGTCATTACC
ATCATATGCACAGTACACATCGTATCCTTCTTTTTTTAAATTAAATTCTAAAATATCAGC
AATCGGTTTTTCATCATCAACTACAACAACTTTTCTAGCCAT	
>>0018_walR_SARG-MSHR1132_FR821777.2-[24857..25558; 702 nt]
ATGGCTAGAAAAGTTGTTGTAGTTGATGATGAAAAACCGATTGCTGATATTTTAGAATTT
AATTTAAAAAAAGAAGGATACGATGTGTACTGTGCATATGATGGTAATGACGCAGTAGAC
TTAATTTATGAAGAAGAACCAGACATCGTATTATTAGATATTATGTTACCTGGTCGTGAT
GGTATGGAAGTATGTCGTGAAGTGCGCAAAAAATACGAAATGCCAATTATTATGCTAACT
GCTAAAGACTCAGAAATTGATAAAGTACTTGGTTTAGAACTAGGTGCAGATGACTATGTA
ACGAAACCATTTAGTACGCGTGAATTAATTGCACGTGTGAAAGCTAATTTACGCCGTCAT
TACTCACAACCAGCGCAAGACACTGGGAACGTGACGAATGAAATCACAATTAAAGATATT
GTGATTTATCCTGACGCATATTCTATTAAAAAACGTGGCGAAGATATTGAATTAACACAT
CGTGAATTTGAATTGTTTCATTATTTATCAAAACATATGGGGCAAGTTATGACACGTGAA
CATTTATTACAAACAGTATGGGGCTATGATTACTTTGGCGATGTACGTACAGTCGATGTA
ACGATTCGTCGTTTACGTGAAAAAATTGAAGATGATCCGTCACATCCTGAATATATTGTT
ACGCGTAGAGGCGTTGGATATTTCCTCCAACAGCATGAGTAG	
>>0018_walR_SAUR-CC152-SA17S6_CP010941.1-[112239..112940; 702 nt]
ATGGCTAGAAAAGTTGTTGTAGTTGATGATGAAAAACCGATTGCTGATATTTTAGAATTT
AACTTAAAAAAAGAAGGATACGATGTTTACTGTGCATACGATGGTAATGATGCAGTCGAC
TTAATTTATGAAGAAGAACCAGACATCGTATTATTAGATATCATGTTACCTGGTCGTGAT
GGTATGGAAGTATGTCGTGAAGTGCGCAAAAAATACGAAATGCCAATTATAATGCTTACT
GCTAAAGATTCAGAAATTGATAAAGTACTTGGTTTAGAACTAGGTGCAGATGACTATGTA
ACGAAACCGTTTAGTACGCGTGAATTAATCGCACGTGTGAAAGCGAACTTACGTCGTCAT
TACTCACAACCAGCACAAGACACTGGAAATGTAACGAATGAAATCACAATTAAAGATATT
GTGATTTATCCAGACGCATATTCCATTAAAAAACGTGGCGAAGATATTGAATTAACACAT
CGTGAATTTGAATTGTTCCATTATTTATCAAAACATATGGGACAAGTAATGACACGTGAA
CATTTATTACAAACAGTATGGGGCTATGATTACTTTGGCGATGTACGTACGGTCGATGTA
ACGATTCGTCGTTTACGTGAAAAGATTGAAGATGATCCGTCGCATCCTGAATATATTGTG
ACGCGTAGAGGCGTTGGATATTTCCTCCAACAACATGAGTAG	
>>0018_walR_SAUR-CC1-MW2_BA000033.2-[24930..25631; 702 nt]
ATGGCTAGAAAAGTTGTTGTAGTTGATGATGAAAAACCGATTGCTGATATTTTAGAATTT
AACTTAAAAAAAGAAGGATACGATGTGTACTGTGCATACGATGGTAATGATGCAGTCGAC
TTAATTTATGAAGAAGAACCAGACATCGTATTACTAGATATCATGTTACCTGGTCGTGAT
GGTATGGAAGTATGTCGTGAAGTGCGCAAAAAATACGAAATGCCAATTATAATGCTTACT
GCTAAAGATTCAGAAATTGATAAAGTGCTTGGTTTAGAACTAGGTGCAGATGACTATGTA
ACGAAACCGTTTAGTACGCGTGAATTAATCGCACGTGTGAAAGCGAACTTACGTCGTCAT
TACTCACAACCAGCACAAGACACTGGAAATGTAACGAATGAAATCACAATTAAAGATATT
GTGATTTATCCAGACGCATATTCTATTAAAAAACGTGGCGAAGATATTGAATTAACACAT
CGTGAATTTGAATTGTTCCATTATTTATCAAAACATATGGGACAAGTAATGACACGTGAA
CATTTATTACAAACAGTATGGGGCTATGATTACTTTGGCGATGTACGTACGGTCGATGTA
ACGATTCGTCGTTTACGTGAAAAGATTGAAGATGATCCGTCACATCCTGAATATATTGTG
ACGCGTAGAGGCGTTGGATATTTCCTCCAACAACATGAGTAG	
>>0018_walR_SAUR-CC93-JKD6159_CP002114.2-[24386..25087; 702 nt]
ATGGCTAGAAAAGTTGTTGTAGTTGATGATGAAAAACCGATTGCTGATATTTTAGAATTT
AACTTAAAAAAAGAAGGATACGATGTGTACTGTGCATACGATGGTAATGATGCAGTCGAC
TTAATTTATGAAGAAGAACCAGACATCGTATTATTAGATATCATGTTACCTGGTCGTGAT
GGTATGGAAGTATGTCGTGAAGTGCGCAAAAAATACGAAATGCCAATTATAATGCTTACT
GCTAAAGATTCAGAAATTGATAAAGTGCTTGGTTTAGAACTAGGTGCAGATGACTATGTA
ACGAAACCGTTTAGTACACGTGAATTAATCGCTCGTGTGAAAGCGAACTTACGTCGTCAT
TACTCACAACCAGCACAAGACACTGGAAATGTAACGAATGAAATCACAATTAAAGATATT
GTGATTTATCCAGACGCATATTCTATTAAAAAACGTGGCGAAGATATTGAATTAACACAT
CGTGAATTTGAATTGTTCCATTATTTATCAAAACATATGGGACAAGTAATGACACGTGAA
CATTTATTACAAACAGTATGGGGCTATGATTACTTTGGCGATGTACGTACGGTCGATGTA
ACGATTCGTCGTTTACGTGAAAAGATTGAAGATGATCCGTCACATCCTGAATACATTGTG
ACGCGTAGAGGCGTTGGATATTTCCTCCAACAACATGAGTAG	
>>0018_walR_SCHW-NCTC13712_LR134304.1-[24330..25031; 702 nt]
ATGGCTAGAAAAGTTGTTGTAGTTGATGATGAAAAACCGATTGCTGATATTTTAGAATTT
AACTTAAAAAAAGAAGGATATGATGTGTACTGTGCATATGATGGTAATGATGCAGTAGAC
TTAATTTATGAAGAAGAACCAGACATCGTATTATTAGATATTATGTTGCCTGGTCGTGAT
GGTATGGAAGTATGTCGTGAAGTGCGCAAAAAGTACGAAATGCCAATTATTATGCTAACT
GCTAAAGACTCAGAAATTGATAAAGTGCTTGGTTTAGAACTAGGTGCAGATGACTATGTA
ACGAAACCGTTTAGCACGCGTGAATTAATCGCACGTGTGAAAGCGAACTTACGTCGTCAT
TATTCACAACCAGCACAAGACACTGGAAATGTAACGAATGAAATCACAATTAAAGATATT
GTGATTTATCCAGACGCATATTCTATTAAAAAACGTGGCGAAGATATTGAATTAACACAT
CGTGAATTTGAATTGTTCCATTATTTATCAAAACATATGGGACAAGTAATGACACGTGAA
CATTTATTACAAACAGTATGGGGCTATGATTACTTTGGCGATGTACGTACGGTCGACGTA
ACGATTCGTCGTTTACGTGAAAAGATTGAAGATGATCCGTCACATCCTGAATATATTGTG
ACGCGTAGAGGCGTTGGATATTTCCTCCAACAACATGAGTAG	
>>0018_walR_SS60_NZ_JABWHF010000003.1, contig-00003-[205652..206353; 702 nt]
ATGGCTAGAAAAGTTGTTGTAGTTGATGATGAAAAACCGATTGCTGATATTTTAGAATTT
AATTTAAAAAAAGAAGGATACGATGTGTACTGTGCATATGATGGTAATGACGCAGTAGAC
TTAATTTATGAAGAAGAACCAGACATCGTATTATTAGATATTATGTTACCTGGTCGTGAT
GGTATGGAAGTATGTCGTGAAGTGCGCAAAAAATACGAAATGCCAATTATTATGCTAACT
GCTAAAGACTCAGAAATTGATAAAGTACTTGGTTTAGAACTAGGTGCAGATGATTATGTA
ACGAAACCATTTAGTACGCGTGAATTAATTGCACGTGTGAAAGCTAATTTACGCCGTCAT
TACTCACAACCAGCGCAAGACACTGGGAACGTGACGAATGAAATCACAATTAAAGATATT
GTGATTTATCCAGACGCATATTCTATTAAAAAACGTGGCGAAGATATTGAATTAACACAT
CGTGAATTTGAATTGTTCCATTATTTATCAAAACATATGGGACAAGTTATGACACGTGAA
CATTTATTACAAACAGTATGGGGCTATGATTACTTTGGCGATGTACGTACAGTCGATGTA
ACGATTCGTCGTTTACGTGAAAAAATTGAAGATGATCCGTCACATCCTGAATATATTGTT
ACGCGTAGAGGCGTTGGATATTTCCTCCAACAGCATGAGTAG	
>>0018_walR_SS90_NZ_JABWHD010000001.1, contig-00001-[443459..444160; 702 nt]_RC
CTACTCATGTTGTTGGAGGAAATATCCAACGCCTCTACGCGTAACAATATATTCAGGGTG
TGACGGATCATCTTCAATTTTTTCACGTAAACGACGAATCGTTACATCGACCGTACGTAC
GTCACCAAAGTAATCATATCCCCATACTGTTTGTAATAAATGTTCACGTGTCATAACTTG
CCCCATATGTTTTGATAAATAATGGAACAATTCAAATTCACGATGTGTTAACTCAATATC
TTCGCCACGTTTTTTAATAGAATATGCGTCAGGGTAAATCACAATATCTTTAATTGTGAT
TTCATTCGTCACGTTCCCAGTGTCTTGCGCTGGTTGTGAGTAATGACGGCGTAAATTAGC
TTTCACACGTGCAATTAATTCACGTGTACTAAATGGTTTCGTTACATAGTCATCTGCACC
TAGTTCTAAACCAAGTACTTTATCAATTTCTGAGTCTTTAGCAGTTAGCATAATAATTGG
CATTTCGTATTTTTTGCGCACTTCACGACATACTTCCATACCATCACGACCAGGCAACAT
AATATCTAATAATACGATGTCTGGTTCTTCTTCATAAATTAAGTCTACTGCGTCATTACC
ATCATATGCACAGTACACATCGTATCCTTCTTTTTTTAAATTAAATTCTAAAATATCAGC
AATCGGTTTTTCATCATCAACTACAACAACTTTTCTAGCCAT	
>>0018_walR_Zoo-28_N/A-[25008..25709; 702 nt]
ATGGCTAGAAAAGTTGTTGTAGTTGATGATGAAAAACCGATTGCTGATATTTTAGAATTT
AATTTAAAAAAAGAAGGATACGATGTGTACTGTGCATATGATGGTAATGACGCAGTAGAC
TTAATTTATGAAGAAGAACCAGACATCGTATTATTAGATATTATGTTGCCTGGTCGTGAT
GGTATGGAAGTATGTCGTGAAGTGCGCAAAAAATACGAAATGCCAATTATTATGCTAACT
GCTAAAGACTCAGAGATTGATAAAGTACTTGGTTTAGAACTAGGTGCAGATGACTATGTA
ACAAAACCATTTAGTACACGTGAATTAATTGCACGTGTGAAAGCTAATTTACGCCGTCAT
TACTCACAACCAGCGCAAGACACTGGGAACGTGACGAATGAAATCACAATTAAAGATATT
GTGATTTACCCTGACGCATATTCTATTAAAAAACGTGGCGAAGATATTGAGTTAACACAT
CGTGAATTTGAATTGTTCCATTATTTATCAAAACATATGGGACAAGTTATGACACGTGAA
CATTTATTACAAACAGTATGGGGTTATGATTACTTTGGCGATGTACGTACGGTCGATGTA
ACGATTCGTCGTTTACGTGAAAAAATTGAAGATGATCCGTCACATCCTGAATATATTGTT
ACGCGTAGAGGCGTTGGATATTTCCTCCAACAACATGAGTAG	
>>0019_walK_BDS-53E_N/A-[27264..29090; 1827 nt]
ATGAAGTGGCTAAAACAACTACAATCCCTTCATACTAAACTTGTAATTGTTTATGTATTA
CTGATTATCATTGGTATGCAAATTATCGGGTTATATTTTACCAATAACCTTGAAAAAGAA
CTGCTTGATAATTTTAAGAAGAATATTACTCAATATGCAAAACAATTAGAAATTAGTATT
GAAAAAGTATATGACGAAAAGGGCTCCGTAAATGCACAAAAAGATATTCAAAATTTATTA
AGTGAGTATGCCAACCGTCAAGAAATTGGAGAAATTCGTTTTATAGATAAAGACCAAATT
ATTGTCGCAACGACGAAGCAGTCTAACCGTAGTCTAATTAATCAAAAAGCAAATGATAGT
TCTGTTCAAAAAGCATTATCATTAGGACAATCGAATGATCATTTAATTTTAAAAGATTAT
GGTAACGGAAAAGACCGTGTGTGGGTGTATAACATTCCAGTTAAAGTCGATAAAAAAGTA
ATAGGTAATATCTATATCGAATCAAAAATTAATGACGTTTATAACCAATTAAATAATATT
AACCAAATATTCATTGTTGGTACAGCTATTTCATTATTAATTACAGTCATCTTGGGATTC
TTTATAGCGCGAACGATTACCAAACCTATCACCGATATGCGTAACCAGACAGTCGAAATG
TCGCGAGGTAACTACACGCAACGTGTGAAGATTTATGGTAACGATGAAATTGGTGAATTA
GCCCTAGCATTCAATAACTTGTCTAAACGTGTGCAAGAAGCTCAGGCTAATACTGAAAGT
GAGAAACGTAGACTTGACTCAGTTATTACACATATGAGTGATGGTATTATCGCAACAGAC
CGCCGAGGACGTATTCGTATTGTCAATGACATGGCACTTAAAATGCTTGGTATGGCTAAA
GAAGATATTATTGGTTACTACATGTTAAGTGTATTAAGTCTTGAAGATGAGTTTAAACTT
GAAGAGATTCAAGAGAATAACGATAGTTTCTTACTAGATTTAAATGAAGAAGAAGGTCTT
ATCGCACGTGTTAACTTTAGTACAATTGTGCAGGAAACAGGCTTTGTAACGGGTTATATT
GCCGTGTTACATGACGTTACTGAACAACAACAAGTTGAACGTGAACGTCGTGAATTCGTT
GCCAATGTATCACATGAGTTACGTACACCATTAACATCAATGAATAGTTACATTGAAGCA
CTTGAAGAAGGCGCATGGAAAGATGAAGAACTAGCACCACAATTTTTATCTGTAACTCGT
GAAGAAACAGAACGAATGATTCGACTTGTAAATGACTTGCTACAATTATCTAAAATGGAT
AATGAATCAGATCAAATCAACAAAGAAATTATCGACTTTAACATGTTTATTAATAAAATT
ATTAACCGACATGAAATGTCTGCTAAAGATACGACATTTATTCGAGATATTCCGAAGAAG
ACAATTTTCACAGAATTTGATCCTGATAAAATGACGCAAGTATTTGATAATGTCATTACA
AATGCAATGAAATATTCTAGAGGCGATAAACGTGTCGAGTTCCACGTGAAACAAAACCCA
CTTTATAATCGAATGACAATTCGTATTAAAGATAATGGTATCGGTATTCCTATCAATAAA
GTCGATAAGATATTCGATAGATTCTATCGTGTCGATAAGGCACGTACACGTAAAATGGGT
GGTACTGGATTAGGACTAGCCATTTCGAAAGAGATTGTGGAAGCACACAATGGTCGTATT
TGGGCAAACAGTGTAGAAGGTCAAGGCACATCTATCTTTATTACACTTCCATGTGAAGTC
ATTGAAGACGGTGATTGGGATGAATAA	
>>0019_walK_BDS-54_N/A-[27272..29098; 1827 nt]
ATGAAGTGGCTAAAACAACTACAATCCCTTCATACTAAACTTGTAATTGTTTATGTATTA
CTGATTATCATTGGTATGCAAATTATCGGGTTATATTTTACCAATAACCTTGAAAAAGAA
CTGCTTGATAATTTTAAGAAGAATATTACTCAATATGCAAAACAATTAGAAATTAGTATT
GAAAAAGTATATGACGAAAAGGGCTCCGTAAATGCACAAAAAGATATTCAAAATTTATTA
AGTGAGTATGCCAACCGTCAAGAAATTGGAGAAATTCGTTTTATAGATAAAGACCAAATT
ATTGTCGCAACGACGAAGCAGTCTAACCGTAGTCTAATTAATCAAAAAGCAAATGATAGT
TCTGTTCAAAAAGCATTATCATTAGGACAATCGAATGATCATTTAATTTTAAAAGATTAT
GGTAACGGAAAAGACCGTGTGTGGGTGTATAACATTCCAGTTAAAGTCGATAAAAAAGTA
ATAGGTAATATCTATATCGAATCAAAAATTAATGACGTTTATAACCAATTAAATAATATT
AACCAAATATTCATTGTTGGTACAGCTATTTCATTATTAATTACAGTCATCTTGGGATTC
TTTATAGCGCGAACGATTACCAAACCTATCACCGATATGCGTAACCAGACAGTCGAAATG
TCGCGAGGTAACTACACGCAACGTGTGAAGATTTATGGTAACGATGAAATTGGTGAATTA
GCCCTAGCATTCAATAACTTGTCTAAACGTGTGCAAGAAGCTCAGGCTAATACTGAAAGT
GAGAAACGTAGACTTGACTCAGTTATTACACATATGAGTGATGGTATTATCGCAACAGAC
CGCCGAGGACGTATTCGTATTGTCAATGACATGGCACTTAAAATGCTTGGTATGGCTAAA
GAAGATATTATTGGTTACTACATGTTAAGTGTATTAAGTCTTGAAGATGAGTTTAAACTT
GAAGAGATTCAAGAGAATAACGATAGTTTCTTACTAGATTTAAATGAAGAAGAAGGTCTT
ATCGCACGTGTTAACTTTAGTACAATTGTGCAGGAAACAGGCTTTGTAACGGGTTATATT
GCCGTGTTACATGACGTTACTGAACAACAACAAGTTGAACGTGAACGTCGTGAATTCGTT
GCCAATGTATCACATGAGTTACGTACACCATTAACATCAATGAATAGTTACATTGAAGCA
CTTGAAGAAGGCGCATGGAAAGATGAAGAACTAGCACCACAATTTTTATCTGTAACTCGT
GAAGAAACAGAACGAATGATTCGACTTGTAAATGACTTGCTACAATTATCTAAAATGGAT
AATGAATCAGATCAAATCAACAAAGAAATTATCGACTTTAACATGTTTATTAATAAAATT
ATTAACCGACATGAAATGTCTGCTAAAGATACGACATTTATTCGAGATATTCCGAAGAAG
ACAATTTTCACAGAATTTGATCCTGATAAAATGACGCAAGTATTTGATAATGTCATTACA
AATGCAATGAAATATTCTAGAGGCGATAAACGTGTCGAGTTCCACGTGAAACAAAACCCA
CTTTATAATCGAATGACAATTCGTATTAAAGATAATGGTATCGGTATTCCTATCAATAAA
GTCGATAAGATATTCGATAGATTCTATCGTGTCGATAAGGCACGTACACGTAAAATGGGT
GGTACTGGATTAGGACTAGCCATTTCGAAAGAGATTGTGGAAGCACACAATGGTCGTATT
TGGGCAAACAGTGTAGAAGGTCAAGGCACATCTATCTTTATTACACTTCCATGTGAAGTC
ATTGAAGACGGTGATTGGGATGAATAA	
>>0019_walK_EMCR19-CAJGUT01_CAJGUT010000002.1 , contig-2-[353732..355558; 1827 nt]_RC
TTATTCATCCCAATCACCGTCTTCAATGACTTCACAAGGAAGTGTAATAAAGATAGATGT
ACCTTGACCTTCTACACTGTTTGCCCAAATACGACCATTGTGCGCTTCCACAATCTCTTT
CGAAATGGCTAACCCTAATCCAGTACCACCCATTTTACGCGTACGTGCCTTATCAACACG
ATAGAATCTATCGAATATCTTATCTACTTTATTAATAGGGATACCGATACCATTATCTTT
AATACGAATGGTCATTCGATTATAAAGTGGGTTTTGTTTCACGTGGAACTCGACACGTTT
ATCGCCCCTCGAATATTTCATCGCATTCGTGATGACATTATCAAATACTTGCGTCATTTT
ATCAGGATCAAATTCTGTGAAAATCGTCTTTTTAGGAATATCTCGAATAAATGTTGTATC
TTTCGCAGACATTTCATGTCGATTAATAATTTTATTAATAAACATATTAAAGTCGATAAT
TTCTTTGTTGATTTGATCTGATTCATTATCCATTTTAGATAATTGTAGCAAGTCATTTAC
AAGTCGAATCATTCGTTCTGTTTCTTCACGAGTTACAGATAAAAATTGTGGTGCTAGTTC
TTCATCTTTCCATGCGCCTTCTTCAAGTGCTTCAATGTAACTATTCATTGATGTTAACGG
TGTACGTAACTCATGTGATACATTGGCAACGAATTCACGACGTTCACGTTCAACTTGTTG
TTGTTCAGTAACGTCATGTAACACGGCAATATAACCCGTTACAAAGCCTGTTTCCTGCAC
AATTGTACTAAAGTTAACACGTGCGATAAGACCTTCTTCTTCATTTAAATCTAGTAAGAA
ACTATCGTTATTCTCTTGAATCTCTTCAAGTTTAAACTCATCTTCAAGACTTAATACACT
TAACATGTAGTAACCAATAATATCTTCTTTAGCCATACCAAGCATTTTAAGTGCCATGTC
ATTGACAATACGAATACGTCCTCGACGGTCTGTTGCGATAATACCATCACTCATATGTGT
AATAACTGAGTCAAGTCTACGTTTCTCACTTTCAGTATTAGCCTGAGCTTCTTGCACACG
TTTGGACAAGTTATTGAATGCTAGGGCTAATTCACCAATTTCATCGTTACCATAAATCTT
CACACGTTGCGTGTAGTTACCTCGCGACATTTCGACTGTCTGGTTACGCATATCGGTGAT
AGGTTTGGTAATCGTTCGCGCTATAAAGAATCCCAAGATGACTGTAATTAATAATGAAAT
AGCTGTACCAACAATGAATATTTGGTTAATATTATTTAATTGGTTATAAACGTCATTAAT
TTTTGATTCGATATAGATATTACCTATTACTTTTTTATCGACTTTAACTGGAATGTTATA
CACCCACACACGGTCTTTTCCGTTACCATAATCTTTTAATATTAAATGATCATTCGATTG
TCCTAATGATAATGCTTTTTGAACAGAACTATCATTTGCTTTTTGATTAATTAGACTACG
GTTAGACTGCTTCGTCGTTGCGACAATAATTTGGTCTTTATCTATAAAACGAATTTCTCC
AATTTCTTGACGGTTGGCATACTCACTTAATAAATTTTGAATATCTTTTTGTGCATTTAC
GGAGCCCTTTTCGTCATATACTTTTTCAATACTAATTTCTAATTGTTTTGCATATTGGGT
AATATTCTTTTTAAAATTATCAAGTAGTTCTTTTTCAAGGTTATTTGTAAAATATAACCC
GATAATTTGCATACCAATGATAATCAGTAATACATAAACAATTACAAGTTTAGTATGAAG
GGATTGTAGTTGTTTTAGCCACTTCAT	
>>0019_walK_SARG-MSHR1132_FR821777.2-[25571..27397; 1827 nt]
ATGAAGTGGCTAAAACAACTACAATCCCTTCATACTAAACTTGTAATTGTTTATGTATTA
CTGATTATCATTGGTATGCAAATTATCGGGTTATATTTTACAAATAACCTTGAAAAAGAG
CTACTTGATAATTTTAAAAAGAATATTACCCAATATGCAAAACAATTAGAAATTAGTATT
GAAAAAGTATATGACGAAAAGGGCTCCGTAAATGCACAAAAAGATATTCAAAATTTATTA
AGTGAGTATGCCAACCGTCAAGAAATTGGAGAAATTCGTTTTATAGATAAAGACCAAATT
ATTGTCGCAACGACGAAGCAGTCTAACCGTAGTCTAATCAATCAAAAAGCAAATGATAGT
TCTGTTCAAAAAGCATTATCATTAGGACAATCGAATGATCATTTAATTTTAAAAGATTAT
GGTAACGGAAAAGACCGTGTGTGGGTGTATAACATTCCAGTTAAAGTCGATAAAAAAGTA
ATAGGTAATATCTATATCGAATCAAAAATTAATGACGTTTATAACCAATTAAATAATATT
AACCAAATATTCATTGTTGGTACAGCTATTTCATTATTAATTACAGTCATCTTGGGATTC
TTTATAGCGCGAACAATTACCAAACCTATCACCGATATGCGTAACCAGACAGTCGAAATG
TCGCGAGGTAACTACACGCAACGTGTGAAGATTTATGGTAATGATGAAATTGGTGAATTA
GCCCTAGCATTCAATAACTTGTCCAAACGTGTGCAAGAAGCTCAGGCTAATACTGAAAGT
GAGAAACGTAGACTTGACTCAGTTATTACACATATGAGTGATGGTATTATCGCAACAGAC
CGCCGAGGACGTATTCGTATTGTCAATGACATGGCACTTAAAATGCTTGGTATGGCTAAA
GAAGATATTATTGGTTACTATATGTTAAGTGTATTAAGTCTTGAAGATGAGTTTAAACTT
GAAGAGATTCAAGAGAATAACGATAGTTTCTTACTAGATTTAAACGAAGAAGAAGGTCTA
ATCGCACGTGTTAACTTTAGTACGATTGTGCAGGAAACAGGCTTTGTAACGGGTTATATT
GCCGTGTTACATGACGTTACTGAACAACAACAAGTTGAACGTGAACGTCGCGAATTCGTT
GCCAATGTATCACATGAGTTACGTACACCATTAACATCAATGAATAGTTACATTGAAGCA
CTTGAAGAAGGCGCATGGAAAGATGAAGAACTGGCACCACAATTTTTATCCGTTACTCGT
GAAGAAACGGAACGAATGATTCGACTTGTAAATGACTTGCTACAATTATCAAAAATGGAT
AATGAATCAGATCAAATCAACAAAGAAATTATCGACTTTAACATGTTTATTAATAAAATT
ATTAACCGACATGAAATGTCTGCTAAAGATACGACATTTATTCGAGATATTCCGAAGAAG
ACAATTTTCACTGAATTTGATCCTGATAAAATGACGCAAGTATTTGATAATGTCATCACG
AATGCGATGAAATATTCGAGGGGCGATAAACGTGTCGAGTTCCACGTGAAACAAAACCCA
CTTTATAATCGAATGACCATTCGTATTAAAGATAATGGTATCGGTATCCCTATTAATAAA
GTAGATAAGATATTCGATAGATTCTATCGTGTTGATAAGGCACGTACGCGTAAAATGGGT
GGTACTGGATTAGGATTAGCCATTTCGAAAGAGATTGTGGAAGCGCACAATGGTCGTATT
TGGGCAAACAGTGTAGAAGGTCAAGGTACATCTATCTTTATTACACTTCCTTGTGAAGTC
ATTGAAGACGGTGATTGGGATGAATAA	
>>0019_walK_SAUR-CC152-SA17S6_CP010941.1-[112953..114779; 1827 nt]
ATGAAGTGGCTAAAACAACTACAATCCCTTCATACTAAACTTGTAATTGTTTATGTATTA
CTGATTATCATTGGTATGCAAATTATCGGGCTGTATTTTACAAATAACCTTGAAAAAGAG
CTGCTTGATAATTTTAAGAAGAATATTACGCAGTACGCTAAACAATTAGAAATTAGTATT
GAAAAAGTATATGACGAAAAGGGCTCCGTAAATGCACAAAAAGATATTCAAAATTTATTA
AGTGAGTATGCCAACCGTCAAGAAATTGGAGAAATTCGTTTTATAGATAAAGACCAAATT
ATTATTGCGACGACGAAGCAGTCTAACCGTAGTCTAATCAATCAAAAAGCGAATGATAGT
TCTGTTCAAAAAGCGTTATCGCTAGGACAATCAAACGATCATTTAATTTTAAAAGATTAT
GGCGGTGGTAAGGACCGTGTCTGGGTATACAATATCCCAGTTAAAGTCAATAAAAAGGTA
ATTGGTAATATTTATATCGAATCAAAAATTAATGACGTTTATAACCAATTAAATAATATA
AATCAAATATTCATTGTTGGTACAGCTATTTCATTATTAATCACAGTCATCCTAGGATTC
TTTATAGCGCGAACGATTACCAAACCAATCACCGATATGCGTAATCAGACGGTCGAAATG
TCCAGAGGTAATTATACGCAACGTGTGAAGATTTATGGTAATGATGAAATTGGCGAATTA
GCTTTAGCATTTAATAACTTGTCTAAACGTGTACAAGAAGCGCAGGCTAATACTGAAAGT
GAGAAACGTAGACTGGACTCAGTTATCACCCATATGAGTGATGGTATTATCGCAACAGAC
CGCCGTGGACGTATTCGTATCGTCAATGATATGGCACTTAAGATGCTTGGTATGGCGAAA
GAAGACATCATCGGTTATTACATGTTAAGTGTATTAAGTCTTGAAGATGAATTTAAACTT
GAAGAAATTCAAGAGAATAATGATAGTTTCTTACTAGATTTAAATGAAGAAGAAGGACTA
ATCGCACGTGTAAACTTTAGTACGATTGTTCAGGAAACAGGATTTGTAACTGGTTATATC
GCTGTGTTACATGACGTTACTGAACAACAACAAGTTGAACGTGAGCGTCGTGAATTTGTT
GCCAATGTATCACATGAGTTACGCACACCTTTAACTTCTATGAATAGTTACATCGAAGCA
CTTGAAGAAGGTGCATGGAAAGATGAGGAACTTGCGCCACAATTTTTATCTGTTACCCGT
GAAGAAACAGAACGAATGATTCGACTGGTCAATGACTTGCTACAGTTATCTAAAATGGAT
AATGAGTCTGATCAAATCAACAAAGAAATTATCGACTTCAACATGTTCATTAATAAAATT
ATTAATCGACATGAAATGTCTGCGAAAGATACAACATTTATTCGAGATATTCCGAAAAAG
ACGATTTTTACAGAATTTGATCCTGATAAAATGACGCAAGTATTTGATAATGTCATTACA
AATGCGATGAAATATTCTAGAGGCGATAAACGTGTCGAGTTCCACGTGAAACAAAATCCA
CTTTATAATCGAATGACGATTCGTATTAAAGATAATGGCATCGGTATTCCTATTAATAAA
GTCGATAAGATATTCGACCGATTCTATCGTGTAGATAAGGCACGTACGCGTAAAATGGGT
GGTACTGGATTAGGACTAGCCATTTCGAAAGAGATTGTGGAAGCGCACAATGGTCGTATT
TGGGCAAACAGTGTAGAAGGTCAAGGCACATCTATCTTTATTACACTTCCATGTGAAGTC
ATTGAAGACGGTGATTGGGATGAATAA	
>>0019_walK_SAUR-CC1-MW2_BA000033.2-[25644..27470; 1827 nt]
ATGAAGTGGCTAAAACAACTACAATCCCTTCATACTAAACTTGTAATTGTTTATGTATTA
CTGATTATCATTGGTATGCAAATTATCGGGCTGTATTTTACAAATAATCTTGAAAAAGAG
CTGCTTGATAATTTTAAGAAGAATATTACGCAGTACGCTAAACAATTAGAAATTAGTATT
GAAAAAGTATATGACGAAAAGGGCTCCGTAAATGCACAAAAAGATATTCAAAATTTATTA
AGTGAGTATGCCAACCGTCAAGAAATTGGAGAAATTCGTTTTATAGATAAAGACCAAATT
ATTATTGCGACGACGAAGCAGTCTAACCGTAGTCTAATCAATCAAAAAGCGAATGATAGT
TCTGTCCAAAAAGCACTATCACTAGGACAATCAAACGATCATTTAATTTTAAAAGATTAT
GGCGGTGGTAAGGACCGTGTCTGGGTATATAATATCCCAGTTAAAGTCGATAAAAAGGTA
ATTGGTAATATTTATATCGAATCAAAAATTAATGACGTTTATAACCAATTAAATAATATA
AATCAAATATTCATTGTTGGTACAGCTATTTCATTATTAATCACAGTCATCCTAGGATTC
TTTATAGCGCGAACGATTACCAAACCAATCACCGATATGCGTAACCAGACGGTTGAAATG
TCCAGAGGTAACTATACGCAACGTGTGAAGATTTATGGTAATGATGAAATTGGCGAATTA
GCTTTAGCATTTAATAACTTGTCTAAACGTGTACAAGAAGCGCAGGCTAATACTGAAAGT
GAGAAACGTAGACTGGACTCAGTTATCACCCATATGAGTGATGGTATTATTGCAACAGAC
CGCCGTGGACGTATTCGTATCGTCAATGATATGGCACTCAAGATGCTTGGTATGGCGAAA
GAAGACATCATTGGATATTACATGTTAAGTGTATTAAGTCTTGAAGATGAATTTAAACTT
GAAGAAATTCAAGAGAATAATGATAGTTTCTTATTAGATTTAAATGAAGAAGAAGGTCTA
ATCGCACGTGTTAACTTTAGTACGATTGTGCAGGAAACAGGATTTGTAACTGGTTATATC
GCTGTGTTACATGACGTTACTGAACAACAACAAGTTGAACGTGAGCGTCGTGAATTTGTT
GCCAATGTATCACATGAGTTACGTACACCTTTAACTTCTATGAATAGTTACATTGAAGCA
CTTGAAGAAGGTGCATGGAAAGATGAGGAACTTGCGCCACAATTTTTATCTGTTACCCGT
GAAGAAACAGAACGAATGATTCGACTGGTCAATGACTTGCTACAGTTATCTAAAATGGAT
AATGAGTCTGATCAAATCAACAAAGAAATTATCGACTTTAACATGTTCATTAATAAAATT
ATTAATCGACATGAAATGTCTGCGAAAGATACAACATTTATTCGAGATATTCCGAAAAAG
ACGATTTTCACAGAATTTGATCCTGATAAAATGACGCAAGTATTTGATAATGTCATTACA
AATGCGATGAAATATTCTAGAGGCGATAAACGTGTCGAGTTCCACGTGAAACAAAATCCA
CTTTATAATCGAATGACGATTCGTATTAAAGATAATGGCATCGGTATTCCTATCAATAAA
GTCGATAAGATATTCGACCGATTCTATCGTGTAGATAAGGCGCGTACGCGTAAAATGGGT
GGTACTGGATTAGGACTAGCCATTTCGAAAGAGATTGTGGAAGCGCACAATGGTCGTATT
TGGGCAAACAGTGTAGAAGGTCAAGGTACATCTATCTTTATCACACTTCCATGTGAAGTC
ATTGAAGACGGTGATTGGGATGAATAA	
>>0019_walK_SAUR-CC93-JKD6159_CP002114.2-[25100..26926; 1827 nt]
ATGAAGTGGCTAAAACAACTACAATCCCTTCATACTAAACTTGTAATTGTTTATGTATTA
CTGATTATCATTGGTATGCAAATTATCGGGCTGTATTTTACAAATAACCTTGAAAAAGAG
CTGCTTGATAATTTTAAGAAGAATATTACGCAGTACGCTAAACAATTAGAAATTAGTATT
GAAAAAGTATATGACGAAAAGGGCTCCGTAAATGCACAAAAAGATATTCAAAATTTATTA
AGTGAGTATGCCAACCGTCAAGAAATTGGAGAAATTCGTTTTATAGATAAAGACCAAATT
ATTATTGCGACGACGAAGCAGTCTAACCGTAGTCTAATCAATCAAAAAGCGAATGATAGT
TCTGTCCAAAAAGCACTATCACTAGGACAATCAAACGATCATTTAATTTTAAAAGATTAT
GGCGGTGGTAAGGACCGTGTCTGGGTATATAATATCCCCGTTAAAGTCGATAAAAAGGTA
ATTGGTAATATTTATATCGAATCAAAAATTAATGACGTTTATAACCAATTAAATAATATA
AATCAAATATTCATTGTTGGTACAGCTATTTCATTATTAATCACAGTCATCCTAGGATTC
TTTATAGCGCGAACGATTACCAAACCAATCACCGATATGCGTAACCAGACGGTCGAAATG
TCCAGAGGGAACTATACGCAACGTGTGAAGATTTATGGTAATGATGAAATTGGCGAATTA
GCTTTAGCATTTAATAACTTGTCTAAACGTGTACAAGAAGCGCAGGCTAATACTGAAAGT
GAGAAACGTAGACTGGACTCAGTTATCACCCATATGAGTGATGGCATTATTGCAACAGAC
CGCCGTGGACGTATTCGTATCGTCAATGATATGGCACTTAAGATGCTTGGTATGGCGAAA
GAAGACATCATCGGTTATTACATGTTAAGTGTATTAAGTCTTGAAGATGAATTTAAACTT
GAAGAAATTCAAGAGAATAATGATAGTTTCTTATTAGATTTAAATGAAGAAGAAGGTCTA
ATCGCACGTGTTAACTTTAGTACGATTGTGCAGGAAACAGGATTTGTAACTGGTTATATC
GCTGTGTTACATGACGTGACTGAACAACAACAAGTTGAACGTGAGCGTCGTGAATTTGTT
GCCAATGTATCACATGAGTTACGTACACCGTTAACATCAATGAATAGTTACATTGAAGCA
CTTGAAGAAGGCGCATGGAAAGATGAAGAACTAGCACCACAATTTTTATCTGTAACTCGT
GAAGAAACAGAACGAATGATTCGACTGGTCAATGACTTGCTACAGTTATCTAAAATGGAT
AATGAGTCTGATCAAATCAACAAAGAAATTATCGACTTTAACATGTTCATTAATAAAATT
ATTAATCGACATGAAATGTCTGCGAAAGATACAACATTTATTCGAGATATTCCTAAAAAG
ACGATTTTCACAGAATTTGATCCTGATAAAATGACGCAAGTATTTGATAATGTCATTACA
AATGCGATGAAATATTCTAGAGGCGATAAACGTGTCGAGTTTCACGTGAAACAAAATCCA
CTTTATAATCGAATGACGATTCGTATTAAAGATAATGGTATCGGTATTCCTATCAATAAA
GTCGATAAGATATTCGACCGATTCTATCGTGTAGATAAGGCACGTACGCGTAAAATGGGT
GGTACTGGATTAGGACTAGCCATTTCGAAAGAGATTGTGGAAGCTCACAATGGTCGTATT
TGGGCAAACAGTGTAGAAGGTCAAGGTACATCTATCTTTATCACACTTCCATGTGAAGTC
ATTGAAGACGGTGATTGGGATGAATAA	
>>0019_walK_SCHW-NCTC13712_LR134304.1-[25044..26870; 1827 nt]
ATGAAGTGGCTAAAACAACTACAATCCCTTCATACTAAACTTGTAATTGTTTATGTATTA
CTGATTATCATTGGTATGCAAATTATCGGGTTATATTTTACAAATAACCTTGAAAAAGAG
CTACTTGATAATTTTAAGAAGAATATTACGCAGTACGCTAAACAATTAGAAATTAGTATT
GAAAAAGTATATGACGAAAAGGGCTCCGTAAATGCACAAAAAGATATTCAAAATTTATTA
AGTGAGTATGCCAACCGTCAAGAAATTGGAGAAATTCGTTTTATAGATAAAGACCAAATT
ATTATTGCAACGACGAAGCAGTCTAACCGTAGTCTAATCAATCAAAAAGCGAATGATAGT
TCTGTCCAAAAAGCGTTATCGTTAGGACAATCAAATGATCATTTAATTTTAAAAGATTAT
GGTAACGGAAAAGACCGTGTGTGGGTATATAACATTCCAGTGAAAGTCGATAAAAAAGTA
ATAGGTAATATCTATATCGAATCAAAAATTAATGACGTTTATAACCAATTAAATAATATA
AACCAAATATTCATTGTTGGTACAGCTATTTCATTATTAATCACAGTCATCCTAGGATTC
TTTATAGCGCGAACAATTACCAAACCTATTACCGATATGCGTAACCAGACGGTCGAAATG
TCCAGAGGTAACTACACACAACGTGTGAAGATTTATGGTAATGATGAAATTGGCGAATTA
GCCCTAGCTTTCAATAACTTGTCCAAACGTGTGCAAGAAGCTCAGGCTAATACTGAAAGT
GAGAAACGTAGACTGGACTCAGTTATTACACATATGAGTGATGGTATTATCGCAACAGAC
CGTCGTGGACGTATTCGTATCGTCAATGATATGGCACTTAAGATGCTTGGTATGGCGAAA
GAAGACATCATCGGATATTACATGTTAAGTGTATTAAGTCTTGAAGATGAATTTAAACTG
GAAGAAATTCAAGAGAATAATGATAGTTTCTTATTAGATTTAAATGAAGAAGAAGGTCTA
ATCGCACGTGTTAACTTTAGTACGATTGTGCAGGAAACAGGATTTGTAACTGGTTATATC
GCTGTGTTACATGACGTTACTGAACAACAACAAGTTGAACGTGAGCGTCGTGAATTTGTT
GCCAATGTATCACATGAGTTACGTACACCTTTAACTTCTATGAATAGTTACATTGAAGCA
CTTGAAGAAGGTGCATGGAAAGATGAGGAACTTGCGCCACAATTTTTATCTGTTACCCGT
GAAGAAACAGAACGAATGATTCGACTGGTCAATGACTTGCTACAGTTATCTAAAATGGAT
AATGAATCAGATCAAATCAACAAAGAAATTATCGATTTTAACATGTTTATTAATAAAATT
ATTAACCGACATGAAATGTCTGCTAAAGATACGACATTTATTCGAGATATTCCGAAGAAG
ACGATTTTCACAGAATTTGATCCTGATAAAATGACGCAAGTATTTGATAATGTCATTACA
AATGCGATGAAGTATTCTAGAGGCGATAAACGTGTCGAGTTCCACGTGAAACAAAATCCA
CTTTATAATCGAATGACTATCCGTATTAAAGATAATGGTATTGGTATTCCTATTAATAAA
GTAGATAAAATATTCGACAGATTCTATCGTGTAGATAAAGCACGTACGCGTAAAATGGGT
GGTACTGGACTAGGATTAGCCATTTCGAAAGAGATTGTGGAAGCACACAATGGTCGTATT
TGGGCAAACAGTGTTGAAGGTCAAGGCACATCTATCTTTATTACACTTCCGTGTGAAGCT
ATCGAAGACGGTGATTGGGATGAATAA	
>>0019_walK_SS60_NZ_JABWHF010000003.1, contig-00003-[206366..208192; 1827 nt]
ATGAAGTGGCTAAAACAACTACAATCCCTTCATACTAAACTTGTAATTGTTTATGTATTA
CTGATTATCATTGGTATGCAAATTATCGGGTTATATTTTACAAATAACCTTGAAAAAGAA
CTGCTTGATAATTTTAAGAAGAATATTACCCAATATGCAAAACAATTAGAAATTAGTATT
GAAAAAGTATATGACGAAAAGGGCTCCGTAAATGCACAAAAAGATATTCAAAATTTATTA
AGTGAGTATGCCAACCGTCAAGAAATTGGAGAAATTCGTTTTATAGATAAAGACCAAATT
ATTGTCGCAACGACGAAGCAGTCTAACCGTAGTCTAATTAATCAAAAAGCAAATGATAGT
TCTGTTCAAAAAGCATTATCATTAGGACAATCGAATGATCATTTAATTTTAAAAGATTAT
GGTAACGGAAAAGACCGTGTGTGGGTGTATAACATTCCAGTTAAAGTCGATAAAAAAGTA
ATAGGTAATATCTATATCGAATCAAAAATTAATGACGTTTATAACCAATTAAATAATATT
AACCAAATATTCATTGTTGGTACAGCTATTTCATTATTAATTACAGTCATCTTGGGATTC
TTTATAGCGCGAACGATTACCAAACCTATCACCGATATGCGTAACCAGACAGTCGAAATG
TCGCGAGGTAACTACACGCAACGTGTGAAGATTTATGGTAACGATGAAATTGGTGAATTA
GCCCTAGCATTCAATAACTTGTCCAAACGTGTGCAAGAAGCTCAGGCTAATACTGAAAGT
GAGAAACGTAGACTTGACTCAGTTATTACACATATGAGTGATGGTATTATCGCAACAGAC
CGTCGAGGACGTATTCGTATTGTCAATGACATGGCACTTAAAATGCTTGGTATGGCTAAA
GAAGATATTATTGGTTACTACATGTTAAGTGTATTAAGTCTTGAAGATGAGTTTAAACTT
GAAGAGATTCAAGAGAATAACGATAGTTTCTTACTAGATTTAAATGAAGAAGAAGGTCTT
ATCGCACGTGTTAACTTTAGTACAATTGTGCAGGAAACAGGCTTTGTAACGGGTTATATT
GCCGTGTTACATGACGTTACTGAACAACAACAAGTTGAACGTGAACGTCGTGAATTCGTT
GCCAATGTATCACATGAGTTACGTACACCATTAACATCAATGAATAGTTACATTGAAGCA
CTTGAAGAAGGCGCATGGAAAGATGAAGAACTAGCACCACAATTTTTATCTGTAACTCGT
GAAGAAACAGAACGAATGATTCGACTTGTAAATGACTTGCTACAATTATCTAAAATGGAT
AATGAATCAGATCAAATCAACAAAGAAATTATCGACTTTAACATGTTCATTAATAAAATT
ATTAACCGACATGAAATGTCTGCGAAAGATACAACATTTATTCGAGATATTCCTAAAAAG
ACGATTTTCACAGAATTTGATCCTGATAAAATGACGCAAGTATTTGATAATGTCATTACA
AATGCGATGAAATATTCTAGAGGCGATAAACGTGTCGAGTTTCACGTGAAACAAAACCCA
CTTTATAATCGAATGACAATTCGTATTAAAGATAATGGTATCGGTATCCCTATTAATAAA
GTAGATAAGATATTCGATAGATTCTATCGTGTCGATAAGGCACGTACACGTAAAATGGGT
GGTACTGGATTAGGACTAGCCATTTCGAAAGAAATTGTGGAGGCACACAATGGTCGTATT
TGGGCAAACAGTGTAGAAGGTCAAGGCACATCTATCTTTATTACACTTCCATGTGAAGTC
ATTGAAGACGGTGATTGGGATGAATAA	
>>0019_walK_SS90_NZ_JABWHD010000001.1, contig-00001-[441620..443446; 1827 nt]_RC
TTATTCATCCCAATCACCGTCTTCAATGACTTCACAAGGAAGTGTAATAAAGATAGATGT
GCCTTGACCTTCTACACTGTTTGCCCAAATACGACCATTGTGTGCTTCCACAATCTCTTT
CGAAATGGCTAGTCCTAATCCAGTACCACCCATTTTACGTGTACGTGCCTTATCGACACG
ATAGAATCTATCGAATATCTTATCTACTTTATTAATAGGGATACCGATACCATTATCTTT
AATACGAATTGTCATTCGATTATAAAGTGGGTTTTGTTTCACGTGGAACTCGACACGTTT
ATCGCCTCTAGAATATTTCATTGCATTTGTAATGACATTATCAAATACTTGCGTCATTTT
ATCAGGATCAAATTCTGTGAAAATCGTCTTTTTAGGAATATCTCGAATAAATGTTGTATC
TTTAGCAGACATTTCATGTCGGTTAATAATTTTATTAATAAACATGTTAAAGTCGATAAT
TTCTTTGTTGATTTGATCAGACTCATTATCCATTTTAGATAATTGTAGCAAGTCATTTAC
AAGTCGAATCATTCGTTCTGTTTCTTCACGAGTTACAGATAAAAATTGTGGTGCTAGTTC
TTCATCTTTCCATGCGCCTTCTTCAAGTGCTTCAATGTAACTATTCATTGATGTTAACGG
TGTACGTAACTCATGTGATACATTGGCAACGAATTCGCGACGTTCACGTTCAACTTGTTG
TTGTTCAGTAACGTCATGTAACACGGCAATATAACCCGTTACAAAGCCTGTTTCCTGCAC
AATTGTACTAAAGTTAACACGTGCGATAAGACCTTCTTCTTCATTTAAATCTAGTAAGAA
ACTATCGTTATTCTCTTGAATCTCTTCAAGTTTAAACTCATCTTCAAGACTTAATACACT
TAACATGTAGTAACCAATAATATCTTCTTTAGCCATACCAAGCATTTTAAGTGCCATGTC
ATTGACAATACGAATACGTCCTCGGCGGTCTGTTGCGATAATACCATCACTCATATGTGT
AATAACTGAGTCAAGTCTACGTTTCTCACTTTCAGTATTAGCCTGAGCTTCTTGCACACG
TTTGGACAAGTTATTGAATGCTAGGGCTAATTCACCAATTTCATCGTTACCATAAATCTT
CACACGTTGCGTGTAGTTACCTCGCGACATTTCGACTGTCTGGTTACGCATATCGGTGAT
AGGTTTGGTAATCGTTCGCGCTATAAAGAATCCCAAGATGACTGTAATTAATAATGAAAT
AGCTGTACCAACAATGAATATTTGGTTAATATTATTTAATTGGTTATAAACGTCATTAAT
TTTTGATTCGATATAGATATTACCTATTACTTTTTTATCGACTTTAACTGGAATGTTATA
CACCCACACACGGTCTTTTCCGTTACCATAATCTTTTAATATTAAATGATCATTCGATTG
TCCTAATGATAATGCTTTTTGAACAGAACTATCATTTGCTTTTTGATTAATTAGACTACG
GTTAGACTGCTTCGTCGTTGCGACAATAATTTGGTCTTTATCTATAAAACGAATTTCTCC
AATTTCTTGACGGTTGGCATACTCACTTAATAAATTTTGAATATCTTTTTGTGCATTTAC
GGAGCCCTTTTCGTCATATACTTTTTCAATACTAATTTCTAATTGTTTTGCATATTGGGT
AATATTCTTCTTAAAATTATCAAGTAGTTCTTTTTCAAGGTTATTGGTAAAATATAACCC
GATAATTTGCATACCAATGATAATCAGTAATACATAAACAATTACAAGTTTAGTATGAAG
GGATTGTAGTTGTTTTAGCCACTTCAT	
>>0019_walK_Zoo-28_N/A-[25722..27548; 1827 nt]
ATGAAGTGGCTAAAACAACTACAATCCCTTCATACTAAACTTGTAATTGTTTATGTATTA
CTGATTATCATTGGTATGCAAATTATCGGGCTATATTTTACAAATAACCTTGAAAAAGAA
CTGCTTGATAATTTTAAGAAGAATATTACTCAATATGCAAAACAATTAGAAATTAGTATT
GAAAAAGTATATGACGAAAAGGGCTCCGTAAATGCACAAAAAGATATTCAAAATTTATTA
AGTGAGTATGCCAACCGTCAAGAAATTGGAGAAATTCGTTTTATAGATAAAGACCAAATT
ATTGTCGCAACGACGAAGCAGTCTAACCGTAGTCTAATTAATCAAAAAGCAAATGATAGT
TCTGTTCAAAAAGCATTATCATTAGGACAATCGAATGATCATTTAATATTAAAAGATTAT
GGTAACGGAAAAGACCGTGTGTGGGTGTATAACATTCCAGTTAAAGTCGATAAAAAAGTA
ATAGGTAATATCTATATCGAATCAAAAATTAATGACGTTTATAACCAATTAAATAATATT
AACCAAATATTCATTGTTGGTACAGCTATTTCATTATTAATTACAGTCATCTTGGGATTC
TTTATAGCGCGAACGATTACCAAACCAATCACCGATATGCGTAACCAGACAGTCGAAATG
TCGCGAGGTAACTACACGCAACGTGTGAAGATTTATGGTAACGATGAAATTGGTGAATTA
GCCCTAGCATTCAATAACTTGTCCAAACGTGTGCAAGAAGCTCAGGCTAATACTGAAAGT
GAGAAACGTAGACTTGACTCAGTTATTACACATATGAGTGATGGTATTATCGCAACAGAC
CGCCGAGGACGTATTCGTATTGTCAATGACATGGCACTTAAAATGCTTGGTATGGCTAAA
GAAGATATTATTGGTTACTACATGTTAAGTGTATTAAGTCTTGAAGATGAGTTTAAACTT
GAAGAGATTCAAGAGAATAACGATAGTTTCTTACTAGATTTAAATGAAGAAGAAGGTCTT
ATCGCACGTGTTAACTTTAGTACAATTGTGCAGGAAACAGGCTTTGTAACGGGTTATATT
GCCGTGTTACATGACGTTACTGAACAACAACAAGTTGAACGTGAACGTCGCGAATTCGTT
GCCAATGTATCACATGAGTTACGTACACCGTTAACATCAATGAATAGTTACATTGAAGCA
CTTGAAGAAGGCGCATGGAAAGATGAAGAACTAGCACCACAATTTTTATCTGTAACTCGT
GAAGAAACAGAACGAATGATTCGACTTGTAAATGACTTGCTACAATTATCTAAAATGGAT
AATGAATCAGATCAAATCAACAAAGAAATTATCGACTTTAACATGTTCATTAATAAAATT
ATTAATCGACATGAAATGTCTGCGAAAGATACAACATTTATTCGAGATATTCCGAAAAAG
ACGATTTTCACAGAATTTGATCCTGATAAAATGACGCAAGTATTTGATAATGTCATTACA
AATGCGATGAAATATTCTAGAGGCGATAAACGTGTCGAGTTCCACGTGAAACAAAATCCA
CTTTATAATCGAATGACGATTCGTATTAAAGATAATGGCATCGGTATTCCTATCAATAAA
GTCGATAAGATATTCGACCGATTCTATCGTGTAGATAAGGCACGTACGCGTAAAATGGGT
GGTACTGGATTAGGACTAGCCATTTCGAAAGAGATTGTGGAAGCGCACAATGGTCGTATT
TGGGCAAACAGTGTAGAAGGTCAAGGCACATCTATCTTTATCACACTTCCATGTGAAGTC
ATTGAAGACGGTGATTGGGATGAATAA	
>>0020_walH_BDS-53E_N/A-[29083..30417; 1335 nt]
ATGAATAATAAGGAACATATTAAATCTGTCATTTTAGCGCTACTCGTCTTGATGAGTGTC
GTATTGACATATATGGTATGGAATTTTTCTCCTGATATTGCAAATGTCGATAATACAGAT
AGTAAGAAAAGTGAAACGAAACCTTTAACGAAACCAATGACAGCCAAAATGGATACAACT
ATTACGCCGTTTCAGATTATACATTCGAAAAATGATCATCCTGAAGGAACGGTTGCGACA
GTATCTAACGTGAATAAGTTGACAAAGCCCTTGAAAAATAAAGAAATAAAATCTGTGGAA
CATGTTCGTCGAGATCATAACTTAATGATTCCAGATTTGAGCAGTGATTTTACGATATTT
GATTTTACGTATGATTTACCGTTATCAACGTATCTTGGTCAAGTACTGAACATGAATGCG
AAAGTACCAAATCATTTCAATTTCAATCGTTTAGTGATTGATCATGATGCCCAAGGACAT
ATCGTACTTTATGCCATTAGTAAAGATCGTCACGATTACGTGAAATTGACAACTACAACG
CAAAATGATCACTTTATGGATGCTTTATCTACCGTTAAAAAAGAAATGCAACCATATTCA
GATATCATTACAAATAAAGATACAATTGATCGTACGACACATGTCTTTGCACCAAGTAAA
CCTGAAAAGTTAAAAACTTATCGCATGGTATTTAATACAATTAGTGTTGAAAAAATGAAT
GCTATATTATTTGACGATTCAACTATTGTTCGTAGTTCGAAGAGTGGTGTCACTACGTAT
AACAATAATACAGGTGTCGCAAACTATAATGATAAAAATGAAAAATATCATTACAAAAAC
TTGTCTGAAGATGAAGCAAGTTCTAGCAAAATGGAAGAAACGATACCAGGAACCTTTGAT
TTTATTAATAATCATGGTGGCTTCTTAAACGAAGACTTTAGATTGTTCAGTACGAATAAT
CAGTCAGGCGAGCTAACATATCAACGTTTCCTTAATGGTTATCCAACGTTTAATAAAGAA
GACTCTAATGAAATTCAAATCACATGGGGCGAAAAGGGCGTCTTTGATTATCGTCGTTCG
TTATTGCGTACCGACGTTGTTTTAAACAGTGAAGATAATAAAACGTTGCCGAAATTAGAG
TCTGTACGTTCAAGCTTGGCAAACAATAGTGATATTAATTTTGAAAAAGTAACGAACATT
GCTATCGGTTATGAAATGCAAGATAATCCAGACCATAATCATATCGAAGTGCAGATTAAT
AGCGAACTCGTACCACGCTGGTATGTAGAATATGATGGTAAATGGTTTGTTTATAAAGAT
GGGAGGCTTGAATAA	
>>0020_walH_BDS-54_N/A-[29091..30425; 1335 nt]
ATGAATAATAAGGAACATATTAAATCTGTCATTTTAGCGCTACTCGTCTTGATGAGTGTC
GTATTGACATATATGGTATGGAATTTTTCTCCTGATATTGCAAATGTCGATAATACAGAT
AGTAAGAAAAGTGAAACGAAACCTTTAACGAAACCAATGACAGCCAAAATGGATACAACT
ATTACGCCGTTTCAGATTATACATTCGAAAAATGATCATCCTGAAGGAACGGTTGCGACA
GTATCTAACGTGAATAAGCTGACAAAGCCCTTGAAAAATAAAGAAATAAAATCTGTGGAA
CATGTTCGTCGAGATCATAACTTAATGATTCCAGATTTGAGCAGTGATTTTACGATATTT
GATTTTACGTATGATTTACCGTTATCAACGTATCTTGGTCAAGTACTGAACATGAATGCG
AAAGTACCAAATCATTTCAATTTCAATCGTTTAGTGATTGATCATGATGCCCAAGGACAT
ATCGTACTTTATGCCATTAGTAAAGATCGTCACGATTACGTGAAATTGACAACTACAACG
CAAAATGATCACTTTATGGATGCTTTATCTACCGTTAAAAAAGAAATGCAACCATATTCA
GATATCATTACAAATAAAGATACAATTGATCGTACGACACATGTCTTTGCACCAAGTAAA
CCTGAAAAGTTAAAAACTTATCGCATGGTATTTAATACAATTAGTGTTGAAAAAATGAAT
GCTATATTATTTGACGATTCAACTATTGTTCGTAGTTCGAAGAGTGGTGTCACTACGTAT
AACAATAATACAGGTGTCGCAAACTATAATGATAAAAATGAAAAATATCATTACAAAAAC
TTGTCTGAAGATGAAGCAAGTTCTAGCAAAATGGAAGAAACGATACCAGGAACCTTTGAT
TTTATTAATAATCATGGTGGCTTCTTAAACGAAGACTTTAGATTGTTCAGTACGAATAAT
CAGTCAGGCGAGCTAACATATCAACGTTTCCTTAATGGTTATCCAACGTTTAATAAAGAA
GACTCTAATGAAATTCAAGTCACATGGGGCGAAAAGGGCGTCTTTGATTATCGTCGTTCG
TTATTGCGTACCGACGTTGTTTTAAACAGTGAAGATAATAAAACGTTGCCGAAATTAGAG
TCTGTACGTTCAAGCTTGGCAAACAATAGTGATATTAATTTTGAAAAAGTAACGAACATT
GCTATCGGTTATGAAATGCAAGATAATCCAGACCATAATCATATCGAAGTGCAGATTAAT
AGCGAACTCGTACCACGCTGGTATGTAGAATATGATGGTAAATGGTTTGTTTATAACGAT
GGGAGGCTTGAATAA	
>>0020_walH_EMCR19-CAJGUT01_CAJGUT010000002.1 , contig-2-[352405..353739; 1335 nt]_RC
TTATTCAAGCCTCCCATCGTTATAAACAAACCATTTTCCATCATATTCTACATACCAGCG
TGGTACGAGTTCGCTATTAATCTGCACTTCGATATGATTATGGTCTGGATTATCTTGCAT
TTCATAACCGATAGCAATGTTCGTTACTTTTTCAAAATTAATATCACTATTATTTGCCAA
GCTTGAACGTACAGACTCTAATTTCGGCAACGTTTTATTATCTTCACTGTTTAAAACAAC
ATCGGTACGCAATAACGAACGACGATAATCAAAGACGCCCTTTTCGCCCCATGTGACTTG
AATTTCATTAGAGTCTTCTTTATTAAACGTTGGATAACCATTAAGGAAACGTTGATATGT
TAGCTCGCCTGACTGATTATTCGTACTGAACAATCTGAAGTCTTCGTTTAAGAAGCCACC
ATGATTATTAATAAAATCAAAGGTTCCTGGTATTGTTTCTTCCATTTTGCTAGAACTTGC
TTCATCTTCAGACAAGTTTTTGTAATGATATTTTTCATTTTTATCATTATAGTTTGCGAC
ACCTGTATTATTGTTATACGTAGTGACACCGCTCTTCGAACTACGAACAATGGTTGAATC
GTCAAATAATATAGCATTCATTTTTTCAACACTAATTGTATTAAATACCATGCGATAAGT
TTTTAACTTTTCAGGTTTACTTGGTGCAAAGACATGTGTCGTACGATCAATTGTATCTTT
ATTTGTAATGATATCTGAATATGGTTGCATTTCTTTTTTAACGGTAGATAAAGCATCCAT
AAAGTGATCATTTTGCGTTGTAGTTGTCAATTTCACGTAATCGTGACGATCTTTACTAAT
GGCATAAAGTACGATATGTCCTTGGGCATCATGATCAATCACTAAACGATTGAAATTGAA
ATGGTTTGGTACTTTCGCATTCATGTTCAGTACTTGACCAAGATACGTTGATAACGGTAA
ATCATACGTAAAATCAAATATCGTAAAATCACTGCTCAAATCTGGAATCATTAAGTTATG
ATCTCGACGAACATGTTCCACAGATTTTATTTCTTTATTTTTCAAGGGCTTTGTCAGCTT
ATTCACGTTAGATACTGTCGCAACCGTCCCTTCAGGATGATCATTTTTCGAATGAATAAT
CTGAAACGGCGTAATTGTTGTATCCATTTTGGCTGTCATTGGTGTCGTTAAAGGTTTCGT
TTCACTTTTCTTACTATCTGTATTATCGACATTTGCGATATCAGGAGAAAAATTCCATAC
CATATATGTCAATACGACACTCATCAAGACGAGTAGCGCTAAAATGACAGATTTAATATG
TTCCTTATTATTCAT	
>>0020_walH_SARG-MSHR1132_FR821777.2-[27390..28724; 1335 nt]
ATGAATAATAAGGAACATATTAAATCTGTCATTTTAGCGCTACTCGTCTTGATGAGTGTC
GTATTGACATATATGGTATGGAATTTTTCTCCTGATATCGCAAATGTCGATAATACAGAT
AGTAAGAAAAGTGAAACAAAACCTTTAACGACACCAATGACAGCCAAAATGGATACAACA
ATTACGCCGTTTCAGATTATTCATTCGAAAAATGATCATCCTGAAGGGACGGTTGCGACA
GTATCTAACGTGAATAAGCTGACAAAGCCCCTGAAAAATAAAGAAATAAAATCTGTGGAA
CATGTTCGTCGAGATCATAACTTAATGATTCCAGATTTGAGCAGTGATTTTACGATATTT
GATTTTACGTATGATTTACCGTTATCAACGTATCTTGGTCAAGTACTGAACATGAATGCG
AAAGTACCGAACCATTTTAATTTCAATCGTTTAGTGATTGATCATGATGCCCAAGGACAT
ATCGTACTTTATGCCATTAGTAAAGATCGTCACGATTACGTGAAATTGACAACTACAACG
AAAAATGATCATTTTATGGATGCTTTATCTACAGTTAAAAAAGAAATGCAACCATATTCA
GATATCATTACAAATAAAGATACAATTGATCGTACGACACATGTCTTTGCACCAAGTAAA
CCTGAAAAATTAAAAACTTATCGCATGGTATTTAATACAATTAGTGTTGAAAAAATGAAT
GCTATATTATTTGACGATTCAACCATTGTTCGTAGTTCGAAGAGTGGTGTCACTACGTAT
AATAATAATACAGGTGTCGCAAACTATAATGATAAAAATGAAAAATATCATTATAAAAAC
TTGTCTGAAGATGAAGCAAGTTCCAGCAAAATGGAAGAAACAATACCAGGAACCTTTGAT
TTTATTAATAATCATGGTGGCTTCTTAAAAGAAGACTTCAGATTGTTTAGTACGAATAAT
CAGTCAGGTGAGCTAACATATCAACGTTTCCTTAATGGTTATCCAACGTTTAATAAAGAA
GACTCTAATGAAATTCAAGTCACTTGGGGTGAAAAGGGCGTCTTTGATTATCGCCGATCA
TTATTGCGCACAGACGTTGTTTTAAATAGTGAAGATAATAAAACATTGCCGAAATTGGAA
TCTGTGCGTTCAAGTTTAGCTAACAATAGTGATATTAATTTTGAAAAAGTCACAAACATC
GCTATCGGTTACGAAATGCAAGATAATCCAGATCATAATCACATCGAAGTGCAGATTAAC
AGTGAACTCGTACCTCGTTGGTATGTAGAATATGACGGTAAATGGTATGTTTATAACGAT
GGGAGGCTTGAATAA	
>>0020_walH_SAUR-CC152-SA17S6_CP010941.1-[114772..116106; 1335 nt]
ATGAATAATAAGGAACATATTAAATCTGTCATTTTAGCGCTACTCGTCTTGATGAGTGTC
GTATTGACATATATGGTATGGAACTTTTCGCCTGATATTGCAAATGTCGACAATGCAGAT
AGTAAGAAGAGTGAAACGAAACCTTTAACAACACCTTTAACAGCTAAAATGGATACAACC
ATTACGCCATTTCAGATTATTCATTCGAAAAATGATCATCCAGAAGGTACGACTGCGACG
GTATCTAATGTGAATAAGCTGACGAAACCTTTAAAAAATAAAGAAGTGAAGTCCGTGGAA
CATGTTCGTCGTGATCATAACTTGATGATTCCTGATTTGAGCAGTGATTTTACATTATTC
GATTTTACGTATGATTTACCGTTATCAACATATCTTGGCCAAGTACTGAACATGAATGCG
AAAGTACCAAATCATTTCAATTTCAATCGTTTGGTCATAGATCATGATGCTGATGATAAT
ATCGTACTTTATGCTATAAGCAAAGATCGCCACGATTACGTAAAATTAACAACTACAACG
AAAAATGATCATTTTTTAGATGCATTAGCAGCAGTGAAAAAAGATATGCAACCATATACA
GACATCATCACAAACAAAGATACAATTGATCGTACGACGCATGTTTTTGCACCAAGTAAA
CCTGAGAAGTTAAAAACATATCGCATGGTATTTAACACGATTAGTGTTGAGAAAATGAAT
GCTATACTATTTGACGATTCAACCATCGTTCGTAGTTCAAAGAGTGGTGTTACAACCTAC
AACAATAATACAGGTGTCGCAAACTATAACGATAAAAATGAAAAATATCATTATAAAAAC
TTGTCTGAGGATGAAGCGAGTTCCAGCAAAATGGAAGAAACAATTCCAGGAACCTTTGAT
TTTATTAATGGTCATGGTGGCTTCTTAAACGAAGACTTCAGATTGTTTAGTACGAATAAT
CAGTCAGGCGAGTTAACATATCAACGTTTCCTTAACGGTTATCCAACGTTTAATAAAGAA
GGCTCTAATCAAATTCAAGTCACTTGGGGTGAAAAAGGCGTCTTTGATTATCGTCGTTCG
TTATTGCGCACCGATGTTGTGTTAAATAGTGAGGATAATAAATCGTTGCCGAAATTAGAG
TCTGTGCGTTCAAGCTTAGCGAACAATAGTGATATTAATTTTGAAAAAGTAACGAATATC
GCTATCGGTTACGAAATGCAGGATAACTCAGATCATAATCACATTGAAGTGCAGATTAAT
AGTGAACTCGTACCACGCTGGTATGTAGAATATGATGGCGAATGGTATGTTTATAACGAT
GGGAGGCTTGAATAA	
>>0020_walH_SAUR-CC1-MW2_BA000033.2-[27463..28797; 1335 nt]
ATGAATAATAAGGAACATATTAAATCTGTCATTTTAGCGCTACTCGTCTTGATGAGTGTC
GTATTGACATATATGGTATGGAACTTTTCTCCTGATATTGCAAATGTCGACAATACAGAT
AGTAAGAAGAGTGAAACGAAACCTTTAACGACACCTATGACAGCCAAAATGGATACAACT
ATTACGCCATTTCAGATTATTCATTCGAAAAATGATCATCCAGAAGGTACAATCGCGACG
GTATCTAATGTGAATAAACTGACGAAACCTTTGAAAAATAAAGAAGTGAAGTCCGTGGAA
CATGTTCGTCGGGATCATAACTTGATGATTCCTGATTTGAGCAGTGATTTTACATTATTC
GATTTTACGTATGATTTACCGTTATCAACATATCTTGGCCAAGTACTGAACATGAATGCG
AAAGTACCAAATCATTTCAATTTCAATCGTTTGGTCATAGATTATGATGCTGATGATAAT
ATCGTGCTTTATGCTATAAGCAAAGATCGCCACGATTACGTAAAATTAACAACTACAACG
AAAAATGATCATTTTTTAGATGCATTAGCAGCAGTGAAAAAAGATATGCAACCATACACA
GATATCATCACAAACAAAGATACGATTGATCGTACGACGCATGTTTTTGCACCAAGTAAA
CCTGAAAAGTTAAAAACATATCGCATGGTATTTAACACGATTAGTGTTGAGAAAATGAAT
GCTATACTATTTGACGATTCAACCATCGTTCGTAGTTCAAAGAGTGGTGTTACAACCTAC
AACAATAATACAGGTGTCGCAAACTATAACGATAAAAATGAAAAATATCATTATAAAAAC
TTGTCCGAAGATGAAGCGAGTTCCAGCAAAATGGAAGAAACGATTCCAGGAACCTTTGAT
TTTATTAATGGTCATGGTGGTTTCTTAAACGAAGACTTCAGATTGTTTAGTACGAATAAT
CAGTCAGGCGAGTTAACATATCAACGTTTCCTTAATGGTTATCCAACGTTTAATAAAGAA
GGCTCTAATCAAATTCAAGTCACTTGGGGTGAAAAAGGCGTCTTTGATTATCGTCGTTCG
TTATTACGCACCGACGTTGTTTTAAACAGTGAAGATAATAAAACGTTGCCGAAATTAGAG
TCTGTACGTTCAAGCTTAGCGAACAATAGTGATATTAATTTTGAAAAAGTAACAAACATC
GCTATCGGTTACGAAATGCAGGATAACTCAGATCATAATCACATTGAAGTGCAGATTAAC
AGTGAACTCGTACCGCGTTGGTATGTAGAATATGATGGCGAATGGTATGTTTATAACGAT
GGGAGGCTTGAATAA	
>>0020_walH_SAUR-CC93-JKD6159_CP002114.2-[26919..28253; 1335 nt]
ATGAATAATAAGGAACATATTAAATCTGTCATTTTAGCGCTACTCGTCTTGATGAGTGTC
GTATTGACATATATGGTATGGAACTTTTCTCCTGATATTGCAAATGTCGACAATACAGAT
AGTAAGAAGAGTGAAACGAAACCTTTAACGACACCTATGACAGCCAAAATGGATACAACT
ATTACGCCATTTCAGATTATTCATTCGAAAAATGATCATCCAGAAGGTACGATTGCGACG
GTATCTAATGTGAATAAGCTGACGAAACCTTTGAAAAATAAAGAAGTGAAGTCCGTGGAA
CATGTTCGTCGTGATCATAACTTGATGATTCCTGATTTGAGCAGTGATTTTACATTATTC
GATTTTACGTATGATTTACCATTATCAACATATCTTGGCCAAGTACTGAACATGAATGCG
AAAGTACCAAATCATTTCAATTTCAATCGTTTGGTCATAGATCATGATGCTGATGATAAT
ATCGTGCTTTATGCTATAAGTAAAGACCGCCACGATTACGTAAAATTAACAACTACAACG
AAAAATGATCATTTTTTAGATGCATTAGCAGCAGTGAAAAAAGATATGCAACCATACACA
GATATCATCACAAACAAAGATACAATTGATCGTACGACGCATGTTTTTGCACCAAGTAAA
CCTGAGAAGTTAAAAACATATCGCATGGTATTTAACACGATTAGTGTTGAGAAAATGAAT
GCTATACTATTTGACGATTCAACCATCGTTCGTAGTTCAAAGAGTGGTGTTACTACTTAC
AACAATAATACAGGTGTCGCAAACTATAACGATAAAAATGAAAAATATCATTATAAAAAC
TTGTCCGAAGATGAAGCAAGTTCCAGCAAAATGGAAGAAACGATTCCAGGAACCTTTGAT
TTTATTAATGGTCATGGTGGTTTCTTAAACGAAGACTTCAGATTGTTTAGTACGAATAAT
CAGTCAGGCGAGCTAACATATCAACGTTTCCTTAATGGTTATCCAACGTTTAATAAAGAA
GGCTCTAATCAAATTCAAGTCACTTGGGGTGAAAAGGGCGTCTTTGATTATCGTCGTTCG
TTATTGCGCACCGATGTAGTGTTAAATAGTGAGGATAATAAATCGTTGCCGAAATTAGAG
TCTGTACGTTCAAGCTTGGCAAACAATAGTGATATTAATTTTGAAAAAGTAACGAACATT
GCTATCGGTTACGAAATGCAGGATAACTCAGATCATAATCACATTGAAGTGCAGATTAAC
AGTGAACTCGTACCGCGTTGGTATGTAGAATATGATGGCGAATGGTATGTTTATAACGAT
GGGAGGCTTGAATAA	
>>0020_walH_SCHW-NCTC13712_LR134304.1-[26863..28197; 1335 nt]
ATGAATAATAAGGAACATATTAAATCTGTCATTTTAGCGCTACTCGTCTTGATGAGTGTC
GTATTGACATATATGGTATGGAACTTTTCTCCTGATATTGCAAATGTCGACAATACAGAT
AGTAAGAAGAGTGAAACGAAACCTTTAACGACACCTATGACAGCCAAAATGGATACAACC
ATTACGCCATTTCAGATTATTCATTCGAAAAATGATCATCCTGAAGGTACGATTGCGACG
GTATCTAATGTGAATAAACTGACGAAACCTTTGAAAAATAAAGCGGTGAAGTCCGTGGAA
CATGTTCGCCGTGATCATAACTTGATGATTCCTGATTTGAGCAGTGATTTTACGATATTT
GATTTTACGTATGATTTACCTTTATCAACGTATCTTGGTCAAGTACTGAACATGAATGCG
AAAGTACCAAATCATTTCAATTTCAATCGTTTAGTGATTGATCATGACACCCAAGGACAT
ATCGTACTTTATGCTATTAGTAAAAATCGTCACGATTACGTGAAATTGACAACTACAACG
AAAAATGACCACTTTATGGATGCCTTATCTACAGTTAAAAAAGATATGCAACCATACACA
GATATCATTACAAATAAAGATACAATTGATCGTACGACACATGTCTTTGCACCAAGTAAA
CCTGAAAAGTTAAAAACATATCGCATGGTATTTAATACAATTAGTGTTGAAAAAATGAAT
GCTATATTATTTGATGATTCAACCATTGTGCGTAGTTCGAAGAGTGGTGTCACTACTTAT
AACAATAATACAGGTGTCGCAAACTATAATGATAAAAATGAAAAATATCATTACAAAAAC
TTGTCTGAAGATGAAGCAAGTTCCAGCAAAATGGAAGAAACGATACCAGGAACATTTGAT
TTTATTAATAATCATGGTGGTTTCTTAAATGAAGACTTCAGATTGTTTAGTACGAATAAT
CAGTCAGGCGAGCTAACATATCAACGTTTCCTTAATGGTTATCCAACGTTTAATAAAGAA
GGCTCTAATCAAATTCAAGTCACTTGGGGTGAAAAAGGCGTCTTTGATTATCGTCGTTCG
TTATTGCGCACGGATGTTGTTTTAAACAGTGAGGATAATAAAAAATTACCGAAATTAGAG
TCTGTACGTTCAAGTTTAGCGAACAATAGTGACATCAATTTTGAAAAAGTAACGAACATT
GCTATCGGTTACGAAATGCAAGACAATCCAGACCATAATCACATCGAAGTGCAGATTAAT
AGCGAGCTCGTACCACGTTGGTATGTAGAGTATGATGGTAAATGGTATGTTTATAACGAT
GGGAGGCTTGAATAA	
>>0020_walH_SS60_NZ_JABWHF010000003.1, contig-00003-[208185..209519; 1335 nt]
ATGAATAATAAGGAACATATTAAATCTGTCATTTTAGCGCTACTCGTCTTGATGAGTGTC
GTATTGACATATATGGTATGGAATTTTTCTCCTGATATCGCAAATGTCGATAATACAGAT
AGTAAGAAAAGTGAAACGAAACCTTTAACGAAACCAATGACAGCCAAAATGGATACAACT
ATTACGCCGTTTCAGATTATTCATTCGAAAAATGATCATCCTGAGGGAACGGTTGCGACA
GTATCTAATGTGAATAAGCTAACAAAGCCCTTGAAAAATAAAGAAATAAAATCTGTGGAA
CATGTTCGTCGAGATCATAACTTAATGATTCCAGATTTGAGCAGTGATTTTACGATATTT
GATTTTACGTATGATTTACCGTTATCAACGTATCTTGGTCAAGTACTGAACATGAATGCG
AAAGTACCAAATCATTTCAATTTCAATCGTTTAGTGATTGATCATGATGCTCAAGGACAT
ATCGTACTTTATGCCATTAGTAAAGATCGTCACGATTACGTGAAATTGACAACTACAACG
CAAAATGATCACTTTATGGATGCTTTATCTACCGTTAAAAAAGAAATGCAACCATATTCA
GATATCATTACAAATAAAGATACAATTGATCGTACGACACATGTCTTTGCACCAAGTAAA
CCTGAAAAGTTAAAAACTTATCGCATGGTATTTAATACAATTAGTGTTGAAAAAATGAAT
GCTATATTATTTGACGATTCAACCATTGTTCGTAGTTCGAAGAGTGGTGTCACTACGTAT
AACAATAATACAGGTGTCGCAAACTATAATGATAAAAATGAAAAATATCATTACAAAAAC
TTGTCTGAAGATGAAGCTAGTTCCAGCAAAATGGAAGAAACAATACCAGGAACCTTTGAT
TTTATTAATAATCATGGTGGCTTCTTAAACGAAGACTTTAGATTGTTCAGTACGAATAAT
CAGTCAGGCGAGCTAACATATCAACGTTTCCTTAATGGTTATCCAACGTTTAATAAAGAA
GACTCTAATGAAATTCAAGTCACATGGGGCGAAAAGGGCGTCTTTGATTATCGTCGTTCA
TTATTGCGTACCGACGTTGTTTTAAACAGTGAAGATAATAAAACGTTGCCGAAATTAGAG
TCTGTACGTTCAAGCTTGGCAAACAATAGTGATATTAATTTTGAAAAAGTAACGAACATT
GCTATCGGTTATGAAATGCAAGATAATCCAGACCATAATCACATCGAAGTGCAGATTAAT
AGCGAACTCGTGCCACGCTGGTATGTAGAATATGATGGAAAATGGTTTGTTTATAACGAT
GGGAGGCTTGAATAA	
>>0020_walH_SS90_NZ_JABWHD010000001.1, contig-00001-[440293..441627; 1335 nt]_RC
TTATTCAAGCCTCCCATCGTTATAAACAAACCATTTTCCATCATATTCTACATACCAGCG
TGGTACGAGTTCGCTATTAATCTGCACTTCGATATGATTATGGTCTGGATTATCTTGCAT
TTCATAACCGATAGCAATGTTCGTTACTTTTTCAAAATTAATATCACTATTGTTTGCCAA
GCTTGAACGTACAGACTCTAATTTCGGCAACGTTTTATTATCTTCACTGTTTAAAACAAC
GTCGGTACGCAATAACGAACGACGATAATCAAAGACGCCCTTTTCGCCCCATGTGACTTG
AATTTCATTAGAGTCTTCTTTATTAAACGTTGGATAACCATTAAGGAAACGTTGATATGT
TAGCTCGCCTGACTGATTATTCGTACTGAACAATCTGAAGTCTTCGTTTAAGAAGCCACC
ATGATTATTAATAAAATCAAAGGTTCCTGGTATTGTTTCTTCCATTTTGCTGGAACTTGC
TTCATCTTCAGACAAGTTTTTATAATGATATTTTTCATTTTTATCATTATAGTTTGCGAC
ACCTGTATTATTGTTATACGTAGTGACACCACTCTTCGAACTACGAACAATGGTTGAATC
GTCAAATAATATAGCATTCATTTTTTCAACACTAATTGTATTAAATACCATGCGATAAGT
TTTTAACTTTTCAGGTTTACTTGGTGCAAAGACATGTGTCGTACGATCAATTGTATCTTT
ATTTGTAATAATATCTGAATATGGTTGCATTTCTTTTTTAACGGTAGATAAAGCATCCAT
AAAGTGATCATTTTGCGTTGTAGTTGTCAATTTCACGTAATCGTGACGATCTTTACTAAT
GGCATAAAGTACGATATGTCCTTGGGCATCATGATCAATCACTAAACGATTGAAATTGAA
ATGATTTGGTACTTTCGCATTCATGTTCAGTACTTGACCAAGATACGTTGATAACGGTAA
ATCATACGTAAAATCAAATATCGTAAAATCACTACTCAAATCTGGAATCATTAAGTTATG
ATCTCGACGAACATGTTCCACAGATTTTATTTCTTTATTTTTCAAGGGCTTTGTCAGCTT
ATTCACGTTAGATACTGTTGCAACCGTTCCTTCAGGATGATCATTTTTCGAATGAATAAT
CTGAAACGGCGTAATAGTTGTATCCATTTTGGCTGTCATTGGTTTCGTTAAAGGTTTCGT
TTCACTTTTCTTACTATCTGTATTATCGACATTTGCAATATCAGGAGAAAAATTCCATAC
CATATATGTCAATACGACACTCATCAAGACGAGAAGCGCTAAAATGACAGATTTAATATG
TTCCTTATTATTCAT	
>>0020_walH_Zoo-28_N/A-[27541..28875; 1335 nt]
ATGAATAATAAGGAACATATTAAATCTGTCATTTTAGCGCTTCTCGTCTTGATGAGTGTC
GTATTGACATATATGGTATGGAACTTTTCGCCTGATATTGCAAATGTCGACAATACAGAT
AGTAAGAAAAGTGAAACGAAACCTTTAACGAAACCAATGACAGCCAAAATGGATACAACT
ATTACGCCGTTTCAGATTATTCATTCGAAAAATGATCATCCTGAGGGAACGGTTGCGACA
GTATCTAACGTGAATAAGCTAACAAAGCCTTTGAAAAATAAAGAAATAAAATCTGTGGAA
CATGTTCGTCGAGATCATAACTTAATGATTCCAGATTTGAGTAGTGATTTTACGATATTT
GATTTTACGTATGATTTACCGTTATCAACGTATCTTGGTCAAGTACTGAACATGAATGCG
AAAGTACCAAATCATTTCAATTTCAATCGTTTAGTTATTGATCATGATGCCCAAGGACAT
ATCGTACTTTATGCCATTAGTAAAGACCGTCACGATTACGTGAAATTGACAACTACAACG
AAAAACGATCACTTTATGGATGCTTTATCTACCGTTAAAAAAGAAATGCAACCATATTCA
GATATCATTACAAATAAAGATACAATTGATCGTACGACACATGTCTTTGCACCAAGTAAA
CCTGAAAAGTTAAAAACTTATCGCATGGTATTTAATACAATTAGTGTTGAAAAAATGAAT
GCTATATTATTTGACGATTCAACTATTGTTCGTAGTTCGAAGAGTGGTGTCACTACGTAT
AACAATAATACAGGTGTCGCAAACTATAATGATAAAAATGAAAAATATCATTATAAAAAC
TTGTCTGAAGATGAAGCAAGTTCTAGTAAAATGGAAGAAACGATACCAGGGACTTTTGAT
TTTATTAATAATCATGGTGGCTTCTTAAACGAAGACTTGAGATTGTTCAGTACGAATAAT
CAGTCAGGCGAGCTAACATATCAACGTTTCCTTAATGGTTATCCAACGTTTAATAAAGAA
GACTCTAATGAAATTCAAGTCACATGGGGCGAAAAGGGTGTCTTTGATTATCGTCGTTCG
TTATTGCGTACCGACGTTGTTTTAAACAGTGAAGATAATAAAACGTTGCCGAAATTAGAG
TCTGTACGTTCAAGCTTGGCAAACAATAGTGATATTAATTTTGAAAAAGTAACGAACATT
GCTATCGGTTATGAAATGCAAGATAATCCAGACCATAATCACATCGAAGTGCAGATTAAT
AGCGAACTCGTACCACGCTGGTATGTAGAATATGATGGTAAATGGTTTGTTTATAACGAT
GGGAGGCTTGAATAA	
>>0021_walI_BDS-53E_N/A-[30418..31206; 789 nt]
ATGAACTGGAAACTTACGAAGACACTTTTCATATTCGTGTTTATTCTTGTCAACATCGTG
TTAGTATCGATTTATGTTAATAAAGTCAATCGTTCACATATTAATGAAGTTGAAAGTAAC
AATGAAGTGAATTTTCAACAAGAAGAAATTAGGGTGCCAGCCAGTATTTTAAATAAATCT
GTTAAAGGCATACAATTAGAACAAATTACTGGACGATCAAAAGACTTTAGTTCAAAAGCT
AAAGGTGATTCTGATTTATCCACATCAGATAGTGGAAAATTATTAAATGCGAACATCAGC
CAATCGGTAAAAGTTAGTGATAATAACTTAAAAGATTTAAAAGATTACGTTAACAAGCGC
GTATTTAAAGGTGCTGAATATCAATTAAGCGAGATTAGTTCAGATTCTGTAAAATATGAA
CAAACGTATGATGATTTTCCAATTTTAAATAACAGCAAAGCGATGTTGAACTTTAAAATA
GAAGATAACAAAGCGACTAGTTATAAACAGTCAATGATGGATGACATTAAGCCGACTGAT
GGTGCAGATAAGAAGCATCAAGTTATTAGTGTGAGAAAAGCAATCGAGGCATTATATTAT
AATCGTTACTTGAAAAAAGGTGATGAAGTAATTAATGCAAGACTTGGTTACTATTCAGTC
GTGAATGAAACGAATGTTCAATTGTTACAGCCAAACTGGGAAATTAAAGTAAAGCATGAC
GGTAAGGACAAGACGAATACTTACTATGTCGAAGCTACAAATAATAACCCTAAAATTATT
AATCATTAA	
>>0021_walI_BDS-54_N/A-[30426..31214; 789 nt]
ATGAACTGGAAACTTACGAAGACACTTTTCATTTTCGTGTTTATTCTTGTCAACATCGTG
TTAGTATCGATTTATGTTAATAAAGTCAATCGTTCACATATTAATGAAGTTGAAAGTAAC
AATGAAGTGAATTTTCAACAAGAAGAAATTAGGGTGCCAGCCAGTATTTTAAATAAATCT
GTTAAAGGCATACAATTAGAACAAATTACTGGACGATCAAAAGACTTTAGTTCAAAAGCT
AAAGGTGATTCTGATTTATCCACATCAGATAGTGGAAAATTATTAAATGCGAACATCAGC
CAATCGGTAAAAGTTAGTGATAATAACTTAAAAGATTTAAAAGATTACGTTAACAAGCGC
GTATTTAAAGGTGCTGAATATCAATTAAGCGAGATTAGTTCAGATTCTGTAAAATATGAA
CAAACGTATGATGATTTTCCAATTTTAAATAACAGCAAAGCGATGTTGAACTTTAAAATA
GAAGATAACAAAGCGACTAGTTATAAACAGTCAATGATGGATGACATTAAGCCGACTGAT
GGTGCAGATAAGAAGCATCAAGTTATTAGTGTGAGAAAAGCAATCGAGGCATTATATTAT
AATCGTTACTTGAAAAAAGGTGATGAAGTAATTAATGCAAGACTTGGTTACTATTCAGTC
GTGAATGAAACGAATGTTCAATTGTTACAGCCAAACTGGGAAATTAAAGTAAAGCATGAC
GGTAAGGACAAGACGAATACTTACTATGTCGAAGCTACAAATAATAACCCTAAAATTATT
AATCATTAA	
>>0021_walI_EMCR19-CAJGUT01_CAJGUT010000002.1 , contig-2-[351616..352404; 789 nt]_RC
TTAATGATTAATAATTTTAGGGTTATTATTTGTAGCTTCGACATAGTAAGTATTCGTCTT
GTCCTTACCGTCATGCTTCACTTTAATTTCCCAGTTTGGCTGTAACAATTGAACATTCGT
TTCATTCACGACTGAATAGTAACCAAGTCTTGCATTAATTACTTCATCGCCTTTTTTCAA
GTAACGATTATAATATAATGCCTCGATTGCTTTTCTCACACTAATAACTTGATGCTTCTT
ATCTGCACCATCAGTCGGCTTAATGTCATCCATCATTGACTGTTTATAACTAGTTGCTTT
GTTATCTTCTATTTTAAAGTTCAACATCGCTTTGCTGTTATTTAAAATTGGAAAATCATC
ATACGTTTGTTCATATTTTACAGAATCTGAACTAATCTCGCTTAATTGATATTCAGCACC
TTTAAATACGCGCTTGTTAACGTAATCTTTTAAATCTTTTAAGTTATTATCACTAACTTT
TACCGATTGGCTGATGTTCGCATTTAATAATTTTCCACTATCTGATGCGGATAAATCAGA
ATCACCTTTAGCTTTTGAACTAAAGTCTTTTGATCGTCCAGTAATTTGTTCTAATTGTAT
GCCTTTAACAGATTTATTTAAAATACTGGCTGGCACCCTAATTTCTTCTTGTTGAAAATT
CACTTCATTGTTACTTTCAACTTCATTAATATGTGAACGATTGACTTTATTAACATAAAT
CGATACTAAGACGATGTTGACAAGAATAAACACGAAAATGAAAAGTGTCTTCGTAAGTTT
CCAGTTCAT	
>>0021_walI_SARG-MSHR1132_FR821777.2-[28725..29513; 789 nt]
ATGAACTGGAAATTGACGAAGACGCTTTTCATTTTCGTATTTATTCTTGTCAACATCGTG
TTAGTATCGATTTATATTAACAAAGTTAATCGTTCACACATTAATGAAGTTGAAAGCAAC
AATGAAGTGAATTTTCAACAAGAAGAAATTAAGGTGCCGGCTAGTATTTTAAATAAATCA
GTTAAAGGCATACAATTAGAGCAAATTACAGGGCGTTCAAAAGACTTTAGTTCTAAAGCT
AAAGGTGATTCAGATTTGTCTACATCAGATGGTGGAAAATTACTAAATGCGAACATCAGC
CAATCGGTAAAAGTTAGTGATAATAACTTAAAAGACTTAAAAGATTACGTTAACAAACGC
GTATTTAAAGGTACAGAATATCAATTAAGTGAGATTAGTTCAGGTTCCGTAAAATATGAA
CAAACGTATGATGATTTTCCAATTTTAAATAATAGCAAAGCGATGTTGAATTTTAATATA
GAAGACAACAAAGCGACAACTTATAAACAGACAATGATGGACGACATTAAGCCAACAGAT
GGTGCAGATAAGAAGCATCAAGTTATTAGTGTGAGAAAAGCAATCGAGGCATTATATTAT
AATCGTTACTTGAAAAAAGGTGACGAAGTAATCAATGCAAGACTTGGTTACTATTCGGTT
GTGAATGAAACGAACGTTCAATTGTTACAGCCAAACTGGGAAATTAAAGTAAAGCATAAC
GGTAAAGAGAAAACGAATACTTACTATGTCGAAGCGACAAATAATAACCCTAAAATTATT
AATCATTAA	
>>0021_walI_SAUR-CC152-SA17S6_CP010941.1-[116107..116895; 789 nt]
ATGAACTGGAAACTGACGAAGACACTTTTCATTTTCGTGTTTATTCTTGTCAACATCGTG
TTAGTATCGATTTATGTTAATAAAGTCAATCGCTCACACATTAATGAAGTTGAGAGTAAT
AATGAAGTTAATTTTCAACAAGAAGAGATTAAAGTACCGGCTAGTATATTGAATAAATCA
GTTAAAGGTATAAAATTAGAGCAAATTACGGGGCGTTCAAAAGACTTTAGTTCTAAAGCT
AAGGGCGATTCGGATTTGACCGCATCAGACGGTGGAAAATTATTGAATGCGAACATTAGT
CAATCGGTAAAGGTTAGTGACAATAACTTAAAAGATTTGAAAGATTATGTTAACAAACGT
GTGTTCAAAGGTTCAGAATATCAATTAAGTGAAATTAGTTCTGGTTCTGTAAAATACGAA
CAAACGTATGATAATTTCCCGATTTTGAACAATAGTAAAGCGATGTTGAACTTTAATATA
GAAGATAACAAAGCGACTAGTTATAAACAATCAATGATGGATGACATTAAGCCAACAGAT
GGCCCAGATAAGAAGCATCAAGTGATTGGTGTGAGAAAAGCAATCGAGGCATTATATTAT
AATCGTTACTTGAAAAAGGGTGATGAAGTCATTAATGCTAGACTCGGTTACTACTCAGTC
GTGAACGAAACGAATGTTCAATTGTTACAGCCAAACTGGGAAATTAAAGTGAAGCATGAC
GGTAAGGACAAAACGAATACTTACTATGTCGAAGCGACAAATAATAATCCTAAAATTATT
AATCATTAA	
>>0021_walI_SAUR-CC1-MW2_BA000033.2-[28798..29586; 789 nt]
ATGAACTGGAAACTGACAAAGACACTTTTCATTTTCGTGTTTATTCTTGTCAACATCGTG
TTAGTATCGATTTATGTTAATAAAGTCAATCGCTCACACATTAATGAAGTTGAGAGTAAC
AATGAAGTTAATTTTCAGCAAGAAGAAATTAAAGTACCGGCTAGTATATTGAATAAATCA
GTTAAAGGTATAAAATTAGAGCAAATTACAGGGCGATCAAAAGACTTTAGTTCTAAAGCT
AAAGGCGATTCGGATTTGACCACATCAGATGGTGGAAAATTATTAAATGCGAACATTAGT
CAATCGGTAAAGGTCAGTGACAATAACTTAAAAGATTTGAAAGATTATGTTAACAAACGT
GTGTTCAAAGGTTCAGAATATCAATTAAGTGAAATTAGTTCTGGTTCTGTAAAATACGAA
CAAACGTATGATAATTTCCCGATTTTGAACAATAGTAAAGCGATGTTGAACTTTAATATA
GAAGATAACAAAGCGACTAGTTATAAACAATCAATGATGGATGACATTAAGCCCACAGAT
GGTGCAGATAAGAAGCATCAAGTGATTGGTGTGAGAAAAGCAATCGAGGCATTATATTAT
AATCGTTACTTGAAAAAAGGTGATGAAGTCATTAATGCTAGACTTGGTTACTATTCAGTC
GTGAATGAAACGAATGTTCAATTGTTACAACCAAACTGGGAAATTAAAGTGAAGCATGAC
GGTAAGGACAAAACGAATACTTACTATGTCGAAGCGACAAATAATAACCCTAAAATTATT
AATCATTAA	
>>0021_walI_SAUR-CC93-JKD6159_CP002114.2-[28254..29042; 789 nt]
ATGAACTGGAAACTTACAAAGACACTTTTCATTTTCGTGTTTATTCTTGTCAACATCGTG
TTAGTATCGATTTATGTTAATAAAGTCAATCGCTCACACATTAATGAAGTTGAGAGTAAC
AATGAAGTTAATTTTCAGCAAGAAGAAATTAAAGTACCGGCTAGTATATTGAATAAATCA
GTTAAAGGTATAAAATTAGAGCAAATTACGGGGCGTTCAAAAGACTTTAGTTCTAAAGCT
AAGGGTGATTCGGATTTGACCGCAGCAGATGGTGGAAAATTATTGAATGCGAACATTAGT
CAATCGGTAAAGGTCAGTGACAATAACTTAAAAGATTTGAAAGATTATGTTAACAAACGT
GTGTTCAAAGGTTCAGAATATCAATTAAGTGAAATTAGTTCTGGTTCTGTAAAATACGAA
CAAACGTATGATAATTTCCCGATTTTGAATAATAGTAAAGCGATGTTGAACTTTAATATA
GAAGATAACAAAGCGGCTAGTTATAAACAATCAATGATGGATGACATTAAGCCCACAGAT
GGTGCTGATAAAAAGCATCAAGTGATTGGTGTGAGAAAAGCAATCGAGGCATTATATTAT
AATCGTTACTTGAAAAAAGGTGATGAAGTCATTAATGCTAGACTCGGTTACTACTCAGTC
GTGAACGAAACGAATGTTCAATTGTTACAACCAAACTGGGAAATTAAAGTGAAGCATGAC
GGTAAGGATAAAACGAATACTTACTATGTCGAAGCTACAAATAATAACCCTAAAATTATT
AATCATTAA	
>>0021_walI_SCHW-NCTC13712_LR134304.1-[28198..28986; 789 nt]
ATGAACTGGAAGCTTACGAAGACACTTTTCATTTTCGTGTTTATTCTTGTCAACATCGTG
TTAGTATCGATTTATGTTAATAAAGTTAATCGTTCACATATTAATGAAGTTGAAAGTAAC
AATGAAGTGAATTTTCAACAAGAAGAAATTAAAGTACCGGCCAGTATATTGAATAAATCT
GTTAAAGGTATACAATTAGAACAAATTACGGGTCGTTCAAAAGACTTTAGTTCTAAAGCT
AAGGGTGATTCTGATTTATCCACCTCAGATGGTGGAAAATTATTAAATGCGAACATTAGT
CAATCGGTAAAAGTTAGTGATAACAACTTAAAAGATTTAAAAGATTATGTTAACAAACGT
GTGTTCAAAGGTTCAGAATATCAATTAAGCGATATTAGTTCTGGTTCTGTAAAATACGAA
CAAACATATGATAATTTCCCGATTTTGAACAATAGTAAAGCGATGTTGAACTTTAATATA
GAAGATAACAAAGCGGCCAGTTACAAACAATCAATGATGGATGACATTAAGCCAACAGAT
GGTGCAGATAAGAAACGTCAAGTAATTGGTGTGAGAAAAGCAATCGAGGCATTATATTAT
AATCGTTACTTGAAAAAAGGTGATGAAGTCATTAATGCAAGACTCGGTTATTATTCAGTC
GTGAATGAAACGAATGTTCAATTGTTACAGCCAAACTGGGAAATTAAAGTGAAGCATGAC
GGTAAGGATAAAACGAATACTTACTATGTTGAAGCGACAAATAATAACCCTAAAATTATT
AATCATTAA	
>>0021_walI_SS60_NZ_JABWHF010000003.1, contig-00003-[209520..210308; 789 nt]
ATGAACTGGAAACTTACGAAGACACTTTTCATTTTCGTGTTTATTCTTGTCAACATCGTG
TTAGTATCGATTTATGTTAATAAAGTCAATCGTTCACATATTAATGAAGTTGAAAGTAAC
AATGAAGTGAATTTTCAACAAGAAGAAATTAGGGTGCCAGCCAGTATTTTAAATAAATCT
GTTAAAGGCATACAATTAGAACAAATTACTGGACGATCAAAAGACTTTAGTTCAAAAGCT
AAAGGTGATTCTGATTTATCCACATCAGATAGTGGAAAATTATTAAATGCGAACATCAGC
CAATCGGTAAAAGTTAGTGATAATAACTTAAAAGATTTAAAAGATTACGTTAACAAGCGC
GTATTTAAAGGTGCTGAATATCAATTAAGCGAGATTAGTTCAGATTCTGTAAAATATGAA
CAAACGTATGATGATTTTCCAATTTTAAATAACAGCAAAGCGATGTTGAACTTTAAAATA
GAAGATAACAAAGCAACTAGTTATAAACAGTCAATGATGGATGACATTAAGCCGACTGAT
GGTGCAGATAAGAAGCATCAAGTTATTAGTGTGAGAAAAGCAATCGAGGCATTATATTAT
AATCGTTACTTGAAAAAAGGCGATGAAGTAATTAATGCAAGACTTGGTTACTATTCAGTC
GTGAATGAAACGAATGTTCAATTGTTACAGCCAAACTGGGAAATTAAAGTAAAGCATGAC
GGTAAGGACAAGACGAATACTTACTATGTTGAAGCTACAAATAATAACCCTAAAATTATT
AATCATTAA	
>>0021_walI_SS90_NZ_JABWHD010000001.1, contig-00001-[439504..440292; 789 nt]_RC
TTAATGATTAATAATTTTAGGGTTATTATTTGTAGCTTCGACATAGTAAGTATTCGTCTT
GTCCTTACCGTCATGCTTTACTTTAATTTCCCAGTTTGGCTGTAACAATTGAACATTCGT
TTCATTCACGACTGAATAGTAACCAAGTCTTGCATTAATTACTTCATCACCTTTTTTCAA
GTAACGATTATAATATAATGCCTCGATTGCTTTTCTCACACTAATAACTTGATGCTTCTT
ATCTGCACCATCAGTCGGCTTAATGTCATCCATCATTGACTGTTTATAACTAGTTGCTTT
GTTATCTTCTATTTTAAAGTTCAACATCGCTTTGCTGTTATTTAAAATCGGAAAATCATC
ATACGTTTGTTCATATTTTACAGAATCTGAACTAATCTCGCTTAATTGATATTCAGCACC
TTTAAATACGCGCTTGTTAACGTAATCTTTTAAATCTTTTAAGTTATTATCACTAACTTT
TACCGATTGGCTGATGTTCGCATTTAATAATTTTCCACTATCTGATGTGGATAAATCAGA
ATCACCTTTAGCTTTTGAACTAAAGTCTTTTGATCGCCCTGTAATTTGTTCTAATTGTAT
GCCTTTAACAGATTTATTTAAAATACTGGCTGGCACCCTAATTTCTTCTTGTTGAAAATT
CACTTCATTGTTACTTTCAACTTCATTAATATGTGAACGATTAACTTTATTAACATAAAT
CGATACTAACACGATGTTGACAAGAATAAACACGAAAATGAAAAGTGTCTTCGTAAGTTT
CCAGTTCAT	
>>0021_walI_Zoo-28_N/A-[28876..29664; 789 nt]
ATGAACTGGAAACTTACGAAGACACTTTTCATTTTCGTGTTTATTCTTGTCAACATCGTC
TTAGTATCGATTTATGTTAATAAAGTCAATCGTTCACATATTAATGAAGTTGAAAGTAAC
AATGAAGTGAATTTTCAACAAGAAGAAATTAGGGTGCCAGCCAGTATTTTAAATAAATCT
GTTAAAGGCATACAATTAGAACAAATTACAGGGCGATCAAAAGACTTTAGTTCAAAAGCT
AAAGGTGATTCTGATTTATCCACATCAGATAGTGGAAAATTATTAAATGCGAACATCAGC
CAATCGGTAAAAGTTAGTGATAATAACTTAAAAGATTTAAAAGATTACGTTAACAAGCGT
GTATTTAAAGGTGCTGAATATCAATTAAGCGAGATTAGTTCAGATTCTGTAAAATATGAA
CAAACGTATGATGATTTTCCGATTTTAAATAACAGCAAAGCGATGTTGAACTTTAAAATA
GAAGATAACAAAGCAACTAGTTATAAACAGTCAATGATGGATGACATTAAGCCGACTGAT
GGTGCAGATAAGAAGCATCAAGTTATTAGTGTGAGAAAAGCAATCGAGGCATTATATTAT
AATCGTTACTTGAAAAAAGGTGATGAAGTAATTAATGCAAGACTTGGTTACTATTCAGTC
GTGAATGAAACGAATGTTCAATTGTTACAGCCAAACTGGGAGATTAAAGTAAAGCATGAT
GGTAAGGACAAGACGAATACTTACTATGTTGAAGCTACAAATAATAACCCTAAAATTATT
AATCATTAA	
>>0022_walJ_BDS-53E_N/A-[31596..32396; 801 nt]
ATGAGCCGCTTGATACGCATGAGTGTATTAGCAAGTGGTAGTACAGGTAACGCCACTTTT
GTAGAAAATGAAAAAGGTAGTCTATTAGTTGATGTTGGTTTGACGGGCAAGAAAATGGAA
GAATTGTTTAGTCAAATTGATCGTAATATTCAAGATTTAAATGGTATTTTAGTAACTCAT
GAACATATTGACCATATTAAAGGGTTAGGTGTTTTGGCGCGTAAATATCAATTGCCAATT
TATGCGAATAAAAAGACTTGGCAAGCTATTGAAAAGAAAGATAGTCGCATCCCTATGGAT
CAGAAATTCATTTTTAATCCTTATGAAACAAAATCTATTGCAGGTTTCGATGTTGAATCT
TTTAACGTGTCACATGATGCGATAGATCCACAATTTTATATTTTCCATAATAACTATAAG
AAGTTTACGATTTTAACGGATACCGGATATGTGTCGGATCGTATGAAAGGTATGATACGT
GGCAGCGATGCGTTTATTTTTGAGAGTAATCATGACGTCGATATGTTGAGAATGTGTCGT
TATCCATGGAAGACGAAACAACGTATTTTAGGTGATATGGGACATGTATCTAATGAGGAT
GCGGGTCATGCGATGACGGATGTGATTACAGGCAACACGAAACGTATTTACTTATCACAT
TTATCACAAGATAATAACATGAAAGATTTGGCGCGTATGAGTGTTGGTCAAGTATTGAAC
GAACACGATATTGATACGGAAAAAGAAGTATTGCTATGTGATACGGATAAAGCTATTCCA
ACGCCAATATATACAATATAA	
>>0022_walJ_BDS-54_N/A-[31604..32404; 801 nt]
ATGAGCCGCTTGATACGCATGAGTGTATTAGCAAGTGGTAGTACAGGTAACGCCACTTTT
GTAGAAAATGAAAAAGGTAGTCTATTAGTTGATGTTGGTTTGACGGGCAAGAAAATGGAA
GAATTGTTTAGTCAAATTGATCGTAATATTCAAGATTTAAATGGTATTTTAGTAACTCAT
GAACATATTGACCATATTAAAGGGTTAGGTGTTTTGGCACGTAAATATCAATTGCCAATT
TATGCGAATAAAAAGACTTGGCAAGCTATTGAAAAGAAAGATAGTCGCATCCCTATGGAT
CAGAAATTCATTTTTAATCCTTATGAAACAAAATCTATTGCAGGTTTCGATGTTGAATCT
TTTAACGTGTCACATGATGCGATAGATCCACAATTTTATATTTTCCATAATAACTATAAG
AAGTTTACGATTTTAACGGATACCGGATATGTGTCGGATCGTATGAAAGGTATGATACGT
GGCAGCGATGCGTTTATTTTTGAGAGTAATCATGACGTCGATATGTTGAGAATGTGTCGT
TATCCATGGAAGACGAAACAACGTATTTTAGGTGATATGGGACATGTATCTAATGAGGAT
GCGGGTCATGCGATGACGGATGTGATTACAGGCAACACGAAACGTATTTACTTATCACAT
TTATCACAAGATAATAACATGAAAGATTTGGCGCGTATGAGTGTTGGTCAAGTATTGAAC
GAACACGATATTGATACGGAAAAAGAAGTATTGCTATGTGATACGGATAAAGCTATTCCA
ACGCCAATATATACAATATAA	
>>0022_walJ_EMCR19-CAJGUT01_CAJGUT010000002.1 , contig-2-[350427..351227; 801 nt]_RC
TTATATTGTATATATTGGCGTTGGAATAGCTTTATCCGTATCACATAGCAATACTTCTTT
TTCCGTATCAATATCGTGTTCGTTCAATACTTGGCCAACACTCATACGCGCCAAATCTTT
CATATTATTATCTTGTGATAAATGTGATAAGTAAATACGTTTCGTGTTGCCTGTAATCAC
ATCCGTCATCGCATGGCCCGCATCCTCATTAGACACATGTCCCATATCGCCTAAAATACG
TTGTTTCGTCTTCCATGGATAACGACACATTCTCAACATATCAACGTCATGATTACTTTC
AAAAATAAACGCATCGCTGCCACGTATCATACCTTTCATACGATCAGACACATATCCGGT
ATCCGTTAAAATCGTAAACTTCTTATAGTTATTATGGAAAATATAAAATTGTGGATCTAT
CGCATCATGTGACACGTTAAAAGATTCAACATCGAAACCTGCAATAGATTTCGTTTCATA
AGGATTAAAAATGAATTTCTGATCCATAGGGATGCGACTATCTTTCTTTTCAATAGCTTG
CCAAGTCTTTTCATTCGCATAAATTGGCAATTGATATTTACGCGCCAAAACACCTAAACC
TTTAATATGGTCAATATGTTCATGAGTTACTAAAATACCATTTAAATCTTGAATATTACG
ATCAATTTGACTAAACAATTCTTCCATTTTCTTGCCAGTCAAACCAACATCAACTAATAG
ACTACCTTTTTCATTTTCTACAAAAGTGGCGTTACCTGTACTACCACTTGCTAATACACT
CATGCGTATCAAGCGGCTCAT	
>>0022_walJ_SARG-MSHR1132_FR821777.2-[29903..30704; 802 nt]
ATGAAGCCGCTTGATACGCATGAGTGTATTAGCAAGTGGTAGTACAGGTAACGCCACTTT
TGTAGAAAATGAAAAAGGTAGTCTATTAGTTGATGTTGGTTTGACTGGCAAGAAAATGGA
AGAATTGTTTAGTCAAATTGACCGTAATATTCAAGATTTAAATGGCATTTTAGTAACACA
TGAACATATTGACCATATTAAAGGTTTAGGTGTTTTGGCGCGTAAATATCAATTGCCAAT
TTATGCGAATGAAAAGACTTGGCAGGAAATTGAAAAGAAAGATAGTCGCATCCCTATGGA
TCAGAAATTCATTTTTAATCCTTATGAAACGAAATCTATTGCAGGTTTTGATGTTGAATC
GTTTAACGTGTCACATGATGCGATAGATCCGCAATTTTATATTTTCCATAATAACTATAA
GAAGTTTACGATTTTAACGGATACGGGTTACGTGTCTGATCGTATGAAAGGTATGATACG
TGGAAGTGATGCCTTTATTTTTGAAAGTAATCATGACGTCGATATGTTGAGAATGTGCCG
TTATCCATGGAAGACGAAGCAACGTATTTTAGGCGATATGGGACATGTATCTAATGAGGA
TGCGGGCCATGCGATGACAGACGTGATTACAGGCAACACGAAACGTATTTACCTATCGCA
TTTATCACAAGATAATAACATGAAAGATTTGGCGCGTATGAGTGTTGGTCAAGTATTGAA
AGAACACGATATTGATACGGAAAAAGAAGTGTTACTATGTGATACGGATAAAGCTATTCC
AACGCCAATATATACAATATAA	
>>0022_walJ_SAUR-CC152-SA17S6_CP010941.1-[117284..118084; 801 nt]
ATGAGCCGCTTGATACGCATGAGTGTATTAGCAAGTGGTAGTACAGGTAACGCCACTTTT
GTAGAAAATGAAAAAGGTAGTTTATTAGTTGATGTTGGTTTGACTGGCAAGAAAATGGAA
GAATTGTTTAGTCAAATTGACCGCAATATTCAAGATTTAAATGGTATTTTAGTAACCCAT
GAACATATTGATCATATTAAAGGATTAGGTGTTTTGGCGCGTAAATATCAATTACCAATT
TATGCGAATGAAAAGACTTGGCAGGCAATTGAAAAGAAAGATAGTCGCATCCCTATGGAT
CAGAAATTCATTTTTAATCCTTATGAAACGAAATCTATTGCAGGTTTCGATGTTGAATCG
TTTAACGTGTCACATGATGCAATAGATCCGCAATTTTATATTTTCCATAATAACTATAAG
AAGTTTACGATTTTAACGGATACGGGTTACGTGTCTGATCGTATGAAAGGTATGATACGT
GGCAGTGATGCGTTTATTTTTGAGAGTAATCATGACGTCGATATGTTGAGAATGTGTCGT
TATCCATGGAAGACGAAACAACGTATTTTAGGCGATATGGGTCATGTATCTAATGAGGAT
GCGGGTCATGCGATGACAGACGTGATTACAGGTAACACGAAACGTATTTACTTATCGCAT
TTATCACAAGATAATAATATGAAAGATTTGGCGCGTATGAGTGTTGGTCAAGTATTGAAC
GAACACGATATTGATACGGAAAAAGAAGTATTGCTATGTGATACGGATAAAGCTATTCCA
ACGCCAATATATACAATATAA	
>>0022_walJ_SAUR-CC1-MW2_BA000033.2-[29975..30775; 801 nt]
ATGAGCCGCTTGATACGCATGAGTGTATTAGCAAGTGGTAGTACAGGTAACGCCACTTTT
GTAGAAAATGAAAAAGGTAGTCTATTAGTTGATGTTGGTTTGACTGGCAAGAAAATGGAA
GAATTGTTTAGTCAAATTGACCGTAATATTCAAGATTTAAATGGTATTTTAGTAACCCAT
GAACATATTGACCATATTAAAGGTTTAGGTGTTTTAGCGCGTAAATATCAATTGCCAATT
TATGCGAATGAAAAGACTTGGCAAGCTATTGAAAAGAAAGATAGTCGCATCCCTATGGAT
CAGAAATTCATTTTTAATCCTTATGAAACGAAATCTATTGCAGGTTTCGATGTTGAATCG
TTTAACGTGTCACATGATGCGATAGATCCGCAATTTTATATTTTCCATAATAACTATAAG
AAGTTTACGATTTTAACGGATACGGGATATGTGTCGGATCGTATGAAAGGTATGATACGT
GGCAGCGATGCGTTTATTTTTGAGAGTAATCATGACGTCGATATGTTGAGAATGTGTCGT
TATCCATGGAAGACGAAACAACGTATTTTAGGCGATATGGGACATGTATCTAATGAGGAT
GCGGGCCATGCGATGACGGATGTGATTACAGGCAACACGAAACGTATTTACCTATCACAT
TTATCACAAGATAATAATATGAAAGATTTGGCGCGTATGAGTGTTGGTCAAGTATTGAAC
GAACACGATATTGATACGGAAAAAGAAGTATTGCTATGTGATACGGATAAAGCTATTCCA
ACGCCAATATATACAATATAA	
>>0022_walJ_SAUR-CC93-JKD6159_CP002114.2-[29431..30231; 801 nt]
ATGAGCCGCTTGATACGCATGAGTGTATTAGCAAGTGGTAGTACAGGTAACGCCACTTTT
GTAGAAAATGAAAAAGGTAGTCTATTAGTTGATGTTGGTTTGACTGGCAAGAAAATGGAA
GAATTGTTTAGTCAAATTGACCGTAATATTCAAGATTTAAATGGTATTTTAGTAACCCAT
GAACATATTGATCATATTAAAGGTTTAGGTGTTTTGGCGCGTAAATATCAATTGCCAATT
TATGCGAATGAAAAGACTTGGCAAGCTATTGAAAAGAAAGATAGTCGCATCCCTGTGGAT
CAGAAATTCATTTTTAATCCTTATGAAACGAAATCTATTGCAGGTTTTGATGTTGAATCG
TTTAACGTGTCACATGATGCGATAGATCCGCAATTTTATATTTTCCATAATAACTATAAG
AAGTTTACGATTTTAACGGATACGGGTTACGTGTCTGATCGTATGAAAGGTATGATACGT
GGAAGCGATGCGTTTATTTTTGAAAGTAATCATGACGTCGATATGTTGAGAATGTGTCGT
TATCCATGGAAGACGAAACAACGTATTTTAGGCGATATGGGTCATGTATCTAATGAGGAT
GCGGGTCATGCGATGACAGACGTGATTACAGGTAACACGAAACGTATTTACTTATCGCAT
TTATCACAAGATAATAACATGAAAGATTTGGCGCGTATGAGTGTTGGCCAAGTATTGAAC
GAACACGATATTGATACGGAAAAAGAAGTATTGCTATGTGATACGGATAAAGCTATTCCA
ACGCCAATATATACAATATAA	
>>0022_walJ_SCHW-NCTC13712_LR134304.1-[29373..30173; 801 nt]
ATGAGCCGCTTGATACGCATGAGTGTATTAGCAAGTGGTAGTACAGGTAACGCCACTTTT
GTAGAAAATGAAAAAGGTAGTCTATTAGTTGATGTTGGTTTGACTGGCAAGAAAATGGAA
GAATTATTTAGTCAAATCGACCGCAATATTCAAGATTTAAATGGTATTTTAGTAACTCAT
GAACACATTGATCATATTAAAGGGTTAGGTGTCTTGGCGCGTAAATATCAATTGCCAATT
TATGCGAATGAAAAGACTTGGCAGGCAATTGAAAAGAAAGATAGTCGCATCCCTATGGAT
CAGAAGTTCATTTTTAATCCTTATGAAACGAAATCTATTGCAGGTTTCGATGTTGAATCG
TTTAACGTGTCACATGATGCAATAGATCCGCAATTTTATATTTTCCATAATAACTATAAG
AAGTTTACGATTTTAACAGATACAGGTTACGTGTCTGATCGTATGAAAGGTATGATACGT
GGCAGTGATGCGTTTATTTTTGAGAGTAATCATGACGTCGATATGTTGAGAATGTGTCGT
TATCCATGGAAGACGAAACAACGTATTTTAGGCGATATGGGGCACGTATCTAATGAGGAT
GCGGGTCATGCGATGACAGACGTGATTACAGGTAACACGAAACGTATTTACTTATCGCAT
TTATCACAAGATAATAACATGAAAGATTTGGCGCGTATGAGTGTTGGCCAAATATTGAAC
GAACATGATATTGATACGGAAAAAGAAGTATTGCTATGTGATACGGATAAAGCTATTCCA
ACGCCAATATATACAATTTAA	
>>0022_walJ_SS60_NZ_JABWHF010000003.1, contig-00003-[210696..211496; 801 nt]
ATGAGCCGCTTGATACGCATGAGTGTATTAGCAAGTGGTAGTACAGGTAATGCCACTTTT
GTAGAAAATGAAAAAGGTAGTCTATTAGTTGATGTTGGTTTGACTGGCAAGAAAATGGAA
GAATTGTTTAGTCAAATTGATCGTAATATTCAAGATTTAAATGGTATTTTAGTAACTCAT
GAACATATTGACCATATTAAAGGTTTAGGTGTTTTGGCGCGTAAATATCAATTGCCAATT
TATGCGAATGAAAAGACTTGGCAAGCTATTGAAAAGAAAGATAGTCGCATCCCTATGGAT
CAGAAATTCATTTTTAATCCTTATGAAACAAAATCTATTGCAGGTTTCGATGTTGAATCT
TTTAACGTGTCACATGATGCGATAGATCCACAATTTTATATTTTCCATAATAACTATAAG
AAGTTTACGATTTTAACGGATACCGGATATGTGTCGGATCGTATGAAAGGTATGATACGT
GGCAGCGATGCGTTTATTTTTGAGAGTAATCATGACGTCGATATGTTGAGAATGTGTCGT
TATCCATGGAAGACGAAACAACGTATTTTAGGCGATATGGGACATGTATCTAACGAGGAT
GCGGGCCATGCGATGACGGATGTGATTACAGGCAACACGAAACGTATTTACTTATCACAT
TTATCACAAGATAATAATATGAAAGATTTGGCGCGTATGAGTGTTGGTCAAGTATTGAAC
GAACATGATATTGATACGGAAAAAGAAGTATTGCTATGTGATACGGATAAAGCTATTCCA
ACGCCAATATATACAATATAA	
>>0022_walJ_SS90_NZ_JABWHD010000001.1, contig-00001-[438316..439116; 801 nt]_RC
TTATATTGTATATATTGGCGTTGGAATAGCTTTATCCGTATCACATAGCAATACTTCTTT
TTCCGTATCAATATCGTGTTCGTTCAATACTTGACCAACACTCATACGCGCCAAATCTTT
CATGTTATTATCTTGTGATAAATGTGATAAGTAAATACGTTTCGTGTTGCCTGTAATCAC
ATCCGTCATCGCATGGCCCGCATCCTCATTAGATACATGTCCCATATCACCTAAAATACG
TTGTTTCGTCTTCCATGGATAACGACACATTCTCAACATATCGACGTCATGATTACTTTC
AAAAATAAACGCATCGCTTCCACGTATCATACCTTTCATACGATCAGACACGTAACCCGT
ATCTGTTAAAATCGTAAACTTCTTGTAGTTATTATGGAAAATATAAAATTGCGGATCTAT
CGCATCATGAGACACGTTAAAAGATTCAACATCGAAACCTGCAATAGATTTCGTTTCATA
AGGATTAAAAATGAATTTCTGATCCATAGGGATGCGACTGTCTTTCTTTTCAATAGCTTG
CCAAGTCTTTTCATTCGCATAAATTGGCAATTGATATTTACGTGCCAAAACACCTAACCC
TTTAATATGGTCAATATGTTCATGAGTTACTAAAATACCATTTAAATCTTGAATATTACG
ATCAATTTGACTAAACAATTCTTCCATTTTCTTGCCAGTCAAACCAACATCAACTAATAG
ACTACCTTTTTCATTTTCTACAAAAGTGGCGTTACCTGTACTACCACTTGCTAATACACT
CATGCGTATCAAGCGGCTCAT	
>>0022_walJ_Zoo-28_N/A-[30053..30853; 801 nt]
ATGAGCCGCTTGATACGCATGAGTGTATTAGCAAGTGGTAGTACAGGTAACGCCACTTTT
GTAGAAAATGAAAAAGGTAGTCTATTAGTTGATGTTGGTTTGACTGGCAAGAAAATGGAA
GAATTGTTTAGTCAAATTGATCGTAATATTCAAGATTTAAATGGTATTTTAGTAACTCAT
GAACATATTGACCATATTAAAGGTTTAGGTGTTTTGGCGCGTAAATATCAATTGCCAATT
TATGCGAATGAAAAGACTTGGCAAGCTATTGAAAAGAAAGATAGTCGCATCCCTATGGAT
CAGAAATTCATTTTTAATCCTTATGAAACAAAATCTATTGCAGGTTTCGATGTTGAATCT
TTTAACGTGTCTCATGATGCGATAGATCCGCAATTTTATATTTTCCATAATAACTATAAG
AAGTTTACGATTTTAACGGATACCGGATATGTGTCTGATCGTATGAAAGGTATGATACGT
GGCAGCGATGCGTTTATTTTTGAGAGTAATCATGACGTCGATATGTTGAGAATGTGTCGT
TATCCATGGAAGACGAAACAACGTATTTTAGGCGATATGGGACATGTATCTAATGAGGAT
GCAGGCCATGCGATGACGGATGTGATTACAGGCAACACGAAACGTATTTACTTATCACAT
TTATCACAAGATAATAATATGAAAGATTTGGCGCGTATGAGTGTTGGTCAAGTATTGAAC
GAACACGATATTGATACGGAAAAAGAAGTATTACTATGTGATACGGATAAAGCTATTCCA
ACGCCAATATATACAATATAA	
>>0023_sasH_BDS-53E_N/A-[32624..34936; 2313 nt]
ATGAAAGCTTTATTACTTAAAACAAGTGTATGGCTCGTTTTGCTTTTTAGTGTGATGGGA
TTATGGCATGTCTCGAACGCGGCTGAGCAGCATACACCAATGAAAGCACAAGCAGTAACA
ACGATAGACCAAGCAACAACAGATAAGCAACTAGTACTGCCAACAAAGGAAGCGGCTAAT
CAATCTGGTAAAGAAGCGGCAACCAACGTATCAGCGCAGGGAACAGCTGATGAAATAAAC
AATAAAGTAACATCCAACGCGTTTTCTAACAAACCATCTACAGCAGTTTCAACAAAAGGA
AACGAAACGCGCGATGTAGATGCACAACAAGCCTCAACACAAAAACCAACTCATACAGCA
ACATTCAAATTATCAAATGCTAAAACAGCATCAATTTCACCACGAATGTTTGCTGCTAAT
GCACCACAAACAACTACACATAAAATATTACATACAAATGATATCCATGGACGACTAGCC
GAAGAAAAAGGGCGTGTCATCGGTATGGCTAAATTAAAAACAGTAAAAGAACAAGAAAAG
CCTGATTTAATGTTAGACGCAGGAGACGCATTCCAAGGTTTACCACTTTCAAATCAATCT
AAAGGTGAAGAAATGGCTAAAGCAATGAATGCAGTAGGTTATGATGCTATGGCAGTCGGT
AACCATGAATTTGACTTTGGATACGATCAGTTGAAAAAGTTAGAGGGTATGTTAGACTTC
CCGATGCTAAGTACTAACGTTTATAAAGATGGGAAACGCGCGTTTAAACCATCAACGATT
GTAACGAAAAATGGTATTCGTTATGGGATTATTGGCGTAACGACACCAGAAACAAAGACG
AAAACAAGACCTGAAGGCATTAAAGGTGTTGAATTTAGAGATCCATTACAAAGTGTGACA
GCAGAAATGATGCGTATTTATAAAGACGTAGATACATTTGTTGTTATATCACATTTAGGG
ATTGATCCTTCAACACAAGAAACATGGCGTGGTGATTACTTAGTGAAACAATTAAGTCAA
AATCCACAATTGAAGAAACGAATTACAGTCATTGATGGTCATTCACATACCGTACTTCAA
AATGGTCAAATTTATAACAATGATGCATTAGCACAAACAGGTACAGCACTTGCGAATATC
GGTAAGATTACATTTAATTACCGCAATGGAGAGGTATCGAATATTAAGCCGTCATTGATT
AATGTTAAAGACGTTGAAAATGTGACACCGAACAAAGCATTAGCTGAACAAATTAATCAA
GCTGATCAAACATTTAGAGCACAAACTGCAGAGGTAATTATTCCAAACAATACCATTGAT
TTCAAAGGAGAAAGAGATGACGTTAGAACGCGTGAAACAAATTTAGGAAACGCGATTGCA
GATGCTATGGAAGCGTATGGCGTTAAGAATTTCTCTAAAAAGACTGACTTTGCCGTGACA
AATGGTGGAGGTATTCGTGCCTCTATCGCAAAAGGTAAGGTGACACGCTATGATTTAATC
TCAGTATTACCATTTGGAAATACGATTGCAAAAATTGATGTAAAAGGTTCAGACGTCTGG
ACAGCTTTTGAACATAGTTTAGGCGCACCAACAACACAAAAAGATGGTAAGACAGTATTA
ACAGCGAATGGTGGTTTACTACATATCTCTGATTCAATCCGTGTTTACTATGATATGAAT
AAACCGTCTGGCAAACGAATTAACGCTATTCAAATTTTAAATAAAGAGACAGGTAAGTTT
GAAAATATTGATTTAAAACGTGTATATCACGTAACGATGAATGACTTCACGGCATCAGGT
GGCGACGGATATAGTATGTTCGGTGGCCCTAGAGAAGAAGGTATTTCATTAGATCAAGTA
CTAGCAAGTTATTTAAAAACAGCTAACTTAGCTAAGTATGATACGACAGAACCACAACGT
ATGTTATTAGGTAAACCAGCAGTAAGTGAACAACCAACTAAAGGACAACAAGGTAGCAAA
GGTAGTGAGTCTGGCAAAGATGCACAACCAATTGGTGACGACAAAGTGATGAATCCAGCT
AAACAACCAGCTCCAGGTAAAGTTGTATTGTTGCCAGTGCATAGAGGAACTGTTAGTAGC
GGTACAGAAGGTTCTGGTCGCGCATTAGAAGGAACTACTGTATCAAGCAAGAGTGGGAAA
CAATTGGCTAGAATGTCAGTGACTAAAGGTAGCGCGTATGAGAAACAGTTACCAAAAACT
GGAACTAATCAAAGTTCAAGTCCAGCAGCGATGTTTGTATTAGTAGCAGGTATAGGTTTA
ATCGCCACTGTACGACGTAGAAAAGCTAGCTAA	
>>0023_sasH_BDS-54_N/A-[32632..34944; 2313 nt]
ATGAAAGCTTTATTACTTAAAACAAGTGTATGGCTCGTTTTGCTTTTTAGTGTGATGGGA
TTATGGCATGTCTCGAACGCGGCTGAGCAGCATACACCAATGAAAGCACAAGCAGTAACA
ACGATAGACCAAGCAGCAACAGATAAGCAACTAGTACTGCCAACAAAGGAAGCGGCTAAT
CAATCTGGTAAAGAAGCGGCAACCAAAGTATCAGCGCAGGGAACAGCTGATGAAATAAAC
AATAAAGTAACATCCAACGCATTTTCTAACAAACCATCTACAGCAGTTTCAACAAAAGGA
AACGAAACGCGCGATGTAGATGCACAACAAGCCTCAACACAAAAACCAACTCATACAGCA
ACATTCAAGTTATCAAATGCTAAAACAGCATCAATTTCACCACGAATGTTTGCTGCTAAT
GCACCACAAACAACTACACATAAAATATTACATACAAATGATATCCATGGACGACTAGCC
GAAGAAAAAGGGCGTGTCATCGGTATGGCTAAATTAAAAACAGTAAAAGAACAAGAAAAG
CCTGATTTAATGTTAGACGCAGGAGACGCATTCCAAGGTTTACCACTTTCAAATCAATCT
AAAGGTGAAGAAATGGCTAAAGCAATGAATGCAGTAGGTTATGATGCTATGGCAGTCGGT
AACCATGAATTTGACTTTGGATACGATCAGTTGAAAAAGTTAGAGGGTATGTTAGACTTC
CCGATGTTAAGTACTAACGTTTATAAAGATGGGAAACGCGCGTTTAAACCATCAACGATT
GTAACGAAAAATGGTATTCGTTATGGGATTATTGGCGTAACGACACCAGAAACAAAGACA
AAAACAAGACCTGAAGGCATTAAAGGTGTTGAATTTAGAGATCCATTACAAAGTGTGACA
GCAGAAATGATGCGTATTTATAAAGACGTAGATACATTTGTTGTTATATCACATTTAGGG
ATTGATCCTTCAACACAAGAAACATGGCGTGCTGATTACTTAGTGAAACAATTAAGTCAA
AATCCACAATTGAAGAAACGAATTACAGTCATTGATGGTCATTCACATACCGTACTTCAA
AATGGTCAAATTTATAACAATGATGCATTAGCACAAACAGGTACAGCACTTGCGAATATC
GGTAAGATTACATTTAATTACCGCAATGGAGAGGTAGCGAATATTAAGCCGTCATTGATT
AATGTTAAAGACGTTGAAAATGTGACACCGAACAAAGCATTAGCTGAACAAATTAATCAA
GCTGATCAAACATTTAGAGCACAAACTGCAGAGGTAATTATTCCAAACAATACCATTGAT
TTCAAAGGAGAAAGAGATGACGTTAGAACGCGTGAAACAAATTTAGGAAACGCGATTGCA
GATGCTATGGAAGCGTATGGCGTTAAGAATTTCTCTAAAAAGACTGACTTTGCCGTGACA
AATGGTGGAGGTATTCGTGCCTCTATCGCAAAAGGTAAGGTGACACGCTATGATTTAATC
TCAGTATTACCATTTGGAAATACGATTGCAAAAATTGATGTAAAAGGTTCAGACGTCTGG
ACAGCTTTTGAACATAGTTTAGGCGCACCAACAACACAAAAAGATGGTAAGACAGTATTA
ACAGCGAATGGTGGTTTACTACATATCTCTGATTCAATCCGTGTTTACTATGATATGAAT
AAACCGTCTGGCAAACGAATTAACGCTATTCAAATTTTAAATAAAGAGACAGGTAAGTTT
GAAAATATTGATTTAAAACGTGTATATCACGTAACGATGAATGACTTCACGGCATCAGGT
GGCGACGGATATAGTATGTTCGGTGGCCCTAGAGAAGAAGGTATTTCATTAGATCAAGTA
CTAGCAAGTTATTTAAAAACAGCTAACTTAGCTAAGTATGATACGACAGAACCACAACGT
ATGTTATTAGGTAAACCAGCAGTAAGTGAACAACCAGCTAAAGGACAACAAGGTAGCAAA
GGTAGTGAGTCTGGCAAAGATGCACAACCAATTGGTGACGACAAAGTGATGAATCCAGCT
AAACAACCAGCTCCAGGTAAAGTTGTATTGTTGCCAGTGCATAGAGGAACTGTTAGTAGC
GGTACAGAAGGTTCTAGTCGCGCATTAGAAGGAACTACTGTATCAAGCAAGAGTGGGAAA
CAATTGGCTAGAATGTCAGTGCCTAAAAGTAGCGCGTATGAGAAACAGTTACCAAAAACT
GGAACTAATCAAAGTTCAAGTCAAGCAGCGATGTTTGTATTAGTAGCAGGTATAGGTTTA
ATCGCGACTGTACGACGTAGAAAAGCTAGCTAA	
>>0023_sasH_EMCR19-CAJGUT01_CAJGUT010000002.1 , contig-2-[347887..350199; 2313 nt]_RC
TTAGCTAGCTTTTCTACGTCGTACAGTCGCGATTAAACCTATACCTGCTACTAATACAAA
CATCGCTGCTGGGCTTGAACTTTGATTAGTTCCAGTTTTTGGTAACTGTTTCTCATGCGC
GCTACCTTTAGGCACTGACATTCTAACCAATCGGTTCCCACTCTTACTTGATACAGCAGT
TCCTTCCAATGCGCGATCAGAACCCTCTCTACCACTACTAACTGTTCCTCTATGCGCTGG
TAACAACACAACTTTACCTGAAGCTGGTTGTTTCGCTGGATTCATCACTTTGTCTTTATC
AATTGGTTGTGCATCTTTACCAGACTCACTACCTTTGCTACCTTGTTGTCCTTTAGCTGG
TTGTTCACTTACTGCTGGTTTACCTAATAACATACGTTGTGGTTCTGTCGTATCATACTT
AGCTAAGTTAGCTGTTTTTAAATAACTTGCTAGTACTTGATCTAATGAAATACCTTCTTC
TCTAGGTCCGCCGAACATACTATATCCGTCTCCACCTGATGCTGTGAAGTCATTCATCGT
TACATGATATACACGTTTTAAATCAATATTTTCAAACTTACCTGTCTCTTTATTTAAAAT
TTGAATAGAATTAATTCGTTTGCCAGACGGTTTATTCATATCATAGTAAACACGAATTGA
ATCAGAGATATGTAATAAACCGCCATTCGCTGTTAACACTGTCTTACCGTCTTTTTGTGT
TGTTGGTGCACCTAAACTATGTTCGAAAGCCGTCCAGACGTCTGAACCTTTTACATCAAT
TTGCGCAATCGTATTTCCAAATGGTAATACTGAGATTAAATCATAGCGTGTAACCTTACC
TTTTGCGATAGAGGCACGAATACCTCCACCATTTGTCACGGCAAAGTCAGTCTTTTTAGA
GAAATTCTTAACGCCATATGCTTCCATAGCATCTGCAATCGCGTTTCCTAAATTTGTTTC
ACGCGTTCTAACGTCATCTCTTTCTCCTTTAAAATCAATGGTATTGTTTGGAATAATTAC
CTCTGCAGTTTGTGCTCTAAATGTTTGATCAGCTTGATTAATTTGTTCAGCTAATGCTTT
GTTCGGTGTCACATTTTCAACGTCTTTAACATTAATCAATGACGGCTTAATATTCGATAC
CTCTCCATTGCGATAATTAAATGTAATCTTACCGATATTCACAAGTGCTGTACCTGTTTG
TGCTAATGCATCATTGTTATAAATTTGACCATTTTGAAGTACGGTATGTGAATGACCATC
AATAACTGTAATACGTTTCTTCAATTGTGGATTTTGACTTAATTGTTTCACTAAGTAATC
ACCACGCCATGTTTCTTGTGTTGAAGGATCAATTCCTAAATGTGATATAACAACAAATGT
ATCTACGTCTTTATAAATACGCATCATTTCCGCTGTCACACTTTGTAATGGATCTCTAAA
TTCAACACCTTTAATGCCTTCAGGTCTTGTTTTCGTCTTTGTTTCTGGTGTCGTTACGCC
AATAATTCCATAACGAATACCATTTTTTGTTACAATCGTTGATGGTTTAAACGCGCGTTT
CCCATCTTTATAAACGTTAGTGCTTAGCATCGGGAAGTCTAACATACCCTCTAACTTTTT
CAACTGATCGTATCCAAAGTCAAATTCATGGTTACCGACTGCCATAGCATCATAACCTAC
TACATTCATTGCTTTAGCCATTTCTTCACCTTTAGATTGGTTTGAAAGTGGTAAACCTTG
GAAGGCGTCTCCTGCGTCTAACATTAAATCAGGCTTTTCTTGTTCTTTTACTGTTTTTAA
TTTAGCCATACCGATGACACGCCCTTTTTCTTCAGCTAGTCGGCCATGGATATCATTTGT
ATGTAATATTTTATGTGTAGTTGTTTGTGGTGCATTAGCAGCAAACATTCGTGGTGAAAT
TGATGCTGTTTTAGCATTTGATAATGTGAATGTTGCTGTGTGAGTTGGTTTTTGTGTTGA
GGCTTGTTGTGCATCTACATCGCGCGTTTCGTTTCCTTTTGTTGAAACTGCTGTAGATGG
TTTGTTAGGAAATGCGTTGGATGTTACTTTGTCATTTGTATCATCAGCAGTTCCCTGTGC
TGATATGTTGGTTGCCGCTTCTTCACCATAATGATGAGCCGCTTCCTTTGTTGGCGGTAC
TTGTTGCTTACCTGTTGTTGCTTGGTCTATCGTTGTTACTGCTTGTGCTTTCATTGGTGT
ATGCTGCTCAGCCGCGCTCGAGACATGCCATAATCCCATCACACTAAAAAGCAAAACGAG
CCATACACTTGTTTTAAGTAATAAAGCTTTCAT	
>>0023_sasH_SARG-MSHR1132_FR821777.2-[30932..33244; 2313 nt]
ATGAAAGCTTTATTACTTAAAACAAGTGTATGGCTCGTTTTGCTTTTTAGTGTGATGGGA
TTATGGCAAGTCTCGAACGCGGCTGAGCAGCATACACCAATGAAGGCACAAGTAGTAACA
ACGATAGACAAAGCAACAACTGATAAGCAACTAGTACCACCAATAAAGGCAGCGGCTCAT
CATTCTGGTGAAGAAGCGGCTACTAACATATCAGCACAGGGAACAGCTGATGATACAAAT
AACAAAGTAACATTCAACGCACCATCTAATAAACCATCTACAGCAGTTTCAACAAAAGGA
AACGAAACGCGCGATGTAGATGCACAACAAACCTCAACACAAAAACCAACTCAATCAGCA
ACATTCACATTATCAAATGCTAAAACAGCATCACTTTCACCACGAATGTTTGCTGCCAAT
GCACCACAAACAACAACACATAAAATATTACATACAAATGATATCCATGGCCGACTAGCC
GAAGAAAAAGGGCGTGTCATCGGTATGGCTAAATTAAAAACAGTAAAAGAACAAGAAAAG
CCTGATTTAATGTTAGACGCAGGAGACGCATTCCAAGGTTTACCACTTTCAAACCAATCT
AAAGGTGAAGAAATGGCTAAAGCGATGAATGCAGTAGGTTATGATGCTATGGCAGTCGGT
AACCACGAATTTGACTTTGGATACGATCAGTTGAAAAAGTTAGAGGGTATGTTAGACTTC
CCGATGCTAAGTACAAACGTTTATAAAGATGGGAAGCGCGCGTTTAAGCCTTCAACGATT
GTAACGAAAAATGGTATTCGTTATGGAATTATTGGCGTAACGACACCAGAAACAAAGACG
AAAACAAGACCTGAAGGCATTAAAGGTGTTGAATTTAGAGATCCATTACAAAGTGTGACA
GCAGAAATGATGCGTATTTATAAAGATGTAGATACATTTGTTGTTATATCTCATTTAGGT
ATTGATCCTTCAACACAAGAAACATGGCGTGGCGATTACTTAGTGAAACAATTAAGTCAA
AATCCACAATTGAAGAAACGTATTACAGTCATTGATGGACATTCACATACCGTACTTCAA
AATGGTCAAATTTATAACAATGATGCATTAGCACAAACAGGTACAGCACTTGCGAATATC
GGTAAGATTACATTTAATTATCGCAATGGAGAAGTATCGAATATTAAGCCGTCATTGATT
AATGTTAAAGACGTTGAAAATGTAACACCGAACAAGGCATTAGCTGAACAAATTAATCAA
GCTGATCAAACATTTAGAGCACAAACAGCAGAGGTTATTATTCCAAACAATACCATTGAT
TTCAAAGGAGAAAGAGACGACGTTAGAACGCGTGAAACAAATTTAGGAAACGCTATTGCA
GATGCTATGGAAGCATATGGCGTTAAAAATTTCTCTAAAAAGCCTGACTTTGCCGTGACA
AATGGTGGAGGTATTCGTGCCTCTATCGCCAAAGGTAAGGTGACACGCTATGATTTAATC
TCAGTATTACCATTTGGAAATACGATTGCGCAAATTGATGTAAAAGGTTCAGACGTCTGG
ACAGCTTTTGAACATAGTTTAGGCGCACCAACAACACAAAAAGATGGTAAGACAGTGTTA
ACAGCGAATGGCGGTTTACTACATATCTCGGATTCAATTCGTGTTTACTATGATATGAAT
AAACCATCTGGTAAACGAATTAACGCTATTCAAATTTTAAATAAAAAGACAGGTAAGTTT
GAAAATATTGATTTAAAACGTGTATATCACGTAACAATGAATGACTTCACAGCATCAGGT
GGCGACGGATATAGTATGTTCGGTGGCCCTAGAGAAGAAGGTATTTCATTAGATCAAGTA
CTAGCAAGTTATTTAAAAACAGCTAACTTAGCTAAGTATGATACGACAGAACCACAACGT
ATGTTATTAGGTAAACCAGCAGTAAGTGAACAACCAGCTAAAGGACAACAAGGTAGCAAA
GGTAGTGAGTCTGGCAAAGATGCACAACCAATTGGTGACGACAAAGTGATGAATCCAGCG
AAACAACCAGCTCCAGGTAAAGTTGTATTGTTACCAGCGCATAGAGGAACTGTTAGTAGT
GGTACAGAAGGTTCTGGTCGCACATTAGAAGGAGCTACTGTATCAAGCAAGAGTGGGAAC
CAATTGGTTAGAATGTCAGTGCCTAAAGGTAGCGCGCATGAGAAACAGTTACCAAAAACT
GGAACTAATCAAAGTTCAAGCCCAGCAGCGATGTTTGTATTAGTAGCAGGTATAGGTTTA
ATCGCGACTGTACGACGTAGAAAAGCTAGCTAA	
>>0023_sasH_SAUR-CC152-SA17S6_CP010941.1-[118310..120616; 2307 nt]
ATGAAAGCTTTATTACTTAAAACAAGTGTATGGCTCGTTTTGCTTTTTAGTGTGATGGGA
TTATGGCAGGTCTCGAACGCGGCTGAGCAGCATACACCAATGAAAGCACATGCAGTAACA
ACGATAGACAAAGTAACAACAGATAAGCAACAAGTACCGCCAACAAAGGAAGTGGCTCAT
CCTTATAGTGAAGAAGCGGCAACCAACGTATCAGCATCAGTGCAGGGAACAGCTGATGAT
ATAAACAATAAAGTGACATCCAACGAACCATCTACAGCAGTTTCAACAACAGTAAACGAA
ACGCGCGATATAGATACACAACAAGCCTCAACACAAAAACCAACTCGCACAGCAACATTC
ACATTATCAAATGCTAAAACAGCATCACTTTCACCACGAATGTTTGCTGCCAATGCACCA
CAAACAACAACACATAAAATATTACATACAAATGATATCCATGGACGACTAGCTGAAGAA
AAAGGGCGTGTCATCGGTATGGCTAAATTAAAAACAGTAAAAGAACAAGAAAAGCCTGAT
TTAATGTTAGACGCAGGAGACGCCTTCCAAGGTTTACCACTTTCAAACCAGTCTAAAGGT
GAAGAAATGGCTAAAGCAATGAATGCAGTAGGTTATGATGCTATGGCAGTGGGTAACCAC
GAATTTGACTTTGGATACAATCAGTTGAAAAAGTTAGAGGGTATGTTAGACTTCCCGATG
CTAAGTACTAACGTTTACAAAGATGGGAAACGCGCGTTTAAGCCTTCAACGATTGTAACG
AAAAATGGTATTCGTTATGGAATTATTGGCGTAACGACACCAGAAACAAAGACGAAAACA
AGACCTGAAGGCATTAAAGGTGTTGAGTTTAGAGATCCATTACAAAGTGTGACAGCAGAA
ATGATGCGTATTTATAAAGACGTAGATACATTTGTTGTTATATCTCATTTAGGGATTGAT
CCATCAACACAAGAAACATGGCGTGGTGATTACTTAGTGAAACAATTAAGTCAAAATCCA
CAATTGAAGAAACGTATTACAGTCATTGATGGTCATTCACATACCGTACTTCAAAATGGT
CAAATTTATAACAATGATGCATTAGCACAAACAGGTACAGCACTTGCGAATATCGGTAAG
ATTACATTTAATTACCGCAATGGAGAGGTATCAAATATTAAACCGTCATTGATTAACGTT
AAAGACGTTGAAAATGTAACACCGAACAAAGCATTAGCTGAACAAATTAATCAAGCTGAT
CAAACATTTAGAGCACAAACAGCAGAGGTTATTATTCCAAATAATACGATTGATTTCAAA
GGAGAAAGAGATGACGTTAGAACGCGTGAAACAAATTTAGGAAACGCGATTGCAGATGCT
ATGGAAGCATATGGCGTTAAGAATTTCTCTAAAAAGACTGACTTTGCCGTGACAAATGGT
GGAGGTATTCGTGCCTCTATCGCAAAAGGTAAGGTGACACGCTATGATTTAATCTCAGTA
TTACCATTTGGAAATACGATTGCGCAAATTGATGTAAAAGGTTCAGACGTCTGGACAGCT
TTTGAACATAGTTTAGGCGCACCAACAACACAAAAAGATGGTAAGACAGTGTTGACAGCT
AATGGTGGTTTACTACATATCTCTGATTCAATCCGTGTTTACTATGATATGAATAAACCA
TCTGGCAAACGAATTAACGCTATTCAAATTTTAAATAAAGAGACAGGTAAGTTTGAAAAT
ATTGATTTAAAACGTGTATATCACGTAACGATGAATGACTTCACAGCATCAGGTGGCGAC
GGATTTAGTATGTTCGGTGGCCCTAGAGAAGAAGGTATTTCATTAGATCAAGTACTAGCG
AGTTATTTAAAAACAGCTAACTTAGCTAAGTATAATACGACAGAACCACAACGTATGTTA
TTAGGTAAACCAGCAGTAAGTGAACAACCAGCTAAAGGACAACAAGGTAGCAAAGGTAGT
GAGTCTGGTAAAGATACACAACCAATTGGTAAAGACAAAGTGATGAATCCAGCGAAACAA
CCAGCGCCAAGTAAAGTTGTGTTGTTGCCAGCGCATAGAGGAACTGTTAGTAGTGATAGA
GAAGCTTCTGATCGTGCATTGGAAGGAAGTGCTGTATCAAGTAAGAGTGGGAAACAATTG
GCTAGCATGTCAGCGCCTAAAGGTAGCGCACATGAGAAACAGTTACCAAAAACTGGAACT
AATCAAAGTTCAAGCCCAGCAGCGATGTTTGTATTAGTAGCAGGTATAGGTTTAATCGCG
ACTGTACGACGTAGAAAAGCTAGCTAA	
>>0023_sasH_SAUR-CC1-MW2_BA000033.2-[31003..33321; 2319 nt]
ATGAAAGCTTTATTACTTAAAACAAGTGTATGGCTCGTTTTGCTTTTTAGTGTGATGGGA
TTATGGCAAGTCTCGAACGCGGCTGAGCAGCATACACCAATGAAAGCACATGCAGTAACA
ACGATAGACAAAGCAACAACAGATAGGCAACAAGTACCGCCAACAAAGGAAGCGGCTCAT
CATTATGGTGAAGAAGCGGCAACCAACGTATCAGCATCAGCGCAGGGAACAGCTGATGAT
ACAAACAACAAAGTAACATCCAACGCACCAACTAACAAACCAACTACAGCAGTTTCAACA
ACAGGAAACAAAAGACACGATGTAGATGCACAACAAGCCTCAACACAAAAACCAACTCAC
ACAGCAACATTCAAATTATCAAATGCTAAAACAGCATCACTTTCACCACGAATGTTTGCT
GCTAATGTACCACAAACAACAACACATAAAATATTACATACAAATGATATCCATGGCCGA
CTAGCCGAAGAAAAAGGGCGTGTCATCGGTATGGCTAAATTAAAAACAGTAAAAGAACAA
GAAAAGCCTGATTTAATGTTAGACGCAGGAGACGCCTTCCAAGGTTTACCACTTTCAAAT
CAATCTAAAGGTGAAGAAATGGCTAAAGCAATGAATGCAGTAGGTTATGATGCTATGGCA
GTCGGTAACCATGAATTTGACTTTGGATACGATCAGTTGAAAAAGTTAGAGGGTATGTTA
GACTTCCCGATGCTAAGTACTAACGTTTATAAAGATGGAAAACGCGCGTTTAAGCCTTCA
ACGATTGTAACGAAAAATGGTATTCGTTATGGAATTATTGGCGTAACGACACCAGAAACA
AAGACGAAAACAAGACCTGAAGGCATTAAAGGTGTTGAATTTAGAGATCCATTACAAAGT
GTGACAGCGGAAATGATGCGTATTTATAAAGATGTAGATACATTTGTTGTTATATCTCAT
TTAGGTATTGATCCTTCAACACAAGAAACATGGCGTGGCGATTACTTAGTGAAACAATTA
AGTCAAAATCCACAATTGAAGAAACGTATTACAGTGATTGACGGTCATTCACATACCGTA
CTTCAAAATGGTCAAATTTATAACAATGATGCATTAGTACAAACAGGTACAGCACTTGCG
AATATCGGTAAGATTACATTTAATTATCGCAATGGAGAAGTATCGAATATTAAGCCGTCA
TTGATTAATGTTAAAGACGTTGAAAATGTAACACCGAACAAAGCATTAGCTGAACAAATT
AATCAAGCTGATCAAACATTTAGAGCACAAACAGCAGAGGTTATTATTCCAAATAATACG
ATTGATTTCAAAGGAGAAAGAGATGACGTTAGAACGCGTGAAACAAATTTAGGAAACGCG
ATTGCAGATGCTATGGAAGCATATGGCGTTAAGAATTTCTCTAAAAAGACTGACTTTGCC
GTGACAAATGGTGGAGGTATTCGTGCCTCTATCGCAAAAGGTAAGGTGACACGCTATGAT
TTAATCTCAGTATTACCATTTGGAAATACGATTGCGCAAATTGATGTAAAAGGTTCAGAC
GTCTGGACGGCTTTCGAACATAGTTTAGGTGCACCAACAACACAAAAAGACGGTAAGACA
GTGTTAACAGCGAATGGCGGTTTATTACATATCTCTGATTCAATTCGTGTTTACTATGAT
ATGAATAAACCGTCTGGCAAACGAATTAATGCTATTCAAATTTTAAATAAAGAGACAGGT
AAGTTTGAAAGTATTGATTTAAAACGTGTATATCATGTAACGATGAATGACTTCACAGCA
TCAGGTGGAGACGGATATAGTATGTTCGGTGGCCCTAGAGAAGAAGGTATTTCATTAGAT
CAAGTACTAGCAAGTTATTTAAAAACAGCTAACTTAGCTAAGTATGATATGACAGAACCA
CAACGTATGTTATTAGGTAAACCAGTAGCAAGTGAACAACCAGCTAAAGGACAACAAGGT
AGCAAAGGTAGTGAGTCTGGTAAAGATACACAACCAATTGGTAAAGAGAAAGTGATGAAT
CCAGCGAAACAACCAGCGACAGGTAAAGTTGTGTTGTTACCAGCGCATAGAGGAACTGTT
AGTAGCGGTACAGAAGGTTCTGATCGCGCATTAGAAGGAACTGCTGTATCAAGTAAGAGT
GGGAAACAATTGGCTAACATGTCAGCGCCTAAAGGTAGCGCACATGAGAAACAGTTACCA
AAAACTGGAACTGATCAAAGTTCAAGCCCAGCAGCGATGTTTGTATTAGTAACAGGTATA
GGTTTAATCGCGACTGTACGACGTAGAAAAGCTAGCTAA	
>>0023_sasH_SAUR-CC93-JKD6159_CP002114.2-[30458..32776; 2319 nt]
ATGAAAGCTTTATTACTTAAAACAAGTGTATGGCTCGTTTTGCTTTTTAGTGTGATGGGA
TTATGGCATGTCTCGAACGCGGCTGAGCAGCATACACCAATGAAAGCACAAGCAGTAACA
ACGATAGACAAAGCAACAACAGATAAGCAACAAGTAACGCCAACCAAGGAAGCGGCTCAT
CATTATGGTGAAGAAGCGGCAACCAACGTATCAGCATCAGCACAGGGAACAGCTGATGAA
ATAAACAATAAAGTAACATTCAACGCACCATCTAACAAACCATCTACAGCAGTTTCAACA
ACAGTAAACGAAACGCACGATGTAGATGCACAACAAGCCTCAACACAAAAACCAACTCAA
TCAGCAACATTCAAATTATCAAATGCTAAAACAGCATCACTTTCACCACGAATGTTTGCT
GCTAATGCACCACAAACAACAACACATAAAATATTACATACAAATGATATCCATGGCCGA
CTAGCCGAAGAAAAAGGGCGTGTCATAGGTATGGCTAAATTAAAAACAGTAAAAGAACAA
GAAAAGCCTGATTTAATGTTAGACGCAGGAGACGCCTTCCAAGGTTTACCACTTTCAAAC
CAGTCTAAAGGTGAAGAAATGGCTAAAGCGATGAATGCAGTTGGTTATGATGCTATGGCA
GTCGGTAACCACGAATTTGACTTTGGATACGACCAGTTGAAAAAGTTAGAGGGTATGTTA
GACTTCCCGATGTTAAGTACTAACGTTTATAAAGATGGGAAACGCGCGTTTAAGCCTTCA
ACGATTGTAACGAAAAATGGGATTCGTTATGGAATTATTGGCGTAACGACACCAGAAACA
AAGACGAAAACAAGACCTGAAGGCATTAAAGGTGTTGAATTTAGAGATCCATTACAAAGT
GTGACAGCAGAAATGATGCGTATTTATAAAGACGTAGATACATTTGTTGTTATATCTCAT
TTAGGTATTGATCCTTCAACACAAGAAACATGGCGTGGCGATTACTTAGTGAAACAATTA
AGTCAAAATCCACAATTGAAGAAACGTATTACAGTCATTGATGGTCATTCACATACCGTA
CTTCAAAATGGTCAAATTTATAACAATGATGCATTAGCACAAACAGGTACAGCACTTGCG
AATATCGGTAAGATTACATTTAATTACCGCAATGGAGAGGTATCGAATATTAAGCCGTCA
TTGATTAATGTTAAAGACGTTGAAAATGTAACACCGAACAAAGCATTAGCTGAACAAATT
AATCAAGCTGATCAAACATTTAGAGCACAAACAGCAGAGGTTATTATTCCAAATAATACG
ATCGATTTCAAAGGAGAAAGAGATGACGTTAGAACGCGTGAAACAAATTTAGGAAACGCG
ATTGCAGATGCTATGGAAGCGTATGGCGTTAAGAATTTCTCTAAAAAGACTGACTTTGCC
GTGACAAATGGTGGAGGTATTCGTGCCTCTATCGCAAAAGGTAAAGTGACACGCTATGAT
TTAATCTCAGTATTACCATTTGGAAATACGATTGCGCAAATTGATGTAAAAGGTTCAGAC
GTCTGGACAGCTTTTGAACATAGTTTAGGCGCACCAACAACACAAAAAGATGGTAAGACA
GTATTAACAGCGAATGGTGGTTTACTACATATCTCTGATTCAATTCGTGTTTACTATGAT
ATGAATAAACCATCTGGCAAACGAATTAACGCTATTCAAATTTTAAATAAAGAGACAGGT
AAGTTTGAAAATATTGATTTAAAACGTGTATATCACGTAACGATGAATGACTTCACAGCA
TCAGGTGGCGACGGATATAGTATGTTCGGTGGCCCTAGAGAAGAAGGTATTTCATTAGAT
CAAGTACTAGCAAGTTATTTAAAAACAGCTAACTTAGCTAAGTATGATACGACAGAACCA
CAACGTATGTTATTAGGTAAACCAGCAGTAAGTGAACAACCAGCTAAAGGACAACAAGGT
AGCAAAGGTAGTGAGTCTGGTAAAGATACACAACCAATTGATAAAGACAAAGTGATGAAT
CCAGCGAAACAACCAGCTTCAGGTAAAGTTGTGTTGTTACCAGCGTATAGAGGAACTGTT
AGTAGTGGTAGAGAAGGTTCTGATCGCGCATTGGAAGGAACTGCTGTATCAAGTAAGAGT
GGGAAACAATTGGCTAGCATGTCAGCGCCTAAAGGTAGCGCACATGAGAAACAGTTACCA
AAAACTGGAACTGATCAAAGTTCAAGCCCAGCAGCGATGTTTGTATTAGTAACAGGTATA
GGTTTAATCGCGACTGTACGACGTAGAAAAGCTAGCTAA	
>>0023_sasH_SCHW-NCTC13712_LR134304.1-[30401..32719; 2319 nt]
ATGAAAGCTTTATTACTTAAAACAAGTGTATGGCTCGTTTTGCTTTTTAGTGTGATGGGA
TTATGGCATGTCTCGAACGCGGCTGAGCAGCATACACCAATGAAAGCACATGCAGTAACA
ACGATAGACAAAGCAACAACAGATAAGCAACAAGTACCGCCAACAAAGGAAGCGGCTCAT
CAATCTGGTGAAGAAGCGGCAACCAACGTATCAGCATCAGCACAGGGAACAGCTGATGAA
ATAAACAATAAAGTAACATCCAACGCATTTTCTAACAAACCATCTACAGCAGTTTCAACA
ACAGTAAACGAAACGCGCGATATAGATACACAACAAGCCTCAACACAAAAACTAACTCAC
ACAGCAACGTTCAAATTATCAAATGCTAAAACAGCATCACTTTCACCACGAATGTTTGCT
GCTAATGCACCACAAACAACAACACATAAAATATTACATACAAATGATATCCATGGCCGA
CTAGCCGAAGAAAAAGGGCGTGTCATCGGTATGGCTAAATTAAAAACAGTAAAAGAACAA
GAAAAGCCTGATTTAATGTTAGACGCAGGAGACGCCTTCCAAGGTTTACCACTTTCAAAC
CAGTCTAAAGGTGAAGAAATGGCTAAAGCAATGAATGCAGTAGGTTATGATGCTATGGCA
GTCGGTAACCACGAATTTGACTTTGGATACAATCAGTTGAAAAAGTTAGAGGGTATGTTA
GACTTCCCGATGCTAAGCACTAACGTTTATAAAGATGGAAAACGCGCATTTAAACCATCA
ACGATTGTAACGAAAAATGGTATTCGTTATGGAATTATTGGCGTAACGACACCAGAAACA
AAGACGAAAACAAGACCTGAAGGCATTAAAGGTGTTGAATTTAGAGATCCATTACAAAGT
GTGACAGCAGAAATGATGCGTATTTATAAAGACGTAGATACATTTGTTGTTATATCACAT
TTAGGGATTGATCCTTCAACACAAGAAACATGGCGTGGTGATTACTTAGTGAAACAATTA
AGTCAAAATCCACAATTGAAGAAACGTATTACAGTCATTGATGGTCATTCACATACCGTA
CTTCAAAATGGTCAAATATATAACAATGATGCATTAGCACAAACAGGTACAGCACTTGCG
AATATCGGTAAGATTACATTTAATTACCGCAATGGAGAAGTATCGAATATTAAGCCATCA
TTGATTAATGTTAAAGACGTTGAAAATGTGACACCGAACAAAGCATTAGCTGAACAAATT
AATCAAGCTGATCAAACATTTAGAGCACAAACAGCAGAGGTTATTATTCCAAATAATACG
ATTGATTTCAAAGGAGAAAGAGATGACGTTAGAACGCGTGAAACAAATTTAGGAAACGCG
ATTGCAGATGCTATGGAAGCATATGGCGTTAAGAATTTCTCTAAAAAGACTGACTTTGCC
GTGACAAATGGTGGAGGTATTCGTGCCTCTATCGCAAAAGGTAAGGTGACACGCTATGAT
TTAATCTCAGTATTACCATTTGGAAATACGATTGCGCAAATTGATGTAAAAGGTTCAGAC
GTCTGGACGGCTTTCGAACATAGCTTAGGCGCACCAATAACACAAAAAGACGGTAAGACA
GTATTAACAGCGAATGGTGGTTTACTACATATCTCTGATTCAATTCGTGTTTACTATGAT
ATGAATAAACCGTCTGGTAAACGAATTAATGCTATTCAAATTTTAAATAAAGAGACAGGT
AAGTTTGAAAATATTGATTTAAAACGTGTATATCATGTAACGATGAATGACTTCACAGCA
TCAGGTGGAGACGGATATAGTATGTTCGGCGGACCTAGAGAAGAAGGTATTTCATTAGAT
CAAGTACTAGCAAGTTATTTAAAAACAGCTAACTTAGCTAAGTATGATACGACAGAACCA
CAACGTATGTTATTAGGTAAACCAGCAGCAAGTGAACAACCAGCTAAAGGACAACAAGGT
AGCAAAGGTAGTAAGTCTGGTAAAGATAAACAACCAATTGGTAAAGACAAAGTGATGGAT
TCAGTGAAGCAATCAGCGCCAAGTAAAGTTGTGTTGTTACCAACGCATAGAGGAACTGTT
AGTAGCGGTACAGAAGGTTCTGATCGCGCATTGGAAGGAAGTGCTGTATCAAGTAAGAGT
GGGAAACAATTGACTCGAATGTCAGCGCCTAAAGATAGCGTCCATGAGAAACAGTTACCA
AAAACTGGAGCTGATCAAAGTTCAAGCCCAGCAGCGATGTTTGTATTAGTAGCAGGTATA
GGTTTAATCGCGACAGTACGACGTAGAAAAGCTAGCTAA	
>>0023_sasH_SS60_NZ_JABWHF010000003.1, contig-00003-[211723..214035; 2313 nt]
ATGAAAGCTTTATTACTTAAAACAAGTGTATGGCTCGTTTTGCTTTTTAGTGTGATGGGA
TTATGGCATGTCTCGAGCGCGGCTGAGCAGCATACACCAATGAAAGCACAAGCAGTAACA
ACTATAGACCAAGCAACAACAGATAAGCAACTAGTACCACCAACCAAGGAAGCAGCTAAT
CAATCTGGTAAAGAAGCGGCAACCAACGTATCAGCGCAGGGAACAGCTGATGAAATAAAC
AATAAAGTAACATCCAACGCATTTTCTCACAAACCATCTACAGCAGTTTCAACAAAAGAA
AACGAAACGCACGATGTAGATGCACAACAAGCCTCAACACAAAAACCAACTCACACAGCA
ACATTCAAATTATCAAATGCTGAAACAGCATCACTTTCACCACGAATGTTTGCTGCCAAT
GCACCACAAACAACTACACATAAAATATTACATACAAATGATATCCATGGCCGACTAGCC
GAAGAAAAAGGGCGTGTCATCGGTATGGCTAAATTAAAAACAGTAAAAGAACAAGAAAAG
CCTGATTTAATGTTAGACGCAGGAGACGCCTTCCAAGGTTTACCACTTTCAAACCAGTCT
AAAGGTGAAGAAATGGCTAAAGCAATGAATGCAGTAGGTTATGATGCTATGGCAGTCGGT
AACCACGAATTTGACTTTGGATACGATCAGTTGAAAAAGTTAGAGGGTATGTTAGACTTC
CCGATGCTAAGTACTAATGTTTATAAAGATGGGAAACGCGCGTTTAAGCCTTCAACGATT
GTAACGAAAAATGGTATTCGTTATGGAATTATTGGCGTAACGACACCAGAAACAAAGACG
AAAACAAGACCTGAAGGCATTAAAGGTGTTGAATTTAGAGATCCATTACAAAGTGTGACA
GCGGAAATGATGCGTATTTATAAAGACGTAGATACATTTGTTGTTATATCACATTTAGGG
ATCGATCCTTCAACACAAGAAACATGGCGTGGTGATTACTTAGTTAAACAATTAAGTCAA
AATCCACAATTGAAGAAACGTATTACAGTCATTGATGGTCATTCACATACCGTACTTCAA
AATGGTCAAATTTATAACAATGATGCATTGGCACAAACAGGTACAGCGCTTGCGAATATC
GGTAAGATTACATTTAATTATCGCAATGGAGAGGTATCGAATATTAAACCGTCATTGATT
AATGTTAAAGACGTTGAAAATGTAACACCGAATAAAGCATTAGCTGAACAAATTAATCAA
GCTGATCAAACATTTAGATCACAAACAGCAGAGGTTATTATTCCAAATAATACGATTGAT
TTCAAAGGAGAAAGAGATGACGTTAGAACGCGTGAAACAAATTTAGGAAATGCGATTGCA
GATGCTATGGAAGCGTATGGCGTTAAGAATTTCTCTAAAAAGCCTGACTTTGCCGTGACA
AATGGTGGAGGTATTCGCGCCTCTATCGTAAAAGGTAAGGTGACACGCTATGATTTAATC
TCAGTATTACCATTTGGAAATACGATTGCGCAAATTGATGTAAAAGGTTCAGACGTCTGG
ACGGCTTTCGAACATAGTTTAGGTGCACCAACAACACAAAAAGACGGTAAGACAGTGTTA
ACAGCGAATGGCGGTTTACTACATATCTCGGATTCAATTCGTGTTTACTATGATATGAAT
AAACCATCTGGTAAACGAATTAATGCTATTCAAATTTTAAATAAAGAGACAGGTAAGTTT
GAAAATATTGATTTAAAACGTGTATATCACGTAACGATGAATGACTTCACAGCATCAGGT
GGCGACGGATATAGTATGTTCGGTGGACCTAGAGAAGAAGGTATTTCATTAGATCAAGTA
CTAGCAAGTTATTTAAAAACAGCTAACTTAGCTAGGTATGATACGACAGAACCACAACGT
ATGTTATTAGGTAAACCAGCAGTAAGTGAACAACCAGCTAAAGGACAACAAGGTAGCAAA
GGTAGTGAGTCTGGTAAAGATGCACAACCAATTGGTGACGACAAAGTGATGGATCCAGCG
AAACAACCAGCTTCAGGTAAAGTTGTGTTGTTACCAGCGCATAGAGGAACTGTTAGTAGT
GATAGAGAAGGTTCTGATCGCGCATTGGAAGGAACTGATGTATCAAGTAAGAGTGGGAAA
CAATTGGCTAGCATGTCAGCGCCTAAAGGTAGCACACATGAGAAACAGTTACCAAAAACT
GGAAATGATCAAAGTTCAAGCCCAGCAGCGATGTTTGTATTAGTAGCAGGTATAGGTTTA
ATCGCGACTGTACGACGTAGAAAAGCTAGCTAA	
>>0023_sasH_SS90_NZ_JABWHD010000001.1, contig-00001-[435770..438088; 2319 nt]_RC
TTAGCTAGCTTTTCTACGTCGTACAGTCCCGATTAAACCTATACCTGCTACTAATACAAA
CATCGCTGCTGGACTTGAACTTTGATTAGTTCCAGTTTTTGGTAACTGTTTCTCATGCGC
GCTACCTTTAGGCACTGACATTCTAACCAATTGGTTCCCACTCTTGCTTGATACAGTAGC
TCCTTCTAATGTGCGACCAGAACCTTCTGTAGCGCTACTAACAGTTCCTCTATGCGCTGG
TAACAATACAACTTTACCTGGAGCTAGTTGTTTCGCTGGATTCATCACTTTGTCGTCACC
AATTGGTTGTGCATCTTCACCAGACTCACTACCTTTGCTACCTTGTTGTCCTTTAGCTGG
TTCTTCACTTACTGCTGGTTTACCTAATAACATACGTTGTGGTTCTGTCGTATCATACTT
AGCTAAGTTAGCTGTTTTTAAATAACTTGCTAGTACTTGATCTAATGAAATACCTTCTTC
TCTAGGTCCGCCGAACATACTATATCCGTCTCCACCTGATGCTGTGAAGTCATTCATCGT
TACGTGATATACACGTTTTAAATCAATATTTTCAAACTTACCTGTCTCTTTATTTAAAAT
TTGAATAGCGTTAATTCGTTTACCAGATGGTTTATTCATATCATAGTAAACACGAATTGA
ATCCGAGATATGTAGTAAACCGCCATTCGCTGTTAACACTGTCTTACCATCTTTTTGTGT
TGTTGGTGCGCCTAAACTATGTTCAAAAGCTGTCCAGACGTCTGAACCTTTTACATCAAT
TTGCGCAATCGTATTTCCAAATGGTAATACTGAGATTAAATCATAGCGTGTCACCTTACC
TTTTGCGATAGAGGCGCGAATACCTCCACCATTTGTCACGGCAAAGTCAGGCTTTTTAGA
GAAATTCTTAACGCCATACGCTTCCATAGCATCTGCAATCGCGTTTCCTAAATTTGTTTC
ACGCGTTCTAACGTCATCTCTTTCTCCTTTGAAATCAATCGTATTGCTTGGAATAATTAC
CTCTGCTGTTTGTGCTCTAAATGTTTGATCAGCTTGATTAATTTGTTCAGCTAATGCTTT
ATTCGGTGTTACATTTTCAACGTCTTTAACATTAATCAATGACGGTTTAATATTCGATAC
CTCTCCATTGCGATAATTAAATGTAATCTTACCGATATTCGCAAGTGCTGTACCTGTTTG
TGCTAATGCATCATTATTATAAATTTGACCATTTTGCAGTACTGTATGTGAATGACCATC
AATGACTGTAATACGTTTCTTCAATTGCGGATTTTGACTTAATTGTTTAACTAAGTAATC
ACCACGCCATGTTTCTTGTGTTGAAGGATCAATACCTAAATGAGATATAACAACAAATGT
ATCTACGTCTTTATAAATACGCATCATTTCTGCTGTCACACTTTGTAATGGATTTCTAAA
TTCAACACCTTTAATGCCTTCAGGTCTTGTTTTCGTCTTTGTTTCTGGTGTCGTTACGCC
AATAATTCCATAACGAATACCATTTTTCGTTACAATCGTTGAAGGCTTAAACGCGCGTTT
CCCATCTTTATAAACGTTAGTACTTAGCATCGGGAAGTCTAACATACCCTCTAACTTTTT
TAACTGATCGTATCCAAAGTCAAATTCATGGTTACCGACTGCCATAGCATCATAACCTAC
TGCATTCATCGCTTTAGCCATTTCTTCACCTTTAGATTGATTTGAAAGTGGTAAACCTTG
GAATGCGTCTCCTGCGTCTAACATTAAATCAGGCTTTTCTTGTTCTTTTACTGTTTTTAA
TTTAGCCATACCGATGACACGCCCTTTTTCTTCGGCTAATCGGCCATGGATATCATTTGT
ATGTAATATTTTATGTGTTGTTGTTTGTGGTACATTGGTAGCAAACATTCGTGGTGAAAG
TGATGCTGTTTTAGCATTTGATAATGTGAATGTTGCTGATTGAGTTGGTTTTTGTGTTGA
GGCTTGTTGTGTATCTACATCGCGTGTTTCGTTTACTTTTGTTGAAACTGCTGTAGATGG
TTTGTTAGATGGTGCGTTGGATGTTACTTTATTGTTTATATCATCAGCTGTTCCCTGCGC
TGATGCTGATACGTTGGTTGCCGCTTCTTTACTAGATTGATTAGCCGCTTCCTTTGTTGG
CAGTACTAATTGCTTATCTGTTGTTGCTTTGTCTATCGTTGTTACTGCTTGTGCTTTCAT
TGGTGTATGCTGCTCAGCCGCGTTCGAGACATGCCATAATCCCATCACACTAAAAAGCAA
AACGAGCCATACACTTGTTTTAAGTAATAAAGCTTTCAT	
>>0023_sasH_Zoo-28_N/A-[31081..33399; 2319 nt]
ATGAAAGCTTTATTACTTAAAACAAGTGTATGGCTCGTTTTGCTTTTTAGTGTGATGGGA
TTATGGCATGTCTCGAACGCGGCTGAGCAGCATACACCAATGAAAGCACATGCAGTAACA
ACGATAGACCAAGCAACAACAGATAAGCAACAAGTACCGCCAACAAAGGAAGCGGCTCAT
CATTATGGTGAAGAAGCGGCAACCCATGTATCAGCATCAGCGCAGGGAACAGCTGATGAT
ACAAACAACAAAGTAACATCCAACGCACCATCTAACAAACCAACTACAGCAGTTTCAACA
ACAGGAAACGAAACGCGCGATGTAGATGCACAACAAGCCTCAACACAAAAACCAACTCAC
ACAGCAACATTCAAATTATCAAATGCTAAAACAGCATCACTTTCACCACGAATGTTTGCT
ACCAATGTACCACAAACAACAACACATAAAATATTACATACAAATGATATCCATGGCCGA
CTAGCCGAAGAAAAAGGGCGTGTCATCGGTATGGCTAAATTAAAAACAGTAAAAGAACAA
GAAAAGCCTGATTTAATGTTAGATGCAGGAGACGCCTTTCAAGGTTTACCACTTTCAAAC
CAGTCTAAAGGTGAAGAAATGGCTAAAGCAATGAATGCAGTAGGTTATGATGCTATGGCA
GTCGGTAACCACGAATTTGACTTTGGATACGACCAGTTGAAAAAGTTAGAGGGTATGTTA
GACTTCCCGATGCTAAGTACTAACATTTATAAAGATGGGAAACGCGCGTTTAAGCCTTCA
ACGATTGTAACGAAAAATGGTATTCGTTATGGAATTATTGGCGTAACGACACCAGAAACA
AAGACGAAAACAAGACCTGAAGGCATTAAAGGTGTTGAATTTAGAGATCCATTACAAAGT
GTGACAGCAGAGATGATGCGTATTTATAAAGACGTAGATACATTTGTTGTTATATCACAT
TTAGGTATTGATCCTTCAACACAAGAAACATGGCGTGGTGATTACTTAGTGAAACAATTA
AGTCAAAATCCACAATTGAAGAAACGTATTACAGTCATTGATGGTCATTCACATACCGTA
CTTCAAAATGGTCAAATTTATAACAATGATGCATTAGCACAAACAGGTACAGCACTTGCG
AATATCGGTAAGATTACATTTAATTACCGCAATGGAGAGGTATCAAATATTAAACCATCA
TTGATTAATGTTAAAGACGTTGAAAATGTAAAACCGAACAAAGCATTAGCTGAACAAATT
AATCAAGCTGATCAAACATTTAGAGCACAAACAGCAGAGGTTATTATTCCAAATAATACG
ATTGATTTCAAAGGAGAAAGAGATGACGTTAGAACGCGTGAAACAAATTTAGGAAATGCG
ATTGCAGATGCTATGGAATCGTATGGCGTTAAGAATTTCTCTAAAAAGCCTGACTTTGCC
GTGACAAATGGTGGAGGTATTCGTGCCTCTATTGCAAAAGGTAAGGTGACACGCTATGAT
TTAATCTCAGTATTACCATTTGGAAATACGATTGCGCAAATTGATGTAAAAGGTTCAGAC
GTCTGGATGGCTTTCGAACATAGTTTAGGTGCACCAACAACACAAAAAGACGGTAAGACA
GTGTTAACAGCGAATGGCGGTTTATTACATATCTCTGATTCAATTCGTGTTTACTATGAT
ATGAATAAACCGTCTGGCAAACGAATTAATGCTATTCAAATTTTAAATAAAGAGACAGGT
AAGTTTGAAAATATTGATTTAAAACGCGTATATCATGTAACGATGAATGACTTCACAGCA
TCAGGTGGAGACGGATATAGTATGTTCGGCGGACCTAGAGAAGAAGGTATTTCATTAGAT
CAAGTACTAGCAAGTTATTTAAAAACAGCTAACTTAGCTAAGTATGATACGACAGAACCA
CAACGTATGTTATTAGGTAAACCAGCAGTAAGTGAACAACCAGCTAAAGGACAACAAGGT
AGCAAAGGTAGTGAGTCTGGTAAAGATGCACAACCAATTGGTAAAGACAAAGTGATGAAT
CCAGCGAAACAACCAGCTTCAGGTAAAGTTGTGTTGTTACCAGCGCATAGAGGAACTGTT
AGTAGCGGTACAGAAGGTTCTGGTCGCGCATTAGAAGGGACTACTGTATCAAGCAAGAGT
GGGAAACAATTGGTTAGAATGTCAGGGCCTAAAGGTAGCGTGCATGATAAACAGTTACCA
AAAACTGGAACTAATCAAAGTTCAAGCCCAGCAGCGATGTTTGTATTAGTAGCAGGTATA
GGTTTAATCGCGACTGTACGACGTAGAAAAGCTAGCTAA	
>>0024_orfX_BDS-53E_N/A-[35304..35783; 480 nt]
ATGAAAATCACCATTTTAGCTGTAGGGAAACTAAAAGAGAAATACTGGAAGCAAGCCATA
GCAGAATATGAAAAACGTTTAGGCCCATACACCAAGATAGACATCATAGAAGTTCCAGAC
GAAAAAGCACCAGAAAATATGAGTGACAAAGAAATTGAGCAAGTAAAAGAAAAAGAAGGC
CAACGAATACTAGCCAAAATCAAACCACAATCCACAGTCATTACATTAGAAATACAAGGA
AAGATGCTATCTTCCGAAGGATTGGCCCAAGAATTGAACCAACGCATGACCCAAGGGCAA
AGCGACTTTGTATTCGTCATTGGCGGATCAAATGGCCTGCACAAAGACGTCTTACAACGC
AGTAACTACGCACTATCATTCAGCAAAATGACATTCCCACATCAAATGATGCGGGTTGTA
TTAATTGAGCAAGTGTATAGAGCGTTTAAGATTATGCGTGGAGAAGCATATCATAAATGA
	
>>0024_orfX_BDS-54_N/A-[35312..35791; 480 nt]
ATGAAAATCACCATTTTAGCTGTAGGGAAACTAAAAGAGAAATACTGGAAGCAAGCCATA
GCAGAATATGAAAAACGTTTAGGCCCATACACCAAGATAGACATCATAGAAGTTCCAGAC
GAAAAAGCACCAGAAAATATGAGTGACAAAGAAATTGAGCAAGTAAAAGAAAAAGAAGGC
CAACGAATACTAGCCAAAATCAAACCACAATCCACAGTCATTACATTAGAAATACAAGGA
AAGATGCTATCTTCCGAAGGATTGGCCCAAGAATTGAATCAACGCATGACCCAAGGGCAA
AGCGACTTTGTATTCGTCATTGGCGGATCAAACGGCCTGCACAAAGACGTCTTACAACGC
AGTAACTACGCACTATCATTCAGCAAAATGACATTCCCACATCAAATGATGCGGGTTGTA
TTAATTGAGCAAGTGTATAGAGCGTTTAAGATTATGCGTGGAGAGCCTTATAACAAATAA
	
>>0024_orfX_EMCR19-CAJGUT01_CAJGUT010000002.1 , contig-2-[347040..347519; 480 nt]_RC
TCACTTATGATACGCCTCTCCACGCATAATCTTAAATGCTCTGTACACTTGCTCAATTAA
CACAACCCGCATCATTTGATGTGGGAATGTCATTTTGCTGAATGATAGTGCGTAGTTACT
GCGTTGTAAGACGTCTTTGTGCAGGCCGTTTGATCCGCCAATGACGAATACAAAGTCGCT
TTGGCCTTGGGTCATGCGTTGGTTCAACTCTTGGGCCAATCCTTCGGAAGATAGCATTTT
TCCTTGTATTTCTAATGTAATGACTGTTGATTGTGGTTTGATTTTGGCTAGTATTCGTTG
GCCTTCTTTTTCTTTTACTTGCTCGATTTCTTTGTCGCTCATATTTTCTGGTGCTTTTTC
GTCTGGAACTTCTATGATGTCTATCTTGGTGTATGGGCCTAAACGTTTTTCATATTCTGC
TATGGCTTGCTTCCAATATTTCTCTTTTAGTTTCCCTACAGCTAAAATGGTGATTTTCAT
	
>>0024_orfX_SARG-MSHR1132_FR821777.2-[33613..34092; 480 nt]
ATGAAAATCACCATTTTAGCTGTAGGGAAACTAAAAGAGAAATATTGGAAGCAAGCCATA
GCAGAATATGAAAAACGTTTAGGCCCATACACCAAGATAGACATCATAGAAGTTCCAGAC
GAAAAAGCACCAGAAAATATGAGCGACAAAGAAATTGAGCAAGTAAAAGAAAAAGAAGGC
CAACGAATACTAGCCAAAATCAAACCACAATCAACAGTCATTACATTAGAAATACAAGGA
AAGATGCTATCTTCCGAAGGATTGGCCCAAGAATTGAACCAACGCATGACCCAAGGGCAA
AGCGACTTTGTATTCGTCATTGGCGGATCAAACGGCCTGCACAAGGACGTCTTACAACGT
AGTAACTACGCGCTATCATTCAGTAAAATGACATTCCCACATCAAATGATGCGGGTTGTG
TTAATTGAGCAAGTGTATAGAGCGTTTAAGATTATGCGTGGAGAAGCATATCATAAATGA
	
>>0024_orfX_SAUR-CC152-SA17S6_CP010941.1-[120984..121463; 480 nt]
ATGAAAATCACCATTTTAGCTGTAGGGAAACTAAAAGAGAAATATTGGAAGCAAGCCATA
GCAGAATATGAAAAACGTTTAGGCCCATACACCAAGATAGACATCATAGAAGTTCCAGAC
GAAAAAGCACCAGAAAATATGAGCGACAAAGAAATTGAGCAAGTAAAAGAAAAAGAAGGC
CAACGAATACTAGCCAAAATCAAACCACAATCAACAGTCATTACATTAGAAATACAAGGA
AAGATGCTATCTTCCGAAGGATTGGCCCAAGAATTGAACCAACGCATGACCCAAGGGCAA
AGCGACTTTGTATTCGTCATTGGCGGATCAAACGGTCTGCACAAAGACGTCTTACAACGC
AGTAACTACGCACTATCATTCAGCAAAATGACATTCCCACATCAAATGATGCGGGTTGTG
TTAATTGAGCAAGTGTATAGAGCATTTAAGATTATGCGCGGAGAGGCCTATCATAAGTAG
	
>>0024_orfX_SAUR-CC1-MW2_BA000033.2-[33689..34168; 480 nt]
ATGAAAATCACCATTTTAGCTGTAGGGAAACTAAAAGAGAAATATTGGAAGCAAGCCATA
GCAGAATATGAAAAACGTTTAGGCCCATACACCAAGATAGACATCATAGAAGTTACAGAC
GAAAAAGCACCAGAAAATATGAGCGACAAAGAAATCGAGCAAGTAAAAGAAAAAGAAGGC
CAACGAATACTAGCCAAAATCAAACCACAATCCACAGTCATTACATTAGAAATACAAGGA
AAGATGCTATCTTCCGAAGGATTGGCCCAAGAATTGAACCAACGCATGACCCAAGGGCAA
AGCGACTTTGTATTCGTCATTGGCGGATCAAACGGCCTGCACAAGGACGTCTTACAACGT
AGTAACTACGCACTATCATTCAGCAAAATGACATTTCCACATCAAATGATGCGGGTTGTG
TTAATTGAACAAGTGTACAGAGCATTTAAGATTATGCGTGGAGAAGCATATCATAAATGA
	
>>0024_orfX_SAUR-CC93-JKD6159_CP002114.2-[33144..33623; 480 nt]
ATGAAAATCACCATTTTAGCTGTAGGGAAACTAAAAGAGAAATACTGGAAGCAAGCCATA
GCAGAATATGAAAAACGTTTAGGCCCATACACCAAGATAGACATCATAGAAGTTCCAGAC
GAAAAAGCACCAGAAAATATGAGCGACAAAGAAATCGAGCAAGTAAAAGAAAAAGAAGGC
CAACGAATACTAGCCAAAATCAAACCACAATCCACAGTCATTACATTAGAAATACAAGGA
AAGATGCTATCTTCCGAAGGATTGGCCCAAGAGTTGAACCATCGCATGACCCAAGGCCAA
AGCGACTTTGTATTCGTTATTGGCGGATCAAACGGCCTGCACAAAGACATCTTACAACGC
AGTAACTACGCACTATCATTCAGCAAAATGACATTCCCACATCAAATGATGCGGGTTGTG
TTAATTGAGCAAGTGTACAGAGCATTTAAGATTATGCGTGGAGAAGCATATCATAAATGA
	
>>0024_orfX_SCHW-NCTC13712_LR134304.1-[33086..33565; 480 nt]
ATGAAAATCACCATTTTAGCTGTAGGGAAACTAAAAGAGAAATATTGGAAGCAAGCCATA
GCAGAATATGAAAAACGTTTAGGCCCATACACCAAGATAGACATCATAGAAGTTCCAGAC
GAAAAAGCACCAGAAAATATGAGCGACAAAGAAATTGAGCAAGTAAAAGAAAAAGAAGGC
CAACGAATACTAGCCAAAATCAAACCACAATCCACAGTAATTACATTAGAAATACAAGGA
AAAATGCTATCTTCCGAAGGATTGGCCCAAGAGTTGAACCAACGCATGACCCAAGGGCAA
AGTGACTTTGTATTCGTCATTGGCGGATCAAACGGCCTGCACAAGGACGTCTTACAACGC
AGTAACTACGCACTATCATTCAGCAAAATGACATTTCCACATCAAATGATGCGGGTTGTG
TTAATTGAGCAAGTGTATAGAGCGTTTAAGATTATGCGTGGAGAAGCGTATCATAAGTGA
	
>>0024_orfX_SS60_NZ_JABWHF010000003.1, contig-00003-[214403..214882; 480 nt]
ATGAAAATCACCATTTTAGCTGTAGGGAAACTAAAAGAGAAATATTGGAAGCAAGCCATA
GCAGAATATGAAAAACGTTTAGGCCCATACACCAAGATAGACATCATAGAAGTTCCAGAC
GAAAAAGCACCAGAAAATATGAGCGACAAAGAAATTGAGCAAGTAAAAGAAAAAGAAGGC
CAACGAATACTAGCCAAAATCAAACCACAATCCACAGTCATTACATTAGAAATACAAGGA
AAGATGCTATCTTCCGAAGGATTGGCCCAAGAATTGAACCAACGCATGACCCAAGGGCAA
AGCGACTTTGTATTCGTCATTGGCGGATCAAACGGCCTGCACAAGGACGTCTTACAACGC
AGTAACTACGCACTATCATTCAGTAAAATGACATTCCCACATCAAATGATGCGGGTTGTG
TTAATTGAACAAGTGTACAGAGCATTTAAGATTATGCGAGGAGAGGCGTATCATAAGTGA
	
>>0024_orfX_SS90_NZ_JABWHD010000001.1, contig-00001-[434923..435402; 480 nt]_RC
CTACTTATGATACGCCTCTCCACGCATAATCTTAAATGCTCTGTACACTTGCTCAATTAA
CACAACCCGCATCATCTGATGTGGAAATGTCATTTTGCTGAATGATAGTGCGTAGTTACT
GCGTTGTAAGACATCCTTGTGCAGGCCGTTTGATCCGCCAATGACGAATACAAAGTCGCT
TTGCCCTTGGGTCATGCGTTGGTTCAATTCTTGAGCCAATCCTTCGGAAGATAGCATCTT
TCCTTGTATTTCTAATGTAATGACTGTTGATTGTGGTTTGATTTTGGCTAGTATTCGTTG
GCCTTCTTTTTCTTTTACTTGCTCGATTTCTTTGTCGCTCATATTTTCTGGTGCTTTTTC
GTCTGGAACTTCTATGATGTCTATCTTGGTGTATGGGCCTAAACGTTTTTCATATTCTGC
TATGGCTTGCTTCCAATATTTCTCTTTTAGTTTCCCTACAGCTAAAATGGTGATTTTCAT
	
>>0024_orfX_Zoo-28_N/A-[33765..34244; 480 nt]
ATGAAAATCACCATTTTAGCTGTAGGGAAACTAAAAGAGAAATATTGGAAGCAAGCCATA
GCAGAATATGAAAAACGTTTAGGCCCATACACCAAGATAGACATCATAGAAGCTCCAGAC
GAAAAAGCACCAGAAAATATGAGCGACAAAGAAATTGAGCAAGTAAAAGAAAAAGAAGGC
CAACGAATACTAGCCAAAATCAAACCACAATCAACAGTCATTACATTAGAGATACAAGGA
AAGATGCTATCTTCCGAAGGATTGGCCCAAGAATTGAACCAACGCATGACCCAAGGCCAA
AGCGACTTTGTATTCGTCATTGGCGGATCAAACGGCCTGCACAAAGACGTCTTACAACGC
AGTAACTACGCACTATCATTCAGCAAAATGACATTTCCACATCAAATGATGCGGGTTGTG
TTAATTGAGCAAGTGTACAGAGCATTTAAGATTATGCGTGGAGAAGCGTATCATAAGTAG
	
>>0029_mcrB_BDS-53E_N/A-[59717..61420; 1704 nt]
GTGATGAAGTGTATAGATAAAACGTGGGTTAGCTATTATAAAGAATTAGCTGATAAGTTA
ACAGATTATCAAAATAAACGTTATGAATTAATTGAAATAGTGAAGGAAGTATATAAAAAA
ACGGGAATAAAATTCCCTACTTTAGCAAGTGATAATGTATTGATGGATATAGATCCTTTT
ACAATATTTGCATTATTTAATAAAAATTCTATGAGAGAAACTAATAAGGTAAAAATTTTA
ACAGAATTAGCTTCGGAATTGAATATTAAGTCCAAAATTCCGTCAGTTTTTGACAGTATT
CCAACAGTCAATAATCTGAATGCTACATATTATAATTTTAAAGATTATGGAAAAGATAAT
GATATAGAGAACCTGTGGACATTATTTACCGCTGCATTAAATTTTGCAAATTATCCTTCA
GATGATAATAAATTAAAATTTATACATAGTTTTGATGAGAATATTATTAAAACAGGAAAT
GGGAATAGTAAGATTACGAGTGGTTTGTACTGGATTGCACCTGAAACTTTTGCTAACTTT
GATTCACGTTCAATTTGGTACATTTTTGATACATATAAACTTCCTAAAGAATTGATTAAT
GAACAACTTAAACCAAAAGAAAAACTAACAGGTCGACATTATTTAAAATTGATAGATATG
TTAAAGCTAGTTTTGAAGTGCCAGGAAGTAGAAATTAATGATTTTATTGATTTAAGTTAT
GAGTCTTGGCATTATTCAGAAATGATAAATGAAGCTAATAGAAACAAAATTGATTCTAAT
ATCAAAGAAATTGTTGTCAGTGAAAATGACAATATAATACAAAGTAGAAGTAGAACAACT
GAAGTTATACCATATGGAAAACAAGAATTCTTAGATGAAGTTTTTATTGATGCAAGTGAT
TATGATAGGTTAGTACAACTTTTAAGAAGAAAGCGAAATGTCATACTACAGGGGCCACCT
GGTGTAGGAAAAACTTTTCTTGCAAAACGTCTTGCTTATTCATTGATTGGCAGTAAGTGT
AAAGAACGAATTAAATTAATTCAATTTCATCAAAGTTATTCATATGAAGATTTTATTATG
GGATATAGACCTACTAGTTCAGGTTTTGAACTGACTACGGGGACGTTTTATGATTTTTGT
AAGAAAGCTGATAAAGACCGCGATAATGAATACTTTTTAATTATTGATGAAATTAATAGG
GGTAATCTGAGTAAGATTTTTGGTGAATTATTTATGTTGATTGAAAGTGATAAAAGAGAT
GAAGGACTAATATTACTTTATAGCGGTGAGAGATTTTCTGTACCTAGAAATATTTATATT
GTGGGAATGATGAATACAGCAGATCGAAGTTTAGCAATTTTAGATTATGCATTACGCAGA
CGCTTTGCGTTTTATAATATGCAACCGGCGTTTCACACAACTAAATTCAAAAAACTTCTT
AAAGCAATTAATAATACTGAATTAGAGTCCGTAATTAATTGTATAGAAGAATTAAATAAA
GAGATTGTTCAAGACGATATGTTAGGTAATGGCTTTGTGATTGGTCATAGTTATTTTAGC
AATATTGAATGTATCGACAAATATGAACTTTCTAATATTATAGAATTTGAGATTATTCCT
ATGTTAGAAGAGTATTGGTTTGATGAACCTTCAAAAATAAATGTATGGTCTGAAAAGTTA
AGGAATTCAATAAATAATGATTAA	
>>0029_mcrB_BDS-54_N/A-[48018..49721; 1704 nt]
GTGATGAAGTGTATAGATAAAACGTGGGTTAGCTATTATAAAGAATTAGCTGATAAGTTA
ACAGATTATCAAAATAAACGTTATGAATTAATTGAAATAGTGAAGGAAGTATATAAAAAA
ACGGGAATAAAATTCCCTACTTTAGCAAGTGATAATGTATTGATGGATATAGATCCTTTT
ACAATATTTGCATTATTTAATAAAAATTCTATGAGAGAAACTAATAAGGTAAAAATTTTA
ACAGAATTAGCTTCGGAATTGAATATTAAGTCCAAAATTCCGTCAGTTTTTGACAGTATT
CCAACAGTCAATAATCTGAATGCTACATATTATAATTTTAAAGATTATGGAAAAGATAAT
GATATAGAGAACCTGTGGACATTATTTACCGCTGCATTAAATTTTGCAAATTATCCTTCA
GATGATAATAAATTAAAATTTATACATAGTTTTGATGAGAATATTATTAAAACAGTAAAT
GGGAATAGTAAGATTACGAGTGGTTTGTACTGGATTGCACCTGAAACTTTTGCTAACTTT
GATTCACGTTCAATTTGGTACATTTTTGATACATATAAACTTCCTAAAGAATTGATTAAT
GAACAACTTAAACCAAAAGAAAAACTAACAGGTCGACATTATTTAAAATTGATAGATATG
TTAAAGCTAGTTTTGAAGTGCCAGGAAGTAGAAATTAATGATTTTATTGATTTAAGTTAT
GAGTCTTGGCATTATTCAGAAATGATAAATGAAGCTAATAGAAACAAAATTGATTCTAAT
ATCAAAGAAATTGTTGTCAGTGAAAATGACAATATAATACAAAGTAGAAGTAGAACAACT
GAAGTTATACCATATGGAAAACAAGAATTCTTAGATGAAGTTTTTATTGATGCAAGTGAT
TATGATAGGTTAGTACAACTTTTAAGAAGAAAGCGAAATGTCATACTACAGGGGCCACCT
GGTGTAGGAAAAACTTTTCTTGCAAAACGTCTTGCTTATTCATTGATTGGCAGTAAGTGT
AAAGAACGAATTAAATTAATTCAATTTCATCAAAGTTATTCATATGAAGATTTTATTATG
GGATATAGACCTACTAGTTCAGGTTTTGAACTGACTACGGGGACGTTTTATGATTTTTGT
AAGAAAGCTGATAAAGACCGCGATAATGAATACTTTTTAATTATTGATGAAATTAATAGG
GGTAATCTGAGTAAGATTTTTGGTGAATTATTTATGTTGATTGAAAGTGATAAAAGAGAT
GAAGGACTAATATTACTTTATAGCGGTGAGAGATTTTCTGTACCTAGAAATATTTATATT
GTGGGAATGATGAATACAGCAGATCGAAGTTTAGCAATTTTAGATTATGCATTACGCAGA
CGCTTTGCATTTTATAATATGCAACCGGCGTTTCACACAACTAAATTCAAAAAACTTCTT
AAAGCAATTAATAATACTGAATTAGAGTCCGTAATTAATTGTATAGAAGAATTAAATAAA
GAGATTGTTCAAGACGATATGTTAGGTAATGGCTTTGTGATTGGTCATAGTTATTTTAGC
AATATTGAATGTATCGACAAATATGAACTTTCTAATATTATAGAATTTGAGATTATTCCT
ATGTTAGAAGAGTATTGGTTTGATGAACCTTCAAAAATAAATGTATGGTCTGAAAAGTTA
AGGAATTCAATAAATAATGATTAA	
>>0030_mcrC_BDS-53E_N/A-[61413..62453; 1041 nt]
ATGATTAATATTAAAAATATTTATTATATGTTATCTTATGCATTTACAGTACTTAACAAA
AAGGGATATCAGAAGTTAGCAACAGAACAATTTGAAAATATATTTGATTTATATTCATCT
ATTCTTATAAAAGGTATATCAAGTCAGTTAAATAGCGGACTTCATCATGAATATATAGAA
CAGAAAGATTCTTTAAAAATTATTAGGGGAAAAGTTGATGTTAAGAATTCTATACGAGGC
TTAGGAGTTTTAAATCAACGTATAAATTGCATTTATGATGAATTTTCATTAAATACATAC
ATGAACAAGATTTTAAAAACTACAATGAGATGTTTAATAAAAATAGATATTTCTAGGAAG
AATAAGATAAAGCTCCGAAAGTTATTAGTTCATTTTAATAATGTTGATACTTTAGATTAT
AGAAATATTCAATGGCATCATTCGTTTGATCGAAATAATCAGACGTATAAAATGTTGATA
TCTATATGCTATTTAATTTTTCAAGGAGTAATACAAACTGAAAACAGGGGACAAAATGAT
CTTATGGTATTTGTAGACGAACAACAAATATCTCGGTTATATGAAAAATTTATTCTAGAG
TACTAAAAAAAAGAATTTCCAGAGCTTGTTGTAACATCATCAAATATTCAATGGTCATTA
GATAATGATGATAACGTGAATATGCTTCCTGTAATGAGAAGTGATATTATGTTGAGATAT
AAAAATAAATGTCTAATTATCGATGCAAAATTTTATAAAAATACATTAAACAATTATTAT
GATACTAAAAAGATCCATTCAACTAACCTGTATCAAATATTTACCTACGTGAAAAACCAA
CAATTAAATTTAAAAAAGAAAGCAATACAGGTCTCAGGAATGTTGTTATATGCTAAAACA
GACGAAAATATTGTTTTGAACGATAAATTTCATATGAGTGGTAGTCAAATCATTATTAAG
ACATTAGATTTGAACTGTGATTTTACTATTATTAAAAAACAGTTGAATGGGATAGTTAAT
GATATATTTTTACTAAAATAA	
>>0030_mcrC_BDS-54_N/A-[49714..50756; 1043 nt]
ATGATTAATATTAAAAATATTTATTATATGTTATCTTATGCATTTACAGTACTTAACAAA
AAGGGATATCAGAAGTTAGCAACAGAACAATTTGAAAATATATTTGATTTATATTCAGCT
ATTCTTATAAAAGGTATATCAAGTCAGTTAAATAGCGGACTTCATCATGAATATATAGAA
CAGAAAGATTCTTTAAAAATTATTAGGGGAAAAGTTGATGTTAAGAATTCTATACGAGGC
TTAGGAGTTTTAAATCAACGTATAAATTGCATTTATGATGAATTTTCATTAAATACATAC
ATGAACAAGATTTTAAAAACTACAATGAGATGTTTAATAAAAACAGATATTTCTAGGAAG
AATAAGATGAAGCTCCGAAAGTTATTAGTTCATTTTAATAATGTTGATACTTTAGATTAT
AGAAATATTCAATGGCATCATTCGTTTGATCGAAATAATCAGACGTATAAAATGTTGATA
TCTATATGCTATTTAATTTTTCAAGGAGTAATACAAACTGAAAACAGGGGACAAAATGAT
CTTATGGTATTTGTAGACGAACAACAAATATCTCGGTTATATGAAAAATTTATTCTAGAG
TACTAAAAAAAAGAATTTCCAGAGCTTGTTGTAACATCATCAAATATTCAATGGTCATTA
GATAATGATGATAACGTGAATATGCTTCCTGTAATGAGAAGTGATATTATATGTTGAGAT
ATAAAAATAAATGTCTAATTATCGATGCAAAATTTTATAAAAATACATTAAACAATTATT
ATGATACTAAAAAGATCCATTCAACTAACCTGTATCAAATATTTACCTACGTGAAAAACC
AACAATTAAATTTAAAAAAGAAAGCAATACAGGTCTCAGGAATGTTGTTATATGCTAAAA
CAGACGAAAATATTGTTTTGAACGATAAATTTCATATGAGTGGTAGTCAAATCATTATTA
AGACATTAGATTTGAACTGTGATTTTACTATTATTAAAAAACAGTTGAATGGGATAGTTA
ATGATATATTTTTACTAAAATAA	
>>0030_mcrC_EMCR19-CAJGUT01_CAJGUT010000002.1 , contig-2-[339832..339941; 110 nt]_RC
TTATTTTAGTAAAAATATATCATTAACTATCCCATTCAACTGTTTTTTAATAATAGTAAA
ATCACAGTTCAAATCTAATGTCTTAATAATGATTTGACTACCACTCATAT	
>>0030_mcrC_SCHW-NCTC13712_LR134304.1-[40669..40778; 110 nt]
ATATGAGTGGTAGTCAAATCATTATTAAGACATTAGATTTGAACTGTGATTTTACTATTA
TTAAAAAACAGTTGAATGGGATAGTTAATGATATATTTTTACTAAAATAA	
>>0031_C1PH96_EMCR19-CAJGUT01_CAJGUT010000002.1 , contig-2-[338638..339075; 438 nt]_RC
ATGTATATCATTAAGATAGGAGATGAGGATATGACATTATTAGAATACAGTAATATTGGA
AACTCACCATTTGAAAAACTATTAGGACATAATAAAAAATTATTAAAATACTGGAATAAT
TTATCTGATTTTTTAAGTAGCGATGGGGCAATAAGTAAAGAATTAAAAGAGGAATTAAGA
AGGTTACTGACCCAGCAAAACGGATGTCACTATTGCAAAGCAAAAGGTAGTCCTACAAAT
AAATTTCTAAACGAAAAATCTCTACTTTGTATTGGCTTTGTTGAAGTTTATTTAAAATCT
AAACAAAACATACCCGAATCAAGTATAAGTTTATTAAAAGAAACGATGACAGATGAAGAA
ATCATTGAATTAATTACATTCGTATTATTTACTACTGCACAGCAACATTTAGGAGCAATA
TTAAGGCTATCTGAATAA	
>>0031_C1PH96_SCHW-NCTC13712_LR134304.1-[41535..41972; 438 nt]
TTATTCAGATAGCCTTAATATTGCTCCTAAATGTTGCTGTGCAGTAGTAAATAATACGAA
TGTAATTAACTCAATGATTTCTTCATCTGTCATCGTTTCTTTTAATAAACTTATACTTGA
TTCGGGTATGCTTTGTTTAGATTTTAAATAAACTTCAACAAAACCAATACAAAGTAGAGA
TTTTTCGTTTAGAAATTTATTTGTAGGACTACCTTTTGCTTTGCAATATTGACATCCGTT
TTGCTGGGCCAGTAACCTTCTTAATTCCTCTTTTAATTCTTTACTTATTACCCCATCGCT
ACTTAAAAAATCAGATAAATTATTCCAGTATTTTAATAAGTTTTTATTATGTCCTAATAG
TTTTTCAAATGGTGTGTTTCCAAAATTACTGTATTCTAATAATGTCATATCCTCATCTCC
TATCTTAATGATATACAT	
>>0031_C1PH96_Zoo-28_N/A-[40669..41106; 438 nt]
TTATTCAGATAGCCTTAATATTGCTCCTAAATGTTGCTGTGCAGTAGTAAATAATACGAA
TGTAATTAATTCAATGATTTCTTCATCTGTCATCGTTTCTTTTAATAAACTTATACTTGA
TTCGGGTATGTTTTGTTTAGATTTTAAATAAACTTCAACAAAGCCAATACAAAGTAGAGA
TTTTTCGTTTAGAAATTTATTTGTAGGACTACCTTTTGCTTTGCAATATTGACATCCGTT
TTGCTGGGCCAGTAACCTTCTTAATTCCTCTTTTAATTCTTTACTTATTGCCCCATCGCT
ACTTAAAAAATCAGATAAATTATTCCAGTATTTTAATAAGTTTTTATTATGCCCTAATAG
TTTTTCAAATGGTGTGTTTCCAATATTACTGTATTCTAATAATGTCATATCCTCATCTCC
TATCTTAATGATATACAT	
>>0032_H0CD41_SAUR-CC93-JKD6159_CP002114.2-[58022..58747; 726 nt]
ATGATTAAAAAAATTTCGCTTCAAAACATTGCGACTTATAGAAATTATGTAGAAATAAAA
CCTAAAAAAATAAATTTTATTTATGGTAGTCATGAGAGTACAAGTGTAACTTCAAATAAA
ATCGTTATTATAGATGATCCAATTTCTAGTTTAGATAGTAATGTATTATTTATTGTTAGT
ACTTTAGTTAAGAATTTGATAAATGACTGTAGAAATAATAAGAATGGAATACAACAAATA
TTCAATCTTACTCATAATATTTACTTTCATAAAGAAATCACTTTTTAGGAAGTAGAGAAA
GGTTTTCGCCTAATGAAGTAATGTATGGAATTATTAGAAAAAAGGATAATATATGTTATT
TTAATACTTATGAGAATAATCCTATAGAATCTTCATATCAATTAATGTGGAAAGAACTTA
ATCCTGAAGAAATGTCACCAATAACATCATTTAATACTATGCGTAGAATACTATAATATT
ATTTTAATATTATAGGGGGCATGGATTATGAAAAATGTATTAATAAATTTGACGGTATAG
ACAAAATATTATGTAAATCACTTATTTCAGGAATAAATGACGGATCACATTTTATAAGTG
ATGATTTTGTTATTACCTTTGATGAAGCAAGTATGAGAAATTATAAAAGAGTCTTTAAGG
TAGTCTTTGAAAAACTAGGACATATCCAACACTTTGAAATGATGAGTAAGAATAGAGATT
AAATAA	
>>0033_D2N3D1_SAUR-CC93-JKD6159_CP002114.2-[59066..59689; 624 nt]
ATGAGCAATTTGCATTTGTCCAGTATACAATTAATATTTGACGATATGCGTGATAAGGAT
TATATTATTGATTCATTTAAATTTAAATATAAAAATGAAAATTATTTAGTCTTTATCCGC
AGATTCAAAGGAAAATTTATTAAAAGAATAAATAAATTCGCGAAAGTTCAATTAACATTT
TATAAAGAGTCAACTATGAAAAATTCCTTGGTAGTTGAAGCAAATAATAATGGATTAATA
GTAAATGATTACAATATGCTATATAATTTTTTTGGCATCGAATCATCTAGTTTTGGTAAA
GGTCTATTTCCTTTTTATGAGAGTCTTAATGAAGCAATTCCTAACGAAGTAAATCTTAAT
TCAAGTAAAGAAAAAAATATTTCTTTATCAAAGGAACTATATAAAGATGATATCAAAGAA
ATGGATAAAATTTATTGTACAGGTGTTACACGATTATCAGAAGGTCGAAAAAGATCAGAA
AGAAGAAATGAAAAAGCAAAAAGGTTAAGACCTGCTCTTTATGAGTTTTTTGATGACCAT
AGTATTACATTTAACTTTTCACCTCATGAATGGAAAGAAAAATCTGATGAACAAATCAAA
AGGGATGCTGTAAACAGACTCTAA	
>>0035_entH_SAUR-CC1-MW2_BA000033.2-[61524..62249; 726 nt]
ATGATTAATAAAATTAAAATATTATTTTCGTTTTTAGCATTATTACTTTCATTCACATCA
TATGCGAAAGCAGAAGATTTACACGATAAAAGTGAGTTAACAGATTTAGCTTTAGCTAAT
GCATATGGTCAATATAATCACCCATTCATTAAAGAAAATATTAAGAGTGATGAAATAAGT
GGAGAAAAAGATTTAATATTTAGAAATCAAGGTGATAGTGGCAATGATTTGAGAGTAAAG
TTTGCAACTGCTGATTTAGCTCAGAAGTTTAAAAATAAAAATGTAGATATATATGGGGCA
TCTTTTTATTATAAGTGTGAAAAAATAAGTGAAAATATTTCTGAATGTCTATATGGAGGT
ACAACACTAAATAGTGAAAAATTGGCACAGGAAAGGGTGATTGGTGCTAATGTTTGGGTA
GATGGTATTCAAAAAGAAACAGAATTAATACGAACAAATAAGAAAAATGTGACATTGCAA
GAATTAGATATAAAGATCAGAAAAATATTGTCCGATAAATATAAAATTTATTATAAAGAC
AGCGAAATAAGTAAAGGTCTAATTGAATTTGATATGAAAACTCCTAGAGATTACTCATTC
GACATTTATGATTTAAAAGGAGAAAATGACTATGAGATAGATAAAATTTATGAAGACAAT
AAAACTTTAAAATCTGATGATATAAGTCATATTGATGTAAATCTATATACTAAGAAAAAA
GTATAA	
>>0036_lrpC_SAUR-CC1-MW2_BA000033.2-[63007..63083; 77 nt]
AATTGGAAACGTTTATTGATACCTTACAGCCATATGGGCAGACAAAATGTCAGTTTATCT
TTTCATCAGTTGTGTAA	
>>0036_lrpC_SCHW-NCTC13712_LR134304.1-[42043..42456; 414 nt]
TTGAATGACTTAATAAATGAAAAAATAATCAACGTTTTGTTAAATAATAGTAGAATTACT
ATTAATGAATTAAGTAAACAAGTGAACTTATCTGCTCCAGCTGTAAGAGAAAGGGTAAAT
AAACTTGAAGATCAAGGTATTATAAAAGGTTATACAATTAACATAGATTATAAGGAATTA
GGTTACGATGTAGAAATATTAATTGAGTTAACTATAAAGAATAATAGATACAAAGATTTT
AAAGAATTTATTTCAAAACAAGATAATGTTGAGTTTTGTTATCGTGTATCAGGAGAGGCA
TGTTTTGTATTTAAGGTTCGGTTGGAAAATATGGATGAAGTAGAAACATTTGTTGATACC
ATACAGCCATATGGGCAGACAAAATGTCAGTTTATCTTTTCATCAGTTGTCTAA	
>>0036_lrpC_Zoo-28_N/A-[41177..41590; 414 nt]
ATGAATGACTTAATAAATGAAAAAATAATCAACGTTTTGTTAAATAATAGTAGAATTACT
ATTAATGAATTAAGTAAACAAGTGAACTTATCTGCTCCAGCTGTAAGAGAAAGGGTAAAT
AAACTTGAAGATCAAGGTATTATAAAAGGTTATACAATTAACATAGATTATAAGGAATTA
GGTTACGATGTAGAAATATTAATTGAGTTAACTATAAAGAATAATAGATACAAAGATTTT
AAAGAATTTATTTCAAAACAAGATAATGTTGAGTTTTGTTATCGTGTATCAGGAGAGGCA
TGTTTTGTATTTAAGGTTCGGTTGGAAAATATGGATGAAGTAGAAACATTTGTTGATACC
ATACAGCCATATGGGCAGACAAAATGTCAGTTTATCTTTTCATCAGTTGTCTAA	
>>0039_D9RC56_SAUR-CC93-JKD6159_CP002114.2-[60619..61533; 915 nt]
TTATACGTTTTTATTAAATTCTATATATTTATTGAAGGCTTTTATTATTGAAGGCCAAGT
ATTTTGGGATATTATTTCATTATAAAATACATATTCCCATCTGTTTTCATCATTATAATG
TTTGATAATGTTATAGATATCTTCTTTCAATTTATCTTCTCCAGATGCTATAAAAGTACG
CAAAAAGGAGTCAACTTGATTATTAAATGCTGTTTTTGCCAAAATCTCATAAGTTTGACC
AATATTATACTTGTTAAACGTCATTTCTACTCTACTTAAAAGAATTTTATTATTGAATGC
AGAAGCGTCAACAAAGAAATCTATATCCATAATAAAATTCTCTATTTTATCAAAAGAAAA
TTTTACATTAGATTTTAACCAATGTGATTCAGAAATATCATCAAAATATATGTGCAATAA
ATTACTATGAGCGTTTTCAGAAAAATAATCTGATTTATTTTTATTACATTTACTGCATAT
TGGTATCAAATTTAATGGGCTTACTGCTAGACTTGGAAATTTAGTTTTTGGTAAATAATG
GTCTAAAGTATTAACTTCAGTTGTTTGACATAATGGACATATTTTAAATTCATCACTAAA
AATAACTACATCATTAGTTTCAGTAGTATAATTCATAATAAGATTATAATAGTTTCTTGC
TTTTTCATTAATTTTCGATAATTTGTTAGTATATAAGCCAACTAAAATATTATTTAAATC
ATTATTTGAAGCAAAAGGATCTTTAAAAAGGTGTAATTCATTTTTAGATGCATATTCTCT
ATATTTATCATGAAACTTTTCTATTTCAGGTATGATTTTTTCAATTGACTCTTTTTTGTT
TGAATCTCTAAAATTATAAATGCAATCTTGAATTACATCTTTTAACTCAATTTGCGGGCT
TTTCAGTCTAATCAT	
>>0040_D9RC57_SAUR-CC93-JKD6159_CP002114.2-[61530..62978; 1449 nt]
TCATTGTTCAATCCTCTTATGTTTTAATAAAGTTCTCAAAATTGATCTAGCCTCAATACC
TAAAGAATTTTTGTATTTTTCTATAATATCATCATATTCGTATCCTTCATTCACTAAATT
AACTAATGTTTCGTAGTACCCTGTGTTCTCTATTTCAAATCCAAAAACTTCTCTAGTTAA
GGTACCTAAGTTTTCTCCATACGTTTCTAAACGTGGTTTCGTTATATATATATTATCATC
ACTTGATTTTATCATGTTGACGTTACTTTTTCCTAATTCTTGCATTACTACCGGAGAATG
AGTAGATATGATACCAACACCATTCTGTTCAGTTAACAATGTTGATATAACTTTCATGTA
AGAAGCTAAAAGAGGAGGGTGTAAATATAACTCTGGTTCATCTAATAAAATCAAAGTCTT
TTCTACTACTCTTTCAACCATTTTCGTAATGCTTAAAACTACAATTTTTTGTCCAGAACT
TAATTTATTGAATTGTCTTTTGAATGACTTTTTATTATCTTCACTCTTATTAAGTTCAAA
AAACAAATTTTTTAACCCCAGTACTTCAATAAATCTACTCCATCGTTCACTAGATTCATC
ATTCCTGTTATATATTTCCCTTATACTATTTACAAATTCATCAGCTAATTCGTCATTATT
TTTATTTGAATTTCTTTTCGATCCATTCTCATCTATATTTTTTTTAACACCTATATAACT
AAAGTTTTTATTTTGAGTTTGATTTATTTCTAAAGTATCAAAAATACTAAACGAAATGAA
TAAAGCGTTAGTAAAAATGTTATCATCATAAAACGAATTTTTACTATCTTTGTTTATAAT
ATAGTTTGCTTGACTATCTAAAAACCCATTTAAAATATCTTTTAATAATCGAGTCTTTCC
CACGCCATTACTACCTATAATTCCATGCAAGTTACTAGGAGGATTTGAATTTGGATTTAC
TTGAAAATCTATTTTTATATCCTCTTTTTTAAATTGAAATTCATAAGAAGTTAGAACTGC
TTGTCCTTTGATTATTCTATGAAACTGTTCCCGAACAGTTTTGTGAAATTTTCCTCTCAT
CAAAGAGACTTGAGTTACTCTATAATCTTGTACAGCTTGAAATAATTCTAGATTATGAGC
AATATCATTCAATCTCTCCAATATATATAATTTTTCATTGTTTCCTAATTTATATAAATT
AGAATAATAATCTGTATGCGTTCCTAAACTAAAAATATTTTCTTGATTATTTAGAATGTC
ATCTTCGGTTGTGGAAGTAAAACTTTCTTTAGTACCAATCTTTACTCCACCAATCACTTC
CATATGTTCACCGTCATAATAATATAAATCAAATCTCGTTTTATATCCGTAGTCATTCCA
GTTATGTTTAATCAAATAAAATCCCTTATCTAAAGGTTTTTCACGGTACTTTATAATATA
TAAATTCAC	
>>0041_hsdM2-CC22-93-425_SAUR-CC93-JKD6159_CP002114.2-[63166..64680; 1515 nt]
ATGGCGTCAATTGGGTTTGAAGAGAAATTATGGCAAGCTGCAGATAAATTACGTGGGAGT
ATGGATGCAGCAGAATATAAAAATGTAGCATTAGGTATTATATTTTTGAAATATGTTTCT
GATTCATTTGAGGAAAAGTATGAAGAATTATTAAATGATGAATATGCCGATGAAGAAGAT
AAAGATGAATACTTAGCAGAAAATATTTTCTGGGTTCCTAAAGAATCAAGATGGCAATAC
ATAAATGATAATTCTAAGAAACCAGAAATTGGTCAAATTATCGATAAAGCTATGATAGCA
ATTGAAAGAGAAAATGAGTCTTTAAAAGGAGTGCTACCTAAAGATTATGCAAGACCTGCA
TTAGATAAAGAGAAATTAGGAGATATTATCGACCTATTTACTTTCAAAGTTGGGGATTCT
GAAAGTAAAAAACAAGACGTCTTAGGACGTGTTTATGAATATTTCATCGCGAAGTTTGCA
AGCGCTGAAGGTAAAAATGCAGGTGAATTCTATACACCAGCTTCAATAGTTAAATTACTT
GTTGAAATGGTTGAACCATATGAAGGTAGAATCTATGACCCCTGCTGTGGTTCCGGCGGT
ATGTTTGTACAAAGTGAACGTTTTGTAGAACGTCACCAAGGACGCTTAGATAATATTGCG
GTATACGGTCAAGAATCAAATCCAACCACTTGGAAATTAGCAAAAATGAATTTGGCTATT
CGAGGTATAGATAATGATTTAGGTGATCATCATGCAGACACGTTTCATAATGATTTACAT
AAAGATTTGAAAGCTGATTTTATATTGGCTAATCCACCATTCAATGCAAGTGATTGGGGA
CGAGAAAAATTACTAGATGATTACCGCTGGAAATTTGGTATTCCACCTAAAGGCAATGCC
AACTATGCATGGATTGAACATATGATTTCTAAACTTGCCCCAAGTGGTACAGCAGGATTT
GTATTAGCGAATGGTTCAATGTCTACAAGTGGTAAAGATGAATTAGAAATACGTAAAAAC
TTAATTGAACAAGACTTAGTTGAATGTATAGTTACATTACCAGGGCAACTATTCTATTCA
ACTCAAATTCCAGTATGTTTGTGGTTCGTGACAAAAAATAAAGCTAAAAACGGCAAGAAT
GAACGACGTGGAGAAGTACTATTTATAGATGCTAGAAATATAGGAAGCATGGTATCAAGA
ACATTAAAAGAAGTCTCAGATGATGAAATAAAAGATATAGCAAATGTTTATCACTCATGG
CGTGGAACAAACAATAACCAATATGAAGATAAAGCAGGTTTTTGTAAAGTAGCAAAGACA
GAAGAAATAAAAAACAATGAATATATCTTAACGCCGGGACGTTATGTAGGATTAGCAGAA
GTAGAAGAAGACTCAGAACCATTTGAACAGAAAATGGAAAGAATCACAGCAGATTTAAGT
GAACAATTTGCGAAATCAAAAGAACTCGAGGACCAAATCCGTAAGTCATTGGAGGGATTA
GGTTATGGAGTTTGA	
>>0042_hsdS2-CC22-93-425_SAUR-CC93-JKD6159_CP002114.2-[64670..65902; 1233 nt]
ATGGAGTTTGAAACATTTAATTTAACTGATTTATATACTATTAGTTCAGGTTTATCAAAA
AATAGAAAATATTTTGGTACTGGTACACCTTTTTTAACATTTAAAGATGTATTCGATAAT
TTAATATTACCTAATGAGTTTTCTGGGCAAGTTATAACTGAAGAAAAAGAAAGAGAAAAG
TATTCAGTTAAAAAAGGAGACCTTTTTTTAACAAGAACTAGTGAGAAACAAAATGAGTTA
GGTATAAGTGCAGTAGCTTTAAAAGACTATAAAAATGCGACTTTTAATGGATTTACCAAA
AGATTAAGACCAAACAAATATTGTGAGAATAAATTGTTACCAGTATTTGCTGCATTTTAT
TTTAGAAGTAATAATTTTAGAAATCAAGTAAATTCTATGTCTATCATGTCTACAAGAGCA
AGTTTAAATAACGAAATGATTTCAAAACTTAAAATTACTATACCTAGTCTTCAAAATCAG
ATGAAAATTAGTCATATACTATTAGCACTTTTAAAAAAAGAAAAAATCAATCAAAAAATC
ATAGCAAATCTTGAAGAACTTTCTCAAACACTATTCAAACGTTGGTTTGTTGATTTTGAA
TTTCCTGATGAAAATGGAAATCCATACAAATCAAGCGGTGGAGAGATGGTTGATAGTGAA
TTGGGTAAAATACCTAGGAGTTGGAAAGTTGATGAATTAGGAAATTATATAAAAATAAAA
AGTGGTAAAAGACCTAAAAATAAAGTTGATAAAGAAGATATAGAAAATGTGGTGCCAATA
ATTGGTGCTAGTAAAATAGTGGGTTATACGAATGATTATTTATATAATGAAAAAATTATT
ATAATTGGTAGGGTAGGAACTCATGGTGTAATCCAAAGGTTTTCTACAAGAACATGGCCA
TCAGATAATACTTTTGTAATAACAAGTGATTTTGAAAGCATTATATATCAAGTACTTAAA
AGTATAGACTATATATCATTGAATAGAGGTTCTACACAACCTCTATTATCTCAAAAAGAT
ATTAAGAATACTAAAGTAGTAATGCCCACCAATGCAACTTTGCTTTCAAAATATCAAAAG
AAAAACAATCATATTTTAAAAATGATGGATCAAAAAATCATAGAAAACAAGAAATTAACA
CAACTCCGTGACACATTACTACCAAAATTAATGTCAGGTGAAATTGAGATACCTGATGAC
ATCGAGGTGAATGAAGATGAGCTTTCAATTTAG	
>>0043_hsdR2-CC22-93-425_SAUR-CC93-JKD6159_CP002114.2-[65886..69014; 3129 nt]
ATGAGCTTTCAATTTAGTGAAGATGATTTAGAACAGGTTGCACTGAAGTGGTTTGAGGGT
CTTGGCTATTCTGTTAAGAATGGTCGAGATAGTAGTGACAATGGGATTATGAATGAACGG
GAGAGCGACAAAGATGTTGTGTTTGATGATCGTTTGGAAGCAGCTTTGAGACGTATTAAT
CCTGAACTAAATAATAGTGCAATTGAACAGGCTATGCGTGAAATTTCTATTGAGAAGTCT
CCTAGTTTATTAGAGAATAATCGTTCTTTCCATGAAATGATTACTAATGGTATTGAGGTT
GAACACTATAATGATGATGGTGAGACGATTAATGATTTGGTCTATGTGTTTGACTTTGAT
AACCCGGGAAATAATGATTTCTTAGCGGTTAATCAATTAACTGTTGTGAATGGAGATTAT
AAAAAGAGACCTGATATTGTGTTATTCATAAATGGATTACCAGTAGTGGTAATTGAACTA
AAGAATTCTACAAATGAATCTGTTGGTATTGAAGACGGGTATCATCAGTTAGAAACTTAT
AAAATGAGAATTCCACAATTATTTAATCATAATGCAGTATTAGTAACGAGTGATGGTGTT
AATACAAAAGCTGGTTCTTTAACTGCTGATTATGACCGTTTTATGACTTGGCGTACTAAA
GATGGAAAAACTGAAGATTCATCAACGTTCCGTAGTTTAGATATATTGATTCACGGTATG
TTAAATAAGGATGTACTATTAGATTTAATTCGTCATTTTGTTTTGTTCCAAGATGATGGT
AAAGGAAATATAGTTAAAATATTAGCTGCATATCATCAATATTATGCAGTGAATAAAGCT
ATTGATCGTGCTATTGAAGCAACATCTGAACATGGTGATGGTAAAGGTGGTGTTATTTGG
CACACACAAGGTTCTGGTAAGAGTTTGACAATGGTCTTCTTCTCAGGAAAGTTAATTCAA
AAATTAAATAACCCGACATTAGTGGTCGTAACAGACCGTAATGACTTAGACAATCAATTG
TATGGTACTTTTGTTAAGTCCAAAGGACGCTCAGGTAAAGGATTACTAAGACAGACACCT
AAACAAGCTGAATCACGAAAAGAATTGAAAGAACTATTATCTGTAGAATCAGGTGGTATC
GTATTTACAACTATGCAGAAATTCGAACCTGAAGAAGGTCAAGTGACAATGGATGCATTA
ACAGACCGTAAAAATGTAGTAGTTATGGCAGACGAAGCACACCGTACACAATATGGCTTC
AAAGCAACTTACGATGAAAAAGGTCAAGGTATTAAATATGGTTATGCAAAATATTTAAGA
GATGCTCTACCTAACGCTTCGTTCGTTGGTTTTACTGGTACACCTGTATCTTCAACAGAT
AAGAATACACAAATGGTATTTGGAAATTATATTGATGTATATGATATGACACAATCTGTA
GAAGACGGTAGTACGGTTAAAATATACTATGAAAGTCGTATTATTCCATTAAATTTACCA
ACCGATTTAGATATTGATGAAGCATATGATGTCATTACTTCTGGCCAAGAAGAAGATACT
AAATCTCGATTGAAATCTAAGTGGTCACGTATAGAAGCTCTATCTGGTGCAGAACAACGT
GTACATGCTTTAGCGACTGATATTATTAATCACTTTGAAACAAGACAGAAGGCAATGAAG
GGTAAAGGTATGATTGTCACAATGAGTCGTCGTATTGCAGTCGATTTATATGATGAAATT
GTAAGACTTAAACCTGAATGGCATTCAGATGATGATGACAAAGGTGTTATCAAAGTTGTT
ATGACAGGTTCATCTAGTGATCCACAAAACTTCCAAAAACATATAGGTCCGAAAAAGCGA
AGAAACCTTTTAGAGAATCGTATGAAAGATGTTAATGATGAATTGCAACTCGTAATTGTG
CGAGACATGTGGTTAACAGGATTTGATGTACCTTCAATGCATACAATGTACATAGATAAA
CCGATGAAAGGTCACAACTTAATGCAAGCTATTGCACGTGTTAATAGAGTATTTATAGAT
AAACCGGGTGGCTTAATTGTTGACTATGTAGGTATTGCTGAAAGTCTGAAGGAAGCACTA
AAAGAGTATACGGACTCTGATAGAGAACAAACAGGTATAGATACAGATAAAGCGCTAGAA
CTAATGTTAATGAAATACGATATCATTCAAGATATGCTATATAACCATGACTCTTCTGAC
TTTGAGTCAGAAGATCAATTAAATCGCTATAATGCTATCTCAAATACGATGGATTATATC
ATTGGATTAGGTGAGAATGAAAGAGAGCGATTTGTGACAACAGTTACAGAACTTTCTAAG
GCTTTTGCATTATGTGCAACAGAGGAAGCTGCTCAAGAACTGAATAGTGAAATTGCGTTT
TTAAAAGCAGTAAAATCAGGACTTGTTAAATTATTAGCTCCACCTAGTGAAGGAAGCAAG
CGTAAAAAGACACCTGCTGAAATAGAAGCAGAAATAAATCAATTGATTTCAAAGTCAGTT
GTAACTGAAGAAGTTGTAGATATTTATCAAACACTCGGAATTGAAAATCCAGATATCTCA
ATATTGTCGGATGATTTCTTAAAAGATGTAGAAGGACTACAGCAAAAAAATGTTGCAGTT
GAATTGTTGAACAAATTACTCAAAGGACAAGTTAAGTCATTAATGAAAACTAATACTACT
GTATCTAAAAGGTTTTCTGAGATGCTAAGTAAATCAATACAAAAATATAATAACCGTTCT
ATTGAAGCATCAAAAGTCATAGAAGAATTAATTCAAATGGCGAAAGAAATAAATCAAGAA
AAAGAAAGAGGAAAAGAATTAGGTTTAAGTACTGAAGAAATTGCATTTTATGACGCATTA
GCTTCACATGAAACAGCAAAAGAAGCGATGGATGATAAAGAATTAAGGGCTATTGCACAT
GAATTAACAAAAACGGTTAAGAATAATATGAGCGTAGACTGGTCAAAACGTGAGAGCGCA
AAGGCTAAAATGAGAGTCCAAGTAAGACGACTATTAAAGAAATATGGTTATCCACCAGAC
TTACAAAAAATGGCAGTAGAACAAGTAGTGGAACAAGCAGAATTAATGGCAAGTCAACAA
TATAAATAA	
>>0044_F9JXC0_SAUR-CC93-JKD6159_CP002114.2-[70562..70909; 348 nt]
CTATTTGTCTTTTTTGGCATTTATGATAACCCAAGTATCTTTTGGAACGGTAACTGTAGT
TGTTGATTGAATTAATTCGTTTTCACTTTCATCGAAGCTTAGTAATGATTTATATAAATC
TGATTTCCAAACCCAAACTTCTTTTTGGGTTTGCTGTGTTGCCTTATCAGTATTCTTCAC
TTCATATTTATCCTGATGCTTAACGGACTCAGATATATTATTTTTTTCATTTTAGGCTTG
AAGTGAGTTGTAGTTTTTTATCCTTAGGATTATCTCTATAGACCATGACATAGTTATTTG
TATTTTTTCCTATTTCATTGATTATTAATATATTAGCTGGATTATTTT	
>>0047_Q6GKL3_SAUR-CC93-JKD6159_CP002114.2-[72437..72808; 372 nt]
TTATTTATTACGAGTTAAGCTTAACACTTCTAGTAAGCTTAATACATTTAAAAAGAAAAA
TTTAGAAGCAGCTTGTGCACCTTTATAACCATGCCCAGCTTTATAATGGTTATAAATAGC
TGTACCCATAACAATATTAATCATAATCGTACCAACAACTACTAATTTTTTTCCTAATTT
ACCGAAAATAGAAGTAAATAAAAGAAGTGAACCAATCATTTCGAAAGCGCCAGCTAATCT
CATTGATCTACGTGATAAACCAAAGCCTTGTTCAAATTGTTGAGCCATTTCATCACTATT
TTGTACTTTTGGTAAACTACTTTTAAAAATTTCACTACCTACATATGTGTTAATGACGTG
TCTTAATAACAT	
>>0049_UPI0001C11B31_SAUR-CC93-JKD6159_CP002114.2-[74333..74536; 204 nt]
ATGAAAAATGCAATAATGAAGGGGGTAGTTTATATAAGTTTTGAAGGATTAGAACAATAT
TTAAATGGTGATAATACAAGATATAACACGCTTAGTTTAGATGTGCTTAATTATTATTTA
AAACAATATGTGTTAACTATCCCGTTCAAAAATATGGATGTTCAAAATGGGATGAAAGTT
TCTGCAGAAGTAAAAGATATTTAA	
>>0050_D2N3E0_SAUR-CC93-JKD6159_CP002114.2-[74579..74911; 333 nt]
ATGAATAATTTCTTTAACGTGTATTTTGAATATAAAGGATTTACTGTAAATATAGTTTCT
TCAACTATCCATACCCATGGTGGTGGAAAAAGCTTAAAAGGTTCTCAAGTGTCTTTAATC
ATACCTATTGATGGCGTTGATTATGTTGCAGGTGCCGGCTTTGGAGACTTGCCATTTAGT
GCCATGCCAATTGTTCCAAAAGATAATAGTCCAATCATTCATGATATTAACGGTGATTTC
CATGCAAGGTACGTCAACGATTATTTATTTTATGTTCGAAAAATGGGGAAAGATAATGAC
AATAACTGGGATCACACTATGAAGCGGAATTAA	
>>0051_Q6GKL1_SAUR-CC93-JKD6159_CP002114.2-[75185..75760; 576 nt]
ATGGAAAAAAATCAACGAAAAAAACGCAGTGATGCCGAATATAACCAACAGATTATCTTA
ACTACAATGGAAGATTTACTAGAACAGGGTGAAGATATAAGTGCTAAGAAAATGTCAGAT
ATTGCTAAAATATCAGGTGTTGGAGTTGGTACATTATATCGTCATTTTGAAAGTAAAACA
TTGTTATGTCAGGCTATTATGGATAAAAAAGTCGATCAAATGTTTATAGAAATAGAAGAT
ATTTTAGCGGAAAATACACAGTGGCCCGTGCGAGATAAAATCAATGTTATATTAACAAAG
TATCTAGATTTAAAAGAAGCAAATTTCACAACATTAAATTTTATAGAAAAATCCAGTTCA
CACTCTAGTTCTGTAATTAATATTCCATTCTTTGAGCGACTAAAAAACTTATTAATTCAA
CAATTCGAAAATGTTCATTCCATAGCAGACTTGGATTTTAAACTTAATCTAATGCTCAAT
GCATTTTCTTCAGATTTCTATTATTTTGTAAAACATAACCAAAAATTAACAAAACAACAA
TTTTTAGATAAATTACTAGATTTATTTCTAAAATAA	
>>0052_G7ZLS9_SARG-MSHR1132_FR821777.2-[72125..73651; 1527 nt]
ATGGATAAATTAAAATTAATAACTGAAATGAGCAATAAAGAAGCTAGAGCATTTTTATTA
AAAAGTCAAAGTTACTGTAGTATTGATTTACCTGGATACTTTAATTTTGATTGTATATTA
GAAGAAATTAATAATAAATTTGAAAAAATAAATGAGAATAATGTTAAAAATTATGTAAAG
ATGAACAATTTGAAAGAACAAGACGATATTAACTGTAAAATATATGCAAACAAAGATGGG
AATTTTGATTGGCGTCCTTTAGAAATTATAAATCCATATTTATACATTTATTTAGTTAGA
TATTTGACACGAACGGATGTATGGTATCAATTAGTCAATTGCTTTAATAATAATAAAGTG
GAAAGAATTACAGTGGCTAGCATACCAGTAGAGTCTCAGATTAGCACTAAAGATAAGAAA
GAACAAATTTATAATTGGTGGGATGAGGTTGAGCAAGAGTCAATAGTATATGCTTTAGAT
TATAAAAAAATTATACATTTAGACATTAGCAATTGTTATGGATCAATTTATACACACGTT
ATTTCCTGGGCTATTCATGGTAAAAATCATGCGAAGAACCAAAAAAGAAACAAAAATTTG
CTTGGTAATAAAATTGACTATTTAATACAATTAATGCAAAATAACCAGACTAATGGAATT
CCTCAAGGAAGTATATTGATGGATTTTGTTGCCGAAATAATTTTAACTTATGCAGATAAA
TTACTAGAAAACAAAATAGGAGATTATGATATTGATTATAAAATAATTAGATATAGAGAT
GATTATAGGATATTTGCTAATGATAGCGAAACTATTAATATAGTTACAAAGGCTTTAAAC
GTTGTTTTAATGACATTAAATTTTAAATTGAATTCTAAGAAAACAGTATACTCAGAAGAT
ATTATTATTTCTTCAATAAAAGAAGATAAAATTTCTTATCAGGATATCATTTCGTCTATC
TATACAAAGATTAGTCCAAATGAATTGGTATTTCATTTGAATTTGCCAAAACATTTATTA
AAGATACTAATGTTTAGCAAAAGATACCCTAATTCTGGAAGTGTCATGAAAATGTTAAAT
GAATTCCATGTATATAGATTAGATGATATTAAATTAAATGAACATACTTACAATATACAA
TGTATAAGTATATTGACGGAAATAATGATGACCAATCTTAAGACCACTCCATTATGTATA
GCAATAATAAGTTCGTTTATCAATTCATTTGATATATGTGAAAAACAAAAAATCATAGAA
AAAATTATTAAAAAGGTATCTAGTACCCCTAATGTGGATTTAGTCAATATATGGTTACAA
AGATTGACAATTAAAGAACTTAACTCTTTGAAATATGACACTAATTTATGTGAATTTGTA
TGTGGCAACAGAGAGAAAATATTCAATATTTCTTGGATTAAAGGAATTAAAAATCAAGTT
GAATTAAAAAATATAATTGATACAGATTATATTGAGAATATGGAAAATATAATAAGCCCC
GAAGAGACATCATTGTTTTTATACTAA	
>>0053_G7ZLT3_SARG-MSHR1132_FR821777.2-[74332..74652; 321 nt]
GTGAAGGTACTGAACACTTATACAAAACTTCAGAACTTATTGCAAAAAAATTTCTTTGAT
TTACCTCCTGAAGTAATTCAAGATGCTTGGGCATATATTTCAACATTTGATAAAAAGTCA
TATAATGTATGTTTTCGATCTGAAATTGCGAAAAAGAAAATGAATTTGGTTGGAGGTATA
ATAGCAAAATTAGATGATAAGAATAAAATTAATTGCCTACTTTTTACTCCTGGTTATGAT
GAGAAATATAATGAGACTATTTTTTATGAGTTAGGTAGTGATTACCAAAAAGAGTTATTC
CCTGAAATTAAGAAATATTGA	
>>0053_G7ZLT3_SS90_NZ_JABWHD010000001.1, contig-00001-[432393..432712; 320 nt]_RC
TCAATATTTCTTAATTTCAGGGAATAACTCTTTTTGGTAATCACTACCTAACTCATAAAA
AATAGTCTCATTATATTTCTCATCATAACCAGGAGTAAAAAGTAGGCAATTAATTTTATT
CTTATCATCTAATTTTGCTATTATACCTCCAACCAAATTCATTTTCTTTTTCGCAATTTC
AGGTCGAAAACATACATTATATGACTTTTTATCAAATGTTGAAATATATGCCCAAGCATC
TTGAATTACTTCAGGAGGTAAATCAAAGAAATTTTTTGCAATAAGTTCTGAAGTTTTGTA
TAAGTGTTCAGTACCTTCAC	
>>0054_entCM14_SAUR-CC93-JKD6159_CP002114.2-[76914..77693; 780 nt]
ATGAGAAAAGTACTTATACTAATCACTTTGTTATTTGGTTACAGTTGCTATTTGTTGTTG
GAAGCTAAAGCAGAGACACAAAATGATCCAAATATAAGTGAATTAAACAAAGCTAGTCAA
TATACGGGTTCATGGCATAATATATGGTATTTATATAATAGCGATCCAGTCAAAGCTAAA
AAAACTAAGCTGAGTGACAAATTTTTGAGTCATGATTTCATTGTTCCAATAAATAGCCCT
GGTCATTACGACTATGTTAAAACTGAGTTAAAAGACAGTACGATGGCGAGTTCATTTGAT
GGGAAAGAAGTCGATATTTTTGGCGTCAATTATTTTCATCAATGCTATTTTTCAAATGAA
AATATACAGTGTGATAGTAATCAAGGAGCTGGAAGTAAAAAAACTTGTATGTATGGTGGT
ATAACATTAAATGAGAACAATACCAATAATAGAATTCAGCCAATTGTTGTAAAAGTTTAC
GAGAATGACAGCGTTACGCTTTCTTTTGATATCAATATTGATAAAGAGACTGTAACCATT
CAAGAGTTAGATTATAAAGTGAGAAATAAATTAATTTCTAAAATCAATTTATACCATTTA
GGTGGCACTTCATATGAAACGGGATACATTAAATTTATAGAAAATGCTAATCGTTATTAT
TGGTATGATATGATGCCAGACCCTAGCTTTACTCAGTCTAAATATTTGATGATATATCGA
GGTAATGAAACAGTTGAATCAGCCAAAACGGAAATAGAAGTGCACTTAACTAAAAAGTAG
	
>>0055_Q6GD44_BDS-53E_N/A-[62739..63211; 473 nt]
TTGGAATATAAATCTTACAACAAAATGAGTAATACTATTTTATCTATCTTGTTGAGTGAA
AAAAATTTCGATAATAAAATGGTAGTCTCAACAGGTAGTTACATTTTGTCTGAGTTGCCA
TGTATTGTTGCCTATAAAAATAATGATATCGTGGGACTACTAACGTATAAAGTTTATGAT
GAGTATATTGAAATCATTTCTTTAGATAGTTTTGTAGAGAACAAGGGTATTGGTAGTCAT
TTACTTAATTATGCTGAAATAATTGCCTCAGATTTGAGTAAAAGAAGTATCAGTGTAATT
ACTACAAATGAAAATATTAAGGCACTCTATTTCTATCAAAAAATAAATATAGAATCACAG
ACGTTATTTTTGATGCTGTAACAGAAGCAAGGAAAATAAAGCCGTCGATTCCTGCAATTG
GTAAAAATGGCATTGAAATTAGAGATGAAATTGTGTTGAGAAAATATTTGTAA	
>>0055_Q6GD44_BDS-54_N/A-[51042..51515; 474 nt]
TTGGAATATAAATCTTACAACAAAATGAGTAATACTATTTTATCTATCTTGTTGAGTGAA
AAAAATTTCGATAATAAAATGGTAGTCTCAACAGGTAGTTACATTTTGTCTGAGTTGCCA
TGTATTGTTGCCTATAAAAATAATGATATCGTGGGGCTACTAACGTATAAAGTTTATGAT
GAGTATATTGAAATCATTTCTTTAGATAGTTTTGTAGAGAACAAGGGTATTGGTAGTCAT
TTACTTAATTATGCTGAAATAATTGCCTCAGATTTGAGTAAAAGAAGTATCAGTGTAATT
ACTACAAATGAAAATATTAAGGCACTCTATTTCTATCAAAAAAATAAATATAGAATCACA
GACGTTATTTTTGATGCTGTAACAGAAGCAAGGAAAATAAAGCCGTCGATTCCTGCAATT
GGTAAAAATGGCATTGAAATTAGAGATGAAATTGTGTTGAGAAAATATTTGTAA	
>>0055_Q6GD44_SAUR-CC1-MW2_BA000033.2-[63145..63618; 474 nt]
TTGGAATATAAATCTTACAACAAAATGAGTAATAATATTTTATCTATCTTGTTGAGTGAT
AAAAATTTCGATAATAAAATGGTAGTCTCAACAGGTAGTTACATTTTGTCTGAGTTGCCA
TGTATTGTTGCCTATAAAAATAATGATATCGCGGGGCTACTAACGTATAAAGTTTATGAT
GAGTATATTGAAATCATTTCTTTAGATAGTTTTGTAGAGAACAAGGGTATTGGTAGTCAT
TTGCTTGATTATGCTGAAATAATTGCCTCAGATATGAGTAAAAGAAGTATCAGTGTTATT
ACTACAAATGAAAATATTAAGGCACTTTATTTCTATCAAAAAAATAAATATAGAATCACA
GACGTTATTTTTGATGCTGTAACAGAAGCTAGGAAAATAAAGCCGTCGATTCCTACAATT
GATAAAAATGGCATTGAAATTAGAGATGAAATTGTTTTGACAAAATATTTGTAA	
>>0055_Q6GD44_SCHW-NCTC13712_LR134304.1-[42518..42991; 474 nt]
TTGGAATATAAATCTTACAACAAAATGAGTAATACTATTTTATCTATCTTGTTGAGTGAA
AAAAATTTCGATAATAAAATGGTAGTCTCAACAGGTAGTTACATTTTGTCTGAGTTGCCA
TGTATTGTTGCCTATAAAAATAATGATATCATGGGGCTACTAACGTATAAAGTTTATGAT
GAGTACATTGAAATCATTTCTTTAGATAGTTTTGTAGAGAACAAGGGTATTGGTAGTCAT
TTACTTAATTATGCTGAAATAATTGCCTCAGATTTGAGTAAAAGAAGTATCCGTGTTATT
ACTACAAATGAAAATATTAAGGCACTCTATTTCTATCAAAAAAATAAATATAGAATTACA
GACGTTATTTTTGATGCTGTAACAGAAGCTAGGAAAATAAAACCGTCGATTCCTGAAATG
GGTGAAAATGGCATTGTAATTAGAGATGAAATTGTTTTGACAAAATATTTGTAA	
>>0055_Q6GD44_Zoo-28_N/A-[41652..42125; 474 nt]
TTGGAATATAAATCTTACAACAAAATGAGTAATAATATTTTATCTATCTTGTTGAGTGAA
AAAAATTTCGATAATAAAATGGTAGTCTCAACAGGTAGTTACATTTTGTCTGAGTTGCCA
TGTATTGTTGCCTATAAAAATAATGATATCGTGGGGCTACTAACGTATAAAGTTTATGAT
GAGTACATTGAAATCATTTCTTTAGATAGTTTTGTAGAGAACAAGGGTATTGGTAGTCAT
TTACTTGATTATGCTGAAATAATTGCCTCAGATATGAGTAAAAGAAGTATCAGTGTTATT
ACTACAAATGAAAATATTAAGGCACTCTATTTCTATCAAAAAAATAAATATAGAATCACA
GACGTTATTTTTGATGCTGTAACAGAAGCAAGGAAAATAAAGCCGTCGATTCCTGCAATT
GGTAAAAATGGCATTGAAATTAGAGATGAAATTGTATTGAAAAAATGTTTATAA	
>>0056_DUF81-GI_SAUR-CC1-MW2_BA000033.2-[64169..64924; 756 nt]
TTATAAAATGAGTTGAATTATAGCAAAAACGATTAAAATACTGATAATCCATTTTTGTAT
TATGTTAGGGACTTTTTTACTTAATTTTAACCCTATTGGAGCAAATATAATACTCCCTAT
TATAAGGAATAAGGCGTCATATAAAGGGATATAACCTTGAATAAGTTTGATGACAAAAGC
ACCAATTGAAGATATAAAAGCAATTACTATACTATTAGCGACTACAGTATTCATTGGTAA
TTTGAATAAAACCAATAATATAGGAATAATAATGAAGGCACCACCTGCACCTACTATACC
TGAAATAATACCAATGAAAAGGCCAATGATAACTAATAAATATTTATTAAATGAAGACTT
TTCGGAACTAGGTTTCACTTTAATAAACATTAATGTTAATGCAAGTAAAGCAATAATGAT
ATATACCGTATTTACAAATGTAGCATCAAATAAATTTGCTAGAAATGCACCTAACATACT
CCCTATAATCATGCCGCCACCCATATAAAGAACTAATTGTGGCGAGAACTCTGTTTTTTT
TCGAGCTTTTAATGAGCCACTTAATGTACTGAAAAAGACTTGGCTAGAAGTAAGACCTGA
TGCGATATATGCGCTATATGCAGGGGCTCCGAATAATGGTGGTAATAATAAAATAGCTGG
ATAAATAATGATAGCACCACCTACGCCTACTAGACCAGATATGAACCCACCGAATACCCC
AATGAGTAACATGATAACTATATTAACAATATCCAT	
>>0057_cstR-GI_SAUR-CC1-MW2_BA000033.2-[64924..65184; 261 nt]
TTACTTACTTTTCACCAATAAGTTTACAGCTTCATTAATTAACTCTTGGGAGCTTTCTTC
ATCATCCGCAGCTGCTTTTACACATTCTATTAAATTCTCACTAATAATGATACCCATCAA
GCGTTGGAGTGAACTCTTTGATGCACTTATTTGTGTAATGACATCTTTACAGTCTTTTCC
TTCCTCCATCATTTTAATAATTCCATTTAGTTGCCCTTGTATTCTATTAATACGATTAAT
CATTTTTTTATCATAATTCAT	
>>0058_cstA-GI_SAUR-CC1-MW2_BA000033.2-[65321..66388; 1068 nt]
ATGAAACAATACGGAGAAAAGTTTATCGATGAATTTAGTAAAGCAGAATTGGAAAAACTA
GCCAAGCAAGGGCAATTAATTGACGTTAGAACAGAAGAGGAGTATGCATTAGGACATATC
AATGGTTCCATACTTCATCCTGTTGATGAGATTGAGTCATTCAATAAAGAAAAAAATAAA
ACCTATTATGTAATCTGTAGAAGTGGTAACAGAAGTGCTAATGCTAGTAAATATTTAGCT
AAACAAGGTTATAACGTTATAAATCTTGATGGTGGTTATAAAGCTTATGAAGAAGAAAAC
GATAGTTATGATACACAAGAAGAATATAAAAGTATAGAAATTAAAGCAGATCGTAAACAA
TTTAACTATCGTGGTCTTCAATGTCCAGGGCCAATTGTAAAAATTAGTCAAGAAATGAAG
AATATTGAAGTAGGTGACCAAATTGAAGTCAAAGTCACAGACCCTGGATTCCCTAGTGAC
ATTAAAAGTTGGGTGAAACAAACAAGGCATACTTTAGTTAAGCTTGATGAAAATAACAAT
GGAATTAATGCGATTATTCAAAAAGAAAAAGCAAAAGATTTAGATATAAATTATTCTGCT
AAAGGTACTACAATTGTATTATTTAGTGGAGAATTAGACAAAGCTGTAGCAGCGTTGATT
ATTGCAAATGGTGCTAGAGCTGCTGGAAAAGATGTAACTATCTTCTTTACTTTTTGGGGG
CTTAATGCATTAAAAAAAGTGCAAACAGTTAATGTTAAAAAGCAAGGTATTGCAAAAATG
TTTGATTTAATGTTGCCCAAAAAGAATATACGAATGCCTCTTTCCAAAATGAATATGTTT
GGTTTAGGAAATATGATGATGCGCTACGTAATGAAAAAGAAAAATGTTGATTCATTACCA
ACACTTATCAATCAAGCTATTGAGCAAAATATCAAATTAATCGCTTGTACGATGAGTATG
GATGTCATGGGTATTCAGAAAGAAGAACTTAGAGATGAAGTTGAGTACGGTGGTGTAGGC
ACTTATATTGGTGCTACTGAAAATGCGAATCATAATTTATTTATCTAA	
>>0058_cstA-GI_SS60_NZ_JABWHF010000003.1, contig-00003-[226892..227959; 1068 nt]
ATGAAACAATACGGAGAAAAGTTTATCGATGAATTTAGTAAAGCAGAATTGGAAAAACTA
GCAAAGCAAGGGCAATTAATTGATGTTAGAACAGAAGAGGAGTATGCATTAGGACATATC
AATGGTTCCATACTTCATCCTGTTGATGAGATTGAGTCATTCAATAAAGAAAAAAATAAA
ACCTATTATGTAATCTGTAGAAGTGGTAACAGAAGTGCTAATGCTAGTAAATATTTAGCT
AAACAAGGTTATAAAGTTATAAATCTTGATGGTGGTTATAAAGCTTATGAAGAAGAAAAC
GATAGTTATGATACACAAGAAGAATATAAAAGTATAGAAATTAAAGCAGATCGTAAACAA
TTTAACTATCGTGATCTTCAATGTCCAGGGCCAATTGTTAATATCAGTAAAGAAGTGAAA
AATATTGGAGTAGGTGACCAAATCGAAGTTACAGTCACAGATCCTGGATTTCTTAGCGAC
ATTAAAAGCTGGGTAAAACAAACTGGTCATACTTTAGTTAAACTTGATGAAAGTAATAAT
GGAATTAATGCGATTATTCAAAAAGAAAAAGCAAAAGATTTAGAAGTTAATCATACTGCT
AAAGGGACGACAATTGTACTATTTAGTGGTGAGTTAGATAAAGCAGTGGCAGCAATGATT
ATTGCAAATGGCGCTAGAGCTGCTGGAAAAGAAGTAACTATCTTCTTTACTTTTTGGGGG
CTTAATGCATTAAAAAAAGCGCAAACAGTTAATGTTAAAAAGCAAGGTATTGCAAAAATG
TTTGATTTAATGTTACCCAAAAAGAATATACGAATGCCTCTTTCCAAAATGAATATTCTT
GGTTTAGGAAATATGATGATGCGCTACGTAATGAAAAAGAAAAATGTTGATTCATTACCA
ACGCTTATCAATCAAGCTATTGAGCAAAATATCAAATTAATCGCATGTACGATGAGTATG
GATGTCATGGGTATTCAGAAAGAAGAACTTAGAGATGAAATTGAGTATGGTGGTGTAGGC
ACTTATATTGGTGCTACTGAAAATGCGAATCATAATTTATTTATCTAA	
>>0059_cstB-GI_SAUR-CC1-MW2_BA000033.2-[66419..67753; 1335 nt]
ATGTTTTTTAAACAGTTTTACGATAATCATTTATCTCAAGCATCATATTTAGTGGGTTGT
CAACGTACAGGAGAGGCAATAATAATAGACCCTGTTCGTGATTTATCGAAATATATAGAA
GTTGCAGATTCTGAAGGTTTAACAATTACACAAGCTACAGAAACACATATTCATGCTGAT
TTTGCTTCAGGAATTCGTGATGTGGCTAAACGCTTAAATGCAAATATATATGTGTCTGGC
GAAGGTGAAGATGCATTAGGGTATAAAAATATGCCATCAAAAACACAATTTGTTAAACAT
GGAGATATCATTCAAGTAGGCAATGTTAAATTAGAAGTTCTGCATACTCCAGGACACACG
CCTGAAAGTATTAGCTTTTTACTCACTGATTTAGGTGGTGGTTCAAGTGTTCCGATGGGA
TTATTTAGTGGTGACTTTATTTTTGTTGGTGATATAGGTAGACCTGATTTATTAGAAAAA
TCTGTTCAAATAAAGGGTTCTACAGAAATTAGCGCGAAACAAATGTATGAGTCCGTTCAA
AATATTAAAAATTTACCAGACTATGTTCAAATCTGGCCGGGTCATGGTGCTGGAAGCCCT
TGTGGTAAAGCATTAGGTGCCATACCTATATCTACAATAGGTTATGAGAAAATTAATAAC
TGGGCATTTAATGAAATTGATGAGACTAAATTTATTGAATCATTAACATCAAATCAACCA
GCACCACCGCATCATTTTGCACAAATGAAACAAGTTAATCAGTTTGGTATGAATTTATAT
CAATCATATGATGTTTATCCTAGTTTAGATAATAAGAGAGTAGCATTTGATCTTCGTAGC
AAAGAGGCCTTTCACGGTGGCCACACAAAAGGAACAATCAATATACCATACAACAAAAAC
TTTATTAATCAAATTGGTTGGTACTTAGATTTTGAAAAAGATATAGATTTAATTGGAGAT
AAATCTACTGTTGAGAAAGCGAAACACACTTTACAATTAATTGGGTTTGATAAGGTAGCA
GGCTATCGTTTGCCAAAATCAGGCATTTCAACCCAGTCCGTTCATAGCGCTGATATGACA
GGTAAAGAAGAACATGTATTAGACGTACGTAATGATGAAGAGTGGAATAATGGACACTTA
GATCAAGCAGTTAATATTCCGCATGGTAAATTATTAAATGAAAATATTCCTTTTAATAAA
GAGGATAAAATATATGTACATTGTCAGTCAGGTGTTAGAAGTTCAATTGCAGTGGGTATA
TTGGAAAGCAAAGGTTTTGAAAATGTGGTGAATATTAGAGAAGGCTATCAAGATTTTCCA
GAATCATTAAAATAA	
>>0059_cstB-GI_SS60_NZ_JABWHF010000003.1, contig-00003-[227990..229324; 1335 nt]
ATGTTTTTTAAACAGTTTTACGATAATCATTTATCTCAAGCATCATATTTAGTGGGTTGT
CAACGTACAGGAGAGGCAATAATAATAGACCCTGTTCGTGATTTATCGAAATATATAGAA
GTTGCAGATTCTGAAGGTTTAACAATTACACAAGCTACAGAAACACATATTCATGCTGAT
TTTGCCTCAGGAATTCGTGATGTGGCTAAACGCTTAAATGCAAATATATATGTGTCTGGC
GAAGGTGAAGATACATTAGGGTATAAAAATATACCATCAAAAACACATTTTGTTAAACAT
GGAGATATCATTCAAGTAGGCAATGTTAAATTAGAAGTTTTGCATACTCCTGGACACACG
CCTGAAAGCATTAGCTTCTTACTCACTGATTTAGGTGGTGGTTCAAGTGTTCCGATGGGC
TTGTTTAGTGGGGACTTTATTTTTGTTGGTGATATAGGTAGACCTGATTTATTAGAAAAA
TCAGTTCAAATTGAAGGTTCTACAGAAATTGGTGCGAAACAAATGTATCAGTCCATACAA
AATATTAAAAATTTACCAGACTATGTTCAAATCTGGCCAGGTCATGGTGCTGGAAGCCCT
TGTGGTAAAGCATTAGGTGCCGTGCCGACATCTACGCTAGGTTATGAAAGAATAAATAAC
TGGGCATTTAGTGAAACTGAAGAAACTAAATTTATTGAAGCATTAACATCAAATCAACCA
GCACCACCACATCACTTTGCACAGATGAAACAAATTAATCAGTTTGGTATGAATTTATAT
CAATCATACGATGTTTATCCAAGTTTAGATAATAAAAGAGTAGCATTCGATCTTCGTAGC
AAAGAAGCCTTTCATGGTGGCCATACAAAAGGAACAATCAATATACCATACAACAAAAAC
TTTATTAACCAAATTGGTTGGTACTTAGATTTTGAAAAAGATATAGATTTAATTGGAGAT
AAATCTACAGTTGAGAAAGCGAAACACACTTTACAATTAATTGGATTTGATAAGGTAGCA
GGCTATCGTTTACCAAAATCAGGCATATTAACTCAGTCCGTTCATAGCGCTGATATGACA
GGTAGAGAGGAACATGTATTAGATGTACGTAATGATGAAGAGTGGAATAATGGACACTTA
GATCAAGCAGTTAATATTCCGCATGGTAAATTATTAAATGAAAATATTCCTTTTAATAAA
GAGGATAAAATATATGTACATTGTCAGTCAGGTGTTAGAAGTTCAATTGCAGTGGGTATA
TTGGAAAGCAAAGGTTTTGAAAATGTGGTGAATATTAGAGAAGGCTATCAAGATTTTCCA
GAATCATTAAAATAA	
>>0060_sqr_SAUR-CC1-MW2_BA000033.2-[67772..68965; 1194 nt]
ATGAATAAGCATTATCAAATTGTTATTATTGGTGGCGGTACAGCAGGTGTTACCGTAGCA
TCAAGACTATTAAGAAAAAATCAAAACTTAAAAGAGAAAATAGCAATTATAGATCCAGCA
GACCATCATTACTATCAACCATTATGGACGTTGGTTGGTGCAGGGGTATCTAGTTTGAAA
AGTTCTCGTAAAGATATGGAAAGTGTTATACCTGAAGGTGCTAACTGGATAAAACAGGCT
GTTTCAAGTTTTCAACCTGAAAATAATAGCGTTATTTTAGGAGATAATACAGTCGTTTAT
TATGATTTTTTAGTAGTAGCTCCAGGATTACAGATTAATTGGTCTTCAATTAAAGGACTA
AAAGAAAATATAGGTAAAAATGGTGTTTGCTCTAACTATTCACCTGACTATGTTAACGAA
ACTTGGAACCAAATTTCTAATTTTAAACAAGGAAATGCCATTTTTACGCATCCAAACACT
CCTATAAAGTGTGGAGGTGCGCCTATGAAAATTATGTATTTAGCTGAAGATTATTTTAGG
AAACATAAAATCCGTTCTAACGCTAATGTGATATATGCAACGCCAAAAGATGCTTTATTT
GACGTAGGAAAATATAATAAAGAATTAGAAAGGATTGTTGAAGAAAGAAATATAACAGTC
AATTATAATTATAACCTTGTTGAAATCGACGGTGACAAAAAAGTGGCTACATTCGAACAT
ATCAAAGCATACGATAGAAAAACAATAAGTTATGATATGTTACATGTAACACCACCTATG
GGTCCCTTAGATGTAGTAAAAGAAAGTACACTTTCAGATAGTGAGGGTTGGGTAGATGTT
AACCCAACCACATTACAGCATAAAAGCTACTCTAATGTATTTGCACTTGGTGATGCTTCA
AATGTACCTACTTCAAAAACAGGCGCAGCTATTCGTAAGCAAGCACCTATCGTCGCTAAT
AATTTATTGCAAGTGATGAATAATCAAATGTTAACGCATCATTATGATGGTTATACTTCA
TGCCCTATTGTTACTGGATATAATAGGTTAATACTTGCAGAGTTTGATTATAATAAAAAT
ACTAAAGAAACAATGCCGTTTAATCAGGCCAAAGAACGTAGAAGTATGTATATATTTAAG
AAAGATTTATTACCTAAAATGTATTGGTACGGCATGCTAAAAGGATTAATATAA	
>>0060_sqr_SCHW-NCTC13712_LR134304.1-[64488..65681; 1194 nt]
ATGACTCAACACTATAAAATTGTAATTGTAGGCGGAGGTACTGCTGGTATCACAGTGGCA
GCACAACTTTTAAGGAAAAATAATAAATTAAAAGGCGATATAGCAATCATTGATCCAGCT
GATTATCATTATTATCAACCTCTATGGACATTAGTAGGTGCGGGTGTATCGAAGCTTGAC
TCTACACGAAAAAAAATGAAAGATGTCATTCCACGATACGCATCGTGGCTCCAACAACCT
GTACAACAGTTCTTTCCGGAGAGTAATCATATACAATTAGCTAATAAAGAAAAGCTTAAG
TATGATTATTTAGTTATTTGTCCAGGATTACAAATTAACTGGTCTGATGTTAAAGGGTTA
AAAGAAAATATAGGTAAAAACGGTGTTTGCTCTAATTACTCCCCGAAATACGTGAATGAA
ACATGGAAACAAATTGCTAACTTCAAAGGTGGAAATGCTATTTTTACTAATCCGGACACA
CCGATTAAATGTGGTGGCGCACCAATGAAAATAATGTACTTAGCTGAAGATTATTTTAGA
AAGAATCATGTCCGTACTAAGACGAATGTTATATTTGAAACAGCAAAACCGGCTATATTT
GATGTTGATAAATATAGAAAACCATTGGAACAAATTATTGAAGAAAGAAATATTAAAGTT
GATTATCAACATCATCTAATTGAAATTGATGGTGAAAATAAACAAGCAACCTTTGAAAAT
CTACAATCAGGCGAAACAAAAACATTAGATTATACGATGTTACATGTGACGCCTCCAATG
GGGCCTTTAAATGTGATTAAAAACAGTTCGTTGTCAGATAGTTTGGGATGGGTAGATGTT
AATCATACTACAATGCAACACCAAAAATATGACAATATATTTTCATTAGGAGATGCTTGT
AATGCACCTACTTCCAAAACGGGAGCTGCTATTAGAAAGCAAGCACCAGTTGTAGTTAAC
AATTTATTACAAGCCATGAATGATGACATGTTAACCCATCATTACGATGGTTATACATCG
TGTCCTATTGTGACAAGCTATAACACAATGATGTTAGCTGAATTTGATTATAATAAAAAA
CCAAGAGAATCAATGCCCTTTAATCAAGCTAAAGAACGTAGAAGTATGTATCTATTTAAA
AAGGAAATCCTTCCGAGAATGTATTGGTATGGTATGTTGAAAGGGCTTATGTGA	
>>0060_sqr_SS60_NZ_JABWHF010000003.1, contig-00003-[229342..230535; 1194 nt]
ATGAATAAGCATTATCAAATTGTTATTATTGGTGGCGGTACAGCAGGTGTTACCGTATCA
TCAAGACTATTAAGAAAAAATCAAAACTTAAAAGAGAAAATAGCAATTATAGACCCAGCA
GACCATCATTACTATCAACCATTATGGACGTTGGTTGGCGCAGGGGTATCTAGTTTGAAA
AGTTCTCGTAAAGATATGGAAAGTGTTATACCTGAAGGTGCTCACTGGATAAAACAGGCT
GTTTCAAGTTTTCAACCTGAAAATAATAGCGTTATTTTAGGAGATAATACAGTCGTTTAT
TATGATTTTTTAGTAGTAGCTCCAGGATTACAGATTAATTGGTCTTCAATTAAAGGACTA
AAAGAAAATATAGGTAAAAATGGTGTTTGCTCCAACTATTCACCTGACTATGTTAACGAA
ACTTGGAACCAAATTTCTAATTTTAAACAAGGAAATGCCATTTTTACGCATCCAAACACT
CCTATAAAGTGTGGAGGTGCGCCTATGAAAATTATGTATTTAGCTGAAGATTATTTTAGG
AAACATAAAATCCGTTCTAACGCTAATGTGATATATGCAACGCCAAAAGATGCTTTATTT
GACGTAGGAAAATATAATAAAGAATTAGAGAGGATTGTTGAAGAAAGAAATATAACAGTC
AATTATAATTATAACCTTGTTGAAATCGACGGTGACAAAAAAGTGGCTACATTCGAACAT
ATCAAAACATACGATAGAAAAACAATAAGTTATGATATGTTACATGTAACACCACCTATG
GGTCCCTTAGATGTAGTAAAAGAAAGTACACTTTCAGATAGTGAGGGATGGGTAGATGTT
AACCCAACCACATTACAGCATAAAAGCTACTCTAATGTATTTGCACTTGGTGATGCTTCA
AATGTACCTACTTCCAAAACAGGCGCAGCTATTCGTAAGCAAGCACCTATCGTCGCTAAT
AATTTATTGCAAGTGATGAATAATCAAATGTTAACGCACCATTATGATGGTTATACTTCA
TGCCCTATTGTTACTGGATATAATAGGTTAATACTTGCAGAGTTTGATTATAATAAAAAT
ACTAAAGAAACAATGCCGTTTAATCAGGCCAAAGAACGTAGAAGTATGTATATATTTAAG
AAAGATTTATTACCTAAAATGTATTGGTACGGCATGCTAAAAGGATTAATATAA	
>>0061_dusC_BDS-53E_N/A-[63319..64305; 987 nt]
CTATAATTCAATTTTAATGTCTTCGTCCATTTGGGCTTCAAATTCATCTAGTAGTGCTCG
TGCTTCTGCAATTGATTGTGTGTTCATCAATTGATGGCGAAGTTCGCTAGCACCTCTTAT
ACCACGCACATAGATTTTAAAGAATCTACGCAAGCTCTTGAATTGTCTTATTTCATCTTT
TTCATATTTGTTAAATAATGATAGATGCAATCTCAACAAATCTAATAGTTCTTTGCTTGT
GTGTTCGCGTGGTTCTTTTTCAAAAGCGAATGGATTATGGAAAATGCCTCTCCCAATCAT
GACACCATCGATGCCATATTTTTCTGCAAGTTCAAGTCCTGTTTTTCTATCGGGAATATC
ACCGTTAATTGTCAACAAGGTATTTGGTGCAATTTCGTCACGTAAATTTTTAATAGCTTC
GATTAATTCCCAGTGTGCATCTACTTTACTCATTTCTTTACGTGTACGAAGATGAATAGA
TAAATTTGCAATGTCTTGTTCGAAGACGTGCTTCAACCAATCTTTCCATTCATCGATTTC
ATAGTAGCCAAGGCGTGTTTTAACACTTACCGGAAGCCCGCCTGCTTTAGTTGCTTGAAT
AATTTCGGCAGCGACGTCAGGTCTTAAGATTAAGCCGGAACCCTTACCCTTTTTAGCAAC
ATTTGCTACAGGACATCCCATATTTAAGTCTATGCCTTTAAAGCCCATTTTAGCTAATTG
AATACTCGTTTCACAGAACTGTTCTGGCTTATCTCCCCATATATGAGCGACCATCGGCTG
TTCATCTTCACTAAAAGTTAAGCGTCCGCGCACACTATGTATGCCTTCAGGGTGGCAAAA
GCTTTCAGTATTTGTAAATTCAGTGAAAAACACATCCGGTCTAGCTGCTTCACTTACAAC
GTGTCGAAAGACGATATCTGTAACGTCTTCCATTGGCGCCAAAATAAAAAATGGACGTGG
TAATTCACTCCAAAAATTTTCTTTCAT	
>>0061_dusC_BDS-54_N/A-[51623..52609; 987 nt]
CTATAATTCAATTTTAATGTCTTCGTCCATTTGGGCTTCAAATTCATCTAGTAGTGCTCG
TGCTTCTGCAATTGATTGTGTGTTCATCAATTGATGGCGAAGTTCGCTAGCACCTCTTAT
ACCACGCACATAGATTTTAAAGAATCTACGCAAGCTCTTGAATTGTCTTATTTCATCTTT
TTCATATTTGTTAAATAATGATAGATGCAATCTCAACAAATCTAATAGTTCTTTGCTTGT
GTGTTCGCGTGGTTCTTTTTCAAAAGCGAATGGATTATGGAAAATGCCTCTCCCAATCAT
GACACCATCGATGCCATATTTTTCTGCAAGTTCAAGTCCTGTTTTTCTATCGGGAATATC
ACCGTTAATTGTCAACAAGGTATTTGGTGCAATTTCGTCACGTAAATTTTTAATAGCTTC
GATTAATTCCCAGTGTGCATCTACTTTACTCATTTCTTTACGTGTACGAAGATGAATAGA
TAAATTTGCAATGTCTTGTTCGAAGACGTGCTTCAACCAATCTTTCCATTCATCGATTTC
ATAGTAGCCAAGGCGTGTTTTAACACTTACCGGAAGCCCGCCTGCTTTAGTTGCTTGAAT
AATTTCGGCAGCGACGTCAGGTCTTAAGATTAAGCCGGAACCCTTACCCTTTTTAGCAAC
ATTTGCTACAGGACATCCCATATTTAAGTCTATGCCTTTAAAGCCCATTTTAGCTAATTG
AATACTCGTTTCACGGAACTGTTCTGGCTTATCTCCCCATATATGAGCGACCATCGGCTG
TTCATCTTCACTAAAAGTTAAGCGTCCGCGCACACTATGTATGCCTTCAGGGTGGCAAAA
GCTTTCAGTATTTGTAAATTCAGTGAAAAACACATCCGGTCTAGCTGCTTCACTTACAAC
GTGTCGAAAGACGATATCTGTAACGTCTTCCATTGGCGCCAAAATAAAAAATGGACGTGG
TAATTCACTCCAAAAATTTTCTTTCAT	
>>0061_dusC_EMCR19-CAJGUT01_CAJGUT010000002.1 , contig-2-[336658..337644; 987 nt]_RC
ATGAAAGAAAATTTTTGGAGTGAATTACCACGTCCATTTTTTATTTTGGCGCCAATGGAA
GACGTTACAGATATCGTCTTTCGACACGTTGTAAGTGAAGCAGCTAGACCGGATGTGTTT
TTCACTGAATTTACAAATACTGAAAGCTTTTGCCACCCTGAAGGCATACATAGTGTGCGC
GGACGCTTAACTTTTAGTGAAGATGAACAGCCGATGGTCGCTCATATATGGGGAGATAAG
CCAGAACAGTTCCGTGAAACGAGTATTCAATTAGCTAAAATGGGCTTTAAAGGCATAGAC
TTAAATATGGGATGTCCTGTAGCAAATATTGCTAAAAAAGGTAAGGGTTCCGGCTTAATC
TTAAGACCTGACGTCGCTGCCGAAATTATTCAAGCAACTAAAGCAGGTGGGCTTCCGGTA
AGTGTTAAAACACGCCTTGGCTACTATGAAATCGATGAATGGAAAGATTGGTTGAAACAC
GTCTTCGAACAAGACATTGCAAATTTATCTATTCATCTTCGTACACGTAAAGAAATGAGT
AAAGTAGATGCACACTGGGAATTAATCGAAGCTATTAAAAATTTACGTGACGAAATTGCA
CCAAATACATTGTTAACAATTAACGGTGATATTCCCGATAGAAAAACAGGACTTGAACTT
GCAGAAAAATATGGCATCGATGGAGTCATGATTGGTAGAGGCATTTTCCATAATCCATTC
GCATTTGAAAAAGAACCACGCGAACACACAAGCAAAGAACTATTAGATCTGTTGAGATTG
CATCTATCATTATTTAACAAATATGAAAAAGATGAAATACGACAATTTAAGAGCTTGCGT
AGATTCTTTAAAATCTATGTGCGTGGCATAAGAGGCGCTAGCGAACTTCGCCATCAGTTG
ATGAATACACAATCAATTGCAGAAGCACGAGCACTACTAGATGAATTTGAAGCCCAAATG
GACGAAGACGTTAAAATTGAATTATAG	
>>0061_dusC_SARG-MSHR1132_FR821777.2-[74863..75849; 987 nt]
CTATAATTCAATTTTAACGTCTTCGTCCATTTGGGCTTCAAATTCATCTAGAAGTGCTCG
TGCTTCTGCAATTGATTGTGTGTTCATCAATTGATGGCGAAGTTCGCTAGCGCCTCTTAT
GCCACGCACATAGATTTTAAAGAATCTACGCAAGCTCTTGAATTGTCTTATTTCATCTTT
TTCATATTTGTTAAACAATGATAAATGTAATCTCAACAGGTCTAATAGTTCTTTGCTTGT
GTGTTCGCGTGGTTCTTTTTCAAATGCGAATGGATTATGGAAAATGCCTCTACCAATCAT
GACGCCATCAATGCCATATTTTTCTGCAAGTTCAAGTCCTGTTTTTCTATCGGGAATATC
ACCGTTAATTGTTAACAATGTATTTGGTGCAATTTCGTCACGTAAATTTTTAATAGCTTC
GATTAATTCCCAGTGTGCATCTACTTTACTCATTTCTTTACGTGTACGAAGATGAATAGA
TAAATTTGCAATGTCTTGTTCTAACACGTGCTTCAACCAATCTTTCCATTCATCGATTTC
ATAGTAGCCAAGGCGTGTTTTAACACTTACCGGAAGCCCACCTGCTTTAGTTGCTTGAAT
AATTTCGGCAGCGACGTCAGGTCTTAAGATTAATCCGGAACCTTTACCTTTTTTAGCAAC
ATTTGCTACAGGACATCCCATATTTAAATCAATACCTTTGAAACCCATTTTAGCTAATTG
AATACTCGTTTCACGGAACTGTTCTGGCTTATCTCCCCATATATGAGCTACCATCGGCTG
TTCATCTTCACTAAAAGTTAAGCGTCCGCGCACACTATGTATGCCTTCAGGATGGCAAAA
GCTCTCAGTATTTGTAAATTCAGTGAAAAACACATCCGGTCTAGCTGCTTCACTTACAAC
ATGTCGAAAGACGATATCTGTAACGTCTTCCATTGGCGCCAAAATAAAAAATGGACGTGG
TAATTCACTCCAAAAATTTTCTTTCAT	
>>0061_dusC_SAUR-CC152-SA17S6_CP010941.1-[126514..127500; 987 nt]
CTATAATTCTATTTTAACGTCTTCGTCCATTTGGGCTTCAAATTCATCTAGTAATGCTCG
TGCTTCTGCAATTGATTGTGTGTTCATCAATTGATGGCGAAGTTCGCTAGCGCCTCTTAT
GCCACGCACATAGATTTTAAAGAATCTACGCAAACTCTTGAAATGTCGTATTTCATCTTT
TTCATATTTGTTAAACAATGATAAATGTAATCTCAACAGATCTAATAGTTCTTTGCTTGT
GTGTTCGCGTGGTTCTTTTTCAAAAGCGAATGGATTATGGAAAATGCCTCTACCAATCAT
GACGCCATCAATGCCATATTTTTCTGCAAGCTCAAGTCCTGTTTTTCTATCGGGAATATC
ACCGTTAATTGTTAACAATGTGTTTGGTGCAATTTCGTCACGTAAATTTTTAATAGCTTC
GATTAATTCCCAATGTGCATCTACTTTACTCATTTCTTTACGTGTACGAAGATGAATAGA
TAAATTTGCAATGTCTTGTTCAAAGACATGCTTCAACCAATCTTTCCATTCATCGATTTC
ATAGTAGCCAAGGCGTGTTTTAACACTTACCGGAAGCCCGCCTGCTTTAGTTGCTTGAAT
AATTTCGGCAGCGACGTCAGGTCTTAAGATTAAGCCGGAACCCTTACCCTTTTTAGCAAC
ATTTGCTACAGGACATCCCATATTTAAGTCAATGCCTTTAAAGCCCATTTTAGCTAGTTG
AATACTCGTTTCACGGAACTGTTCTGGCTTATCTCCCCATATATGAGCGACCATCGGCTG
TTCATCCTCACTAAAAGTTAAGCGTCCGCGCACACTATGTATGCCTTCAGGGTGACAAAA
GCTCTCGGTATTTGTAAATTCAGTGAAAAACACATCAGGTCTAGCTGCTTCACTTACAAC
GTGTCGAAAGACGATATCTGTAACGTCTTCCATTGGCGCCAAAATAAAAAATGGACGTGG
TAATTCACTCCAAAAATTTTCCTTCAT	
>>0061_dusC_SAUR-CC1-MW2_BA000033.2-[69632..70618; 987 nt]
CTATAATTCAATTTTAACGTCTTCGTCCATTTGGGCTTCAAATTCATCTAGAAGTGCTCT
TGCTTCTGCAATTGATTGTGTGTTCATCAATTGATGGCGAAGTTCGCTAGCGCCTCTTAT
GCCACGCACATAGATTTTAAAGAATCTACGCAAGCTCTTGAATTGTCGTATTTCATCTTT
CTCATATTTGTTAAACAATGATAGATGCAATCTCAACAGATCTAATAGTTCTTTGCTTGT
GTGTTCACGTGGTTCTTTTTCAAAAGCGAATGGATTGTGGAAAATGCCTCTACCAATCAT
GACGCCATCAATGCCATATTTTTCTGCCAGTTCAAGTCCTGTTTTTCTATCGGGAATATC
ACCGTTAATTGTTAACAATGTATTTGGTGCAATTTCGTCACGTAAATTTTTAATAGCTTC
GATTAATTCCCAATGTGCATCTACTTTACTCATTTCTTTACGTGTACGAAGATGAATAGA
TAAATTGGCAATGTCTTGTTCGAAGACGTGCTTCAACCAATCTTTCCATTCATCGATTTC
ATAGTAGCCAAGGCGTGTTTTAACACTTACCGGAAGCCCACCTGCTTTAGTCGCTTGAAT
AATTTCGGCAGCAACGTCAGGTCTTAAGATTAAGCCGGAACCCTTACCCTTTTTAGCAAC
ATTTGCTACAGGACATCCCATATTTAAGTCTATGCCTTTAAAGCCCATTTTAGCTAATTG
AATACTCGTTTCACGGAACTGTTCTGGCTTATCTCCCCATATATGAGCGACCATCGGCTG
TTCATCTTCACTAAAAGTTAAGCGTCCGCGCACACTATGTATGCCTTCAGGGTGGCAAAA
GCTTTCAGTATTTGTAAATTCAGTGAAAAACACATCCGGTCTAGCTGCTTCACTTACAAC
GTGTCGAAAGACGATATCTGTAACGTCTTCCATTGGCGCCAAAATAAAAAATGGACGTGG
TAATTCACTCCAAAAATTTTCTTTCAT	
>>0061_dusC_SAUR-CC93-JKD6159_CP002114.2-[77878..78864; 987 nt]
CTATAATTCTAGTTTAACGTCTTCGTCCATTTGGGCTTCAAATTCATCTAGTAGTGCTCG
TGCTTCTGCAATTGATTGTGTGTTCATCAATTGATGGCGAAGTTCACTAGCGCCTCTTAT
GCCACGCACATAGATTTTAAAGAATCTACGCAAGCTCTTGAATTGTCGTATTTCATCTTT
TTCATATTTGTTAAACAATGATAAATGCAATCTCAACAGATCTAATAGTTCCTTGCTTGT
GTGTTCGCGTGGTTCTTTTTCAAAAGCGAATGGATTGTGGAAAATGCCTCTACCAATCAT
GACGCCATCAATGCCATATTTTTCTGCAAGTTCAAGTCCTGTTTTTCTATCGGGAATATC
ACCGTTAATTGTTAACAATGTGTTTGGTGCAATTTCGTCACGTAAATTTTTAATAGCTTC
GATTAATTCCCAATGTGCATCTACTTTACTCATTTCTTTACGTGTACGAAGATGAATGGA
TAAATTTGCAATGTCTTGTTCAAAAACGTGCTTCAACCAATCTTTCCATTCATCGATTTC
ATAGTAGCCAAGGCGTGTTTTAACACTTACCGGAAGCCCACCTGCTTTAGTTGCTTGAAT
AATTTCGGCAGCGACGTCAGGTCTTAAGATTAAGCCGGAACCCTTACCCTTTTTAGCAAC
ATTTGCTACAGGACATCCCATATTTAAGTCAATGCCTTTAAAGCCCATTTTAGCTAGTTG
AATACTCGTTTCACGGAACTGTTCTGGCTTATCTCCCCATATATGAGCGACCATCGGCTG
TTCATCTTCGCTAAAAGTTAAGCGTCCGCGCACACTATGTATGCCTTCAGGGTGGCAAAA
ACTCTCGGTATTTGTAAATTCAGTGAAAAACACATCCGGTCTAGCTGCTTCACTTACAAC
GTGTCGAAAGACGATATCTGTAACGTCTTCCATTGGCGCCAAAATAAAAAATGGACGTGG
TAATTCACTCCAAAAATTTTCTTTCAT	
>>0061_dusC_SCHW-NCTC13712_LR134304.1-[43099..44085; 987 nt]
CTATAATTCAATTTTAACGTCTTCGTCCATTTGGGCTTCAAATTCATCTAGAAGTGCTCG
TGCTTCTGCAATTGATTGTGTGTTCATCAATTGATGGCGAAGTTCGCTAGCGCCTCTTAT
GCCACGCACATAGATTTTAAAGAATCTACGCAAGCTCTTGAATTGTCGTATTTCATCTTT
TTCATATTTGTTAAACAATGATAAATGCAATCTTAACAGATCTAATAGTTCTTTGCTTGT
GTGTTCGCGTGGTTCTTTTTCAAAAGCGAATGGATTATGGAAAATGCCTCTACCAATCAT
GACGCCATCAATGCCATATTTTTCTGCAAGTTCAAGTCCTGTTTTTCTATCGGGAATATC
ACCGTTAATTGTTAACAATGTGTTTGGTGCAATTTCGTCACGTAAATTTTTAATAGCTTC
GATTAATTCCCAATGTGCATCTACTTTACTCATTTCTTTACGTGTACGAAGATGAATAGA
TAAATTGGCAATATCTTGTTCGAAGACGTGCTTCAACCAATCTTTCCATTCATCGATTTC
ATAGTAGCCAAGGCGTGTTTTAACACTTACCGGAAGCCCGCCTGCTTTAGTTGCTTGAAT
AATTTCGGCAGCGACGTCAGGTCTTAAGATTAAGCCGGAACCCTTACCCTTTTTAGCAAC
ATTTGCTACAGGACATCCCATATTTAAGTCAATGCCTTTAAAGCCCATTTTAGCTAATTG
AATACTCGTTTCACGGAACTGTTCTGGCTTATCTCCCCATATATGCGCAACCATCGGCTG
TTCATCTTCACTAAAAGTTAAGCGTCCGCGCACACTATGTATGCCTTCAGGGTGGCAAAA
GCTCTCAGTATTTGTAAATTCAGTGAAAAACACATCCGGTCTAGCTGCTTCACTTACAAC
GTGTCGAAAGACGATATCTGTAACGTCTTCCATTGGCGCCAAAATAAAAAATGGACGTGG
TAATTCACTCCAAAAATTTTCCTTCAT	
>>0061_dusC_SS60_NZ_JABWHF010000003.1, contig-00003-[231198..232184; 987 nt]
CTATAATTCAATTTTAACGTCTTCGTCCATTTGGGCTTCAAATTCATCGAGTAGTGCTCT
TGCTTCTGAAATTGATTGTGTATTCATCAATTGATGGCGAAGTTCACTAGCGCCTCTTAT
ACCACGCACATAGATTTTGAAGAATCTACGCAAACTCTTGAATTGTCTTATTTCATCTTT
TTCATATTTGTTAAACAATGATAGATGCAATCTCAACAAATCTAATAGTTCTTTGCTTGT
GTGTTCGCGTGGTTCTTTTTCAAAAGCGAATGGATTATGGAAAATGCCTCTACCGATCAT
AACTCCATCGATGCCATATTTTTCTGCAAGTTCAAGTCCTGTTTTTCTATCGGGAATATC
ACCGTTAATTGTTAACAATGTATTTGGTGCAATTTCGTCACGTAAATTTTTAATAGCTTC
GATTAATTCCCAGTGTGCATCTACTTTACTCATTTCTTTACGTGTACGAAGATGAATAGA
TAAATTTGCAATGTCTTGTTCGAAGACGTGCTTCAACCAATCTTTCCATTCATCGATTTC
ATAGTAGCCAAGGCGTGTTTTAACACTTACCGGAAGTCCACCTGCTTTAGTTGCTTGAAT
GATTTCGGCAGCGACGTCAGGTCTTAAGATTAAGCCGGAACCCTTACCCTTTTTAGCAAC
ATTTGCTACAGGACATCCCATATTTAAGTCTATGCCTTTAAAGCCCATTTTAGCTAGTTG
AATACTCGTTTCGCGGAACTGTTCTGGCTTATCTCCCCATATATGAGCGACCATCGGCTG
TTCATCTTCGCTAAAAGTTAAGCGTCCGCGCACACTATGTATGCCTTCAGGGTGGCAAAA
GCTTTCAGTATTTGTAAATTCAGTGAAAAACACATCCGGTCTAGCTGCTTCACTTACAAC
GTGTCGAAAGACGATATCTGTAACGTCTTCCATTGGCGCCAAAATAAAAAATGGACGTGG
TAATTCACTCCAAAAATTTTCTTTCAT	
>>0061_dusC_SS90_NZ_JABWHD010000001.1, contig-00001-[431197..432183; 987 nt]_RC
ATGAAAGAAAATTTTTGGAGTGAATTACCACGTCCATTTTTTATTTTGGCGCCAATGGAA
GACGTTACAGATATCGTCTTTCGACACGTTGTAAGTGAAGCAGCTAGACCGGATGTGTTT
TTCACTGAATTTACAAATACTGAAAGCTTTTGCCACCCTGAAGGCATACATAGTGTGCGC
GGACGCTTAACTTTTAGTGAAGATGAACAGCCGATGGTCGCTCACATATGGGGAGATAAG
CCAGAACAGTTCCGTGAAACGAGTATTCAACTAGCTAAAATGGGCTTTAAAGGCATTGAC
TTAAATATGGGATGTCCTGTAGCAAATGTTGCTAAAAAGGGTAAGGGTTCCGGCTTAATC
TTAAGACCTGACGTCGCTGCCGAAATCATTCAAGCAACTAAAGCAGGTGGACTTCCGGTA
AGTGTTAAAACACGCCTTGGCTACTATGAAATCGATGAATGGAAAGATTGGTTGAAGCAC
GTCTTCGAACAAGACATTGCAAATTTATCTATTCATCTTCGTACACGTAAAGAAATGAGT
AAAGTAGATGCACACTGGGAATTAATCGAAGCTATTAAAAATTTACGTGACGAAATTGCA
CCAAATACATTGTTAACAATTAACGGTGATATTCCCGATAGAAAAACAGGACTTGAGCTT
GCAGAAAAATATGGCATCGATGGAGTCATGATCGGTAGAGGCATTTTCCATAATCCATTC
GCTTTTGAAAAAGAACCACGCGAACACACAAGCAAAGAACTATTAGATTTGTTGAGATTG
CATTTATCTTTGTTTAACAAATATGAAAAAGATGAAATACGACAATTCAAGAGCTTGCGT
AGATTCTTTAAAATCTATGTGCGTGGCATAAGAGGCGCTAGCGAACTTCGCCATCAATTG
ATGAACACACAATCAATTGCAGAAGCAAGAGCACTACTCGATGAATTTGAAGCCCAAATG
GACGAAGACGTTAAAATAGAATTATAG	
>>0061_dusC_Zoo-28_N/A-[42229..43215; 987 nt]
CTATAATTCTATTTTAATGTCTTCGTCCATTTGGGCTTCAAATTCATCTAGTAGTGCTCT
TGCTTCTGCAATTGATTGTGTGTTCATCAATTGATGGCGAAGTTCGCTAGCGCCTCTTAT
GCCACGCACATAGATTTTAAAGAATCTACGCAAACTCTTGAATTGTCGTATTTCATCTTT
TTCATATTTGTTAAACAATGATAAATGCAATCTCAATAGATCTAATAGTTCCTTGCTTGT
GTGTTCGCGTGGTTCTTTTTCAAAAGCGAATGGATTATGGAAAATGCCTCTACCGATCAT
GACTCCATCGATGCCATATTTTTCTGCAAGCTCAAGTCCTGTTTTTCTATCGGGAATATC
ACCGTTAATTGTTAACAATGTATTTGGTGCGATTTCGTCACGTAAATTTTTAATAGCTTC
GATTAGTTCCCAATGTGCATCTACTTTACTCATTTCTTTACGTGTACGAAGATGAATAGA
TAAATTGGCAATGTCTTGTTCTAACACGTGCTTCAACCAATCTTTCCATTCATCGATTTC
ATAGTAGCCAAGGCGTGTTTTAACACTTACCGGAAGCCCGCCTGCTTTAGTTGCTTGAAT
AATTTCGGCAGCGACGTCAGGTCTTAAGATTAAGCCGGAACCCTTACCCTTTTTAGCAAC
ATTTGCTACAGGACATCCCATATTTAAGTCAATGCCTTTAAAGCCCATTTTAGCTAATTG
AATACTCGTTTCACGGAACTGTTCTGGCTTATCTCCCCATATATGAGCGACCATCGGCTG
TTCATCTTCACTAAAAGTTAAGCGTCCGCGCACACTATGTATGCCTTCAGGGTGGCAAAA
GCTTTCAGTATTTGTAAATTCAGTGAAAAACACATCCGGTCTAGCTGCTTCACTTACAAC
GTGTCGAAAGACGATATCTGTAACGTCTTCCATTGGCGCCAAAATAAAAAATGGACGTGG
TAATTCACTCCAAAAATTTTCTTTCAT	
>>0062_A6TXM6_BDS-53E_N/A-[64614..64817; 204 nt]
ATGGAAGATTTAAAGGAAGCTTTAAAAAGTTTAGGTTGGTGGGATTTATTTTTTGCGATA
CCTATGTTTCTGATATTCGCATACCTTCCAAACTATAATTTTATAACTATATTTCTTAAC
ATTGTTATCATTATTTTCTTTTCCATAGGTTTGATTTTAACTACGCATATAATTATAGAT
AAAATTAAGAGCAACTCTAAATGA	
>>0062_A6TXM6_BDS-54_N/A-[52918..53121; 204 nt]
ATGGAAGATTTAAAGGAAGCTTTAAAAAGTTTAGGTTGGTGGGATTTATTTTTTGCGATA
CCTATGTTTCTGATATTCGCATACCTTCCAAACTATAATTTTATAACTATATTTCTTAAC
ATTGTTATCATTATTTTCTTTTCCATAGGTTTGATTTTAACTACGCATATAATTATAGAT
AAAATTAAGAGCAACTCTAAATGA	
>>0062_A6TXM6_EMCR19-CAJGUT01_CAJGUT010000002.1 , contig-2-[336146..336349; 204 nt]_RC
TCATTTCGAGTTGCTCTTAATTTTATCTATAATTATATGCGTAGTTAAAATCAAACCTAT
GGAAAAGAAAATAATGATAACAATGTTAAGAAATATAGTTATAAAATTATAGTTTGGAAG
GTATGCGAATAGCAGAAACATAGGTATCGCAAAAAATAAATCCCACCAACCTAAACCTTT
TAAAGAATGTTTTAAATCTTCCAT	
>>0062_A6TXM6_SARG-MSHR1132_FR821777.2-[76158..76361; 204 nt]
ATGGGAGATTTAAAGCAATCTTTAAAAGGTTTAGGTTGGTGGGATTTGTTTTTTGCAGTA
CCTATGTTTCTGTTATTCGCGTACTTACCAAACTATAATTTTATAACTATATTTCTTAAC
ATTGTTATCATTATTTTCTTTTCCATAGGCCTGATTTTAACTACGCATATAATGATAGAT
AAAATTAAGAACAACTCGAAATAA	
>>0062_A6TXM6_SAUR-CC152-SA17S6_CP010941.1-[127809..128012; 204 nt]
ATGGAAGATTTAAAGCAATCTTTAAAAGGTTTAGGTTGGTATGACTTATTTTTTACAGTA
CCTATGTTTCTACTATTCATGTATCTGCCGAATTATAATTTTATAACTATATTTATTAAC
ATTGTTATCATTATTTTCTTTTCCATAGGTTTGATTTTAACTACTCATATAATTATAGAT
AACATGAAGAACAACTCTAAATGA	
>>0062_A6TXM6_SAUR-CC1-MW2_BA000033.2-[70927..71130; 204 nt]
ATGGAAGGTTTAAAGCATTCTTTAAAAAGTTTAGGTTGGTGGGATTTATTTTTTGCGATA
CCTATTTTTCTGCTATTCGCATACCTTCCAAACTATAATTTTATAACTATATTTCTTAAC
ATTGTTATCATTATTTTCTTTTCCATAGGTTTGATTTTAACTACGCATATAATTATAGAT
AAAATTAAGAGCAACACGAAATGA	
>>0062_A6TXM6_SAUR-CC93-JKD6159_CP002114.2-[79173..79376; 204 nt]
ATGGAAGATTTAAAGCAATCTTTAAAAGGTTTAGGTTGGTATGACTTATTTTTTATAGTA
CCTATGTTTCTACTATTCGTGTATCTGCCGAATTATAATTTTATAACTATATTTATTAAC
ATTGTTATCATTATTTTCTTTTCCATAGGTTTGATTTTAACTACGCATATAATTATAGAT
AAAATTAAGAGCAACACGAAATGA	
>>0062_A6TXM6_SCHW-NCTC13712_LR134304.1-[44399..44602; 204 nt]
ATGGAAAATTTAAAACAATCTTTAAAAGGTTTAGGTTGGTGGGATTTATTTTTTGCAGTA
CCTATGTTTCTACTATTCGCGTACTTACCAAATTATAATTTTATAACGATATTTTTGAAC
ATTGTTATCATTACTTTCTTTTCCATAGGTTTGATTTTAACTATGCATATAATTATAGAT
AAAATTAAGAAAAACTCTAAATGA	
>>0062_A6TXM6_Zoo-28_N/A-[43524..43727; 204 nt]
ATGGAAGATTTAAAGCATTCTTTAAAAAGTTTAGGTTGGTGGGATTTATTTTTTGCGATA
CCTATGTTTCTGCTATTCGCATACCTTCCAAACAATAATTTTATAACTATATTTCTTAAC
ATTGTTATTATTATTTTCTTTTCCATAGGTTTGATTTTAACTACGCATATAATTATAGAT
AAAATTAAGAGCAACTCGAAATGA	
>>0063_A6QD71_BDS-53E_N/A-[64866..65162; 297 nt]
ATGGCTACCGAAAAAGATATAAATGATTTGTTTTTAAATCATGTGAATTCAAACGCGGTT
AAGACAAGAAAGATGATGGGAGAATATATTATTTATTACGATGGCGTGGTTATAGGTGGT
TTGTATGATAATAGATTATTGGTTAAAGTGACTAAAAGTGCCCAGCAGAAATTGCAAGAT
AATACATTAGTTTCGCCTTATCCAGGTGCTAAAGAAATGATATTAATTCCAGACTTTACT
GAAGCAATAAATCTCACTTATTTATTTGAGCTCATAAAAAATGATTTGAAAAACTAA	
>>0063_A6QD71_BDS-54_N/A-[53170..53466; 297 nt]
ATGGCTACCGAAAAAGATATAAATGATTTGTTTTTAAATCATGTGAATTCAAACGCGGTT
AAGACAAGAAAGATGATGGGAGAATATATTATTTATTACGATGGCGTGGTTATAGGTGGT
TTGTATGATAATAGATTATTGGTTAAAGTGACTAAAAGTGCCCAGCAGAAATTGCAAGAT
AATACATTAGTTTCGCCTTATCCAGGTGCTAAAGAAATGATATTAATTCCAGACTTTACT
GAAGCAATAAATCTCACTTATTTATTTGAGCTCATAAAAAATGATTTGAAAAACTAA	
>>0063_A6QD71_EMCR19-CAJGUT01_CAJGUT010000002.1 , contig-2-[335801..336097; 297 nt]_RC
TCACTTTTTCAAATCATTTTTTATGGTCTTAAATAAATCAGGAAGATTTGTTGCTTCGGC
AAAGTCTGAAATTAATATCATTTCTTTAGCACCTGGATATGGCGAAACTAATGTATTATT
TTGCAATTTCTGCTGGGCACTTTTAGTCGCTTTAACCAATAATCTATTATCATACAAACC
ACCTATAACCACATCATCGTAATAAATAATATATTCTCCCATCATCTTTCTTGTCTTAAC
CGCGTTTGAATTCACATGATTTAAAAACAAATCATTTATATCTTTTTCAGTAGCCAT	
>>0063_A6QD71_SARG-MSHR1132_FR821777.2-[76410..76706; 297 nt]
ATGGCGACAGAGCAAGATATAAATGATTTGTTTTTAAATCTAGTGAATTCAAGTGACGTT
AAAACTAGAAAGATGATGGGAGAATATATTATTTACTATGATGGTGTTGTTATAGGTGGT
TTGTATGATAATAGATTGCTGGTCAAAGCGACTAAAAGTGCACGTCATCAATTGCAAGAT
AATACATTAGTTTCGCCATATCCAGGTGCTAAGGAAATGATATTAATTCCAGACTTTGCC
GAAGCAACAAATCTCACTGATCTATTTAAAATCGTAAAAAATGATTTGAAAAAGTGA	
>>0063_A6QD71_SAUR-CC152-SA17S6_CP010941.1-[128062..128358; 297 nt]
ATGGCGACTGAGAAAGATGTAAATGAATTATTTTTAAATCATGTGAATTCAAATGCCGTT
AAAACGAGAAAGATGATGGGAGAATATATTATTTATTATGATGGTGTGGTTATAGGTGGT
TTGTATGATAATAGATTATTGATCAAGGCGACTAAAAGTGCACGTCATCAATTTCAAGAT
AATACATTAGTATCGCCTTATCCGGGTGTCAAGGAAATGGTTTTAATTCCACACTTTGCC
GAAGTAACAAATCTAAATTATTTATTTGAGCTCATAAAAAATGATTTGCAAAGGTGA	
>>0063_A6QD71_SAUR-CC1-MW2_BA000033.2-[71179..71475; 297 nt]
ATGGCGACTAAGAAAGATGTACATGATTTATTTTTAAATCATGTGAATTCAAACGCGGTT
AAGACAAGAAAGATGATGGGAGAATATATTATTTATTATGATGGCGTGGTTATAGGTGGT
TTGTATGATAATAGATTATTGGTCAAGGCGACTAAAAGTGCCCAGCAGAAATTGCAAGAT
AATACATTAGTTTCGCCATATCCAGGTTCTAAAGAAATGATATTAATTCTAGACTTTACC
GAAGCAACAAATCTCACTGATTTATTTAAGACCATAAAAAATGATTTGAAAAAGTGA	
>>0063_A6QD71_SAUR-CC93-JKD6159_CP002114.2-[79425..79721; 297 nt]
ATGGCTACTGAAAAAGATATAAATGATTTGTTTTTAAATCATGTGAATTCAAACGCGGTT
AAGACAAGAAAGATGATGGGAGAATATATTATTTATTATGATGGTGTGGTTATAGGTGGT
TTGTATGATAATAGATTATTGGTTAAAGCGACTAAAAGTGCACGTCATCAATTTCAAGAT
AATACATTAGTATCGTCGTATCCAGGTGCTAAAGAAATGATATTAATTCCAGACATTACC
GAAGCAACAAATCTCACTAATTTATTTGAGTGCATAAAAAATGATTTGAAAAAGTGA	
>>0063_A6QD71_SCHW-NCTC13712_LR134304.1-[44652..44948; 297 nt]
ATGGCGACTGAGAAAGATGTAAATGAATTATTTTTAAATCATGTGAATTCAAATGCCGTT
AAAACGAGAAAGATGATGGGAGAATATATTATTTATTATGATGGTGTGGTTATAGGTGGT
TTGTATGATAATAGATTATTGATCAAGGCGACTAAAAGTGCACGTCATCAACTTCAAGAC
AATACATTAGTATCGCCATATCCGGGTGCCAAGGAAATGGTTTTAATTCCACACTTTGCC
GAAGTAACAAATCTAAATTATTTATTTGAGCTCATAAAAAATGATTTGCAAAAGTGA	
>>0063_A6QD71_SS90_NZ_JABWHD010000001.1, contig-00001-[430340..430636; 297 nt]_RC
TCACTTTTTCAAATCATTTTTTATGCACTCAAATAAATTAGTAATATTTATTGCTTCGGT
AAAGTCTGGAATTAATATCATTTCTTTAGCACCTGGATATGGCGAAACTAATATATTATC
TTGCAATTTCTGCTGGGCACTTTTAGTCGCTTTAACCAATAATCTTTTATCATACAAACC
ACCTATAACCACGCCATCGTAATAAATAATATATTCTCCCATCATCTTTCTTGTCTTAAC
CGCGTTTGAATTCACATGATTTAAAAACAAATCATTTATATCTTTTTCAGTAGCCAT	
>>0063_A6QD71_Zoo-28_N/A-[43776..44072; 297 nt]
ATGGCTACTGAAAAAGATGTACATGATTTATTTTTAAATTATGTGAATTCAAACGCGGTT
AAGACAAGAAAGATGATGGGAGAATATATTATTTATTACGATGGCGTGGTTATAGGTGGT
TTGTATGATAATAGATTATTGGTTAAAGCGACTAAAAGTGCCCAGCAGAAATTGCAAGAT
AATACATTAGTTTCGCCATATCCAGGTGCTAAAGAAATGATATTAATTCCAGACTTTACC
GAAGCAACAAATCTCACTGATTTATTTAAGACCATAAAAAATGATTTGAAAAAGTGA	
>>0064_AGO28474_EMCR19-CAJGUT01_CAJGUT010000002.1 , contig-2-[330887..332728; 1842 nt]
ATGGAAAATAGCATATATGTAATTAAAGTTGGTAGTGATTCAGTATACCAAAAAGATAGT
CCTATTTTATCAGAAATTAAAGATCTATTAGATAAGAATAAAAAGGTTATTTTAGTGTCT
GGCGGAGCAAGAAGTATTAAAGATTATTATTATGAGAACAGTATTGAAGAGAAATTTGTT
ACATTATATAAAAATGGTGACTCTGTTAGATTTTCAAACTCTGAAGACATATATAATATC
AAAAACGCTTATTTAAATGGTGTTTTAAAAATTTTAAAAACAGAATTTTCGGAATATAAA
ATTTATTGTCATACCGGGGATTTTAATAATCTAATTTCAGGAGAACTAGGCAAACCATTG
AAGATAAATCAGAATGGCAAACCACAAATCTTGAGAGGATCACATTACGGTACCATAAAC
AGTATTAGTGAAAAAAACGTAAGGAATTTGCTGGCAATAAATGACTTAATTATTTTATCT
CCTCCTGTTTATGAAGAAAGTTTAAAATCAATCATTAATGTTGATGCTGACATGTTAGCA
TCTCATTTAGCCGTTTCCTTAAAAGCTGCTCATCTGAGATTTGTTACTTCTTCTCCAGGT
ATATTAAAAAATATTAATGATTCTGAATCGTTAATAAAAGATATTTACTTAGATAGCGAC
TTAACTTCAGTAAAAGGGCGTATGAAACAAAAAGTAAGAGCTGCAAATTTCGCTTTAAAA
AACGGATATTGCGATATTCAAATCTGTGGATATAACAGTTTATATAAATCCCATTCAACC
TTCTGGAGAATGAATAGTTATACTAAAAATATTGATTTAAAAAAAGTAATAAACATACCA
TCCGTATCAACAGATGAAGAAGTATTATCTATATATTTATTAGAAAAATACAAAAGTGTA
TTTGACAAGTCATATATTGATAATGCTGGTAATATCGTATTTGAAAAAGGGAATGGTTCA
AACACCGTATTATTATTAGGGCATATTGATACTGTTCCATATTATTGGACTCCTAAAAAC
ACTGAGAAGAATATTTTTGCAAGAGGTAGTGTCGATGCGAAATCTAGTTATTTTAACTTT
GTTCAAGCTGCGATAAACATATCAGTACCTAAAAACTGCAAATTACTAGTTATTGGCGCT
ACTGAGGAAGAAGTATCTTCTTCAAAAGGAGCTTTTTTTGTGAGAGATAACTATGCTGCA
AATCATGTCATAATTGGAGAACCAAGTGGATATAATGCTCTTACATTAGGATACTTTGGA
CTTACTAAATTAAAACTAACTATTTCAAAAAAAAGAGAACATTCTGCAGCAAAAGATAGT
ATCGGTATCATTGAAATGCTACTCGATTATATAGAACAGTTAAAGGCCTTTATGATAGAT
TTAGATTCACAAAGCTTATCAACAATATTAGATATAAAAAAATACAAGGAAAATGAAAAA
GATTTTGCTACTTGTACAATAAACTTTAGAACAAGTACTAAATCACCAGAAAATTTAATA
GAACAAATTTTTAATTTTAATAAAAATTTTAAAAATACCGAAATCAATATATTAAGAAGC
ACTAAAGGATATACCAGTAAAAGAACTAGCGACATTGTAAAATCATTCAACTTCGCTTTT
AAAACGAATGAAATCTCTCAATATAAGTTTTTAAATAAAAAAGGTACAAGTGACATGAAT
ACTCTAGCTACGACTTGGAATGTTCCAATGGTTGCTTATGGCCCTGGAGATTCATCTTTA
GATCATACTGAAAACGAACAAATTGAATTATCTGAATTTGATAAAAGTAATAAAGTTCTT
GTATCTTCATTGCAAAACTTATTTTCAAGGATAGGAGATTAA	
>>0065_AGO28476_EMCR19-CAJGUT01_CAJGUT010000002.1 , contig-2-[328549..329868; 1320 nt]
ATGAAGACTGATTTTTCTCAATGTGTTTTATATCCACCAAAACATGATTTACACACTGAA
AAATTGGCATATTATGGTGGGTCTCCAATATTACCTAAGGAAGCTAGAAAAACAACTTTC
CCCAACACTACTAAAGAAGATATTATCCAAATGATAAAAAGCGTTTCTCAGACACCATCT
AGTATAATCGATGAATTTGAAGAAAAATACAAAAAATATGTTGGAGCTAAATATGCATTG
TCTACTGCAAGTGGAACTTCCAGTTTACACCTAGCACTCATATCAGTTGGTGTAAAACCC
GGAGATGAGGTTATAGTTCCAGCATTTACATTTATTGCAACTGCACAAGCTATTGTAGCA
GCTAAGGCCATACCCATCTTCGTAGACGTAAACCCTCGAACATTTTGTATAGATACTGAA
AAAATTGAAGAAAAGATTACACCTAAAACTTCTGTAATTATGCCTGTTCATGTACATGGT
TTACCTGCAGATTTATCAGAAATACAAAAAATATGTGATAAATATCAATTAAAATTAGTT
GAAGATGCCTCTCATGCACATTCTGCTAAAGTAGGAAATAAAATGTGTGGATCTATTGGC
GATGCGGCTGGACAAAGCTTAATGGCAGACAAAAATTTCCCTGTAGGCGGTGAAGGCGGG
ATTGTTTTCTTTAAAGAAGAAGAATATTTTAAACGTGCTAAAGAATTTTTAGAAACTACA
CAAATCGATTACCAGATGTCTTGGATTGCAGCAGCTTTCGGTATTAGTCAATTAGATAGA
TTGGGTTATTATGATAAAATACGACAACGGAATGCAAATATTCTGATAGATGAACTTAAA
AAAACTAGGCTTTTTTCACCACCATTTATCCCAATTAATTCAACTCACAGCTTCAACATG
TTTAGATTTCATATCAATGTAAATTTAGAAGAATTTAACGGCATTGAAAATTTTAAAATT
AAAGCAGCTATTCAAACTTTGCTAAATGAAGAAGGTATATTTGCTAGAGAATGGCAAAAT
CGAGTATTACCTCATCATTTACCATTTATTAATAAAATTGGATTTGGGAATAATTATCCC
TTTACCTTAAACACTAATAACAACATCGATTATTTAAATCAAAAATTTCCTATTGCCGAA
AATATGATAAATACTACTTTAGTATTATGTCGTGAACTGAGATCTCCAATTGAATATGAA
AAGCTACTTCATTATGTTCAAGCTTTTAAAAAAATAGATAGTAATATTAATAAAGTAGTT
GAGTTAAGTAATAAAATAAATGTAAAAAAACCATTTGAAAAGGATGCTAGATTAGGATGA
	
>>0066_AGO28477_EMCR19-CAJGUT01_CAJGUT010000002.1 , contig-2-[328009..328548; 540 nt]
ATGAGCATAGAAAAGAATGAAAAAGAACTCCCCGGCTTAGAAAATAAAATAAAAAAAATA
ACTAAAAAGAAATACGCCTCTACTTTCAACTCCTATACAGGCGCATTACACGCAACAGCT
ATATCATATTCATCTGGATTTGGAGATGTTTTAAATATAGCTAACACAACTGATAAAGAA
ACTAAATTTTTAAAATGGCTTGGGATAAAAATATCTAATACTCCAGAATATCTAGAAAGA
CTCCATTTAAATTTTGAAAATTTGAATGATATAACCTCACCTAAAATACAAGATTATGAA
ACGGTTATATTGGATTTTACTGGTTTGGGTTTTGGACCAGCCGCGGTTATTATTACAGAT
AATAAAATCGTATATGAGAAAGCTGAAAAACTCAAAATTTTTGGTTCTTATGACTTAAGA
ACTATGTGGACACAAGAAAGAGATGCATCATCAATTGAACCCACGATACAATTTAACTAT
AGATTGAGCCCATTAGTAGCTGCATGTTTAAAATTAAGTCTAATTAAAGGAGTGAATTAA
	
>>0067_AGO28478_EMCR19-CAJGUT01_CAJGUT010000002.1 , contig-2-[327093..327965; 873 nt]
TTGCTAAAAATTATTTTATCAGTAACTTTTGTTAGAGAAGAAGAAAAACAAATAGTAAAT
AGCCTTAAAAAACATGATGTTGAAGTAATTATAATGCTAGAAAAAAACAATCATAAATTA
TCTTATTTACGTGAGTTTGATTTAGCAATAATCCGTAATTTGTCTCAAGATATGTGCTTA
CAAAGAGCAAAGTTATTTGAATCTTTAGGTATCAAATGTATTAATACATTTGATACCATC
AAAATTTGTACTGACAAACTAATACAATCTAATATTTTTTCTAAACATAATTTACCTACA
CCTGAATTTGAGGCTATTTTTCCAGATACAACTTTTCCTGATTTATATAATAAATTCAAA
AGTCCATTTGTAATTAAACCCGTTAATTCCTCATGGGGTAGAGGTATTGTTAAAATTGAC
AGTCATAATGATTTTATTTTGTGGAAAGAAGTATCAACTTCTTTAGATCTCAAAAATCAA
AATTATCCATACCTTGCTCAAGAATATATTAAAAAAGAAAACTATGATATTAGAGCATTG
GTCATTAATAATAAAATAGTGGGTTTATTTAAAAGAGTGAGTAATAACAATTGGAAAACC
AATACTCATTTAGGTGCGGAAATAAAGCCTATAGAAATCACTGAAGAAATTAGTGACATT
ATTAACAAAATTTCAACTATATTGCCAAATGCAATTTTAGGTGTAGATTTGCTTTTCGAT
GTTTCAAGACAAAAATATATTATTTGTGAAGTTAATAACAATCCTGAATTTGCAAAAAGC
AGTAAAATATACAAAAAAAATATTGGTGAAATAATTTCAGAATTCGTAAAAAAGGAGCCC
AAAAATGACAAATCTGAAGAACGATTACTATAA	
>>0069_Q5HJT2_EMCR19-CAJGUT01_CAJGUT010000002.1 , contig-2-[324712..325932; 1221 nt]_RC
ATGACTGATTTGTTGAAAATTAAAAACTTCAGATTGTTCTTTTTAGCTGAAATAATTTCA
GCATTCGGAGTTGGAATTAGTACTGTTGGAGCTAATTGGTATTTAATCGACAAAACCAAC
GACTCCCAACTATTAGGTATTATGTTAGCTTTAAATGTATTATCCGGTTTCTTAGCTTCT
CCTATTATAGGTGGACTAGCCGATAAATATAATAGACGAAACATTATTTTAATCACCTAT
CTTCTTCAGGTAATATTATATTTACTCATTGTCATAGCACTCGTAATGATAGGCTTTGAG
ACCTATTTAGTGATTGGATTTGCGATTGTTAATGGGATAGGTTGGACTACGTATATGGCA
ACATCTAGAAGTTTAGTTAAACAGATATTAAAACCAGATCAATATACAGATGCAAATTCT
CTATTAGAGATTAGTTTGCAAACAGGTATGTTTATTGCAGGTGGATTATCAGGAATATTA
TATAAAATAAATGGATTCACTCTAATTATAGCGATGACTATAATGATGTTTCTAATCAGC
ATTTTTATGTTATTTAGATTGCATGTAGATAAACCTACTCATTCAGAGGAAGAATCAACA
AATAGCTTATTGCAAGAATATTTATTAGGATGGAAATTTTTAAAAGACAACATGATGATA
TTTATTTTTGGAGTTATTTCAATCATACCAATGGTGTTTACAATGATCTTTAACATATCA
TTACCAGGATATGTTTATAATGTTTTAAAACTTTCGTCTGTACAATTTGGTTTTTCAGAT
ATGTTATATGGCATTGGAGGATTATGTGCAGGTTTAATTTCAGCTGTTCTTTCGAAAAAA
ATCTCAACTAAAGCATTGATATTTTTGTTATATTTTATATTAATCATAAATTCAGCATTA
TTTATTTGGATAAATTCAGCATTTTACTTATTCATAGGATCATTTATACTAGGCTACTCA
ATTTCATCAATCAGAATTTATATGAATACAGCTATAATGAACACTGTTTCAGATAAATAT
GTCGGTCGCTCATTTACGATATGGACGTCAATTTCATTGTTACTGCAAAGTTTCATTGCT
CCATTTTTAGGAAGATGGATTAATGAAATTAATGATAAATTCGGTTTCTATATTATACTC
ATTTTATCCTTACTCATATTTGTTACACTGCTGCTCGTTAACAAAACAGACAAAATAAAA
TATGCACATAAAGAAGAGTGA	
>>0069_Q5HJT2_SAUR-CC1-MW2_BA000033.2-[71547..72767; 1221 nt]
TCACTCTTCTTTATGTGCATATTTTATTTTGTCTGTTTTGTTAACAAGCAGCAGTGTAAC
AAATATGAGTAAGGATAAAATGAGTATAATATAGAAACCGAATTTATCATTAATTTCATT
AATCCATCTTCCTAAAAATGGAGCAATGAAACTTTGCAGTAACAATGAAATTGACGTCCA
TATCGTAAATGAGCGACCGACATATTTATCTGAAACAGTGTTCATTATAGCTGTATTCAT
ATAAATTCTGATTGATGAAATTGAGTAGCCTAGTATAAATGATCCTATGAATAAGTAAAA
TGCTGAGTTTATCCAAATAAATAGTGCTGAATTTATGACTAATATGAAATTTAACAAAAA
TATCAATACTTTAGTTGAGATTTTCTTCGAAAGAATAGCTGAAATTAAACCTGCACATAA
TCCTCCAATGCCATATAACATATCTGAAAAACCAAATTGTACAGACGAAAGTTTTAAAAC
ATTATAAACATATCCTGGTAATGATATGTTAAAGATCATTGTAAACACCATTGGTATGAT
TGAAATAACTCCAAAAATAAATATCATCATGTTGTCTTTTAAAAATTTCCATCCTAATAA
ATATTCTTGCAATAAGCTATTTGTTGATTCTTCCTCTGAATGAGTTGGTTTATCTACATG
CAATCTAAATAACATAAAAATGCTGATTAGAAACATCATTATAGTCATCGCTATAATTAG
AGTGAATCCATTTATTTTATATAATATTCCTGATAATCCACCTGCAATAAACATACCTGT
TTGCAAACTAATCTCTAATAGAGAATTTGCATCTGTATATTGATCTGGTTTTAATATCTG
TTTAACTAAACTTCTAGATGTTGCCATATACGTAGTCCAACCTATCCCATTAACAATCGC
AAATCCAATCACTAAATAGGTCTCAAATCCTATCATTACGAGTGCTATGACAATGAGTAA
ATATAATATTACCTGAAGAAGATAGGTGATTAAAATAATATTTCGTCTATTATATTTATC
GGCTAGTCCACCTATTATAGGAGAAGCTAAGAAACCGGATAATACATTTAAAGCTAACAT
AATACCTAATAGTTGGGAGTCGTTAGTTTTGTCGATTAAATACCAATTAGCCCCAACTGT
ACTAATTCCAACTCCGAATGCTGAAATTATTTCTGCTAAAAAGAACAATCTGAAGTTTTT
AATTTTCAACAAATCAGTCAT	
>>0069_Q5HJT2_SAUR-CC93-JKD6159_CP002114.2-[79784..81004; 1221 nt]
TCACTCTTCTTTATGTGCATATTTTATTTTGTCTGTTTTGTTAACAAGCAGCAGTGTAAC
AAATATGAGTAAGGATAAAATGAGTATAATATAGAAACCGAATTTATCATTAATTTCATT
AATCCATCTTCCTAAAAATGGAGCAATGAAACTTTGCAGCAACAATGAAATTGACGTCCA
TATCGTAAATGAGCGACCGACATATTTATCTGAAACAGTGTTCATTATAGCTGTATTCAT
ATAAATTCTGATTGATGAAATTGAGTAGCCTAGTATAAATGATCCTATGAATAAGTAAAA
TGCTGAGTTTATCCAAATAAATAGTGCTGAATTTATGACTAATATGAAATATAACAAAAA
TATCAATACTTTAGTTGAGATTTTCTTCGAAAGAATAGCTGAAATTAAACCTGCACATAA
TCCTCCAATGCCATATAACATATCTGAAAAACCAAATTGTACAGACGAAAGTTTTAAAAC
ATTATATACATATCCTGGTAATGATATGTTAAAGATCATTGTAAACACCATTGGTATGAT
TGAAATAACTCCAAAAATAAATATCATCATGTTGTCTTTTAAAAATTTCCATCCTAATAA
ATATTCTTGCAATAAGCTATTTGTTGATTCTTCCTCTGAATGAGTTGGTTTATCTACATG
CAATCTAAATAACATAAAAATGCTGATTAGAAACATCATTATAGTCATCGCTATAATTAG
AGTGAATCCATTTATTTCATATAATATTCCTGATAATCCACCTGCAATAAACATACCTGT
TTGCAAACTAATCTCTAATAGAGAATTTGCATCTGTATATTGATCTGGTTTTAATATCTG
TTTAACTAAACTTCTAGATGTTGCCATATACGTAGTCCAACCTATCCCATTAACAATCGC
AAATCCAATCACTAAATAGGTCTCAAAGCCTATCATTACGAGTGCTATGACAATGAGTAA
ATATAATATTACCTGAAGAAGATAGGTGATTAAAATAATGTTTCGTCTATTATATTTATC
GGCTAGTCCACCTATAATAGGAGAAGCTAAGAAACCGGATAATACATTTAAAGCTAACAT
AATACCTAATAGTTGGGAGTCGTTAGTTTTGTCGATTAAATACCAATTAGCCCCTACAGT
ACTAATTCCAACTCCGAATGCTGAAATAATTTCAGCTAAAAAGAACAATCTGAAGTTTTT
AATTTTCAACAAATCAGTCAT	
>>0069_Q5HJT2_Zoo-28_N/A-[44136..45356; 1221 nt]
TCACTCTTCTTTATGTGCATATTTTATTTTGCCTGTTTTGTTTACTGGCAGCAGTGTAAC
AAATATCAATAGGGATAAAATGAGTATAATATAGAAACCGAATTTATCATTGATTTCATT
AATCCATCTTCCTAAAAATGGAGAGATAAAACTTTGCAGTAACAATGAAATTGACGTCCA
AATTGTAAATGAACGACCGACATATTTATCTGAAACAGTGTTCATTATAGCTGTATTCAT
ATATATTCTGATTGATGAAATTGAATAGCCTAGTATAAGTGATCCTAAGAATAAGTAAAA
TGCTGAATTTATCCAAATAAATAATGCTGAATTTATGATTAATATAAAATACAACAAAAA
TATTAATGTTCTAGTTGTAATTTTCTTCGAAAGAATAGCTGAAATTAAACCTGCACATAA
TCCTCCAATGCCATATAACATATCTGAAAAACCAAATTGTACAGACGAAAGTTTTAAAAC
ATTATATACATATCCTGGTAATGATATGTTAAAGATCATTGTAAACACCATTGGTATGAT
TGAAATAACTCCGAAAATAAATATCATCATGTTGTCTTTTAAAAATTTCCATCCCAATAA
ATACTCTTGCAATAAACTATTTGTTGATTCTTCCTCTGAATGCGTGGGTTTATCTACATG
CAATCTAAACAACATAATAATGCTAATTAGAAACATAATTATAGTCATCGCTATAATTAG
AGTGAATCCATTTATTTTATATAATACTCCTGATAATCCACCTGCAATAAACATACCTGT
TTGCAAACTAATCTCTAATAGAGAATTAGCATCTGTATATTGATCTGGTTTTAAAATCTG
TTTAACTAAACTTCTAGATGTTGTCATATACGTAGTCCAACCTATCCCATTAACAATCGC
AAATCCAATCACTAAATAGGTCTCAAAGCCTATAATTATGAGTGCTACGACAATGAGTAA
ATATAATATTACCTGAAGAAGATAGGTGATTAAAATAATGTTTCGTCTATTATATTTATC
GGCTAGTCCACCTATAATAGGAGAAGCTAAGAAACCAGATAATACATTTAAAGCTAACAT
AATACCTAATAGTTGGGAGTCGTTGGTTTTGTCGATTAAATACCAATTAGCTCCAACAGT
ACTAATTCCAACTCCGAATGCTGAAATTATTTCAGCTAAAAAGAACAATCTGAAGTTTTT
AATTTTCAACAAATCAGTCAT	
>>0070_Q6GD34_EMCR19-CAJGUT01_CAJGUT010000002.1 , contig-2-[324168..324719; 552 nt]_RC
ATGATTACTTGTTTATTTGGAAGTAGTAGAAAAGATGGCAATTCAAATATCGCAGTAGAG
AATCTATTGAAGAATTTAAATGTCAACTTTGTAAACTTATATCAAAGTAACATTGAAAAA
GTTACAGATAATCGTCATAGCAAAGATTCCAGCTTTCATAATGATGATTACGAACAAATT
TTAAACAAAGTTTTAGAATCAGATATTATTATTTTTTCAACACCACTCTATTGGTACTCC
[truncated: 23,955,231 more chars]
